# Supplementary material for: HOMA Index Establishes Similarity to a Reference Molecule
Source: J Chem Inf Model. 2023 Dec 6;63(24):7744–54. doi: 10.1021/acs.jcim.3c01551 (PMC10751799; doi:10.1021/acs.jcim.3c01551)
Supplement: Supplementary file 2 — ci3c01551_si_002.zip [file ci3c01551_si_002.zip]

Archive with 52 entries (52 files):
- 1.gjf
- 10.gjf
- 11.gjf
- 12.gjf
- 13.gjf
- 14.gjf
- 15.gjf
- 16.gjf
- 17.gjf
- 18.gjf
- 19.gjf
- 2.gjf
- 20.gjf
- 21.gjf
- 22.gjf
- 23.gjf
- 24.gjf
- 25.gjf
- 26.gjf
- 27.gjf
- 28.gjf
- 29.gjf
- 3.gjf
- 30.gjf
- 31.gjf
- 32.gjf
- 33.gjf
- 34.gjf
- 35.gjf
- 36.gjf
- 37.gjf
- 38.gjf
- 39.gjf
- 4.gjf
- 40.gjf
- 41.gjf
- 42.gjf
- 43.gjf
- 44.gjf
- 45.gjf
- 46.gjf
- 47.gjf
- 48.gjf
- 49.gjf
- 5.gjf
- 50.gjf
- 51.gjf
- 52.gjf
- 6.gjf
- 7.gjf
- 8.gjf
- 9.gjf
