# Supplementary material for: HOMA Index Establishes Similarity to a Reference Molecule
Source: J Chem Inf Model. 2023 Dec 6;63(24):7744–54. doi: 10.1021/acs.jcim.3c01551 (PMC10751799; doi:10.1021/acs.jcim.3c01551)
Supplement: Supplementary file 2 — ci3c01551_si_002.zip [file ci3c01551_si_002.zip › 1.gjf]

#p opt freq b3lyp/6-31g(d,p) empiricaldispersion=gd3 nosymm
int=(grid=ultrafi,ne,acc2e,ne,acc2e=12)
scf=(maxcyc=500,ferm,novaracc,noincfoc,intrep)

Title Card Required

0 1
 C                  0.00000000    1.39620600    0.00000000
 C                 -1.20915000    0.69810300    0.00000000
 C                 -1.20915000   -0.69810300    0.00000000
 C                  0.00000000   -1.39620600    0.00000000
 C                  1.20915000   -0.69810300    0.00000000
 C                  1.20915000    0.69810300    0.00000000
 H                  0.00000000    2.48227700    0.00000000
 H                 -2.14971500    1.24113800    0.00000000
 H                 -2.14971500   -1.24113800    0.00000000
 H                  0.00000000   -2.48227700    0.00000000
 H                  2.14971500   -1.24113800    0.00000000
 H                  2.14971500    1.24113800    0.00000000
