# Supplementary material for: HOMA Index Establishes Similarity to a Reference Molecule
Source: J Chem Inf Model. 2023 Dec 6;63(24):7744–54. doi: 10.1021/acs.jcim.3c01551 (PMC10751799; doi:10.1021/acs.jcim.3c01551)
Supplement: Supplementary file 2 — ci3c01551_si_002.zip [file ci3c01551_si_002.zip › 10.gjf]

#p opt freq b3lyp/6-31g(d,p) empiricaldispersion=gd3 nosymm
int=(grid=ultrafi,ne,acc2e,ne,acc2e=12)
scf=(maxcyc=500,ferm,novaracc,noincfoc,intrep)

Title Card Required

-2 2
 C                 -0.89335700    1.36868900    0.00185500
 C                  0.50054500    1.58013300    0.02485800
 C                  1.54737000    0.56003400   -0.00615300
 C                 -1.65815500    0.15223000   -0.04128500
 C                  1.42190800   -0.83080500   -0.00734300
 C                 -1.12576500   -1.18657000    0.00263200
 C                  0.20509800   -1.64329000    0.02178700
 H                 -1.50168300    2.29254500   -0.01033300
 H                  0.84216000    2.61835000   -0.11726100
 H                  2.57906400    0.94971600    0.04250800
 H                 -2.73410000    0.25041500    0.17902800
 H                  2.36544300   -1.40069600    0.04737600
 H                 -1.89091600   -1.98502000   -0.01273900
 H                  0.35416800   -2.72783500   -0.10668400
