# Supplementary material for: HOMA Index Establishes Similarity to a Reference Molecule
Source: J Chem Inf Model. 2023 Dec 6;63(24):7744–54. doi: 10.1021/acs.jcim.3c01551 (PMC10751799; doi:10.1021/acs.jcim.3c01551)
Supplement: Supplementary file 2 — ci3c01551_si_002.zip [file ci3c01551_si_002.zip › 11.gjf]

#p opt freq b3lyp/6-31g(d,p) empiricaldispersion=gd3 nosymm
int=(grid=ultrafi,ne,acc2e,ne,acc2e=12)
scf=(maxcyc=500,ferm,novaracc,noincfoc,intrep)

Title Card Required

0 1
 C                  0.00000000    1.38366100    2.49988100
 C                  0.00000000    0.71061100    1.25709900
 C                  0.00000000    1.44398000   -0.01313900
 C                  0.00000000    2.85678600   -0.05165700
 C                  0.00000000   -0.71061100    1.25709900
 C                  0.00000000    0.73337000   -1.24395400
 C                  0.00000000   -0.73337000   -1.24395400
 C                  0.00000000   -1.44398000   -0.01313900
 C                  0.00000000   -1.47311700   -2.44822600
 C                  0.00000000    1.47311700   -2.44822600
 C                  0.00000000    2.85587400   -2.45765100
 C                  0.00000000    3.55632000   -1.24445000
 H                  0.00000000    4.64214000   -1.23639900
 H                  0.00000000    3.39180600   -3.40202700
 C                  0.00000000    0.70044300    3.70209600
 C                  0.00000000   -0.70044300    3.70209600
 C                  0.00000000   -1.38366100    2.49988100
 H                  0.00000000    1.25033000    4.63841600
 H                  0.00000000   -1.25033000    4.63841600
 C                  0.00000000   -2.85678600   -0.05165700
 C                  0.00000000   -2.85587400   -2.45765100
 H                  0.00000000   -3.39180600   -3.40202700
 C                  0.00000000   -3.55632000   -1.24445000
 H                  0.00000000   -4.64214000   -1.23639900
 H                  0.00000000    0.95660000   -3.39990200
 H                  0.00000000   -0.95660000   -3.39990200
 H                  0.00000000   -3.42269800    0.87150000
 H                  0.00000000   -2.46609800    2.52841200
 H                  0.00000000    2.46609800    2.52841200
 H                  0.00000000    3.42269800    0.87150000
