# Supplementary material for: HOMA Index Establishes Similarity to a Reference Molecule
Source: J Chem Inf Model. 2023 Dec 6;63(24):7744–54. doi: 10.1021/acs.jcim.3c01551 (PMC10751799; doi:10.1021/acs.jcim.3c01551)
Supplement: Supplementary file 2 — ci3c01551_si_002.zip [file ci3c01551_si_002.zip › 12.gjf]

#p opt freq b3lyp/6-31g(d,p) empiricaldispersion=gd3 nosymm
int=(grid=ultrafi,ne,acc2e,ne,acc2e=12)
scf=(maxcyc=500,ferm,novaracc,noincfoc,intrep)

Title Card Required

-1 1
 C                 -0.00135300    1.59535300   -0.00006100
 C                  1.25679800    1.02165000   -0.20974600
 C                  1.56897200   -0.38022600    0.04728000
 C                 -1.25864200    1.01938100    0.20986800
 C                  0.73876600   -1.44478400    0.13754000
 C                 -1.56825500   -0.38286100   -0.04703800
 C                 -0.73622500   -1.44607400   -0.13787600
 H                 -0.00237000    2.69489800   -0.00037000
 H                  2.10502500    1.69473700   -0.32933900
 H                  2.62729200   -0.58608300    0.26156000
 H                 -2.10805500    1.69107100    0.32885700
 H                  1.16487300   -2.39826000    0.46236300
 H                 -2.62636500   -0.59067600   -0.26050000
 H                 -1.16077700   -2.40032300   -0.46237200
