# Supplementary material for: HOMA Index Establishes Similarity to a Reference Molecule
Source: J Chem Inf Model. 2023 Dec 6;63(24):7744–54. doi: 10.1021/acs.jcim.3c01551 (PMC10751799; doi:10.1021/acs.jcim.3c01551)
Supplement: Supplementary file 2 — ci3c01551_si_002.zip [file ci3c01551_si_002.zip › 14.gjf]

#p opt freq b3lyp/6-31g(d,p) empiricaldispersion=gd3 nosymm
int=(grid=ultrafi,ne,acc2e,ne,acc2e=12)
scf=(maxcyc=500,ferm,novaracc,noincfoc,intrep)

Title Card Required

0 1
 C                  0.62662100   -1.23754900    0.00026200
 C                 -0.62448800   -1.23741800   -0.00024900
 C                 -1.46190400   -0.13461100    0.00007200
 C                 -0.70435100    1.05798200    0.00002700
 H                 -2.54653400   -0.13591700    0.00014000
 H                 -1.23039400    2.00953200   -0.00011700
 C                  1.46181600   -0.13269300   -0.00012300
 H                  2.54648100   -0.13227200    0.00001400
 C                  0.70277800    1.05888400   -0.00001400
 H                  1.22761600    2.01108700    0.00011500
