# Supplementary material for: HOMA Index Establishes Similarity to a Reference Molecule
Source: J Chem Inf Model. 2023 Dec 6;63(24):7744–54. doi: 10.1021/acs.jcim.3c01551 (PMC10751799; doi:10.1021/acs.jcim.3c01551)
Supplement: Supplementary file 2 — ci3c01551_si_002.zip [file ci3c01551_si_002.zip › 15.gjf]

#p opt freq b3lyp/6-31g(d,p) empiricaldispersion=gd3 nosymm
int=(grid=ultrafi,ne,acc2e,ne,acc2e=12)
scf=(maxcyc=500,ferm,novaracc,noincfoc,intrep)

Title Card Required

0 1
 C                 -1.56413700   -0.67890800    0.37535700
 C                 -0.66296500   -1.57097300   -0.37523600
 C                  0.66295100    1.57102700   -0.37520900
 C                  0.67890100   -1.56414600   -0.37533300
 C                  1.56414400    0.67889900    0.37531200
 C                  1.57102200   -0.66295300    0.37519700
 H                 -2.35339100   -1.18637600    0.93178700
 H                 -1.16239400   -2.36543600   -0.93151700
 H                  1.16232400    2.36553800   -0.93146200
 H                  1.18629000   -2.35350500   -0.93167300
 H                  2.35351400    1.18636800    0.93157700
 H                  2.36553500   -1.16240900    0.93138500
 C                 -1.57101700    0.66295500    0.37524600
 H                 -2.36541700    1.16240500    0.93160200
 C                 -0.67891500    1.56409700   -0.37533800
 H                 -1.18635700    2.35342500   -0.93168200
