# Supplementary material for: HOMA Index Establishes Similarity to a Reference Molecule
Source: J Chem Inf Model. 2023 Dec 6;63(24):7744–54. doi: 10.1021/acs.jcim.3c01551 (PMC10751799; doi:10.1021/acs.jcim.3c01551)
Supplement: Supplementary file 2 — ci3c01551_si_002.zip [file ci3c01551_si_002.zip › 16.gjf]

#p opt freq b3lyp/6-31g(d,p) empiricaldispersion=gd3 nosymm
int=(grid=ultrafi,ne,acc2e,ne,acc2e=12)
scf=(maxcyc=500,ferm,novaracc,noincfoc,intrep)

Title Card Required

0 1
 C                  0.36330700    1.43240000    0.00023200
 C                 -0.78321500    0.76248300   -0.00011600
 C                 -1.42230400   -0.40163600    0.00007000
 C                 -0.26866100   -1.05942700   -0.00009000
 C                  1.05889200   -1.03094000    0.00021300
 C                  1.05198200    0.29712100   -0.00030900
