# Supplementary material for: HOMA Index Establishes Similarity to a Reference Molecule
Source: J Chem Inf Model. 2023 Dec 6;63(24):7744–54. doi: 10.1021/acs.jcim.3c01551 (PMC10751799; doi:10.1021/acs.jcim.3c01551)
Supplement: Supplementary file 2 — ci3c01551_si_002.zip [file ci3c01551_si_002.zip › 17.gjf]

#p opt freq b3lyp/6-31g(d,p) empiricaldispersion=gd3 nosymm
int=(grid=ultrafi,ne,acc2e,ne,acc2e=12)
scf=(maxcyc=500,ferm,novaracc,noincfoc,intrep)

Title Card Required

0 1
 C                 -1.30499600    1.11360500   -0.00010500
 C                 -2.13193400   -0.14206900   -0.00005600
 C                 -1.30839400   -1.22707400   -0.00001600
 C                  0.07918000   -0.71750700   -0.00003600
 C                  0.00540100    0.75004900   -0.00004200
 C                  1.38969300   -1.08112400   -0.00001200
 C                  2.21655700    0.17443800    0.00011900
 C                  1.39305500    1.25952900    0.00001600
 H                 -1.72245300    2.11301000   -0.00019100
 H                 -3.21361300   -0.15125000   -0.00007000
 H                 -1.60710100   -2.26615100    0.00001200
 H                  1.80703800   -2.08058100    0.00017600
 H                  3.29823400    0.18377200    0.00023100
 H                  1.69189400    2.29856800    0.00003500
