# Supplementary material for: HOMA Index Establishes Similarity to a Reference Molecule
Source: J Chem Inf Model. 2023 Dec 6;63(24):7744–54. doi: 10.1021/acs.jcim.3c01551 (PMC10751799; doi:10.1021/acs.jcim.3c01551)
Supplement: Supplementary file 2 — ci3c01551_si_002.zip [file ci3c01551_si_002.zip › 18.gjf]

#p opt freq b3lyp/6-31g(d,p) empiricaldispersion=gd3 nosymm
int=(grid=ultrafi,ne,acc2e,ne,acc2e=12)
scf=(maxcyc=500,ferm,novaracc,noincfoc,intrep)

Title Card Required

0 1
 C                 -0.40511200   -0.09627200   -0.00605600
 C                  0.87456100   -0.04361300   -0.00585800
 C                  1.54190100    1.11222000   -0.00654400
 C                  0.94768200    2.24678200   -0.00745600
 C                 -0.44633000    2.32888500   -0.00777500
 C                 -1.17319400    1.06995200   -0.00702000
 H                 -1.02139100    3.24665900   -0.00852700
 H                 -2.25553900    1.10911300   -0.00725100
