# Supplementary material for: HOMA Index Establishes Similarity to a Reference Molecule
Source: J Chem Inf Model. 2023 Dec 6;63(24):7744–54. doi: 10.1021/acs.jcim.3c01551 (PMC10751799; doi:10.1021/acs.jcim.3c01551)
Supplement: Supplementary file 2 — ci3c01551_si_002.zip [file ci3c01551_si_002.zip › 19.gjf]

#p opt freq b3lyp/6-31g(d,p) empiricaldispersion=gd3 nosymm
int=(grid=ultrafi,ne,acc2e,ne,acc2e=12)
scf=(maxcyc=500,ferm,novaracc,noincfoc,intrep)

Title Card Required

0 1
 C                 -1.43338700    1.15928000   -0.00011100
 C                 -2.20728100   -0.14704200   -0.00007600
 C                 -1.35022200   -1.19710700   -0.00005100
 C                  0.01101000   -0.68073500   -0.00000400
 C                 -0.01101000    0.68073400   -0.00003700
 C                  1.43338700   -1.15928000    0.00012800
 C                  2.20728100    0.14704300    0.00007300
 C                  1.35022100    1.19710700    0.00006100
 H                 -1.67605500    1.77328300   -0.87887600
 H                 -1.67610500    1.77334900    0.87859400
 H                 -3.28936100   -0.19889900   -0.00010000
 H                 -1.63033300   -2.24482500   -0.00004000
 H                  1.67601900   -1.77325300    0.87892500
 H                  1.67614500   -1.77337900   -0.87854400
 H                  3.28936100    0.19889800    0.00008800
 H                  1.63033100    2.24482600    0.00005500
