# Supplementary material for: HOMA Index Establishes Similarity to a Reference Molecule
Source: J Chem Inf Model. 2023 Dec 6;63(24):7744–54. doi: 10.1021/acs.jcim.3c01551 (PMC10751799; doi:10.1021/acs.jcim.3c01551)
Supplement: Supplementary file 2 — ci3c01551_si_002.zip [file ci3c01551_si_002.zip › 2.gjf]

#p opt freq b3lyp/6-31g(d,p) empiricaldispersion=gd3 nosymm
int=(grid=ultrafi,ne,acc2e,ne,acc2e=12)
scf=(maxcyc=500,ferm,novaracc,noincfoc,intrep)

Title Card Required

-2 1
 C                  0.00000000    1.85144200    0.00000000
 H                  0.00000000    2.95433300    0.00000000
 C                 -1.30916800    1.30916800    0.00000000
 H                 -2.08902900    2.08902900    0.00000000
 C                  1.30916800    1.30916800    0.00000000
 H                  2.08902900    2.08902900    0.00000000
 C                  1.85144200    0.00000000    0.00000000
 H                  2.95433300    0.00000000    0.00000000
 C                 -1.85144200    0.00000000    0.00000000
 H                 -2.95433300    0.00000000    0.00000000
 C                 -1.30916800   -1.30916800    0.00000000
 H                 -2.08902900   -2.08902900    0.00000000
 C                  0.00000000   -1.85144200    0.00000000
 H                  0.00000000   -2.95433300    0.00000000
 C                  1.30916800   -1.30916800    0.00000000
 H                  2.08902900   -2.08902900    0.00000000
