# Supplementary material for: HOMA Index Establishes Similarity to a Reference Molecule
Source: J Chem Inf Model. 2023 Dec 6;63(24):7744–54. doi: 10.1021/acs.jcim.3c01551 (PMC10751799; doi:10.1021/acs.jcim.3c01551)
Supplement: Supplementary file 2 — ci3c01551_si_002.zip [file ci3c01551_si_002.zip › 20.gjf]

#p opt freq b3lyp/6-31g(d,p) empiricaldispersion=gd3 nosymm
int=(grid=ultrafi,ne,acc2e,ne,acc2e=12)
scf=(maxcyc=500,ferm,novaracc,noincfoc,intrep)

Title Card Required

0 1
 C                 -0.34614700   -0.50620500   -1.18580200
 H                 -0.15377400   -0.23700000   -2.21630600
 C                 -1.08942500   -1.54626800   -0.73736200
 H                 -1.60995300   -2.27446400   -1.34731200
 C                 -0.34621600   -0.50614000    1.18583900
 H                 -0.15390200   -0.23688300    2.21634100
 C                 -1.08941800   -1.54626300    0.73741000
 H                 -1.60995100   -2.27444900    1.34736700
 C                  0.20170000    0.25943200    0.00001500
 H                  1.30260100    0.28605900    0.00004300
 H                 -0.12878600    1.30988700   -0.00002200
