# Supplementary material for: HOMA Index Establishes Similarity to a Reference Molecule
Source: J Chem Inf Model. 2023 Dec 6;63(24):7744–54. doi: 10.1021/acs.jcim.3c01551 (PMC10751799; doi:10.1021/acs.jcim.3c01551)
Supplement: Supplementary file 2 — ci3c01551_si_002.zip [file ci3c01551_si_002.zip › 21.gjf]

#p opt freq b3lyp/6-31g(d,p) empiricaldispersion=gd3 nosymm
int=(grid=ultrafi,ne,acc2e,ne,acc2e=12)
scf=(maxcyc=500,ferm,novaracc,noincfoc,intrep)

Title Card Required

-2 1
 C                  1.09822900   -0.00055200    0.00296100
 H                  1.65386600    0.00060600    1.02706700
 H                  1.65973000   -0.00227000   -1.01753100
 C                  0.00053200    1.09823500   -0.00192100
 H                  0.00298700    1.65475800   -1.02555400
 H                 -0.00135400    1.65882200    1.01907700
 C                 -1.09825500    0.00053300   -0.00232900
 H                 -1.65853000    0.00222000    1.01922400
 H                 -1.65495200   -0.00059500   -1.02554700
 C                 -0.00056200   -1.09825200    0.00131900
 H                  0.00162600   -1.65761400   -1.02075500
 H                 -0.00331700   -1.65589100    1.02398800
