# Supplementary material for: HOMA Index Establishes Similarity to a Reference Molecule
Source: J Chem Inf Model. 2023 Dec 6;63(24):7744–54. doi: 10.1021/acs.jcim.3c01551 (PMC10751799; doi:10.1021/acs.jcim.3c01551)
Supplement: Supplementary file 2 — ci3c01551_si_002.zip [file ci3c01551_si_002.zip › 22.gjf]

#p opt freq b3lyp/6-31g(d,p) empiricaldispersion=gd3 nosymm
int=(grid=ultrafi,ne,acc2e,ne,acc2e=12)
scf=(maxcyc=500,ferm,novaracc,noincfoc,intrep)

Title Card Required

0 1
 C                 -1.30643600   -0.00001500   -0.00003400
 C                  0.00000000   -0.00002100   -0.00001400
 H                 -1.87325800    0.65643800   -0.65593400
 H                 -1.87316400   -0.65632100    0.65610900
 C                  1.30643600   -0.00002700    0.00003400
 H                  1.87329100   -0.65596000   -0.65635700
 H                  1.87313100    0.65621600    0.65627000
