# Supplementary material for: HOMA Index Establishes Similarity to a Reference Molecule
Source: J Chem Inf Model. 2023 Dec 6;63(24):7744–54. doi: 10.1021/acs.jcim.3c01551 (PMC10751799; doi:10.1021/acs.jcim.3c01551)
Supplement: Supplementary file 2 — ci3c01551_si_002.zip [file ci3c01551_si_002.zip › 23.gjf]

#p opt freq b3lyp/6-31g(d,p) empiricaldispersion=gd3 nosymm
int=(grid=ultrafi,ne,acc2e,ne,acc2e=12)
scf=(maxcyc=500,ferm,novaracc,noincfoc,intrep)

Title Card Required

0 1
 C                  0.00000000    2.84331200    0.00000000
 C                  0.00000000    1.48704500    0.00000000
 C                 -1.28781300    0.74352200   -0.00004600
 C                 -2.46238800    1.42165000   -0.00011600
 C                  1.28781300    0.74352200    0.00004600
 C                 -1.28781300   -0.74352200    0.00004600
 C                  0.00000000   -1.48704500    0.00000000
 C                  1.28781300   -0.74352200   -0.00004600
 C                  0.00000000   -2.84331200    0.00000000
 C                 -2.46238800   -1.42165000    0.00011600
 C                  2.46238800    1.42165000    0.00011600
 C                  2.46238800   -1.42165000   -0.00011600
 C                 -3.78755900   -0.73546100    0.20336300
 H                 -4.58129300   -1.27599400   -0.32794400
 H                 -4.03755500   -0.83067300    1.27346700
 C                 -3.78755900    0.73546100   -0.20336300
 H                 -4.58129300    1.27599400    0.32794400
 H                 -4.03755500    0.83067300   -1.27346700
 C                 -2.53078900   -2.91236700   -0.20310900
 H                 -3.39563500   -3.32949000    0.32841900
 H                 -2.73855500   -3.08121500   -1.27316100
 C                 -1.25680900   -3.64790100    0.20323600
 H                 -1.18562800   -4.60542100   -0.32833000
 H                 -1.29916400   -3.91231900    1.27327300
 C                  1.25680900   -3.64790100   -0.20323600
 H                  1.18562800   -4.60542100    0.32833000
 H                  1.29916400   -3.91231900   -1.27327300
 C                  2.53078900   -2.91236700    0.20310900
 H                  3.39563500   -3.32949000   -0.32841900
 H                  2.73855500   -3.08121500    1.27316100
 C                  3.78755900   -0.73546100   -0.20336300
 H                  4.58129300   -1.27599400    0.32794400
 H                  4.03755500   -0.83067300   -1.27346700
 C                  3.78755900    0.73546100    0.20336300
 H                  4.58129300    1.27599400   -0.32794400
 H                  4.03755500    0.83067300    1.27346700
 C                  2.53078900    2.91236700   -0.20310900
 H                  3.39563500    3.32949000    0.32841900
 H                  2.73855500    3.08121500   -1.27316100
 C                  1.25680900    3.64790100    0.20323600
 H                  1.18562800    4.60542100   -0.32833000
 H                  1.29916400    3.91231900    1.27327300
 C                 -1.25680900    3.64790100   -0.20323600
 H                 -1.18562800    4.60542100    0.32833000
 H                 -1.29916400    3.91231900   -1.27327300
 C                 -2.53078900    2.91236700    0.20310900
 H                 -3.39563500    3.32949000   -0.32841900
 H                 -2.73855500    3.08121500    1.27316100
