# Supplementary material for: HOMA Index Establishes Similarity to a Reference Molecule
Source: J Chem Inf Model. 2023 Dec 6;63(24):7744–54. doi: 10.1021/acs.jcim.3c01551 (PMC10751799; doi:10.1021/acs.jcim.3c01551)
Supplement: Supplementary file 2 — ci3c01551_si_002.zip [file ci3c01551_si_002.zip › 24.gjf]

#p opt freq b3lyp/6-31g(d,p) empiricaldispersion=gd3 nosymm
int=(grid=ultrafi,ne,acc2e,ne,acc2e=12)
scf=(maxcyc=500,ferm,novaracc,noincfoc,intrep)

Title Card Required

1 1
 C                 -0.10313400   -0.03729200    1.16026100
 H                 -0.15506000    0.03142300    2.24124500
 C                  0.23875700    1.18039100    0.22120400
 H                  0.44840100    2.18050000    0.58423100
 C                  0.21621000    0.73962500   -1.05406300
 H                  0.40265800    1.29588200   -1.96189000
 C                 -0.30527700   -1.11904100    0.37929400
 H                 -0.55805200   -2.12674000    0.67759800
 C                 -0.11552100   -0.67014400   -0.98628800
 H                 -0.21122500   -1.31586700   -1.85859600
