# Supplementary material for: HOMA Index Establishes Similarity to a Reference Molecule
Source: J Chem Inf Model. 2023 Dec 6;63(24):7744–54. doi: 10.1021/acs.jcim.3c01551 (PMC10751799; doi:10.1021/acs.jcim.3c01551)
Supplement: Supplementary file 2 — ci3c01551_si_002.zip [file ci3c01551_si_002.zip › 26.gjf]

#p opt freq b3lyp/6-31g(d,p) empiricaldispersion=gd3 nosymm
int=(grid=ultrafi,ne,acc2e,ne,acc2e=12)
scf=(maxcyc=500,ferm,novaracc,noincfoc,intrep)

Title Card Required

0 1
 C                  0.11161800   -1.42501900   -0.06556100
 C                  0.11262800    1.42493600    0.06559000
 C                  1.25852000    0.72538200    0.10693400
 C                  1.25799700   -0.72626400   -0.10692700
 H                  0.11214600   -2.50507600   -0.18883400
 H                  0.11392600    2.50499900    0.18880800
 H                  2.20823800    1.22510700    0.28013700
 H                  2.20734700   -1.22666200   -0.28021200
 C                 -1.19307200    0.72923600   -0.24658200
 H                 -2.04022300    1.27262600    0.18563800
 H                 -1.34210900    0.74778900   -1.33904900
 C                 -1.19360600   -0.72840100    0.24657100
 H                 -2.04114300   -1.27116600   -0.18567300
 H                 -1.34269000   -0.74683800    1.33903300
