# Supplementary material for: HOMA Index Establishes Similarity to a Reference Molecule
Source: J Chem Inf Model. 2023 Dec 6;63(24):7744–54. doi: 10.1021/acs.jcim.3c01551 (PMC10751799; doi:10.1021/acs.jcim.3c01551)
Supplement: Supplementary file 2 — ci3c01551_si_002.zip [file ci3c01551_si_002.zip › 27.gjf]

#p opt freq b3lyp/6-31g(d,p) empiricaldispersion=gd3 nosymm
int=(grid=ultrafi,ne,acc2e,ne,acc2e=12)
scf=(maxcyc=500,ferm,novaracc,noincfoc,intrep)

Title Card Required

0 1
 C                 -0.83550400   -0.14769000    0.02220000
 C                  1.34536800    1.11131400    0.02209300
 C                  0.67565600    2.27141600    0.02128400
 C                 -1.50521400    1.01241000    0.02139200
 H                 -1.38062300   -1.08969200    0.02278100
 H                  2.43372600    1.11231900    0.02259700
 H                  1.22078000    3.21341600    0.02113000
 H                 -2.59357200    1.01141100    0.02131500
 C                  0.67230200   -0.24115400    0.02236200
 H                  1.00983500   -0.82575000    0.89557500
 H                  1.00997300   -0.82614100   -0.85054600
 C                 -0.83214400    2.36488200    0.02056900
 H                 -1.16937900    2.94894900   -0.85312200
 H                 -1.17012300    2.95039000    0.89300000
