# Supplementary material for: HOMA Index Establishes Similarity to a Reference Molecule
Source: J Chem Inf Model. 2023 Dec 6;63(24):7744–54. doi: 10.1021/acs.jcim.3c01551 (PMC10751799; doi:10.1021/acs.jcim.3c01551)
Supplement: Supplementary file 2 — ci3c01551_si_002.zip [file ci3c01551_si_002.zip › 28.gjf]

#p opt freq b3lyp/6-31g(d,p) empiricaldispersion=gd3 nosymm
int=(grid=ultrafi,ne,acc2e,ne,acc2e=12)
scf=(maxcyc=500,ferm,novaracc,noincfoc,intrep)

Title Card Required

0 1
 C                  0.02311900    0.28933300    0.49700500
 C                  1.36220100    0.20104100    0.00965700
 C                  1.36220200    1.63475100   -0.00985400
 C                  0.02309800    1.54641000   -0.49713700
 H                  1.98743900   -0.57188000   -0.41141300
 H                  1.98724800    2.40761100    0.41160900
