# Supplementary material for: HOMA Index Establishes Similarity to a Reference Molecule
Source: J Chem Inf Model. 2023 Dec 6;63(24):7744–54. doi: 10.1021/acs.jcim.3c01551 (PMC10751799; doi:10.1021/acs.jcim.3c01551)
Supplement: Supplementary file 2 — ci3c01551_si_002.zip [file ci3c01551_si_002.zip › 29.gjf]

#p opt freq b3lyp/6-31g(d,p) empiricaldispersion=gd3 nosymm
int=(grid=ultrafi,ne,acc2e,ne,acc2e=12)
scf=(maxcyc=500,ferm,novaracc,noincfoc,intrep)

Title Card Required

0 1
 C                  1.35973100   -0.09787800    0.25888800
 H                  1.11826200   -0.52327400    1.23487200
 H                  2.20055600   -0.58105400   -0.23389100
 C                 -0.29793200    1.48653000    0.29469700
 H                 -0.82939100    2.31498700   -0.16843100
 H                 -0.68996400    1.20501900    1.27392700
 C                  0.24456000    0.41521300   -0.62883700
 H                  0.03400100    0.21840700   -1.66770700
 C                  1.19041500    1.38990600    0.02955900
 H                  1.87251600    2.11299200   -0.38781200
