# Supplementary material for: HOMA Index Establishes Similarity to a Reference Molecule
Source: J Chem Inf Model. 2023 Dec 6;63(24):7744–54. doi: 10.1021/acs.jcim.3c01551 (PMC10751799; doi:10.1021/acs.jcim.3c01551)
Supplement: Supplementary file 2 — ci3c01551_si_002.zip [file ci3c01551_si_002.zip › 31.gjf]

#p opt freq b3lyp/6-31g(d,p) empiricaldispersion=gd3 nosymm
int=(grid=ultrafi,ne,acc2e,ne,acc2e=12)
scf=(maxcyc=500,ferm,novaracc,noincfoc,intrep)

Title Card Required

0 1
 C                 -0.37485700   -0.54405100   -1.16862100
 C                 -1.04954000   -1.48832100   -0.72500700
 C                 -0.35115800   -0.51539600    1.19086500
 H                 -0.16174000   -0.25232100    2.22700400
 C                 -1.10354200   -1.56718100    0.74509500
 H                 -1.62559200   -2.29848000    1.34513600
 C                  0.21470300    0.27742700   -0.02049500
 H                  1.31039200    0.28879000   -0.03100400
 H                 -0.12802500    1.31820500   -0.02903100
