# Supplementary material for: HOMA Index Establishes Similarity to a Reference Molecule
Source: J Chem Inf Model. 2023 Dec 6;63(24):7744–54. doi: 10.1021/acs.jcim.3c01551 (PMC10751799; doi:10.1021/acs.jcim.3c01551)
Supplement: Supplementary file 2 — ci3c01551_si_002.zip [file ci3c01551_si_002.zip › 32.gjf]

#p opt freq b3lyp/6-31g(d,p) empiricaldispersion=gd3 nosymm
int=(grid=ultrafi,ne,acc2e,ne,acc2e=12)
scf=(maxcyc=500,ferm,novaracc,noincfoc,intrep)

Title Card Required

0 1
 C                  0.35654900   -0.08512400    0.00000000
 C                  1.87585200   -0.08502100    0.00000000
 C                  1.11612000    1.23068900    0.00000000
 H                 -0.15797000   -0.38224400   -0.90845600
 H                 -0.15797000   -0.38224400    0.90845600
 H                  2.39042100   -0.38205300   -0.90845500
 H                  2.39042100   -0.38205300    0.90845500
 H                  1.11610800    1.82483100    0.90845800
 H                  1.11610800    1.82483100   -0.90845800
