# Supplementary material for: HOMA Index Establishes Similarity to a Reference Molecule
Source: J Chem Inf Model. 2023 Dec 6;63(24):7744–54. doi: 10.1021/acs.jcim.3c01551 (PMC10751799; doi:10.1021/acs.jcim.3c01551)
Supplement: Supplementary file 2 — ci3c01551_si_002.zip [file ci3c01551_si_002.zip › 33.gjf]

#p opt freq b3lyp/6-31g(d,p) empiricaldispersion=gd3 nosymm
int=(grid=ultrafi,ne,acc2e,ne,acc2e=12)
scf=(maxcyc=500,ferm,novaracc,noincfoc,intrep)

Title Card Required

0 1
 C                 -0.35577200   -0.51751800   -1.23345800
 C                 -0.97481900   -1.38418300   -0.52641800
 C                 -0.43136100   -0.62752200    0.92090900
 C                 -1.19822800   -1.69932300    0.89507600
 C                  0.25579700    0.33491400   -0.05959000
 H                  1.34456800    0.30684900   -0.01842000
 H                 -0.12221300    1.35625600   -0.01629700
