# Supplementary material for: HOMA Index Establishes Similarity to a Reference Molecule
Source: J Chem Inf Model. 2023 Dec 6;63(24):7744–54. doi: 10.1021/acs.jcim.3c01551 (PMC10751799; doi:10.1021/acs.jcim.3c01551)
Supplement: Supplementary file 2 — ci3c01551_si_002.zip [file ci3c01551_si_002.zip › 34.gjf]

#p opt freq b3lyp/6-31g(d,p) empiricaldispersion=gd3 nosymm
int=(grid=ultrafi,ne,acc2e,ne,acc2e=12)
scf=(maxcyc=500,ferm,novaracc,noincfoc,intrep)

Title Card Required

0 1
 C                  0.57240500   -1.27302100   -0.13187300
 C                 -0.65267300   -1.29661100   -0.08218500
 C                 -1.54203500   -0.16070200    0.05019700
 C                 -0.85906200    1.00916900    0.07529700
 H                 -2.61601800   -0.22134600    0.19073300
 H                 -1.39908300    1.94355000    0.21631300
 C                  1.50461900   -0.16927100    0.19032100
 H                  1.76089400   -0.19404500    1.25813900
 H                  2.44355500   -0.14545100   -0.37047400
 C                  0.64007500    1.11235900   -0.16860700
 H                  0.77596200    1.30151800   -1.24446800
 H                  1.05471400    1.98424400    0.35086200
