# Supplementary material for: HOMA Index Establishes Similarity to a Reference Molecule
Source: J Chem Inf Model. 2023 Dec 6;63(24):7744–54. doi: 10.1021/acs.jcim.3c01551 (PMC10751799; doi:10.1021/acs.jcim.3c01551)
Supplement: Supplementary file 2 — ci3c01551_si_002.zip [file ci3c01551_si_002.zip › 35.gjf]

#p opt freq b3lyp/6-31g(d,p) empiricaldispersion=gd3 nosymm
int=(grid=ultrafi,ne,acc2e,ne,acc2e=12)
scf=(maxcyc=500,ferm,novaracc,noincfoc,intrep)

Title Card Required

0 1
 C                 -0.00003000   -1.22545000   -0.14266200
 C                  1.23402600   -0.31865900    0.10831500
 C                 -1.23405100   -0.31859900    0.10830700
 C                  0.66752500    1.07473300   -0.04914200
 C                 -0.66746800    1.07477700   -0.04911900
 H                 -0.00003900   -1.54999100   -1.18865000
 H                 -0.00004200   -2.12595000    0.47783800
 H                  2.05782600   -0.52954200   -0.58406800
 H                  1.64081300   -0.45362500    1.12171200
 H                 -1.64083300   -0.45355600    1.12170200
 H                 -2.05783500   -0.52946100   -0.58409700
 H                  1.29285800    1.96062000   -0.10933300
 H                 -1.29275800    1.96069300   -0.10930200
