# Supplementary material for: HOMA Index Establishes Similarity to a Reference Molecule
Source: J Chem Inf Model. 2023 Dec 6;63(24):7744–54. doi: 10.1021/acs.jcim.3c01551 (PMC10751799; doi:10.1021/acs.jcim.3c01551)
Supplement: Supplementary file 2 — ci3c01551_si_002.zip [file ci3c01551_si_002.zip › 36.gjf]

#p opt freq b3lyp/6-31g(d,p) empiricaldispersion=gd3 nosymm
int=(grid=ultrafi,ne,acc2e,ne,acc2e=12)
scf=(maxcyc=500,ferm,novaracc,noincfoc,intrep)

Title Card Required

0 1
 C                  1.78340200    0.39242000   -0.00013000
 C                  2.39639600    1.45412400    0.00010600
 C                  0.36543200    2.69489500   -0.00125400
 C                 -0.30662200    1.53085800   -0.00122300
 H                 -0.19143300    3.63045100   -0.00179800
 H                 -1.39527000    1.54532400   -0.00166000
 C                  0.32856500    0.11292000   -0.00040700
 H                 -0.00897900   -0.45243300   -0.88011600
 H                 -0.00938300   -0.45152100    0.87974200
 C                  1.91098900    2.85379200   -0.00076500
 H                  2.23103400    3.42924000    0.87893900
 H                  2.23162300    3.42824200   -0.88091700
