# Supplementary material for: HOMA Index Establishes Similarity to a Reference Molecule
Source: J Chem Inf Model. 2023 Dec 6;63(24):7744–54. doi: 10.1021/acs.jcim.3c01551 (PMC10751799; doi:10.1021/acs.jcim.3c01551)
Supplement: Supplementary file 2 — ci3c01551_si_002.zip [file ci3c01551_si_002.zip › 37.gjf]

#p opt freq b3lyp/6-31g(d,p) empiricaldispersion=gd3 nosymm
int=(grid=ultrafi,ne,acc2e,ne,acc2e=12)
scf=(maxcyc=500,ferm,novaracc,noincfoc,intrep)

Title Card Required

0 1
 C                 -0.00661500    0.48332200   -0.00003400
 C                  1.51875800    0.36401000    0.00000200
 C                  1.51872400    1.95049100   -0.00011000
 C                 -0.00664400    1.83111200   -0.00021200
 H                 -0.79020300   -0.26551000   -0.00017600
 H                  1.96443600   -0.09431300   -0.89037300
 H                  1.96439600   -0.09419200    0.89046000
 H                  1.96442500    2.40871000   -0.89052800
 H                  1.96429900    2.40883600    0.89030500
 H                 -0.79026400    2.57991100   -0.00024800
