# Supplementary material for: HOMA Index Establishes Similarity to a Reference Molecule
Source: J Chem Inf Model. 2023 Dec 6;63(24):7744–54. doi: 10.1021/acs.jcim.3c01551 (PMC10751799; doi:10.1021/acs.jcim.3c01551)
Supplement: Supplementary file 2 — ci3c01551_si_002.zip [file ci3c01551_si_002.zip › 38.gjf]

#p opt freq b3lyp/6-31g(d,p) empiricaldispersion=gd3 nosymm
int=(grid=ultrafi,ne,acc2e,ne,acc2e=12)
scf=(maxcyc=500,ferm,novaracc,noincfoc,intrep)

Title Card Required

0 1
 C                  0.31064200   -1.52062000   -0.40544500
 C                  1.54479400   -0.75963300    0.11078800
 C                  1.54476600    0.75967700   -0.11079700
 C                 -0.96728800   -1.24530000    0.40990400
 C                  0.31059600    1.52062500    0.40545200
 C                 -1.77894100   -0.00003300   -0.00001200
 C                 -0.96733300    1.24528200   -0.40988900
 H                  0.14233000   -1.29331800   -1.46741700
 H                  1.64433000   -0.96399400    1.18668000
 H                  1.64428100    0.96404000   -1.18669100
 H                  0.14230100    1.29331500    1.46742500
 H                 -0.68151400   -1.16215700    1.46697300
 H                 -2.44159500    0.26077800    0.83532700
 H                  0.53275400   -2.59385400   -0.35775700
 H                  2.44578400   -1.17444500   -0.35974700
 H                  2.44574900    1.17452000    0.35972600
 H                 -1.63366600   -2.11475200    0.35417600
 H                  0.53267800    2.59386600    0.35776700
 H                 -2.44153700   -0.26088300   -0.83538300
 H                 -1.63374000    2.11470900   -0.35412400
 H                 -0.68156600    1.16218700   -1.46696400
