# Supplementary material for: HOMA Index Establishes Similarity to a Reference Molecule
Source: J Chem Inf Model. 2023 Dec 6;63(24):7744–54. doi: 10.1021/acs.jcim.3c01551 (PMC10751799; doi:10.1021/acs.jcim.3c01551)
Supplement: Supplementary file 2 — ci3c01551_si_002.zip [file ci3c01551_si_002.zip › 39.gjf]

#p opt freq b3lyp/6-31g(d,p) empiricaldispersion=gd3 nosymm
int=(grid=ultrafi,ne,acc2e,ne,acc2e=12)
scf=(maxcyc=500,ferm,novaracc,noincfoc,intrep)

Title Card Required

0 1
 C                 -0.61036800   -1.14251600   -0.00008400
 C                  0.60977500   -1.14250900    0.00008800
 C                  0.61037300    1.14247300    0.00001600
 C                 -0.60977300    1.14244100   -0.00001200
 C                 -1.61353500    0.00026200    0.00001300
 H                 -2.26381300    0.00053200   -0.88104900
 H                 -2.26364400    0.00047300    0.88120200
 C                  1.61353000   -0.00020600   -0.00001800
 H                  2.26381700   -0.00030700    0.88103700
 H                  2.26363300   -0.00036600   -0.88121100
