# Supplementary material for: HOMA Index Establishes Similarity to a Reference Molecule
Source: J Chem Inf Model. 2023 Dec 6;63(24):7744–54. doi: 10.1021/acs.jcim.3c01551 (PMC10751799; doi:10.1021/acs.jcim.3c01551)
Supplement: Supplementary file 2 — ci3c01551_si_002.zip [file ci3c01551_si_002.zip › 4.gjf]

#p opt freq b3lyp/6-31g(d,p) empiricaldispersion=gd3 nosymm
int=(grid=ultrafi,ne,acc2e,ne,acc2e=12)
scf=(maxcyc=500,ferm,novaracc,noincfoc,intrep)

Title Card Required

2 1
 C                  0.00000000    1.84379500    0.00000000
 H                  0.00000000    2.93365100    0.00000000
 C                  1.30376000    1.30376000    0.00000000
 H                  2.07440500    2.07440500    0.00000000
 C                 -1.30376000    1.30376000    0.00000000
 H                 -2.07440500    2.07440500    0.00000000
 C                 -1.84379500    0.00000000    0.00000000
 H                 -2.93365100    0.00000000    0.00000000
 C                  1.84379500    0.00000000    0.00000000
 H                  2.93365100    0.00000000    0.00000000
 C                  1.30376000   -1.30376000    0.00000000
 H                  2.07440500   -2.07440500    0.00000000
 C                  0.00000000   -1.84379500    0.00000000
 H                  0.00000000   -2.93365100    0.00000000
 C                 -1.30376000   -1.30376000    0.00000000
 H                 -2.07440500   -2.07440500    0.00000000
