# Supplementary material for: HOMA Index Establishes Similarity to a Reference Molecule
Source: J Chem Inf Model. 2023 Dec 6;63(24):7744–54. doi: 10.1021/acs.jcim.3c01551 (PMC10751799; doi:10.1021/acs.jcim.3c01551)
Supplement: Supplementary file 2 — ci3c01551_si_002.zip [file ci3c01551_si_002.zip › 40.gjf]

#p opt freq b3lyp/6-31g(d,p) empiricaldispersion=gd3 nosymm
int=(grid=ultrafi,ne,acc2e,ne,acc2e=12)
scf=(maxcyc=500,ferm,novaracc,noincfoc,intrep)

Title Card Required

0 1
 C                 -0.04464500    0.48546900    0.00002100
 C                  1.54795600    0.48549500   -0.00002600
 C                  1.54793400    1.82901400    0.00004300
 C                 -0.04466600    1.82898800   -0.00028300
 H                 -0.80330200   -0.28501200   -0.00028400
 H                  2.30663900   -0.28496000    0.00038900
 H                  2.30659100    2.59949500   -0.00026400
 H                 -0.80334900    2.59944400   -0.00013600
