# Supplementary material for: HOMA Index Establishes Similarity to a Reference Molecule
Source: J Chem Inf Model. 2023 Dec 6;63(24):7744–54. doi: 10.1021/acs.jcim.3c01551 (PMC10751799; doi:10.1021/acs.jcim.3c01551)
Supplement: Supplementary file 2 — ci3c01551_si_002.zip [file ci3c01551_si_002.zip › 41.gjf]

#p opt freq b3lyp/6-31g(d,p) empiricaldispersion=gd3 nosymm
int=(grid=ultrafi,ne,acc2e,ne,acc2e=12)
scf=(maxcyc=500,ferm,novaracc,noincfoc,intrep)

Title Card Required

0 1
 H                 -2.49030400   -0.26285800   -0.13658900
 C                 -1.46227700   -0.15436200    0.23347700
 C                  0.86485000   -1.18913700    0.23347200
 C                  0.59745300    1.34352900    0.23346500
 C                  1.46227700    0.15436200   -0.23347700
 C                 -0.86485000    1.18913700   -0.23347200
 C                 -0.59745300   -1.34352900   -0.23346500
 H                  0.89776100   -1.23446000    1.33303600
 H                  0.62020600    1.39469400    1.33303400
 H                  1.51812500    0.16024900   -1.33303600
 H                 -0.89776100    1.23446000   -1.33303600
 H                 -0.62020600   -1.39469400   -1.33303400
 H                 -1.51812500   -0.16024900    1.33303600
 H                  1.47279800   -2.02524700   -0.13649000
 H                  1.01753100    2.28810300   -0.13648300
 H                  2.49030400    0.26285800    0.13658900
 H                 -1.47279800    2.02524700    0.13649000
 H                 -1.01753100   -2.28810300    0.13648300
