# Supplementary material for: HOMA Index Establishes Similarity to a Reference Molecule
Source: J Chem Inf Model. 2023 Dec 6;63(24):7744–54. doi: 10.1021/acs.jcim.3c01551 (PMC10751799; doi:10.1021/acs.jcim.3c01551)
Supplement: Supplementary file 2 — ci3c01551_si_002.zip [file ci3c01551_si_002.zip › 43.gjf]

#p opt freq b3lyp/6-31g(d,p) empiricaldispersion=gd3 nosymm
int=(grid=ultrafi,ne,acc2e,ne,acc2e=12)
scf=(maxcyc=500,ferm,novaracc,noincfoc,intrep)

Title Card Required

0 1
 H                 -1.23650600    1.99162900   -0.29653200
 C                 -0.75770400    1.12677400    0.18030000
 C                 -0.58451300   -1.20189900    0.34301600
 C                  1.55671900   -0.19979900    0.20820200
 C                  0.58451200   -1.20190200   -0.34300900
 C                  0.75770200    1.12677500   -0.18030100
 C                 -1.55671700   -0.19980100   -0.20820700
 H                 -0.50954300   -1.16680300    1.43543000
 H                  1.65402400   -0.26239600    1.29796200
 H                  0.50954200   -1.16681800   -1.43542300
 H                  0.86455700    1.26888300   -1.26300600
 H                 -1.65401500   -0.26240100   -1.29796700
 H                 -0.86455900    1.26887900    1.26300500
 H                  2.55800000   -0.18174300   -0.23830900
 H                  1.23650300    1.99163000    0.29653400
 H                 -2.55800100   -0.18174500    0.23829800
