# Supplementary material for: HOMA Index Establishes Similarity to a Reference Molecule
Source: J Chem Inf Model. 2023 Dec 6;63(24):7744–54. doi: 10.1021/acs.jcim.3c01551 (PMC10751799; doi:10.1021/acs.jcim.3c01551)
Supplement: Supplementary file 2 — ci3c01551_si_002.zip [file ci3c01551_si_002.zip › 44.gjf]

#p opt freq b3lyp/6-31g(d,p) empiricaldispersion=gd3 nosymm
int=(grid=ultrafi,ne,acc2e,ne,acc2e=12)
scf=(maxcyc=500,ferm,novaracc,noincfoc,intrep)

Title Card Required

0 1
 C                 -1.52766600   -0.00001600   -0.00003400
 C                  0.66265200    1.22433600    0.38670400
 C                  0.66266500   -1.22434700   -0.38667400
 C                  1.52766700    0.00001200   -0.00001900
 C                 -0.66265200   -1.22435100    0.38665900
 C                 -0.66266500    1.22436600   -0.38663000
 H                 -2.18537300    0.25872500    0.83838800
 H                 -2.18524000   -0.25880100   -0.83854800
 H                 -1.21825700    2.15209100   -0.20992200
 H                  0.44215900   -1.20033400   -1.46202700
 H                  1.21823200    2.15208700    0.21009400
 H                 -0.44216300    1.20041000   -1.46198400
 H                  0.44215100    1.20026800    1.46205700
 H                  2.18535200   -0.25876400    0.83841000
 H                  2.18526400    0.25881800   -0.83850900
 H                 -1.21823300   -2.15209500    0.21001300
 H                 -0.44216000   -1.20031800    1.46201400
 H                  1.21825900   -2.15208200   -0.21002000
