# Supplementary material for: HOMA Index Establishes Similarity to a Reference Molecule
Source: J Chem Inf Model. 2023 Dec 6;63(24):7744–54. doi: 10.1021/acs.jcim.3c01551 (PMC10751799; doi:10.1021/acs.jcim.3c01551)
Supplement: Supplementary file 2 — ci3c01551_si_002.zip [file ci3c01551_si_002.zip › 45.gjf]

#p opt freq b3lyp/6-31g(d,p) empiricaldispersion=gd3 nosymm
int=(grid=ultrafi,ne,acc2e,ne,acc2e=12)
scf=(maxcyc=500,ferm,novaracc,noincfoc,intrep)

Title Card Required

0 1
 C                  0.60991600   -1.30159900   -0.02268300
 C                 -0.60997800   -1.30162300    0.02261700
 C                 -1.58916100   -0.19651000    0.11736200
 H                 -1.97314300   -0.09814500    1.14020500
 H                 -2.45690500   -0.28439200   -0.54550600
 C                  1.58917700   -0.19656500   -0.11729400
 H                  1.97334900   -0.09820600   -1.14005900
 H                  2.45680200   -0.28446900    0.54573800
 C                  0.71788600    1.05340200    0.28745900
 H                  1.23444600    1.96578200   -0.03577600
 H                  0.66315200    1.08533000    1.38236200
 C                 -0.71787000    1.05339300   -0.28750400
 H                 -0.66313900    1.08530600   -1.38241100
 H                 -1.23438100    1.96581000    0.03570500
