# Supplementary material for: HOMA Index Establishes Similarity to a Reference Molecule
Source: J Chem Inf Model. 2023 Dec 6;63(24):7744–54. doi: 10.1021/acs.jcim.3c01551 (PMC10751799; doi:10.1021/acs.jcim.3c01551)
Supplement: Supplementary file 2 — ci3c01551_si_002.zip [file ci3c01551_si_002.zip › 46.gjf]

#p opt freq b3lyp/6-31g(d,p) empiricaldispersion=gd3 nosymm
int=(grid=ultrafi,ne,acc2e,ne,acc2e=12)
scf=(maxcyc=500,ferm,novaracc,noincfoc,intrep)

Title Card Required

0 1
 C                 -0.00002000   -0.00000400    0.00001800
 C                  0.65173800   -0.13258100   -1.38841300
 H                  1.68614300   -0.48551200   -1.30635400
 H                  0.10320100   -0.84501900   -2.01517100
 H                  0.66671600    0.83097100   -1.91055300
 C                  0.79890600    1.00645600    0.84787200
 H                  0.81778200    1.99430000    0.37342800
 H                  0.35667600    1.12143600    1.84411500
 H                  1.83617800    0.67699100    0.97753700
 C                 -0.00245600   -1.37176300    0.69883200
 H                 -0.46185600   -1.30762700    1.69186500
 H                 -0.56519400   -2.11006000    0.11614500
 H                  1.01783000   -1.75161100    0.82534800
 C                 -1.44819000    0.49788000   -0.15828800
 H                 -2.04189000   -0.20068000   -0.75897400
 H                 -1.93815700    0.60196400    0.81659100
 H                 -1.47729700    1.47492200   -0.65409800
