# Supplementary material for: HOMA Index Establishes Similarity to a Reference Molecule
Source: J Chem Inf Model. 2023 Dec 6;63(24):7744–54. doi: 10.1021/acs.jcim.3c01551 (PMC10751799; doi:10.1021/acs.jcim.3c01551)
Supplement: Supplementary file 2 — ci3c01551_si_002.zip [file ci3c01551_si_002.zip › 47.gjf]

#p opt freq b3lyp/6-31g(d,p) empiricaldispersion=gd3 nosymm
int=(grid=ultrafi,ne,acc2e,ne,acc2e=12)
scf=(maxcyc=500,ferm,novaracc,noincfoc,intrep)

Title Card Required

0 1
 C                  0.15906700    1.28143000    0.13005700
 C                 -1.13937500    0.54023300   -0.24701300
 C                 -0.88967800   -0.88854700    0.25868600
 C                  0.57024400   -1.15233500   -0.15439500
 C                  1.28950300    0.21626600    0.01255600
 H                  0.33985800    2.16044600   -0.49632000
 H                  0.08709800    1.63825500    1.16407200
 H                 -1.26345400    0.52561400   -1.33786500
 H                 -2.03584900    1.00407900    0.17721400
 H                 -0.98367100   -0.91412600    1.35250800
 H                 -1.59102500   -1.62481100   -0.14745000
 H                  1.04044000   -1.95202000    0.42637300
 H                  0.59712900   -1.46337900   -1.20563300
 H                  1.92279900    0.22402500    0.90544200
 H                  1.94810100    0.41963100   -0.83768300
