# Supplementary material for: HOMA Index Establishes Similarity to a Reference Molecule
Source: J Chem Inf Model. 2023 Dec 6;63(24):7744–54. doi: 10.1021/acs.jcim.3c01551 (PMC10751799; doi:10.1021/acs.jcim.3c01551)
Supplement: Supplementary file 2 — ci3c01551_si_002.zip [file ci3c01551_si_002.zip › 48.gjf]

#p opt freq b3lyp/6-31g(d,p) empiricaldispersion=gd3 nosymm
int=(grid=ultrafi,ne,acc2e,ne,acc2e=12)
scf=(maxcyc=500,ferm,novaracc,noincfoc,intrep)

Title Card Required

0 1
 C                  0.00000000    0.00000000    2.09378300
 C                  0.00000000    1.32200400    1.29860600
 C                  0.00000000   -1.32200400   -1.29860600
 C                 -0.84728500    1.38961200    0.00000000
 C                  0.00000000    0.00000000   -2.09378300
 C                  0.00000000    1.32200400   -1.29860600
 H                 -0.87336300   -0.02099200    2.75887100
 H                  1.03452100    1.57938300    1.04103900
 H                 -1.61387400    0.60527300    0.00000000
 H                 -1.03452100   -1.57938300   -1.04103900
 H                 -0.87336300   -0.02099200   -2.75887100
 H                  0.87336300    0.02099200    2.75887100
 H                 -0.32432800    2.11119900    1.98764200
 H                  0.32432800   -2.11119900   -1.98764200
 H                 -1.40009200    2.33503600    0.00000000
 H                  0.87336300    0.02099200   -2.75887100
 H                 -0.32432800    2.11119900   -1.98764200
 H                  1.03452100    1.57938300   -1.04103900
 C                  0.00000000   -1.32200400    1.29860600
 H                 -1.03452100   -1.57938300    1.04103900
 H                  0.32432800   -2.11119900    1.98764200
 C                  0.84728500   -1.38961200    0.00000000
 H                  1.61387400   -0.60527300    0.00000000
 H                  1.40009200   -2.33503600    0.00000000
