# Supplementary material for: HOMA Index Establishes Similarity to a Reference Molecule
Source: J Chem Inf Model. 2023 Dec 6;63(24):7744–54. doi: 10.1021/acs.jcim.3c01551 (PMC10751799; doi:10.1021/acs.jcim.3c01551)
Supplement: Supplementary file 2 — ci3c01551_si_002.zip [file ci3c01551_si_002.zip › 49.gjf]

#p opt freq b3lyp/6-31g(d,p) empiricaldispersion=gd3 nosymm
int=(grid=ultrafi,ne,acc2e,ne,acc2e=12)
scf=(maxcyc=500,ferm,novaracc,noincfoc,intrep)

Title Card Required

0 1
 C                  1.03040000    0.33691900    0.12593900
 C                  0.33691000   -1.03040500   -0.12591800
 C                 -0.33691300    1.03039100   -0.12602300
 C                 -1.03039600   -0.33690500    0.12600200
 H                  1.34804900    0.44083900    1.16884800
 H                  1.86984100    0.61136600   -0.51999800
 H                  0.44075900   -1.34809900   -1.16882100
 H                  0.61140100   -1.86981900    0.52003600
 H                 -0.61138800    1.86987600    0.51984400
 H                 -0.44078900    1.34796900   -1.16895900
 H                 -1.86985400   -0.61142400   -0.51988200
 H                 -1.34801900   -0.44070900    1.16893100
