# Supplementary material for: HOMA Index Establishes Similarity to a Reference Molecule
Source: J Chem Inf Model. 2023 Dec 6;63(24):7744–54. doi: 10.1021/acs.jcim.3c01551 (PMC10751799; doi:10.1021/acs.jcim.3c01551)
Supplement: Supplementary file 2 — ci3c01551_si_002.zip [file ci3c01551_si_002.zip › 50.gjf]

#p opt freq b3lyp/6-31g(d,p) empiricaldispersion=gd3 nosymm
int=(grid=ultrafi,ne,acc2e,ne,acc2e=12)
scf=(maxcyc=500,ferm,novaracc,noincfoc,intrep)

Title Card Required

0 1
 C                  0.00037800    1.11610700   -0.12681200
 C                 -1.26968600    0.19083700    0.11273000
 C                  1.26989300    0.19005300    0.11274300
 C                 -0.61339500   -1.15381400   -0.08326800
 C                  0.61252300   -1.15397900   -0.08332700
 H                  0.00049500    1.42848400   -1.17661700
 H                  0.00066200    2.03158900    0.47814500
 H                 -2.08592800    0.42230400   -0.57791500
 H                 -1.66505700    0.28122800    1.13093900
 H                  1.66528700    0.28017300    1.13096500
 H                  2.08625800    0.42099700   -0.57792200
