# Supplementary material for: HOMA Index Establishes Similarity to a Reference Molecule
Source: J Chem Inf Model. 2023 Dec 6;63(24):7744–54. doi: 10.1021/acs.jcim.3c01551 (PMC10751799; doi:10.1021/acs.jcim.3c01551)
Supplement: Supplementary file 2 — ci3c01551_si_002.zip [file ci3c01551_si_002.zip › 51.gjf]

#p opt freq b3lyp/6-31g(d,p) empiricaldispersion=gd3 nosymm
int=(grid=ultrafi,ne,acc2e,ne,acc2e=12)
scf=(maxcyc=500,ferm,novaracc,noincfoc,intrep)

Title Card Required

0 1
 C                 -0.33234900   -0.03290400   -0.00062200
 C                  1.05080400    2.36235400   -0.00067000
 C                 -0.19351600    2.28094600   -0.00109000
 C                 -0.88384300    1.08547900   -0.00115200
 C                  2.00495700    1.24234200    0.00021100
 H                  2.64103300    1.21447500   -0.88953100
 H                  2.63960900    1.21485200    0.89098800
 C                  1.11465600   -0.29943600   -0.00021500
 H                  1.45602400   -0.83600300    0.89005200
 H                  1.45641900   -0.83578800   -0.89046800
