# Supplementary material for: HOMA Index Establishes Similarity to a Reference Molecule
Source: J Chem Inf Model. 2023 Dec 6;63(24):7744–54. doi: 10.1021/acs.jcim.3c01551 (PMC10751799; doi:10.1021/acs.jcim.3c01551)
Supplement: Supplementary file 2 — ci3c01551_si_002.zip [file ci3c01551_si_002.zip › 6.gjf]

#p opt freq b3lyp/6-31g(d,p) empiricaldispersion=gd3 nosymm
int=(grid=ultrafi,ne,acc2e,ne,acc2e=12)
scf=(maxcyc=500,ferm,novaracc,noincfoc,intrep)

Title Card Required

0 1
 C                  1.24826800    3.53417600    0.00000000
 C                  0.00000000    2.84885300    0.00000000
 C                  0.00000000    1.42745200    0.00000000
 C                  1.23621000    0.71372600    0.00000000
 C                  2.46717900    1.42442600    0.00000000
 C                  2.43655200    2.84812000    0.00000000
 C                 -1.23621000    0.71372600    0.00000000
 C                  1.23621000   -0.71372600    0.00000000
 C                  0.00000000   -1.42745200    0.00000000
 C                 -1.23621000   -0.71372600    0.00000000
 C                  0.00000000   -2.84885300    0.00000000
 C                  1.24826800   -3.53417600    0.00000000
 C                  2.43655200   -2.84812000    0.00000000
 C                  2.46717900   -1.42442700    0.00000000
 C                  3.68482000   -0.68605600    0.00000000
 C                  3.68482000    0.68605600    0.00000000
 H                  4.62460500    1.23186500    0.00000000
 H                  4.62460500   -1.23186500    0.00000000
 H                  1.24547600    4.62095800    0.00000000
 H                  3.37912900    3.38909300    0.00000000
 H                  1.24547600   -4.62095800    0.00000000
 H                  3.37912900   -3.38909300    0.00000000
 C                 -1.24826800    3.53417600    0.00000000
 C                 -2.43655200    2.84812000    0.00000000
 C                 -2.46717900    1.42442700    0.00000000
 H                 -1.24547600    4.62095800    0.00000000
 H                 -3.37912900    3.38909300    0.00000000
 C                 -3.68482000    0.68605600    0.00000000
 C                 -3.68482000   -0.68605600    0.00000000
 C                 -2.46717900   -1.42442700    0.00000000
 H                 -4.62460500    1.23186500    0.00000000
 H                 -4.62460500   -1.23186500    0.00000000
 C                 -1.24826800   -3.53417600    0.00000000
 H                 -1.24547600   -4.62095800    0.00000000
 C                 -2.43655200   -2.84812000    0.00000000
 H                 -3.37912900   -3.38909300    0.00000000
