# Supplementary material for: HOMA Index Establishes Similarity to a Reference Molecule
Source: J Chem Inf Model. 2023 Dec 6;63(24):7744–54. doi: 10.1021/acs.jcim.3c01551 (PMC10751799; doi:10.1021/acs.jcim.3c01551)
Supplement: Supplementary file 2 — ci3c01551_si_002.zip [file ci3c01551_si_002.zip › 8.gjf]

#p opt freq b3lyp/6-31g(d,p) empiricaldispersion=gd3 nosymm
int=(grid=ultrafi,ne,acc2e,ne,acc2e=12)
scf=(maxcyc=500,ferm,novaracc,noincfoc,intrep)

Title Card Required

-1 2
 C                  0.73169800    1.22891900    0.00000100
 C                  1.39799200    0.00018300    0.00000000
 C                  0.73199800   -1.22878000   -0.00000200
 C                 -0.73169600   -1.22892000   -0.00000200
 C                 -1.39799300   -0.00018300    0.00000000
 C                 -0.73199700    1.22878100    0.00000100
 H                  1.28994100    2.16431300   -0.00000400
 H                  2.49369500    0.00033000    0.00000100
 H                  1.29045200   -2.16404200    0.00000500
 H                 -1.28994600   -2.16431100    0.00000700
 H                 -1.29045700    2.16404000   -0.00000500
 H                 -2.49369500   -0.00033000    0.00000000
