# Supplementary material for: HOMA Index Establishes Similarity to a Reference Molecule
Source: J Chem Inf Model. 2023 Dec 6;63(24):7744–54. doi: 10.1021/acs.jcim.3c01551 (PMC10751799; doi:10.1021/acs.jcim.3c01551)
Supplement: Supplementary file 2 — ci3c01551_si_002.zip [file ci3c01551_si_002.zip › 9.gjf]

#p opt freq b3lyp/6-31g(d,p) empiricaldispersion=gd3 nosymm
int=(grid=ultrafi,ne,acc2e,ne,acc2e=12)
scf=(maxcyc=500,ferm,novaracc,noincfoc,intrep)

Title Card Required

-2 1
 C                 -1.36865800   -1.16631400   -0.00002000
 C                 -2.18556000    0.00000000    0.00035700
 C                 -1.36862300    1.16636000    0.00009000
 C                  0.00003400    0.72696800   -0.00008200
 C                 -0.00002500   -0.72695600   -0.00003200
 C                  1.36866300    1.16632800   -0.00041800
 C                  2.18555500   -0.00000700    0.00034100
 C                  1.36861700   -1.16637800   -0.00022800
 H                 -1.73404500   -2.19900800   -0.00017300
 H                 -3.28427300    0.00000800    0.00053000
 H                 -1.73403200    2.19904700    0.00005300
 H                  1.73408400    2.19901200   -0.00083900
 H                  3.28425600    0.00001500    0.00071700
 H                  1.73399300   -2.19908300   -0.00033500
