# Supplementary material for: HOMA Index Establishes Similarity to a Reference Molecule
Source: J Chem Inf Model. 2023 Dec 6;63(24):7744–54. doi: 10.1021/acs.jcim.3c01551 (PMC10751799; doi:10.1021/acs.jcim.3c01551)
Supplement: Supplementary file 3 — ci3c01551_si_003.zip [file ci3c01551_si_003.zip]

Archive with 52 entries (52 files):
- 1.log
- 10.log
- 11.log
- 12.log
- 13.log
- 14.log
- 15.log
- 16.log
- 17.log
- 18.log
- 19.log
- 2.log
- 20.log
- 21.log
- 22.log
- 23.log
- 24.log
- 25.log
- 26.log
- 27.log
- 28.log
- 29.log
- 3.log
- 30.log
- 31.log
- 32.log
- 33.log
- 34.log
- 35.log
- 36.log
- 37.log
- 38.log
- 39.log
- 4.log
- 40.log
- 41.log
- 42.log
- 43.log
- 44.log
- 45.log
- 46.log
- 47.log
- 48.log
- 49.log
- 5.log
- 50.log
- 51.log
- 52.log
- 6.log
- 7.log
- 8.log
- 9.log
