# Supplementary material for: HOMA Index Establishes Similarity to a Reference Molecule
Source: J Chem Inf Model. 2023 Dec 6;63(24):7744–54. doi: 10.1021/acs.jcim.3c01551 (PMC10751799; doi:10.1021/acs.jcim.3c01551)
Supplement: Supplementary file 3 — ci3c01551_si_003.zip [file ci3c01551_si_003.zip › 11.log]

 Set GAUSS_PDEF to "40".
 Set GAUSS_MDEF to "30000MB".
 Entering Gaussian System, Link 0=g16
 Initial command:
 /mnt/opt/groups/app-gaussian/g16-avx2/l1.exe "/tmp/Gau-62304.inp" -scrdir="/tmp/"
 Default is to use a total of  40 processors:
                               40 via shared-memory
                                1 via Linda
 Entering Link 1 = /mnt/opt/groups/app-gaussian/g16-avx2/l1.exe PID=     62305.
  
 Copyright (c) 1988-2019, Gaussian, Inc.  All Rights Reserved.
  
 This is part of the Gaussian(R) 16 program.  It is based on
 the Gaussian(R) 09 system (copyright 2009, Gaussian, Inc.),
 the Gaussian(R) 03 system (copyright 2003, Gaussian, Inc.),
 the Gaussian(R) 98 system (copyright 1998, Gaussian, Inc.),
 the Gaussian(R) 94 system (copyright 1995, Gaussian, Inc.),
 the Gaussian 92(TM) system (copyright 1992, Gaussian, Inc.),
 the Gaussian 90(TM) system (copyright 1990, Gaussian, Inc.),
 the Gaussian 88(TM) system (copyright 1988, Gaussian, Inc.),
 the Gaussian 86(TM) system (copyright 1986, Carnegie Mellon
 University), and the Gaussian 82(TM) system (copyright 1983,
 Carnegie Mellon University). Gaussian is a federally registered
 trademark of Gaussian, Inc.
  
 This software contains proprietary and confidential information,
 including trade secrets, belonging to Gaussian, Inc.
  
 This software is provided under written license and may be
 used, copied, transmitted, or stored only in accord with that
 written license.
  
 The following legend is applicable only to US Government
 contracts under FAR:
  
                    RESTRICTED RIGHTS LEGEND
  
 Use, reproduction and disclosure by the US Government is
 subject to restrictions as set forth in subparagraphs (a)
 and (c) of the Commercial Computer Software - Restricted
 Rights clause in FAR 52.227-19.
  
 Gaussian, Inc.
 340 Quinnipiac St., Bldg. 40, Wallingford CT 06492
  
  
 ---------------------------------------------------------------
 Warning -- This program may not be used in any manner that
 competes with the business of Gaussian, Inc. or will provide
 assistance to any competitor of Gaussian, Inc.  The licensee
 of this program is prohibited from giving any competitor of
 Gaussian, Inc. access to this program.  By using this program,
 the user acknowledges that Gaussian, Inc. is engaged in the
 business of creating and licensing software in the field of
 computational chemistry and represents and warrants to the
 licensee that it is not a competitor of Gaussian, Inc. and that
 it will not use this program in any manner prohibited above.
 ---------------------------------------------------------------
  

 Cite this work as:
 Gaussian 16, Revision C.01,
 M. J. Frisch, G. W. Trucks, H. B. Schlegel, G. E. Scuseria, 
 M. A. Robb, J. R. Cheeseman, G. Scalmani, V. Barone, 
 G. A. Petersson, H. Nakatsuji, X. Li, M. Caricato, A. V. Marenich, 
 J. Bloino, B. G. Janesko, R. Gomperts, B. Mennucci, H. P. Hratchian, 
 J. V. Ortiz, A. F. Izmaylov, J. L. Sonnenberg, D. Williams-Young, 
 F. Ding, F. Lipparini, F. Egidi, J. Goings, B. Peng, A. Petrone, 
 T. Henderson, D. Ranasinghe, V. G. Zakrzewski, J. Gao, N. Rega, 
 G. Zheng, W. Liang, M. Hada, M. Ehara, K. Toyota, R. Fukuda, 
 J. Hasegawa, M. Ishida, T. Nakajima, Y. Honda, O. Kitao, H. Nakai, 
 T. Vreven, K. Throssell, J. A. Montgomery, Jr., J. E. Peralta, 
 F. Ogliaro, M. J. Bearpark, J. J. Heyd, E. N. Brothers, K. N. Kudin, 
 V. N. Staroverov, T. A. Keith, R. Kobayashi, J. Normand, 
 K. Raghavachari, A. P. Rendell, J. C. Burant, S. S. Iyengar, 
 J. Tomasi, M. Cossi, J. M. Millam, M. Klene, C. Adamo, R. Cammi, 
 J. W. Ochterski, R. L. Martin, K. Morokuma, O. Farkas, 
 J. B. Foresman, and D. J. Fox, Gaussian, Inc., Wallingford CT, 2019.
 
 ******************************************
 Gaussian 16:  ES64L-G16RevC.01  3-Jul-2019
                 5-Nov-2023 
 ******************************************
 ----------------------------------------------------------------------
 #p opt freq b3lyp/6-31g(d,p) empiricaldispersion=gd3 int=(grid=ultrafi
 ne,acc2e=11) scf=(maxcyc=500,ferm,novaracc,noincfoc,intrep)
 ----------------------------------------------------------------------
 1/18=20,19=15,26=4,38=1/1,3;
 2/9=110,12=2,17=6,18=5,40=1/2;
 3/5=1,6=6,7=101,11=2,25=1,27=11,30=1,71=1,74=-5,75=-5,124=31/1,2,3;
 4//1;
 5/5=100002,7=500,17=20,22=13,38=1,87=11/2;
 6/7=2,8=2,9=2,10=2,28=1,87=11/1;
 7/87=11/1,2,3,16;
 1/18=20,19=15,26=4/3(2);
 2/9=110/2;
 99//99;
 2/9=110/2;
 3/5=1,6=6,7=101,11=2,25=1,27=11,30=1,71=1,74=-5,75=-5,124=31/1,2,3;
 4/5=5,16=3,69=1/1;
 5/5=100002,7=500,17=20,22=13,38=1,87=11/2;
 7/87=11/1,2,3,16;
 1/18=20,19=15,26=4/3(-5);
 2/9=110/2;
 6/7=2,8=2,9=2,10=2,19=2,28=1,87=11/1;
 99/9=1/99;
 Leave Link    1 at Sun Nov  5 23:25:45 2023, MaxMem=           0 cpu:               3.3 elap:               0.1
 (Enter /mnt/opt/groups/app-gaussian/g16-avx2/l101.exe)
 -------------------
 Title Card Required
 -------------------
 Symbolic Z-matrix:
 Charge =  0 Multiplicity = 1
 C                     0.        1.38393   2.49965 
 C                     0.        0.71051   1.2571 
 C                     0.        1.44394  -0.01324 
 C                     0.        2.85673  -0.05131 
 C                     0.       -0.71051   1.2571 
 C                     0.        0.73344  -1.24389 
 C                     0.       -0.73344  -1.24389 
 C                     0.       -1.44394  -0.01324 
 C                     0.       -1.47283  -2.44835 
 C                     0.        1.47283  -2.44835 
 C                     0.        2.85556  -2.45754 
 C                     0.        3.55608  -1.24418 
 H                     0.        4.64193  -1.23633 
 H                     0.        3.39171  -3.40182 
 C                     0.        0.70053   3.70174 
 C                     0.       -0.70053   3.70174 
 C                     0.       -1.38393   2.49965 
 H                     0.        1.25024   4.63819 
 H                     0.       -1.25024   4.63819 
 C                     0.       -2.85673  -0.05131 
 C                     0.       -2.85556  -2.45754 
 H                     0.       -3.39171  -3.40182 
 C                     0.       -3.55608  -1.24418 
 H                     0.       -4.64193  -1.23633 
 H                     0.        0.95531  -3.39958 
 H                     0.       -0.95531  -3.39958 
 H                     0.       -3.42173   0.87252 
 H                     0.       -2.46648   2.52707 
 H                     0.        2.46648   2.52707 
 H                     0.        3.42173   0.87252 
 
 ITRead=  0  0  0  0  0  0  0  0  0  0  0  0  0  0  0  0  0  0  0  0
 ITRead=  0  0  0  0  0  0  0  0  0  0
 MicOpt= -1 -1 -1 -1 -1 -1 -1 -1 -1 -1 -1 -1 -1 -1 -1 -1 -1 -1 -1 -1
 MicOpt= -1 -1 -1 -1 -1 -1 -1 -1 -1 -1
 NAtoms=     30 NQM=       30 NQMF=       0 NMMI=      0 NMMIF=      0
                NMic=       0 NMicF=      0.
                    Isotopes and Nuclear Properties:
 (Nuclear quadrupole moments (NQMom) in fm**2, nuclear magnetic moments (NMagM)
  in nuclear magnetons)

  Atom         1           2           3           4           5           6           7           8           9          10
 IAtWgt=          12          12          12          12          12          12          12          12          12          12
 AtmWgt=  12.0000000  12.0000000  12.0000000  12.0000000  12.0000000  12.0000000  12.0000000  12.0000000  12.0000000  12.0000000
 NucSpn=           0           0           0           0           0           0           0           0           0           0
 AtZEff=  -0.0000000  -0.0000000  -0.0000000  -0.0000000  -0.0000000  -0.0000000  -0.0000000  -0.0000000  -0.0000000  -0.0000000
 NQMom=    0.0000000   0.0000000   0.0000000   0.0000000   0.0000000   0.0000000   0.0000000   0.0000000   0.0000000   0.0000000
 NMagM=    0.0000000   0.0000000   0.0000000   0.0000000   0.0000000   0.0000000   0.0000000   0.0000000   0.0000000   0.0000000
 AtZNuc=   6.0000000   6.0000000   6.0000000   6.0000000   6.0000000   6.0000000   6.0000000   6.0000000   6.0000000   6.0000000

  Atom        11          12          13          14          15          16          17          18          19          20
 IAtWgt=          12          12           1           1          12          12          12           1           1          12
 AtmWgt=  12.0000000  12.0000000   1.0078250   1.0078250  12.0000000  12.0000000  12.0000000   1.0078250   1.0078250  12.0000000
 NucSpn=           0           0           1           1           0           0           0           1           1           0
 AtZEff=  -0.0000000  -0.0000000  -0.0000000  -0.0000000  -0.0000000  -0.0000000  -0.0000000  -0.0000000  -0.0000000  -0.0000000
 NQMom=    0.0000000   0.0000000   0.0000000   0.0000000   0.0000000   0.0000000   0.0000000   0.0000000   0.0000000   0.0000000
 NMagM=    0.0000000   0.0000000   2.7928460   2.7928460   0.0000000   0.0000000   0.0000000   2.7928460   2.7928460   0.0000000
 AtZNuc=   6.0000000   6.0000000   1.0000000   1.0000000   6.0000000   6.0000000   6.0000000   1.0000000   1.0000000   6.0000000

  Atom        21          22          23          24          25          26          27          28          29          30
 IAtWgt=          12           1          12           1           1           1           1           1           1           1
 AtmWgt=  12.0000000   1.0078250  12.0000000   1.0078250   1.0078250   1.0078250   1.0078250   1.0078250   1.0078250   1.0078250
 NucSpn=           0           1           0           1           1           1           1           1           1           1
 AtZEff=  -0.0000000  -0.0000000  -0.0000000  -0.0000000  -0.0000000  -0.0000000  -0.0000000  -0.0000000  -0.0000000  -0.0000000
 NQMom=    0.0000000   0.0000000   0.0000000   0.0000000   0.0000000   0.0000000   0.0000000   0.0000000   0.0000000   0.0000000
 NMagM=    0.0000000   2.7928460   0.0000000   2.7928460   2.7928460   2.7928460   2.7928460   2.7928460   2.7928460   2.7928460
 AtZNuc=   6.0000000   1.0000000   6.0000000   1.0000000   1.0000000   1.0000000   1.0000000   1.0000000   1.0000000   1.0000000
 Leave Link  101 at Sun Nov  5 23:25:46 2023, MaxMem=  3932160000 cpu:              14.5 elap:               0.4
 (Enter /mnt/opt/groups/app-gaussian/g16-avx2/l103.exe)

 GradGradGradGradGradGradGradGradGradGradGradGradGradGradGradGradGradGrad
 Berny optimization.
 Initialization pass.
                           ----------------------------
                           !    Initial Parameters    !
                           ! (Angstroms and Degrees)  !
 --------------------------                            --------------------------
 ! Name  Definition              Value          Derivative Info.                !
 --------------------------------------------------------------------------------
 ! R1    R(1,2)                  1.4133         estimate D2E/DX2                !
 ! R2    R(1,15)                 1.3828         estimate D2E/DX2                !
 ! R3    R(1,29)                 1.0829         estimate D2E/DX2                !
 ! R4    R(2,3)                  1.4669         estimate D2E/DX2                !
 ! R5    R(2,5)                  1.421          estimate D2E/DX2                !
 ! R6    R(3,4)                  1.4133         estimate D2E/DX2                !
 ! R7    R(3,6)                  1.421          estimate D2E/DX2                !
 ! R8    R(4,12)                 1.3828         estimate D2E/DX2                !
 ! R9    R(4,30)                 1.0829         estimate D2E/DX2                !
 ! R10   R(5,8)                  1.4669         estimate D2E/DX2                !
 ! R11   R(5,17)                 1.4133         estimate D2E/DX2                !
 ! R12   R(6,7)                  1.4669         estimate D2E/DX2                !
 ! R13   R(6,10)                 1.4133         estimate D2E/DX2                !
 ! R14   R(7,8)                  1.421          estimate D2E/DX2                !
 ! R15   R(7,9)                  1.4133         estimate D2E/DX2                !
 ! R16   R(8,20)                 1.4133         estimate D2E/DX2                !
 ! R17   R(9,21)                 1.3828         estimate D2E/DX2                !
 ! R18   R(9,26)                 1.0829         estimate D2E/DX2                !
 ! R19   R(10,11)                1.3828         estimate D2E/DX2                !
 ! R20   R(10,25)                1.0829         estimate D2E/DX2                !
 ! R21   R(11,12)                1.4011         estimate D2E/DX2                !
 ! R22   R(11,14)                1.0859         estimate D2E/DX2                !
 ! R23   R(12,13)                1.0859         estimate D2E/DX2                !
 ! R24   R(15,16)                1.4011         estimate D2E/DX2                !
 ! R25   R(15,18)                1.0859         estimate D2E/DX2                !
 ! R26   R(16,17)                1.3828         estimate D2E/DX2                !
 ! R27   R(16,19)                1.0859         estimate D2E/DX2                !
 ! R28   R(17,28)                1.0829         estimate D2E/DX2                !
 ! R29   R(20,23)                1.3828         estimate D2E/DX2                !
 ! R30   R(20,27)                1.0829         estimate D2E/DX2                !
 ! R31   R(21,22)                1.0859         estimate D2E/DX2                !
 ! R32   R(21,23)                1.4011         estimate D2E/DX2                !
 ! R33   R(23,24)                1.0859         estimate D2E/DX2                !
 ! A1    A(2,1,15)             121.9253         estimate D2E/DX2                !
 ! A2    A(2,1,29)             119.9066         estimate D2E/DX2                !
 ! A3    A(15,1,29)            118.1681         estimate D2E/DX2                !
 ! A4    A(1,2,3)              121.5438         estimate D2E/DX2                !
 ! A5    A(1,2,5)              118.4561         estimate D2E/DX2                !
 ! A6    A(3,2,5)              120.0            estimate D2E/DX2                !
 ! A7    A(2,3,4)              121.5435         estimate D2E/DX2                !
 ! A8    A(2,3,6)              120.0003         estimate D2E/DX2                !
 ! A9    A(4,3,6)              118.4562         estimate D2E/DX2                !
 ! A10   A(3,4,12)             121.9254         estimate D2E/DX2                !
 ! A11   A(3,4,30)             119.9056         estimate D2E/DX2                !
 ! A12   A(12,4,30)            118.169          estimate D2E/DX2                !
 ! A13   A(2,5,8)              120.0            estimate D2E/DX2                !
 ! A14   A(2,5,17)             118.4561         estimate D2E/DX2                !
 ! A15   A(8,5,17)             121.5438         estimate D2E/DX2                !
 ! A16   A(3,6,7)              119.9996         estimate D2E/DX2                !
 ! A17   A(3,6,10)             118.4556         estimate D2E/DX2                !
 ! A18   A(7,6,10)             121.5448         estimate D2E/DX2                !
 ! A19   A(6,7,8)              119.9996         estimate D2E/DX2                !
 ! A20   A(6,7,9)              121.5448         estimate D2E/DX2                !
 ! A21   A(8,7,9)              118.4556         estimate D2E/DX2                !
 ! A22   A(5,8,7)              120.0003         estimate D2E/DX2                !
 ! A23   A(5,8,20)             121.5435         estimate D2E/DX2                !
 ! A24   A(7,8,20)             118.4562         estimate D2E/DX2                !
 ! A25   A(7,9,21)             121.9254         estimate D2E/DX2                !
 ! A26   A(7,9,26)             119.9068         estimate D2E/DX2                !
 ! A27   A(21,9,26)            118.1678         estimate D2E/DX2                !
 ! A28   A(6,10,11)            121.9254         estimate D2E/DX2                !
 ! A29   A(6,10,25)            119.9068         estimate D2E/DX2                !
 ! A30   A(11,10,25)           118.1678         estimate D2E/DX2                !
 ! A31   A(10,11,12)           119.6188         estimate D2E/DX2                !
 ! A32   A(10,11,14)           119.9679         estimate D2E/DX2                !
 ! A33   A(12,11,14)           120.4133         estimate D2E/DX2                !
 ! A34   A(4,12,11)            119.6185         estimate D2E/DX2                !
 ! A35   A(4,12,13)            119.9678         estimate D2E/DX2                !
 ! A36   A(11,12,13)           120.4136         estimate D2E/DX2                !
 ! A37   A(1,15,16)            119.6186         estimate D2E/DX2                !
 ! A38   A(1,15,18)            119.9678         estimate D2E/DX2                !
 ! A39   A(16,15,18)           120.4136         estimate D2E/DX2                !
 ! A40   A(15,16,17)           119.6186         estimate D2E/DX2                !
 ! A41   A(15,16,19)           120.4136         estimate D2E/DX2                !
 ! A42   A(17,16,19)           119.9678         estimate D2E/DX2                !
 ! A43   A(5,17,16)            121.9253         estimate D2E/DX2                !
 ! A44   A(5,17,28)            119.9066         estimate D2E/DX2                !
 ! A45   A(16,17,28)           118.1681         estimate D2E/DX2                !
 ! A46   A(8,20,23)            121.9254         estimate D2E/DX2                !
 ! A47   A(8,20,27)            119.9056         estimate D2E/DX2                !
 ! A48   A(23,20,27)           118.169          estimate D2E/DX2                !
 ! A49   A(9,21,22)            119.9679         estimate D2E/DX2                !
 ! A50   A(9,21,23)            119.6188         estimate D2E/DX2                !
 ! A51   A(22,21,23)           120.4133         estimate D2E/DX2                !
 ! A52   A(20,23,21)           119.6185         estimate D2E/DX2                !
 ! A53   A(20,23,24)           119.9678         estimate D2E/DX2                !
 ! A54   A(21,23,24)           120.4136         estimate D2E/DX2                !
 ! D1    D(15,1,2,3)           180.0            estimate D2E/DX2                !
 ! D2    D(15,1,2,5)             0.0            estimate D2E/DX2                !
 ! D3    D(29,1,2,3)             0.0            estimate D2E/DX2                !
 ! D4    D(29,1,2,5)           180.0            estimate D2E/DX2                !
 ! D5    D(2,1,15,16)            0.0            estimate D2E/DX2                !
 ! D6    D(2,1,15,18)          180.0            estimate D2E/DX2                !
 ! D7    D(29,1,15,16)         180.0            estimate D2E/DX2                !
 ! D8    D(29,1,15,18)           0.0            estimate D2E/DX2                !
 ! D9    D(1,2,3,4)              0.0            estimate D2E/DX2                !
 ! D10   D(1,2,3,6)            180.0            estimate D2E/DX2                !
 ! D11   D(5,2,3,4)            180.0            estimate D2E/DX2                !
 ! D12   D(5,2,3,6)              0.0            estimate D2E/DX2                !
 ! D13   D(1,2,5,8)            180.0            estimate D2E/DX2                !
 ! D14   D(1,2,5,17)             0.0            estimate D2E/DX2                !
 ! D15   D(3,2,5,8)              0.0            estimate D2E/DX2                !
 ! D16   D(3,2,5,17)           180.0            estimate D2E/DX2                !
 ! D17   D(2,3,4,12)           180.0            estimate D2E/DX2                !
 ! D18   D(2,3,4,30)             0.0            estimate D2E/DX2                !
 ! D19   D(6,3,4,12)             0.0            estimate D2E/DX2                !
 ! D20   D(6,3,4,30)           180.0            estimate D2E/DX2                !
 ! D21   D(2,3,6,7)              0.0            estimate D2E/DX2                !
 ! D22   D(2,3,6,10)           180.0            estimate D2E/DX2                !
 ! D23   D(4,3,6,7)            180.0            estimate D2E/DX2                !
 ! D24   D(4,3,6,10)             0.0            estimate D2E/DX2                !
 ! D25   D(3,4,12,11)            0.0            estimate D2E/DX2                !
 ! D26   D(3,4,12,13)          180.0            estimate D2E/DX2                !
 ! D27   D(30,4,12,11)         180.0            estimate D2E/DX2                !
 ! D28   D(30,4,12,13)           0.0            estimate D2E/DX2                !
 ! D29   D(2,5,8,7)              0.0            estimate D2E/DX2                !
 ! D30   D(2,5,8,20)           180.0            estimate D2E/DX2                !
 ! D31   D(17,5,8,7)           180.0            estimate D2E/DX2                !
 ! D32   D(17,5,8,20)            0.0            estimate D2E/DX2                !
 ! D33   D(2,5,17,16)            0.0            estimate D2E/DX2                !
 ! D34   D(2,5,17,28)          180.0            estimate D2E/DX2                !
 ! D35   D(8,5,17,16)          180.0            estimate D2E/DX2                !
 ! D36   D(8,5,17,28)            0.0            estimate D2E/DX2                !
 ! D37   D(3,6,7,8)              0.0            estimate D2E/DX2                !
 ! D38   D(3,6,7,9)            180.0            estimate D2E/DX2                !
 ! D39   D(10,6,7,8)           180.0            estimate D2E/DX2                !
 ! D40   D(10,6,7,9)             0.0            estimate D2E/DX2                !
 ! D41   D(3,6,10,11)            0.0            estimate D2E/DX2                !
 ! D42   D(3,6,10,25)          180.0            estimate D2E/DX2                !
 ! D43   D(7,6,10,11)          180.0            estimate D2E/DX2                !
 ! D44   D(7,6,10,25)            0.0            estimate D2E/DX2                !
 ! D45   D(6,7,8,5)              0.0            estimate D2E/DX2                !
 ! D46   D(6,7,8,20)           180.0            estimate D2E/DX2                !
 ! D47   D(9,7,8,5)            180.0            estimate D2E/DX2                !
 ! D48   D(9,7,8,20)             0.0            estimate D2E/DX2                !
 ! D49   D(6,7,9,21)           180.0            estimate D2E/DX2                !
 ! D50   D(6,7,9,26)             0.0            estimate D2E/DX2                !
 ! D51   D(8,7,9,21)             0.0            estimate D2E/DX2                !
 ! D52   D(8,7,9,26)           180.0            estimate D2E/DX2                !
 ! D53   D(5,8,20,23)          180.0            estimate D2E/DX2                !
 ! D54   D(5,8,20,27)            0.0            estimate D2E/DX2                !
 ! D55   D(7,8,20,23)            0.0            estimate D2E/DX2                !
 ! D56   D(7,8,20,27)          180.0            estimate D2E/DX2                !
 ! D57   D(7,9,21,22)          180.0            estimate D2E/DX2                !
 ! D58   D(7,9,21,23)            0.0            estimate D2E/DX2                !
 ! D59   D(26,9,21,22)           0.0            estimate D2E/DX2                !
 ! D60   D(26,9,21,23)         180.0            estimate D2E/DX2                !
 ! D61   D(6,10,11,12)           0.0            estimate D2E/DX2                !
 ! D62   D(6,10,11,14)         180.0            estimate D2E/DX2                !
 ! D63   D(25,10,11,12)        180.0            estimate D2E/DX2                !
 ! D64   D(25,10,11,14)          0.0            estimate D2E/DX2                !
 ! D65   D(10,11,12,4)           0.0            estimate D2E/DX2                !
 ! D66   D(10,11,12,13)        180.0            estimate D2E/DX2                !
 ! D67   D(14,11,12,4)         180.0            estimate D2E/DX2                !
 ! D68   D(14,11,12,13)          0.0            estimate D2E/DX2                !
 ! D69   D(1,15,16,17)           0.0            estimate D2E/DX2                !
 ! D70   D(1,15,16,19)         180.0            estimate D2E/DX2                !
 ! D71   D(18,15,16,17)        180.0            estimate D2E/DX2                !
 ! D72   D(18,15,16,19)          0.0            estimate D2E/DX2                !
 ! D73   D(15,16,17,5)           0.0            estimate D2E/DX2                !
 ! D74   D(15,16,17,28)        180.0            estimate D2E/DX2                !
 ! D75   D(19,16,17,5)         180.0            estimate D2E/DX2                !
 ! D76   D(19,16,17,28)          0.0            estimate D2E/DX2                !
 ! D77   D(8,20,23,21)           0.0            estimate D2E/DX2                !
 ! D78   D(8,20,23,24)         180.0            estimate D2E/DX2                !
 ! D79   D(27,20,23,21)        180.0            estimate D2E/DX2                !
 ! D80   D(27,20,23,24)          0.0            estimate D2E/DX2                !
 ! D81   D(9,21,23,20)           0.0            estimate D2E/DX2                !
 ! D82   D(9,21,23,24)         180.0            estimate D2E/DX2                !
 ! D83   D(22,21,23,20)        180.0            estimate D2E/DX2                !
 ! D84   D(22,21,23,24)          0.0            estimate D2E/DX2                !
 --------------------------------------------------------------------------------
 Trust Radius=3.00D-01 FncErr=1.00D-07 GrdErr=1.00D-06 EigMax=2.50D+02 EigMin=1.00D-04
 Number of steps in this run=    180 maximum allowed number of steps=    180.
 GradGradGradGradGradGradGradGradGradGradGradGradGradGradGradGradGradGrad

 Leave Link  103 at Sun Nov  5 23:25:46 2023, MaxMem=  3932160000 cpu:               0.7 elap:               0.0
 (Enter /mnt/opt/groups/app-gaussian/g16-avx2/l202.exe)
                          Input orientation:                          
 ---------------------------------------------------------------------
 Center     Atomic      Atomic             Coordinates (Angstroms)
 Number     Number       Type             X           Y           Z
 ---------------------------------------------------------------------
      1          6           0        0.000000    1.383927    2.499654
      2          6           0        0.000000    0.710508    1.257102
      3          6           0        0.000000    1.443942   -0.013241
      4          6           0        0.000000    2.856734   -0.051308
      5          6           0        0.000000   -0.710508    1.257102
      6          6           0        0.000000    0.733439   -1.243886
      7          6           0        0.000000   -0.733439   -1.243886
      8          6           0        0.000000   -1.443942   -0.013241
      9          6           0        0.000000   -1.472831   -2.448351
     10          6           0        0.000000    1.472831   -2.448351
     11          6           0        0.000000    2.855562   -2.457538
     12          6           0        0.000000    3.556082   -1.244177
     13          1           0        0.000000    4.641927   -1.236328
     14          1           0        0.000000    3.391710   -3.401819
     15          6           0        0.000000    0.700532    3.701737
     16          6           0        0.000000   -0.700532    3.701737
     17          6           0        0.000000   -1.383927    2.499654
     18          1           0        0.000000    1.250243    4.638187
     19          1           0        0.000000   -1.250243    4.638187
     20          6           0        0.000000   -2.856734   -0.051308
     21          6           0        0.000000   -2.855562   -2.457538
     22          1           0        0.000000   -3.391710   -3.401819
     23          6           0        0.000000   -3.556082   -1.244177
     24          1           0        0.000000   -4.641927   -1.236328
     25          1           0        0.000000    0.955313   -3.399582
     26          1           0        0.000000   -0.955313   -3.399582
     27          1           0        0.000000   -3.421726    0.872520
     28          1           0        0.000000   -2.466484    2.527066
     29          1           0        0.000000    2.466484    2.527066
     30          1           0        0.000000    3.421726    0.872520
 ---------------------------------------------------------------------
                    Distance matrix (angstroms):
                    1          2          3          4          5
     1  C    0.000000
     2  C    1.413304   0.000000
     3  C    2.513612   1.466866   0.000000
     4  C    2.945601   2.513608   1.413305   0.000000
     5  C    2.435281   1.421016   2.501085   3.799625   0.000000
     6  C    3.799635   2.501093   1.421021   2.435287   2.887893
     7  C    4.300852   2.887893   2.501095   3.783065   2.501093
     8  C    3.783052   2.501085   2.887884   4.300844   1.466866
     9  C    5.713477   4.300855   3.799648   4.948833   3.783057
    10  C    4.948804   3.783057   2.435281   2.767852   4.300855
    11  C    5.171021   4.289500   2.822633   2.406230   5.149311
    12  C    4.328340   3.788626   2.444655   1.382760   4.945724
    13  H    4.957028   4.655454   3.423894   2.142705   5.904723
    14  H    6.233665   5.375350   3.908486   3.392952   6.207555
    15  C    1.382763   2.444655   3.788630   4.328343   2.822636
    16  C    2.406236   2.822636   4.289502   5.171024   2.444655
    17  C    2.767854   2.435281   3.783052   4.948799   1.413304
    18  H    2.142707   3.423894   4.655459   4.957033   3.908488
    19  H    3.392960   3.908488   5.375353   6.233669   3.423894
    20  C    4.948799   3.799625   4.300844   5.713468   2.513608
    21  C    6.522808   5.149311   4.945738   6.198409   4.289500
    22  H    7.591712   6.207555   5.904743   7.090062   5.375350
    23  C    6.198384   4.945724   5.149315   6.522817   3.788626
    24  H    7.090027   5.904723   6.207555   7.591718   4.655454
    25  H    5.914786   4.663114   3.421413   3.850499   4.945671
    26  H    6.346103   4.945671   4.150148   5.073721   4.663114
    27  H    5.073644   4.150092   4.945634   6.346063   2.738358
    28  H    3.850509   3.421416   4.663110   5.914783   2.167086
    29  H    1.082904   2.167086   2.738385   2.607740   3.421416
    30  H    2.607717   2.738358   2.167072   1.082901   4.150092
                    6          7          8          9         10
     6  C    0.000000
     7  C    1.466878   0.000000
     8  C    2.501095   1.421021   0.000000
     9  C    2.513635   1.413307   2.435281   0.000000
    10  C    1.413307   2.513635   3.799648   2.945662   0.000000
    11  C    2.444659   3.788651   4.945738   4.328403   1.382762
    12  C    2.822643   4.289521   5.149315   5.171073   2.406236
    13  H    3.908495   5.375371   6.207555   6.233720   3.392959
    14  H    3.423898   4.655484   5.904743   4.957102   2.142708
    15  C    4.945732   5.149316   4.289502   6.522813   6.198389
    16  C    5.149316   4.945732   3.788630   6.198389   6.522813
    17  C    4.300852   3.799635   2.513612   4.948804   5.713477
    18  H    5.904733   6.207558   5.375353   7.591716   7.090033
    19  H    6.207558   5.904733   4.655459   7.090033   7.591716
    20  C    3.783065   2.435287   1.413305   2.767852   4.948833
    21  C    3.788651   2.444659   2.822633   1.382762   4.328403
    22  H    4.655484   3.423898   3.908486   2.142708   4.957102
    23  C    4.289521   2.822643   2.444655   2.406236   5.171073
    24  H    5.375371   3.908495   3.423894   3.392959   6.233720
    25  H    2.167084   2.738414   4.150148   2.607820   1.082897
    26  H    2.738414   2.167084   3.421413   1.082897   2.607820
    27  H    4.663107   3.421412   2.167072   3.850503   5.914801
    28  H    4.945663   4.150123   2.738385   5.073669   6.346099
    29  H    4.150123   4.945663   4.663110   6.346099   5.073669
    30  H    3.421412   4.663107   4.945634   5.914801   3.850503
                   11         12         13         14         15
    11  C    0.000000
    12  C    1.401061   0.000000
    13  H    2.163898   1.085873   0.000000
    14  H    1.085874   2.163894   2.500479   0.000000
    15  C    6.525398   5.711062   6.318155   7.596246   0.000000
    16  C    7.112136   6.525399   7.275050   8.197985   1.401064
    17  C    6.522808   6.198384   7.090027   7.591712   2.406236
    18  H    7.275051   6.318156   6.783321   8.320311   1.085873
    19  H    8.197984   7.596247   8.320312   9.283826   2.163900
    20  C    6.198409   6.522817   7.591718   7.090062   5.171024
    21  C    5.711124   6.525444   7.596295   6.318233   7.112136
    22  H    6.318233   7.275110   8.320377   6.783420   8.197985
    23  C    6.525444   7.112164   8.198013   7.275110   6.525399
    24  H    7.596295   8.198013   9.283854   8.320377   7.275050
    25  H    2.120942   3.377835   4.274435   2.436398   7.105888
    26  H    3.925585   4.999846   6.000730   4.347024   7.291814
    27  H    7.105887   7.291791   8.334851   8.043189   4.999748
    28  H    7.291807   7.105883   8.043174   8.334873   3.377846
    29  H    4.999766   3.925493   4.346917   6.000643   2.120952
    30  H    3.377844   2.120957   2.436418   4.274444   3.925476
                   16         17         18         19         20
    16  C    0.000000
    17  C    1.382763   0.000000
    18  H    2.163900   3.392960   0.000000
    19  H    1.085873   2.142707   2.500486   0.000000
    20  C    4.328343   2.945601   6.233669   4.957033   0.000000
    21  C    6.525398   5.171021   8.197984   7.275051   2.406230
    22  H    7.596246   6.233665   9.283826   8.320311   3.392952
    23  C    5.711062   4.328340   7.596247   6.318156   1.382760
    24  H    6.318155   4.957028   8.320312   6.783321   2.142705
    25  H    7.291814   6.346103   8.043178   8.334879   5.073721
    26  H    7.105888   5.914786   8.334879   8.043178   3.850499
    27  H    3.925476   2.607717   6.000628   4.346905   1.082901
    28  H    2.120952   1.082904   4.274446   2.436406   2.607740
    29  H    3.377846   3.850509   2.436406   4.274446   5.914783
    30  H    4.999748   5.073644   4.346905   6.000628   6.346063
                   21         22         23         24         25
    21  C    0.000000
    22  H    1.085874   0.000000
    23  C    1.401061   2.163894   0.000000
    24  H    2.163898   2.500479   1.085873   0.000000
    25  H    3.925585   4.347024   4.999846   6.000730   0.000000
    26  H    2.120942   2.436398   3.377835   4.274435   1.910626
    27  H    3.377844   4.274444   2.120957   2.436418   6.116316
    28  H    4.999766   6.000643   3.925493   4.346917   6.843526
    29  H    7.291807   8.334873   7.105883   8.043174   6.116273
    30  H    7.105887   8.043189   7.291791   8.334851   4.932955
                   26         27         28         29         30
    26  H    0.000000
    27  H    4.932955   0.000000
    28  H    6.116273   1.910500   0.000000
    29  H    6.843526   6.116252   4.932968   0.000000
    30  H    6.116316   6.843452   6.116252   1.910500   0.000000
 Stoichiometry    C18H12
 Framework group  C2V[SGV(C18H12)]
 Deg. of freedom    29
 Full point group                 C2V     NOp   4
 Largest Abelian subgroup         C2V     NOp   4
 Largest concise Abelian subgroup C2      NOp   2
                         Standard orientation:                         
 ---------------------------------------------------------------------
 Center     Atomic      Atomic             Coordinates (Angstroms)
 Number     Number       Type             X           Y           Z
 ---------------------------------------------------------------------
      1          6           0        0.000000    1.383927    2.499654
      2          6           0        0.000000    0.710508    1.257102
      3          6           0        0.000000    1.443942   -0.013241
      4          6           0        0.000000    2.856734   -0.051308
      5          6           0       -0.000000   -0.710508    1.257102
      6          6           0        0.000000    0.733439   -1.243886
      7          6           0       -0.000000   -0.733439   -1.243886
      8          6           0       -0.000000   -1.443942   -0.013241
      9          6           0        0.000000   -1.472831   -2.448351
     10          6           0        0.000000    1.472831   -2.448351
     11          6           0        0.000000    2.855562   -2.457538
     12          6           0        0.000000    3.556082   -1.244177
     13          1           0        0.000000    4.641927   -1.236328
     14          1           0        0.000000    3.391710   -3.401819
     15          6           0        0.000000    0.700532    3.701737
     16          6           0       -0.000000   -0.700532    3.701737
     17          6           0       -0.000000   -1.383927    2.499654
     18          1           0        0.000000    1.250243    4.638187
     19          1           0       -0.000000   -1.250243    4.638187
     20          6           0       -0.000000   -2.856734   -0.051308
     21          6           0       -0.000000   -2.855562   -2.457538
     22          1           0       -0.000000   -3.391710   -3.401819
     23          6           0       -0.000000   -3.556082   -1.244177
     24          1           0       -0.000000   -4.641927   -1.236328
     25          1           0        0.000000    0.955313   -3.399582
     26          1           0       -0.000000   -0.955313   -3.399582
     27          1           0        0.000000   -3.421726    0.872520
     28          1           0        0.000000   -2.466484    2.527066
     29          1           0        0.000000    2.466484    2.527066
     30          1           0        0.000000    3.421726    0.872520
 ---------------------------------------------------------------------
 Rotational constants (GHZ):           0.5118322           0.5118261           0.2559146
 Leave Link  202 at Sun Nov  5 23:25:46 2023, MaxMem=  3932160000 cpu:               0.4 elap:               0.0
 (Enter /mnt/opt/groups/app-gaussian/g16-avx2/l301.exe)
 Standard basis: 6-31G(d,p) (6D, 7F)
 Ernie: Thresh=  0.10000D-02 Tol=  0.10000D-05 Strict=F.
 There are   123 symmetry adapted cartesian basis functions of A1  symmetry.
 There are    42 symmetry adapted cartesian basis functions of A2  symmetry.
 There are    42 symmetry adapted cartesian basis functions of B1  symmetry.
 There are   123 symmetry adapted cartesian basis functions of B2  symmetry.
 There are   123 symmetry adapted basis functions of A1  symmetry.
 There are    42 symmetry adapted basis functions of A2  symmetry.
 There are    42 symmetry adapted basis functions of B1  symmetry.
 There are   123 symmetry adapted basis functions of B2  symmetry.
   330 basis functions,   588 primitive gaussians,   330 cartesian basis functions
    60 alpha electrons       60 beta electrons
       nuclear repulsion energy      1155.7806094785 Hartrees.
 IExCor=  402 DFT=T Ex+Corr=B3LYP ExCW=0 ScaHFX=  0.200000
 ScaDFX=  0.800000  0.720000  1.000000  0.810000 ScalE2=  1.000000  1.000000
 IRadAn=      5 IRanWt=     -1 IRanGd=            0 ICorTp=0 IEmpDi=131
 NAtoms=   30 NActive=   30 NUniq=   15 SFac= 4.00D+00 NAtFMM=   60 NAOKFM=F Big=F
 Integral buffers will be    131072 words long.
 Raffenetti 2 integral format.
 Two-electron integral symmetry is turned on.
 R6Disp:  Grimme-D3 Dispersion energy=       -0.0251762262 Hartrees.
 Nuclear repulsion after empirical dispersion term =     1155.7554332523 Hartrees.
 Leave Link  301 at Sun Nov  5 23:25:46 2023, MaxMem=  3932160000 cpu:               2.2 elap:               0.1
 (Enter /mnt/opt/groups/app-gaussian/g16-avx2/l302.exe)
 NPDir=0 NMtPBC=     1 NCelOv=     1 NCel=       1 NClECP=     1 NCelD=      1
         NCelK=      1 NCelE2=     1 NClLst=     1 CellRange=     0.0.
 One-electron integrals computed using PRISM.
 One-electron integral symmetry used in STVInt
 NBasis=   330 RedAO= T EigKep=  1.35D-04  NBF=   123    42    42   123
 NBsUse=   330 1.00D-06 EigRej= -1.00D+00 NBFU=   123    42    42   123
 Precomputing XC quadrature grid using
 IXCGrd= 4 IRadAn=           5 IRanWt=          -1 IRanGd=           0 AccXCQ= 1.00D-11.
 Generated NRdTot=       0 NPtTot=           0 NUsed=           0 NTot=          32
 NSgBfM=   328   328   328   328   328 MxSgAt=    30 MxSgA2=    30.
 Leave Link  302 at Sun Nov  5 23:25:46 2023, MaxMem=  3932160000 cpu:               9.1 elap:               0.3
 (Enter /mnt/opt/groups/app-gaussian/g16-avx2/l303.exe)
 DipDrv:  MaxL=1.
 Leave Link  303 at Sun Nov  5 23:25:46 2023, MaxMem=  3932160000 cpu:               1.4 elap:               0.1
 (Enter /mnt/opt/groups/app-gaussian/g16-avx2/l401.exe)
 ExpMin= 1.61D-01 ExpMax= 3.05D+03 ExpMxC= 4.57D+02 IAcc=3 IRadAn=         5 AccDes= 0.00D+00
 Harris functional with IExCor=  402 and IRadAn=       5 diagonalized for initial guess.
 HarFok:  IExCor=  402 AccDes= 0.00D+00 IRadAn=         5 IDoV= 1 UseB2=F ITyADJ=14
 ICtDFT=  3500011 ScaDFX=  1.000000  1.000000  1.000000  1.000000
 FoFCou: FMM=F IPFlag=           0 FMFlag=      100000 FMFlg1=           0
         NFxFlg=           0 DoJE=T BraDBF=F KetDBF=T FulRan=T
         wScrn=  0.000000 ICntrl=       500 IOpCl=  0 I1Cent=   200000004 NGrid=           0
         NMat0=    1 NMatS0=      1 NMatT0=    0 NMatD0=    1 NMtDS0=    0 NMtDT0=    0
 Petite list used in FoFCou.
 Harris En= -693.240052354281    
 JPrj=0 DoOrth=F DoCkMO=F.
 Initial guess orbital symmetries:
       Occupied  (B2) (A1) (A1) (B2) (A1) (B2) (B2) (A1) (A1) (B2)
                 (A1) (B2) (A1) (A1) (B2) (B2) (A1) (B2) (A1) (B2)
                 (A1) (A1) (B2) (A1) (B2) (A1) (B2) (A1) (B2) (A1)
                 (B2) (A1) (B2) (A1) (A1) (B2) (A1) (B2) (A1) (B2)
                 (A1) (B2) (A1) (A1) (B2) (B2) (B1) (B2) (A1) (A1)
                 (A2) (B1) (B2) (A1) (B1) (A2) (B1) (A2) (A2) (B1)
       Virtual   (A2) (B1) (B1) (A2) (B1) (A2) (A2) (B1) (A1) (B2)
                 (A1) (B2) (A1) (A1) (A2) (A1) (B2) (B2) (A1) (B2)
                 (A1) (A1) (B2) (B2) (A1) (B2) (A1) (B2) (A1) (B2)
                 (B2) (A1) (B2) (A1) (B2) (B2) (A1) (B1) (A1) (B2)
                 (B2) (A1) (B2) (A1) (B1) (A2) (A1) (A1) (B2) (A1)
                 (A1) (B2) (B1) (A2) (B1) (B2) (A1) (B2) (A1) (B2)
                 (A1) (A1) (B2) (B2) (B1) (A2) (B1) (A2) (A2) (B1)
                 (A2) (B1) (A2) (B2) (A1) (B2) (A1) (A1) (B2) (A2)
                 (B1) (B2) (A1) (B2) (A1) (B2) (A1) (B2) (A1) (B2)
                 (A2) (A1) (B2) (A1) (B2) (A1) (B2) (A1) (B2) (B2)
                 (A1) (B2) (A1) (A1) (A1) (B2) (B1) (B1) (B2) (A1)
                 (A1) (B2) (A2) (B1) (B2) (A2) (B1) (B1) (A2) (B1)
                 (B1) (A2) (B2) (B1) (A2) (A2) (B1) (A1) (B2) (A1)
                 (A1) (B2) (B2) (A1) (B2) (A1) (A1) (A1) (A1) (A2)
                 (B2) (A1) (B2) (A2) (B1) (A1) (B2) (A1) (B2) (A1)
                 (A1) (B2) (B2) (A1) (A1) (B2) (A1) (B2) (B1) (B1)
                 (A2) (B2) (B1) (A2) (A2) (A1) (B2) (B2) (A1) (B2)
                 (A1) (B1) (A2) (B2) (A1) (B2) (A2) (B1) (B1) (A2)
                 (A2) (B1) (A1) (B2) (A1) (B2) (B2) (A1) (A2) (B1)
                 (A2) (B1) (A1) (B2) (B2) (A1) (B2) (A2) (B1) (A1)
                 (B2) (A1) (A1) (A1) (B2) (B1) (A2) (A2) (B1) (B2)
                 (B1) (A2) (B2) (A1) (B2) (A2) (A1) (B2) (A2) (B1)
                 (A1) (A2) (A1) (B2) (B2) (A1) (B2) (A1) (B2) (A1)
                 (B2) (A1) (B2) (B2) (A1) (B2) (A1) (B2) (A1) (B2)
                 (A1) (B2) (B2) (A1) (B2) (A1) (A1) (B2) (B2) (B2)
                 (A1) (B2) (A1) (A1) (B2) (A1) (A1) (B2) (A1) (B2)
                 (B2) (B2) (A1) (A1) (A1) (B2) (B2) (B2) (A1) (B2)
 The electronic state of the initial guess is 1-A1.
 Leave Link  401 at Sun Nov  5 23:25:46 2023, MaxMem=  3932160000 cpu:              13.6 elap:               0.4
 (Enter /mnt/opt/groups/app-gaussian/g16-avx2/l502.exe)
 Two-electron integrals replicated using symmetry.
 Closed shell SCF:
 Using DIIS extrapolation, IDIIS=    10.
 NGot=  3932160000 LenX=  3931922540 LenY=  3931813199
 Requested convergence on RMS density matrix=1.00D-08 within 500 cycles.
 Requested convergence on MAX density matrix=1.00D-06.
 Requested convergence on             energy=1.00D-06.
 Level shift goal  0.100 maximum shift  0.100.
 No special actions if energy rises.
 Dynamic level shift is on during FON iterations.

 Cycle   1  Pass 1  IDiag  1:
 FoFJK:  IHMeth= 1 ICntrl=       0 DoSepK=F KAlg= 0 I1Cent=           0 FoldK=F
 IRaf= 790000000 NMat=       1 IRICut=       1 DoRegI=T DoRafI=F ISym2E= 2 IDoP0=0 IntGTp=1.
 FoFCou: FMM=F IPFlag=           0 FMFlag=      100000 FMFlg1=           0
         NFxFlg=           0 DoJE=F BraDBF=F KetDBF=F FulRan=T
         wScrn=  0.000000 ICntrl=         0 IOpCl=  0 I1Cent=           0 NGrid=           0
         NMat0=    1 NMatS0=      1 NMatT0=    0 NMatD0=    1 NMtDS0=    0 NMtDT0=    0
 Integrals replicated using symmetry in FoFCou.
 E= -692.871446574564    
 DIIS: error= 4.60D-02 at cycle   1 NSaved=   1.
 NSaved= 1 IEnMin= 1 EnMin= -692.871446574564     IErMin= 1 ErrMin= 4.60D-02
 ErrMax= 4.60D-02  0.00D+00 EMaxC= 1.00D+00 BMatC= 3.18D-01 BMatP= 3.18D-01
 IDIUse=1 WtCom= 1.00D+00 WtEn= 0.00D+00
 Coeff-Com:  0.100D+01
 Coeff:      0.100D+01
 Gap=     0.181 Goal=     0.100 Shift=    0.000
 T= 1752. Gap= 0.176 NK=0 IS=   61 IE=  330 IFin=   60
          NO(<0.9)=   0  NV(>0.1)=   0     60.00e < EF      0.00e >EF  Err=0.0D+00
 GapD=    0.181 DampG=1.000 DampE=0.500 DampFc=0.5000 IDamp=-1.
 Damping current iteration by 5.00D-01
 RMSDP=4.95D-03 MaxDP=1.09D-01              OVMax= 1.35D-01

 Cycle   2  Pass 1  IDiag  1:
 E= -693.045444936234     Delta-E=       -0.173998361670 Rises=F Damp=T
 DIIS: error= 8.17D-03 at cycle   2 NSaved=   2.
 NSaved= 2 IEnMin= 2 EnMin= -693.045444936234     IErMin= 2 ErrMin= 8.17D-03
 ErrMax= 8.17D-03  0.00D+00 EMaxC= 1.00D+00 BMatC= 2.06D-02 BMatP= 3.18D-01
 IDIUse=1 WtCom= 1.00D+00 WtEn= 0.00D+00
 Coeff-Com: -0.415D-01 0.104D+01
 Coeff:     -0.415D-01 0.104D+01
 Gap=     0.184 Goal=     0.100 Shift=    0.000
 T= 1560. Gap= 0.181 NK=0 IS=   61 IE=  330 IFin=   60
          NO(<0.9)=   0  NV(>0.1)=   0     60.00e < EF      0.00e >EF  Err=0.0D+00
 GapD=    0.184 DampG=1.000 DampE=1.000 DampFc=1.0000 IDamp=-1.
 RMSDP=1.70D-03 MaxDP=4.34D-02 DE=-1.74D-01 OVMax= 8.62D-02

 Cycle   3  Pass 1  IDiag  1:
 E= -693.206850525543     Delta-E=       -0.161405589309 Rises=F Damp=F
 DIIS: error= 1.17D-02 at cycle   3 NSaved=   3.
 NSaved= 3 IEnMin= 3 EnMin= -693.206850525543     IErMin= 2 ErrMin= 8.17D-03
 ErrMax= 1.17D-02  0.00D+00 EMaxC= 1.00D+00 BMatC= 1.72D-02 BMatP= 2.06D-02
 IDIUse=1 WtCom= 1.00D+00 WtEn= 0.00D+00
 Coeff-Com: -0.723D-01 0.522D+00 0.551D+00
 Coeff:     -0.723D-01 0.522D+00 0.551D+00
 Gap=     0.182 Goal=     0.100 Shift=    0.000
 T= 1309. Gap= 0.180 NK=0 IS=   61 IE=  330 IFin=   60
          NO(<0.9)=   0  NV(>0.1)=   0     60.00e < EF      0.00e >EF  Err=0.0D+00
 GapD=    0.182 DampG=1.000 DampE=0.500 DampFc=0.5000 IDamp=-1.
 Damping current iteration by 5.00D-01
 RMSDP=7.29D-04 MaxDP=1.87D-02 DE=-1.61D-01 OVMax= 5.82D-02

 Cycle   4  Pass 1  IDiag  1:
 E= -693.220171837647     Delta-E=       -0.013321312104 Rises=F Damp=T
 DIIS: error= 1.99D-03 at cycle   4 NSaved=   4.
 NSaved= 4 IEnMin= 4 EnMin= -693.220171837647     IErMin= 4 ErrMin= 1.99D-03
 ErrMax= 1.99D-03  0.00D+00 EMaxC= 1.00D+00 BMatC= 1.30D-03 BMatP= 1.72D-02
 IDIUse=1 WtCom= 1.00D+00 WtEn= 0.00D+00
 Coeff-Com: -0.404D-01 0.157D+00-0.596D-01 0.943D+00
 Coeff:     -0.404D-01 0.157D+00-0.596D-01 0.943D+00
 Gap=     0.181 Goal=     0.100 Shift=    0.000
 T=  648. Gap= 0.180 NK=0 IS=   61 IE=  330 IFin=   60
          NO(<0.9)=   0  NV(>0.1)=   0     60.00e < EF      0.00e >EF  Err=0.0D+00
 GapD=    0.181 DampG=1.000 DampE=1.000 DampFc=1.0000 IDamp=-1.
 RMSDP=2.09D-04 MaxDP=3.46D-03 DE=-1.33D-02 OVMax= 2.76D-02

 Cycle   5  Pass 1  IDiag  1:
 E= -693.225203858829     Delta-E=       -0.005032021182 Rises=F Damp=F
 DIIS: error= 6.30D-04 at cycle   5 NSaved=   5.
 NSaved= 5 IEnMin= 5 EnMin= -693.225203858829     IErMin= 5 ErrMin= 6.30D-04
 ErrMax= 6.30D-04  0.00D+00 EMaxC= 1.00D+00 BMatC= 6.97D-05 BMatP= 1.30D-03
 IDIUse=1 WtCom= 1.00D+00 WtEn= 0.00D+00
 Coeff-Com: -0.894D-02 0.198D-01-0.647D-01 0.313D+00 0.741D+00
 Coeff:     -0.894D-02 0.198D-01-0.647D-01 0.313D+00 0.741D+00
 Gap=     0.181 Goal=     0.100 Shift=    0.000
 RMSDP=4.38D-05 MaxDP=7.82D-04 DE=-5.03D-03 OVMax= 2.04D-03

 Cycle   6  Pass 1  IDiag  1:
 E= -693.225275501178     Delta-E=       -0.000071642349 Rises=F Damp=F
 DIIS: error= 1.57D-04 at cycle   6 NSaved=   6.
 NSaved= 6 IEnMin= 6 EnMin= -693.225275501178     IErMin= 6 ErrMin= 1.57D-04
 ErrMax= 1.57D-04  0.00D+00 EMaxC= 1.00D+00 BMatC= 4.01D-06 BMatP= 6.97D-05
 IDIUse=1 WtCom= 1.00D+00 WtEn= 0.00D+00
 Coeff-Com: -0.388D-02 0.758D-02-0.325D-01 0.145D+00 0.370D+00 0.515D+00
 Coeff:     -0.388D-02 0.758D-02-0.325D-01 0.145D+00 0.370D+00 0.515D+00
 Gap=     0.181 Goal=     0.100 Shift=    0.000
 RMSDP=8.48D-06 MaxDP=2.22D-04 DE=-7.16D-05 OVMax= 5.03D-04

 Cycle   7  Pass 1  IDiag  1:
 E= -693.225279076572     Delta-E=       -0.000003575394 Rises=F Damp=F
 DIIS: error= 3.52D-05 at cycle   7 NSaved=   7.
 NSaved= 7 IEnMin= 7 EnMin= -693.225279076572     IErMin= 7 ErrMin= 3.52D-05
 ErrMax= 3.52D-05  0.00D+00 EMaxC= 1.00D+00 BMatC= 3.67D-07 BMatP= 4.01D-06
 IDIUse=1 WtCom= 1.00D+00 WtEn= 0.00D+00
 Coeff-Com: -0.690D-03 0.880D-03-0.793D-02 0.301D-01 0.851D-01 0.260D+00
 Coeff-Com:  0.632D+00
 Coeff:     -0.690D-03 0.880D-03-0.793D-02 0.301D-01 0.851D-01 0.260D+00
 Coeff:      0.632D+00
 Gap=     0.181 Goal=     0.100 Shift=    0.000
 RMSDP=2.35D-06 MaxDP=5.16D-05 DE=-3.58D-06 OVMax= 1.16D-04

 Cycle   8  Pass 1  IDiag  1:
 E= -693.225279427849     Delta-E=       -0.000000351277 Rises=F Damp=F
 DIIS: error= 3.93D-06 at cycle   8 NSaved=   8.
 NSaved= 8 IEnMin= 8 EnMin= -693.225279427849     IErMin= 8 ErrMin= 3.93D-06
 ErrMax= 3.93D-06  0.00D+00 EMaxC= 1.00D+00 BMatC= 2.07D-09 BMatP= 3.67D-07
 IDIUse=1 WtCom= 1.00D+00 WtEn= 0.00D+00
 Coeff-Com:  0.322D-04-0.159D-03 0.165D-03-0.109D-02-0.827D-04 0.238D-01
 Coeff-Com:  0.915D-01 0.886D+00
 Coeff:      0.322D-04-0.159D-03 0.165D-03-0.109D-02-0.827D-04 0.238D-01
 Coeff:      0.915D-01 0.886D+00
 Gap=     0.181 Goal=     0.100 Shift=    0.000
 RMSDP=2.94D-07 MaxDP=4.81D-06 DE=-3.51D-07 OVMax= 1.77D-05

 Cycle   9  Pass 1  IDiag  1:
 E= -693.225279430423     Delta-E=       -0.000000002574 Rises=F Damp=F
 DIIS: error= 4.36D-07 at cycle   9 NSaved=   9.
 NSaved= 9 IEnMin= 9 EnMin= -693.225279430423     IErMin= 9 ErrMin= 4.36D-07
 ErrMax= 4.36D-07  0.00D+00 EMaxC= 1.00D+00 BMatC= 4.70D-11 BMatP= 2.07D-09
 IDIUse=1 WtCom= 1.00D+00 WtEn= 0.00D+00
 Coeff-Com:  0.153D-04-0.319D-04 0.203D-03-0.778D-03-0.163D-02-0.160D-02
 Coeff-Com: -0.320D-02 0.118D+00 0.889D+00
 Coeff:      0.153D-04-0.319D-04 0.203D-03-0.778D-03-0.163D-02-0.160D-02
 Coeff:     -0.320D-02 0.118D+00 0.889D+00
 Gap=     0.181 Goal=     0.100 Shift=    0.000
 RMSDP=5.41D-08 MaxDP=9.30D-07 DE=-2.57D-09 OVMax= 5.16D-06

 Cycle  10  Pass 1  IDiag  1:
 E= -693.225279430505     Delta-E=       -0.000000000082 Rises=F Damp=F
 DIIS: error= 1.58D-07 at cycle  10 NSaved=  10.
 NSaved=10 IEnMin=10 EnMin= -693.225279430505     IErMin=10 ErrMin= 1.58D-07
 ErrMax= 1.58D-07  0.00D+00 EMaxC= 1.00D+00 BMatC= 3.27D-12 BMatP= 4.70D-11
 IDIUse=1 WtCom= 1.00D+00 WtEn= 0.00D+00
 Coeff-Com:  0.320D-05-0.489D-05 0.446D-04-0.168D-03-0.405D-03-0.766D-03
 Coeff-Com: -0.198D-02 0.126D-01 0.221D+00 0.770D+00
 Coeff:      0.320D-05-0.489D-05 0.446D-04-0.168D-03-0.405D-03-0.766D-03
 Coeff:     -0.198D-02 0.126D-01 0.221D+00 0.770D+00
 Gap=     0.181 Goal=     0.100 Shift=    0.000
 RMSDP=1.56D-08 MaxDP=4.22D-07 DE=-8.23D-11 OVMax= 2.14D-06

 Cycle  11  Pass 1  IDiag  1:
 E= -693.225279430501     Delta-E=        0.000000000004 Rises=F Damp=F
 DIIS: error= 1.77D-07 at cycle  11 NSaved=  11.
 NSaved=11 IEnMin=10 EnMin= -693.225279430505     IErMin=10 ErrMin= 1.58D-07
 ErrMax= 1.77D-07  0.00D+00 EMaxC= 1.00D+00 BMatC= 4.84D-12 BMatP= 3.27D-12
 IDIUse=1 WtCom= 1.00D+00 WtEn= 0.00D+00
 Coeff-Com: -0.646D-06 0.276D-05-0.765D-05 0.313D-04 0.202D-04-0.244D-03
 Coeff-Com: -0.809D-03-0.145D-01-0.114D-01 0.582D+00 0.445D+00
 Coeff:     -0.646D-06 0.276D-05-0.765D-05 0.313D-04 0.202D-04-0.244D-03
 Coeff:     -0.809D-03-0.145D-01-0.114D-01 0.582D+00 0.445D+00
 Gap=     0.181 Goal=     0.100 Shift=    0.000
 RMSDP=8.99D-09 MaxDP=2.73D-07 DE= 3.64D-12 OVMax= 1.13D-06

 SCF Done:  E(RB3LYP) =  -693.225279431     A.U. after   11 cycles
            NFock= 11  Conv=0.90D-08     -V/T= 2.0099
 KE= 6.864572627753D+02 PE=-3.916326578752D+03 EE= 1.380888603294D+03
 Leave Link  502 at Sun Nov  5 23:25:54 2023, MaxMem=  3932160000 cpu:             292.1 elap:               7.4
 (Enter /mnt/opt/groups/app-gaussian/g16-avx2/l601.exe)
 Copying SCF densities to generalized density rwf, IOpCl= 0 IROHF=0.

 **********************************************************************

            Population analysis using the SCF Density.

 **********************************************************************

 Orbital symmetries:
       Occupied  (A1) (A1) (B2) (B2) (A1) (B2) (A1) (B2) (A1) (B2)
                 (B2) (A1) (A1) (B2) (A1) (B2) (B2) (A1) (A1) (B2)
                 (A1) (A1) (B2) (A1) (B2) (B2) (A1) (A1) (B2) (A1)
                 (B2) (A1) (B2) (A1) (B2) (A1) (A1) (B2) (A1) (B2)
                 (A1) (B2) (A1) (A1) (B2) (B1) (B2) (A1) (A2) (B1)
                 (B2) (A1) (B2) (A1) (B1) (A2) (B1) (A2) (A2) (B1)
       Virtual   (A2) (B1) (B1) (A2) (B1) (A2) (A1) (B2) (A1) (B2)
                 (A1) (A2) (B1) (A1) (B2) (A1) (B2) (B2) (A1) (A2)
                 (A1) (B2) (B2) (A1) (A1) (B2) (A1) (B2) (A1) (B2)
                 (B2) (A1) (B2) (A1) (B2) (A1) (B2) (B1) (B1) (A2)
                 (A1) (B2) (A1) (A1) (B2) (A1) (B2) (A1) (A1) (B2)
                 (B1) (A2) (B1) (A1) (B2) (B2) (A1) (B2) (A1) (A2)
                 (B1) (A1) (A1) (B2) (B2) (B1) (A2) (B2) (A2) (B1)
                 (A2) (B1) (A2) (B2) (A1) (A2) (B1) (A1) (A1) (B2)
                 (B2) (B2) (A1) (B2) (A1) (B2) (A1) (B2) (A2) (A1)
                 (B2) (B2) (A1) (A1) (B2) (A1) (B2) (A1) (B2) (B2)
                 (A1) (A1) (B2) (A1) (A1) (B2) (B2) (A1) (B1) (B1)
                 (A1) (B2) (B2) (A2) (B1) (A2) (B1) (B1) (B1) (A2)
                 (B2) (B1) (A2) (A2) (B1) (A2) (B1) (A1) (A1) (B2)
                 (A1) (B2) (B2) (A1) (B2) (A1) (A1) (A1) (A2) (A1)
                 (B2) (A2) (B1) (A1) (B2) (A1) (B2) (A1) (B2) (A1)
                 (A1) (B2) (B2) (B2) (A1) (A1) (A1) (B2) (B1) (B2)
                 (B1) (A2) (A2) (B1) (A2) (B2) (A1) (B2) (A1) (B2)
                 (A1) (A2) (B1) (B2) (A1) (B2) (A2) (B1) (B1) (A2)
                 (B1) (A2) (A1) (B2) (B2) (A1) (B1) (B2) (A1) (A2)
                 (B1) (A2) (A1) (B2) (B2) (A2) (B1) (A1) (A1) (B2)
                 (B2) (A1) (A1) (B1) (A2) (A1) (B2) (B2) (A2) (B1)
                 (B1) (A2) (B2) (A1) (B2) (A2) (A2) (B1) (A1) (B2)
                 (A1) (A2) (A1) (B2) (B2) (A1) (B2) (A1) (B2) (A1)
                 (B2) (A1) (B2) (B2) (B2) (A1) (A1) (B2) (A1) (B2)
                 (B2) (A1) (B2) (A1) (B2) (A1) (A1) (B2) (B2) (B2)
                 (A1) (B2) (A1) (A1) (B2) (A1) (A1) (B2) (A1) (B2)
                 (B2) (B2) (A1) (A1) (A1) (B2) (B2) (B2) (A1) (B2)
 The electronic state is 1-A1.
 Alpha  occ. eigenvalues --  -10.20097 -10.20079 -10.20079 -10.20037 -10.20037
 Alpha  occ. eigenvalues --  -10.20019 -10.18980 -10.18980 -10.18980 -10.18937
 Alpha  occ. eigenvalues --  -10.18937 -10.18937 -10.18880 -10.18880 -10.18879
 Alpha  occ. eigenvalues --  -10.18871 -10.18871 -10.18871  -0.88399  -0.84664
 Alpha  occ. eigenvalues --   -0.84664  -0.78744  -0.77008  -0.77008  -0.72765
 Alpha  occ. eigenvalues --   -0.71736  -0.71736  -0.63855  -0.62233  -0.62233
 Alpha  occ. eigenvalues --   -0.58326  -0.58326  -0.54971  -0.53973  -0.49364
 Alpha  occ. eigenvalues --   -0.49364  -0.48087  -0.46393  -0.46393  -0.42722
 Alpha  occ. eigenvalues --   -0.42722  -0.41979  -0.41979  -0.41523  -0.41302
 Alpha  occ. eigenvalues --   -0.40424  -0.37449  -0.35876  -0.35821  -0.35821
 Alpha  occ. eigenvalues --   -0.35693  -0.35693  -0.31987  -0.31987  -0.29067
 Alpha  occ. eigenvalues --   -0.27803  -0.27803  -0.23485  -0.21536  -0.21536
 Alpha virt. eigenvalues --   -0.03476  -0.03476  -0.02581   0.03196   0.03196
 Alpha virt. eigenvalues --    0.05345   0.09148   0.09747   0.09747   0.13422
 Alpha virt. eigenvalues --    0.13422   0.15086   0.15086   0.15320   0.16756
 Alpha virt. eigenvalues --    0.17269   0.17269   0.22482   0.22482   0.24283
 Alpha virt. eigenvalues --    0.24345   0.24345   0.25238   0.25873   0.29584
 Alpha virt. eigenvalues --    0.29598   0.29598   0.29730   0.31313   0.31313
 Alpha virt. eigenvalues --    0.37194   0.37194   0.40543   0.40544   0.43771
 Alpha virt. eigenvalues --    0.44754   0.47225   0.50269   0.52877   0.52877
 Alpha virt. eigenvalues --    0.53424   0.53424   0.54062   0.55564   0.55573
 Alpha virt. eigenvalues --    0.55573   0.56657   0.56657   0.57249   0.57249
 Alpha virt. eigenvalues --    0.57485   0.57485   0.57580   0.60232   0.60232
 Alpha virt. eigenvalues --    0.60980   0.61128   0.61716   0.61716   0.62142
 Alpha virt. eigenvalues --    0.62325   0.63011   0.63195   0.63195   0.64125
 Alpha virt. eigenvalues --    0.64464   0.64464   0.67793   0.70011   0.70011
 Alpha virt. eigenvalues --    0.73681   0.73681   0.74861   0.79134   0.79134
 Alpha virt. eigenvalues --    0.80488   0.80488   0.80747   0.82142   0.82142
 Alpha virt. eigenvalues --    0.82156   0.85650   0.85650   0.89041   0.89402
 Alpha virt. eigenvalues --    0.90065   0.90065   0.92795   0.93866   0.94646
 Alpha virt. eigenvalues --    0.94646   0.95635   0.95635   0.97055   0.99643
 Alpha virt. eigenvalues --    0.99644   1.00982   1.06225   1.06225   1.09937
 Alpha virt. eigenvalues --    1.09937   1.10996   1.12569   1.12569   1.16765
 Alpha virt. eigenvalues --    1.17456   1.20031   1.20031   1.21834   1.22948
 Alpha virt. eigenvalues --    1.23257   1.23258   1.25673   1.26451   1.26451
 Alpha virt. eigenvalues --    1.32672   1.32672   1.35472   1.36282   1.36282
 Alpha virt. eigenvalues --    1.37021   1.40937   1.41189   1.41542   1.41542
 Alpha virt. eigenvalues --    1.43579   1.43579   1.43582   1.44152   1.44152
 Alpha virt. eigenvalues --    1.50698   1.50698   1.51614   1.51614   1.57806
 Alpha virt. eigenvalues --    1.57806   1.66608   1.71095   1.73469   1.73504
 Alpha virt. eigenvalues --    1.75749   1.78532   1.78532   1.79223   1.79223
 Alpha virt. eigenvalues --    1.82268   1.82268   1.86550   1.87234   1.87234
 Alpha virt. eigenvalues --    1.89388   1.89388   1.91237   1.92988   1.92989
 Alpha virt. eigenvalues --    1.93471   1.94903   1.94903   1.95156   1.95637
 Alpha virt. eigenvalues --    1.97184   1.97184   2.00147   2.00147   2.00745
 Alpha virt. eigenvalues --    2.02521   2.03529   2.03530   2.03762   2.10755
 Alpha virt. eigenvalues --    2.10756   2.19523   2.19523   2.20101   2.20101
 Alpha virt. eigenvalues --    2.20499   2.23655   2.23655   2.28508   2.30909
 Alpha virt. eigenvalues --    2.32877   2.32877   2.32981   2.32981   2.35169
 Alpha virt. eigenvalues --    2.36393   2.38334   2.38413   2.38413   2.39333
 Alpha virt. eigenvalues --    2.39333   2.39532   2.44588   2.44588   2.45243
 Alpha virt. eigenvalues --    2.46026   2.46026   2.47598   2.48381   2.48382
 Alpha virt. eigenvalues --    2.51011   2.51011   2.53761   2.55962   2.56914
 Alpha virt. eigenvalues --    2.57083   2.57084   2.58565   2.58581   2.58581
 Alpha virt. eigenvalues --    2.62611   2.62611   2.65311   2.65311   2.67761
 Alpha virt. eigenvalues --    2.71545   2.71843   2.71843   2.73001   2.73001
 Alpha virt. eigenvalues --    2.76319   2.77410   2.78566   2.78567   2.83112
 Alpha virt. eigenvalues --    2.83113   2.94474   2.94474   2.96564   2.99618
 Alpha virt. eigenvalues --    3.12227   3.12227   3.13610   3.19110   3.19170
 Alpha virt. eigenvalues --    3.19171   3.24606   3.24606   3.24820   3.28129
 Alpha virt. eigenvalues --    3.29682   3.29683   3.35610   3.35611   3.40673
 Alpha virt. eigenvalues --    3.47057   3.49202   3.49203   3.52143   3.82191
 Alpha virt. eigenvalues --    3.82191   3.92366   4.07210   4.12245   4.12245
 Alpha virt. eigenvalues --    4.14330   4.14826   4.14826   4.18387   4.18387
 Alpha virt. eigenvalues --    4.20147   4.34358   4.34358   4.39164   4.48538
 Alpha virt. eigenvalues --    4.48538   4.51940   4.75825   4.75826   4.99356
          Condensed to atoms (all electrons):
               1          2          3          4          5          6
     1  C    5.037275   0.491524  -0.087582  -0.021440  -0.059735   0.011290
     2  C    0.491524   5.061082   0.227661  -0.087579   0.387483   0.031250
     3  C   -0.087582   0.227661   5.061081   0.491524   0.031251   0.387489
     4  C   -0.021440  -0.087579   0.491524   5.037268   0.011291  -0.059739
     5  C   -0.059735   0.387483   0.031251   0.011291   5.061082  -0.087945
     6  C    0.011290   0.031250   0.387489  -0.059739  -0.087945   5.061086
     7  C   -0.001410  -0.087945   0.031252   0.014557   0.031250   0.227650
     8  C    0.014557   0.031251  -0.087945  -0.001410   0.227661   0.031252
     9  C   -0.000008  -0.001410   0.011290  -0.000073   0.014557  -0.087581
    10  C   -0.000073   0.014557  -0.059733  -0.065225  -0.001410   0.491524
    11  C   -0.000025  -0.000699  -0.038005  -0.024999   0.000059  -0.010457
    12  C    0.000570   0.008621  -0.010456   0.509332  -0.000267  -0.038004
    13  H    0.000014  -0.000239   0.002416  -0.033874   0.000002   0.001327
    14  H   -0.000000   0.000016   0.001327   0.004054  -0.000000   0.002416
    15  C    0.509332  -0.010456   0.008621   0.000570  -0.038005  -0.000267
    16  C   -0.024999  -0.038005  -0.000699  -0.000025  -0.010456   0.000059
    17  C   -0.065227  -0.059735   0.014557  -0.000073   0.491524  -0.001410
    18  H   -0.033874   0.002416  -0.000239   0.000014   0.001327   0.000002
    19  H    0.004054   0.001327   0.000016  -0.000000   0.002416  -0.000000
    20  C   -0.000073   0.011291  -0.001410  -0.000008  -0.087579   0.014557
    21  C    0.000000   0.000059  -0.000267   0.000000  -0.000699   0.008620
    22  H   -0.000000  -0.000000   0.000002   0.000000   0.000016  -0.000239
    23  C    0.000000  -0.000267   0.000059   0.000000   0.008621  -0.000699
    24  H    0.000000   0.000002  -0.000000  -0.000000  -0.000239   0.000016
    25  H    0.000002  -0.000197   0.004642   0.000696   0.000021  -0.028494
    26  H    0.000000   0.000021  -0.000223  -0.000001  -0.000197  -0.015774
    27  H   -0.000001  -0.000223   0.000021   0.000000  -0.015777  -0.000197
    28  H    0.000696   0.004642  -0.000197   0.000002  -0.028494   0.000021
    29  H    0.358140  -0.028494  -0.015776   0.003238   0.004642  -0.000223
    30  H    0.003239  -0.015777  -0.028495   0.358141  -0.000223   0.004642
               7          8          9         10         11         12
     1  C   -0.001410   0.014557  -0.000008  -0.000073  -0.000025   0.000570
     2  C   -0.087945   0.031251  -0.001410   0.014557  -0.000699   0.008621
     3  C    0.031252  -0.087945   0.011290  -0.059733  -0.038005  -0.010456
     4  C    0.014557  -0.001410  -0.000073  -0.065225  -0.024999   0.509332
     5  C    0.031250   0.227661   0.014557  -0.001410   0.000059  -0.000267
     6  C    0.227650   0.031252  -0.087581   0.491524  -0.010457  -0.038004
     7  C    5.061086   0.387489   0.491524  -0.087581   0.008620  -0.000699
     8  C    0.387489   5.061081  -0.059733   0.011290  -0.000267   0.000059
     9  C    0.491524  -0.059733   5.037267  -0.021437   0.000570  -0.000025
    10  C   -0.087581   0.011290  -0.021437   5.037267   0.509334  -0.024999
    11  C    0.008620  -0.000267   0.000570   0.509334   4.849869   0.512079
    12  C   -0.000699   0.000059  -0.000025  -0.024999   0.512079   4.849871
    13  H    0.000016  -0.000000  -0.000000   0.004054  -0.039351   0.364830
    14  H   -0.000239   0.000002   0.000014  -0.033875   0.364831  -0.039351
    15  C    0.000059  -0.000699   0.000000   0.000000   0.000000  -0.000015
    16  C   -0.000267   0.008621   0.000000   0.000000   0.000000   0.000000
    17  C    0.011290  -0.087582  -0.000073  -0.000008   0.000000   0.000000
    18  H   -0.000000   0.000016  -0.000000   0.000000  -0.000000   0.000000
    19  H    0.000002  -0.000239   0.000000  -0.000000   0.000000  -0.000000
    20  C   -0.059739   0.491524  -0.065225  -0.000073   0.000000   0.000000
    21  C   -0.010457  -0.038005   0.509334   0.000570  -0.000015   0.000000
    22  H    0.002416   0.001327  -0.033875   0.000014   0.000000  -0.000000
    23  C   -0.038004  -0.010456  -0.024999  -0.000025   0.000000   0.000000
    24  H    0.001327   0.002416   0.004054  -0.000000  -0.000000   0.000000
    25  H   -0.015774  -0.000223   0.003239   0.358141  -0.044773   0.004757
    26  H   -0.028494   0.004642   0.358141   0.003239   0.000396  -0.000008
    27  H    0.004642  -0.028495   0.000696   0.000002  -0.000000  -0.000000
    28  H   -0.000223  -0.015776  -0.000001   0.000000  -0.000000  -0.000000
    29  H    0.000021  -0.000197   0.000000  -0.000001  -0.000008   0.000396
    30  H   -0.000197   0.000021   0.000002   0.000696   0.004757  -0.044773
              13         14         15         16         17         18
     1  C    0.000014  -0.000000   0.509332  -0.024999  -0.065227  -0.033874
     2  C   -0.000239   0.000016  -0.010456  -0.038005  -0.059735   0.002416
     3  C    0.002416   0.001327   0.008621  -0.000699   0.014557  -0.000239
     4  C   -0.033874   0.004054   0.000570  -0.000025  -0.000073   0.000014
     5  C    0.000002  -0.000000  -0.038005  -0.010456   0.491524   0.001327
     6  C    0.001327   0.002416  -0.000267   0.000059  -0.001410   0.000002
     7  C    0.000016  -0.000239   0.000059  -0.000267   0.011290  -0.000000
     8  C   -0.000000   0.000002  -0.000699   0.008621  -0.087582   0.000016
     9  C   -0.000000   0.000014   0.000000   0.000000  -0.000073  -0.000000
    10  C    0.004054  -0.033875   0.000000   0.000000  -0.000008   0.000000
    11  C   -0.039351   0.364831   0.000000   0.000000   0.000000  -0.000000
    12  C    0.364830  -0.039351  -0.000015   0.000000   0.000000   0.000000
    13  H    0.626775  -0.005068   0.000000  -0.000000   0.000000   0.000000
    14  H   -0.005068   0.626774  -0.000000   0.000000  -0.000000  -0.000000
    15  C    0.000000  -0.000000   4.849870   0.512078  -0.024999   0.364830
    16  C   -0.000000   0.000000   0.512078   4.849870   0.509332  -0.039351
    17  C    0.000000  -0.000000  -0.024999   0.509332   5.037275   0.004054
    18  H    0.000000  -0.000000   0.364830  -0.039351   0.004054   0.626775
    19  H   -0.000000  -0.000000  -0.039351   0.364830  -0.033874  -0.005068
    20  C   -0.000000   0.000000  -0.000025   0.000570  -0.021440  -0.000000
    21  C   -0.000000   0.000000   0.000000   0.000000  -0.000025   0.000000
    22  H   -0.000000   0.000000   0.000000  -0.000000  -0.000000  -0.000000
    23  C    0.000000  -0.000000   0.000000  -0.000015   0.000570  -0.000000
    24  H   -0.000000  -0.000000  -0.000000   0.000000   0.000014  -0.000000
    25  H   -0.000222  -0.005943  -0.000000  -0.000000   0.000000   0.000000
    26  H    0.000000   0.000004  -0.000000  -0.000000   0.000002  -0.000000
    27  H   -0.000000   0.000000  -0.000008   0.000396   0.003239   0.000000
    28  H    0.000000  -0.000000   0.004757  -0.044772   0.358140  -0.000222
    29  H    0.000004   0.000000  -0.044772   0.004757   0.000696  -0.005943
    30  H   -0.005943  -0.000222   0.000396  -0.000008  -0.000001   0.000004
              19         20         21         22         23         24
     1  C    0.004054  -0.000073   0.000000  -0.000000   0.000000   0.000000
     2  C    0.001327   0.011291   0.000059  -0.000000  -0.000267   0.000002
     3  C    0.000016  -0.001410  -0.000267   0.000002   0.000059  -0.000000
     4  C   -0.000000  -0.000008   0.000000   0.000000   0.000000  -0.000000
     5  C    0.002416  -0.087579  -0.000699   0.000016   0.008621  -0.000239
     6  C   -0.000000   0.014557   0.008620  -0.000239  -0.000699   0.000016
     7  C    0.000002  -0.059739  -0.010457   0.002416  -0.038004   0.001327
     8  C   -0.000239   0.491524  -0.038005   0.001327  -0.010456   0.002416
     9  C    0.000000  -0.065225   0.509334  -0.033875  -0.024999   0.004054
    10  C   -0.000000  -0.000073   0.000570   0.000014  -0.000025  -0.000000
    11  C    0.000000   0.000000  -0.000015   0.000000   0.000000  -0.000000
    12  C   -0.000000   0.000000   0.000000  -0.000000   0.000000   0.000000
    13  H   -0.000000  -0.000000  -0.000000  -0.000000   0.000000  -0.000000
    14  H   -0.000000   0.000000   0.000000   0.000000  -0.000000  -0.000000
    15  C   -0.039351  -0.000025   0.000000   0.000000   0.000000  -0.000000
    16  C    0.364830   0.000570   0.000000  -0.000000  -0.000015   0.000000
    17  C   -0.033874  -0.021440  -0.000025  -0.000000   0.000570   0.000014
    18  H   -0.005068  -0.000000   0.000000  -0.000000  -0.000000  -0.000000
    19  H    0.626775   0.000014  -0.000000  -0.000000   0.000000   0.000000
    20  C    0.000014   5.037268  -0.024999   0.004054   0.509332  -0.033874
    21  C   -0.000000  -0.024999   4.849869   0.364831   0.512079  -0.039351
    22  H   -0.000000   0.004054   0.364831   0.626774  -0.039351  -0.005068
    23  C    0.000000   0.509332   0.512079  -0.039351   4.849871   0.364830
    24  H    0.000000  -0.033874  -0.039351  -0.005068   0.364830   0.626775
    25  H   -0.000000  -0.000001   0.000396   0.000004  -0.000008   0.000000
    26  H    0.000000   0.000696  -0.044773  -0.005943   0.004757  -0.000222
    27  H    0.000004   0.358141   0.004757  -0.000222  -0.044773  -0.005943
    28  H   -0.005943   0.003238  -0.000008   0.000000   0.000396   0.000004
    29  H   -0.000222   0.000002  -0.000000  -0.000000  -0.000000   0.000000
    30  H    0.000000   0.000000  -0.000000   0.000000  -0.000000  -0.000000
              25         26         27         28         29         30
     1  C    0.000002   0.000000  -0.000001   0.000696   0.358140   0.003239
     2  C   -0.000197   0.000021  -0.000223   0.004642  -0.028494  -0.015777
     3  C    0.004642  -0.000223   0.000021  -0.000197  -0.015776  -0.028495
     4  C    0.000696  -0.000001   0.000000   0.000002   0.003238   0.358141
     5  C    0.000021  -0.000197  -0.015777  -0.028494   0.004642  -0.000223
     6  C   -0.028494  -0.015774  -0.000197   0.000021  -0.000223   0.004642
     7  C   -0.015774  -0.028494   0.004642  -0.000223   0.000021  -0.000197
     8  C   -0.000223   0.004642  -0.028495  -0.015776  -0.000197   0.000021
     9  C    0.003239   0.358141   0.000696  -0.000001   0.000000   0.000002
    10  C    0.358141   0.003239   0.000002   0.000000  -0.000001   0.000696
    11  C   -0.044773   0.000396  -0.000000  -0.000000  -0.000008   0.004757
    12  C    0.004757  -0.000008  -0.000000  -0.000000   0.000396  -0.044773
    13  H   -0.000222   0.000000  -0.000000   0.000000   0.000004  -0.005943
    14  H   -0.005943   0.000004   0.000000  -0.000000   0.000000  -0.000222
    15  C   -0.000000  -0.000000  -0.000008   0.004757  -0.044772   0.000396
    16  C   -0.000000  -0.000000   0.000396  -0.044772   0.004757  -0.000008
    17  C    0.000000   0.000002   0.003239   0.358140   0.000696  -0.000001
    18  H    0.000000  -0.000000   0.000000  -0.000222  -0.005943   0.000004
    19  H   -0.000000   0.000000   0.000004  -0.005943  -0.000222   0.000000
    20  C   -0.000001   0.000696   0.358141   0.003238   0.000002   0.000000
    21  C    0.000396  -0.044773   0.004757  -0.000008  -0.000000  -0.000000
    22  H    0.000004  -0.005943  -0.000222   0.000000  -0.000000   0.000000
    23  C   -0.000008   0.004757  -0.044773   0.000396  -0.000000  -0.000000
    24  H    0.000000  -0.000222  -0.005943   0.000004   0.000000  -0.000000
    25  H    0.635782   0.002862   0.000000   0.000000   0.000000   0.000019
    26  H    0.002862   0.635782   0.000019   0.000000   0.000000   0.000000
    27  H    0.000000   0.000019   0.635787   0.002861   0.000000   0.000000
    28  H    0.000000   0.000000   0.002861   0.635784   0.000019   0.000000
    29  H    0.000000   0.000000   0.000000   0.000019   0.635784   0.002861
    30  H    0.000019   0.000000   0.000000   0.000000   0.002861   0.635787
 Mulliken charges:
               1
     1  C   -0.136247
     2  C    0.057825
     3  C    0.057820
     4  C   -0.136239
     5  C    0.057825
     6  C    0.057831
     7  C    0.057831
     8  C    0.057820
     9  C   -0.136247
    10  C   -0.136247
    11  C   -0.091916
    12  C   -0.091919
    13  H    0.085260
    14  H    0.085261
    15  C   -0.091919
    16  C   -0.091919
    17  C   -0.136247
    18  H    0.085261
    19  H    0.085261
    20  C   -0.136239
    21  C   -0.091916
    22  H    0.085261
    23  C   -0.091919
    24  H    0.085260
    25  H    0.085076
    26  H    0.085076
    27  H    0.085075
    28  H    0.085077
    29  H    0.085077
    30  H    0.085075
 Sum of Mulliken charges =  -0.00000
 Mulliken charges with hydrogens summed into heavy atoms:
               1
     1  C   -0.051169
     2  C    0.057825
     3  C    0.057820
     4  C   -0.051164
     5  C    0.057825
     6  C    0.057831
     7  C    0.057831
     8  C    0.057820
     9  C   -0.051171
    10  C   -0.051171
    11  C   -0.006655
    12  C   -0.006659
    15  C   -0.006658
    16  C   -0.006658
    17  C   -0.051169
    20  C   -0.051164
    21  C   -0.006655
    23  C   -0.006659
 Electronic spatial extent (au):  <R**2>=           4117.7418
 Charge=              0.0000 electrons
 Dipole moment (field-independent basis, Debye):
    X=              0.0000    Y=             -0.0000    Z=              0.0000  Tot=              0.0000
 Quadrupole moment (field-independent basis, Debye-Ang):
   XX=           -109.1722   YY=            -89.2335   ZZ=            -89.2335
   XY=              0.0000   XZ=              0.0000   YZ=             -0.0000
 Traceless Quadrupole moment (field-independent basis, Debye-Ang):
   XX=            -13.2925   YY=              6.6462   ZZ=              6.6462
   XY=              0.0000   XZ=              0.0000   YZ=             -0.0000
 Octapole moment (field-independent basis, Debye-Ang**2):
  XXX=              0.0000  YYY=              0.0000  ZZZ=              0.9568  XYY=              0.0000
  XXY=              0.0000  XXZ=              0.0000  XZZ=              0.0000  YZZ=              0.0000
  YYZ=             -0.9570  XYZ=             -0.0000
 Hexadecapole moment (field-independent basis, Debye-Ang**3):
 XXXX=           -113.1189 YYYY=          -2527.0981 ZZZZ=          -2527.0677 XXXY=             -0.0000
 XXXZ=             -0.0000 YYYX=             -0.0000 YYYZ=              0.0000 ZZZX=             -0.0000
 ZZZY=             -0.0000 XXYY=           -532.1157 XXZZ=           -532.1102 YYZZ=           -842.3594
 XXYZ=             -0.0000 YYXZ=              0.0000 ZZXY=             -0.0000
 N-N= 1.155755433252D+03 E-N=-3.916326580411D+03  KE= 6.864572627753D+02
 Symmetry A1   KE= 3.370570187598D+02
 Symmetry A2   KE= 8.826591370115D+00
 Symmetry B1   KE= 1.035361874387D+01
 Symmetry B2   KE= 3.302200339015D+02
 No NMR shielding tensors so no spin-rotation constants.
 Leave Link  601 at Sun Nov  5 23:25:54 2023, MaxMem=  3932160000 cpu:               8.1 elap:               0.2
 (Enter /mnt/opt/groups/app-gaussian/g16-avx2/l701.exe)
 ... and contract with generalized density number  0.
 Compute integral first derivatives.
 R6Disp: Adding Grimme-D3 dispersion energy 1st derivatives to the gradient.
 Leave Link  701 at Sun Nov  5 23:25:54 2023, MaxMem=  3932160000 cpu:               8.3 elap:               0.2
 (Enter /mnt/opt/groups/app-gaussian/g16-avx2/l702.exe)
 L702 exits ... SP integral derivatives will be done elsewhere.
 Leave Link  702 at Sun Nov  5 23:25:54 2023, MaxMem=  3932160000 cpu:               0.8 elap:               0.0
 (Enter /mnt/opt/groups/app-gaussian/g16-avx2/l703.exe)
 Integral derivatives from FoFJK, PRISM(SPDF).
 Compute integral first derivatives, UseDBF=F ICtDFT=           0.
 Calling FoFJK, ICntrl=      2127 FMM=F ISym2X=1 I1Cent= 0 IOpClX= 0 NMat=1 NMatS=1 NMatT=0.
 FoFJK:  IHMeth= 1 ICntrl=    2127 DoSepK=F KAlg= 0 I1Cent=           0 FoldK=F
 IRaf=         0 NMat=       1 IRICut=       1 DoRegI=T DoRafI=F ISym2E= 1 IDoP0=0 IntGTp=1.
 FoFCou: FMM=F IPFlag=           0 FMFlag=      100000 FMFlg1=         800
         NFxFlg=           0 DoJE=F BraDBF=F KetDBF=F FulRan=T
         wScrn=  0.000000 ICntrl=      2127 IOpCl=  0 I1Cent=           0 NGrid=           0
         NMat0=    1 NMatS0=      1 NMatT0=    0 NMatD0=    1 NMtDS0=    0 NMtDT0=    0
 Petite list used in FoFCou.
 Leave Link  703 at Sun Nov  5 23:25:56 2023, MaxMem=  3932160000 cpu:              43.3 elap:               1.1
 (Enter /mnt/opt/groups/app-gaussian/g16-avx2/l716.exe)
 Dipole        = 6.81619523D-17 7.10542736D-15 1.31199414D-05
 ***** Axes restored to original set *****
 -------------------------------------------------------------------
 Center     Atomic                   Forces (Hartrees/Bohr)
 Number     Number              X              Y              Z
 -------------------------------------------------------------------
      1        6           0.000000000   -0.000074848   -0.000189507
      2        6          -0.000000000    0.000245606   -0.000119668
      3        6           0.000000000    0.000018004    0.000272096
      4        6           0.000000000   -0.000201604    0.000030308
      5        6          -0.000000000   -0.000245606   -0.000119668
      6        6           0.000000000   -0.000228454   -0.000153167
      7        6           0.000000000    0.000228454   -0.000153167
      8        6          -0.000000000   -0.000018004    0.000272096
      9        6          -0.000000000    0.000128961    0.000161908
     10        6          -0.000000000   -0.000128961    0.000161908
     11        6           0.000000000    0.000125434   -0.000002802
     12        6           0.000000000    0.000065194   -0.000106960
     13        1           0.000000000   -0.000015944    0.000018730
     14        1           0.000000000   -0.000024598    0.000004214
     15        6          -0.000000000   -0.000060577    0.000110021
     16        6          -0.000000000    0.000060577    0.000110021
     17        6           0.000000000    0.000074848   -0.000189507
     18        1           0.000000000    0.000008361   -0.000023110
     19        1           0.000000000   -0.000008361   -0.000023110
     20        6           0.000000000    0.000201604    0.000030308
     21        6           0.000000000   -0.000125434   -0.000002802
     22        1           0.000000000    0.000024598    0.000004214
     23        6           0.000000000   -0.000065194   -0.000106960
     24        1           0.000000000    0.000015944    0.000018730
     25        1           0.000000000    0.000158879   -0.000019568
     26        1           0.000000000   -0.000158879   -0.000019568
     27        1          -0.000000000   -0.000095912   -0.000131448
     28        1          -0.000000000    0.000065675    0.000148953
     29        1          -0.000000000   -0.000065675    0.000148953
     30        1          -0.000000000    0.000095912   -0.000131448
 -------------------------------------------------------------------
 Cartesian Forces:  Max     0.000272096 RMS     0.000103088
 Leave Link  716 at Sun Nov  5 23:25:56 2023, MaxMem=  3932160000 cpu:               1.2 elap:               0.1
 (Enter /mnt/opt/groups/app-gaussian/g16-avx2/l103.exe)

 GradGradGradGradGradGradGradGradGradGradGradGradGradGradGradGradGradGrad
 Berny optimization.
 FormGI is forming the generalized inverse of G from B-inverse, IUseBI=4.
 GSVD:  received Info=                   1 from GESDD.
 Internal  Forces:  Max     0.000206399 RMS     0.000062057
 Search for a local minimum.
 Step number   1 out of a maximum of  180
 All quantities printed in internal units (Hartrees-Bohrs-Radians)
 RMS Force = .62057D-04 SwitMx=.10000D-02 MixMth= 2
 Mixed Optimization -- En-DIIS/RFO-DIIS
 Second derivative matrix not updated -- first step.
 ITU=  0
     Eigenvalues ---    0.01436   0.01436   0.01602   0.01664   0.01664
     Eigenvalues ---    0.01673   0.01685   0.01797   0.01798   0.02059
     Eigenvalues ---    0.02059   0.02062   0.02075   0.02078   0.02078
     Eigenvalues ---    0.02111   0.02111   0.02111   0.02182   0.02182
     Eigenvalues ---    0.02182   0.02195   0.02197   0.02197   0.02244
     Eigenvalues ---    0.02244   0.02244   0.16000   0.16000   0.16000
     Eigenvalues ---    0.16000   0.16000   0.16000   0.16000   0.16000
     Eigenvalues ---    0.16000   0.16000   0.16000   0.16000   0.22000
     Eigenvalues ---    0.22000   0.22000   0.22558   0.22558   0.22601
     Eigenvalues ---    0.24466   0.24499   0.24499   0.25000   0.25000
     Eigenvalues ---    0.25000   0.34446   0.34447   0.35294   0.35294
     Eigenvalues ---    0.35294   0.35294   0.35294   0.35294   0.35646
     Eigenvalues ---    0.35646   0.35646   0.35646   0.35647   0.35647
     Eigenvalues ---    0.36117   0.38713   0.38714   0.39813   0.40764
     Eigenvalues ---    0.40764   0.40771   0.43000   0.43000   0.43138
     Eigenvalues ---    0.44658   0.44673   0.44673   0.47077   0.47077
     Eigenvalues ---    0.47082   0.48170   0.48196   0.48196
 RFO step:  Lambda=-3.02497524D-06 EMin= 1.43609144D-02
 Linear search not attempted -- first point.
 Iteration  1 RMS(Cart)=  0.00052600 RMS(Int)=  0.00000021
 Iteration  2 RMS(Cart)=  0.00000023 RMS(Int)=  0.00000000
 ITry= 1 IFail=0 DXMaxC= 2.55D-03 DCOld= 1.00D+10 DXMaxT= 3.00D-01 DXLimC= 3.00D+00 Rises=F
 ClnCor:  largest displacement from symmetrization is 1.11D-12 for atom    30.
 Variable       Old X    -DE/DX   Delta X   Delta X   Delta X     New X
                                 (Linear)    (Quad)   (Total)
    R1        2.67076   0.00002   0.00000   0.00005   0.00005   2.67081
    R2        2.61304   0.00003   0.00000   0.00005   0.00005   2.61310
    R3        2.04639  -0.00006   0.00000  -0.00017  -0.00017   2.04622
    R4        2.77198  -0.00008   0.00000  -0.00023  -0.00023   2.77174
    R5        2.68533   0.00016   0.00000   0.00039   0.00039   2.68572
    R6        2.67076   0.00002   0.00000   0.00005   0.00005   2.67081
    R7        2.68534   0.00015   0.00000   0.00038   0.00038   2.68572
    R8        2.61304   0.00003   0.00000   0.00006   0.00006   2.61309
    R9        2.04639  -0.00006   0.00000  -0.00017  -0.00017   2.04621
   R10        2.77198  -0.00008   0.00000  -0.00023  -0.00023   2.77174
   R11        2.67076   0.00002   0.00000   0.00005   0.00005   2.67081
   R12        2.77200  -0.00009   0.00000  -0.00026  -0.00026   2.77174
   R13        2.67076   0.00001   0.00000   0.00004   0.00004   2.67080
   R14        2.68534   0.00015   0.00000   0.00038   0.00038   2.68572
   R15        2.67076   0.00001   0.00000   0.00004   0.00004   2.67080
   R16        2.67076   0.00002   0.00000   0.00005   0.00005   2.67081
   R17        2.61304   0.00003   0.00000   0.00005   0.00005   2.61309
   R18        2.04638  -0.00006   0.00000  -0.00016  -0.00016   2.04621
   R19        2.61304   0.00003   0.00000   0.00005   0.00005   2.61309
   R20        2.04638  -0.00006   0.00000  -0.00016  -0.00016   2.04621
   R21        2.64762  -0.00014   0.00000  -0.00033  -0.00033   2.64729
   R22        2.05200  -0.00002   0.00000  -0.00004  -0.00004   2.05196
   R23        2.05200  -0.00002   0.00000  -0.00004  -0.00004   2.05196
   R24        2.64763  -0.00015   0.00000  -0.00034  -0.00034   2.64729
   R25        2.05200  -0.00002   0.00000  -0.00004  -0.00004   2.05196
   R26        2.61304   0.00003   0.00000   0.00005   0.00005   2.61310
   R27        2.05200  -0.00002   0.00000  -0.00004  -0.00004   2.05196
   R28        2.04639  -0.00006   0.00000  -0.00017  -0.00017   2.04622
   R29        2.61304   0.00003   0.00000   0.00006   0.00006   2.61309
   R30        2.04639  -0.00006   0.00000  -0.00017  -0.00017   2.04621
   R31        2.05200  -0.00002   0.00000  -0.00004  -0.00004   2.05196
   R32        2.64762  -0.00014   0.00000  -0.00033  -0.00033   2.64729
   R33        2.05200  -0.00002   0.00000  -0.00004  -0.00004   2.05196
    A1        2.12800   0.00010   0.00000   0.00046   0.00046   2.12846
    A2        2.09277   0.00010   0.00000   0.00073   0.00073   2.09350
    A3        2.06242  -0.00021   0.00000  -0.00120  -0.00120   2.06123
    A4        2.12134   0.00008   0.00000   0.00031   0.00031   2.12165
    A5        2.06745  -0.00008   0.00000  -0.00031  -0.00031   2.06714
    A6        2.09440  -0.00000   0.00000  -0.00000  -0.00000   2.09439
    A7        2.12133   0.00009   0.00000   0.00032   0.00032   2.12165
    A8        2.09440  -0.00000   0.00000  -0.00000  -0.00000   2.09440
    A9        2.06745  -0.00008   0.00000  -0.00031  -0.00031   2.06714
   A10        2.12800   0.00010   0.00000   0.00046   0.00046   2.12846
   A11        2.09275   0.00010   0.00000   0.00073   0.00073   2.09348
   A12        2.06244  -0.00021   0.00000  -0.00119  -0.00119   2.06125
   A13        2.09440  -0.00000   0.00000  -0.00000  -0.00000   2.09439
   A14        2.06745  -0.00008   0.00000  -0.00031  -0.00031   2.06714
   A15        2.12134   0.00008   0.00000   0.00031   0.00031   2.12165
   A16        2.09439   0.00000   0.00000   0.00001   0.00001   2.09439
   A17        2.06744  -0.00008   0.00000  -0.00029  -0.00029   2.06715
   A18        2.12136   0.00008   0.00000   0.00029   0.00029   2.12164
   A19        2.09439   0.00000   0.00000   0.00001   0.00001   2.09439
   A20        2.12136   0.00008   0.00000   0.00029   0.00029   2.12164
   A21        2.06744  -0.00008   0.00000  -0.00029  -0.00029   2.06715
   A22        2.09440  -0.00000   0.00000  -0.00000  -0.00000   2.09440
   A23        2.12133   0.00009   0.00000   0.00032   0.00032   2.12165
   A24        2.06745  -0.00008   0.00000  -0.00031  -0.00031   2.06714
   A25        2.12800   0.00010   0.00000   0.00046   0.00046   2.12846
   A26        2.09277   0.00010   0.00000   0.00072   0.00072   2.09349
   A27        2.06242  -0.00020   0.00000  -0.00118  -0.00118   2.06124
   A28        2.12800   0.00010   0.00000   0.00046   0.00046   2.12846
   A29        2.09277   0.00010   0.00000   0.00072   0.00072   2.09349
   A30        2.06242  -0.00020   0.00000  -0.00118  -0.00118   2.06124
   A31        2.08774  -0.00002   0.00000  -0.00016  -0.00016   2.08758
   A32        2.09383  -0.00001   0.00000  -0.00004  -0.00004   2.09379
   A33        2.10161   0.00003   0.00000   0.00020   0.00020   2.10181
   A34        2.08774  -0.00002   0.00000  -0.00016  -0.00016   2.08758
   A35        2.09383  -0.00001   0.00000  -0.00004  -0.00004   2.09379
   A36        2.10161   0.00003   0.00000   0.00020   0.00020   2.10181
   A37        2.08774  -0.00002   0.00000  -0.00016  -0.00016   2.08758
   A38        2.09383  -0.00001   0.00000  -0.00004  -0.00004   2.09379
   A39        2.10161   0.00003   0.00000   0.00020   0.00020   2.10181
   A40        2.08774  -0.00002   0.00000  -0.00016  -0.00016   2.08758
   A41        2.10161   0.00003   0.00000   0.00020   0.00020   2.10181
   A42        2.09383  -0.00001   0.00000  -0.00004  -0.00004   2.09379
   A43        2.12800   0.00010   0.00000   0.00046   0.00046   2.12846
   A44        2.09277   0.00010   0.00000   0.00073   0.00073   2.09350
   A45        2.06242  -0.00021   0.00000  -0.00120  -0.00120   2.06123
   A46        2.12800   0.00010   0.00000   0.00046   0.00046   2.12846
   A47        2.09275   0.00010   0.00000   0.00073   0.00073   2.09348
   A48        2.06244  -0.00021   0.00000  -0.00119  -0.00119   2.06125
   A49        2.09383  -0.00001   0.00000  -0.00004  -0.00004   2.09379
   A50        2.08774  -0.00002   0.00000  -0.00016  -0.00016   2.08758
   A51        2.10161   0.00003   0.00000   0.00020   0.00020   2.10181
   A52        2.08774  -0.00002   0.00000  -0.00016  -0.00016   2.08758
   A53        2.09383  -0.00001   0.00000  -0.00004  -0.00004   2.09379
   A54        2.10161   0.00003   0.00000   0.00020   0.00020   2.10181
    D1        3.14159   0.00000   0.00000   0.00000   0.00000   3.14159
    D2        0.00000   0.00000   0.00000   0.00000   0.00000   0.00000
    D3       -0.00000   0.00000   0.00000   0.00000   0.00000   0.00000
    D4        3.14159   0.00000   0.00000   0.00000   0.00000   3.14159
    D5       -0.00000  -0.00000   0.00000  -0.00000   0.00000   0.00000
    D6        3.14159  -0.00000   0.00000  -0.00000   0.00000   3.14159
    D7        3.14159  -0.00000   0.00000  -0.00000   0.00000   3.14159
    D8        0.00000  -0.00000   0.00000  -0.00000   0.00000   0.00000
    D9       -0.00000  -0.00000   0.00000  -0.00000   0.00000   0.00000
   D10        3.14159  -0.00000   0.00000  -0.00000   0.00000   3.14159
   D11        3.14159   0.00000   0.00000   0.00000   0.00000   3.14159
   D12       -0.00000   0.00000   0.00000   0.00000   0.00000   0.00000
   D13        3.14159   0.00000   0.00000   0.00000   0.00000   3.14159
   D14       -0.00000  -0.00000   0.00000  -0.00000   0.00000   0.00000
   D15       -0.00000  -0.00000   0.00000  -0.00000   0.00000   0.00000
   D16        3.14159  -0.00000   0.00000  -0.00000   0.00000   3.14159
   D17        3.14159  -0.00000   0.00000  -0.00000   0.00000   3.14159
   D18        0.00000  -0.00000   0.00000  -0.00000   0.00000   0.00000
   D19        0.00000  -0.00000   0.00000  -0.00000  -0.00000   0.00000
   D20        3.14159  -0.00000   0.00000  -0.00000   0.00000   3.14159
   D21        0.00000   0.00000   0.00000   0.00000   0.00000   0.00000
   D22        3.14159   0.00000   0.00000   0.00000   0.00000   3.14159
   D23        3.14159  -0.00000   0.00000  -0.00000   0.00000   3.14159
   D24        0.00000   0.00000   0.00000   0.00000   0.00000   0.00000
   D25        0.00000   0.00000   0.00000   0.00000   0.00000   0.00000
   D26        3.14159   0.00000   0.00000   0.00000   0.00000   3.14159
   D27        3.14159   0.00000   0.00000   0.00000   0.00000   3.14159
   D28       -0.00000   0.00000   0.00000   0.00000   0.00000   0.00000
   D29        0.00000   0.00000   0.00000   0.00000   0.00000   0.00000
   D30        3.14159  -0.00000   0.00000  -0.00000   0.00000   3.14159
   D31        3.14159   0.00000   0.00000   0.00000   0.00000   3.14159
   D32        0.00000   0.00000   0.00000   0.00000  -0.00000   0.00000
   D33       -0.00000   0.00000   0.00000   0.00000   0.00000   0.00000
   D34        3.14159  -0.00000   0.00000  -0.00000   0.00000   3.14159
   D35        3.14159  -0.00000   0.00000  -0.00000   0.00000   3.14159
   D36        0.00000  -0.00000   0.00000  -0.00000   0.00000   0.00000
   D37       -0.00000  -0.00000   0.00000  -0.00000   0.00000   0.00000
   D38        3.14159  -0.00000   0.00000  -0.00000   0.00000   3.14159
   D39        3.14159  -0.00000   0.00000  -0.00000   0.00000   3.14159
   D40        0.00000  -0.00000   0.00000  -0.00000   0.00000   0.00000
   D41       -0.00000   0.00000   0.00000   0.00000   0.00000   0.00000
   D42        3.14159  -0.00000   0.00000  -0.00000   0.00000   3.14159
   D43        3.14159   0.00000   0.00000   0.00000   0.00000   3.14159
   D44        0.00000  -0.00000   0.00000  -0.00000   0.00000   0.00000
   D45       -0.00000   0.00000   0.00000   0.00000   0.00000   0.00000
   D46        3.14159   0.00000   0.00000   0.00000   0.00000   3.14159
   D47        3.14159  -0.00000   0.00000  -0.00000   0.00000   3.14159
   D48       -0.00000   0.00000   0.00000   0.00000   0.00000   0.00000
   D49        3.14159  -0.00000   0.00000  -0.00000   0.00000   3.14159
   D50       -0.00000   0.00000   0.00000   0.00000   0.00000   0.00000
   D51        0.00000  -0.00000   0.00000  -0.00000   0.00000   0.00000
   D52        3.14159   0.00000   0.00000   0.00000   0.00000   3.14159
   D53        3.14159   0.00000   0.00000   0.00000   0.00000   3.14159
   D54       -0.00000   0.00000   0.00000   0.00000   0.00000   0.00000
   D55       -0.00000   0.00000   0.00000   0.00000   0.00000   0.00000
   D56        3.14159   0.00000   0.00000   0.00000   0.00000   3.14159
   D57        3.14159   0.00000   0.00000   0.00000   0.00000   3.14159
   D58       -0.00000   0.00000   0.00000   0.00000   0.00000   0.00000
   D59        0.00000  -0.00000   0.00000  -0.00000   0.00000   0.00000
   D60        3.14159  -0.00000   0.00000  -0.00000   0.00000   3.14159
   D61        0.00000  -0.00000   0.00000  -0.00000   0.00000   0.00000
   D62        3.14159  -0.00000   0.00000  -0.00000   0.00000   3.14159
   D63        3.14159   0.00000   0.00000   0.00000   0.00000   3.14159
   D64       -0.00000   0.00000   0.00000   0.00000   0.00000   0.00000
   D65       -0.00000   0.00000   0.00000   0.00000   0.00000   0.00000
   D66        3.14159   0.00000   0.00000   0.00000   0.00000   3.14159
   D67        3.14159  -0.00000   0.00000  -0.00000   0.00000   3.14159
   D68        0.00000   0.00000   0.00000   0.00000   0.00000   0.00000
   D69       -0.00000  -0.00000   0.00000  -0.00000   0.00000   0.00000
   D70        3.14159  -0.00000   0.00000  -0.00000   0.00000   3.14159
   D71        3.14159  -0.00000   0.00000  -0.00000   0.00000   3.14159
   D72        0.00000  -0.00000   0.00000  -0.00000   0.00000   0.00000
   D73        0.00000   0.00000   0.00000   0.00000   0.00000   0.00000
   D74        3.14159   0.00000   0.00000   0.00000   0.00000   3.14159
   D75        3.14159   0.00000   0.00000   0.00000   0.00000   3.14159
   D76       -0.00000   0.00000   0.00000   0.00000   0.00000   0.00000
   D77        0.00000  -0.00000   0.00000  -0.00000   0.00000   0.00000
   D78        3.14159  -0.00000   0.00000  -0.00000   0.00000   3.14159
   D79        3.14159  -0.00000   0.00000  -0.00000   0.00000   3.14159
   D80        0.00000  -0.00000   0.00000  -0.00000   0.00000   0.00000
   D81        0.00000   0.00000   0.00000   0.00000   0.00000   0.00000
   D82        3.14159   0.00000   0.00000   0.00000   0.00000   3.14159
   D83        3.14159  -0.00000   0.00000   0.00000   0.00000   3.14159
   D84       -0.00000  -0.00000   0.00000  -0.00000   0.00000   0.00000
         Item               Value     Threshold  Converged?
 Maximum Force            0.000206     0.000450     YES
 RMS     Force            0.000062     0.000300     YES
 Maximum Displacement     0.002549     0.001800     NO 
 RMS     Displacement     0.000526     0.001200     YES
 Predicted change in Energy=-1.512486D-06
 Lowest energy point so far.  Saving SCF results.
 GradGradGradGradGradGradGradGradGradGradGradGradGradGradGradGradGradGrad

 Leave Link  103 at Sun Nov  5 23:25:56 2023, MaxMem=  3932160000 cpu:               1.6 elap:               0.1
 (Enter /mnt/opt/groups/app-gaussian/g16-avx2/l202.exe)
                          Input orientation:                          
 ---------------------------------------------------------------------
 Center     Atomic      Atomic             Coordinates (Angstroms)
 Number     Number       Type             X           Y           Z
 ---------------------------------------------------------------------
      1          6           0        0.000000    1.383661    2.499883
      2          6           0        0.000000    0.710611    1.257102
      3          6           0        0.000000    1.443980   -0.013136
      4          6           0        0.000000    2.856786   -0.051654
      5          6           0       -0.000000   -0.710611    1.257102
      6          6           0        0.000000    0.733370   -1.243952
      7          6           0       -0.000000   -0.733370   -1.243952
      8          6           0       -0.000000   -1.443980   -0.013136
      9          6           0       -0.000000   -1.473117   -2.448223
     10          6           0        0.000000    1.473117   -2.448223
     11          6           0        0.000000    2.855874   -2.457649
     12          6           0        0.000000    3.556320   -1.244448
     13          1           0        0.000000    4.642140   -1.236396
     14          1           0        0.000000    3.391806   -3.402025
     15          6           0        0.000000    0.700443    3.702099
     16          6           0        0.000000   -0.700443    3.702099
     17          6           0       -0.000000   -1.383661    2.499883
     18          1           0        0.000000    1.250330    4.638418
     19          1           0       -0.000000   -1.250330    4.638418
     20          6           0       -0.000000   -2.856786   -0.051654
     21          6           0       -0.000000   -2.855874   -2.457649
     22          1           0       -0.000000   -3.391806   -3.402025
     23          6           0       -0.000000   -3.556320   -1.244448
     24          1           0       -0.000000   -4.642140   -1.236396
     25          1           0       -0.000000    0.956600   -3.399899
     26          1           0       -0.000000   -0.956600   -3.399899
     27          1           0       -0.000000   -3.422698    0.871502
     28          1           0       -0.000000   -2.466098    2.528415
     29          1           0        0.000000    2.466098    2.528415
     30          1           0        0.000000    3.422698    0.871502
 ---------------------------------------------------------------------
                    Distance matrix (angstroms):
                    1          2          3          4          5
     1  C    0.000000
     2  C    1.413331   0.000000
     3  C    2.513743   1.466743   0.000000
     4  C    2.946258   2.513744   1.413331   0.000000
     5  C    2.435258   1.421221   2.501153   3.799889   0.000000
     6  C    3.799892   2.501157   1.421222   2.435255   2.887966
     7  C    4.300944   2.887966   2.501151   3.782960   2.501157
     8  C    3.782965   2.501153   2.887960   4.300938   1.466743
     9  C    5.713575   4.300941   3.799881   4.948898   3.782968
    10  C    4.948915   3.782968   2.435261   2.767324   4.300941
    11  C    5.171511   4.289699   2.822957   2.405994   5.149677
    12  C    4.329025   3.788906   2.445017   1.382789   4.946155
    13  H    4.957566   4.655583   3.424119   2.142686   5.905038
    14  H    6.234193   5.375525   3.908784   3.392820   6.207840
    15  C    1.382791   2.445018   3.788907   4.329027   2.822957
    16  C    2.405996   2.822957   4.289700   5.171512   2.445018
    17  C    2.767323   2.435258   3.782965   4.948912   1.413331
    18  H    2.142688   3.424120   4.655584   4.957568   3.908784
    19  H    3.392822   3.908784   5.375525   6.234194   3.424120
    20  C    4.948912   3.799889   4.300938   5.713571   2.513744
    21  C    6.523096   5.149677   4.946148   6.198652   4.289699
    22  H    7.591943   6.207840   5.905031   7.090126   5.375525
    23  C    6.198664   4.946155   5.149673   6.523088   3.788906
    24  H    7.090139   5.905038   6.207835   7.591936   4.655583
    25  H    5.915219   4.663493   3.421652   3.849864   4.946438
    26  H    6.346988   4.946438   4.151258   5.074707   4.663493
    27  H    5.074714   4.151256   4.946427   6.346979   2.739363
    28  H    3.849865   3.421653   4.663495   5.915221   2.167481
    29  H    1.082812   2.167481   2.739381   2.609481   3.421653
    30  H    2.609463   2.739363   2.167467   1.082809   4.151256
                    6          7          8          9         10
     6  C    0.000000
     7  C    1.466739   0.000000
     8  C    2.501151   1.421222   0.000000
     9  C    2.513733   1.413328   2.435261   0.000000
    10  C    1.413328   2.513733   3.799881   2.946233   0.000000
    11  C    2.445012   3.788895   4.946148   4.329000   1.382789
    12  C    2.822950   4.289690   5.149673   5.171490   2.405995
    13  H    3.908777   5.375515   6.207835   6.234171   3.392821
    14  H    3.424115   4.655572   5.905031   4.957541   2.142687
    15  C    4.946160   5.149683   4.289700   6.523099   6.198668
    16  C    5.149683   4.946160   3.788907   6.198668   6.523099
    17  C    4.300944   3.799892   2.513743   4.948915   5.713575
    18  H    5.905042   6.207845   5.375525   7.591946   7.090142
    19  H    6.207845   5.905042   4.655584   7.090142   7.591946
    20  C    3.782960   2.435255   1.413331   2.767324   4.948898
    21  C    3.788895   2.445012   2.822957   1.382789   4.329000
    22  H    4.655572   3.424115   3.908784   2.142687   4.957541
    23  C    4.289690   2.822950   2.445017   2.405995   5.171490
    24  H    5.375515   3.908777   3.424119   3.392821   6.234171
    25  H    2.167474   2.739363   4.151258   2.609446   1.082810
    26  H    2.739363   2.167474   3.421652   1.082810   2.609446
    27  H    4.663480   3.421642   2.167467   3.849863   5.915199
    28  H    4.946447   4.151276   2.739381   5.074735   6.346994
    29  H    4.151276   4.946447   4.663495   6.346994   5.074735
    30  H    3.421642   4.663480   4.946427   5.915199   3.849863
                   11         12         13         14         15
    11  C    0.000000
    12  C    1.400886   0.000000
    13  H    2.163840   1.085850   0.000000
    14  H    1.085850   2.163839   2.500656   0.000000
    15  C    6.525976   5.711774   6.318679   7.596842   0.000000
    16  C    7.112656   6.525976   7.275433   8.198480   1.400886
    17  C    6.523096   6.198664   7.090139   7.591943   2.405996
    18  H    7.275434   6.318679   6.783644   8.320736   1.085850
    19  H    8.198480   7.596841   8.320736   9.284296   2.163841
    20  C    6.198652   6.523088   7.591936   7.090126   5.171512
    21  C    5.711747   6.525955   7.596819   6.318651   7.112656
    22  H    6.318651   7.275410   8.320711   6.783612   8.198480
    23  C    6.525955   7.112640   8.198464   7.275410   6.525976
    24  H    7.596819   8.198464   9.284280   8.320711   7.275433
    25  H    2.120160   3.377057   4.273634   2.435207   7.106616
    26  H    3.927186   5.001242   6.002219   4.348407   7.292748
    27  H    7.106596   7.292732   8.335757   8.043662   5.001257
    28  H    7.292750   7.106617   8.043683   8.335775   3.377057
    29  H    5.001275   3.927223   4.348444   6.002254   2.120158
    30  H    3.377060   2.120165   2.435215   4.273638   3.927207
                   16         17         18         19         20
    16  C    0.000000
    17  C    1.382791   0.000000
    18  H    2.163841   3.392822   0.000000
    19  H    1.085850   2.142688   2.500660   0.000000
    20  C    4.329027   2.946258   6.234194   4.957568   0.000000
    21  C    6.525976   5.171511   8.198480   7.275434   2.405994
    22  H    7.596842   6.234193   9.284296   8.320736   3.392820
    23  C    5.711774   4.329025   7.596841   6.318679   1.382789
    24  H    6.318679   4.957566   8.320736   6.783644   2.142686
    25  H    7.292748   6.346988   8.043682   8.335772   5.074707
    26  H    7.106616   5.915219   8.335772   8.043682   3.849864
    27  H    3.927207   2.609463   6.002237   4.348430   1.082809
    28  H    2.120158   1.082812   4.273634   2.435201   2.609481
    29  H    3.377057   3.849865   2.435201   4.273634   5.915221
    30  H    5.001257   5.074714   4.348430   6.002237   6.346979
                   21         22         23         24         25
    21  C    0.000000
    22  H    1.085850   0.000000
    23  C    1.400886   2.163839   0.000000
    24  H    2.163840   2.500656   1.085850   0.000000
    25  H    3.927186   4.348407   5.001242   6.002219   0.000000
    26  H    2.120160   2.435207   3.377057   4.273634   1.913200
    27  H    3.377060   4.273638   2.120165   2.435215   6.117444
    28  H    5.001275   6.002254   3.927223   4.348444   6.845419
    29  H    7.292750   8.335775   7.106617   8.043683   6.117474
    30  H    7.106596   8.043662   7.292732   8.335757   4.932191
                   26         27         28         29         30
    26  H    0.000000
    27  H    4.932191   0.000000
    28  H    6.117474   1.913229   0.000000
    29  H    6.845419   6.117457   4.932195   0.000000
    30  H    6.117444   6.845397   6.117457   1.913229   0.000000
 Stoichiometry    C18H12
 Framework group  C2V[SGV(C18H12)]
 Deg. of freedom    29
 Full point group                 C2V     NOp   4
 RotChk:  IX=0 Diff= 2.15D-11
 Largest Abelian subgroup         C2V     NOp   4
 Largest concise Abelian subgroup C2      NOp   2
                         Standard orientation:                         
 ---------------------------------------------------------------------
 Center     Atomic      Atomic             Coordinates (Angstroms)
 Number     Number       Type             X           Y           Z
 ---------------------------------------------------------------------
      1          6           0        0.000000    1.383661    2.499881
      2          6           0        0.000000    0.710611    1.257099
      3          6           0        0.000000    1.443980   -0.013139
      4          6           0        0.000000    2.856786   -0.051657
      5          6           0       -0.000000   -0.710611    1.257099
      6          6           0        0.000000    0.733370   -1.243954
      7          6           0       -0.000000   -0.733370   -1.243954
      8          6           0       -0.000000   -1.443980   -0.013139
      9          6           0        0.000000   -1.473117   -2.448226
     10          6           0        0.000000    1.473117   -2.448226
     11          6           0        0.000000    2.855874   -2.457651
     12          6           0        0.000000    3.556320   -1.244450
     13          1           0        0.000000    4.642140   -1.236399
     14          1           0        0.000000    3.391806   -3.402027
     15          6           0        0.000000    0.700443    3.702096
     16          6           0       -0.000000   -0.700443    3.702096
     17          6           0       -0.000000   -1.383661    2.499881
     18          1           0        0.000000    1.250330    4.638416
     19          1           0       -0.000000   -1.250330    4.638416
     20          6           0       -0.000000   -2.856786   -0.051657
     21          6           0       -0.000000   -2.855874   -2.457651
     22          1           0       -0.000000   -3.391806   -3.402027
     23          6           0       -0.000000   -3.556320   -1.244450
     24          1           0       -0.000000   -4.642140   -1.236399
     25          1           0        0.000000    0.956600   -3.399902
     26          1           0       -0.000000   -0.956600   -3.399902
     27          1           0        0.000000   -3.422698    0.871500
     28          1           0        0.000000   -2.466098    2.528412
     29          1           0        0.000000    2.466098    2.528412
     30          1           0        0.000000    3.422698    0.871500
 ---------------------------------------------------------------------
 Rotational constants (GHZ):           0.5117670           0.5117634           0.2558826
 Leave Link  202 at Sun Nov  5 23:25:56 2023, MaxMem=  3932160000 cpu:               0.4 elap:               0.0
 (Enter /mnt/opt/groups/app-gaussian/g16-avx2/l301.exe)
 Standard basis: 6-31G(d,p) (6D, 7F)
 Ernie: Thresh=  0.10000D-02 Tol=  0.10000D-05 Strict=F.
 There are   123 symmetry adapted cartesian basis functions of A1  symmetry.
 There are    42 symmetry adapted cartesian basis functions of A2  symmetry.
 There are    42 symmetry adapted cartesian basis functions of B1  symmetry.
 There are   123 symmetry adapted cartesian basis functions of B2  symmetry.
 There are   123 symmetry adapted basis functions of A1  symmetry.
 There are    42 symmetry adapted basis functions of A2  symmetry.
 There are    42 symmetry adapted basis functions of B1  symmetry.
 There are   123 symmetry adapted basis functions of B2  symmetry.
   330 basis functions,   588 primitive gaussians,   330 cartesian basis functions
    60 alpha electrons       60 beta electrons
       nuclear repulsion energy      1155.7374925774 Hartrees.
 IExCor=  402 DFT=T Ex+Corr=B3LYP ExCW=0 ScaHFX=  0.200000
 ScaDFX=  0.800000  0.720000  1.000000  0.810000 ScalE2=  1.000000  1.000000
 IRadAn=      5 IRanWt=     -1 IRanGd=            0 ICorTp=0 IEmpDi=131
 NAtoms=   30 NActive=   30 NUniq=   15 SFac= 4.00D+00 NAtFMM=   60 NAOKFM=F Big=F
 Integral buffers will be    131072 words long.
 Raffenetti 2 integral format.
 Two-electron integral symmetry is turned on.
 R6Disp:  Grimme-D3 Dispersion energy=       -0.0251783739 Hartrees.
 Nuclear repulsion after empirical dispersion term =     1155.7123142035 Hartrees.
 Leave Link  301 at Sun Nov  5 23:25:56 2023, MaxMem=  3932160000 cpu:               2.2 elap:               0.1
 (Enter /mnt/opt/groups/app-gaussian/g16-avx2/l302.exe)
 NPDir=0 NMtPBC=     1 NCelOv=     1 NCel=       1 NClECP=     1 NCelD=      1
         NCelK=      1 NCelE2=     1 NClLst=     1 CellRange=     0.0.
 One-electron integrals computed using PRISM.
 One-electron integral symmetry used in STVInt
 NBasis=   330 RedAO= T EigKep=  1.35D-04  NBF=   123    42    42   123
 NBsUse=   330 1.00D-06 EigRej= -1.00D+00 NBFU=   123    42    42   123
 Precomputing XC quadrature grid using
 IXCGrd= 4 IRadAn=           5 IRanWt=          -1 IRanGd=           0 AccXCQ= 1.00D-11.
 Generated NRdTot=       0 NPtTot=           0 NUsed=           0 NTot=          32
 NSgBfM=   328   328   328   328   328 MxSgAt=    30 MxSgA2=    30.
 Leave Link  302 at Sun Nov  5 23:25:56 2023, MaxMem=  3932160000 cpu:               8.7 elap:               0.2
 (Enter /mnt/opt/groups/app-gaussian/g16-avx2/l303.exe)
 DipDrv:  MaxL=1.
 Leave Link  303 at Sun Nov  5 23:25:56 2023, MaxMem=  3932160000 cpu:               1.3 elap:               0.1
 (Enter /mnt/opt/groups/app-gaussian/g16-avx2/l401.exe)
 Initial guess from the checkpoint file:  "/tmp/Gau-62305.chk"
 B after Tr=    -0.000000    0.000000    0.000000
         Rot=    1.000000    0.000000    0.000000    0.000000 Ang=   0.00 deg.
 Guess basis will be translated and rotated to current coordinates.
 JPrj=2 DoOrth=T DoCkMO=T.
 Initial guess orbital symmetries:
       Occupied  (A1) (A1) (B2) (B2) (A1) (B2) (A1) (B2) (A1) (B2)
                 (B2) (A1) (A1) (B2) (A1) (B2) (B2) (A1) (A1) (B2)
                 (A1) (A1) (B2) (A1) (B2) (B2) (A1) (A1) (B2) (A1)
                 (B2) (A1) (B2) (A1) (B2) (A1) (A1) (B2) (A1) (B2)
                 (A1) (B2) (A1) (A1) (B2) (B1) (B2) (A1) (A2) (B1)
                 (B2) (A1) (B2) (A1) (B1) (A2) (B1) (A2) (A2) (B1)
       Virtual   (A2) (B1) (B1) (A2) (B1) (A2) (A1) (B2) (A1) (B2)
                 (A1) (A2) (B1) (A1) (B2) (A1) (B2) (B2) (A1) (A2)
                 (A1) (B2) (B2) (A1) (A1) (B2) (A1) (B2) (A1) (B2)
                 (B2) (A1) (B2) (A1) (B2) (A1) (B2) (B1) (B1) (A2)
                 (A1) (B2) (A1) (A1) (B2) (A1) (B2) (A1) (A1) (B2)
                 (B1) (A2) (B1) (A1) (B2) (B2) (A1) (B2) (A1) (A2)
                 (B1) (A1) (A1) (B2) (B2) (B1) (A2) (B2) (A2) (B1)
                 (A2) (B1) (A2) (B2) (A1) (A2) (B1) (A1) (A1) (B2)
                 (B2) (B2) (A1) (B2) (A1) (B2) (A1) (B2) (A2) (A1)
                 (B2) (B2) (A1) (A1) (B2) (A1) (B2) (A1) (B2) (B2)
                 (A1) (A1) (B2) (A1) (A1) (B2) (B2) (A1) (B1) (B1)
                 (A1) (B2) (B2) (A2) (B1) (A2) (B1) (B1) (B1) (A2)
                 (B2) (B1) (A2) (A2) (B1) (A2) (B1) (A1) (A1) (B2)
                 (A1) (B2) (B2) (A1) (B2) (A1) (A1) (A1) (A2) (A1)
                 (B2) (A2) (B1) (A1) (B2) (A1) (B2) (A1) (B2) (A1)
                 (A1) (B2) (B2) (B2) (A1) (A1) (A1) (B2) (B1) (B2)
                 (B1) (A2) (A2) (B1) (A2) (B2) (A1) (B2) (A1) (B2)
                 (A1) (A2) (B1) (B2) (A1) (B2) (A2) (B1) (B1) (A2)
                 (B1) (A2) (A1) (B2) (B2) (A1) (B1) (B2) (A1) (A2)
                 (B1) (A2) (A1) (B2) (B2) (A2) (B1) (A1) (A1) (B2)
                 (B2) (A1) (A1) (B1) (A2) (A1) (B2) (B2) (A2) (B1)
                 (B1) (A2) (B2) (A1) (B2) (A2) (A2) (B1) (A1) (B2)
                 (A1) (A2) (A1) (B2) (B2) (A1) (B2) (A1) (B2) (A1)
                 (B2) (A1) (B2) (B2) (B2) (A1) (A1) (B2) (A1) (B2)
                 (B2) (A1) (B2) (A1) (B2) (A1) (A1) (B2) (B2) (B2)
                 (A1) (B2) (A1) (A1) (B2) (A1) (A1) (B2) (A1) (B2)
                 (B2) (B2) (A1) (A1) (A1) (B2) (B2) (B2) (A1) (B2)
 The electronic state of the initial guess is 1-A1.
 Leave Link  401 at Sun Nov  5 23:25:56 2023, MaxMem=  3932160000 cpu:               7.7 elap:               0.2
 (Enter /mnt/opt/groups/app-gaussian/g16-avx2/l502.exe)
 Two-electron integrals replicated using symmetry.
 Closed shell SCF:
 Using DIIS extrapolation, IDIIS=    10.
 NGot=  3932160000 LenX=  3931922540 LenY=  3931813199
 Requested convergence on RMS density matrix=1.00D-08 within 500 cycles.
 Requested convergence on MAX density matrix=1.00D-06.
 Requested convergence on             energy=1.00D-06.
 Level shift goal  0.100 maximum shift  0.100.
 No special actions if energy rises.
 Dynamic level shift is on during FON iterations.

 Cycle   1  Pass 1  IDiag  1:
 FoFJK:  IHMeth= 1 ICntrl=       0 DoSepK=F KAlg= 0 I1Cent=           0 FoldK=F
 IRaf= 790000000 NMat=       1 IRICut=       1 DoRegI=T DoRafI=F ISym2E= 2 IDoP0=0 IntGTp=1.
 FoFCou: FMM=F IPFlag=           0 FMFlag=      100000 FMFlg1=           0
         NFxFlg=           0 DoJE=F BraDBF=F KetDBF=F FulRan=T
         wScrn=  0.000000 ICntrl=         0 IOpCl=  0 I1Cent=           0 NGrid=           0
         NMat0=    1 NMatS0=      1 NMatT0=    0 NMatD0=    1 NMtDS0=    0 NMtDT0=    0
 Integrals replicated using symmetry in FoFCou.
 E= -693.225280316381    
 DIIS: error= 4.26D-05 at cycle   1 NSaved=   1.
 NSaved= 1 IEnMin= 1 EnMin= -693.225280316381     IErMin= 1 ErrMin= 4.26D-05
 ErrMax= 4.26D-05  0.00D+00 EMaxC= 1.00D+00 BMatC= 4.17D-07 BMatP= 4.17D-07
 IDIUse=1 WtCom= 1.00D+00 WtEn= 0.00D+00
 Coeff-Com:  0.100D+01
 Coeff:      0.100D+01
 Gap=     0.181 Goal=     0.100 Shift=    0.000
 RMSDP=4.66D-06 MaxDP=9.25D-05              OVMax= 1.76D-04

 Cycle   2  Pass 1  IDiag  1:
 E= -693.225280960694     Delta-E=       -0.000000644312 Rises=F Damp=F
 DIIS: error= 4.17D-06 at cycle   2 NSaved=   2.
 NSaved= 2 IEnMin= 2 EnMin= -693.225280960694     IErMin= 2 ErrMin= 4.17D-06
 ErrMax= 4.17D-06  0.00D+00 EMaxC= 1.00D+00 BMatC= 7.79D-09 BMatP= 4.17D-07
 IDIUse=1 WtCom= 1.00D+00 WtEn= 0.00D+00
 Coeff-Com: -0.283D-01 0.103D+01
 Coeff:     -0.283D-01 0.103D+01
 Gap=     0.181 Goal=     0.100 Shift=    0.000
 RMSDP=6.62D-07 MaxDP=1.72D-05 DE=-6.44D-07 OVMax= 2.61D-05

 Cycle   3  Pass 1  IDiag  1:
 E= -693.225280962354     Delta-E=       -0.000000001661 Rises=F Damp=F
 DIIS: error= 6.57D-06 at cycle   3 NSaved=   3.
 NSaved= 3 IEnMin= 3 EnMin= -693.225280962354     IErMin= 2 ErrMin= 4.17D-06
 ErrMax= 6.57D-06  0.00D+00 EMaxC= 1.00D+00 BMatC= 7.69D-09 BMatP= 7.79D-09
 IDIUse=1 WtCom= 1.00D+00 WtEn= 0.00D+00
 Coeff-Com: -0.277D-01 0.526D+00 0.501D+00
 Coeff:     -0.277D-01 0.526D+00 0.501D+00
 Gap=     0.181 Goal=     0.100 Shift=    0.000
 RMSDP=3.61D-07 MaxDP=8.63D-06 DE=-1.66D-09 OVMax= 2.11D-05

 Cycle   4  Pass 1  IDiag  1:
 E= -693.225280969169     Delta-E=       -0.000000006815 Rises=F Damp=F
 DIIS: error= 1.81D-06 at cycle   4 NSaved=   4.
 NSaved= 4 IEnMin= 4 EnMin= -693.225280969169     IErMin= 4 ErrMin= 1.81D-06
 ErrMax= 1.81D-06  0.00D+00 EMaxC= 1.00D+00 BMatC= 6.19D-10 BMatP= 7.69D-09
 IDIUse=1 WtCom= 1.00D+00 WtEn= 0.00D+00
 Coeff-Com: -0.996D-02 0.141D+00 0.254D+00 0.615D+00
 Coeff:     -0.996D-02 0.141D+00 0.254D+00 0.615D+00
 Gap=     0.181 Goal=     0.100 Shift=    0.000
 RMSDP=9.96D-08 MaxDP=2.47D-06 DE=-6.81D-09 OVMax= 6.45D-06

 Cycle   5  Pass 1  IDiag  1:
 E= -693.225280969712     Delta-E=       -0.000000000543 Rises=F Damp=F
 DIIS: error= 6.76D-07 at cycle   5 NSaved=   5.
 NSaved= 5 IEnMin= 5 EnMin= -693.225280969712     IErMin= 5 ErrMin= 6.76D-07
 ErrMax= 6.76D-07  0.00D+00 EMaxC= 1.00D+00 BMatC= 5.02D-11 BMatP= 6.19D-10
 IDIUse=1 WtCom= 1.00D+00 WtEn= 0.00D+00
 Coeff-Com: -0.373D-02 0.472D-01 0.109D+00 0.327D+00 0.520D+00
 Coeff:     -0.373D-02 0.472D-01 0.109D+00 0.327D+00 0.520D+00
 Gap=     0.181 Goal=     0.100 Shift=    0.000
 RMSDP=3.61D-08 MaxDP=1.00D-06 DE=-5.43D-10 OVMax= 3.29D-06

 Cycle   6  Pass 1  IDiag  1:
 E= -693.225280969740     Delta-E=       -0.000000000027 Rises=F Damp=F
 DIIS: error= 4.38D-07 at cycle   6 NSaved=   6.
 NSaved= 6 IEnMin= 6 EnMin= -693.225280969740     IErMin= 6 ErrMin= 4.38D-07
 ErrMax= 4.38D-07  0.00D+00 EMaxC= 1.00D+00 BMatC= 1.92D-11 BMatP= 5.02D-11
 IDIUse=1 WtCom= 1.00D+00 WtEn= 0.00D+00
 Coeff-Com: -0.369D-03-0.804D-03 0.163D-01 0.850D-01 0.391D+00 0.509D+00
 Coeff:     -0.369D-03-0.804D-03 0.163D-01 0.850D-01 0.391D+00 0.509D+00
 Gap=     0.181 Goal=     0.100 Shift=    0.000
 RMSDP=1.81D-08 MaxDP=3.81D-07 DE=-2.73D-11 OVMax= 1.38D-06

 Cycle   7  Pass 1  IDiag  1:
 E= -693.225280969769     Delta-E=       -0.000000000030 Rises=F Damp=F
 DIIS: error= 3.55D-08 at cycle   7 NSaved=   7.
 NSaved= 7 IEnMin= 7 EnMin= -693.225280969769     IErMin= 7 ErrMin= 3.55D-08
 ErrMax= 3.55D-08  0.00D+00 EMaxC= 1.00D+00 BMatC= 2.10D-13 BMatP= 1.92D-11
 IDIUse=1 WtCom= 1.00D+00 WtEn= 0.00D+00
 Coeff-Com:  0.864D-04-0.309D-02-0.128D-03 0.136D-01 0.114D+00 0.182D+00
 Coeff-Com:  0.694D+00
 Coeff:      0.864D-04-0.309D-02-0.128D-03 0.136D-01 0.114D+00 0.182D+00
 Coeff:      0.694D+00
 Gap=     0.181 Goal=     0.100 Shift=    0.000
 RMSDP=2.74D-09 MaxDP=6.06D-08 DE=-2.96D-11 OVMax= 1.99D-07

 SCF Done:  E(RB3LYP) =  -693.225280970     A.U. after    7 cycles
            NFock=  7  Conv=0.27D-08     -V/T= 2.0099
 KE= 6.864576434463D+02 PE=-3.916241000663D+03 EE= 1.380845762044D+03
 Leave Link  502 at Sun Nov  5 23:26:02 2023, MaxMem=  3932160000 cpu:             205.9 elap:               5.2
 (Enter /mnt/opt/groups/app-gaussian/g16-avx2/l701.exe)
 ... and contract with generalized density number  0.
 Compute integral first derivatives.
 R6Disp: Adding Grimme-D3 dispersion energy 1st derivatives to the gradient.
 Leave Link  701 at Sun Nov  5 23:26:02 2023, MaxMem=  3932160000 cpu:               8.7 elap:               0.2
 (Enter /mnt/opt/groups/app-gaussian/g16-avx2/l702.exe)
 L702 exits ... SP integral derivatives will be done elsewhere.
 Leave Link  702 at Sun Nov  5 23:26:02 2023, MaxMem=  3932160000 cpu:               0.8 elap:               0.0
 (Enter /mnt/opt/groups/app-gaussian/g16-avx2/l703.exe)
 Integral derivatives from FoFJK, PRISM(SPDF).
 Compute integral first derivatives, UseDBF=F ICtDFT=           0.
 Calling FoFJK, ICntrl=      2127 FMM=F ISym2X=1 I1Cent= 0 IOpClX= 0 NMat=1 NMatS=1 NMatT=0.
 FoFJK:  IHMeth= 1 ICntrl=    2127 DoSepK=F KAlg= 0 I1Cent=           0 FoldK=F
 IRaf=         0 NMat=       1 IRICut=       1 DoRegI=T DoRafI=F ISym2E= 1 IDoP0=0 IntGTp=1.
 FoFCou: FMM=F IPFlag=           0 FMFlag=      100000 FMFlg1=         800
         NFxFlg=           0 DoJE=F BraDBF=F KetDBF=F FulRan=T
         wScrn=  0.000000 ICntrl=      2127 IOpCl=  0 I1Cent=           0 NGrid=           0
         NMat0=    1 NMatS0=      1 NMatT0=    0 NMatD0=    1 NMtDS0=    0 NMtDT0=    0
 Petite list used in FoFCou.
 Leave Link  703 at Sun Nov  5 23:26:03 2023, MaxMem=  3932160000 cpu:              44.2 elap:               1.2
 (Enter /mnt/opt/groups/app-gaussian/g16-avx2/l716.exe)
 Dipole        = 6.80487548D-17 1.59872116D-14 1.09983114D-05
 ***** Axes restored to original set *****
 -------------------------------------------------------------------
 Center     Atomic                   Forces (Hartrees/Bohr)
 Number     Number              X              Y              Z
 -------------------------------------------------------------------
      1        6           0.000000000   -0.000016958   -0.000128237
      2        6          -0.000000000    0.000117961   -0.000009510
      3        6           0.000000000    0.000051362    0.000106972
      4        6           0.000000000   -0.000119288    0.000049047
      5        6          -0.000000000   -0.000117961   -0.000009510
      6        6           0.000000000   -0.000066197   -0.000096935
      7        6           0.000000000    0.000066197   -0.000096935
      8        6          -0.000000000   -0.000051362    0.000106972
      9        6          -0.000000000    0.000100362    0.000077752
     10        6          -0.000000000   -0.000100362    0.000077752
     11        6           0.000000000    0.000056419   -0.000005046
     12        6           0.000000000    0.000032088   -0.000046092
     13        1           0.000000000   -0.000001774    0.000021968
     14        1           0.000000000   -0.000019745   -0.000009380
     15        6          -0.000000000   -0.000023915    0.000051225
     16        6          -0.000000000    0.000023915    0.000051225
     17        6           0.000000000    0.000016958   -0.000128237
     18        1           0.000000000    0.000018166   -0.000012555
     19        1           0.000000000   -0.000018166   -0.000012555
     20        6           0.000000000    0.000119288    0.000049047
     21        6           0.000000000   -0.000056419   -0.000005046
     22        1           0.000000000    0.000019745   -0.000009380
     23        6           0.000000000   -0.000032088   -0.000046092
     24        1           0.000000000    0.000001774    0.000021968
     25        1           0.000000000   -0.000009128   -0.000029893
     26        1           0.000000000    0.000009128   -0.000029893
     27        1          -0.000000000   -0.000021427    0.000024722
     28        1          -0.000000000   -0.000032124    0.000005962
     29        1          -0.000000000    0.000032124    0.000005962
     30        1          -0.000000000    0.000021427    0.000024722
 -------------------------------------------------------------------
 Cartesian Forces:  Max     0.000128237 RMS     0.000048414
 Leave Link  716 at Sun Nov  5 23:26:03 2023, MaxMem=  3932160000 cpu:               1.5 elap:               0.1
 (Enter /mnt/opt/groups/app-gaussian/g16-avx2/l103.exe)

 GradGradGradGradGradGradGradGradGradGradGradGradGradGradGradGradGradGrad
 Berny optimization.
 Using GEDIIS/GDIIS optimizer.
 FormGI is forming the generalized inverse of G from B-inverse, IUseBI=4.
 GSVD:  received Info=                   1 from GESDD.
 Internal  Forces:  Max     0.000107708 RMS     0.000025935
 Search for a local minimum.
 Step number   2 out of a maximum of  180
 All quantities printed in internal units (Hartrees-Bohrs-Radians)
 RMS Force = .25935D-04 SwitMx=.10000D-02 MixMth= 2
 Mixed Optimization -- En-DIIS/RFO-DIIS
 Swapping is turned off.
 Update second derivatives using D2CorX and points    1    2
 DE= -1.54D-06 DEPred=-1.51D-06 R= 1.02D+00
 TightC=F SS=  1.41D+00  RLast= 3.95D-03 DXNew= 5.0454D-01 1.1862D-02
 Trust test= 1.02D+00 RLast= 3.95D-03 DXMaxT set to 3.00D-01
 ITU=  1  0
     Eigenvalues ---    0.01436   0.01436   0.01602   0.01664   0.01664
     Eigenvalues ---    0.01673   0.01685   0.01797   0.01798   0.02059
     Eigenvalues ---    0.02059   0.02062   0.02074   0.02078   0.02078
     Eigenvalues ---    0.02111   0.02111   0.02111   0.02182   0.02182
     Eigenvalues ---    0.02182   0.02195   0.02197   0.02197   0.02244
     Eigenvalues ---    0.02244   0.02244   0.13421   0.16000   0.16000
     Eigenvalues ---    0.16000   0.16000   0.16000   0.16000   0.16000
     Eigenvalues ---    0.16000   0.16000   0.16000   0.16557   0.22000
     Eigenvalues ---    0.22000   0.22000   0.22558   0.22558   0.23032
     Eigenvalues ---    0.24466   0.24499   0.24504   0.25000   0.25000
     Eigenvalues ---    0.25002   0.34446   0.34447   0.34762   0.35294
     Eigenvalues ---    0.35294   0.35294   0.35294   0.35294   0.35323
     Eigenvalues ---    0.35646   0.35646   0.35646   0.35646   0.35647
     Eigenvalues ---    0.36486   0.38714   0.38714   0.40217   0.40763
     Eigenvalues ---    0.40764   0.40770   0.43000   0.43000   0.44324
     Eigenvalues ---    0.44672   0.44673   0.47077   0.47077   0.47082
     Eigenvalues ---    0.47422   0.48196   0.48196   0.49209
 En-DIIS/RFO-DIIS/Sim-DIIS IScMMF=       -3 using points:     2    1
 RFO step:  Lambda=-3.24545294D-07.
 NNeg= 0 NGDIIS= 2 SimSw=  2.50D-03 Rises=F DC= -1.54D-06 SmlDif=  1.00D-05
 NRisDI= 0 DoIntr=F SqrtH=F CThrHd= 10.0 CDAdj=  3.0
 RMS Error=  0.8515217202D-04 NUsed= 2 OKEnD=F EnDIS=F
 InvSVX:  RCond= 3.91D-06 Info=           0 Equed=N FErr=  1.30D-15 BErr=  7.79D-17
 DidBck=F Rises=F RFO-DIIS coefs:    1.12894   -0.12894
 Iteration  1 RMS(Cart)=  0.00012848 RMS(Int)=  0.00000001
 Iteration  2 RMS(Cart)=  0.00000001 RMS(Int)=  0.00000000
 ITry= 1 IFail=0 DXMaxC= 5.06D-04 DCOld= 1.00D+10 DXMaxT= 3.00D-01 DXLimC= 3.00D+00 Rises=F
 ClnCor:  largest displacement from symmetrization is 3.19D-12 for atom    19.
 Variable       Old X    -DE/DX   Delta X   Delta X   Delta X     New X
                                 (Linear)    (Quad)   (Total)
    R1        2.67081  -0.00008   0.00001  -0.00020  -0.00019   2.67062
    R2        2.61310   0.00005   0.00001   0.00011   0.00012   2.61321
    R3        2.04622   0.00003  -0.00002   0.00010   0.00007   2.04629
    R4        2.77174  -0.00011  -0.00003  -0.00030  -0.00033   2.77141
    R5        2.68572   0.00004   0.00005   0.00009   0.00014   2.68586
    R6        2.67081  -0.00008   0.00001  -0.00020  -0.00019   2.67062
    R7        2.68572   0.00005   0.00005   0.00009   0.00014   2.68586
    R8        2.61309   0.00005   0.00001   0.00011   0.00011   2.61321
    R9        2.04621   0.00003  -0.00002   0.00010   0.00007   2.04629
   R10        2.77174  -0.00011  -0.00003  -0.00030  -0.00033   2.77141
   R11        2.67081  -0.00008   0.00001  -0.00020  -0.00019   2.67062
   R12        2.77174  -0.00010  -0.00003  -0.00028  -0.00031   2.77142
   R13        2.67080  -0.00008   0.00001  -0.00019  -0.00019   2.67062
   R14        2.68572   0.00005   0.00005   0.00009   0.00014   2.68586
   R15        2.67080  -0.00008   0.00001  -0.00019  -0.00019   2.67062
   R16        2.67081  -0.00008   0.00001  -0.00020  -0.00019   2.67062
   R17        2.61309   0.00005   0.00001   0.00011   0.00012   2.61321
   R18        2.04621   0.00003  -0.00002   0.00009   0.00007   2.04628
   R19        2.61309   0.00005   0.00001   0.00011   0.00012   2.61321
   R20        2.04621   0.00003  -0.00002   0.00009   0.00007   2.04628
   R21        2.64729   0.00003  -0.00004   0.00008   0.00003   2.64732
   R22        2.05196  -0.00000  -0.00001  -0.00000  -0.00001   2.05195
   R23        2.05196  -0.00000  -0.00001  -0.00000  -0.00001   2.05195
   R24        2.64729   0.00003  -0.00004   0.00008   0.00004   2.64733
   R25        2.05196  -0.00000  -0.00001  -0.00000  -0.00001   2.05195
   R26        2.61310   0.00005   0.00001   0.00011   0.00012   2.61321
   R27        2.05196  -0.00000  -0.00001  -0.00000  -0.00001   2.05195
   R28        2.04622   0.00003  -0.00002   0.00010   0.00007   2.04629
   R29        2.61309   0.00005   0.00001   0.00011   0.00011   2.61321
   R30        2.04621   0.00003  -0.00002   0.00010   0.00007   2.04629
   R31        2.05196  -0.00000  -0.00001  -0.00000  -0.00001   2.05195
   R32        2.64729   0.00003  -0.00004   0.00008   0.00003   2.64732
   R33        2.05196  -0.00000  -0.00001  -0.00000  -0.00001   2.05195
    A1        2.12846  -0.00001   0.00006  -0.00007  -0.00001   2.12845
    A2        2.09350   0.00001   0.00009   0.00005   0.00014   2.09364
    A3        2.06123   0.00000  -0.00015   0.00002  -0.00013   2.06110
    A4        2.12165  -0.00002   0.00004  -0.00007  -0.00003   2.12162
    A5        2.06714   0.00002  -0.00004   0.00006   0.00003   2.06717
    A6        2.09439   0.00000  -0.00000   0.00000   0.00000   2.09439
    A7        2.12165  -0.00002   0.00004  -0.00007  -0.00003   2.12162
    A8        2.09440   0.00000  -0.00000   0.00000   0.00000   2.09440
    A9        2.06714   0.00002  -0.00004   0.00007   0.00003   2.06717
   A10        2.12846  -0.00001   0.00006  -0.00007  -0.00001   2.12846
   A11        2.09348   0.00001   0.00009   0.00005   0.00014   2.09362
   A12        2.06125   0.00000  -0.00015   0.00002  -0.00013   2.06111
   A13        2.09439   0.00000  -0.00000   0.00000   0.00000   2.09439
   A14        2.06714   0.00002  -0.00004   0.00006   0.00003   2.06717
   A15        2.12165  -0.00002   0.00004  -0.00007  -0.00003   2.12162
   A16        2.09439  -0.00000   0.00000  -0.00000  -0.00000   2.09439
   A17        2.06715   0.00002  -0.00004   0.00005   0.00002   2.06716
   A18        2.12164  -0.00001   0.00004  -0.00005  -0.00001   2.12163
   A19        2.09439  -0.00000   0.00000  -0.00000  -0.00000   2.09439
   A20        2.12164  -0.00001   0.00004  -0.00005  -0.00001   2.12163
   A21        2.06715   0.00002  -0.00004   0.00005   0.00002   2.06716
   A22        2.09440   0.00000  -0.00000   0.00000   0.00000   2.09440
   A23        2.12165  -0.00002   0.00004  -0.00007  -0.00003   2.12162
   A24        2.06714   0.00002  -0.00004   0.00007   0.00003   2.06717
   A25        2.12846  -0.00001   0.00006  -0.00006  -0.00000   2.12845
   A26        2.09349   0.00001   0.00009   0.00005   0.00014   2.09364
   A27        2.06124  -0.00000  -0.00015   0.00001  -0.00014   2.06109
   A28        2.12846  -0.00001   0.00006  -0.00006  -0.00000   2.12845
   A29        2.09349   0.00001   0.00009   0.00005   0.00014   2.09364
   A30        2.06124  -0.00000  -0.00015   0.00001  -0.00014   2.06109
   A31        2.08758  -0.00001  -0.00002   0.00000  -0.00002   2.08757
   A32        2.09379  -0.00002  -0.00001  -0.00014  -0.00015   2.09364
   A33        2.10181   0.00003   0.00003   0.00014   0.00016   2.10198
   A34        2.08758  -0.00001  -0.00002   0.00000  -0.00002   2.08756
   A35        2.09379  -0.00002  -0.00001  -0.00014  -0.00015   2.09364
   A36        2.10181   0.00003   0.00003   0.00014   0.00017   2.10198
   A37        2.08758  -0.00001  -0.00002   0.00000  -0.00002   2.08756
   A38        2.09379  -0.00002  -0.00001  -0.00014  -0.00015   2.09364
   A39        2.10181   0.00003   0.00003   0.00014   0.00017   2.10198
   A40        2.08758  -0.00001  -0.00002   0.00000  -0.00002   2.08756
   A41        2.10181   0.00003   0.00003   0.00014   0.00017   2.10198
   A42        2.09379  -0.00002  -0.00001  -0.00014  -0.00015   2.09364
   A43        2.12846  -0.00001   0.00006  -0.00007  -0.00001   2.12845
   A44        2.09350   0.00001   0.00009   0.00005   0.00014   2.09364
   A45        2.06123   0.00000  -0.00015   0.00002  -0.00013   2.06110
   A46        2.12846  -0.00001   0.00006  -0.00007  -0.00001   2.12846
   A47        2.09348   0.00001   0.00009   0.00005   0.00014   2.09362
   A48        2.06125   0.00000  -0.00015   0.00002  -0.00013   2.06111
   A49        2.09379  -0.00002  -0.00001  -0.00014  -0.00015   2.09364
   A50        2.08758  -0.00001  -0.00002   0.00000  -0.00002   2.08757
   A51        2.10181   0.00003   0.00003   0.00014   0.00016   2.10198
   A52        2.08758  -0.00001  -0.00002   0.00000  -0.00002   2.08756
   A53        2.09379  -0.00002  -0.00001  -0.00014  -0.00015   2.09364
   A54        2.10181   0.00003   0.00003   0.00014   0.00017   2.10198
    D1        3.14159   0.00000   0.00000   0.00000   0.00000   3.14159
    D2        0.00000   0.00000   0.00000   0.00000   0.00000   0.00000
    D3       -0.00000   0.00000   0.00000   0.00000   0.00000   0.00000
    D4        3.14159   0.00000   0.00000   0.00000   0.00000   3.14159
    D5       -0.00000  -0.00000   0.00000  -0.00000   0.00000   0.00000
    D6        3.14159  -0.00000   0.00000  -0.00000   0.00000   3.14159
    D7        3.14159  -0.00000   0.00000  -0.00000   0.00000   3.14159
    D8        0.00000  -0.00000   0.00000  -0.00000   0.00000   0.00000
    D9        0.00000  -0.00000   0.00000  -0.00000   0.00000   0.00000
   D10        3.14159  -0.00000   0.00000  -0.00000   0.00000   3.14159
   D11        3.14159   0.00000   0.00000   0.00000   0.00000   3.14159
   D12       -0.00000   0.00000   0.00000   0.00000   0.00000   0.00000
   D13        3.14159   0.00000   0.00000   0.00000   0.00000   3.14159
   D14        0.00000  -0.00000   0.00000  -0.00000   0.00000   0.00000
   D15       -0.00000  -0.00000   0.00000  -0.00000   0.00000   0.00000
   D16        3.14159  -0.00000   0.00000  -0.00000   0.00000   3.14159
   D17        3.14159  -0.00000   0.00000  -0.00000   0.00000   3.14159
   D18        0.00000  -0.00000   0.00000  -0.00000   0.00000   0.00000
   D19       -0.00000  -0.00000   0.00000  -0.00000   0.00000   0.00000
   D20        3.14159  -0.00000   0.00000  -0.00000   0.00000   3.14159
   D21        0.00000   0.00000   0.00000   0.00000   0.00000   0.00000
   D22        3.14159   0.00000   0.00000   0.00000   0.00000   3.14159
   D23        3.14159  -0.00000   0.00000  -0.00000   0.00000   3.14159
   D24        0.00000   0.00000   0.00000   0.00000   0.00000   0.00000
   D25        0.00000   0.00000   0.00000   0.00000  -0.00000   0.00000
   D26        3.14159   0.00000   0.00000   0.00000   0.00000   3.14159
   D27        3.14159   0.00000   0.00000   0.00000   0.00000   3.14159
   D28       -0.00000   0.00000   0.00000   0.00000   0.00000   0.00000
   D29        0.00000   0.00000   0.00000   0.00000   0.00000   0.00000
   D30        3.14159  -0.00000   0.00000  -0.00000   0.00000   3.14159
   D31        3.14159   0.00000   0.00000   0.00000   0.00000   3.14159
   D32        0.00000   0.00000   0.00000   0.00000  -0.00000   0.00000
   D33       -0.00000   0.00000   0.00000   0.00000   0.00000   0.00000
   D34        3.14159  -0.00000   0.00000  -0.00000   0.00000   3.14159
   D35        3.14159  -0.00000   0.00000  -0.00000   0.00000   3.14159
   D36        0.00000  -0.00000   0.00000  -0.00000   0.00000   0.00000
   D37        0.00000  -0.00000   0.00000  -0.00000  -0.00000   0.00000
   D38        3.14159  -0.00000   0.00000  -0.00000   0.00000   3.14159
   D39        3.14159  -0.00000   0.00000  -0.00000   0.00000   3.14159
   D40       -0.00000  -0.00000   0.00000  -0.00000   0.00000   0.00000
   D41       -0.00000   0.00000   0.00000   0.00000   0.00000   0.00000
   D42        3.14159  -0.00000   0.00000  -0.00000   0.00000   3.14159
   D43        3.14159   0.00000   0.00000   0.00000   0.00000   3.14159
   D44        0.00000  -0.00000   0.00000  -0.00000   0.00000   0.00000
   D45       -0.00000   0.00000   0.00000   0.00000   0.00000   0.00000
   D46        3.14159   0.00000   0.00000   0.00000   0.00000   3.14159
   D47        3.14159  -0.00000   0.00000  -0.00000   0.00000   3.14159
   D48       -0.00000   0.00000   0.00000   0.00000   0.00000   0.00000
   D49        3.14159  -0.00000   0.00000  -0.00000   0.00000   3.14159
   D50       -0.00000   0.00000   0.00000   0.00000   0.00000   0.00000
   D51        0.00000  -0.00000   0.00000  -0.00000   0.00000   0.00000
   D52        3.14159   0.00000   0.00000   0.00000   0.00000   3.14159
   D53        3.14159   0.00000   0.00000   0.00000   0.00000   3.14159
   D54       -0.00000   0.00000   0.00000   0.00000   0.00000   0.00000
   D55        0.00000   0.00000   0.00000   0.00000  -0.00000   0.00000
   D56        3.14159   0.00000   0.00000   0.00000   0.00000   3.14159
   D57        3.14159   0.00000   0.00000   0.00000   0.00000   3.14159
   D58       -0.00000   0.00000   0.00000   0.00000   0.00000   0.00000
   D59        0.00000  -0.00000   0.00000  -0.00000   0.00000   0.00000
   D60        3.14159  -0.00000   0.00000  -0.00000   0.00000   3.14159
   D61        0.00000  -0.00000   0.00000  -0.00000   0.00000   0.00000
   D62        3.14159  -0.00000   0.00000  -0.00000   0.00000   3.14159
   D63        3.14159   0.00000   0.00000   0.00000   0.00000   3.14159
   D64       -0.00000   0.00000   0.00000   0.00000   0.00000   0.00000
   D65       -0.00000   0.00000   0.00000   0.00000   0.00000   0.00000
   D66        3.14159   0.00000   0.00000   0.00000   0.00000   3.14159
   D67        3.14159  -0.00000   0.00000  -0.00000   0.00000   3.14159
   D68       -0.00000   0.00000   0.00000   0.00000   0.00000   0.00000
   D69        0.00000  -0.00000   0.00000  -0.00000   0.00000   0.00000
   D70        3.14159  -0.00000   0.00000  -0.00000   0.00000   3.14159
   D71        3.14159  -0.00000   0.00000  -0.00000   0.00000   3.14159
   D72       -0.00000  -0.00000   0.00000  -0.00000   0.00000   0.00000
   D73        0.00000   0.00000   0.00000   0.00000   0.00000   0.00000
   D74        3.14159   0.00000   0.00000   0.00000   0.00000   3.14159
   D75        3.14159   0.00000   0.00000   0.00000   0.00000   3.14159
   D76       -0.00000   0.00000   0.00000   0.00000   0.00000   0.00000
   D77       -0.00000  -0.00000   0.00000  -0.00000   0.00000   0.00000
   D78        3.14159  -0.00000   0.00000  -0.00000   0.00000   3.14159
   D79        3.14159  -0.00000   0.00000  -0.00000   0.00000   3.14159
   D80        0.00000  -0.00000   0.00000  -0.00000   0.00000   0.00000
   D81        0.00000   0.00000   0.00000   0.00000   0.00000   0.00000
   D82        3.14159   0.00000   0.00000   0.00000   0.00000   3.14159
   D83        3.14159  -0.00000   0.00000   0.00000   0.00000   3.14159
   D84        0.00000  -0.00000   0.00000  -0.00000  -0.00000   0.00000
         Item               Value     Threshold  Converged?
 Maximum Force            0.000108     0.000450     YES
 RMS     Force            0.000026     0.000300     YES
 Maximum Displacement     0.000506     0.001800     YES
 RMS     Displacement     0.000128     0.001200     YES
 Predicted change in Energy=-1.622729D-07
 Optimization completed.
    -- Stationary point found.
                           ----------------------------
                           !   Optimized Parameters   !
                           ! (Angstroms and Degrees)  !
 --------------------------                            --------------------------
 ! Name  Definition              Value          Derivative Info.                !
 --------------------------------------------------------------------------------
 ! R1    R(1,2)                  1.4133         -DE/DX =   -0.0001              !
 ! R2    R(1,15)                 1.3828         -DE/DX =    0.0001              !
 ! R3    R(1,29)                 1.0828         -DE/DX =    0.0                 !
 ! R4    R(2,3)                  1.4667         -DE/DX =   -0.0001              !
 ! R5    R(2,5)                  1.4212         -DE/DX =    0.0                 !
 ! R6    R(3,4)                  1.4133         -DE/DX =   -0.0001              !
 ! R7    R(3,6)                  1.4212         -DE/DX =    0.0                 !
 ! R8    R(4,12)                 1.3828         -DE/DX =    0.0                 !
 ! R9    R(4,30)                 1.0828         -DE/DX =    0.0                 !
 ! R10   R(5,8)                  1.4667         -DE/DX =   -0.0001              !
 ! R11   R(5,17)                 1.4133         -DE/DX =   -0.0001              !
 ! R12   R(6,7)                  1.4667         -DE/DX =   -0.0001              !
 ! R13   R(6,10)                 1.4133         -DE/DX =   -0.0001              !
 ! R14   R(7,8)                  1.4212         -DE/DX =    0.0                 !
 ! R15   R(7,9)                  1.4133         -DE/DX =   -0.0001              !
 ! R16   R(8,20)                 1.4133         -DE/DX =   -0.0001              !
 ! R17   R(9,21)                 1.3828         -DE/DX =    0.0001              !
 ! R18   R(9,26)                 1.0828         -DE/DX =    0.0                 !
 ! R19   R(10,11)                1.3828         -DE/DX =    0.0001              !
 ! R20   R(10,25)                1.0828         -DE/DX =    0.0                 !
 ! R21   R(11,12)                1.4009         -DE/DX =    0.0                 !
 ! R22   R(11,14)                1.0858         -DE/DX =    0.0                 !
 ! R23   R(12,13)                1.0858         -DE/DX =    0.0                 !
 ! R24   R(15,16)                1.4009         -DE/DX =    0.0                 !
 ! R25   R(15,18)                1.0858         -DE/DX =    0.0                 !
 ! R26   R(16,17)                1.3828         -DE/DX =    0.0001              !
 ! R27   R(16,19)                1.0858         -DE/DX =    0.0                 !
 ! R28   R(17,28)                1.0828         -DE/DX =    0.0                 !
 ! R29   R(20,23)                1.3828         -DE/DX =    0.0                 !
 ! R30   R(20,27)                1.0828         -DE/DX =    0.0                 !
 ! R31   R(21,22)                1.0858         -DE/DX =    0.0                 !
 ! R32   R(21,23)                1.4009         -DE/DX =    0.0                 !
 ! R33   R(23,24)                1.0858         -DE/DX =    0.0                 !
 ! A1    A(2,1,15)             121.9519         -DE/DX =    0.0                 !
 ! A2    A(2,1,29)             119.9485         -DE/DX =    0.0                 !
 ! A3    A(15,1,29)            118.0996         -DE/DX =    0.0                 !
 ! A4    A(1,2,3)              121.5615         -DE/DX =    0.0                 !
 ! A5    A(1,2,5)              118.4386         -DE/DX =    0.0                 !
 ! A6    A(3,2,5)              119.9999         -DE/DX =    0.0                 !
 ! A7    A(2,3,4)              121.5616         -DE/DX =    0.0                 !
 ! A8    A(2,3,6)              120.0001         -DE/DX =    0.0                 !
 ! A9    A(4,3,6)              118.4383         -DE/DX =    0.0                 !
 ! A10   A(3,4,12)             121.9519         -DE/DX =    0.0                 !
 ! A11   A(3,4,30)             119.9474         -DE/DX =    0.0                 !
 ! A12   A(12,4,30)            118.1007         -DE/DX =    0.0                 !
 ! A13   A(2,5,8)              119.9999         -DE/DX =    0.0                 !
 ! A14   A(2,5,17)             118.4386         -DE/DX =    0.0                 !
 ! A15   A(8,5,17)             121.5615         -DE/DX =    0.0                 !
 ! A16   A(3,6,7)              120.0            -DE/DX =    0.0                 !
 ! A17   A(3,6,10)             118.4389         -DE/DX =    0.0                 !
 ! A18   A(7,6,10)             121.5611         -DE/DX =    0.0                 !
 ! A19   A(6,7,8)              120.0            -DE/DX =    0.0                 !
 ! A20   A(6,7,9)              121.5611         -DE/DX =    0.0                 !
 ! A21   A(8,7,9)              118.4389         -DE/DX =    0.0                 !
 ! A22   A(5,8,7)              120.0001         -DE/DX =    0.0                 !
 ! A23   A(5,8,20)             121.5616         -DE/DX =    0.0                 !
 ! A24   A(7,8,20)             118.4383         -DE/DX =    0.0                 !
 ! A25   A(7,9,21)             121.9517         -DE/DX =    0.0                 !
 ! A26   A(7,9,26)             119.9482         -DE/DX =    0.0                 !
 ! A27   A(21,9,26)            118.1001         -DE/DX =    0.0                 !
 ! A28   A(6,10,11)            121.9517         -DE/DX =    0.0                 !
 ! A29   A(6,10,25)            119.9482         -DE/DX =    0.0                 !
 ! A30   A(11,10,25)           118.1001         -DE/DX =    0.0                 !
 ! A31   A(10,11,12)           119.6096         -DE/DX =    0.0                 !
 ! A32   A(10,11,14)           119.9654         -DE/DX =    0.0                 !
 ! A33   A(12,11,14)           120.425          -DE/DX =    0.0                 !
 ! A34   A(4,12,11)            119.6096         -DE/DX =    0.0                 !
 ! A35   A(4,12,13)            119.9654         -DE/DX =    0.0                 !
 ! A36   A(11,12,13)           120.425          -DE/DX =    0.0                 !
 ! A37   A(1,15,16)            119.6095         -DE/DX =    0.0                 !
 ! A38   A(1,15,18)            119.9654         -DE/DX =    0.0                 !
 ! A39   A(16,15,18)           120.4251         -DE/DX =    0.0                 !
 ! A40   A(15,16,17)           119.6095         -DE/DX =    0.0                 !
 ! A41   A(15,16,19)           120.4251         -DE/DX =    0.0                 !
 ! A42   A(17,16,19)           119.9654         -DE/DX =    0.0                 !
 ! A43   A(5,17,16)            121.9519         -DE/DX =    0.0                 !
 ! A44   A(5,17,28)            119.9485         -DE/DX =    0.0                 !
 ! A45   A(16,17,28)           118.0996         -DE/DX =    0.0                 !
 ! A46   A(8,20,23)            121.9519         -DE/DX =    0.0                 !
 ! A47   A(8,20,27)            119.9474         -DE/DX =    0.0                 !
 ! A48   A(23,20,27)           118.1007         -DE/DX =    0.0                 !
 ! A49   A(9,21,22)            119.9654         -DE/DX =    0.0                 !
 ! A50   A(9,21,23)            119.6096         -DE/DX =    0.0                 !
 ! A51   A(22,21,23)           120.425          -DE/DX =    0.0                 !
 ! A52   A(20,23,21)           119.6096         -DE/DX =    0.0                 !
 ! A53   A(20,23,24)           119.9654         -DE/DX =    0.0                 !
 ! A54   A(21,23,24)           120.425          -DE/DX =    0.0                 !
 ! D1    D(15,1,2,3)           180.0            -DE/DX =    0.0                 !
 ! D2    D(15,1,2,5)             0.0            -DE/DX =    0.0                 !
 ! D3    D(29,1,2,3)             0.0            -DE/DX =    0.0                 !
 ! D4    D(29,1,2,5)           180.0            -DE/DX =    0.0                 !
 ! D5    D(2,1,15,16)            0.0            -DE/DX =    0.0                 !
 ! D6    D(2,1,15,18)          180.0            -DE/DX =    0.0                 !
 ! D7    D(29,1,15,16)         180.0            -DE/DX =    0.0                 !
 ! D8    D(29,1,15,18)           0.0            -DE/DX =    0.0                 !
 ! D9    D(1,2,3,4)              0.0            -DE/DX =    0.0                 !
 ! D10   D(1,2,3,6)            180.0            -DE/DX =    0.0                 !
 ! D11   D(5,2,3,4)            180.0            -DE/DX =    0.0                 !
 ! D12   D(5,2,3,6)              0.0            -DE/DX =    0.0                 !
 ! D13   D(1,2,5,8)            180.0            -DE/DX =    0.0                 !
 ! D14   D(1,2,5,17)             0.0            -DE/DX =    0.0                 !
 ! D15   D(3,2,5,8)              0.0            -DE/DX =    0.0                 !
 ! D16   D(3,2,5,17)           180.0            -DE/DX =    0.0                 !
 ! D17   D(2,3,4,12)           180.0            -DE/DX =    0.0                 !
 ! D18   D(2,3,4,30)             0.0            -DE/DX =    0.0                 !
 ! D19   D(6,3,4,12)             0.0            -DE/DX =    0.0                 !
 ! D20   D(6,3,4,30)           180.0            -DE/DX =    0.0                 !
 ! D21   D(2,3,6,7)              0.0            -DE/DX =    0.0                 !
 ! D22   D(2,3,6,10)           180.0            -DE/DX =    0.0                 !
 ! D23   D(4,3,6,7)            180.0            -DE/DX =    0.0                 !
 ! D24   D(4,3,6,10)             0.0            -DE/DX =    0.0                 !
 ! D25   D(3,4,12,11)            0.0            -DE/DX =    0.0                 !
 ! D26   D(3,4,12,13)          180.0            -DE/DX =    0.0                 !
 ! D27   D(30,4,12,11)         180.0            -DE/DX =    0.0                 !
 ! D28   D(30,4,12,13)           0.0            -DE/DX =    0.0                 !
 ! D29   D(2,5,8,7)              0.0            -DE/DX =    0.0                 !
 ! D30   D(2,5,8,20)           180.0            -DE/DX =    0.0                 !
 ! D31   D(17,5,8,7)           180.0            -DE/DX =    0.0                 !
 ! D32   D(17,5,8,20)            0.0            -DE/DX =    0.0                 !
 ! D33   D(2,5,17,16)            0.0            -DE/DX =    0.0                 !
 ! D34   D(2,5,17,28)          180.0            -DE/DX =    0.0                 !
 ! D35   D(8,5,17,16)          180.0            -DE/DX =    0.0                 !
 ! D36   D(8,5,17,28)            0.0            -DE/DX =    0.0                 !
 ! D37   D(3,6,7,8)              0.0            -DE/DX =    0.0                 !
 ! D38   D(3,6,7,9)            180.0            -DE/DX =    0.0                 !
 ! D39   D(10,6,7,8)           180.0            -DE/DX =    0.0                 !
 ! D40   D(10,6,7,9)             0.0            -DE/DX =    0.0                 !
 ! D41   D(3,6,10,11)            0.0            -DE/DX =    0.0                 !
 ! D42   D(3,6,10,25)          180.0            -DE/DX =    0.0                 !
 ! D43   D(7,6,10,11)          180.0            -DE/DX =    0.0                 !
 ! D44   D(7,6,10,25)            0.0            -DE/DX =    0.0                 !
 ! D45   D(6,7,8,5)              0.0            -DE/DX =    0.0                 !
 ! D46   D(6,7,8,20)           180.0            -DE/DX =    0.0                 !
 ! D47   D(9,7,8,5)            180.0            -DE/DX =    0.0                 !
 ! D48   D(9,7,8,20)             0.0            -DE/DX =    0.0                 !
 ! D49   D(6,7,9,21)           180.0            -DE/DX =    0.0                 !
 ! D50   D(6,7,9,26)             0.0            -DE/DX =    0.0                 !
 ! D51   D(8,7,9,21)             0.0            -DE/DX =    0.0                 !
 ! D52   D(8,7,9,26)           180.0            -DE/DX =    0.0                 !
 ! D53   D(5,8,20,23)          180.0            -DE/DX =    0.0                 !
 ! D54   D(5,8,20,27)            0.0            -DE/DX =    0.0                 !
 ! D55   D(7,8,20,23)            0.0            -DE/DX =    0.0                 !
 ! D56   D(7,8,20,27)          180.0            -DE/DX =    0.0                 !
 ! D57   D(7,9,21,22)          180.0            -DE/DX =    0.0                 !
 ! D58   D(7,9,21,23)            0.0            -DE/DX =    0.0                 !
 ! D59   D(26,9,21,22)           0.0            -DE/DX =    0.0                 !
 ! D60   D(26,9,21,23)         180.0            -DE/DX =    0.0                 !
 ! D61   D(6,10,11,12)           0.0            -DE/DX =    0.0                 !
 ! D62   D(6,10,11,14)         180.0            -DE/DX =    0.0                 !
 ! D63   D(25,10,11,12)        180.0            -DE/DX =    0.0                 !
 ! D64   D(25,10,11,14)          0.0            -DE/DX =    0.0                 !
 ! D65   D(10,11,12,4)           0.0            -DE/DX =    0.0                 !
 ! D66   D(10,11,12,13)        180.0            -DE/DX =    0.0                 !
 ! D67   D(14,11,12,4)         180.0            -DE/DX =    0.0                 !
 ! D68   D(14,11,12,13)          0.0            -DE/DX =    0.0                 !
 ! D69   D(1,15,16,17)           0.0            -DE/DX =    0.0                 !
 ! D70   D(1,15,16,19)         180.0            -DE/DX =    0.0                 !
 ! D71   D(18,15,16,17)        180.0            -DE/DX =    0.0                 !
 ! D72   D(18,15,16,19)          0.0            -DE/DX =    0.0                 !
 ! D73   D(15,16,17,5)           0.0            -DE/DX =    0.0                 !
 ! D74   D(15,16,17,28)        180.0            -DE/DX =    0.0                 !
 ! D75   D(19,16,17,5)         180.0            -DE/DX =    0.0                 !
 ! D76   D(19,16,17,28)          0.0            -DE/DX =    0.0                 !
 ! D77   D(8,20,23,21)           0.0            -DE/DX =    0.0                 !
 ! D78   D(8,20,23,24)         180.0            -DE/DX =    0.0                 !
 ! D79   D(27,20,23,21)        180.0            -DE/DX =    0.0                 !
 ! D80   D(27,20,23,24)          0.0            -DE/DX =    0.0                 !
 ! D81   D(9,21,23,20)           0.0            -DE/DX =    0.0                 !
 ! D82   D(9,21,23,24)         180.0            -DE/DX =    0.0                 !
 ! D83   D(22,21,23,20)        180.0            -DE/DX =    0.0                 !
 ! D84   D(22,21,23,24)          0.0            -DE/DX =    0.0                 !
 --------------------------------------------------------------------------------
 Lowest energy point so far.  Saving SCF results.
 Largest change from initial coordinates is atom   27       0.001 Angstoms.
 GradGradGradGradGradGradGradGradGradGradGradGradGradGradGradGradGradGrad

 Leave Link  103 at Sun Nov  5 23:26:03 2023, MaxMem=  3932160000 cpu:               1.9 elap:               0.1
 (Enter /mnt/opt/groups/app-gaussian/g16-avx2/l202.exe)
                          Input orientation:                          
 ---------------------------------------------------------------------
 Center     Atomic      Atomic             Coordinates (Angstroms)
 Number     Number       Type             X           Y           Z
 ---------------------------------------------------------------------
      1          6           0       -0.000000    1.383661    2.499883
      2          6           0       -0.000000    0.710611    1.257102
      3          6           0        0.000000    1.443980   -0.013136
      4          6           0        0.000000    2.856786   -0.051654
      5          6           0       -0.000000   -0.710611    1.257102
      6          6           0        0.000000    0.733370   -1.243952
      7          6           0       -0.000000   -0.733370   -1.243952
      8          6           0       -0.000000   -1.443980   -0.013136
      9          6           0       -0.000000   -1.473117   -2.448223
     10          6           0        0.000000    1.473117   -2.448223
     11          6           0        0.000000    2.855874   -2.457649
     12          6           0        0.000000    3.556320   -1.244448
     13          1           0        0.000000    4.642140   -1.236396
     14          1           0        0.000000    3.391806   -3.402025
     15          6           0       -0.000000    0.700443    3.702099
     16          6           0       -0.000000   -0.700443    3.702099
     17          6           0       -0.000000   -1.383661    2.499883
     18          1           0       -0.000000    1.250330    4.638418
     19          1           0       -0.000000   -1.250330    4.638418
     20          6           0       -0.000000   -2.856786   -0.051654
     21          6           0       -0.000000   -2.855874   -2.457649
     22          1           0       -0.000000   -3.391806   -3.402025
     23          6           0       -0.000000   -3.556320   -1.244448
     24          1           0       -0.000000   -4.642140   -1.236396
     25          1           0        0.000000    0.956600   -3.399899
     26          1           0        0.000000   -0.956600   -3.399899
     27          1           0       -0.000000   -3.422698    0.871502
     28          1           0       -0.000000   -2.466098    2.528415
     29          1           0        0.000000    2.466098    2.528415
     30          1           0        0.000000    3.422698    0.871502
 ---------------------------------------------------------------------
                    Distance matrix (angstroms):
                    1          2          3          4          5
     1  C    0.000000
     2  C    1.413331   0.000000
     3  C    2.513743   1.466743   0.000000
     4  C    2.946258   2.513744   1.413331   0.000000
     5  C    2.435258   1.421221   2.501153   3.799889   0.000000
     6  C    3.799892   2.501157   1.421222   2.435255   2.887966
     7  C    4.300944   2.887966   2.501151   3.782960   2.501157
     8  C    3.782965   2.501153   2.887960   4.300938   1.466743
     9  C    5.713575   4.300941   3.799881   4.948898   3.782968
    10  C    4.948915   3.782968   2.435261   2.767324   4.300941
    11  C    5.171511   4.289699   2.822957   2.405994   5.149677
    12  C    4.329025   3.788906   2.445017   1.382789   4.946155
    13  H    4.957566   4.655583   3.424119   2.142686   5.905038
    14  H    6.234193   5.375525   3.908784   3.392820   6.207840
    15  C    1.382791   2.445018   3.788907   4.329027   2.822957
    16  C    2.405996   2.822957   4.289700   5.171512   2.445018
    17  C    2.767323   2.435258   3.782965   4.948912   1.413331
    18  H    2.142688   3.424120   4.655584   4.957568   3.908784
    19  H    3.392822   3.908784   5.375525   6.234194   3.424120
    20  C    4.948912   3.799889   4.300938   5.713571   2.513744
    21  C    6.523096   5.149677   4.946148   6.198652   4.289699
    22  H    7.591943   6.207840   5.905031   7.090126   5.375525
    23  C    6.198664   4.946155   5.149673   6.523088   3.788906
    24  H    7.090139   5.905038   6.207835   7.591936   4.655583
    25  H    5.915219   4.663493   3.421652   3.849864   4.946438
    26  H    6.346988   4.946438   4.151258   5.074707   4.663493
    27  H    5.074714   4.151256   4.946427   6.346979   2.739363
    28  H    3.849865   3.421653   4.663495   5.915221   2.167481
    29  H    1.082812   2.167481   2.739381   2.609481   3.421653
    30  H    2.609463   2.739363   2.167467   1.082809   4.151256
                    6          7          8          9         10
     6  C    0.000000
     7  C    1.466739   0.000000
     8  C    2.501151   1.421222   0.000000
     9  C    2.513733   1.413328   2.435261   0.000000
    10  C    1.413328   2.513733   3.799881   2.946233   0.000000
    11  C    2.445012   3.788895   4.946148   4.329000   1.382789
    12  C    2.822950   4.289690   5.149673   5.171490   2.405995
    13  H    3.908777   5.375515   6.207835   6.234171   3.392821
    14  H    3.424115   4.655572   5.905031   4.957541   2.142687
    15  C    4.946160   5.149683   4.289700   6.523099   6.198668
    16  C    5.149683   4.946160   3.788907   6.198668   6.523099
    17  C    4.300944   3.799892   2.513743   4.948915   5.713575
    18  H    5.905042   6.207845   5.375525   7.591946   7.090142
    19  H    6.207845   5.905042   4.655584   7.090142   7.591946
    20  C    3.782960   2.435255   1.413331   2.767324   4.948898
    21  C    3.788895   2.445012   2.822957   1.382789   4.329000
    22  H    4.655572   3.424115   3.908784   2.142687   4.957541
    23  C    4.289690   2.822950   2.445017   2.405995   5.171490
    24  H    5.375515   3.908777   3.424119   3.392821   6.234171
    25  H    2.167474   2.739363   4.151258   2.609446   1.082810
    26  H    2.739363   2.167474   3.421652   1.082810   2.609446
    27  H    4.663480   3.421642   2.167467   3.849863   5.915199
    28  H    4.946447   4.151276   2.739381   5.074735   6.346994
    29  H    4.151276   4.946447   4.663495   6.346994   5.074735
    30  H    3.421642   4.663480   4.946427   5.915199   3.849863
                   11         12         13         14         15
    11  C    0.000000
    12  C    1.400886   0.000000
    13  H    2.163840   1.085850   0.000000
    14  H    1.085850   2.163839   2.500656   0.000000
    15  C    6.525976   5.711774   6.318679   7.596842   0.000000
    16  C    7.112656   6.525976   7.275433   8.198480   1.400886
    17  C    6.523096   6.198664   7.090139   7.591943   2.405996
    18  H    7.275434   6.318679   6.783644   8.320736   1.085850
    19  H    8.198480   7.596841   8.320736   9.284296   2.163841
    20  C    6.198652   6.523088   7.591936   7.090126   5.171512
    21  C    5.711747   6.525955   7.596819   6.318651   7.112656
    22  H    6.318651   7.275410   8.320711   6.783612   8.198480
    23  C    6.525955   7.112640   8.198464   7.275410   6.525976
    24  H    7.596819   8.198464   9.284280   8.320711   7.275433
    25  H    2.120160   3.377057   4.273634   2.435207   7.106616
    26  H    3.927186   5.001242   6.002219   4.348407   7.292748
    27  H    7.106596   7.292732   8.335757   8.043662   5.001257
    28  H    7.292750   7.106617   8.043683   8.335775   3.377057
    29  H    5.001275   3.927223   4.348444   6.002254   2.120158
    30  H    3.377060   2.120165   2.435215   4.273638   3.927207
                   16         17         18         19         20
    16  C    0.000000
    17  C    1.382791   0.000000
    18  H    2.163841   3.392822   0.000000
    19  H    1.085850   2.142688   2.500660   0.000000
    20  C    4.329027   2.946258   6.234194   4.957568   0.000000
    21  C    6.525976   5.171511   8.198480   7.275434   2.405994
    22  H    7.596842   6.234193   9.284296   8.320736   3.392820
    23  C    5.711774   4.329025   7.596841   6.318679   1.382789
    24  H    6.318679   4.957566   8.320736   6.783644   2.142686
    25  H    7.292748   6.346988   8.043682   8.335772   5.074707
    26  H    7.106616   5.915219   8.335772   8.043682   3.849864
    27  H    3.927207   2.609463   6.002237   4.348430   1.082809
    28  H    2.120158   1.082812   4.273634   2.435201   2.609481
    29  H    3.377057   3.849865   2.435201   4.273634   5.915221
    30  H    5.001257   5.074714   4.348430   6.002237   6.346979
                   21         22         23         24         25
    21  C    0.000000
    22  H    1.085850   0.000000
    23  C    1.400886   2.163839   0.000000
    24  H    2.163840   2.500656   1.085850   0.000000
    25  H    3.927186   4.348407   5.001242   6.002219   0.000000
    26  H    2.120160   2.435207   3.377057   4.273634   1.913200
    27  H    3.377060   4.273638   2.120165   2.435215   6.117444
    28  H    5.001275   6.002254   3.927223   4.348444   6.845419
    29  H    7.292750   8.335775   7.106617   8.043683   6.117474
    30  H    7.106596   8.043662   7.292732   8.335757   4.932191
                   26         27         28         29         30
    26  H    0.000000
    27  H    4.932191   0.000000
    28  H    6.117474   1.913229   0.000000
    29  H    6.845419   6.117457   4.932195   0.000000
    30  H    6.117444   6.845397   6.117457   1.913229   0.000000
 Stoichiometry    C18H12
 Framework group  C2V[SGV(C18H12)]
 Deg. of freedom    29
 Full point group                 C2V     NOp   4
 RotChk:  IX=0 Diff= 9.11D-12
 Largest Abelian subgroup         C2V     NOp   4
 Largest concise Abelian subgroup C2      NOp   2
                         Standard orientation:                         
 ---------------------------------------------------------------------
 Center     Atomic      Atomic             Coordinates (Angstroms)
 Number     Number       Type             X           Y           Z
 ---------------------------------------------------------------------
      1          6           0       -0.000000    1.383661    2.499881
      2          6           0       -0.000000    0.710611    1.257099
      3          6           0       -0.000000    1.443980   -0.013139
      4          6           0       -0.000000    2.856786   -0.051657
      5          6           0       -0.000000   -0.710611    1.257099
      6          6           0       -0.000000    0.733370   -1.243954
      7          6           0       -0.000000   -0.733370   -1.243954
      8          6           0       -0.000000   -1.443980   -0.013139
      9          6           0        0.000000   -1.473117   -2.448226
     10          6           0        0.000000    1.473117   -2.448226
     11          6           0       -0.000000    2.855874   -2.457651
     12          6           0       -0.000000    3.556320   -1.244450
     13          1           0       -0.000000    4.642140   -1.236399
     14          1           0       -0.000000    3.391806   -3.402027
     15          6           0       -0.000000    0.700443    3.702096
     16          6           0       -0.000000   -0.700443    3.702096
     17          6           0       -0.000000   -1.383661    2.499881
     18          1           0       -0.000000    1.250330    4.638416
     19          1           0       -0.000000   -1.250330    4.638416
     20          6           0       -0.000000   -2.856786   -0.051657
     21          6           0       -0.000000   -2.855874   -2.457651
     22          1           0       -0.000000   -3.391806   -3.402027
     23          6           0       -0.000000   -3.556320   -1.244450
     24          1           0       -0.000000   -4.642140   -1.236399
     25          1           0       -0.000000    0.956600   -3.399902
     26          1           0       -0.000000   -0.956600   -3.399902
     27          1           0        0.000000   -3.422698    0.871500
     28          1           0        0.000000   -2.466098    2.528412
     29          1           0        0.000000    2.466098    2.528412
     30          1           0        0.000000    3.422698    0.871500
 ---------------------------------------------------------------------
 Rotational constants (GHZ):           0.5117670           0.5117634           0.2558826
 Leave Link  202 at Sun Nov  5 23:26:03 2023, MaxMem=  3932160000 cpu:               0.4 elap:               0.0
 (Enter /mnt/opt/groups/app-gaussian/g16-avx2/l601.exe)
 Copying SCF densities to generalized density rwf, IOpCl= 0 IROHF=0.

 **********************************************************************

            Population analysis using the SCF Density.

 **********************************************************************

 Orbital symmetries:
       Occupied  (A1) (A1) (B2) (B2) (A1) (B2) (A1) (B2) (A1) (B2)
                 (B2) (A1) (A1) (B2) (A1) (B2) (B2) (A1) (A1) (A1)
                 (B2) (A1) (A1) (B2) (B2) (A1) (B2) (A1) (A1) (B2)
                 (A1) (B2) (B2) (A1) (A1) (B2) (A1) (A1) (B2) (B2)
                 (A1) (A1) (B2) (A1) (B2) (B1) (B2) (A1) (B1) (A2)
                 (A1) (B2) (B2) (A1) (B1) (B1) (A2) (A2) (B1) (A2)
       Virtual   (A2) (B1) (B1) (B1) (A2) (A2) (A1) (A1) (B2) (B2)
                 (A1) (A2) (B1) (A1) (B2) (B2) (A1) (A1) (B2) (A2)
                 (A1) (B2) (B2) (A1) (A1) (B2) (A1) (B2) (A1) (B2)
                 (A1) (B2) (A1) (B2) (B2) (A1) (B2) (B1) (B1) (A2)
                 (A1) (B2) (A1) (A1) (A1) (B2) (B2) (A1) (A1) (B2)
                 (B1) (A2) (B1) (A1) (B2) (B2) (A1) (A1) (B2) (A2)
                 (B1) (A1) (A1) (B2) (B2) (B1) (A2) (B2) (B1) (A2)
                 (B1) (A2) (A2) (B2) (A1) (A2) (B1) (A1) (B2) (A1)
                 (B2) (A1) (B2) (B2) (A1) (A1) (B2) (B2) (A2) (B2)
                 (A1) (A1) (B2) (A1) (A1) (B2) (B2) (A1) (B2) (A1)
                 (B2) (A1) (A1) (B2) (A1) (B2) (A1) (B2) (B1) (B1)
                 (B2) (A1) (B2) (B1) (A2) (B1) (A2) (B1) (A2) (B1)
                 (B2) (B1) (A2) (B1) (A2) (B1) (A2) (A1) (A1) (B2)
                 (B2) (A1) (A1) (B2) (B2) (A1) (A1) (A1) (A2) (A1)
                 (B2) (B1) (A2) (A1) (B2) (B2) (A1) (A1) (A1) (B2)
                 (B2) (A1) (B2) (A1) (B2) (A1) (A1) (B2) (B1) (B2)
                 (B1) (A2) (A2) (B1) (A2) (B2) (A1) (B2) (A1) (A1)
                 (B2) (B1) (A2) (A1) (B2) (B2) (A2) (B1) (B1) (A2)
                 (B1) (A2) (A1) (B2) (B2) (A1) (B1) (A1) (B2) (A2)
                 (B1) (A2) (B2) (A1) (B2) (B1) (A2) (A1) (B2) (A1)
                 (B2) (A1) (A1) (B1) (A2) (B2) (A1) (B1) (A2) (B2)
                 (B1) (A2) (A1) (B2) (B2) (A2) (A2) (B1) (B2) (A1)
                 (A1) (A2) (A1) (B2) (B2) (A1) (B2) (A1) (B2) (A1)
                 (A1) (B2) (B2) (B2) (B2) (A1) (A1) (B2) (A1) (B2)
                 (B2) (A1) (A1) (B2) (B2) (A1) (A1) (B2) (B2) (B2)
                 (A1) (B2) (A1) (B2) (A1) (A1) (A1) (B2) (B2) (A1)
                 (B2) (B2) (A1) (A1) (A1) (B2) (B2) (B2) (A1) (B2)
 The electronic state is 1-A1.
 Alpha  occ. eigenvalues --  -10.20101 -10.20083 -10.20083 -10.20041 -10.20041
 Alpha  occ. eigenvalues --  -10.20023 -10.18977 -10.18977 -10.18977 -10.18934
 Alpha  occ. eigenvalues --  -10.18934 -10.18934 -10.18878 -10.18878 -10.18878
 Alpha  occ. eigenvalues --  -10.18869 -10.18869 -10.18869  -0.88397  -0.84663
 Alpha  occ. eigenvalues --   -0.84663  -0.78748  -0.77006  -0.77006  -0.72764
 Alpha  occ. eigenvalues --   -0.71737  -0.71737  -0.63850  -0.62236  -0.62236
 Alpha  occ. eigenvalues --   -0.58324  -0.58324  -0.54972  -0.53970  -0.49367
 Alpha  occ. eigenvalues --   -0.49367  -0.48090  -0.46389  -0.46389  -0.42717
 Alpha  occ. eigenvalues --   -0.42717  -0.41977  -0.41977  -0.41529  -0.41307
 Alpha  occ. eigenvalues --   -0.40423  -0.37447  -0.35865  -0.35821  -0.35821
 Alpha  occ. eigenvalues --   -0.35695  -0.35695  -0.31989  -0.31989  -0.29069
 Alpha  occ. eigenvalues --   -0.27803  -0.27803  -0.23483  -0.21535  -0.21535
 Alpha virt. eigenvalues --   -0.03479  -0.03479  -0.02579   0.03200   0.03200
 Alpha virt. eigenvalues --    0.05345   0.09150   0.09749   0.09749   0.13422
 Alpha virt. eigenvalues --    0.13422   0.15086   0.15086   0.15321   0.16752
 Alpha virt. eigenvalues --    0.17271   0.17271   0.22479   0.22479   0.24282
 Alpha virt. eigenvalues --    0.24336   0.24336   0.25223   0.25872   0.29583
 Alpha virt. eigenvalues --    0.29593   0.29593   0.29737   0.31301   0.31301
 Alpha virt. eigenvalues --    0.37200   0.37200   0.40546   0.40546   0.43768
 Alpha virt. eigenvalues --    0.44752   0.47219   0.50270   0.52878   0.52878
 Alpha virt. eigenvalues --    0.53422   0.53422   0.54061   0.55557   0.55576
 Alpha virt. eigenvalues --    0.55576   0.56648   0.56648   0.57251   0.57251
 Alpha virt. eigenvalues --    0.57487   0.57487   0.57580   0.60240   0.60240
 Alpha virt. eigenvalues --    0.60990   0.61127   0.61712   0.61713   0.62142
 Alpha virt. eigenvalues --    0.62329   0.63009   0.63205   0.63205   0.64129
 Alpha virt. eigenvalues --    0.64463   0.64464   0.67791   0.70010   0.70010
 Alpha virt. eigenvalues --    0.73683   0.73683   0.74859   0.79134   0.79134
 Alpha virt. eigenvalues --    0.80489   0.80489   0.80753   0.82140   0.82140
 Alpha virt. eigenvalues --    0.82157   0.85647   0.85647   0.89030   0.89398
 Alpha virt. eigenvalues --    0.90053   0.90053   0.92789   0.93867   0.94632
 Alpha virt. eigenvalues --    0.94632   0.95636   0.95636   0.97049   0.99631
 Alpha virt. eigenvalues --    0.99632   1.00969   1.06234   1.06234   1.09927
 Alpha virt. eigenvalues --    1.09928   1.11005   1.12562   1.12562   1.16741
 Alpha virt. eigenvalues --    1.17464   1.20032   1.20032   1.21833   1.22946
 Alpha virt. eigenvalues --    1.23246   1.23246   1.25655   1.26451   1.26451
 Alpha virt. eigenvalues --    1.32669   1.32669   1.35470   1.36277   1.36277
 Alpha virt. eigenvalues --    1.37011   1.40943   1.41199   1.41551   1.41551
 Alpha virt. eigenvalues --    1.43584   1.43584   1.43594   1.44152   1.44152
 Alpha virt. eigenvalues --    1.50692   1.50692   1.51621   1.51621   1.57784
 Alpha virt. eigenvalues --    1.57784   1.66631   1.71085   1.73459   1.73497
 Alpha virt. eigenvalues --    1.75745   1.78524   1.78525   1.79223   1.79223
 Alpha virt. eigenvalues --    1.82273   1.82273   1.86541   1.87226   1.87226
 Alpha virt. eigenvalues --    1.89391   1.89391   1.91254   1.93001   1.93001
 Alpha virt. eigenvalues --    1.93470   1.94915   1.94915   1.95141   1.95657
 Alpha virt. eigenvalues --    1.97176   1.97176   2.00155   2.00155   2.00759
 Alpha virt. eigenvalues --    2.02513   2.03542   2.03542   2.03766   2.10751
 Alpha virt. eigenvalues --    2.10751   2.19527   2.19527   2.20098   2.20098
 Alpha virt. eigenvalues --    2.20487   2.23642   2.23642   2.28513   2.30912
 Alpha virt. eigenvalues --    2.32871   2.32872   2.32988   2.32988   2.35179
 Alpha virt. eigenvalues --    2.36424   2.38352   2.38432   2.38432   2.39353
 Alpha virt. eigenvalues --    2.39354   2.39522   2.44635   2.44635   2.45258
 Alpha virt. eigenvalues --    2.46044   2.46044   2.47591   2.48382   2.48383
 Alpha virt. eigenvalues --    2.51015   2.51015   2.53762   2.55963   2.56927
 Alpha virt. eigenvalues --    2.57068   2.57068   2.58580   2.58580   2.58596
 Alpha virt. eigenvalues --    2.62616   2.62616   2.65322   2.65323   2.67762
 Alpha virt. eigenvalues --    2.71538   2.71849   2.71849   2.73009   2.73009
 Alpha virt. eigenvalues --    2.76308   2.77419   2.78565   2.78565   2.83118
 Alpha virt. eigenvalues --    2.83118   2.94481   2.94482   2.96565   2.99671
 Alpha virt. eigenvalues --    3.12225   3.12226   3.13602   3.19121   3.19164
 Alpha virt. eigenvalues --    3.19165   3.24619   3.24619   3.24833   3.28152
 Alpha virt. eigenvalues --    3.29661   3.29661   3.35689   3.35689   3.40704
 Alpha virt. eigenvalues --    3.47043   3.49212   3.49213   3.52135   3.82180
 Alpha virt. eigenvalues --    3.82181   3.92362   4.07203   4.12240   4.12240
 Alpha virt. eigenvalues --    4.14336   4.14830   4.14830   4.18388   4.18388
 Alpha virt. eigenvalues --    4.20145   4.34363   4.34363   4.39167   4.48542
 Alpha virt. eigenvalues --    4.48542   4.51945   4.75830   4.75830   4.99358
          Condensed to atoms (all electrons):
               1          2          3          4          5          6
     1  C    5.037472   0.491459  -0.087648  -0.021422  -0.059670   0.011284
     2  C    0.491459   5.061080   0.227620  -0.087648   0.387415   0.031281
     3  C   -0.087648   0.227620   5.061084   0.491456   0.031283   0.387416
     4  C   -0.021422  -0.087648   0.491456   5.037471   0.011284  -0.059671
     5  C   -0.059670   0.387415   0.031283   0.011284   5.061080  -0.087952
     6  C    0.011284   0.031281   0.387416  -0.059671  -0.087952   5.061093
     7  C   -0.001412  -0.087952   0.031282   0.014566   0.031281   0.227608
     8  C    0.014565   0.031283  -0.087952  -0.001412   0.227620   0.031282
     9  C   -0.000008  -0.001412   0.011285  -0.000073   0.014565  -0.087649
    10  C   -0.000073   0.014565  -0.059673  -0.065293  -0.001412   0.491459
    11  C   -0.000025  -0.000699  -0.037995  -0.025014   0.000059  -0.010448
    12  C    0.000568   0.008613  -0.010449   0.509373  -0.000267  -0.037995
    13  H    0.000013  -0.000239   0.002418  -0.033876   0.000002   0.001326
    14  H   -0.000000   0.000016   0.001326   0.004057  -0.000000   0.002418
    15  C    0.509375  -0.010448   0.008613   0.000568  -0.037995  -0.000267
    16  C   -0.025015  -0.037995  -0.000699  -0.000025  -0.010448   0.000059
    17  C   -0.065294  -0.059670   0.014565  -0.000073   0.491459  -0.001412
    18  H   -0.033876   0.002418  -0.000239   0.000013   0.001326   0.000002
    19  H    0.004057   0.001326   0.000016  -0.000000   0.002418  -0.000000
    20  C   -0.000073   0.011284  -0.001412  -0.000008  -0.087648   0.014566
    21  C    0.000000   0.000059  -0.000267   0.000000  -0.000699   0.008613
    22  H   -0.000000  -0.000000   0.000002   0.000000   0.000016  -0.000239
    23  C    0.000000  -0.000267   0.000059   0.000000   0.008613  -0.000699
    24  H    0.000000   0.000002  -0.000000  -0.000000  -0.000239   0.000016
    25  H    0.000002  -0.000197   0.004635   0.000697   0.000021  -0.028485
    26  H    0.000000   0.000021  -0.000222  -0.000001  -0.000197  -0.015738
    27  H   -0.000001  -0.000222   0.000021   0.000000  -0.015738  -0.000197
    28  H    0.000697   0.004635  -0.000197   0.000002  -0.028485   0.000021
    29  H    0.358179  -0.028485  -0.015737   0.003252   0.004635  -0.000222
    30  H    0.003253  -0.015738  -0.028486   0.358179  -0.000222   0.004635
               7          8          9         10         11         12
     1  C   -0.001412   0.014565  -0.000008  -0.000073  -0.000025   0.000568
     2  C   -0.087952   0.031283  -0.001412   0.014565  -0.000699   0.008613
     3  C    0.031282  -0.087952   0.011285  -0.059673  -0.037995  -0.010449
     4  C    0.014566  -0.001412  -0.000073  -0.065293  -0.025014   0.509373
     5  C    0.031281   0.227620   0.014565  -0.001412   0.000059  -0.000267
     6  C    0.227608   0.031282  -0.087649   0.491459  -0.010448  -0.037995
     7  C    5.061093   0.387416   0.491459  -0.087649   0.008613  -0.000699
     8  C    0.387416   5.061084  -0.059673   0.011285  -0.000267   0.000059
     9  C    0.491459  -0.059673   5.037473  -0.021423   0.000568  -0.000025
    10  C   -0.087649   0.011285  -0.021423   5.037473   0.509370  -0.025015
    11  C    0.008613  -0.000267   0.000568   0.509370   4.849708   0.512160
    12  C   -0.000699   0.000059  -0.000025  -0.025015   0.512160   4.849703
    13  H    0.000016  -0.000000  -0.000000   0.004057  -0.039357   0.364833
    14  H   -0.000239   0.000002   0.000013  -0.033875   0.364833  -0.039357
    15  C    0.000059  -0.000699   0.000000   0.000000   0.000000  -0.000015
    16  C   -0.000267   0.008613   0.000000   0.000000   0.000000   0.000000
    17  C    0.011284  -0.087648  -0.000073  -0.000008   0.000000   0.000000
    18  H   -0.000000   0.000016  -0.000000   0.000000  -0.000000   0.000000
    19  H    0.000002  -0.000239   0.000000  -0.000000   0.000000  -0.000000
    20  C   -0.059671   0.491456  -0.065293  -0.000073   0.000000   0.000000
    21  C   -0.010448  -0.037995   0.509370   0.000568  -0.000015   0.000000
    22  H    0.002418   0.001326  -0.033875   0.000013   0.000000  -0.000000
    23  C   -0.037995  -0.010449  -0.025015  -0.000025   0.000000   0.000000
    24  H    0.001326   0.002418   0.004057  -0.000000  -0.000000   0.000000
    25  H   -0.015738  -0.000222   0.003252   0.358179  -0.044825   0.004767
    26  H   -0.028485   0.004635   0.358179   0.003252   0.000393  -0.000008
    27  H    0.004635  -0.028486   0.000697   0.000002  -0.000000  -0.000000
    28  H   -0.000222  -0.015737  -0.000001   0.000000  -0.000000  -0.000000
    29  H    0.000021  -0.000197   0.000000  -0.000001  -0.000008   0.000393
    30  H   -0.000197   0.000021   0.000002   0.000697   0.004767  -0.044825
              13         14         15         16         17         18
     1  C    0.000013  -0.000000   0.509375  -0.025015  -0.065294  -0.033876
     2  C   -0.000239   0.000016  -0.010448  -0.037995  -0.059670   0.002418
     3  C    0.002418   0.001326   0.008613  -0.000699   0.014565  -0.000239
     4  C   -0.033876   0.004057   0.000568  -0.000025  -0.000073   0.000013
     5  C    0.000002  -0.000000  -0.037995  -0.010448   0.491459   0.001326
     6  C    0.001326   0.002418  -0.000267   0.000059  -0.001412   0.000002
     7  C    0.000016  -0.000239   0.000059  -0.000267   0.011284  -0.000000
     8  C   -0.000000   0.000002  -0.000699   0.008613  -0.087648   0.000016
     9  C   -0.000000   0.000013   0.000000   0.000000  -0.000073  -0.000000
    10  C    0.004057  -0.033875   0.000000   0.000000  -0.000008   0.000000
    11  C   -0.039357   0.364833   0.000000   0.000000   0.000000  -0.000000
    12  C    0.364833  -0.039357  -0.000015   0.000000   0.000000   0.000000
    13  H    0.626793  -0.005064   0.000000  -0.000000   0.000000   0.000000
    14  H   -0.005064   0.626792  -0.000000   0.000000  -0.000000  -0.000000
    15  C    0.000000  -0.000000   4.849700   0.512162  -0.025015   0.364833
    16  C   -0.000000   0.000000   0.512162   4.849700   0.509375  -0.039357
    17  C    0.000000  -0.000000  -0.025015   0.509375   5.037472   0.004057
    18  H    0.000000  -0.000000   0.364833  -0.039357   0.004057   0.626792
    19  H   -0.000000  -0.000000  -0.039357   0.364833  -0.033876  -0.005064
    20  C   -0.000000   0.000000  -0.000025   0.000568  -0.021422  -0.000000
    21  C   -0.000000   0.000000   0.000000   0.000000  -0.000025   0.000000
    22  H   -0.000000   0.000000   0.000000  -0.000000  -0.000000  -0.000000
    23  C    0.000000  -0.000000   0.000000  -0.000015   0.000568  -0.000000
    24  H   -0.000000  -0.000000  -0.000000   0.000000   0.000013  -0.000000
    25  H   -0.000223  -0.005960  -0.000000  -0.000000   0.000000   0.000000
    26  H    0.000000   0.000004  -0.000000  -0.000000   0.000002  -0.000000
    27  H   -0.000000   0.000000  -0.000008   0.000393   0.003253   0.000000
    28  H    0.000000  -0.000000   0.004767  -0.044824   0.358179  -0.000223
    29  H    0.000004   0.000000  -0.044824   0.004767   0.000697  -0.005960
    30  H   -0.005960  -0.000223   0.000393  -0.000008  -0.000001   0.000004
              19         20         21         22         23         24
     1  C    0.004057  -0.000073   0.000000  -0.000000   0.000000   0.000000
     2  C    0.001326   0.011284   0.000059  -0.000000  -0.000267   0.000002
     3  C    0.000016  -0.001412  -0.000267   0.000002   0.000059  -0.000000
     4  C   -0.000000  -0.000008   0.000000   0.000000   0.000000  -0.000000
     5  C    0.002418  -0.087648  -0.000699   0.000016   0.008613  -0.000239
     6  C   -0.000000   0.014566   0.008613  -0.000239  -0.000699   0.000016
     7  C    0.000002  -0.059671  -0.010448   0.002418  -0.037995   0.001326
     8  C   -0.000239   0.491456  -0.037995   0.001326  -0.010449   0.002418
     9  C    0.000000  -0.065293   0.509370  -0.033875  -0.025015   0.004057
    10  C   -0.000000  -0.000073   0.000568   0.000013  -0.000025  -0.000000
    11  C    0.000000   0.000000  -0.000015   0.000000   0.000000  -0.000000
    12  C   -0.000000   0.000000   0.000000  -0.000000   0.000000   0.000000
    13  H   -0.000000  -0.000000  -0.000000  -0.000000   0.000000  -0.000000
    14  H   -0.000000   0.000000   0.000000   0.000000  -0.000000  -0.000000
    15  C   -0.039357  -0.000025   0.000000   0.000000   0.000000  -0.000000
    16  C    0.364833   0.000568   0.000000  -0.000000  -0.000015   0.000000
    17  C   -0.033876  -0.021422  -0.000025  -0.000000   0.000568   0.000013
    18  H   -0.005064  -0.000000   0.000000  -0.000000  -0.000000  -0.000000
    19  H    0.626792   0.000013  -0.000000  -0.000000   0.000000   0.000000
    20  C    0.000013   5.037471  -0.025014   0.004057   0.509373  -0.033876
    21  C   -0.000000  -0.025014   4.849708   0.364833   0.512160  -0.039357
    22  H   -0.000000   0.004057   0.364833   0.626792  -0.039357  -0.005064
    23  C    0.000000   0.509373   0.512160  -0.039357   4.849703   0.364833
    24  H    0.000000  -0.033876  -0.039357  -0.005064   0.364833   0.626793
    25  H   -0.000000  -0.000001   0.000393   0.000004  -0.000008   0.000000
    26  H    0.000000   0.000697  -0.044825  -0.005960   0.004767  -0.000223
    27  H    0.000004   0.358179   0.004767  -0.000223  -0.044825  -0.005960
    28  H   -0.005960   0.003252  -0.000008   0.000000   0.000393   0.000004
    29  H   -0.000223   0.000002  -0.000000  -0.000000  -0.000000   0.000000
    30  H    0.000000   0.000000  -0.000000   0.000000  -0.000000  -0.000000
              25         26         27         28         29         30
     1  C    0.000002   0.000000  -0.000001   0.000697   0.358179   0.003253
     2  C   -0.000197   0.000021  -0.000222   0.004635  -0.028485  -0.015738
     3  C    0.004635  -0.000222   0.000021  -0.000197  -0.015737  -0.028486
     4  C    0.000697  -0.000001   0.000000   0.000002   0.003252   0.358179
     5  C    0.000021  -0.000197  -0.015738  -0.028485   0.004635  -0.000222
     6  C   -0.028485  -0.015738  -0.000197   0.000021  -0.000222   0.004635
     7  C   -0.015738  -0.028485   0.004635  -0.000222   0.000021  -0.000197
     8  C   -0.000222   0.004635  -0.028486  -0.015737  -0.000197   0.000021
     9  C    0.003252   0.358179   0.000697  -0.000001   0.000000   0.000002
    10  C    0.358179   0.003252   0.000002   0.000000  -0.000001   0.000697
    11  C   -0.044825   0.000393  -0.000000  -0.000000  -0.000008   0.004767
    12  C    0.004767  -0.000008  -0.000000  -0.000000   0.000393  -0.044825
    13  H   -0.000223   0.000000  -0.000000   0.000000   0.000004  -0.005960
    14  H   -0.005960   0.000004   0.000000  -0.000000   0.000000  -0.000223
    15  C   -0.000000  -0.000000  -0.000008   0.004767  -0.044824   0.000393
    16  C   -0.000000  -0.000000   0.000393  -0.044824   0.004767  -0.000008
    17  C    0.000000   0.000002   0.003253   0.358179   0.000697  -0.000001
    18  H    0.000000  -0.000000   0.000000  -0.000223  -0.005960   0.000004
    19  H   -0.000000   0.000000   0.000004  -0.005960  -0.000223   0.000000
    20  C   -0.000001   0.000697   0.358179   0.003252   0.000002   0.000000
    21  C    0.000393  -0.044825   0.004767  -0.000008  -0.000000  -0.000000
    22  H    0.000004  -0.005960  -0.000223   0.000000  -0.000000   0.000000
    23  C   -0.000008   0.004767  -0.044825   0.000393  -0.000000  -0.000000
    24  H    0.000000  -0.000223  -0.005960   0.000004   0.000000  -0.000000
    25  H    0.635729   0.002890   0.000000   0.000000   0.000000   0.000019
    26  H    0.002890   0.635729   0.000019   0.000000   0.000000   0.000000
    27  H    0.000000   0.000019   0.635731   0.002891   0.000000   0.000000
    28  H    0.000000   0.000000   0.002891   0.635728   0.000019   0.000000
    29  H    0.000000   0.000000   0.000000   0.000019   0.635728   0.002891
    30  H    0.000019   0.000000   0.000000   0.000000   0.002891   0.635731
 Mulliken charges:
               1
     1  C   -0.136408
     2  C    0.057897
     3  C    0.057897
     4  C   -0.136403
     5  C    0.057897
     6  C    0.057895
     7  C    0.057895
     8  C    0.057897
     9  C   -0.136401
    10  C   -0.136401
    11  C   -0.091821
    12  C   -0.091817
    13  H    0.085256
    14  H    0.085256
    15  C   -0.091818
    16  C   -0.091818
    17  C   -0.136408
    18  H    0.085256
    19  H    0.085256
    20  C   -0.136403
    21  C   -0.091821
    22  H    0.085256
    23  C   -0.091817
    24  H    0.085256
    25  H    0.085070
    26  H    0.085070
    27  H    0.085069
    28  H    0.085071
    29  H    0.085071
    30  H    0.085069
 Sum of Mulliken charges =   0.00000
 Mulliken charges with hydrogens summed into heavy atoms:
               1
     1  C   -0.051337
     2  C    0.057897
     3  C    0.057897
     4  C   -0.051334
     5  C    0.057897
     6  C    0.057895
     7  C    0.057895
     8  C    0.057897
     9  C   -0.051331
    10  C   -0.051331
    11  C   -0.006564
    12  C   -0.006561
    15  C   -0.006561
    16  C   -0.006561
    17  C   -0.051337
    20  C   -0.051334
    21  C   -0.006564
    23  C   -0.006561
 Electronic spatial extent (au):  <R**2>=           4118.2445
 Charge=              0.0000 electrons
 Dipole moment (field-independent basis, Debye):
    X=              0.0000    Y=              0.0000    Z=              0.0000  Tot=              0.0000
 Quadrupole moment (field-independent basis, Debye-Ang):
   XX=           -109.1718   YY=            -89.2258   ZZ=            -89.2255
   XY=              0.0000   XZ=              0.0000   YZ=              0.0000
 Traceless Quadrupole moment (field-independent basis, Debye-Ang):
   XX=            -13.2974   YY=              6.6486   ZZ=              6.6489
   XY=              0.0000   XZ=              0.0000   YZ=              0.0000
 Octapole moment (field-independent basis, Debye-Ang**2):
  XXX=              0.0000  YYY=              0.0000  ZZZ=              0.9673  XYY=              0.0000
  XXY=             -0.0000  XXZ=             -0.0000  XZZ=              0.0000  YZZ=              0.0000
  YYZ=             -0.9669  XYZ=             -0.0000
 Hexadecapole moment (field-independent basis, Debye-Ang**3):
 XXXX=           -113.1186 YYYY=          -2527.1679 ZZZZ=          -2527.1784 XXXY=             -0.0000
 XXXZ=             -0.0000 YYYX=             -0.0000 YYYZ=              0.0000 ZZZX=             -0.0000
 ZZZY=             -0.0000 XXYY=           -532.1656 XXZZ=           -532.1692 YYZZ=           -842.3902
 XXYZ=              0.0000 YYXZ=              0.0000 ZZXY=             -0.0000
 N-N= 1.155712314203D+03 E-N=-3.916241019392D+03  KE= 6.864576434463D+02
 Symmetry A1   KE= 3.370578422842D+02
 Symmetry A2   KE= 8.826574987563D+00
 Symmetry B1   KE= 1.035358803651D+01
 Symmetry B2   KE= 3.302196381380D+02
 No NMR shielding tensors so no spin-rotation constants.
 Leave Link  601 at Sun Nov  5 23:26:04 2023, MaxMem=  3932160000 cpu:               7.9 elap:               0.2
 (Enter /mnt/opt/groups/app-gaussian/g16-avx2/l9999.exe)
 Unable to Open any file for archive entry.
 1\1\GINC-WN48006\FOpt\RB3LYP\6-31G(d,p)\C18H12\SOSTROWSKI\05-Nov-2023\
 0\\#p opt freq b3lyp/6-31g(d,p) empiricaldispersion=gd3 int=(grid=ultr
 afine,acc2e=11) scf=(maxcyc=500,ferm,novaracc,noincfoc,intrep)\\Title 
 Card Required\\0,1\C,0.,1.3836614718,2.4998829081\C,0.,0.7106105865,1.
 2571015024\C,0.,1.4439798313,-0.0131363851\C,0.,2.8567855829,-0.051654
 2072\C,0.,-0.7106105864,1.2571015024\C,0.,0.7333696566,-1.2439515987\C
 ,0.,-0.7333696567,-1.2439515987\C,0.,-1.4439798313,-0.0131363851\C,0.,
 -1.473116515,-2.4482231898\C,0.,1.4731165149,-2.4482231899\C,0.,2.8558
 736742,-2.45764853\C,0.,3.5563200215,-1.2444480587\H,0.,4.6421398343,-
 1.236396338\H,0.,3.391806165,-3.4020246056\C,0.,0.7004431225,3.7020987
 748\C,0.,-0.7004431224,3.7020987749\C,0.,-1.3836614717,2.4998829081\H,
 0.,1.2503299779,4.6384182288\H,0.,-1.2503299777,4.6384182288\C,0.,-2.8
 567855829,-0.0516542071\C,0.,-2.8558736743,-2.4576485298\H,0.,-3.39180
 61651,-3.4020246054\C,0.,-3.5563200216,-1.2444480586\H,0.,-4.642139834
 3,-1.2363963378\H,0.,0.956600108,-3.3998992114\H,0.,-0.9566001082,-3.3
 998992114\H,0.,-3.4226983865,0.8715018937\H,0.,-2.4660976346,2.5284148
 168\H,0.,2.4660976347,2.5284148167\H,0.,3.4226983865,0.8715018935\\Ver
 sion=ES64L-G16RevC.01\State=1-A1\HF=-693.225281\RMSD=2.735e-09\RMSF=4.
 841e-05\Dipole=0.,0.,0.000011\Quadrupole=-9.8863132,4.9430443,4.943268
 9,0.,0.,0.\PG=C02V [SGV(C18H12)]\\@
 The archive entry for this job was punched.


 GROWING OLD ISN'T SO BAD -- WHEN YOU CONSIDER THE ALTERNATIVE.

                     -- MAURICE CHEVALIER
 Leave Link 9999 at Sun Nov  5 23:26:04 2023, MaxMem=  3932160000 cpu:               2.2 elap:               0.1
 Job cpu time:       0 days  0 hours 11 minutes 34.6 seconds.
 Elapsed time:       0 days  0 hours  0 minutes 18.3 seconds.
 File lengths (MBytes):  RWF=     47 Int=      0 D2E=      0 Chk=     10 Scr=      1
 Normal termination of Gaussian 16 at Sun Nov  5 23:26:04 2023.
 (Enter /mnt/opt/groups/app-gaussian/g16-avx2/l1.exe)
 Link1:  Proceeding to internal job step number  2.
 ----------------------------------------------------------------------
 #P Geom=AllCheck Guess=TCheck SCRF=Check GenChk RB3LYP/6-31G(d,p) Freq
 ----------------------------------------------------------------------
 1/10=4,29=7,30=1,38=1,40=1/1,3;
 2/12=2,40=1/2;
 3/5=1,6=6,7=101,11=2,14=-4,25=1,27=11,30=1,70=2,71=2,74=-5,75=-5,116=1,124=31,140=1/1,2,3;
 4/5=101/1;
 5/5=100002,7=500,17=20,22=13,38=6,87=11,98=1/2;
 8/6=4,10=90,11=11,87=11/1;
 11/6=1,8=1,9=11,15=111,16=1,87=11/1,2,10;
 10/6=1,87=11/2;
 6/7=2,8=2,9=2,10=2,28=1,87=11/1;
 7/8=1,10=1,25=1,87=11/1,2,3,16;
 1/10=4,30=1/3;
 99//99;
 Leave Link    1 at Sun Nov  5 23:26:04 2023, MaxMem=  3932160000 cpu:               0.9 elap:               0.0
 (Enter /mnt/opt/groups/app-gaussian/g16-avx2/l101.exe)
 Structure from the checkpoint file:  "/tmp/Gau-62305.chk"
 -------------------
 Title Card Required
 -------------------
 Charge =  0 Multiplicity = 1
 Redundant internal coordinates found in file.  (old form).
 C,0,0.,1.3836614718,2.4998829081
 C,0,0.,0.7106105865,1.2571015024
 C,0,0.,1.4439798313,-0.0131363851
 C,0,0.,2.8567855829,-0.0516542072
 C,0,0.,-0.7106105864,1.2571015024
 C,0,0.,0.7333696566,-1.2439515987
 C,0,0.,-0.7333696567,-1.2439515987
 C,0,0.,-1.4439798313,-0.0131363851
 C,0,0.,-1.473116515,-2.4482231898
 C,0,0.,1.4731165149,-2.4482231899
 C,0,0.,2.8558736742,-2.45764853
 C,0,0.,3.5563200215,-1.2444480587
 H,0,0.,4.6421398343,-1.236396338
 H,0,0.,3.391806165,-3.4020246056
 C,0,0.,0.7004431225,3.7020987748
 C,0,0.,-0.7004431224,3.7020987749
 C,0,0.,-1.3836614717,2.4998829081
 H,0,0.,1.2503299779,4.6384182288
 H,0,0.,-1.2503299777,4.6384182288
 C,0,0.,-2.8567855829,-0.0516542071
 C,0,0.,-2.8558736743,-2.4576485298
 H,0,0.,-3.3918061651,-3.4020246054
 C,0,0.,-3.5563200216,-1.2444480586
 H,0,0.,-4.6421398343,-1.2363963378
 H,0,0.,0.956600108,-3.3998992114
 H,0,0.,-0.9566001082,-3.3998992114
 H,0,0.,-3.4226983865,0.8715018937
 H,0,0.,-2.4660976346,2.5284148168
 H,0,0.,2.4660976347,2.5284148167
 H,0,0.,3.4226983865,0.8715018935
 Recover connectivity data from disk.
 ITRead=  0  0  0  0  0  0  0  0  0  0  0  0  0  0  0  0  0  0  0  0
 ITRead=  0  0  0  0  0  0  0  0  0  0
 MicOpt= -1 -1 -1 -1 -1 -1 -1 -1 -1 -1 -1 -1 -1 -1 -1 -1 -1 -1 -1 -1
 MicOpt= -1 -1 -1 -1 -1 -1 -1 -1 -1 -1
 NAtoms=     30 NQM=       30 NQMF=       0 NMMI=      0 NMMIF=      0
                NMic=       0 NMicF=      0.
                    Isotopes and Nuclear Properties:
 (Nuclear quadrupole moments (NQMom) in fm**2, nuclear magnetic moments (NMagM)
  in nuclear magnetons)

  Atom         1           2           3           4           5           6           7           8           9          10
 IAtWgt=          12          12          12          12          12          12          12          12          12          12
 AtmWgt=  12.0000000  12.0000000  12.0000000  12.0000000  12.0000000  12.0000000  12.0000000  12.0000000  12.0000000  12.0000000
 NucSpn=           0           0           0           0           0           0           0           0           0           0
 AtZEff=   3.6000000   3.6000000   3.6000000   3.6000000   3.6000000   3.6000000   3.6000000   3.6000000   3.6000000   3.6000000
 NQMom=    0.0000000   0.0000000   0.0000000   0.0000000   0.0000000   0.0000000   0.0000000   0.0000000   0.0000000   0.0000000
 NMagM=    0.0000000   0.0000000   0.0000000   0.0000000   0.0000000   0.0000000   0.0000000   0.0000000   0.0000000   0.0000000
 AtZNuc=   6.0000000   6.0000000   6.0000000   6.0000000   6.0000000   6.0000000   6.0000000   6.0000000   6.0000000   6.0000000

  Atom        11          12          13          14          15          16          17          18          19          20
 IAtWgt=          12          12           1           1          12          12          12           1           1          12
 AtmWgt=  12.0000000  12.0000000   1.0078250   1.0078250  12.0000000  12.0000000  12.0000000   1.0078250   1.0078250  12.0000000
 NucSpn=           0           0           1           1           0           0           0           1           1           0
 AtZEff=   3.6000000   3.6000000   1.0000000   1.0000000   3.6000000   3.6000000   3.6000000   1.0000000   1.0000000   3.6000000
 NQMom=    0.0000000   0.0000000   0.0000000   0.0000000   0.0000000   0.0000000   0.0000000   0.0000000   0.0000000   0.0000000
 NMagM=    0.0000000   0.0000000   2.7928460   2.7928460   0.0000000   0.0000000   0.0000000   2.7928460   2.7928460   0.0000000
 AtZNuc=   6.0000000   6.0000000   1.0000000   1.0000000   6.0000000   6.0000000   6.0000000   1.0000000   1.0000000   6.0000000

  Atom        21          22          23          24          25          26          27          28          29          30
 IAtWgt=          12           1          12           1           1           1           1           1           1           1
 AtmWgt=  12.0000000   1.0078250  12.0000000   1.0078250   1.0078250   1.0078250   1.0078250   1.0078250   1.0078250   1.0078250
 NucSpn=           0           1           0           1           1           1           1           1           1           1
 AtZEff=   3.6000000   1.0000000   3.6000000   1.0000000   1.0000000   1.0000000   1.0000000   1.0000000   1.0000000   1.0000000
 NQMom=    0.0000000   0.0000000   0.0000000   0.0000000   0.0000000   0.0000000   0.0000000   0.0000000   0.0000000   0.0000000
 NMagM=    0.0000000   2.7928460   0.0000000   2.7928460   2.7928460   2.7928460   2.7928460   2.7928460   2.7928460   2.7928460
 AtZNuc=   6.0000000   1.0000000   6.0000000   1.0000000   1.0000000   1.0000000   1.0000000   1.0000000   1.0000000   1.0000000
 Leave Link  101 at Sun Nov  5 23:26:04 2023, MaxMem=  3932160000 cpu:              14.3 elap:               0.4
 (Enter /mnt/opt/groups/app-gaussian/g16-avx2/l103.exe)

 GradGradGradGradGradGradGradGradGradGradGradGradGradGradGradGradGradGrad
 Berny optimization.
 Initialization pass.
                           ----------------------------
                           !    Initial Parameters    !
                           ! (Angstroms and Degrees)  !
 --------------------------                            --------------------------
 ! Name  Definition              Value          Derivative Info.                !
 --------------------------------------------------------------------------------
 ! R1    R(1,2)                  1.4133         calculate D2E/DX2 analytically  !
 ! R2    R(1,15)                 1.3828         calculate D2E/DX2 analytically  !
 ! R3    R(1,29)                 1.0828         calculate D2E/DX2 analytically  !
 ! R4    R(2,3)                  1.4667         calculate D2E/DX2 analytically  !
 ! R5    R(2,5)                  1.4212         calculate D2E/DX2 analytically  !
 ! R6    R(3,4)                  1.4133         calculate D2E/DX2 analytically  !
 ! R7    R(3,6)                  1.4212         calculate D2E/DX2 analytically  !
 ! R8    R(4,12)                 1.3828         calculate D2E/DX2 analytically  !
 ! R9    R(4,30)                 1.0828         calculate D2E/DX2 analytically  !
 ! R10   R(5,8)                  1.4667         calculate D2E/DX2 analytically  !
 ! R11   R(5,17)                 1.4133         calculate D2E/DX2 analytically  !
 ! R12   R(6,7)                  1.4667         calculate D2E/DX2 analytically  !
 ! R13   R(6,10)                 1.4133         calculate D2E/DX2 analytically  !
 ! R14   R(7,8)                  1.4212         calculate D2E/DX2 analytically  !
 ! R15   R(7,9)                  1.4133         calculate D2E/DX2 analytically  !
 ! R16   R(8,20)                 1.4133         calculate D2E/DX2 analytically  !
 ! R17   R(9,21)                 1.3828         calculate D2E/DX2 analytically  !
 ! R18   R(9,26)                 1.0828         calculate D2E/DX2 analytically  !
 ! R19   R(10,11)                1.3828         calculate D2E/DX2 analytically  !
 ! R20   R(10,25)                1.0828         calculate D2E/DX2 analytically  !
 ! R21   R(11,12)                1.4009         calculate D2E/DX2 analytically  !
 ! R22   R(11,14)                1.0858         calculate D2E/DX2 analytically  !
 ! R23   R(12,13)                1.0858         calculate D2E/DX2 analytically  !
 ! R24   R(15,16)                1.4009         calculate D2E/DX2 analytically  !
 ! R25   R(15,18)                1.0858         calculate D2E/DX2 analytically  !
 ! R26   R(16,17)                1.3828         calculate D2E/DX2 analytically  !
 ! R27   R(16,19)                1.0858         calculate D2E/DX2 analytically  !
 ! R28   R(17,28)                1.0828         calculate D2E/DX2 analytically  !
 ! R29   R(20,23)                1.3828         calculate D2E/DX2 analytically  !
 ! R30   R(20,27)                1.0828         calculate D2E/DX2 analytically  !
 ! R31   R(21,22)                1.0858         calculate D2E/DX2 analytically  !
 ! R32   R(21,23)                1.4009         calculate D2E/DX2 analytically  !
 ! R33   R(23,24)                1.0858         calculate D2E/DX2 analytically  !
 ! A1    A(2,1,15)             121.9519         calculate D2E/DX2 analytically  !
 ! A2    A(2,1,29)             119.9485         calculate D2E/DX2 analytically  !
 ! A3    A(15,1,29)            118.0996         calculate D2E/DX2 analytically  !
 ! A4    A(1,2,3)              121.5615         calculate D2E/DX2 analytically  !
 ! A5    A(1,2,5)              118.4386         calculate D2E/DX2 analytically  !
 ! A6    A(3,2,5)              119.9999         calculate D2E/DX2 analytically  !
 ! A7    A(2,3,4)              121.5616         calculate D2E/DX2 analytically  !
 ! A8    A(2,3,6)              120.0001         calculate D2E/DX2 analytically  !
 ! A9    A(4,3,6)              118.4383         calculate D2E/DX2 analytically  !
 ! A10   A(3,4,12)             121.9519         calculate D2E/DX2 analytically  !
 ! A11   A(3,4,30)             119.9474         calculate D2E/DX2 analytically  !
 ! A12   A(12,4,30)            118.1007         calculate D2E/DX2 analytically  !
 ! A13   A(2,5,8)              119.9999         calculate D2E/DX2 analytically  !
 ! A14   A(2,5,17)             118.4386         calculate D2E/DX2 analytically  !
 ! A15   A(8,5,17)             121.5615         calculate D2E/DX2 analytically  !
 ! A16   A(3,6,7)              120.0            calculate D2E/DX2 analytically  !
 ! A17   A(3,6,10)             118.4389         calculate D2E/DX2 analytically  !
 ! A18   A(7,6,10)             121.5611         calculate D2E/DX2 analytically  !
 ! A19   A(6,7,8)              120.0            calculate D2E/DX2 analytically  !
 ! A20   A(6,7,9)              121.5611         calculate D2E/DX2 analytically  !
 ! A21   A(8,7,9)              118.4389         calculate D2E/DX2 analytically  !
 ! A22   A(5,8,7)              120.0001         calculate D2E/DX2 analytically  !
 ! A23   A(5,8,20)             121.5616         calculate D2E/DX2 analytically  !
 ! A24   A(7,8,20)             118.4383         calculate D2E/DX2 analytically  !
 ! A25   A(7,9,21)             121.9517         calculate D2E/DX2 analytically  !
 ! A26   A(7,9,26)             119.9482         calculate D2E/DX2 analytically  !
 ! A27   A(21,9,26)            118.1001         calculate D2E/DX2 analytically  !
 ! A28   A(6,10,11)            121.9517         calculate D2E/DX2 analytically  !
 ! A29   A(6,10,25)            119.9482         calculate D2E/DX2 analytically  !
 ! A30   A(11,10,25)           118.1001         calculate D2E/DX2 analytically  !
 ! A31   A(10,11,12)           119.6096         calculate D2E/DX2 analytically  !
 ! A32   A(10,11,14)           119.9654         calculate D2E/DX2 analytically  !
 ! A33   A(12,11,14)           120.425          calculate D2E/DX2 analytically  !
 ! A34   A(4,12,11)            119.6096         calculate D2E/DX2 analytically  !
 ! A35   A(4,12,13)            119.9654         calculate D2E/DX2 analytically  !
 ! A36   A(11,12,13)           120.425          calculate D2E/DX2 analytically  !
 ! A37   A(1,15,16)            119.6095         calculate D2E/DX2 analytically  !
 ! A38   A(1,15,18)            119.9654         calculate D2E/DX2 analytically  !
 ! A39   A(16,15,18)           120.4251         calculate D2E/DX2 analytically  !
 ! A40   A(15,16,17)           119.6095         calculate D2E/DX2 analytically  !
 ! A41   A(15,16,19)           120.4251         calculate D2E/DX2 analytically  !
 ! A42   A(17,16,19)           119.9654         calculate D2E/DX2 analytically  !
 ! A43   A(5,17,16)            121.9519         calculate D2E/DX2 analytically  !
 ! A44   A(5,17,28)            119.9485         calculate D2E/DX2 analytically  !
 ! A45   A(16,17,28)           118.0996         calculate D2E/DX2 analytically  !
 ! A46   A(8,20,23)            121.9519         calculate D2E/DX2 analytically  !
 ! A47   A(8,20,27)            119.9474         calculate D2E/DX2 analytically  !
 ! A48   A(23,20,27)           118.1007         calculate D2E/DX2 analytically  !
 ! A49   A(9,21,22)            119.9654         calculate D2E/DX2 analytically  !
 ! A50   A(9,21,23)            119.6096         calculate D2E/DX2 analytically  !
 ! A51   A(22,21,23)           120.425          calculate D2E/DX2 analytically  !
 ! A52   A(20,23,21)           119.6096         calculate D2E/DX2 analytically  !
 ! A53   A(20,23,24)           119.9654         calculate D2E/DX2 analytically  !
 ! A54   A(21,23,24)           120.425          calculate D2E/DX2 analytically  !
 ! D1    D(15,1,2,3)           180.0            calculate D2E/DX2 analytically  !
 ! D2    D(15,1,2,5)             0.0            calculate D2E/DX2 analytically  !
 ! D3    D(29,1,2,3)             0.0            calculate D2E/DX2 analytically  !
 ! D4    D(29,1,2,5)           180.0            calculate D2E/DX2 analytically  !
 ! D5    D(2,1,15,16)            0.0            calculate D2E/DX2 analytically  !
 ! D6    D(2,1,15,18)          180.0            calculate D2E/DX2 analytically  !
 ! D7    D(29,1,15,16)         180.0            calculate D2E/DX2 analytically  !
 ! D8    D(29,1,15,18)           0.0            calculate D2E/DX2 analytically  !
 ! D9    D(1,2,3,4)              0.0            calculate D2E/DX2 analytically  !
 ! D10   D(1,2,3,6)            180.0            calculate D2E/DX2 analytically  !
 ! D11   D(5,2,3,4)            180.0            calculate D2E/DX2 analytically  !
 ! D12   D(5,2,3,6)              0.0            calculate D2E/DX2 analytically  !
 ! D13   D(1,2,5,8)            180.0            calculate D2E/DX2 analytically  !
 ! D14   D(1,2,5,17)             0.0            calculate D2E/DX2 analytically  !
 ! D15   D(3,2,5,8)              0.0            calculate D2E/DX2 analytically  !
 ! D16   D(3,2,5,17)           180.0            calculate D2E/DX2 analytically  !
 ! D17   D(2,3,4,12)           180.0            calculate D2E/DX2 analytically  !
 ! D18   D(2,3,4,30)             0.0            calculate D2E/DX2 analytically  !
 ! D19   D(6,3,4,12)             0.0            calculate D2E/DX2 analytically  !
 ! D20   D(6,3,4,30)           180.0            calculate D2E/DX2 analytically  !
 ! D21   D(2,3,6,7)              0.0            calculate D2E/DX2 analytically  !
 ! D22   D(2,3,6,10)           180.0            calculate D2E/DX2 analytically  !
 ! D23   D(4,3,6,7)            180.0            calculate D2E/DX2 analytically  !
 ! D24   D(4,3,6,10)             0.0            calculate D2E/DX2 analytically  !
 ! D25   D(3,4,12,11)            0.0            calculate D2E/DX2 analytically  !
 ! D26   D(3,4,12,13)          180.0            calculate D2E/DX2 analytically  !
 ! D27   D(30,4,12,11)         180.0            calculate D2E/DX2 analytically  !
 ! D28   D(30,4,12,13)           0.0            calculate D2E/DX2 analytically  !
 ! D29   D(2,5,8,7)              0.0            calculate D2E/DX2 analytically  !
 ! D30   D(2,5,8,20)           180.0            calculate D2E/DX2 analytically  !
 ! D31   D(17,5,8,7)           180.0            calculate D2E/DX2 analytically  !
 ! D32   D(17,5,8,20)            0.0            calculate D2E/DX2 analytically  !
 ! D33   D(2,5,17,16)            0.0            calculate D2E/DX2 analytically  !
 ! D34   D(2,5,17,28)          180.0            calculate D2E/DX2 analytically  !
 ! D35   D(8,5,17,16)          180.0            calculate D2E/DX2 analytically  !
 ! D36   D(8,5,17,28)            0.0            calculate D2E/DX2 analytically  !
 ! D37   D(3,6,7,8)              0.0            calculate D2E/DX2 analytically  !
 ! D38   D(3,6,7,9)            180.0            calculate D2E/DX2 analytically  !
 ! D39   D(10,6,7,8)           180.0            calculate D2E/DX2 analytically  !
 ! D40   D(10,6,7,9)             0.0            calculate D2E/DX2 analytically  !
 ! D41   D(3,6,10,11)            0.0            calculate D2E/DX2 analytically  !
 ! D42   D(3,6,10,25)          180.0            calculate D2E/DX2 analytically  !
 ! D43   D(7,6,10,11)          180.0            calculate D2E/DX2 analytically  !
 ! D44   D(7,6,10,25)            0.0            calculate D2E/DX2 analytically  !
 ! D45   D(6,7,8,5)              0.0            calculate D2E/DX2 analytically  !
 ! D46   D(6,7,8,20)           180.0            calculate D2E/DX2 analytically  !
 ! D47   D(9,7,8,5)            180.0            calculate D2E/DX2 analytically  !
 ! D48   D(9,7,8,20)             0.0            calculate D2E/DX2 analytically  !
 ! D49   D(6,7,9,21)           180.0            calculate D2E/DX2 analytically  !
 ! D50   D(6,7,9,26)             0.0            calculate D2E/DX2 analytically  !
 ! D51   D(8,7,9,21)             0.0            calculate D2E/DX2 analytically  !
 ! D52   D(8,7,9,26)           180.0            calculate D2E/DX2 analytically  !
 ! D53   D(5,8,20,23)          180.0            calculate D2E/DX2 analytically  !
 ! D54   D(5,8,20,27)            0.0            calculate D2E/DX2 analytically  !
 ! D55   D(7,8,20,23)            0.0            calculate D2E/DX2 analytically  !
 ! D56   D(7,8,20,27)          180.0            calculate D2E/DX2 analytically  !
 ! D57   D(7,9,21,22)          180.0            calculate D2E/DX2 analytically  !
 ! D58   D(7,9,21,23)            0.0            calculate D2E/DX2 analytically  !
 ! D59   D(26,9,21,22)           0.0            calculate D2E/DX2 analytically  !
 ! D60   D(26,9,21,23)         180.0            calculate D2E/DX2 analytically  !
 ! D61   D(6,10,11,12)           0.0            calculate D2E/DX2 analytically  !
 ! D62   D(6,10,11,14)         180.0            calculate D2E/DX2 analytically  !
 ! D63   D(25,10,11,12)        180.0            calculate D2E/DX2 analytically  !
 ! D64   D(25,10,11,14)          0.0            calculate D2E/DX2 analytically  !
 ! D65   D(10,11,12,4)           0.0            calculate D2E/DX2 analytically  !
 ! D66   D(10,11,12,13)        180.0            calculate D2E/DX2 analytically  !
 ! D67   D(14,11,12,4)         180.0            calculate D2E/DX2 analytically  !
 ! D68   D(14,11,12,13)          0.0            calculate D2E/DX2 analytically  !
 ! D69   D(1,15,16,17)           0.0            calculate D2E/DX2 analytically  !
 ! D70   D(1,15,16,19)         180.0            calculate D2E/DX2 analytically  !
 ! D71   D(18,15,16,17)        180.0            calculate D2E/DX2 analytically  !
 ! D72   D(18,15,16,19)          0.0            calculate D2E/DX2 analytically  !
 ! D73   D(15,16,17,5)           0.0            calculate D2E/DX2 analytically  !
 ! D74   D(15,16,17,28)        180.0            calculate D2E/DX2 analytically  !
 ! D75   D(19,16,17,5)         180.0            calculate D2E/DX2 analytically  !
 ! D76   D(19,16,17,28)          0.0            calculate D2E/DX2 analytically  !
 ! D77   D(8,20,23,21)           0.0            calculate D2E/DX2 analytically  !
 ! D78   D(8,20,23,24)         180.0            calculate D2E/DX2 analytically  !
 ! D79   D(27,20,23,21)        180.0            calculate D2E/DX2 analytically  !
 ! D80   D(27,20,23,24)          0.0            calculate D2E/DX2 analytically  !
 ! D81   D(9,21,23,20)           0.0            calculate D2E/DX2 analytically  !
 ! D82   D(9,21,23,24)         180.0            calculate D2E/DX2 analytically  !
 ! D83   D(22,21,23,20)        180.0            calculate D2E/DX2 analytically  !
 ! D84   D(22,21,23,24)          0.0            calculate D2E/DX2 analytically  !
 --------------------------------------------------------------------------------
 Trust Radius=3.00D-01 FncErr=1.00D-07 GrdErr=1.00D-07 EigMax=2.50D+02 EigMin=1.00D-04
 Number of steps in this run=      2 maximum allowed number of steps=      2.
 GradGradGradGradGradGradGradGradGradGradGradGradGradGradGradGradGradGrad

 Leave Link  103 at Sun Nov  5 23:26:04 2023, MaxMem=  3932160000 cpu:               0.4 elap:               0.0
 (Enter /mnt/opt/groups/app-gaussian/g16-avx2/l202.exe)
                          Input orientation:                          
 ---------------------------------------------------------------------
 Center     Atomic      Atomic             Coordinates (Angstroms)
 Number     Number       Type             X           Y           Z
 ---------------------------------------------------------------------
      1          6           0       -0.000000    1.383661    2.499883
      2          6           0       -0.000000    0.710611    1.257102
      3          6           0        0.000000    1.443980   -0.013136
      4          6           0        0.000000    2.856786   -0.051654
      5          6           0       -0.000000   -0.710611    1.257102
      6          6           0        0.000000    0.733370   -1.243952
      7          6           0       -0.000000   -0.733370   -1.243952
      8          6           0       -0.000000   -1.443980   -0.013136
      9          6           0       -0.000000   -1.473117   -2.448223
     10          6           0        0.000000    1.473117   -2.448223
     11          6           0        0.000000    2.855874   -2.457649
     12          6           0        0.000000    3.556320   -1.244448
     13          1           0        0.000000    4.642140   -1.236396
     14          1           0        0.000000    3.391806   -3.402025
     15          6           0       -0.000000    0.700443    3.702099
     16          6           0       -0.000000   -0.700443    3.702099
     17          6           0       -0.000000   -1.383661    2.499883
     18          1           0       -0.000000    1.250330    4.638418
     19          1           0       -0.000000   -1.250330    4.638418
     20          6           0       -0.000000   -2.856786   -0.051654
     21          6           0       -0.000000   -2.855874   -2.457649
     22          1           0       -0.000000   -3.391806   -3.402025
     23          6           0       -0.000000   -3.556320   -1.244448
     24          1           0       -0.000000   -4.642140   -1.236396
     25          1           0        0.000000    0.956600   -3.399899
     26          1           0        0.000000   -0.956600   -3.399899
     27          1           0       -0.000000   -3.422698    0.871502
     28          1           0       -0.000000   -2.466098    2.528415
     29          1           0        0.000000    2.466098    2.528415
     30          1           0        0.000000    3.422698    0.871502
 ---------------------------------------------------------------------
                    Distance matrix (angstroms):
                    1          2          3          4          5
     1  C    0.000000
     2  C    1.413331   0.000000
     3  C    2.513743   1.466743   0.000000
     4  C    2.946258   2.513744   1.413331   0.000000
     5  C    2.435258   1.421221   2.501153   3.799889   0.000000
     6  C    3.799892   2.501157   1.421222   2.435255   2.887966
     7  C    4.300944   2.887966   2.501151   3.782960   2.501157
     8  C    3.782965   2.501153   2.887960   4.300938   1.466743
     9  C    5.713575   4.300941   3.799881   4.948898   3.782968
    10  C    4.948915   3.782968   2.435261   2.767324   4.300941
    11  C    5.171511   4.289699   2.822957   2.405994   5.149677
    12  C    4.329025   3.788906   2.445017   1.382789   4.946155
    13  H    4.957566   4.655583   3.424119   2.142686   5.905038
    14  H    6.234193   5.375525   3.908784   3.392820   6.207840
    15  C    1.382791   2.445018   3.788907   4.329027   2.822957
    16  C    2.405996   2.822957   4.289700   5.171512   2.445018
    17  C    2.767323   2.435258   3.782965   4.948912   1.413331
    18  H    2.142688   3.424120   4.655584   4.957568   3.908784
    19  H    3.392822   3.908784   5.375525   6.234194   3.424120
    20  C    4.948912   3.799889   4.300938   5.713571   2.513744
    21  C    6.523096   5.149677   4.946148   6.198652   4.289699
    22  H    7.591943   6.207840   5.905031   7.090126   5.375525
    23  C    6.198664   4.946155   5.149673   6.523088   3.788906
    24  H    7.090139   5.905038   6.207835   7.591936   4.655583
    25  H    5.915219   4.663493   3.421652   3.849864   4.946438
    26  H    6.346988   4.946438   4.151258   5.074707   4.663493
    27  H    5.074714   4.151256   4.946427   6.346979   2.739363
    28  H    3.849865   3.421653   4.663495   5.915221   2.167481
    29  H    1.082812   2.167481   2.739381   2.609481   3.421653
    30  H    2.609463   2.739363   2.167467   1.082809   4.151256
                    6          7          8          9         10
     6  C    0.000000
     7  C    1.466739   0.000000
     8  C    2.501151   1.421222   0.000000
     9  C    2.513733   1.413328   2.435261   0.000000
    10  C    1.413328   2.513733   3.799881   2.946233   0.000000
    11  C    2.445012   3.788895   4.946148   4.329000   1.382789
    12  C    2.822950   4.289690   5.149673   5.171490   2.405995
    13  H    3.908777   5.375515   6.207835   6.234171   3.392821
    14  H    3.424115   4.655572   5.905031   4.957541   2.142687
    15  C    4.946160   5.149683   4.289700   6.523099   6.198668
    16  C    5.149683   4.946160   3.788907   6.198668   6.523099
    17  C    4.300944   3.799892   2.513743   4.948915   5.713575
    18  H    5.905042   6.207845   5.375525   7.591946   7.090142
    19  H    6.207845   5.905042   4.655584   7.090142   7.591946
    20  C    3.782960   2.435255   1.413331   2.767324   4.948898
    21  C    3.788895   2.445012   2.822957   1.382789   4.329000
    22  H    4.655572   3.424115   3.908784   2.142687   4.957541
    23  C    4.289690   2.822950   2.445017   2.405995   5.171490
    24  H    5.375515   3.908777   3.424119   3.392821   6.234171
    25  H    2.167474   2.739363   4.151258   2.609446   1.082810
    26  H    2.739363   2.167474   3.421652   1.082810   2.609446
    27  H    4.663480   3.421642   2.167467   3.849863   5.915199
    28  H    4.946447   4.151276   2.739381   5.074735   6.346994
    29  H    4.151276   4.946447   4.663495   6.346994   5.074735
    30  H    3.421642   4.663480   4.946427   5.915199   3.849863
                   11         12         13         14         15
    11  C    0.000000
    12  C    1.400886   0.000000
    13  H    2.163840   1.085850   0.000000
    14  H    1.085850   2.163839   2.500656   0.000000
    15  C    6.525976   5.711774   6.318679   7.596842   0.000000
    16  C    7.112656   6.525976   7.275433   8.198480   1.400886
    17  C    6.523096   6.198664   7.090139   7.591943   2.405996
    18  H    7.275434   6.318679   6.783644   8.320736   1.085850
    19  H    8.198480   7.596841   8.320736   9.284296   2.163841
    20  C    6.198652   6.523088   7.591936   7.090126   5.171512
    21  C    5.711747   6.525955   7.596819   6.318651   7.112656
    22  H    6.318651   7.275410   8.320711   6.783612   8.198480
    23  C    6.525955   7.112640   8.198464   7.275410   6.525976
    24  H    7.596819   8.198464   9.284280   8.320711   7.275433
    25  H    2.120160   3.377057   4.273634   2.435207   7.106616
    26  H    3.927186   5.001242   6.002219   4.348407   7.292748
    27  H    7.106596   7.292732   8.335757   8.043662   5.001257
    28  H    7.292750   7.106617   8.043683   8.335775   3.377057
    29  H    5.001275   3.927223   4.348444   6.002254   2.120158
    30  H    3.377060   2.120165   2.435215   4.273638   3.927207
                   16         17         18         19         20
    16  C    0.000000
    17  C    1.382791   0.000000
    18  H    2.163841   3.392822   0.000000
    19  H    1.085850   2.142688   2.500660   0.000000
    20  C    4.329027   2.946258   6.234194   4.957568   0.000000
    21  C    6.525976   5.171511   8.198480   7.275434   2.405994
    22  H    7.596842   6.234193   9.284296   8.320736   3.392820
    23  C    5.711774   4.329025   7.596841   6.318679   1.382789
    24  H    6.318679   4.957566   8.320736   6.783644   2.142686
    25  H    7.292748   6.346988   8.043682   8.335772   5.074707
    26  H    7.106616   5.915219   8.335772   8.043682   3.849864
    27  H    3.927207   2.609463   6.002237   4.348430   1.082809
    28  H    2.120158   1.082812   4.273634   2.435201   2.609481
    29  H    3.377057   3.849865   2.435201   4.273634   5.915221
    30  H    5.001257   5.074714   4.348430   6.002237   6.346979
                   21         22         23         24         25
    21  C    0.000000
    22  H    1.085850   0.000000
    23  C    1.400886   2.163839   0.000000
    24  H    2.163840   2.500656   1.085850   0.000000
    25  H    3.927186   4.348407   5.001242   6.002219   0.000000
    26  H    2.120160   2.435207   3.377057   4.273634   1.913200
    27  H    3.377060   4.273638   2.120165   2.435215   6.117444
    28  H    5.001275   6.002254   3.927223   4.348444   6.845419
    29  H    7.292750   8.335775   7.106617   8.043683   6.117474
    30  H    7.106596   8.043662   7.292732   8.335757   4.932191
                   26         27         28         29         30
    26  H    0.000000
    27  H    4.932191   0.000000
    28  H    6.117474   1.913229   0.000000
    29  H    6.845419   6.117457   4.932195   0.000000
    30  H    6.117444   6.845397   6.117457   1.913229   0.000000
 Stoichiometry    C18H12
 Framework group  C2V[SGV(C18H12)]
 Deg. of freedom    29
 Full point group                 C2V     NOp   4
 RotChk:  IX=0 Diff= 3.13D-12
 Largest Abelian subgroup         C2V     NOp   4
 Largest concise Abelian subgroup C2      NOp   2
                         Standard orientation:                         
 ---------------------------------------------------------------------
 Center     Atomic      Atomic             Coordinates (Angstroms)
 Number     Number       Type             X           Y           Z
 ---------------------------------------------------------------------
      1          6           0       -0.000000    1.383661    2.499881
      2          6           0       -0.000000    0.710611    1.257099
      3          6           0       -0.000000    1.443980   -0.013139
      4          6           0       -0.000000    2.856786   -0.051657
      5          6           0       -0.000000   -0.710611    1.257099
      6          6           0        0.000000    0.733370   -1.243954
      7          6           0       -0.000000   -0.733370   -1.243954
      8          6           0       -0.000000   -1.443980   -0.013139
      9          6           0        0.000000   -1.473117   -2.448226
     10          6           0        0.000000    1.473117   -2.448226
     11          6           0       -0.000000    2.855874   -2.457651
     12          6           0       -0.000000    3.556320   -1.244450
     13          1           0       -0.000000    4.642140   -1.236399
     14          1           0       -0.000000    3.391806   -3.402027
     15          6           0       -0.000000    0.700443    3.702096
     16          6           0       -0.000000   -0.700443    3.702096
     17          6           0       -0.000000   -1.383661    2.499881
     18          1           0       -0.000000    1.250330    4.638416
     19          1           0       -0.000000   -1.250330    4.638416
     20          6           0       -0.000000   -2.856786   -0.051657
     21          6           0       -0.000000   -2.855874   -2.457651
     22          1           0       -0.000000   -3.391806   -3.402027
     23          6           0       -0.000000   -3.556320   -1.244450
     24          1           0       -0.000000   -4.642140   -1.236399
     25          1           0        0.000000    0.956600   -3.399902
     26          1           0       -0.000000   -0.956600   -3.399902
     27          1           0        0.000000   -3.422698    0.871500
     28          1           0        0.000000   -2.466098    2.528412
     29          1           0        0.000000    2.466098    2.528412
     30          1           0        0.000000    3.422698    0.871500
 ---------------------------------------------------------------------
 Rotational constants (GHZ):           0.5117670           0.5117634           0.2558826
 Leave Link  202 at Sun Nov  5 23:26:04 2023, MaxMem=  3932160000 cpu:               0.4 elap:               0.0
 (Enter /mnt/opt/groups/app-gaussian/g16-avx2/l301.exe)
 Standard basis: 6-31G(d,p) (6D, 7F)
 Ernie: Thresh=  0.10000D-02 Tol=  0.10000D-05 Strict=F.
 There are   123 symmetry adapted cartesian basis functions of A1  symmetry.
 There are    42 symmetry adapted cartesian basis functions of A2  symmetry.
 There are    42 symmetry adapted cartesian basis functions of B1  symmetry.
 There are   123 symmetry adapted cartesian basis functions of B2  symmetry.
 There are   123 symmetry adapted basis functions of A1  symmetry.
 There are    42 symmetry adapted basis functions of A2  symmetry.
 There are    42 symmetry adapted basis functions of B1  symmetry.
 There are   123 symmetry adapted basis functions of B2  symmetry.
   330 basis functions,   588 primitive gaussians,   330 cartesian basis functions
    60 alpha electrons       60 beta electrons
       nuclear repulsion energy      1155.7374925775 Hartrees.
 IExCor=  402 DFT=T Ex+Corr=B3LYP ExCW=0 ScaHFX=  0.200000
 ScaDFX=  0.800000  0.720000  1.000000  0.810000 ScalE2=  1.000000  1.000000
 IRadAn=      5 IRanWt=     -1 IRanGd=            0 ICorTp=0 IEmpDi=131
 NAtoms=   30 NActive=   30 NUniq=   15 SFac= 4.00D+00 NAtFMM=   60 NAOKFM=F Big=F
 Integral buffers will be    131072 words long.
 Raffenetti 2 integral format.
 Two-electron integral symmetry is turned on.
 R6Disp:  Grimme-D3 Dispersion energy=       -0.0251783739 Hartrees.
 Nuclear repulsion after empirical dispersion term =     1155.7123142036 Hartrees.
 Leave Link  301 at Sun Nov  5 23:26:04 2023, MaxMem=  3932160000 cpu:               2.2 elap:               0.1
 (Enter /mnt/opt/groups/app-gaussian/g16-avx2/l302.exe)
 NPDir=0 NMtPBC=     1 NCelOv=     1 NCel=       1 NClECP=     1 NCelD=      1
         NCelK=      1 NCelE2=     1 NClLst=     1 CellRange=     0.0.
 One-electron integrals computed using PRISM.
 One-electron integral symmetry used in STVInt
 NBasis=   330 RedAO= T EigKep=  1.35D-04  NBF=   123    42    42   123
 NBsUse=   330 1.00D-06 EigRej= -1.00D+00 NBFU=   123    42    42   123
 Precomputing XC quadrature grid using
 IXCGrd= 4 IRadAn=           5 IRanWt=          -1 IRanGd=           0 AccXCQ= 1.00D-11.
 Generated NRdTot=       0 NPtTot=           0 NUsed=           0 NTot=          32
 NSgBfM=   328   328   328   328   328 MxSgAt=    30 MxSgA2=    30.
 Leave Link  302 at Sun Nov  5 23:26:05 2023, MaxMem=  3932160000 cpu:               9.3 elap:               0.3
 (Enter /mnt/opt/groups/app-gaussian/g16-avx2/l303.exe)
 DipDrv:  MaxL=1.
 Leave Link  303 at Sun Nov  5 23:26:05 2023, MaxMem=  3932160000 cpu:               1.4 elap:               0.1
 (Enter /mnt/opt/groups/app-gaussian/g16-avx2/l401.exe)
 Initial guess from the checkpoint file:  "/tmp/Gau-62305.chk"
 B after Tr=     0.000000   -0.000000   -0.000000
         Rot=    1.000000    0.000000   -0.000000   -0.000000 Ang=   0.00 deg.
 Guess basis will be translated and rotated to current coordinates.
 JPrj=2 DoOrth=T DoCkMO=T.
 Initial guess orbital symmetries:
       Occupied  (A1) (A1) (B2) (B2) (A1) (B2) (A1) (B2) (A1) (B2)
                 (B2) (A1) (A1) (B2) (A1) (B2) (B2) (A1) (A1) (A1)
                 (B2) (A1) (A1) (B2) (B2) (A1) (B2) (A1) (A1) (B2)
                 (A1) (B2) (B2) (A1) (A1) (B2) (A1) (A1) (B2) (B2)
                 (A1) (A1) (B2) (A1) (B2) (B1) (B2) (A1) (B1) (A2)
                 (A1) (B2) (B2) (A1) (B1) (B1) (A2) (A2) (B1) (A2)
       Virtual   (A2) (B1) (B1) (B1) (A2) (A2) (A1) (A1) (B2) (B2)
                 (A1) (A2) (B1) (A1) (B2) (B2) (A1) (A1) (B2) (A2)
                 (A1) (B2) (B2) (A1) (A1) (B2) (A1) (B2) (A1) (B2)
                 (A1) (B2) (A1) (B2) (B2) (A1) (B2) (B1) (B1) (A2)
                 (A1) (B2) (A1) (A1) (A1) (B2) (B2) (A1) (A1) (B2)
                 (B1) (A2) (B1) (A1) (B2) (B2) (A1) (A1) (B2) (A2)
                 (B1) (A1) (A1) (B2) (B2) (B1) (A2) (B2) (B1) (A2)
                 (B1) (A2) (A2) (B2) (A1) (A2) (B1) (A1) (B2) (A1)
                 (B2) (A1) (B2) (B2) (A1) (A1) (B2) (B2) (A2) (B2)
                 (A1) (A1) (B2) (A1) (A1) (B2) (B2) (A1) (B2) (A1)
                 (B2) (A1) (A1) (B2) (A1) (B2) (A1) (B2) (B1) (B1)
                 (B2) (A1) (B2) (B1) (A2) (B1) (A2) (B1) (A2) (B1)
                 (B2) (B1) (A2) (B1) (A2) (B1) (A2) (A1) (A1) (B2)
                 (B2) (A1) (A1) (B2) (B2) (A1) (A1) (A1) (A2) (A1)
                 (B2) (B1) (A2) (A1) (B2) (B2) (A1) (A1) (A1) (B2)
                 (B2) (A1) (B2) (A1) (B2) (A1) (A1) (B2) (B1) (B2)
                 (B1) (A2) (A2) (B1) (A2) (B2) (A1) (B2) (A1) (A1)
                 (B2) (B1) (A2) (A1) (B2) (B2) (A2) (B1) (B1) (A2)
                 (B1) (A2) (A1) (B2) (B2) (A1) (B1) (A1) (B2) (A2)
                 (B1) (A2) (B2) (A1) (B2) (B1) (A2) (A1) (B2) (A1)
                 (B2) (A1) (A1) (B1) (A2) (B2) (A1) (B1) (A2) (B2)
                 (B1) (A2) (A1) (B2) (B2) (A2) (A2) (B1) (B2) (A1)
                 (A1) (A2) (A1) (B2) (B2) (A1) (B2) (A1) (B2) (A1)
                 (A1) (B2) (B2) (B2) (B2) (A1) (A1) (B2) (A1) (B2)
                 (B2) (A1) (A1) (B2) (B2) (A1) (A1) (B2) (B2) (B2)
                 (A1) (B2) (A1) (B2) (A1) (A1) (A1) (B2) (B2) (A1)
                 (B2) (B2) (A1) (A1) (A1) (B2) (B2) (B2) (A1) (B2)
 The electronic state of the initial guess is 1-A1.
 Leave Link  401 at Sun Nov  5 23:26:05 2023, MaxMem=  3932160000 cpu:               7.3 elap:               0.2
 (Enter /mnt/opt/groups/app-gaussian/g16-avx2/l502.exe)
 Two-electron integrals replicated using symmetry.
 Closed shell SCF:
 Using DIIS extrapolation, IDIIS=    10.
 NGot=  3932160000 LenX=  3931922540 LenY=  3931813199
 Requested convergence on RMS density matrix=1.00D-08 within 500 cycles.
 Requested convergence on MAX density matrix=1.00D-06.
 Requested convergence on             energy=1.00D-06.
 Level shift goal  0.100 maximum shift  0.100.
 No special actions if energy rises.
 Dynamic level shift is on during FON iterations.

 Cycle   1  Pass 1  IDiag  1:
 FoFJK:  IHMeth= 1 ICntrl=       0 DoSepK=F KAlg= 0 I1Cent=           0 FoldK=F
 IRaf= 790000000 NMat=       1 IRICut=       1 DoRegI=T DoRafI=F ISym2E= 2 IDoP0=0 IntGTp=1.
 FoFCou: FMM=F IPFlag=           0 FMFlag=      100000 FMFlg1=           0
         NFxFlg=           0 DoJE=F BraDBF=F KetDBF=F FulRan=T
         wScrn=  0.000000 ICntrl=         0 IOpCl=  0 I1Cent=           0 NGrid=           0
         NMat0=    1 NMatS0=      1 NMatT0=    0 NMatD0=    1 NMtDS0=    0 NMtDT0=    0
 Integrals replicated using symmetry in FoFCou.
 E= -693.225280969761    
 DIIS: error= 1.22D-08 at cycle   1 NSaved=   1.
 NSaved= 1 IEnMin= 1 EnMin= -693.225280969761     IErMin= 1 ErrMin= 1.22D-08
 ErrMax= 1.22D-08  0.00D+00 EMaxC= 1.00D+00 BMatC= 4.91D-14 BMatP= 4.91D-14
 IDIUse=1 WtCom= 1.00D+00 WtEn= 0.00D+00
 Coeff-Com:  0.100D+01
 Coeff:      0.100D+01
 Gap=     0.181 Goal=     0.100 Shift=    0.000
 RMSDP=2.38D-09 MaxDP=6.26D-08              OVMax= 1.91D-07

 SCF Done:  E(RB3LYP) =  -693.225280970     A.U. after    1 cycles
            NFock=  1  Conv=0.24D-08     -V/T= 2.0099
 KE= 6.864576411646D+02 PE=-3.916241017111D+03 EE= 1.380845780773D+03
 Leave Link  502 at Sun Nov  5 23:26:06 2023, MaxMem=  3932160000 cpu:              28.3 elap:               0.7
 (Enter /mnt/opt/groups/app-gaussian/g16-avx2/l801.exe)
 DoSCS=F DFT=T ScalE2(SS,OS)=  1.000000  1.000000
 Range of M.O.s used for correlation:     1   330
 NBasis=   330 NAE=    60 NBE=    60 NFC=     0 NFV=     0
 NROrb=    330 NOA=    60 NOB=    60 NVA=   270 NVB=   270

 **** Warning!!: The largest alpha MO coefficient is  0.15199056D+02

 Leave Link  801 at Sun Nov  5 23:26:06 2023, MaxMem=  3932160000 cpu:               1.4 elap:               0.1
 (Enter /mnt/opt/groups/app-gaussian/g16-avx2/l1101.exe)
 Using compressed storage, NAtomX=    30.
 Will process     31 centers per pass.
 R6Disp: Adding Grimme-D3 dispersion energy 1st derivatives to the gradient.
 Leave Link 1101 at Sun Nov  5 23:26:07 2023, MaxMem=  3932160000 cpu:              14.9 elap:               0.4
 (Enter /mnt/opt/groups/app-gaussian/g16-avx2/l1102.exe)
 Symmetrizing basis deriv contribution to polar:
 IMax=3 JMax=2 DiffMx= 0.00D+00
 Leave Link 1102 at Sun Nov  5 23:26:08 2023, MaxMem=  3932160000 cpu:               1.6 elap:               0.1
 (Enter /mnt/opt/groups/app-gaussian/g16-avx2/l1110.exe)
 Forming Gx(P) for the SCF density, NAtomX=    30.
 Integral derivatives from FoFJK, PRISM(SPDF).
 Do as many integral derivatives as possible in FoFJK.
 G2DrvN: MDV=    3932156834.
 G2DrvN: will do    31 centers at a time, making    1 passes.
 Calling FoFCou, ICntrl=  3107 FMM=F I1Cent=   0 AccDes= 1.00D-11.
 FoFJK:  IHMeth= 1 ICntrl=    3107 DoSepK=F KAlg= 0 I1Cent=           0 FoldK=F
 IRaf=         0 NMat=       1 IRICut=       1 DoRegI=T DoRafI=F ISym2E= 1 IDoP0=0 IntGTp=1.
 FoFCou: FMM=F IPFlag=           0 FMFlag=      100000 FMFlg1=           0
         NFxFlg=           0 DoJE=F BraDBF=F KetDBF=F FulRan=T
         wScrn=  0.000000 ICntrl=      3107 IOpCl=  0 I1Cent=           0 NGrid=           0
         NMat0=    1 NMatS0=      1 NMatT0=    0 NMatD0=    1 NMtDS0=    0 NMtDT0=    0
 Petite list used in FoFCou.
 End of G2Drv F.D. properties file   721 does not exist.
 End of G2Drv F.D. properties file   722 does not exist.
 End of G2Drv F.D. properties file   788 does not exist.
 Leave Link 1110 at Sun Nov  5 23:26:14 2023, MaxMem=  3932160000 cpu:             238.8 elap:               6.0
 (Enter /mnt/opt/groups/app-gaussian/g16-avx2/l1002.exe)
 Minotr:  Closed shell wavefunction.
          IDoAtm=111111111111111111111111111111
          Direct CPHF calculation.
          Differentiating once with respect to electric field.
                with respect to dipole field.
          Differentiating once with respect to nuclear coordinates.
          Using symmetry in CPHF.
          Requested convergence is 1.0D-08 RMS, and 1.0D-07 maximum.
          Secondary convergence is 1.0D-12 RMS, and 1.0D-12 maximum.
          NewPWx=T KeepS1=F KeepF1=F KeepIn=T MapXYZ=F SortEE=F KeepMc=T.
         9025 words used for storage of precomputed grid.
 Keep R1 ints in memory in symmetry-blocked form, NReq=1886512018.
 FoFCou: FMM=F IPFlag=           0 FMFlag=           0 FMFlg1=           0
         NFxFlg=           0 DoJE=F BraDBF=F KetDBF=F FulRan=T
         wScrn=  0.000000 ICntrl=       600 IOpCl=  0 I1Cent=           0 NGrid=           0
         NMat0=    1 NMatS0=  54615 NMatT0=    0 NMatD0=    1 NMtDS0=    0 NMtDT0=    0
 Petite list used in FoFCou.
          MDV=    3932160000 using IRadAn=       1.
          Solving linear equations simultaneously, MaxMat=       0.
          There are    48 degrees of freedom in the 1st order CPHF.  IDoFFX=4 NUNeed=    48.
     48 vectors produced by pass  0 Test12= 3.38D-14 2.08D-09 XBig12= 4.27D+02 1.17D+01.
 AX will form    48 AO Fock derivatives at one time.
     48 vectors produced by pass  1 Test12= 3.38D-14 2.08D-09 XBig12= 8.59D+01 1.75D+00.
     48 vectors produced by pass  2 Test12= 3.38D-14 2.08D-09 XBig12= 3.72D+00 2.40D-01.
     48 vectors produced by pass  3 Test12= 3.38D-14 2.08D-09 XBig12= 7.29D-02 2.78D-02.
     48 vectors produced by pass  4 Test12= 3.38D-14 2.08D-09 XBig12= 5.52D-04 2.20D-03.
     48 vectors produced by pass  5 Test12= 3.38D-14 2.08D-09 XBig12= 2.38D-06 1.12D-04.
     29 vectors produced by pass  6 Test12= 3.38D-14 2.08D-09 XBig12= 6.05D-09 9.41D-06.
     10 vectors produced by pass  7 Test12= 3.38D-14 2.08D-09 XBig12= 8.60D-12 2.64D-07.
      3 vectors produced by pass  8 Test12= 3.38D-14 2.08D-09 XBig12= 1.28D-14 9.41D-09.
 InvSVY:  IOpt=1 It=  1 EMax= 1.07D-14
 Solved reduced A of dimension   330 with    48 vectors.
 FullF1:  Do perturbations      1 to      48.
 Isotropic polarizability for W=    0.000000      191.24 Bohr**3.
 End of Minotr F.D. properties file   721 does not exist.
 End of Minotr F.D. properties file   722 does not exist.
 End of Minotr F.D. properties file   788 does not exist.
 Leave Link 1002 at Sun Nov  5 23:26:35 2023, MaxMem=  3932160000 cpu:             829.5 elap:              20.8
 (Enter /mnt/opt/groups/app-gaussian/g16-avx2/l601.exe)
 Copying SCF densities to generalized density rwf, IOpCl= 0 IROHF=0.

 **********************************************************************

            Population analysis using the SCF Density.

 **********************************************************************

 Orbital symmetries:
       Occupied  (A1) (A1) (B2) (B2) (A1) (B2) (A1) (B2) (A1) (B2)
                 (B2) (A1) (A1) (B2) (A1) (B2) (B2) (A1) (A1) (A1)
                 (B2) (A1) (A1) (B2) (B2) (A1) (B2) (A1) (A1) (B2)
                 (A1) (B2) (B2) (A1) (A1) (B2) (A1) (A1) (B2) (B2)
                 (A1) (A1) (B2) (A1) (B2) (B1) (B2) (A1) (B1) (A2)
                 (A1) (B2) (B2) (A1) (B1) (B1) (A2) (A2) (B1) (A2)
       Virtual   (A2) (B1) (B1) (B1) (A2) (A2) (A1) (A1) (B2) (B2)
                 (A1) (A2) (B1) (A1) (B2) (B2) (A1) (A1) (B2) (A2)
                 (A1) (B2) (B2) (A1) (A1) (B2) (A1) (B2) (A1) (B2)
                 (A1) (B2) (A1) (B2) (B2) (A1) (B2) (B1) (B1) (A2)
                 (A1) (B2) (A1) (A1) (A1) (B2) (B2) (A1) (A1) (B2)
                 (B1) (A2) (B1) (A1) (B2) (B2) (A1) (A1) (B2) (A2)
                 (B1) (A1) (A1) (B2) (B2) (B1) (A2) (B2) (B1) (A2)
                 (B1) (A2) (A2) (A1) (B2) (A2) (B1) (A1) (B2) (A1)
                 (B2) (A1) (B2) (B2) (A1) (A1) (B2) (B2) (A2) (B2)
                 (A1) (A1) (B2) (A1) (A1) (B2) (B2) (A1) (B2) (A1)
                 (B2) (A1) (A1) (B2) (A1) (B2) (A1) (B2) (B1) (B1)
                 (B2) (A1) (B2) (B1) (A2) (B1) (A2) (B1) (A2) (B1)
                 (B2) (B1) (A2) (B1) (A2) (B1) (A2) (A1) (A1) (B2)
                 (B2) (A1) (A1) (B2) (B2) (A1) (A1) (A1) (A2) (A1)
                 (B2) (B1) (A2) (A1) (B2) (B2) (A1) (A1) (A1) (B2)
                 (B2) (A1) (B2) (A1) (B2) (A1) (A1) (B2) (B1) (B2)
                 (B1) (A2) (A2) (B1) (A2) (B2) (A1) (B2) (A1) (A1)
                 (B2) (B1) (A2) (A1) (B2) (B2) (A2) (B1) (B1) (A2)
                 (B1) (A2) (A1) (B2) (B2) (A1) (B1) (A1) (B2) (A2)
                 (B1) (A2) (B2) (A1) (B2) (B1) (A2) (A1) (B2) (A1)
                 (B2) (A1) (A1) (B1) (A2) (B2) (A1) (B1) (A2) (B2)
                 (B1) (A2) (A1) (B2) (B2) (A2) (A2) (B1) (B2) (A1)
                 (A1) (A2) (A1) (B2) (B2) (A1) (B2) (A1) (B2) (A1)
                 (A1) (B2) (B2) (B2) (B2) (A1) (A1) (B2) (A1) (B2)
                 (B2) (A1) (A1) (B2) (B2) (A1) (A1) (B2) (B2) (B2)
                 (A1) (B2) (A1) (B2) (A1) (A1) (A1) (B2) (B2) (A1)
                 (B2) (B2) (A1) (A1) (A1) (B2) (B2) (B2) (A1) (B2)
 The electronic state is 1-A1.
 Alpha  occ. eigenvalues --  -10.20101 -10.20083 -10.20083 -10.20041 -10.20041
 Alpha  occ. eigenvalues --  -10.20023 -10.18977 -10.18977 -10.18977 -10.18934
 Alpha  occ. eigenvalues --  -10.18934 -10.18934 -10.18878 -10.18878 -10.18878
 Alpha  occ. eigenvalues --  -10.18869 -10.18869 -10.18869  -0.88397  -0.84663
 Alpha  occ. eigenvalues --   -0.84663  -0.78748  -0.77006  -0.77006  -0.72764
 Alpha  occ. eigenvalues --   -0.71737  -0.71737  -0.63850  -0.62236  -0.62236
 Alpha  occ. eigenvalues --   -0.58324  -0.58324  -0.54972  -0.53970  -0.49367
 Alpha  occ. eigenvalues --   -0.49367  -0.48090  -0.46389  -0.46389  -0.42717
 Alpha  occ. eigenvalues --   -0.42717  -0.41977  -0.41977  -0.41529  -0.41307
 Alpha  occ. eigenvalues --   -0.40423  -0.37447  -0.35865  -0.35821  -0.35821
 Alpha  occ. eigenvalues --   -0.35695  -0.35695  -0.31989  -0.31989  -0.29069
 Alpha  occ. eigenvalues --   -0.27803  -0.27803  -0.23483  -0.21535  -0.21535
 Alpha virt. eigenvalues --   -0.03479  -0.03479  -0.02579   0.03200   0.03200
 Alpha virt. eigenvalues --    0.05345   0.09150   0.09749   0.09749   0.13422
 Alpha virt. eigenvalues --    0.13422   0.15086   0.15086   0.15321   0.16752
 Alpha virt. eigenvalues --    0.17271   0.17271   0.22479   0.22479   0.24282
 Alpha virt. eigenvalues --    0.24336   0.24336   0.25223   0.25872   0.29583
 Alpha virt. eigenvalues --    0.29593   0.29593   0.29738   0.31301   0.31301
 Alpha virt. eigenvalues --    0.37200   0.37200   0.40546   0.40546   0.43768
 Alpha virt. eigenvalues --    0.44752   0.47219   0.50270   0.52878   0.52878
 Alpha virt. eigenvalues --    0.53422   0.53422   0.54061   0.55557   0.55576
 Alpha virt. eigenvalues --    0.55576   0.56648   0.56648   0.57251   0.57251
 Alpha virt. eigenvalues --    0.57487   0.57487   0.57580   0.60240   0.60240
 Alpha virt. eigenvalues --    0.60990   0.61127   0.61712   0.61713   0.62142
 Alpha virt. eigenvalues --    0.62329   0.63009   0.63205   0.63205   0.64129
 Alpha virt. eigenvalues --    0.64464   0.64464   0.67791   0.70010   0.70010
 Alpha virt. eigenvalues --    0.73683   0.73683   0.74859   0.79134   0.79134
 Alpha virt. eigenvalues --    0.80489   0.80489   0.80753   0.82140   0.82140
 Alpha virt. eigenvalues --    0.82157   0.85647   0.85647   0.89030   0.89398
 Alpha virt. eigenvalues --    0.90053   0.90053   0.92789   0.93867   0.94632
 Alpha virt. eigenvalues --    0.94632   0.95636   0.95636   0.97049   0.99631
 Alpha virt. eigenvalues --    0.99632   1.00969   1.06234   1.06234   1.09927
 Alpha virt. eigenvalues --    1.09928   1.11005   1.12562   1.12562   1.16741
 Alpha virt. eigenvalues --    1.17464   1.20032   1.20032   1.21833   1.22946
 Alpha virt. eigenvalues --    1.23246   1.23246   1.25655   1.26451   1.26451
 Alpha virt. eigenvalues --    1.32669   1.32669   1.35470   1.36277   1.36277
 Alpha virt. eigenvalues --    1.37011   1.40943   1.41199   1.41551   1.41551
 Alpha virt. eigenvalues --    1.43584   1.43584   1.43594   1.44152   1.44152
 Alpha virt. eigenvalues --    1.50692   1.50692   1.51621   1.51621   1.57784
 Alpha virt. eigenvalues --    1.57784   1.66631   1.71085   1.73459   1.73497
 Alpha virt. eigenvalues --    1.75745   1.78524   1.78525   1.79223   1.79223
 Alpha virt. eigenvalues --    1.82273   1.82273   1.86541   1.87226   1.87226
 Alpha virt. eigenvalues --    1.89391   1.89391   1.91254   1.93001   1.93001
 Alpha virt. eigenvalues --    1.93470   1.94915   1.94915   1.95141   1.95657
 Alpha virt. eigenvalues --    1.97176   1.97176   2.00155   2.00155   2.00759
 Alpha virt. eigenvalues --    2.02513   2.03542   2.03542   2.03766   2.10751
 Alpha virt. eigenvalues --    2.10751   2.19527   2.19528   2.20098   2.20098
 Alpha virt. eigenvalues --    2.20487   2.23642   2.23642   2.28513   2.30912
 Alpha virt. eigenvalues --    2.32871   2.32872   2.32988   2.32988   2.35179
 Alpha virt. eigenvalues --    2.36424   2.38352   2.38432   2.38432   2.39353
 Alpha virt. eigenvalues --    2.39354   2.39522   2.44635   2.44635   2.45258
 Alpha virt. eigenvalues --    2.46044   2.46044   2.47591   2.48382   2.48383
 Alpha virt. eigenvalues --    2.51015   2.51015   2.53762   2.55963   2.56927
 Alpha virt. eigenvalues --    2.57068   2.57068   2.58580   2.58580   2.58596
 Alpha virt. eigenvalues --    2.62616   2.62616   2.65322   2.65323   2.67762
 Alpha virt. eigenvalues --    2.71538   2.71849   2.71849   2.73009   2.73009
 Alpha virt. eigenvalues --    2.76308   2.77419   2.78565   2.78565   2.83118
 Alpha virt. eigenvalues --    2.83118   2.94481   2.94482   2.96565   2.99671
 Alpha virt. eigenvalues --    3.12225   3.12226   3.13602   3.19121   3.19164
 Alpha virt. eigenvalues --    3.19165   3.24619   3.24619   3.24833   3.28152
 Alpha virt. eigenvalues --    3.29661   3.29661   3.35689   3.35689   3.40704
 Alpha virt. eigenvalues --    3.47043   3.49212   3.49213   3.52135   3.82180
 Alpha virt. eigenvalues --    3.82181   3.92362   4.07203   4.12240   4.12240
 Alpha virt. eigenvalues --    4.14336   4.14830   4.14830   4.18388   4.18388
 Alpha virt. eigenvalues --    4.20145   4.34363   4.34363   4.39167   4.48542
 Alpha virt. eigenvalues --    4.48542   4.51945   4.75830   4.75830   4.99358
          Condensed to atoms (all electrons):
               1          2          3          4          5          6
     1  C    5.037472   0.491459  -0.087648  -0.021422  -0.059670   0.011284
     2  C    0.491459   5.061080   0.227620  -0.087648   0.387415   0.031281
     3  C   -0.087648   0.227620   5.061084   0.491456   0.031283   0.387416
     4  C   -0.021422  -0.087648   0.491456   5.037470   0.011284  -0.059671
     5  C   -0.059670   0.387415   0.031283   0.011284   5.061080  -0.087952
     6  C    0.011284   0.031281   0.387416  -0.059671  -0.087952   5.061094
     7  C   -0.001412  -0.087952   0.031282   0.014566   0.031281   0.227608
     8  C    0.014565   0.031283  -0.087952  -0.001412   0.227620   0.031282
     9  C   -0.000008  -0.001412   0.011285  -0.000073   0.014565  -0.087649
    10  C   -0.000073   0.014565  -0.059673  -0.065293  -0.001412   0.491459
    11  C   -0.000025  -0.000699  -0.037995  -0.025014   0.000059  -0.010448
    12  C    0.000568   0.008613  -0.010449   0.509373  -0.000267  -0.037995
    13  H    0.000013  -0.000239   0.002418  -0.033876   0.000002   0.001326
    14  H   -0.000000   0.000016   0.001326   0.004057  -0.000000   0.002418
    15  C    0.509374  -0.010448   0.008613   0.000568  -0.037995  -0.000267
    16  C   -0.025015  -0.037995  -0.000699  -0.000025  -0.010448   0.000059
    17  C   -0.065294  -0.059670   0.014565  -0.000073   0.491459  -0.001412
    18  H   -0.033876   0.002418  -0.000239   0.000013   0.001326   0.000002
    19  H    0.004057   0.001326   0.000016  -0.000000   0.002418  -0.000000
    20  C   -0.000073   0.011284  -0.001412  -0.000008  -0.087648   0.014566
    21  C    0.000000   0.000059  -0.000267   0.000000  -0.000699   0.008613
    22  H   -0.000000  -0.000000   0.000002   0.000000   0.000016  -0.000239
    23  C    0.000000  -0.000267   0.000059   0.000000   0.008613  -0.000699
    24  H    0.000000   0.000002  -0.000000  -0.000000  -0.000239   0.000016
    25  H    0.000002  -0.000197   0.004635   0.000697   0.000021  -0.028485
    26  H    0.000000   0.000021  -0.000222  -0.000001  -0.000197  -0.015738
    27  H   -0.000001  -0.000222   0.000021   0.000000  -0.015738  -0.000197
    28  H    0.000697   0.004635  -0.000197   0.000002  -0.028485   0.000021
    29  H    0.358179  -0.028485  -0.015737   0.003252   0.004635  -0.000222
    30  H    0.003253  -0.015738  -0.028486   0.358179  -0.000222   0.004635
               7          8          9         10         11         12
     1  C   -0.001412   0.014565  -0.000008  -0.000073  -0.000025   0.000568
     2  C   -0.087952   0.031283  -0.001412   0.014565  -0.000699   0.008613
     3  C    0.031282  -0.087952   0.011285  -0.059673  -0.037995  -0.010449
     4  C    0.014566  -0.001412  -0.000073  -0.065293  -0.025014   0.509373
     5  C    0.031281   0.227620   0.014565  -0.001412   0.000059  -0.000267
     6  C    0.227608   0.031282  -0.087649   0.491459  -0.010448  -0.037995
     7  C    5.061094   0.387416   0.491459  -0.087649   0.008613  -0.000699
     8  C    0.387416   5.061084  -0.059673   0.011285  -0.000267   0.000059
     9  C    0.491459  -0.059673   5.037474  -0.021423   0.000568  -0.000025
    10  C   -0.087649   0.011285  -0.021423   5.037474   0.509370  -0.025015
    11  C    0.008613  -0.000267   0.000568   0.509370   4.849708   0.512160
    12  C   -0.000699   0.000059  -0.000025  -0.025015   0.512160   4.849703
    13  H    0.000016  -0.000000  -0.000000   0.004057  -0.039358   0.364833
    14  H   -0.000239   0.000002   0.000013  -0.033875   0.364833  -0.039357
    15  C    0.000059  -0.000699   0.000000   0.000000   0.000000  -0.000015
    16  C   -0.000267   0.008613   0.000000   0.000000   0.000000   0.000000
    17  C    0.011284  -0.087648  -0.000073  -0.000008   0.000000   0.000000
    18  H   -0.000000   0.000016  -0.000000   0.000000  -0.000000   0.000000
    19  H    0.000002  -0.000239   0.000000  -0.000000   0.000000  -0.000000
    20  C   -0.059671   0.491456  -0.065293  -0.000073   0.000000   0.000000
    21  C   -0.010448  -0.037995   0.509370   0.000568  -0.000015   0.000000
    22  H    0.002418   0.001326  -0.033875   0.000013   0.000000  -0.000000
    23  C   -0.037995  -0.010449  -0.025015  -0.000025   0.000000   0.000000
    24  H    0.001326   0.002418   0.004057  -0.000000  -0.000000   0.000000
    25  H   -0.015738  -0.000222   0.003252   0.358179  -0.044825   0.004767
    26  H   -0.028485   0.004635   0.358179   0.003252   0.000393  -0.000008
    27  H    0.004635  -0.028486   0.000697   0.000002  -0.000000  -0.000000
    28  H   -0.000222  -0.015737  -0.000001   0.000000  -0.000000  -0.000000
    29  H    0.000021  -0.000197   0.000000  -0.000001  -0.000008   0.000393
    30  H   -0.000197   0.000021   0.000002   0.000697   0.004767  -0.044825
              13         14         15         16         17         18
     1  C    0.000013  -0.000000   0.509374  -0.025015  -0.065294  -0.033876
     2  C   -0.000239   0.000016  -0.010448  -0.037995  -0.059670   0.002418
     3  C    0.002418   0.001326   0.008613  -0.000699   0.014565  -0.000239
     4  C   -0.033876   0.004057   0.000568  -0.000025  -0.000073   0.000013
     5  C    0.000002  -0.000000  -0.037995  -0.010448   0.491459   0.001326
     6  C    0.001326   0.002418  -0.000267   0.000059  -0.001412   0.000002
     7  C    0.000016  -0.000239   0.000059  -0.000267   0.011284  -0.000000
     8  C   -0.000000   0.000002  -0.000699   0.008613  -0.087648   0.000016
     9  C   -0.000000   0.000013   0.000000   0.000000  -0.000073  -0.000000
    10  C    0.004057  -0.033875   0.000000   0.000000  -0.000008   0.000000
    11  C   -0.039358   0.364833   0.000000   0.000000   0.000000  -0.000000
    12  C    0.364833  -0.039357  -0.000015   0.000000   0.000000   0.000000
    13  H    0.626793  -0.005064   0.000000  -0.000000   0.000000   0.000000
    14  H   -0.005064   0.626792  -0.000000   0.000000  -0.000000  -0.000000
    15  C    0.000000  -0.000000   4.849701   0.512162  -0.025015   0.364833
    16  C   -0.000000   0.000000   0.512162   4.849701   0.509374  -0.039357
    17  C    0.000000  -0.000000  -0.025015   0.509374   5.037472   0.004057
    18  H    0.000000  -0.000000   0.364833  -0.039357   0.004057   0.626792
    19  H   -0.000000  -0.000000  -0.039357   0.364833  -0.033876  -0.005064
    20  C   -0.000000   0.000000  -0.000025   0.000568  -0.021422  -0.000000
    21  C   -0.000000   0.000000   0.000000   0.000000  -0.000025   0.000000
    22  H   -0.000000   0.000000   0.000000  -0.000000  -0.000000  -0.000000
    23  C    0.000000  -0.000000   0.000000  -0.000015   0.000568  -0.000000
    24  H   -0.000000  -0.000000  -0.000000   0.000000   0.000013  -0.000000
    25  H   -0.000223  -0.005960  -0.000000  -0.000000   0.000000   0.000000
    26  H    0.000000   0.000004  -0.000000  -0.000000   0.000002  -0.000000
    27  H   -0.000000   0.000000  -0.000008   0.000393   0.003253   0.000000
    28  H    0.000000  -0.000000   0.004767  -0.044824   0.358179  -0.000223
    29  H    0.000004   0.000000  -0.044824   0.004767   0.000697  -0.005960
    30  H   -0.005960  -0.000223   0.000393  -0.000008  -0.000001   0.000004
              19         20         21         22         23         24
     1  C    0.004057  -0.000073   0.000000  -0.000000   0.000000   0.000000
     2  C    0.001326   0.011284   0.000059  -0.000000  -0.000267   0.000002
     3  C    0.000016  -0.001412  -0.000267   0.000002   0.000059  -0.000000
     4  C   -0.000000  -0.000008   0.000000   0.000000   0.000000  -0.000000
     5  C    0.002418  -0.087648  -0.000699   0.000016   0.008613  -0.000239
     6  C   -0.000000   0.014566   0.008613  -0.000239  -0.000699   0.000016
     7  C    0.000002  -0.059671  -0.010448   0.002418  -0.037995   0.001326
     8  C   -0.000239   0.491456  -0.037995   0.001326  -0.010449   0.002418
     9  C    0.000000  -0.065293   0.509370  -0.033875  -0.025015   0.004057
    10  C   -0.000000  -0.000073   0.000568   0.000013  -0.000025  -0.000000
    11  C    0.000000   0.000000  -0.000015   0.000000   0.000000  -0.000000
    12  C   -0.000000   0.000000   0.000000  -0.000000   0.000000   0.000000
    13  H   -0.000000  -0.000000  -0.000000  -0.000000   0.000000  -0.000000
    14  H   -0.000000   0.000000   0.000000   0.000000  -0.000000  -0.000000
    15  C   -0.039357  -0.000025   0.000000   0.000000   0.000000  -0.000000
    16  C    0.364833   0.000568   0.000000  -0.000000  -0.000015   0.000000
    17  C   -0.033876  -0.021422  -0.000025  -0.000000   0.000568   0.000013
    18  H   -0.005064  -0.000000   0.000000  -0.000000  -0.000000  -0.000000
    19  H    0.626792   0.000013  -0.000000  -0.000000   0.000000   0.000000
    20  C    0.000013   5.037470  -0.025014   0.004057   0.509373  -0.033876
    21  C   -0.000000  -0.025014   4.849708   0.364833   0.512160  -0.039358
    22  H   -0.000000   0.004057   0.364833   0.626792  -0.039357  -0.005064
    23  C    0.000000   0.509373   0.512160  -0.039357   4.849703   0.364833
    24  H    0.000000  -0.033876  -0.039358  -0.005064   0.364833   0.626793
    25  H   -0.000000  -0.000001   0.000393   0.000004  -0.000008   0.000000
    26  H    0.000000   0.000697  -0.044825  -0.005960   0.004767  -0.000223
    27  H    0.000004   0.358179   0.004767  -0.000223  -0.044825  -0.005960
    28  H   -0.005960   0.003252  -0.000008   0.000000   0.000393   0.000004
    29  H   -0.000223   0.000002  -0.000000  -0.000000  -0.000000   0.000000
    30  H    0.000000   0.000000  -0.000000   0.000000  -0.000000  -0.000000
              25         26         27         28         29         30
     1  C    0.000002   0.000000  -0.000001   0.000697   0.358179   0.003253
     2  C   -0.000197   0.000021  -0.000222   0.004635  -0.028485  -0.015738
     3  C    0.004635  -0.000222   0.000021  -0.000197  -0.015737  -0.028486
     4  C    0.000697  -0.000001   0.000000   0.000002   0.003252   0.358179
     5  C    0.000021  -0.000197  -0.015738  -0.028485   0.004635  -0.000222
     6  C   -0.028485  -0.015738  -0.000197   0.000021  -0.000222   0.004635
     7  C   -0.015738  -0.028485   0.004635  -0.000222   0.000021  -0.000197
     8  C   -0.000222   0.004635  -0.028486  -0.015737  -0.000197   0.000021
     9  C    0.003252   0.358179   0.000697  -0.000001   0.000000   0.000002
    10  C    0.358179   0.003252   0.000002   0.000000  -0.000001   0.000697
    11  C   -0.044825   0.000393  -0.000000  -0.000000  -0.000008   0.004767
    12  C    0.004767  -0.000008  -0.000000  -0.000000   0.000393  -0.044825
    13  H   -0.000223   0.000000  -0.000000   0.000000   0.000004  -0.005960
    14  H   -0.005960   0.000004   0.000000  -0.000000   0.000000  -0.000223
    15  C   -0.000000  -0.000000  -0.000008   0.004767  -0.044824   0.000393
    16  C   -0.000000  -0.000000   0.000393  -0.044824   0.004767  -0.000008
    17  C    0.000000   0.000002   0.003253   0.358179   0.000697  -0.000001
    18  H    0.000000  -0.000000   0.000000  -0.000223  -0.005960   0.000004
    19  H   -0.000000   0.000000   0.000004  -0.005960  -0.000223   0.000000
    20  C   -0.000001   0.000697   0.358179   0.003252   0.000002   0.000000
    21  C    0.000393  -0.044825   0.004767  -0.000008  -0.000000  -0.000000
    22  H    0.000004  -0.005960  -0.000223   0.000000  -0.000000   0.000000
    23  C   -0.000008   0.004767  -0.044825   0.000393  -0.000000  -0.000000
    24  H    0.000000  -0.000223  -0.005960   0.000004   0.000000  -0.000000
    25  H    0.635729   0.002890   0.000000   0.000000   0.000000   0.000019
    26  H    0.002890   0.635729   0.000019   0.000000   0.000000   0.000000
    27  H    0.000000   0.000019   0.635731   0.002891   0.000000   0.000000
    28  H    0.000000   0.000000   0.002891   0.635728   0.000019   0.000000
    29  H    0.000000   0.000000   0.000000   0.000019   0.635728   0.002891
    30  H    0.000019   0.000000   0.000000   0.000000   0.002891   0.635731
 Mulliken charges:
               1
     1  C   -0.136408
     2  C    0.057897
     3  C    0.057897
     4  C   -0.136403
     5  C    0.057897
     6  C    0.057895
     7  C    0.057895
     8  C    0.057897
     9  C   -0.136402
    10  C   -0.136402
    11  C   -0.091821
    12  C   -0.091817
    13  H    0.085256
    14  H    0.085256
    15  C   -0.091818
    16  C   -0.091818
    17  C   -0.136408
    18  H    0.085256
    19  H    0.085256
    20  C   -0.136403
    21  C   -0.091821
    22  H    0.085256
    23  C   -0.091817
    24  H    0.085256
    25  H    0.085070
    26  H    0.085070
    27  H    0.085069
    28  H    0.085071
    29  H    0.085071
    30  H    0.085069
 Sum of Mulliken charges =  -0.00000
 Mulliken charges with hydrogens summed into heavy atoms:
               1
     1  C   -0.051337
     2  C    0.057897
     3  C    0.057897
     4  C   -0.051334
     5  C    0.057897
     6  C    0.057895
     7  C    0.057895
     8  C    0.057897
     9  C   -0.051332
    10  C   -0.051332
    11  C   -0.006564
    12  C   -0.006561
    15  C   -0.006562
    16  C   -0.006562
    17  C   -0.051337
    20  C   -0.051334
    21  C   -0.006564
    23  C   -0.006561
 APT charges:
               1
     1  C   -0.047065
     2  C    0.032914
     3  C    0.032914
     4  C   -0.047087
     5  C    0.032914
     6  C    0.032907
     7  C    0.032907
     8  C    0.032914
     9  C   -0.047083
    10  C   -0.047083
    11  C   -0.027940
    12  C   -0.027951
    13  H    0.012057
    14  H    0.012060
    15  C   -0.027948
    16  C   -0.027948
    17  C   -0.047065
    18  H    0.012061
    19  H    0.012061
    20  C   -0.047087
    21  C   -0.027940
    22  H    0.012060
    23  C   -0.027951
    24  H    0.012057
    25  H    0.030060
    26  H    0.030060
    27  H    0.030058
    28  H    0.030043
    29  H    0.030043
    30  H    0.030058
 Sum of APT charges =  -0.00000
 APT charges with hydrogens summed into heavy atoms:
               1
     1  C   -0.017022
     2  C    0.032914
     3  C    0.032914
     4  C   -0.017029
     5  C    0.032914
     6  C    0.032907
     7  C    0.032907
     8  C    0.032914
     9  C   -0.017024
    10  C   -0.017024
    11  C   -0.015879
    12  C   -0.015894
    15  C   -0.015887
    16  C   -0.015887
    17  C   -0.017022
    20  C   -0.017029
    21  C   -0.015879
    23  C   -0.015894
 Electronic spatial extent (au):  <R**2>=           4118.2446
 Charge=              0.0000 electrons
 Dipole moment (field-independent basis, Debye):
    X=              0.0000    Y=             -0.0000    Z=              0.0000  Tot=              0.0000
 Quadrupole moment (field-independent basis, Debye-Ang):
   XX=           -109.1718   YY=            -89.2258   ZZ=            -89.2256
   XY=              0.0000   XZ=              0.0000   YZ=              0.0000
 Traceless Quadrupole moment (field-independent basis, Debye-Ang):
   XX=            -13.2974   YY=              6.6486   ZZ=              6.6488
   XY=              0.0000   XZ=              0.0000   YZ=              0.0000
 Octapole moment (field-independent basis, Debye-Ang**2):
  XXX=              0.0000  YYY=             -0.0000  ZZZ=              0.9672  XYY=              0.0000
  XXY=              0.0000  XXZ=             -0.0000  XZZ=              0.0000  YZZ=              0.0000
  YYZ=             -0.9669  XYZ=             -0.0000
 Hexadecapole moment (field-independent basis, Debye-Ang**3):
 XXXX=           -113.1186 YYYY=          -2527.1683 ZZZZ=          -2527.1794 XXXY=             -0.0000
 XXXZ=             -0.0000 YYYX=             -0.0000 YYYZ=             -0.0000 ZZZX=             -0.0000
 ZZZY=              0.0000 XXYY=           -532.1656 XXZZ=           -532.1692 YYZZ=           -842.3904
 XXYZ=              0.0000 YYXZ=              0.0000 ZZXY=             -0.0000
 N-N= 1.155712314204D+03 E-N=-3.916241006900D+03  KE= 6.864576411646D+02
 Symmetry A1   KE= 3.370578413976D+02
 Symmetry A2   KE= 8.826574695252D+00
 Symmetry B1   KE= 1.035358771429D+01
 Symmetry B2   KE= 3.302196373575D+02
  Exact polarizability:      55.967       0.000     258.877      -0.000      -0.000     258.875
 Approx polarizability:      92.092       0.000     442.406       0.000       0.000     442.408
 No NMR shielding tensors so no spin-rotation constants.
 Leave Link  601 at Sun Nov  5 23:26:35 2023, MaxMem=  3932160000 cpu:               9.0 elap:               0.3
 (Enter /mnt/opt/groups/app-gaussian/g16-avx2/l701.exe)
 ... and contract with generalized density number  0.
 Compute integral second derivatives.
 R6Disp: Adding Grimme-D3 dispersion energy 2nd derivatives to the Hessian.
 Leave Link  701 at Sun Nov  5 23:26:35 2023, MaxMem=  3932160000 cpu:              10.9 elap:               0.3
 (Enter /mnt/opt/groups/app-gaussian/g16-avx2/l702.exe)
 L702 exits ... SP integral derivatives will be done elsewhere.
 Leave Link  702 at Sun Nov  5 23:26:36 2023, MaxMem=  3932160000 cpu:               0.8 elap:               0.0
 (Enter /mnt/opt/groups/app-gaussian/g16-avx2/l703.exe)
 Integral derivatives from FoFJK, PRISM(SPDF).
 Compute integral second derivatives, UseDBF=F ICtDFT=           0.
 Calling FoFJK, ICntrl=    100127 FMM=F ISym2X=1 I1Cent= 0 IOpClX= 0 NMat=1 NMatS=1 NMatT=0.
 FoFJK:  IHMeth= 1 ICntrl=  100127 DoSepK=F KAlg= 0 I1Cent=           0 FoldK=F
 IRaf=         0 NMat=       1 IRICut=       1 DoRegI=T DoRafI=F ISym2E= 1 IDoP0=0 IntGTp=1.
 FoFCou: FMM=F IPFlag=           0 FMFlag=      100000 FMFlg1=         800
         NFxFlg=           0 DoJE=F BraDBF=F KetDBF=F FulRan=T
         wScrn=  0.000000 ICntrl=    100127 IOpCl=  0 I1Cent=           0 NGrid=           0
         NMat0=    1 NMatS0=      1 NMatT0=    0 NMatD0=    1 NMtDS0=    0 NMtDT0=    0
 Petite list used in FoFCou.
 Leave Link  703 at Sun Nov  5 23:26:47 2023, MaxMem=  3932160000 cpu:             437.3 elap:              11.0
 (Enter /mnt/opt/groups/app-gaussian/g16-avx2/l716.exe)
 Dipole        = 6.80482954D-17-3.78676402D-14 1.21256232D-05
 Polarizability= 5.59672748D+01 1.70227265D-14 2.58876722D+02
                -4.98485661D-17-8.06555929D-08 2.58875167D+02
 Full mass-weighted force constant matrix:
 Low frequencies ---   -4.5843   -2.3376   -1.5324   -0.0010   -0.0009   -0.0007
 Low frequencies ---   46.8088   47.1779  103.6048
 Diagonal vibrational polarizability:
        9.8920225       1.4542628       1.4542417
 Harmonic frequencies (cm**-1), IR intensities (KM/Mole), Raman scattering
 activities (A**4/AMU), depolarization ratios for plane and unpolarized
 incident light, reduced masses (AMU), force constants (mDyne/A),
 and normal coordinates:
                      1                      2                      3
                     B1                     A2                     A2
 Frequencies --     46.8072                47.1717               103.6047
 Red. masses --      3.7617                 3.7629                 3.2219
 Frc consts  --      0.0049                 0.0049                 0.0204
 IR Inten    --      0.0000                 0.0000                 0.0000
  Atom  AN      X      Y      Z        X      Y      Z        X      Y      Z
     1   6    -0.05  -0.00   0.00     0.22   0.00   0.00    -0.15  -0.00  -0.00
     2   6     0.03  -0.00   0.00     0.08   0.00  -0.00    -0.03  -0.00  -0.00
     3   6     0.06   0.00   0.00     0.07   0.00   0.00     0.03   0.00   0.00
     4   6     0.21   0.00   0.00     0.07   0.00   0.00     0.15   0.00   0.00
     5   6     0.03  -0.00  -0.00    -0.08  -0.00  -0.00     0.03   0.00  -0.00
     6   6    -0.09  -0.00   0.00    -0.02   0.00   0.00    -0.03   0.00   0.00
     7   6    -0.09   0.00  -0.00     0.02   0.00   0.00     0.03  -0.00   0.00
     8   6     0.06   0.00  -0.00    -0.07  -0.00  -0.00    -0.03  -0.00  -0.00
     9   6    -0.17  -0.00  -0.00     0.15   0.00   0.00     0.15  -0.00   0.00
    10   6    -0.17  -0.00   0.00    -0.15   0.00   0.00    -0.15   0.00   0.00
    11   6    -0.05  -0.00  -0.00    -0.15  -0.00  -0.00    -0.10   0.00   0.00
    12   6     0.16  -0.00  -0.00    -0.03   0.00  -0.00     0.10   0.00   0.00
    13   1     0.28  -0.00  -0.00    -0.03   0.00  -0.00     0.20   0.00  -0.00
    14   1    -0.11  -0.00  -0.00    -0.26  -0.00  -0.00    -0.20   0.00   0.00
    15   6    -0.11  -0.00   0.00     0.12  -0.00  -0.00    -0.10  -0.00  -0.00
    16   6    -0.11   0.00   0.00    -0.12  -0.00  -0.00     0.10   0.00  -0.00
    17   6    -0.05  -0.00   0.00    -0.22  -0.00  -0.00     0.15   0.00  -0.00
    18   1    -0.17  -0.00   0.00     0.23  -0.00  -0.00    -0.20  -0.00  -0.00
    19   1    -0.17   0.00   0.00    -0.23  -0.00  -0.00     0.20  -0.00  -0.00
    20   6     0.21   0.00  -0.00    -0.07  -0.00   0.00    -0.15  -0.00   0.00
    21   6    -0.05  -0.00  -0.00     0.15  -0.00  -0.00     0.10  -0.00   0.00
    22   1    -0.11   0.00  -0.00     0.26  -0.00  -0.00     0.20  -0.00   0.00
    23   6     0.16  -0.00  -0.00     0.03  -0.00   0.00    -0.10  -0.00   0.00
    24   1     0.28   0.00   0.00     0.03  -0.00   0.00    -0.20  -0.00   0.00
    25   1    -0.30  -0.00   0.00    -0.28   0.00   0.00    -0.31   0.00   0.00
    26   1    -0.30  -0.00  -0.00     0.28  -0.00   0.00     0.31  -0.00   0.00
    27   1     0.39   0.00  -0.00    -0.12  -0.00   0.00    -0.31  -0.00   0.00
    28   1    -0.09  -0.00   0.00    -0.40  -0.00   0.00     0.30   0.00  -0.00
    29   1    -0.09  -0.00  -0.00     0.40   0.00   0.00    -0.30  -0.00  -0.00
    30   1     0.39   0.00   0.00     0.12   0.00   0.00     0.31   0.00   0.00
                      4                      5                      6
                     B1                     B2                     A1
 Frequencies --    123.0468               262.5277               262.6598
 Red. masses --      4.9627                 4.8422                 4.8434
 Frc consts  --      0.0443                 0.1966                 0.1969
 IR Inten    --      1.6978                 0.2699                 0.2697
  Atom  AN      X      Y      Z        X      Y      Z        X      Y      Z
     1   6    -0.03  -0.00  -0.00     0.00   0.08  -0.13    -0.00  -0.00  -0.09
     2   6    -0.17  -0.00  -0.00     0.00  -0.08  -0.03     0.00  -0.01  -0.08
     3   6    -0.17  -0.00   0.00    -0.00  -0.10  -0.00     0.00  -0.02  -0.06
     4   6    -0.03   0.00   0.00    -0.00  -0.10   0.10     0.00  -0.02   0.10
     5   6    -0.17   0.00  -0.00     0.00  -0.08   0.03    -0.00   0.01  -0.08
     6   6    -0.17  -0.00   0.00    -0.00  -0.06  -0.00     0.00   0.02  -0.10
     7   6    -0.17   0.00   0.00     0.00  -0.06   0.00    -0.00  -0.02  -0.10
     8   6    -0.17   0.00  -0.00     0.00  -0.10   0.00    -0.00   0.02  -0.06
     9   6    -0.03  -0.00  -0.00     0.00   0.01  -0.04    -0.00  -0.17  -0.02
    10   6    -0.03   0.00  -0.00    -0.00   0.01   0.04     0.00   0.17  -0.02
    11   6     0.17  -0.00   0.00     0.00   0.02   0.13    -0.00   0.19   0.13
    12   6     0.17  -0.00   0.00     0.00  -0.04   0.16    -0.00   0.10   0.18
    13   1     0.33  -0.00  -0.00     0.00  -0.04   0.22    -0.00   0.10   0.28
    14   1     0.33  -0.00   0.00     0.00   0.07   0.16    -0.00   0.28   0.18
    15   6     0.17  -0.00  -0.00    -0.00   0.24  -0.06    -0.00  -0.00  -0.10
    16   6     0.17  -0.00  -0.00    -0.00   0.24   0.06     0.00   0.00  -0.10
    17   6    -0.03  -0.00  -0.00     0.00   0.08   0.13    -0.00   0.00  -0.09
    18   1     0.33  -0.00  -0.00    -0.00   0.34  -0.12    -0.00  -0.00  -0.10
    19   1     0.33  -0.00  -0.00    -0.00   0.34   0.12     0.00   0.00  -0.10
    20   6    -0.03   0.00   0.00     0.00  -0.10  -0.10    -0.00   0.02   0.10
    21   6     0.17   0.00   0.00    -0.00   0.02  -0.13     0.00  -0.19   0.13
    22   1     0.33  -0.00   0.00    -0.00   0.07  -0.16     0.00  -0.28   0.18
    23   6     0.17   0.00   0.00    -0.00  -0.04  -0.16     0.00  -0.10   0.18
    24   1     0.33   0.00   0.00    -0.00  -0.04  -0.22     0.00  -0.10   0.28
    25   1    -0.02   0.00  -0.00    -0.00   0.08   0.00     0.00   0.25  -0.08
    26   1    -0.02   0.00   0.00     0.00   0.08  -0.00    -0.00  -0.25  -0.08
    27   1    -0.02   0.00   0.00     0.00  -0.15  -0.12    -0.00   0.13   0.15
    28   1    -0.02  -0.00  -0.00     0.00   0.07   0.26     0.00   0.01  -0.07
    29   1    -0.02  -0.00  -0.00     0.00   0.07  -0.26    -0.00  -0.01  -0.07
    30   1    -0.02   0.00  -0.00    -0.00  -0.15   0.12     0.00  -0.13   0.15
                      7                      8                      9
                     B1                     A2                     A1
 Frequencies --    272.8362               272.9435               410.0052
 Red. masses --      4.0210                 4.0234                 6.4872
 Frc consts  --      0.1764                 0.1766                 0.6425
 IR Inten    --      0.0000                 0.0000                 0.7732
  Atom  AN      X      Y      Z        X      Y      Z        X      Y      Z
     1   6     0.19   0.00   0.00     0.03  -0.00  -0.00     0.00   0.01  -0.13
     2   6     0.16   0.00  -0.00    -0.05   0.00  -0.00    -0.00   0.03  -0.09
     3   6    -0.04   0.00  -0.00    -0.17  -0.00  -0.00    -0.00   0.20   0.05
     4   6    -0.12  -0.00  -0.00    -0.15  -0.00   0.00     0.00   0.25   0.00
     5   6     0.16   0.00  -0.00     0.05   0.00  -0.00     0.00  -0.03  -0.09
     6   6    -0.12   0.00  -0.00    -0.12   0.00  -0.00    -0.00   0.04   0.18
     7   6    -0.12   0.00  -0.00     0.12   0.00  -0.00     0.00  -0.04   0.18
     8   6    -0.04   0.00  -0.00     0.17   0.00  -0.00     0.00  -0.20   0.05
     9   6    -0.07  -0.00  -0.00     0.18  -0.00  -0.00    -0.00   0.01   0.17
    10   6    -0.07   0.00  -0.00    -0.18   0.00  -0.00     0.00  -0.01   0.17
    11   6     0.12   0.00   0.00     0.10   0.00   0.00    -0.00  -0.00   0.04
    12   6     0.03   0.00   0.00     0.16   0.00   0.00    -0.00   0.17  -0.05
    13   1     0.06   0.00   0.00     0.35   0.00   0.00     0.00   0.18  -0.19
    14   1     0.27   0.00   0.00     0.23   0.00   0.00     0.00  -0.14  -0.03
    15   6    -0.15  -0.00  -0.00     0.05  -0.00  -0.00     0.00  -0.00  -0.15
    16   6    -0.15  -0.00  -0.00    -0.05  -0.00  -0.00    -0.00   0.00  -0.15
    17   6     0.19   0.00  -0.00    -0.03  -0.00  -0.00    -0.00  -0.01  -0.13
    18   1    -0.33  -0.00   0.00     0.12  -0.00  -0.00     0.00  -0.02  -0.14
    19   1    -0.33  -0.00  -0.00    -0.12  -0.00  -0.00    -0.00   0.02  -0.14
    20   6    -0.12   0.00   0.00     0.15   0.00   0.00    -0.00  -0.25   0.00
    21   6     0.12  -0.00   0.00    -0.10  -0.00   0.00     0.00   0.00   0.04
    22   1     0.27  -0.00   0.00    -0.23  -0.00   0.00     0.00   0.14  -0.03
    23   6     0.03  -0.00   0.00    -0.16  -0.00   0.00    -0.00  -0.17  -0.05
    24   1     0.06  -0.00   0.00    -0.35  -0.00   0.00    -0.00  -0.18  -0.19
    25   1    -0.10   0.00  -0.00    -0.33   0.00  -0.00     0.00  -0.04   0.19
    26   1    -0.10  -0.00  -0.00     0.33  -0.00  -0.00    -0.00   0.04   0.19
    27   1    -0.23   0.00   0.00     0.25   0.00   0.00    -0.00  -0.30  -0.02
    28   1     0.33   0.00  -0.00    -0.08  -0.00  -0.00    -0.00  -0.01  -0.14
    29   1     0.33   0.00   0.00     0.08  -0.00  -0.00    -0.00   0.01  -0.14
    30   1    -0.23  -0.00   0.00    -0.25  -0.00   0.00     0.00   0.30  -0.02
                     10                     11                     12
                     B2                     A1                     B1
 Frequencies --    410.0558               423.4965               432.5866
 Red. masses --      6.4890                 7.1104                 3.2317
 Frc consts  --      0.6429                 0.7514                 0.3563
 IR Inten    --      0.7718                 0.0000                 3.0486
  Atom  AN      X      Y      Z        X      Y      Z        X      Y      Z
     1   6     0.00   0.16   0.18     0.00  -0.04   0.17     0.14  -0.00  -0.00
     2   6    -0.00   0.18   0.12    -0.00   0.03   0.08    -0.10  -0.00  -0.00
     3   6    -0.00   0.04   0.11    -0.00   0.08  -0.02    -0.10  -0.00  -0.00
     4   6     0.00   0.03   0.09     0.00   0.13  -0.12     0.14  -0.00   0.00
     5   6    -0.00   0.18  -0.12     0.00  -0.03   0.08    -0.10  -0.00   0.00
     6   6     0.00  -0.08   0.13    -0.00   0.06  -0.06    -0.10   0.00  -0.00
     7   6     0.00  -0.08  -0.13    -0.00  -0.06  -0.06    -0.10   0.00   0.00
     8   6    -0.00   0.04  -0.11     0.00  -0.08  -0.02    -0.10   0.00   0.00
     9   6     0.00  -0.14  -0.16     0.00  -0.17  -0.05     0.14   0.00   0.00
    10   6     0.00  -0.14   0.16     0.00   0.17  -0.05     0.14   0.00  -0.00
    11   6    -0.00  -0.15   0.12    -0.00   0.20  -0.12    -0.06   0.00  -0.00
    12   6    -0.00  -0.05   0.05    -0.00   0.20  -0.12    -0.06  -0.00   0.00
    13   1    -0.00  -0.05  -0.05     0.00   0.20  -0.07    -0.07  -0.00   0.00
    14   1    -0.00  -0.21   0.09    -0.00   0.16  -0.14    -0.08   0.00   0.00
    15   6    -0.00   0.05   0.12     0.00  -0.00   0.23    -0.06  -0.00  -0.00
    16   6    -0.00   0.05  -0.12    -0.00   0.00   0.23    -0.06  -0.00  -0.00
    17   6     0.00   0.16  -0.18     0.00   0.04   0.17     0.14  -0.00   0.00
    18   1    -0.00  -0.10   0.20     0.00   0.04   0.21    -0.08   0.00  -0.00
    19   1     0.00  -0.10  -0.20    -0.00  -0.04   0.21    -0.08   0.00   0.00
    20   6     0.00   0.03  -0.09     0.00  -0.13  -0.12     0.14   0.00   0.00
    21   6    -0.00  -0.15  -0.12     0.00  -0.20  -0.12    -0.06   0.00   0.00
    22   1    -0.00  -0.21  -0.09     0.00  -0.16  -0.14    -0.08   0.00   0.00
    23   6    -0.00  -0.05  -0.05    -0.00  -0.20  -0.12    -0.06   0.00   0.00
    24   1     0.00  -0.05   0.05    -0.00  -0.20  -0.07    -0.07   0.00   0.00
    25   1     0.00  -0.17   0.18     0.00   0.16  -0.05     0.35   0.00  -0.00
    26   1     0.00  -0.17  -0.18    -0.00  -0.16  -0.05     0.35   0.00   0.00
    27   1     0.00   0.04  -0.08    -0.00  -0.13  -0.11     0.35   0.00   0.00
    28   1     0.00   0.16  -0.23     0.00   0.03   0.16     0.37  -0.00   0.00
    29   1     0.00   0.16   0.23     0.00  -0.03   0.16     0.37  -0.00  -0.00
    30   1     0.00   0.04   0.08     0.00   0.13  -0.11     0.35   0.00   0.00
                     13                     14                     15
                     B1                     A2                     B1
 Frequencies --    435.8019               435.8404               555.6516
 Red. masses --      3.1925                 3.1937                 3.1196
 Frc consts  --      0.3572                 0.3574                 0.5675
 IR Inten    --      0.0012                 0.0000                 0.0000
  Atom  AN      X      Y      Z        X      Y      Z        X      Y      Z
     1   6     0.10  -0.00   0.00     0.01  -0.00   0.00     0.02   0.00   0.00
     2   6    -0.15  -0.00  -0.00     0.12   0.00  -0.00    -0.15   0.00  -0.00
     3   6    -0.03  -0.00  -0.00     0.19   0.00   0.00     0.17  -0.00  -0.00
     4   6    -0.06  -0.00  -0.00    -0.09   0.00  -0.00     0.08  -0.00  -0.00
     5   6    -0.15  -0.00   0.00    -0.12  -0.00   0.00    -0.15   0.00   0.00
     6   6     0.18   0.00  -0.00     0.07   0.00   0.00    -0.02  -0.00  -0.00
     7   6     0.18  -0.00   0.00    -0.07  -0.00   0.00    -0.02  -0.00   0.00
     8   6    -0.03  -0.00   0.00    -0.19  -0.00   0.00     0.17  -0.00   0.00
     9   6    -0.05   0.00   0.00     0.10  -0.00   0.00    -0.09   0.00   0.00
    10   6    -0.05   0.00  -0.00    -0.10   0.00   0.00    -0.09   0.00  -0.00
    11   6    -0.08   0.00  -0.00     0.11   0.00  -0.00     0.13   0.00   0.00
    12   6     0.13   0.00  -0.00    -0.02   0.00  -0.00    -0.11   0.00   0.00
    13   1     0.23   0.00   0.00    -0.16   0.00  -0.00    -0.38   0.00   0.00
    14   1    -0.25   0.00  -0.00     0.11   0.00  -0.00     0.20   0.00   0.00
    15   6    -0.05  -0.00   0.00    -0.12  -0.00   0.00    -0.02  -0.00   0.00
    16   6    -0.05  -0.00   0.00     0.12   0.00   0.00    -0.02  -0.00   0.00
    17   6     0.10  -0.00   0.00    -0.01   0.00   0.00     0.02   0.00  -0.00
    18   1     0.03   0.00   0.00    -0.28   0.00   0.00     0.18  -0.00   0.00
    19   1     0.03  -0.00   0.00     0.28  -0.00   0.00     0.18  -0.00  -0.00
    20   6    -0.06  -0.00   0.00     0.09  -0.00  -0.00     0.08  -0.00   0.00
    21   6    -0.08   0.00   0.00    -0.11  -0.00  -0.00     0.13   0.00  -0.00
    22   1    -0.25   0.00  -0.00    -0.11  -0.00  -0.00     0.20   0.00  -0.00
    23   6     0.13  -0.00  -0.00     0.02  -0.00  -0.00    -0.11   0.00  -0.00
    24   1     0.23  -0.00  -0.00     0.16  -0.00  -0.00    -0.38  -0.00  -0.00
    25   1    -0.21   0.00  -0.00    -0.39   0.00   0.00    -0.22   0.00  -0.00
    26   1    -0.21   0.00   0.00     0.39  -0.00   0.00    -0.22   0.00   0.00
    27   1    -0.24  -0.00   0.00     0.37  -0.00  -0.00    -0.13  -0.00   0.00
    28   1     0.43  -0.00   0.00    -0.02   0.00   0.00     0.35   0.00  -0.00
    29   1     0.43   0.00   0.00     0.02  -0.00   0.00     0.35   0.00   0.00
    30   1    -0.24  -0.00  -0.00    -0.37   0.00  -0.00    -0.13  -0.00  -0.00
                     16                     17                     18
                     A2                     B2                     A2
 Frequencies --    555.6800               568.0566               577.4406
 Red. masses --      3.1205                 4.5428                 3.5038
 Frc consts  --      0.5677                 0.8637                 0.6883
 IR Inten    --      0.0000                 0.0000                 0.0000
  Atom  AN      X      Y      Z        X      Y      Z        X      Y      Z
     1   6    -0.10  -0.00  -0.00    -0.00   0.11   0.11    -0.10  -0.00   0.00
     2   6    -0.11  -0.00  -0.00     0.00   0.16   0.00    -0.07   0.00  -0.00
     3   6     0.08   0.00   0.00    -0.00  -0.08  -0.14     0.07   0.00  -0.00
     4   6    -0.06   0.00  -0.00    -0.00  -0.15  -0.04     0.10   0.00   0.00
     5   6     0.11  -0.00   0.00     0.00   0.16  -0.00     0.07   0.00  -0.00
     6   6     0.18   0.00   0.00    -0.00  -0.08  -0.14    -0.07  -0.00  -0.00
     7   6    -0.18   0.00   0.00    -0.00  -0.08   0.14     0.07  -0.00  -0.00
     8   6    -0.08   0.00  -0.00    -0.00  -0.08   0.14    -0.07  -0.00   0.00
     9   6    -0.03  -0.00   0.00     0.00   0.04   0.14     0.10   0.00  -0.00
    10   6     0.03   0.00   0.00     0.00   0.04  -0.14    -0.10  -0.00  -0.00
    11   6    -0.05   0.00   0.00    -0.00   0.07   0.01     0.15  -0.00   0.00
    12   6     0.09   0.00  -0.00     0.00  -0.02   0.07    -0.15  -0.00   0.00
    13   1     0.01   0.00  -0.00     0.00  -0.03   0.19    -0.32  -0.00  -0.00
    14   1    -0.32  -0.00  -0.00    -0.00   0.18   0.07     0.32   0.00   0.00
    15   6     0.14   0.00  -0.00     0.00  -0.05   0.05     0.15  -0.00   0.00
    16   6    -0.14  -0.00   0.00     0.00  -0.05  -0.05    -0.15  -0.00   0.00
    17   6     0.10  -0.00   0.00    -0.00   0.11  -0.11     0.10   0.00   0.00
    18   1     0.33   0.00  -0.00     0.00  -0.15   0.12     0.32   0.00   0.00
    19   1    -0.33   0.00   0.00    -0.00  -0.15  -0.12    -0.32  -0.00   0.00
    20   6     0.06   0.00  -0.00     0.00  -0.15   0.04    -0.10  -0.00   0.00
    21   6     0.05  -0.00  -0.00    -0.00   0.07  -0.01    -0.15  -0.00  -0.00
    22   1     0.32  -0.00  -0.00    -0.00   0.18  -0.07    -0.32   0.00  -0.00
    23   6    -0.09  -0.00  -0.00     0.00  -0.02  -0.07     0.15   0.00  -0.00
    24   1    -0.01  -0.00   0.00     0.00  -0.03  -0.19     0.32   0.00  -0.00
    25   1    -0.28  -0.00   0.00     0.00   0.17  -0.22    -0.16   0.00  -0.00
    26   1     0.28  -0.00   0.00     0.00   0.17   0.22     0.16   0.00   0.00
    27   1     0.33   0.00  -0.00     0.00  -0.27  -0.04    -0.16  -0.00   0.00
    28   1     0.05  -0.00   0.00    -0.00   0.11  -0.25     0.16   0.00  -0.00
    29   1    -0.05  -0.00  -0.00    -0.00   0.11   0.25    -0.16  -0.00   0.00
    30   1    -0.33  -0.00  -0.00    -0.00  -0.27   0.04     0.16   0.00   0.00
                     19                     20                     21
                     B2                     A1                     B2
 Frequencies --    616.6502               634.2767               634.3187
 Red. masses --      7.6604                 6.8116                 6.8126
 Frc consts  --      1.7163                 1.6146                 1.6150
 IR Inten    --      0.0000                 5.5094                 5.5069
  Atom  AN      X      Y      Z        X      Y      Z        X      Y      Z
     1   6     0.00  -0.03  -0.13    -0.00   0.31   0.01     0.00  -0.01  -0.05
     2   6     0.00   0.13  -0.15    -0.00   0.04   0.18    -0.00   0.05  -0.06
     3   6    -0.00   0.07  -0.18    -0.00  -0.11   0.09    -0.00   0.13  -0.01
     4   6    -0.00   0.12  -0.04     0.00  -0.12  -0.11    -0.00   0.12   0.24
     5   6    -0.00   0.13   0.15     0.00  -0.04   0.18    -0.00   0.05   0.06
     6   6    -0.00  -0.19  -0.03    -0.00  -0.00   0.07     0.00   0.15  -0.10
     7   6     0.00  -0.19   0.03     0.00   0.00   0.07     0.00   0.15   0.10
     8   6     0.00   0.07   0.18     0.00   0.11   0.09     0.00   0.13   0.01
     9   6     0.00  -0.10  -0.09     0.00  -0.11   0.11    -0.00  -0.11   0.25
    10   6     0.00  -0.10   0.09    -0.00   0.11   0.11    -0.00  -0.11  -0.25
    11   6    -0.00  -0.08   0.20     0.00   0.12  -0.09     0.00  -0.13   0.04
    12   6     0.00   0.21   0.03    -0.00   0.01  -0.06    -0.00  -0.17   0.10
    13   1     0.00   0.21  -0.12    -0.00   0.01   0.14     0.00  -0.17  -0.12
    14   1    -0.00  -0.21   0.12     0.00   0.04  -0.14     0.00   0.11   0.17
    15   6    -0.00  -0.13  -0.17    -0.00   0.02  -0.19    -0.00  -0.04  -0.06
    16   6     0.00  -0.13   0.17     0.00  -0.02  -0.19     0.00  -0.04   0.06
    17   6    -0.00  -0.03   0.13     0.00  -0.31   0.01     0.00  -0.01   0.05
    18   1    -0.00  -0.00  -0.24     0.00  -0.22  -0.05     0.00   0.02  -0.09
    19   1     0.00  -0.00   0.24     0.00   0.22  -0.05     0.00   0.02   0.09
    20   6    -0.00   0.12   0.04    -0.00   0.12  -0.11    -0.00   0.12  -0.24
    21   6    -0.00  -0.08  -0.20    -0.00  -0.12  -0.09     0.00  -0.13  -0.04
    22   1    -0.00  -0.21  -0.12    -0.00  -0.04  -0.14     0.00   0.11  -0.17
    23   6     0.00   0.21  -0.03     0.00  -0.01  -0.06    -0.00  -0.17  -0.10
    24   1     0.00   0.21   0.12     0.00  -0.01   0.14     0.00  -0.17   0.12
    25   1     0.00   0.08  -0.01     0.00   0.02   0.15    -0.00  -0.13  -0.24
    26   1    -0.00   0.08   0.01    -0.00  -0.02   0.15    -0.00  -0.13   0.24
    27   1     0.00  -0.05  -0.07    -0.00   0.06  -0.15     0.00   0.17  -0.20
    28   1    -0.00  -0.03  -0.08    -0.00  -0.31   0.03     0.00  -0.01  -0.05
    29   1    -0.00  -0.03   0.08     0.00   0.31   0.03     0.00  -0.01   0.05
    30   1     0.00  -0.05   0.07    -0.00  -0.06  -0.15     0.00   0.17   0.20
                     22                     23                     24
                     A1                     B1                     A2
 Frequencies --    712.2326               719.0837               719.1134
 Red. masses --      5.5569                 2.3661                 2.3666
 Frc consts  --      1.6608                 0.7208                 0.7211
 IR Inten    --      0.0000                 0.0001                 0.0000
  Atom  AN      X      Y      Z        X      Y      Z        X      Y      Z
     1   6     0.00  -0.22  -0.07     0.06   0.00   0.00    -0.07  -0.00  -0.00
     2   6    -0.00  -0.06  -0.08    -0.03  -0.00   0.00     0.15  -0.00  -0.00
     3   6    -0.00  -0.11  -0.01    -0.11  -0.00  -0.00     0.10  -0.00   0.00
     4   6     0.00  -0.17  -0.16     0.03  -0.00  -0.00    -0.09  -0.00  -0.00
     5   6     0.00   0.06  -0.08    -0.03  -0.00  -0.00    -0.15   0.00  -0.00
     6   6    -0.00  -0.04   0.10     0.14  -0.00  -0.00    -0.05  -0.00   0.00
     7   6     0.00   0.04   0.10     0.14  -0.00   0.00     0.05   0.00   0.00
     8   6     0.00   0.11  -0.01    -0.11  -0.00   0.00    -0.10   0.00   0.00
     9   6    -0.00  -0.05   0.23    -0.09  -0.00   0.00     0.02  -0.00   0.00
    10   6     0.00   0.05   0.23    -0.09   0.00   0.00    -0.02   0.00   0.00
    11   6     0.00   0.06  -0.01     0.07   0.00  -0.00    -0.07   0.00  -0.00
    12   6    -0.00   0.04  -0.04    -0.10   0.00  -0.00     0.03   0.00  -0.00
    13   1    -0.00   0.03   0.16     0.10   0.00   0.00     0.34   0.00   0.00
    14   1    -0.00  -0.12  -0.11     0.25   0.00  -0.00     0.26  -0.00  -0.00
    15   6    -0.00  -0.02   0.05     0.03   0.00   0.00     0.10  -0.00   0.00
    16   6     0.00   0.02   0.05     0.03   0.00  -0.00    -0.10   0.00   0.00
    17   6    -0.00   0.22  -0.07     0.06  -0.00  -0.00     0.07   0.00  -0.00
    18   1    -0.00   0.16  -0.05    -0.34  -0.00   0.00     0.08   0.00  -0.00
    19   1     0.00  -0.16  -0.05    -0.34  -0.00  -0.00    -0.08  -0.00  -0.00
    20   6    -0.00   0.17  -0.16     0.03  -0.00   0.00     0.09   0.00  -0.00
    21   6    -0.00  -0.06  -0.01     0.07   0.00  -0.00     0.07  -0.00  -0.00
    22   1     0.00   0.12  -0.11     0.25  -0.00   0.00    -0.26   0.00  -0.00
    23   6     0.00  -0.04  -0.04    -0.10   0.00   0.00    -0.03  -0.00  -0.00
    24   1     0.00  -0.03   0.16     0.10   0.00  -0.00    -0.34  -0.00   0.00
    25   1    -0.00  -0.01   0.27    -0.10   0.00  -0.00     0.39  -0.00   0.00
    26   1     0.00   0.01   0.27    -0.10   0.00   0.00    -0.39   0.00   0.00
    27   1     0.00   0.24  -0.12     0.39  -0.00   0.00    -0.11   0.00  -0.00
    28   1    -0.00   0.22  -0.14    -0.29  -0.00  -0.00     0.29   0.00  -0.00
    29   1     0.00  -0.22  -0.14    -0.29  -0.00  -0.00    -0.29  -0.00  -0.00
    30   1    -0.00  -0.24  -0.12     0.39   0.00  -0.00     0.11  -0.00  -0.00
                     25                     26                     27
                     B1                     A2                     A2
 Frequencies --    756.9327               779.4044               783.0226
 Red. masses --      1.1914                 1.9155                 2.0429
 Frc consts  --      0.4022                 0.6856                 0.7380
 IR Inten    --    136.4121                 0.0000                 0.0000
  Atom  AN      X      Y      Z        X      Y      Z        X      Y      Z
     1   6    -0.03  -0.00   0.00    -0.03   0.00   0.00     0.04  -0.00  -0.00
     2   6     0.02  -0.00   0.00    -0.10   0.00  -0.00    -0.11   0.00  -0.00
     3   6     0.02  -0.00  -0.00     0.10  -0.00  -0.00     0.03  -0.00   0.00
     4   6    -0.03   0.00  -0.00     0.03  -0.00  -0.00    -0.03  -0.00   0.00
     5   6     0.02  -0.00  -0.00     0.10  -0.00  -0.00     0.11   0.00   0.00
     6   6     0.02  -0.00  -0.00    -0.11  -0.00  -0.00     0.14   0.00   0.00
     7   6     0.02  -0.00   0.00     0.11   0.00  -0.00    -0.14   0.00   0.00
     8   6     0.02  -0.00   0.00    -0.10   0.00  -0.00    -0.03   0.00   0.00
     9   6    -0.03  -0.00   0.00     0.03   0.00   0.00     0.07  -0.00  -0.00
    10   6    -0.03   0.00  -0.00    -0.03  -0.00   0.00    -0.07   0.00   0.00
    11   6    -0.03   0.00  -0.00    -0.05  -0.00   0.00    -0.02   0.00  -0.00
    12   6    -0.03   0.00  -0.00     0.05   0.00   0.00    -0.06  -0.00  -0.00
    13   1     0.33   0.00   0.00    -0.10   0.00  -0.00     0.39  -0.00   0.00
    14   1     0.33   0.00  -0.00     0.09  -0.00   0.00     0.39   0.00  -0.00
    15   6    -0.03   0.00   0.00    -0.05  -0.00   0.00    -0.05  -0.00  -0.00
    16   6    -0.03   0.00  -0.00     0.05  -0.00   0.00     0.05  -0.00   0.00
    17   6    -0.03   0.00  -0.00     0.03  -0.00   0.00    -0.04   0.00   0.00
    18   1     0.33  -0.00   0.00     0.10  -0.00   0.00     0.01   0.00  -0.00
    19   1     0.33  -0.00  -0.00    -0.10   0.00   0.00    -0.01  -0.00   0.00
    20   6    -0.03   0.00   0.00    -0.03  -0.00  -0.00     0.03  -0.00   0.00
    21   6    -0.03   0.00  -0.00     0.05   0.00   0.00     0.02  -0.00  -0.00
    22   1     0.33  -0.00   0.00    -0.09   0.00   0.00    -0.39  -0.00  -0.00
    23   6    -0.03   0.00   0.00    -0.05  -0.00   0.00     0.06  -0.00  -0.00
    24   1     0.33   0.00   0.00     0.10  -0.00  -0.00    -0.39  -0.00   0.00
    25   1     0.24   0.00  -0.00     0.38   0.00  -0.00     0.17  -0.00   0.00
    26   1     0.24   0.00   0.00    -0.38  -0.00  -0.00    -0.17   0.00  -0.00
    27   1     0.24   0.00   0.00     0.38   0.00  -0.00    -0.31  -0.00  -0.00
    28   1     0.24   0.00   0.00    -0.38  -0.00   0.00    -0.15   0.00  -0.00
    29   1     0.24   0.00  -0.00     0.38   0.00   0.00     0.15  -0.00  -0.00
    30   1     0.24   0.00   0.00    -0.38  -0.00  -0.00     0.31   0.00  -0.00
                     28                     29                     30
                     B1                     A1                     B2
 Frequencies --    783.0688               789.3441               789.3627
 Red. masses --      2.0464                 5.8253                 5.8257
 Frc consts  --      0.7393                 2.1384                 2.1387
 IR Inten    --      0.0000                 0.0000                 0.0000
  Atom  AN      X      Y      Z        X      Y      Z        X      Y      Z
     1   6     0.06  -0.00   0.00     0.00   0.12   0.06    -0.00  -0.10   0.10
     2   6    -0.09  -0.00   0.00     0.00   0.05   0.01    -0.00  -0.16   0.05
     3   6     0.14   0.00   0.00    -0.00  -0.05  -0.16    -0.00   0.01  -0.05
     4   6    -0.07   0.00   0.00    -0.00  -0.02  -0.15     0.00   0.12  -0.00
     5   6    -0.09  -0.00  -0.00    -0.00  -0.05   0.01     0.00  -0.16  -0.05
     6   6    -0.05  -0.00  -0.00     0.00  -0.10  -0.08     0.00  -0.08  -0.10
     7   6    -0.05  -0.00   0.00    -0.00   0.10  -0.08    -0.00  -0.08   0.10
     8   6     0.14  -0.00   0.00     0.00   0.05  -0.16    -0.00   0.01   0.05
     9   6     0.00  -0.00   0.00    -0.00   0.11   0.04     0.00  -0.07   0.14
    10   6     0.00  -0.00  -0.00     0.00  -0.11   0.04    -0.00  -0.07  -0.14
    11   6    -0.07   0.00  -0.00     0.00  -0.13   0.23     0.00  -0.04   0.09
    12   6     0.02   0.00  -0.00    -0.00   0.22   0.01    -0.00   0.17  -0.00
    13   1     0.22   0.00  -0.00     0.00   0.22  -0.10    -0.00   0.18  -0.17
    14   1     0.23   0.00   0.00     0.00  -0.30   0.13    -0.00  -0.05   0.09
    15   6     0.05   0.00   0.00     0.00   0.02   0.04    -0.00   0.14   0.23
    16   6     0.05   0.00  -0.00    -0.00  -0.02   0.04    -0.00   0.14  -0.23
    17   6     0.06  -0.00  -0.00    -0.00  -0.12   0.06    -0.00  -0.10  -0.10
    18   1    -0.45   0.00   0.00    -0.00  -0.06   0.09     0.00  -0.01   0.32
    19   1    -0.45  -0.00  -0.00    -0.00   0.06   0.09     0.00  -0.01  -0.32
    20   6    -0.07   0.00   0.00     0.00   0.02  -0.15     0.00   0.12   0.00
    21   6    -0.07  -0.00  -0.00    -0.00   0.13   0.23     0.00  -0.04  -0.09
    22   1     0.23  -0.00  -0.00     0.00   0.30   0.13    -0.00  -0.05  -0.09
    23   6     0.02   0.00  -0.00     0.00  -0.22   0.01     0.00   0.17   0.00
    24   1     0.22   0.00   0.00    -0.00  -0.22  -0.10    -0.00   0.18   0.17
    25   1     0.27   0.00  -0.00    -0.00   0.07  -0.06    -0.00   0.10  -0.23
    26   1     0.27   0.00   0.00     0.00  -0.07  -0.06    -0.00   0.10   0.23
    27   1     0.01  -0.00  -0.00    -0.00   0.26  -0.02    -0.00   0.05  -0.04
    28   1    -0.28  -0.00   0.00     0.00  -0.13   0.13     0.00  -0.09   0.17
    29   1    -0.28  -0.00  -0.00    -0.00   0.13   0.13     0.00  -0.09  -0.17
    30   1     0.01   0.00   0.00     0.00  -0.26  -0.02    -0.00   0.05   0.04
                     31                     32                     33
                     A2                     B1                     A2
 Frequencies --    862.9152               862.9578               871.6441
 Red. masses --      1.4268                 1.4263                 2.8549
 Frc consts  --      0.6260                 0.6258                 1.2780
 IR Inten    --      0.0000                 0.0000                 0.0000
  Atom  AN      X      Y      Z        X      Y      Z        X      Y      Z
     1   6     0.09   0.00   0.00     0.02   0.00   0.00    -0.09  -0.00  -0.00
     2   6    -0.05   0.00   0.00    -0.02   0.00   0.00     0.14  -0.00  -0.00
     3   6    -0.01   0.00   0.00     0.05  -0.00  -0.00    -0.14   0.00   0.00
     4   6     0.03   0.00   0.00    -0.09  -0.00   0.00     0.09   0.00   0.00
     5   6     0.05   0.00   0.00    -0.02   0.00   0.00    -0.14  -0.00  -0.00
     6   6     0.04   0.00  -0.00    -0.03  -0.00  -0.00     0.14   0.00   0.00
     7   6    -0.04  -0.00   0.00    -0.03  -0.00   0.00    -0.14  -0.00   0.00
     8   6     0.01  -0.00   0.00     0.05  -0.00   0.00     0.14  -0.00   0.00
     9   6     0.06   0.00  -0.00     0.07   0.00  -0.00     0.09  -0.00  -0.00
    10   6    -0.06  -0.00  -0.00     0.07   0.00   0.00    -0.09   0.00  -0.00
    11   6    -0.01  -0.00   0.00     0.04   0.00  -0.00    -0.01   0.00  -0.00
    12   6     0.03   0.00   0.00    -0.03  -0.00   0.00     0.01  -0.00   0.00
    13   1    -0.21   0.00  -0.00     0.19  -0.00   0.00    -0.20  -0.00   0.00
    14   1     0.06   0.00   0.00    -0.28   0.00  -0.00     0.20   0.00   0.00
    15   6     0.04  -0.00  -0.00    -0.01  -0.00   0.00    -0.01   0.00   0.00
    16   6    -0.04   0.00  -0.00    -0.01  -0.00  -0.00     0.01   0.00  -0.00
    17   6    -0.09  -0.00   0.00     0.02   0.00  -0.00     0.09   0.00  -0.00
    18   1    -0.27  -0.00   0.00     0.09  -0.00   0.00     0.20   0.00   0.00
    19   1     0.27   0.00  -0.00     0.09  -0.00  -0.00    -0.20  -0.00  -0.00
    20   6    -0.03  -0.00   0.00    -0.09   0.00  -0.00    -0.09  -0.00   0.00
    21   6     0.01   0.00   0.00     0.04   0.00   0.00     0.01  -0.00  -0.00
    22   1    -0.06  -0.00   0.00    -0.28   0.00   0.00    -0.20  -0.00  -0.00
    23   6    -0.03  -0.00   0.00    -0.03  -0.00   0.00    -0.01   0.00   0.00
    24   1     0.21  -0.00  -0.00     0.19  -0.00   0.00     0.20   0.00   0.00
    25   1     0.27   0.00  -0.00    -0.41   0.00  -0.00     0.32  -0.00   0.00
    26   1    -0.27   0.00  -0.00    -0.41   0.00  -0.00    -0.32   0.00  -0.00
    27   1     0.21  -0.00   0.00     0.44   0.00  -0.00     0.32  -0.00   0.00
    28   1     0.49  -0.00   0.00    -0.03   0.00  -0.00    -0.31   0.00  -0.00
    29   1    -0.49  -0.00  -0.00    -0.03   0.00   0.00     0.31   0.00  -0.00
    30   1    -0.21  -0.00  -0.00     0.44   0.00   0.00    -0.32  -0.00  -0.00
                     34                     35                     36
                     B1                     A2                     B1
 Frequencies --    929.8659               929.9339               950.3372
 Red. masses --      1.3617                 1.3617                 1.3286
 Frc consts  --      0.6937                 0.6938                 0.7069
 IR Inten    --      0.0000                 0.0000                 0.9543
  Atom  AN      X      Y      Z        X      Y      Z        X      Y      Z
     1   6    -0.08  -0.00  -0.00     0.00   0.00   0.00    -0.06   0.00  -0.00
     2   6     0.02  -0.00  -0.00     0.00   0.00   0.00     0.01  -0.00   0.00
     3   6    -0.01   0.00  -0.00    -0.01   0.00   0.00     0.01  -0.00   0.00
     4   6     0.03   0.00  -0.00     0.07   0.00   0.00    -0.06   0.00   0.00
     5   6     0.02  -0.00   0.00    -0.00  -0.00  -0.00     0.01  -0.00  -0.00
     6   6    -0.01   0.00  -0.00    -0.02   0.00   0.00     0.01  -0.00   0.00
     7   6    -0.01   0.00   0.00     0.02  -0.00  -0.00     0.01  -0.00  -0.00
     8   6    -0.01   0.00   0.00     0.01  -0.00  -0.00     0.01  -0.00  -0.00
     9   6     0.04   0.00   0.00    -0.06  -0.00  -0.00    -0.06  -0.00   0.00
    10   6     0.04  -0.00  -0.00     0.06  -0.00  -0.00    -0.06   0.00   0.00
    11   6    -0.01  -0.00   0.00    -0.07   0.00  -0.00     0.04   0.00  -0.00
    12   6    -0.05   0.00  -0.00    -0.04  -0.00   0.00     0.04   0.00  -0.00
    13   1     0.31   0.00  -0.00     0.26  -0.00  -0.00    -0.25   0.00   0.00
    14   1     0.07  -0.00   0.00     0.39   0.00   0.00    -0.25   0.00  -0.00
    15   6     0.06   0.00   0.00     0.02  -0.00  -0.00     0.04  -0.00  -0.00
    16   6     0.06   0.00  -0.00    -0.02  -0.00   0.00     0.04  -0.00   0.00
    17   6    -0.08  -0.00  -0.00    -0.00  -0.00   0.00    -0.06   0.00   0.00
    18   1    -0.38   0.00   0.00    -0.13  -0.00  -0.00    -0.25  -0.00  -0.00
    19   1    -0.38  -0.00  -0.00     0.13   0.00   0.00    -0.25  -0.00   0.00
    20   6     0.03   0.00   0.00    -0.07  -0.00   0.00    -0.06   0.00  -0.00
    21   6    -0.01  -0.00  -0.00     0.07   0.00  -0.00     0.04   0.00   0.00
    22   1     0.07  -0.00  -0.00    -0.39  -0.00   0.00    -0.25   0.00   0.00
    23   6    -0.05   0.00   0.00     0.04   0.00   0.00     0.04   0.00   0.00
    24   1     0.31   0.00   0.00    -0.26   0.00  -0.00    -0.25   0.00  -0.00
    25   1    -0.24  -0.00  -0.00    -0.32  -0.00  -0.00     0.32   0.00  -0.00
    26   1    -0.24   0.00  -0.00     0.32  -0.00  -0.00     0.32  -0.00   0.00
    27   1    -0.16   0.00   0.00     0.37  -0.00   0.00     0.32   0.00  -0.00
    28   1     0.40  -0.00   0.00     0.05  -0.00   0.00     0.32   0.00  -0.00
    29   1     0.40   0.00   0.00    -0.05   0.00   0.00     0.32   0.00   0.00
    30   1    -0.16  -0.00  -0.00    -0.37  -0.00  -0.00     0.32   0.00   0.00
                     37                     38                     39
                     A2                     A2                     B1
 Frequencies --    974.5657               983.6972               983.6993
 Red. masses --      1.3049                 1.2634                 1.2633
 Frc consts  --      0.7302                 0.7203                 0.7203
 IR Inten    --      0.0000                 0.0000                 0.0000
  Atom  AN      X      Y      Z        X      Y      Z        X      Y      Z
     1   6     0.03   0.00   0.00     0.04  -0.00  -0.00    -0.01   0.00   0.00
     2   6     0.00  -0.00   0.00     0.01  -0.00   0.00     0.00  -0.00  -0.00
     3   6    -0.00  -0.00   0.00     0.00   0.00   0.00    -0.01  -0.00  -0.00
     4   6    -0.03   0.00   0.00     0.03   0.00  -0.00    -0.03   0.00   0.00
     5   6    -0.00   0.00   0.00    -0.01   0.00   0.00     0.00  -0.00   0.00
     6   6     0.00  -0.00  -0.00    -0.01   0.00   0.00     0.01  -0.00  -0.00
     7   6    -0.00  -0.00  -0.00     0.01   0.00   0.00     0.01  -0.00   0.00
     8   6     0.00   0.00  -0.00    -0.00  -0.00   0.00    -0.01  -0.00   0.00
     9   6    -0.03  -0.00   0.00     0.01   0.00  -0.00     0.04   0.00  -0.00
    10   6     0.03  -0.00  -0.00    -0.01  -0.00  -0.00     0.04   0.00   0.00
    11   6    -0.06   0.00  -0.00     0.03  -0.00   0.00    -0.07   0.00  -0.00
    12   6     0.06   0.00   0.00    -0.04   0.00   0.00     0.06  -0.00  -0.00
    13   1    -0.37   0.00   0.00     0.28   0.00  -0.00    -0.39  -0.00   0.00
    14   1     0.37  -0.00  -0.00    -0.20   0.00   0.00     0.44   0.00  -0.00
    15   6    -0.06  -0.00  -0.00    -0.08  -0.00  -0.00     0.01   0.00   0.00
    16   6     0.06   0.00   0.00     0.08   0.00  -0.00     0.01  -0.00  -0.00
    17   6    -0.03   0.00  -0.00    -0.04   0.00  -0.00    -0.01   0.00  -0.00
    18   1     0.37  -0.00  -0.00     0.48  -0.00  -0.00    -0.05  -0.00   0.00
    19   1    -0.37   0.00   0.00    -0.48   0.00  -0.00    -0.05  -0.00  -0.00
    20   6     0.03   0.00  -0.00    -0.03  -0.00  -0.00    -0.03   0.00  -0.00
    21   6     0.06   0.00   0.00    -0.03  -0.00   0.00    -0.07   0.00   0.00
    22   1    -0.37   0.00  -0.00     0.20  -0.00   0.00     0.44  -0.00   0.00
    23   6    -0.06  -0.00  -0.00     0.04  -0.00   0.00     0.06  -0.00   0.00
    24   1     0.37  -0.00  -0.00    -0.28  -0.00  -0.00    -0.39  -0.00   0.00
    25   1    -0.16   0.00  -0.00     0.07   0.00  -0.00    -0.29   0.00  -0.00
    26   1     0.16  -0.00   0.00    -0.07  -0.00  -0.00    -0.29   0.00  -0.00
    27   1    -0.16   0.00   0.00     0.22  -0.00  -0.00     0.21   0.00  -0.00
    28   1     0.16   0.00  -0.00     0.29   0.00  -0.00     0.08   0.00  -0.00
    29   1    -0.16  -0.00  -0.00    -0.29  -0.00  -0.00     0.08   0.00  -0.00
    30   1     0.16   0.00   0.00    -0.22  -0.00  -0.00     0.21   0.00   0.00
                     40                     41                     42
                     B2                     B2                     A1
 Frequencies --   1012.9854              1021.5602              1021.5631
 Red. masses --      7.6662                 7.1179                 7.1166
 Frc consts  --      4.6348                 4.3765                 4.3758
 IR Inten    --      0.0000                 1.6819                 1.6799
  Atom  AN      X      Y      Z        X      Y      Z        X      Y      Z
     1   6    -0.00   0.18   0.00    -0.00  -0.15  -0.01    -0.00  -0.19  -0.03
     2   6    -0.00  -0.10   0.15    -0.00   0.08  -0.11     0.00  -0.11   0.22
     3   6     0.00  -0.08   0.17     0.00   0.09  -0.12    -0.00  -0.11   0.21
     4   6    -0.00  -0.09  -0.15    -0.00  -0.14  -0.19    -0.00  -0.01  -0.03
     5   6    -0.00  -0.10  -0.15     0.00   0.08   0.11     0.00   0.11   0.22
     6   6    -0.00   0.19   0.01    -0.00   0.28  -0.01     0.00  -0.01   0.02
     7   6    -0.00   0.19  -0.01     0.00   0.28   0.01     0.00   0.01   0.02
     8   6     0.00  -0.08  -0.17    -0.00   0.09   0.12    -0.00   0.11   0.21
     9   6     0.00  -0.09   0.16    -0.00   0.03  -0.09    -0.00   0.09  -0.20
    10   6     0.00  -0.09  -0.16     0.00   0.03   0.09    -0.00  -0.09  -0.20
    11   6    -0.00  -0.09   0.16    -0.00  -0.11   0.19    -0.00  -0.03   0.03
    12   6     0.00   0.18  -0.00     0.00  -0.08  -0.01    -0.00   0.21  -0.00
    13   1    -0.00   0.18  -0.01    -0.00  -0.10   0.00    -0.00   0.22  -0.03
    14   1     0.00  -0.10   0.15     0.00  -0.14   0.19     0.00  -0.02   0.02
    15   6     0.00  -0.09  -0.16     0.00   0.06   0.13     0.00  -0.09  -0.15
    16   6    -0.00  -0.09   0.16     0.00   0.06  -0.13    -0.00   0.09  -0.15
    17   6    -0.00   0.18  -0.00    -0.00  -0.15   0.01     0.00   0.19  -0.03
    18   1    -0.00  -0.08  -0.16    -0.00   0.05   0.13    -0.00  -0.08  -0.18
    19   1     0.00  -0.08   0.16    -0.00   0.05  -0.13     0.00   0.08  -0.18
    20   6    -0.00  -0.09   0.15    -0.00  -0.14   0.19     0.00   0.01  -0.03
    21   6    -0.00  -0.09  -0.16     0.00  -0.11  -0.19     0.00   0.03   0.03
    22   1     0.00  -0.10  -0.15     0.00  -0.14  -0.19    -0.00   0.02   0.02
    23   6     0.00   0.18   0.00     0.00  -0.08   0.01     0.00  -0.21  -0.00
    24   1    -0.00   0.18   0.01    -0.00  -0.10  -0.00     0.00  -0.22  -0.03
    25   1    -0.00  -0.07  -0.16    -0.00  -0.04   0.14    -0.00   0.01  -0.26
    26   1    -0.00  -0.07   0.16     0.00  -0.04  -0.14     0.00  -0.01  -0.26
    27   1     0.00  -0.11   0.15     0.00  -0.27   0.13    -0.00  -0.01  -0.03
    28   1    -0.00   0.18  -0.02     0.00  -0.14   0.06    -0.00   0.20  -0.16
    29   1    -0.00   0.18   0.02     0.00  -0.14  -0.06     0.00  -0.20  -0.16
    30   1     0.00  -0.11  -0.15     0.00  -0.27  -0.13     0.00   0.01  -0.03
                     43                     44                     45
                     B2                     A1                     A1
 Frequencies --   1086.2113              1086.2612              1096.7601
 Red. masses --      1.8446                 1.8449                 2.5364
 Frc consts  --      1.2823                 1.2826                 1.7976
 IR Inten    --      3.8798                 3.8743                 0.0000
  Atom  AN      X      Y      Z        X      Y      Z        X      Y      Z
     1   6     0.00   0.04  -0.00    -0.00  -0.04   0.06    -0.00  -0.06   0.04
     2   6     0.00  -0.03   0.02    -0.00   0.03  -0.02    -0.00   0.02   0.04
     3   6     0.00   0.00   0.01    -0.00   0.01  -0.05     0.00   0.04  -0.00
     4   6     0.00   0.04  -0.04    -0.00  -0.00   0.06    -0.00   0.00  -0.07
     5   6    -0.00  -0.03  -0.02    -0.00  -0.03  -0.02    -0.00  -0.02   0.04
     6   6     0.00  -0.05  -0.02    -0.00  -0.01  -0.00    -0.00   0.02  -0.04
     7   6     0.00  -0.05   0.02     0.00   0.01  -0.00    -0.00  -0.02  -0.04
     8   6     0.00   0.00  -0.01     0.00  -0.01  -0.05     0.00  -0.04  -0.00
     9   6    -0.00   0.07  -0.02     0.00   0.02   0.02     0.00  -0.06   0.04
    10   6     0.00   0.07   0.02    -0.00  -0.02   0.02     0.00   0.06   0.04
    11   6    -0.00  -0.00   0.09     0.00   0.00  -0.08    -0.00  -0.00   0.13
    12   6    -0.00  -0.11  -0.05     0.00   0.04   0.02    -0.00  -0.11  -0.06
    13   1     0.00  -0.11  -0.29    -0.00   0.04   0.09    -0.00  -0.12  -0.29
    14   1    -0.00   0.14   0.19     0.00  -0.14  -0.17     0.00   0.19   0.25
    15   6    -0.00  -0.02  -0.01     0.00  -0.10  -0.07     0.00  -0.11  -0.07
    16   6    -0.00  -0.02   0.01     0.00   0.10  -0.07    -0.00   0.11  -0.07
    17   6     0.00   0.04   0.00     0.00   0.04   0.06     0.00   0.06   0.04
    18   1     0.00  -0.07   0.02    -0.00  -0.31   0.04    -0.00  -0.31   0.04
    19   1     0.00  -0.07  -0.02    -0.00   0.31   0.04     0.00   0.31   0.04
    20   6     0.00   0.04   0.04    -0.00   0.00   0.06     0.00  -0.00  -0.07
    21   6     0.00  -0.00  -0.09    -0.00  -0.00  -0.08     0.00   0.00   0.13
    22   1    -0.00   0.14  -0.19     0.00   0.14  -0.17    -0.00  -0.19   0.25
    23   6     0.00  -0.11   0.05     0.00  -0.04   0.02    -0.00   0.11  -0.06
    24   1     0.00  -0.11   0.29    -0.00  -0.04   0.09     0.00   0.12  -0.29
    25   1     0.00   0.40  -0.16     0.00  -0.12   0.08     0.00   0.21  -0.04
    26   1     0.00   0.40   0.16    -0.00   0.12   0.08    -0.00  -0.21  -0.04
    27   1    -0.00   0.28   0.19     0.00   0.23   0.20    -0.00  -0.14  -0.16
    28   1    -0.00   0.04   0.09    -0.00   0.05   0.44    -0.00   0.07   0.20
    29   1    -0.00   0.04  -0.09    -0.00  -0.05   0.44     0.00  -0.07   0.20
    30   1    -0.00   0.28  -0.19     0.00  -0.23   0.20     0.00   0.14  -0.16
                     46                     47                     48
                     B2                     A1                     B2
 Frequencies --   1140.2758              1140.3449              1181.5182
 Red. masses --      2.3945                 2.3941                 1.3225
 Frc consts  --      1.8344                 1.8343                 1.0877
 IR Inten    --      0.3358                 0.3367                 0.0000
  Atom  AN      X      Y      Z        X      Y      Z        X      Y      Z
     1   6     0.00   0.14  -0.02     0.00   0.01   0.00    -0.00   0.04  -0.04
     2   6    -0.00  -0.10  -0.06    -0.00   0.06  -0.05     0.00  -0.01  -0.03
     3   6     0.00  -0.04  -0.09     0.00   0.10   0.01    -0.00   0.03  -0.00
     4   6    -0.00   0.02   0.06    -0.00  -0.05  -0.12     0.00   0.02  -0.05
     5   6     0.00  -0.10   0.06     0.00  -0.06  -0.05     0.00  -0.01   0.03
     6   6    -0.00   0.06  -0.04     0.00   0.03   0.11     0.00  -0.02   0.03
     7   6     0.00   0.06   0.04     0.00  -0.03   0.11    -0.00  -0.02  -0.03
     8   6     0.00  -0.04   0.09     0.00  -0.10   0.01    -0.00   0.03   0.00
     9   6    -0.00   0.05  -0.06    -0.00   0.08  -0.09     0.00  -0.05   0.01
    10   6     0.00   0.05   0.06    -0.00  -0.08  -0.09    -0.00  -0.05  -0.01
    11   6    -0.00  -0.04  -0.02     0.00   0.02   0.01     0.00   0.03   0.00
    12   6     0.00   0.00   0.00     0.00  -0.00   0.05    -0.00  -0.01   0.03
    13   1    -0.00   0.01  -0.16    -0.00  -0.01   0.48     0.00  -0.02   0.31
    14   1    -0.00  -0.30  -0.16     0.00   0.33   0.18    -0.00   0.28   0.14
    15   6    -0.00  -0.04   0.03    -0.00  -0.02   0.01     0.00  -0.02   0.03
    16   6     0.00  -0.04  -0.03    -0.00   0.02   0.01     0.00  -0.02  -0.03
    17   6     0.00   0.14   0.02    -0.00  -0.01   0.00     0.00   0.04   0.04
    18   1     0.00  -0.42   0.26     0.00  -0.09   0.05    -0.00  -0.26   0.17
    19   1     0.00  -0.42  -0.26     0.00   0.09   0.05    -0.00  -0.26  -0.17
    20   6     0.00   0.02  -0.06     0.00   0.05  -0.12    -0.00   0.02   0.05
    21   6     0.00  -0.04   0.02     0.00  -0.02   0.01    -0.00   0.03  -0.00
    22   1    -0.00  -0.30   0.16    -0.00  -0.33   0.18     0.00   0.28  -0.14
    23   6    -0.00   0.00  -0.00    -0.00   0.00   0.05     0.00  -0.01  -0.03
    24   1     0.00   0.01   0.16     0.00   0.01   0.48    -0.00  -0.02  -0.31
    25   1     0.00  -0.01   0.10    -0.00  -0.14  -0.06     0.00  -0.24   0.09
    26   1     0.00  -0.01  -0.10     0.00   0.14  -0.06    -0.00  -0.24  -0.09
    27   1    -0.00  -0.07  -0.11    -0.00   0.07  -0.11     0.00   0.19   0.16
    28   1    -0.00   0.14   0.05     0.00  -0.01   0.10    -0.00   0.04   0.25
    29   1    -0.00   0.14  -0.05    -0.00   0.01   0.10    -0.00   0.04  -0.25
    30   1    -0.00  -0.07   0.11     0.00  -0.07  -0.11    -0.00   0.19  -0.16
                     49                     50                     51
                     B2                     A1                     A1
 Frequencies --   1207.5572              1207.5743              1222.2349
 Red. masses --      1.0879                 1.0880                 1.2004
 Frc consts  --      0.9347                 0.9348                 1.0566
 IR Inten    --      0.3309                 0.3292                 0.0000
  Atom  AN      X      Y      Z        X      Y      Z        X      Y      Z
     1   6     0.00  -0.01  -0.01     0.00  -0.00   0.02     0.00  -0.01   0.03
     2   6    -0.00   0.02   0.00    -0.00   0.02   0.00    -0.00   0.02  -0.02
     3   6     0.00   0.01   0.02    -0.00   0.00   0.00     0.00  -0.00   0.03
     4   6     0.00   0.01  -0.01    -0.00  -0.02   0.00     0.00   0.02  -0.03
     5   6    -0.00   0.02  -0.00    -0.00  -0.02   0.00     0.00  -0.02  -0.02
     6   6     0.00  -0.00  -0.01     0.00   0.01   0.02     0.00  -0.02  -0.01
     7   6     0.00  -0.00   0.01     0.00  -0.01   0.02    -0.00   0.02  -0.01
     8   6     0.00   0.01  -0.02     0.00  -0.00   0.00    -0.00   0.00   0.03
     9   6    -0.00   0.02   0.01    -0.00   0.01  -0.01     0.00  -0.04  -0.01
    10   6     0.00   0.02  -0.01    -0.00  -0.01  -0.01     0.00   0.04  -0.01
    11   6    -0.00  -0.03  -0.01     0.00   0.01   0.00    -0.00  -0.03   0.01
    12   6    -0.00  -0.01   0.03     0.00   0.01  -0.02    -0.00  -0.02   0.02
    13   1     0.00  -0.01   0.41    -0.00   0.01  -0.25     0.00  -0.03   0.31
    14   1    -0.00  -0.37  -0.20     0.00   0.21   0.11    -0.00  -0.28  -0.13
    15   6    -0.00  -0.00   0.00    -0.00   0.03  -0.03    -0.00   0.01  -0.03
    16   6     0.00  -0.00  -0.00     0.00  -0.03  -0.03     0.00  -0.01  -0.03
    17   6    -0.00  -0.01   0.01    -0.00   0.00   0.02    -0.00   0.01   0.03
    18   1     0.00  -0.01   0.01     0.00   0.41  -0.25     0.00   0.26  -0.18
    19   1    -0.00  -0.01  -0.01    -0.00  -0.41  -0.25    -0.00  -0.26  -0.18
    20   6    -0.00   0.01   0.01    -0.00   0.02   0.00     0.00  -0.02  -0.03
    21   6     0.00  -0.03   0.01     0.00  -0.01   0.00    -0.00   0.03   0.01
    22   1    -0.00  -0.37   0.20    -0.00  -0.21   0.11     0.00   0.28  -0.13
    23   6    -0.00  -0.01  -0.03    -0.00  -0.01  -0.02    -0.00   0.02   0.02
    24   1     0.00  -0.01  -0.41     0.00  -0.01  -0.25    -0.00   0.03   0.31
    25   1    -0.00   0.26  -0.15    -0.00  -0.06   0.03     0.00   0.23  -0.12
    26   1    -0.00   0.26   0.15     0.00   0.06   0.03    -0.00  -0.23  -0.12
    27   1    -0.00   0.18   0.11    -0.00   0.20   0.11    -0.00  -0.21  -0.14
    28   1     0.00  -0.01   0.09     0.00   0.01   0.30     0.00   0.01   0.26
    29   1    -0.00  -0.01  -0.09    -0.00  -0.01   0.30    -0.00  -0.01   0.26
    30   1    -0.00   0.18  -0.11     0.00  -0.20   0.11    -0.00   0.21  -0.14
                     52                     53                     54
                     A1                     B2                     A1
 Frequencies --   1259.3294              1283.8349              1283.8830
 Red. masses --      3.2021                 1.5476                 1.5485
 Frc consts  --      2.9920                 1.5028                 1.5039
 IR Inten    --      0.0000                 4.0099                 4.0032
  Atom  AN      X      Y      Z        X      Y      Z        X      Y      Z
     1   6    -0.00  -0.02  -0.05    -0.00  -0.02  -0.07     0.00   0.02  -0.03
     2   6    -0.00   0.03   0.17     0.00   0.09   0.00    -0.00   0.02  -0.03
     3   6     0.00   0.16  -0.06    -0.00   0.01   0.07    -0.00   0.05   0.05
     4   6    -0.00  -0.06   0.00    -0.00  -0.05   0.03    -0.00  -0.05  -0.00
     5   6    -0.00  -0.03   0.17    -0.00   0.09  -0.00     0.00  -0.02  -0.03
     6   6    -0.00   0.13  -0.11     0.00  -0.01   0.04     0.00   0.06   0.07
     7   6    -0.00  -0.13  -0.11    -0.00  -0.01  -0.04    -0.00  -0.06   0.07
     8   6     0.00  -0.16  -0.06    -0.00   0.01  -0.07     0.00  -0.05   0.05
     9   6     0.00   0.03   0.05     0.00  -0.00   0.03     0.00  -0.06  -0.05
    10   6     0.00  -0.03   0.05    -0.00  -0.00  -0.03    -0.00   0.06  -0.05
    11   6     0.00   0.01   0.03     0.00   0.00  -0.01    -0.00  -0.03   0.01
    12   6     0.00  -0.02  -0.02     0.00   0.03  -0.01     0.00   0.00  -0.01
    13   1    -0.00  -0.03   0.30    -0.00   0.03  -0.24    -0.00  -0.00  -0.19
    14   1    -0.00  -0.27  -0.12     0.00  -0.03  -0.04     0.00  -0.28  -0.13
    15   6     0.00  -0.03  -0.01     0.00  -0.01   0.02     0.00   0.01   0.02
    16   6    -0.00   0.03  -0.01     0.00  -0.01  -0.02    -0.00  -0.01   0.02
    17   6     0.00   0.02  -0.05    -0.00  -0.02   0.07     0.00  -0.02  -0.03
    18   1     0.00   0.24  -0.17    -0.00  -0.24   0.16    -0.00  -0.08   0.08
    19   1     0.00  -0.24  -0.17    -0.00  -0.24  -0.16     0.00   0.08   0.08
    20   6    -0.00   0.06   0.00     0.00  -0.05  -0.03    -0.00   0.05  -0.00
    21   6     0.00  -0.01   0.03    -0.00   0.00   0.01    -0.00   0.03   0.01
    22   1     0.00   0.27  -0.12     0.00  -0.03   0.04     0.00   0.28  -0.13
    23   6     0.00   0.02  -0.02    -0.00   0.03   0.01     0.00  -0.00  -0.01
    24   1     0.00   0.03   0.30    -0.00   0.03   0.24     0.00   0.00  -0.19
    25   1     0.00  -0.17   0.13    -0.00   0.18  -0.13    -0.00   0.35  -0.22
    26   1     0.00   0.17   0.13    -0.00   0.18   0.13    -0.00  -0.35  -0.22
    27   1    -0.00   0.19   0.08     0.00  -0.21  -0.13    -0.00   0.36   0.17
    28   1    -0.00   0.03  -0.21     0.00  -0.02   0.47    -0.00  -0.02  -0.02
    29   1     0.00  -0.03  -0.21     0.00  -0.02  -0.47    -0.00   0.02  -0.02
    30   1     0.00  -0.19   0.08     0.00  -0.21   0.13     0.00  -0.36   0.17
                     55                     56                     57
                     B2                     B2                     A1
 Frequencies --   1317.9775              1331.9710              1332.0773
 Red. masses --      1.5196                 3.6004                 3.6022
 Frc consts  --      1.5553                 3.7635                 3.7660
 IR Inten    --      0.0000                 1.5262                 1.5276
  Atom  AN      X      Y      Z        X      Y      Z        X      Y      Z
     1   6    -0.00  -0.02   0.02    -0.00   0.03   0.04     0.00   0.03   0.08
     2   6    -0.00   0.06   0.05    -0.00  -0.07   0.16     0.00  -0.10  -0.14
     3   6     0.00  -0.08  -0.02     0.00   0.20  -0.05     0.00   0.00   0.13
     4   6     0.00  -0.01   0.03    -0.00  -0.05   0.02     0.00  -0.08   0.00
     5   6    -0.00   0.06  -0.05     0.00  -0.07  -0.16    -0.00   0.10  -0.14
     6   6    -0.00   0.02  -0.08    -0.00  -0.02  -0.13    -0.00   0.18  -0.10
     7   6    -0.00   0.02   0.08     0.00  -0.02   0.13    -0.00  -0.18  -0.10
     8   6     0.00  -0.08   0.02    -0.00   0.20   0.05     0.00  -0.00   0.13
     9   6    -0.00   0.03  -0.01     0.00  -0.06  -0.08     0.00   0.01  -0.01
    10   6     0.00   0.03   0.01    -0.00  -0.06   0.08     0.00  -0.01  -0.01
    11   6    -0.00   0.01   0.02     0.00   0.06   0.02     0.00   0.01   0.07
    12   6    -0.00   0.01   0.02     0.00  -0.04  -0.07     0.00   0.04  -0.03
    13   1     0.00   0.01  -0.16    -0.00  -0.04   0.20     0.00   0.04  -0.05
    14   1    -0.00  -0.14  -0.07    -0.00  -0.04  -0.04    -0.00  -0.20  -0.05
    15   6     0.00  -0.02   0.00     0.00  -0.03  -0.04    -0.00   0.07  -0.03
    16   6    -0.00  -0.02  -0.00     0.00  -0.03   0.04     0.00  -0.07  -0.03
    17   6     0.00  -0.02  -0.02    -0.00   0.03  -0.04    -0.00  -0.03   0.08
    18   1    -0.00   0.13  -0.09    -0.00   0.10  -0.12     0.00  -0.12   0.09
    19   1     0.00   0.13   0.09    -0.00   0.10   0.12    -0.00   0.12   0.09
    20   6     0.00  -0.01  -0.03     0.00  -0.05  -0.02    -0.00   0.08   0.00
    21   6    -0.00   0.01  -0.02    -0.00   0.06  -0.02     0.00  -0.01   0.07
    22   1    -0.00  -0.14   0.07     0.00  -0.04   0.04     0.00   0.20  -0.05
    23   6     0.00   0.01  -0.02    -0.00  -0.04   0.07    -0.00  -0.04  -0.03
    24   1     0.00   0.01   0.16    -0.00  -0.04  -0.20     0.00  -0.04  -0.05
    25   1     0.00  -0.31   0.20     0.00   0.01   0.04    -0.00  -0.40   0.22
    26   1     0.00  -0.31  -0.20     0.00   0.01  -0.04     0.00   0.40   0.22
    27   1    -0.00   0.33   0.17     0.00  -0.35  -0.19    -0.00  -0.17  -0.14
    28   1     0.00  -0.02   0.36     0.00   0.03   0.39     0.00  -0.03   0.24
    29   1     0.00  -0.02  -0.36     0.00   0.03  -0.39    -0.00   0.03   0.24
    30   1    -0.00   0.33  -0.17     0.00  -0.35   0.19    -0.00   0.17  -0.14
                     58                     59                     60
                     A1                     B2                     A1
 Frequencies --   1375.0612              1378.1904              1378.2621
 Red. masses --      9.1889                 3.2194                 3.2160
 Frc consts  --     10.2366                 3.6029                 3.5994
 IR Inten    --      0.0000                 0.0368                 0.0371
  Atom  AN      X      Y      Z        X      Y      Z        X      Y      Z
     1   6     0.00   0.03  -0.18    -0.00   0.01   0.04     0.00   0.01  -0.12
     2   6    -0.00   0.27  -0.07    -0.00  -0.01   0.09    -0.00   0.15   0.02
     3   6     0.00   0.07   0.26    -0.00  -0.04  -0.13     0.00  -0.11  -0.02
     4   6     0.00  -0.14   0.11    -0.00   0.11  -0.07     0.00   0.01  -0.03
     5   6     0.00  -0.27  -0.07     0.00  -0.01  -0.09     0.00  -0.15   0.02
     6   6     0.00  -0.19  -0.19     0.00   0.01   0.14    -0.00   0.10   0.04
     7   6    -0.00   0.19  -0.19    -0.00   0.01  -0.14     0.00  -0.10   0.04
     8   6     0.00  -0.07   0.26     0.00  -0.04   0.13    -0.00   0.11  -0.02
     9   6    -0.00   0.16   0.06    -0.00   0.08   0.03     0.00  -0.08  -0.06
    10   6    -0.00  -0.16   0.06     0.00   0.08  -0.03     0.00   0.08  -0.06
    11   6     0.00   0.14   0.02    -0.00  -0.11  -0.06    -0.00  -0.05   0.01
    12   6     0.00   0.05  -0.13     0.00  -0.02   0.09     0.00   0.01   0.09
    13   1     0.00   0.06  -0.04    -0.00  -0.03   0.05    -0.00   0.02  -0.27
    14   1    -0.00   0.05  -0.04     0.00   0.18   0.10     0.00  -0.17  -0.06
    15   6     0.00  -0.09   0.11     0.00  -0.04  -0.00     0.00  -0.10   0.08
    16   6    -0.00   0.09   0.11    -0.00  -0.04   0.00    -0.00   0.10   0.08
    17   6     0.00  -0.03  -0.18    -0.00   0.01  -0.04    -0.00  -0.01  -0.12
    18   1     0.00   0.01   0.06    -0.00   0.21  -0.15    -0.00   0.09  -0.03
    19   1     0.00  -0.01   0.06     0.00   0.21   0.15     0.00  -0.09  -0.03
    20   6    -0.00   0.14   0.11    -0.00   0.11   0.07     0.00  -0.01  -0.03
    21   6     0.00  -0.14   0.02     0.00  -0.11   0.06    -0.00   0.05   0.01
    22   1    -0.00  -0.05  -0.04    -0.00   0.18  -0.10     0.00   0.17  -0.06
    23   6     0.00  -0.05  -0.13     0.00  -0.02  -0.09    -0.00  -0.01   0.09
    24   1     0.00  -0.06  -0.04     0.00  -0.03  -0.05    -0.00  -0.02  -0.27
    25   1     0.00   0.15  -0.12    -0.00   0.07  -0.02    -0.00  -0.38   0.21
    26   1     0.00  -0.15  -0.12     0.00   0.07   0.02    -0.00   0.38   0.21
    27   1     0.00  -0.19  -0.08     0.00  -0.29  -0.17    -0.00  -0.23  -0.16
    28   1     0.00  -0.03   0.20     0.00   0.02   0.41     0.00  -0.01   0.15
    29   1    -0.00   0.03   0.20     0.00   0.02  -0.41    -0.00   0.01   0.15
    30   1    -0.00   0.19  -0.08     0.00  -0.29   0.17    -0.00   0.23  -0.16
                     61                     62                     63
                     B2                     A1                     A1
 Frequencies --   1475.4776              1475.4868              1491.9110
 Red. masses --      2.1512                 2.1516                 2.5848
 Frc consts  --      2.7592                 2.7598                 3.3897
 IR Inten    --     20.3661                20.3633                 0.0000
  Atom  AN      X      Y      Z        X      Y      Z        X      Y      Z
     1   6     0.00   0.05   0.04     0.00   0.01  -0.09     0.00   0.03  -0.09
     2   6    -0.00  -0.00  -0.09     0.00  -0.02   0.01     0.00  -0.11   0.03
     3   6     0.00  -0.05  -0.00    -0.00  -0.07   0.05     0.00  -0.02  -0.11
     4   6     0.00  -0.03   0.06    -0.00   0.09  -0.01     0.00  -0.06   0.07
     5   6     0.00  -0.00   0.09     0.00   0.02   0.01    -0.00   0.11   0.03
     6   6    -0.00   0.06  -0.01    -0.00   0.06  -0.05    -0.00   0.08   0.07
     7   6     0.00   0.06   0.01    -0.00  -0.06  -0.05     0.00  -0.08   0.07
     8   6     0.00  -0.05   0.00    -0.00   0.07   0.05     0.00   0.02  -0.11
     9   6     0.00  -0.08  -0.06     0.00  -0.04   0.04    -0.00   0.09   0.01
    10   6     0.00  -0.08   0.06     0.00   0.04   0.04    -0.00  -0.09   0.01
    11   6    -0.00  -0.02  -0.03    -0.00  -0.10  -0.01     0.00   0.05   0.00
    12   6     0.00   0.05  -0.06     0.00   0.00  -0.08     0.00   0.03  -0.05
    13   1     0.00   0.06   0.12    -0.00   0.00   0.40     0.00   0.03  -0.01
    14   1    -0.00   0.26   0.12    -0.00   0.24   0.20    -0.00   0.02  -0.02
    15   6     0.00  -0.07   0.07     0.00   0.01   0.04     0.00  -0.03   0.05
    16   6     0.00  -0.07  -0.07    -0.00  -0.01   0.04    -0.00   0.03   0.05
    17   6    -0.00   0.05  -0.04     0.00  -0.01  -0.09     0.00  -0.03  -0.09
    18   1     0.00   0.37  -0.18     0.00  -0.06   0.09     0.00   0.01   0.03
    19   1     0.00   0.37   0.18     0.00   0.06   0.09     0.00  -0.01   0.03
    20   6     0.00  -0.03  -0.06    -0.00  -0.09  -0.01    -0.00   0.06   0.07
    21   6    -0.00  -0.02   0.03    -0.00   0.10  -0.01     0.00  -0.05   0.00
    22   1     0.00   0.26  -0.12    -0.00  -0.24   0.20    -0.00  -0.02  -0.02
    23   6    -0.00   0.05   0.06    -0.00  -0.00  -0.08     0.00  -0.03  -0.05
    24   1    -0.00   0.06  -0.12    -0.00  -0.00   0.40    -0.00  -0.03  -0.01
    25   1    -0.00   0.30  -0.14    -0.00   0.09   0.02     0.00   0.31  -0.21
    26   1    -0.00   0.30   0.14    -0.00  -0.09   0.02     0.00  -0.31  -0.21
    27   1    -0.00   0.11   0.02     0.00   0.25   0.21     0.00  -0.34  -0.16
    28   1    -0.00   0.07   0.23    -0.00  -0.01   0.25     0.00  -0.03   0.38
    29   1    -0.00   0.07  -0.23    -0.00   0.01   0.25    -0.00   0.03   0.38
    30   1    -0.00   0.11  -0.02     0.00  -0.25   0.21    -0.00   0.34  -0.16
                     64                     65                     66
                     B2                     B2                     A1
 Frequencies --   1499.4771              1543.1324              1543.1833
 Red. masses --      2.5859                 2.5049                 2.5034
 Frc consts  --      3.4257                 3.5143                 3.5126
 IR Inten    --      0.0000                11.8466                11.8480
  Atom  AN      X      Y      Z        X      Y      Z        X      Y      Z
     1   6    -0.00  -0.06  -0.03    -0.00   0.03  -0.01    -0.00  -0.01  -0.11
     2   6    -0.00   0.06   0.09     0.00   0.01  -0.08     0.00  -0.08   0.06
     3   6     0.00  -0.10  -0.01    -0.00  -0.04   0.11    -0.00   0.05   0.01
     4   6     0.00   0.06   0.04    -0.00   0.09  -0.02    -0.00   0.05  -0.05
     5   6    -0.00   0.06  -0.09    -0.00   0.01   0.08    -0.00   0.08   0.06
     6   6    -0.00   0.05  -0.09     0.00  -0.04  -0.05     0.00  -0.11   0.01
     7   6     0.00   0.05   0.09     0.00  -0.04   0.05     0.00   0.11   0.01
     8   6     0.00  -0.10   0.01     0.00  -0.04  -0.11     0.00  -0.05   0.01
     9   6    -0.00   0.01  -0.07    -0.00   0.09   0.05    -0.00  -0.02  -0.05
    10   6     0.00   0.01   0.07     0.00   0.09  -0.05    -0.00   0.02  -0.05
    11   6    -0.00  -0.09  -0.02    -0.00  -0.01   0.08     0.00   0.08   0.05
    12   6     0.00   0.03  -0.09    -0.00  -0.04  -0.10    -0.00  -0.06   0.02
    13   1     0.00   0.03   0.36    -0.00  -0.05   0.28    -0.00  -0.07  -0.06
    14   1    -0.00   0.30   0.20     0.00  -0.12   0.03     0.00  -0.24  -0.13
    15   6     0.00   0.06  -0.07    -0.00  -0.04   0.06    -0.00   0.09   0.02
    16   6    -0.00   0.06   0.07     0.00  -0.04  -0.06    -0.00  -0.09   0.02
    17   6     0.00  -0.06   0.03     0.00   0.03   0.01     0.00   0.01  -0.11
    18   1    -0.00  -0.32   0.15     0.00   0.18  -0.07     0.00  -0.15   0.18
    19   1    -0.00  -0.32  -0.15     0.00   0.18   0.07     0.00   0.15   0.18
    20   6    -0.00   0.06  -0.04     0.00   0.09   0.02     0.00  -0.05  -0.05
    21   6     0.00  -0.09   0.02     0.00  -0.01  -0.08     0.00  -0.08   0.05
    22   1     0.00   0.30  -0.20    -0.00  -0.12  -0.03     0.00   0.24  -0.13
    23   6     0.00   0.03   0.09     0.00  -0.04   0.10    -0.00   0.06   0.02
    24   1    -0.00   0.03  -0.36     0.00  -0.05  -0.28     0.00   0.07  -0.06
    25   1     0.00   0.11   0.02     0.00  -0.27   0.16    -0.00  -0.29   0.12
    26   1     0.00   0.11  -0.02     0.00  -0.27  -0.16     0.00   0.29   0.12
    27   1    -0.00  -0.04  -0.11    -0.00  -0.35  -0.25    -0.00   0.11   0.04
    28   1     0.00  -0.08  -0.09    -0.00   0.04   0.11    -0.00   0.02   0.43
    29   1     0.00  -0.08   0.09     0.00   0.04  -0.11    -0.00  -0.02   0.43
    30   1    -0.00  -0.04   0.11     0.00  -0.35   0.25     0.00  -0.11   0.04
                     67                     68                     69
                     A1                     B2                     A1
 Frequencies --   1599.1938              1631.0884              1631.0890
 Red. masses --      3.5571                 6.8086                 6.8087
 Frc consts  --      5.3597                10.6725                10.6726
 IR Inten    --      0.0000                 0.0396                 0.0398
  Atom  AN      X      Y      Z        X      Y      Z        X      Y      Z
     1   6     0.00  -0.06  -0.04    -0.00  -0.02   0.04     0.00  -0.14   0.04
     2   6    -0.00   0.05   0.06     0.00   0.02   0.04    -0.00   0.26   0.04
     3   6     0.00   0.07   0.01    -0.00  -0.12  -0.18     0.00  -0.12  -0.09
     4   6     0.00  -0.07  -0.03     0.00   0.04   0.10     0.00  -0.00   0.10
     5   6     0.00  -0.05   0.06     0.00   0.02  -0.04     0.00  -0.26   0.04
     6   6    -0.00   0.03  -0.07     0.00   0.06   0.23     0.00   0.07   0.09
     7   6    -0.00  -0.03  -0.07    -0.00   0.06  -0.23     0.00  -0.07   0.09
     8   6     0.00  -0.07   0.01     0.00  -0.12   0.18    -0.00   0.12  -0.09
     9   6     0.00   0.00   0.08     0.00  -0.11   0.09    -0.00   0.01  -0.05
    10   6     0.00  -0.00   0.08    -0.00  -0.11  -0.09    -0.00  -0.01  -0.05
    11   6    -0.00  -0.11  -0.12     0.00   0.21   0.16     0.00   0.06   0.09
    12   6     0.00   0.05   0.16    -0.00  -0.06  -0.22     0.00  -0.01  -0.18
    13   1     0.00   0.07  -0.25    -0.00  -0.07   0.25     0.00  -0.01   0.25
    14   1    -0.00   0.25   0.07     0.00  -0.32  -0.13     0.00  -0.11   0.01
    15   6    -0.00   0.16  -0.03    -0.00   0.03  -0.05    -0.00   0.27  -0.09
    16   6     0.00  -0.16  -0.03    -0.00   0.03   0.05     0.00  -0.27  -0.09
    17   6     0.00   0.06  -0.04    -0.00  -0.02  -0.04    -0.00   0.14   0.04
    18   1     0.00  -0.18   0.18     0.00  -0.10   0.02     0.00  -0.26   0.23
    19   1     0.00   0.18   0.18    -0.00  -0.10  -0.02    -0.00   0.26   0.23
    20   6     0.00   0.07  -0.03     0.00   0.04  -0.10    -0.00   0.00   0.10
    21   6    -0.00   0.11  -0.12    -0.00   0.21  -0.16     0.00  -0.06   0.09
    22   1     0.00  -0.25   0.07     0.00  -0.32   0.13    -0.00   0.11   0.01
    23   6     0.00  -0.05   0.16    -0.00  -0.06   0.22    -0.00   0.01  -0.18
    24   1     0.00  -0.07  -0.25    -0.00  -0.07  -0.25    -0.00   0.01   0.25
    25   1     0.00   0.24  -0.06    -0.00  -0.03  -0.15    -0.00  -0.06  -0.02
    26   1    -0.00  -0.24  -0.06    -0.00  -0.03   0.15     0.00   0.06  -0.02
    27   1    -0.00  -0.17  -0.18    -0.00   0.04  -0.10     0.00  -0.10   0.05
    28   1    -0.00   0.07   0.24     0.00  -0.03   0.06    -0.00   0.15  -0.02
    29   1    -0.00  -0.07   0.24     0.00  -0.03  -0.06     0.00  -0.15  -0.02
    30   1    -0.00   0.17  -0.18    -0.00   0.04   0.10    -0.00   0.10   0.05
                     70                     71                     72
                     B2                     A1                     B2
 Frequencies --   1662.3368              1662.3458              1667.9114
 Red. masses --      5.1354                 5.1329                 5.9154
 Frc consts  --      8.3611                 8.3571                 9.6958
 IR Inten    --      0.2043                 0.2053                 0.0000
  Atom  AN      X      Y      Z        X      Y      Z        X      Y      Z
     1   6     0.00  -0.04   0.25    -0.00  -0.01   0.01     0.00  -0.02   0.20
     2   6     0.00  -0.00  -0.16    -0.00   0.04  -0.01     0.00  -0.03  -0.11
     3   6    -0.00  -0.06   0.07     0.00  -0.12   0.04    -0.00   0.11  -0.02
     4   6    -0.00   0.10  -0.09     0.00   0.17  -0.13     0.00  -0.16   0.12
     5   6     0.00  -0.00   0.16     0.00  -0.04  -0.01     0.00  -0.03   0.11
     6   6    -0.00   0.04  -0.07    -0.00   0.13  -0.06     0.00  -0.08   0.09
     7   6     0.00   0.04   0.07    -0.00  -0.13  -0.06    -0.00  -0.08  -0.09
     8   6     0.00  -0.06  -0.07    -0.00   0.12   0.04    -0.00   0.11   0.02
     9   6     0.00  -0.10  -0.05    -0.00   0.21   0.08    -0.00   0.18   0.08
    10   6    -0.00  -0.10   0.05    -0.00  -0.21   0.08     0.00   0.18  -0.08
    11   6     0.00   0.08  -0.01     0.00   0.17  -0.01    -0.00  -0.15   0.01
    12   6    -0.00  -0.05   0.09     0.00  -0.09   0.13     0.00   0.08  -0.12
    13   1    -0.00  -0.06  -0.13     0.00  -0.10  -0.19     0.00   0.09   0.16
    14   1    -0.00  -0.06  -0.10    -0.00  -0.13  -0.20     0.00   0.09   0.16
    15   6     0.00   0.08  -0.17    -0.00   0.01  -0.01     0.00   0.06  -0.13
    16   6    -0.00   0.08   0.17    -0.00  -0.01  -0.01    -0.00   0.06   0.13
    17   6     0.00  -0.04  -0.25     0.00   0.01   0.01     0.00  -0.02  -0.20
    18   1    -0.00  -0.26   0.01    -0.00  -0.01   0.01     0.00  -0.19  -0.00
    19   1     0.00  -0.26  -0.01    -0.00   0.01   0.01    -0.00  -0.19   0.00
    20   6    -0.00   0.10   0.09     0.00  -0.17  -0.13     0.00  -0.16  -0.12
    21   6    -0.00   0.08   0.01     0.00  -0.17  -0.01     0.00  -0.15  -0.01
    22   1     0.00  -0.06   0.10     0.00   0.13  -0.20    -0.00   0.09  -0.16
    23   6    -0.00  -0.05  -0.09     0.00   0.09   0.13     0.00   0.08   0.12
    24   1    -0.00  -0.06   0.13     0.00   0.10  -0.19     0.00   0.09  -0.16
    25   1     0.00   0.12  -0.08     0.00   0.28  -0.21     0.00  -0.20   0.14
    26   1    -0.00   0.12   0.08     0.00  -0.28  -0.21     0.00  -0.20  -0.14
    27   1     0.00  -0.21  -0.09    -0.00   0.27   0.12    -0.00   0.22   0.10
    28   1     0.00  -0.04   0.37    -0.00   0.01  -0.05     0.00  -0.02   0.24
    29   1     0.00  -0.04  -0.37     0.00  -0.01  -0.05    -0.00  -0.02  -0.24
    30   1     0.00  -0.21   0.09     0.00  -0.27   0.12    -0.00   0.22  -0.10
                     73                     74                     75
                     B2                     A1                     B2
 Frequencies --   3180.7499              3181.8961              3181.9333
 Red. masses --      1.0857                 1.0864                 1.0864
 Frc consts  --      6.4718                 6.4803                 6.4805
 IR Inten    --      0.0011                 1.8347                 1.9027
  Atom  AN      X      Y      Z        X      Y      Z        X      Y      Z
     1   6     0.00  -0.01  -0.00     0.00  -0.00  -0.00    -0.00   0.01   0.00
     2   6    -0.00   0.00   0.00    -0.00  -0.00   0.00    -0.00   0.00  -0.00
     3   6    -0.00  -0.00   0.00    -0.00  -0.00   0.00    -0.00   0.00  -0.00
     4   6    -0.00   0.01   0.01    -0.00   0.01   0.01    -0.00   0.00   0.00
     5   6    -0.00   0.00  -0.00    -0.00   0.00   0.00     0.00   0.00   0.00
     6   6     0.00   0.00  -0.00     0.00  -0.00   0.00     0.00   0.00  -0.00
     7   6     0.00   0.00   0.00    -0.00   0.00   0.00     0.00   0.00   0.00
     8   6     0.00  -0.00  -0.00    -0.00   0.00   0.00     0.00   0.00   0.00
     9   6     0.00   0.00  -0.01    -0.00  -0.00   0.01     0.00   0.00  -0.01
    10   6    -0.00   0.00   0.01    -0.00   0.00   0.01    -0.00   0.00   0.01
    11   6     0.00   0.02  -0.03     0.00   0.02  -0.03     0.00   0.01  -0.02
    12   6    -0.00  -0.03   0.00    -0.00  -0.04   0.00    -0.00  -0.02   0.00
    13   1     0.00   0.39   0.00     0.00   0.50   0.00     0.00   0.26   0.00
    14   1     0.00  -0.19   0.34     0.00  -0.23   0.41     0.00  -0.15   0.26
    15   6    -0.00   0.02   0.03    -0.00   0.00   0.00    -0.00  -0.02  -0.04
    16   6    -0.00   0.02  -0.03    -0.00  -0.00   0.00     0.00  -0.02   0.04
    17   6    -0.00  -0.01   0.00     0.00   0.00  -0.00     0.00   0.01  -0.00
    18   1    -0.00  -0.19  -0.33    -0.00  -0.01  -0.02     0.00   0.28   0.48
    19   1     0.00  -0.19   0.33    -0.00   0.01  -0.02    -0.00   0.28  -0.48
    20   6     0.00   0.01  -0.01    -0.00  -0.01   0.01     0.00   0.00  -0.00
    21   6    -0.00   0.02   0.03     0.00  -0.02  -0.03     0.00   0.01   0.02
    22   1     0.00  -0.19  -0.34    -0.00   0.23   0.41     0.00  -0.15  -0.26
    23   6     0.00  -0.03  -0.00    -0.00   0.04   0.00     0.00  -0.02  -0.00
    24   1    -0.00   0.39  -0.00     0.00  -0.50   0.00    -0.00   0.26  -0.00
    25   1     0.00  -0.06  -0.11     0.00  -0.04  -0.08     0.00  -0.05  -0.09
    26   1    -0.00  -0.06   0.11     0.00   0.04  -0.08    -0.00  -0.05   0.09
    27   1     0.00  -0.07   0.11    -0.00   0.07  -0.11     0.00  -0.01   0.02
    28   1    -0.00   0.13  -0.00    -0.00  -0.04   0.00    -0.00  -0.13   0.00
    29   1    -0.00   0.13   0.00    -0.00   0.04   0.00     0.00  -0.13  -0.00
    30   1     0.00  -0.07  -0.11     0.00  -0.07  -0.11     0.00  -0.01  -0.02
                     76                     77                     78
                     A1                     B2                     A1
 Frequencies --   3195.7118              3195.7655              3198.9270
 Red. masses --      1.0912                 1.0913                 1.0932
 Frc consts  --      6.5659                 6.5664                 6.5912
 IR Inten    --     39.1664                39.2468                 0.0000
  Atom  AN      X      Y      Z        X      Y      Z        X      Y      Z
     1   6    -0.00   0.02   0.00     0.00  -0.01   0.00    -0.00   0.01   0.00
     2   6    -0.00   0.00  -0.00    -0.00   0.00   0.00    -0.00   0.00   0.00
     3   6     0.00   0.00  -0.00    -0.00  -0.00   0.00    -0.00   0.00   0.00
     4   6     0.00  -0.01  -0.01    -0.00   0.01   0.01    -0.00   0.01   0.01
     5   6     0.00  -0.00  -0.00    -0.00   0.00  -0.00    -0.00  -0.00   0.00
     6   6    -0.00   0.00   0.00    -0.00  -0.00   0.00     0.00  -0.00  -0.00
     7   6    -0.00  -0.00   0.00    -0.00  -0.00  -0.00     0.00   0.00  -0.00
     8   6    -0.00  -0.00  -0.00     0.00  -0.00  -0.00    -0.00  -0.00   0.00
     9   6    -0.00  -0.00   0.01    -0.00  -0.01   0.02     0.00   0.00  -0.01
    10   6    -0.00   0.00   0.01     0.00  -0.01  -0.02     0.00  -0.00  -0.01
    11   6     0.00   0.01  -0.02    -0.00  -0.02   0.03    -0.00  -0.02   0.03
    12   6     0.00   0.02   0.00    -0.00  -0.04  -0.00    -0.00  -0.03  -0.00
    13   1     0.00  -0.19  -0.00     0.00   0.46   0.01     0.00   0.39   0.01
    14   1     0.00  -0.15   0.26    -0.00   0.20  -0.35    -0.00   0.19  -0.34
    15   6     0.00  -0.02  -0.04    -0.00  -0.00  -0.00    -0.00  -0.02  -0.03
    16   6    -0.00   0.02  -0.04     0.00  -0.00   0.00    -0.00   0.02  -0.03
    17   6    -0.00  -0.02   0.00    -0.00  -0.01  -0.00    -0.00  -0.01   0.00
    18   1     0.00   0.25   0.42     0.00   0.03   0.05     0.00   0.20   0.34
    19   1     0.00  -0.25   0.42    -0.00   0.03  -0.05     0.00  -0.20   0.34
    20   6     0.00   0.01  -0.01     0.00   0.01  -0.01    -0.00  -0.01   0.01
    21   6     0.00  -0.01  -0.02     0.00  -0.02  -0.03    -0.00   0.02   0.03
    22   1    -0.00   0.15   0.26    -0.00   0.20   0.35     0.00  -0.19  -0.34
    23   6     0.00  -0.02   0.00     0.00  -0.04   0.00    -0.00   0.03  -0.00
    24   1    -0.00   0.19  -0.00    -0.00   0.46  -0.01     0.00  -0.39   0.01
    25   1     0.00  -0.04  -0.07    -0.00   0.13   0.24    -0.00   0.05   0.10
    26   1     0.00   0.04  -0.07     0.00   0.13  -0.24    -0.00  -0.05   0.10
    27   1     0.00  -0.11   0.18     0.00  -0.11   0.18     0.00   0.06  -0.10
    28   1     0.00   0.28  -0.01     0.00   0.08  -0.00     0.00   0.12  -0.00
    29   1     0.00  -0.28  -0.01    -0.00   0.08   0.00     0.00  -0.12  -0.00
    30   1    -0.00   0.11   0.18     0.00  -0.11  -0.18     0.00  -0.06  -0.10
                     79                     80                     81
                     B2                     A1                     B2
 Frequencies --   3211.5394              3214.9479              3215.2020
 Red. masses --      1.0934                 1.0959                 1.0958
 Frc consts  --      6.6447                 6.6736                 6.6740
 IR Inten    --      0.0066                 1.0699                 0.8928
  Atom  AN      X      Y      Z        X      Y      Z        X      Y      Z
     1   6     0.00  -0.04  -0.00    -0.00   0.04  -0.00     0.00  -0.02  -0.00
     2   6    -0.00   0.00   0.00     0.00  -0.00  -0.00     0.00   0.00   0.00
     3   6    -0.00  -0.00  -0.00     0.00   0.00  -0.00    -0.00  -0.00   0.00
     4   6    -0.00   0.02   0.03     0.00  -0.02  -0.04    -0.00   0.01   0.01
     5   6    -0.00   0.00  -0.00     0.00   0.00  -0.00    -0.00   0.00  -0.00
     6   6     0.00   0.00  -0.00    -0.00  -0.00   0.00    -0.00  -0.00   0.00
     7   6     0.00   0.00   0.00    -0.00   0.00   0.00    -0.00  -0.00  -0.00
     8   6     0.00  -0.00   0.00    -0.00  -0.00  -0.00    -0.00  -0.00  -0.00
     9   6     0.00   0.02  -0.03    -0.00   0.00  -0.00    -0.00  -0.02   0.04
    10   6    -0.00   0.02   0.03     0.00  -0.00  -0.00     0.00  -0.02  -0.04
    11   6     0.00  -0.01   0.01     0.00  -0.00   0.01    -0.00   0.01  -0.02
    12   6     0.00   0.01  -0.00     0.00  -0.02   0.00    -0.00   0.02   0.00
    13   1    -0.00  -0.14   0.00     0.00   0.21   0.00    -0.00  -0.19  -0.00
    14   1    -0.00   0.06  -0.09     0.00   0.03  -0.06     0.00  -0.14   0.25
    15   6    -0.00  -0.00  -0.01     0.00   0.01   0.02     0.00  -0.00  -0.01
    16   6    -0.00  -0.00   0.01     0.00  -0.01   0.02     0.00  -0.00   0.01
    17   6    -0.00  -0.04   0.00    -0.00  -0.04  -0.00    -0.00  -0.02   0.00
    18   1     0.00   0.07   0.12    -0.00  -0.14  -0.24     0.00   0.04   0.07
    19   1    -0.00   0.07  -0.12    -0.00   0.14  -0.24    -0.00   0.04  -0.07
    20   6     0.00   0.02  -0.03     0.00   0.02  -0.04     0.00   0.01  -0.01
    21   6     0.00  -0.01  -0.01    -0.00   0.00   0.01    -0.00   0.01   0.02
    22   1    -0.00   0.06   0.09    -0.00  -0.03  -0.06     0.00  -0.14  -0.25
    23   6    -0.00   0.01   0.00    -0.00   0.02   0.00    -0.00   0.02  -0.00
    24   1     0.00  -0.14  -0.00     0.00  -0.21   0.00     0.00  -0.19   0.00
    25   1     0.00  -0.18  -0.31    -0.00   0.03   0.06    -0.00   0.25   0.45
    26   1    -0.00  -0.18   0.31    -0.00  -0.03   0.06     0.00   0.25  -0.45
    27   1    -0.00  -0.20   0.34    -0.00  -0.23   0.39    -0.00  -0.08   0.14
    28   1     0.00   0.40  -0.01     0.00   0.39  -0.00     0.00   0.28  -0.00
    29   1    -0.00   0.40   0.01     0.00  -0.39  -0.00    -0.00   0.28   0.00
    30   1     0.00  -0.20  -0.34    -0.00   0.23   0.39     0.00  -0.08  -0.14
                     82                     83                     84
                     B2                     A1                     A1
 Frequencies --   3230.3442              3230.5055              3232.8741
 Red. masses --      1.0891                 1.0891                 1.0902
 Frc consts  --      6.6961                 6.6966                 6.7134
 IR Inten    --     48.1390                47.9848                 0.1267
  Atom  AN      X      Y      Z        X      Y      Z        X      Y      Z
     1   6     0.00  -0.04  -0.00     0.00  -0.03  -0.00    -0.00   0.03   0.00
     2   6     0.00   0.00   0.00     0.00  -0.00   0.00    -0.00   0.00  -0.00
     3   6     0.00   0.00  -0.00     0.00   0.00   0.00    -0.00  -0.00   0.00
     4   6     0.00  -0.02  -0.04     0.00  -0.01  -0.02    -0.00   0.02   0.03
     5   6     0.00   0.00  -0.00    -0.00   0.00   0.00    -0.00  -0.00  -0.00
     6   6     0.00   0.00   0.00    -0.00  -0.00   0.00     0.00  -0.00   0.00
     7   6     0.00   0.00  -0.00     0.00   0.00   0.00     0.00   0.00   0.00
     8   6     0.00   0.00   0.00     0.00  -0.00   0.00     0.00   0.00   0.00
     9   6     0.00   0.00  -0.00     0.00   0.02  -0.04     0.00   0.02  -0.03
    10   6     0.00   0.00   0.00     0.00  -0.02  -0.04     0.00  -0.02  -0.03
    11   6     0.00  -0.00   0.00     0.00   0.01  -0.01    -0.00   0.01  -0.01
    12   6     0.00  -0.01   0.00     0.00  -0.00   0.00    -0.00   0.01  -0.00
    13   1     0.00   0.12  -0.00     0.00   0.04  -0.00    -0.00  -0.11  -0.00
    14   1     0.00   0.02  -0.03     0.00  -0.06   0.10     0.00  -0.06   0.10
    15   6     0.00  -0.00  -0.01     0.00  -0.00  -0.01    -0.00   0.00   0.01
    16   6     0.00  -0.00   0.01    -0.00   0.00  -0.01    -0.00  -0.00   0.01
    17   6    -0.00  -0.04   0.00     0.00   0.03  -0.00    -0.00  -0.03   0.00
    18   1     0.00   0.04   0.08     0.00   0.05   0.09    -0.00  -0.05  -0.09
    19   1     0.00   0.04  -0.08     0.00  -0.05   0.09    -0.00   0.05  -0.09
    20   6    -0.00  -0.02   0.04     0.00   0.01  -0.02    -0.00  -0.02   0.03
    21   6    -0.00  -0.00  -0.00    -0.00  -0.01  -0.01     0.00  -0.01  -0.01
    22   1    -0.00   0.02   0.03     0.00   0.06   0.10     0.00   0.06   0.10
    23   6    -0.00  -0.01  -0.00    -0.00   0.00   0.00     0.00  -0.01  -0.00
    24   1    -0.00   0.12   0.00     0.00  -0.04  -0.00    -0.00   0.11  -0.00
    25   1     0.00  -0.02  -0.03    -0.00   0.27   0.47    -0.00   0.21   0.37
    26   1    -0.00  -0.02   0.03    -0.00  -0.27   0.47    -0.00  -0.21   0.37
    27   1     0.00   0.26  -0.43    -0.00  -0.14   0.23     0.00   0.19  -0.33
    28   1     0.00   0.47  -0.00    -0.00  -0.33   0.00     0.00   0.37  -0.00
    29   1    -0.00   0.47   0.00    -0.00   0.33   0.00     0.00  -0.37  -0.00
    30   1    -0.00   0.26   0.43    -0.00   0.14   0.23     0.00  -0.19  -0.33

 -------------------
 - Thermochemistry -
 -------------------
 Temperature   298.150 Kelvin.  Pressure   1.00000 Atm.
 Atom     1 has atomic number  6 and mass  12.00000
 Atom     2 has atomic number  6 and mass  12.00000
 Atom     3 has atomic number  6 and mass  12.00000
 Atom     4 has atomic number  6 and mass  12.00000
 Atom     5 has atomic number  6 and mass  12.00000
 Atom     6 has atomic number  6 and mass  12.00000
 Atom     7 has atomic number  6 and mass  12.00000
 Atom     8 has atomic number  6 and mass  12.00000
 Atom     9 has atomic number  6 and mass  12.00000
 Atom    10 has atomic number  6 and mass  12.00000
 Atom    11 has atomic number  6 and mass  12.00000
 Atom    12 has atomic number  6 and mass  12.00000
 Atom    13 has atomic number  1 and mass   1.00783
 Atom    14 has atomic number  1 and mass   1.00783
 Atom    15 has atomic number  6 and mass  12.00000
 Atom    16 has atomic number  6 and mass  12.00000
 Atom    17 has atomic number  6 and mass  12.00000
 Atom    18 has atomic number  1 and mass   1.00783
 Atom    19 has atomic number  1 and mass   1.00783
 Atom    20 has atomic number  6 and mass  12.00000
 Atom    21 has atomic number  6 and mass  12.00000
 Atom    22 has atomic number  1 and mass   1.00783
 Atom    23 has atomic number  6 and mass  12.00000
 Atom    24 has atomic number  1 and mass   1.00783
 Atom    25 has atomic number  1 and mass   1.00783
 Atom    26 has atomic number  1 and mass   1.00783
 Atom    27 has atomic number  1 and mass   1.00783
 Atom    28 has atomic number  1 and mass   1.00783
 Atom    29 has atomic number  1 and mass   1.00783
 Atom    30 has atomic number  1 and mass   1.00783
 Molecular mass:   228.09390 amu.
 Principal axes and moments of inertia in atomic units:
                           1         2         3
     Eigenvalues --  3526.489963526.514497053.00445
           X            0.00000   0.00000   1.00000
           Y            0.00000   1.00000  -0.00000
           Z            1.00000  -0.00000  -0.00000
 This molecule is an asymmetric top.
 Rotational symmetry number  2.
 Warning -- assumption of classical behavior for rotation
           may cause significant error
 Rotational temperatures (Kelvin)      0.02456     0.02456     0.01228
 Rotational constants (GHZ):           0.51177     0.51176     0.25588
 Zero-point vibrational energy     633907.8 (Joules/Mol)
                                  151.50759 (Kcal/Mol)
 Warning -- explicit consideration of  19 degrees of freedom as
           vibrations may cause significant error
 Vibrational temperatures:     67.35    67.87   149.06   177.04   377.72
          (Kelvin)            377.91   392.55   392.70   589.91   589.98
                              609.32   622.40   627.02   627.08   799.46
                              799.50   817.31   830.81   887.22   912.58
                              912.64  1024.74  1034.60  1034.64  1089.06
                             1121.39  1126.59  1126.66  1135.69  1135.72
                             1241.54  1241.60  1254.10  1337.87  1337.97
                             1367.32  1402.18  1415.32  1415.32  1457.46
                             1469.80  1469.80  1562.82  1562.89  1577.99
                             1640.60  1640.70  1699.94  1737.41  1737.43
                             1758.52  1811.89  1847.15  1847.22  1896.28
                             1916.41  1916.56  1978.41  1982.91  1983.01
                             2122.88  2122.90  2146.53  2157.41  2220.22
                             2220.30  2300.88  2346.77  2346.77  2391.73
                             2391.74  2399.75  4576.39  4578.04  4578.09
                             4597.92  4597.99  4602.54  4620.69  4625.59
                             4625.96  4647.74  4647.98  4651.38
 
 Zero-point correction=                           0.241443 (Hartree/Particle)
 Thermal correction to Energy=                    0.253797
 Thermal correction to Enthalpy=                  0.254741
 Thermal correction to Gibbs Free Energy=         0.202788
 Sum of electronic and zero-point Energies=           -692.983838
 Sum of electronic and thermal Energies=              -692.971484
 Sum of electronic and thermal Enthalpies=            -692.970540
 Sum of electronic and thermal Free Energies=         -693.022493
 
                     E (Thermal)             CV                S
                      KCal/Mol        Cal/Mol-Kelvin    Cal/Mol-Kelvin
 Total                  159.260             52.458            109.343
 Electronic               0.000              0.000              0.000
 Translational            0.889              2.981             42.176
 Rotational               0.889              2.981             31.462
 Vibrational            157.482             46.497             35.706
 Vibration     1          0.595              1.979              4.948
 Vibration     2          0.595              1.979              4.933
 Vibration     3          0.605              1.946              3.385
 Vibration     4          0.610              1.930              3.052
 Vibration     5          0.670              1.741              1.645
 Vibration     6          0.670              1.741              1.644
 Vibration     7          0.676              1.723              1.578
 Vibration     8          0.676              1.723              1.577
 Vibration     9          0.774              1.449              0.927
 Vibration    10          0.774              1.448              0.926
 Vibration    11          0.786              1.419              0.880
 Vibration    12          0.793              1.399              0.850
 Vibration    13          0.796              1.392              0.840
 Vibration    14          0.796              1.392              0.840
 Vibration    15          0.911              1.127              0.533
 Vibration    16          0.911              1.127              0.533
 Vibration    17          0.924              1.100              0.508
 Vibration    18          0.934              1.080              0.490
 Vibration    19          0.976              0.997              0.422
                       Q            Log10(Q)             Ln(Q)
 Total Bot       0.529547D-93        -93.276095       -214.776146
 Total V=0       0.602210D+18         17.779748         40.939382
 Vib (Bot)       0.233310-107       -107.632066       -247.831992
 Vib (Bot)    1  0.441780D+01          0.645206          1.485642
 Vib (Bot)    2  0.438352D+01          0.641823          1.477851
 Vib (Bot)    3  0.197947D+01          0.296548          0.682827
 Vib (Bot)    4  0.165962D+01          0.220010          0.506591
 Vib (Bot)    5  0.738928D+00         -0.131398         -0.302555
 Vib (Bot)    6  0.738508D+00         -0.131645         -0.303124
 Vib (Bot)    7  0.707313D+00         -0.150388         -0.346281
 Vib (Bot)    8  0.706996D+00         -0.150583         -0.346730
 Vib (Bot)    9  0.431510D+00         -0.365009         -0.840465
 Vib (Bot)   10  0.431440D+00         -0.365079         -0.840626
 Vib (Bot)   11  0.413507D+00         -0.383517         -0.883080
 Vib (Bot)   12  0.401969D+00         -0.395808         -0.911381
 Vib (Bot)   13  0.397995D+00         -0.400122         -0.921315
 Vib (Bot)   14  0.397948D+00         -0.400174         -0.921434
 Vib (Bot)   15  0.280895D+00         -0.551456         -1.269775
 Vib (Bot)   16  0.280873D+00         -0.551490         -1.269853
 Vib (Bot)   17  0.271453D+00         -0.566306         -1.303968
 Vib (Bot)   18  0.264568D+00         -0.577463         -1.329657
 Vib (Bot)   19  0.237991D+00         -0.623440         -1.435523
 Vib (V=0)       0.265324D+04          3.423777          7.883537
 Vib (V=0)    1  0.494601D+01          0.694255          1.598580
 Vib (V=0)    2  0.491194D+01          0.691253          1.591669
 Vib (V=0)    3  0.254164D+01          0.405114          0.932809
 Vib (V=0)    4  0.223331D+01          0.348948          0.803483
 Vib (V=0)    5  0.139220D+01          0.143701          0.330883
 Vib (V=0)    6  0.139185D+01          0.143592          0.330633
 Vib (V=0)    7  0.136619D+01          0.135512          0.312029
 Vib (V=0)    8  0.136594D+01          0.135430          0.311839
 Vib (V=0)    9  0.116045D+01          0.064628          0.148812
 Vib (V=0)   10  0.116041D+01          0.064611          0.148773
 Vib (V=0)   11  0.114884D+01          0.060258          0.138749
 Vib (V=0)   12  0.114154D+01          0.057493          0.132382
 Vib (V=0)   13  0.113906D+01          0.056547          0.130205
 Vib (V=0)   14  0.113903D+01          0.056536          0.130179
 Vib (V=0)   15  0.107350D+01          0.030802          0.070924
 Vib (V=0)   16  0.107349D+01          0.030798          0.070914
 Vib (V=0)   17  0.106893D+01          0.028951          0.066662
 Vib (V=0)   18  0.106568D+01          0.027628          0.063615
 Vib (V=0)   19  0.105375D+01          0.022738          0.052356
 Electronic      0.100000D+01          0.000000          0.000000
 Translational   0.135402D+09          8.131624         18.723757
 Rotational      0.167628D+07          6.224347         14.332088
 ***** Axes restored to original set *****
 -------------------------------------------------------------------
 Center     Atomic                   Forces (Hartrees/Bohr)
 Number     Number              X              Y              Z
 -------------------------------------------------------------------
      1        6           0.000000000   -0.000017000   -0.000128362
      2        6          -0.000000000    0.000117881   -0.000009451
      3        6           0.000000000    0.000051428    0.000106995
      4        6           0.000000000   -0.000119374    0.000049007
      5        6          -0.000000000   -0.000117881   -0.000009451
      6        6           0.000000000   -0.000066168   -0.000096859
      7        6           0.000000000    0.000066168   -0.000096859
      8        6          -0.000000000   -0.000051428    0.000106995
      9        6          -0.000000000    0.000100342    0.000077760
     10        6          -0.000000000   -0.000100342    0.000077760
     11        6           0.000000000    0.000056458   -0.000004999
     12        6           0.000000000    0.000032037   -0.000046065
     13        1           0.000000000   -0.000001770    0.000021963
     14        1          -0.000000000   -0.000019743   -0.000009395
     15        6          -0.000000000   -0.000023885    0.000051182
     16        6          -0.000000000    0.000023885    0.000051182
     17        6           0.000000000    0.000017000   -0.000128362
     18        1           0.000000000    0.000018177   -0.000012520
     19        1           0.000000000   -0.000018177   -0.000012520
     20        6           0.000000000    0.000119374    0.000049007
     21        6           0.000000000   -0.000056458   -0.000004999
     22        1           0.000000000    0.000019743   -0.000009395
     23        6           0.000000000   -0.000032037   -0.000046065
     24        1           0.000000000    0.000001770    0.000021963
     25        1           0.000000000   -0.000009150   -0.000029933
     26        1           0.000000000    0.000009150   -0.000029933
     27        1          -0.000000000   -0.000021419    0.000024701
     28        1          -0.000000000   -0.000032111    0.000005976
     29        1          -0.000000000    0.000032111    0.000005976
     30        1          -0.000000000    0.000021419    0.000024701
 -------------------------------------------------------------------
 Cartesian Forces:  Max     0.000128362 RMS     0.000048417
 FormGI is forming the generalized inverse of G from B-inverse, IUseBI=4.
 GSVD:  received Info=                   1 from GESDD.
 Leave Link  716 at Sun Nov  5 23:26:47 2023, MaxMem=  3932160000 cpu:               2.0 elap:               0.1
 (Enter /mnt/opt/groups/app-gaussian/g16-avx2/l103.exe)

 GradGradGradGradGradGradGradGradGradGradGradGradGradGradGradGradGradGrad
 Berny optimization.
 Red2BG is reusing G-inverse.
 Internal  Forces:  Max     0.000107764 RMS     0.000025941
 Search for a local minimum.
 Step number   1 out of a maximum of    2
 All quantities printed in internal units (Hartrees-Bohrs-Radians)
 Second derivative matrix not updated -- analytic derivatives used.
 ITU=  0
     Eigenvalues ---    0.00276   0.00281   0.00562   0.01435   0.01436
     Eigenvalues ---    0.01593   0.01708   0.01713   0.01713   0.02015
     Eigenvalues ---    0.02065   0.02066   0.02128   0.02254   0.02254
     Eigenvalues ---    0.02322   0.02322   0.02334   0.02433   0.02434
     Eigenvalues ---    0.02582   0.02582   0.02611   0.02715   0.02718
     Eigenvalues ---    0.02718   0.02751   0.11267   0.11268   0.11500
     Eigenvalues ---    0.11641   0.12331   0.12344   0.12345   0.12380
     Eigenvalues ---    0.12381   0.12893   0.12895   0.13318   0.18214
     Eigenvalues ---    0.18800   0.18802   0.18930   0.19218   0.19218
     Eigenvalues ---    0.19567   0.20088   0.20088   0.20372   0.22147
     Eigenvalues ---    0.22154   0.25442   0.28277   0.28284   0.29196
     Eigenvalues ---    0.33952   0.33955   0.35806   0.35807   0.35953
     Eigenvalues ---    0.35973   0.36080   0.36081   0.36373   0.36391
     Eigenvalues ---    0.36402   0.36806   0.36897   0.36900   0.38759
     Eigenvalues ---    0.38762   0.39598   0.44002   0.44571   0.44576
     Eigenvalues ---    0.47836   0.48265   0.48265   0.48455   0.50712
     Eigenvalues ---    0.50715   0.50913   0.53054   0.53093
 Angle between quadratic step and forces=  31.21 degrees.
 Linear search not attempted -- first point.
 Iteration  1 RMS(Cart)=  0.00012693 RMS(Int)=  0.00000001
 Iteration  2 RMS(Cart)=  0.00000001 RMS(Int)=  0.00000000
 ITry= 1 IFail=0 DXMaxC= 5.32D-04 DCOld= 1.00D+10 DXMaxT= 3.00D-01 DXLimC= 3.00D+00 Rises=F
 ClnCor:  largest displacement from symmetrization is 6.48D-12 for atom    30.
 Variable       Old X    -DE/DX   Delta X   Delta X   Delta X     New X
                                 (Linear)    (Quad)   (Total)
    R1        2.67081  -0.00008   0.00000  -0.00024  -0.00024   2.67056
    R2        2.61310   0.00005   0.00000   0.00017   0.00017   2.61327
    R3        2.04622   0.00003   0.00000   0.00008   0.00008   2.04630
    R4        2.77174  -0.00011   0.00000  -0.00029  -0.00029   2.77146
    R5        2.68572   0.00004   0.00000   0.00020   0.00020   2.68592
    R6        2.67081  -0.00008   0.00000  -0.00024  -0.00024   2.67056
    R7        2.68572   0.00005   0.00000   0.00021   0.00021   2.68593
    R8        2.61309   0.00005   0.00000   0.00017   0.00017   2.61326
    R9        2.04621   0.00003   0.00000   0.00008   0.00008   2.04629
   R10        2.77174  -0.00011   0.00000  -0.00029  -0.00029   2.77146
   R11        2.67081  -0.00008   0.00000  -0.00024  -0.00024   2.67056
   R12        2.77174  -0.00010   0.00000  -0.00027  -0.00027   2.77146
   R13        2.67080  -0.00008   0.00000  -0.00024  -0.00024   2.67056
   R14        2.68572   0.00005   0.00000   0.00021   0.00021   2.68593
   R15        2.67080  -0.00008   0.00000  -0.00024  -0.00024   2.67056
   R16        2.67081  -0.00008   0.00000  -0.00024  -0.00024   2.67056
   R17        2.61309   0.00005   0.00000   0.00017   0.00017   2.61326
   R18        2.04621   0.00003   0.00000   0.00008   0.00008   2.04629
   R19        2.61309   0.00005   0.00000   0.00017   0.00017   2.61326
   R20        2.04621   0.00003   0.00000   0.00008   0.00008   2.04629
   R21        2.64729   0.00003   0.00000  -0.00003  -0.00003   2.64726
   R22        2.05196  -0.00000   0.00000  -0.00001  -0.00001   2.05195
   R23        2.05196  -0.00000   0.00000  -0.00001  -0.00001   2.05195
   R24        2.64729   0.00003   0.00000  -0.00003  -0.00003   2.64726
   R25        2.05196  -0.00000   0.00000  -0.00001  -0.00001   2.05195
   R26        2.61310   0.00005   0.00000   0.00017   0.00017   2.61327
   R27        2.05196  -0.00000   0.00000  -0.00001  -0.00001   2.05195
   R28        2.04622   0.00003   0.00000   0.00008   0.00008   2.04630
   R29        2.61309   0.00005   0.00000   0.00017   0.00017   2.61326
   R30        2.04621   0.00003   0.00000   0.00008   0.00008   2.04629
   R31        2.05196  -0.00000   0.00000  -0.00001  -0.00001   2.05195
   R32        2.64729   0.00003   0.00000  -0.00003  -0.00003   2.64726
   R33        2.05196  -0.00000   0.00000  -0.00001  -0.00001   2.05195
    A1        2.12846  -0.00001   0.00000   0.00001   0.00001   2.12847
    A2        2.09350   0.00001   0.00000   0.00011   0.00011   2.09360
    A3        2.06123   0.00000   0.00000  -0.00012  -0.00012   2.06111
    A4        2.12165  -0.00002   0.00000  -0.00001  -0.00001   2.12163
    A5        2.06714   0.00002   0.00000   0.00001   0.00001   2.06716
    A6        2.09439   0.00000   0.00000   0.00000   0.00000   2.09439
    A7        2.12165  -0.00002   0.00000  -0.00002  -0.00002   2.12163
    A8        2.09440   0.00000   0.00000   0.00000   0.00000   2.09440
    A9        2.06714   0.00002   0.00000   0.00002   0.00002   2.06715
   A10        2.12846  -0.00001   0.00000   0.00001   0.00001   2.12847
   A11        2.09348   0.00001   0.00000   0.00011   0.00011   2.09358
   A12        2.06125   0.00000   0.00000  -0.00012  -0.00012   2.06113
   A13        2.09439   0.00000   0.00000   0.00000   0.00000   2.09439
   A14        2.06714   0.00002   0.00000   0.00001   0.00001   2.06716
   A15        2.12165  -0.00002   0.00000  -0.00001  -0.00001   2.12163
   A16        2.09439  -0.00000   0.00000  -0.00000  -0.00000   2.09439
   A17        2.06715   0.00002   0.00000   0.00001   0.00001   2.06716
   A18        2.12164  -0.00001   0.00000  -0.00000  -0.00000   2.12164
   A19        2.09439  -0.00000   0.00000  -0.00000  -0.00000   2.09439
   A20        2.12164  -0.00001   0.00000  -0.00000  -0.00000   2.12164
   A21        2.06715   0.00002   0.00000   0.00001   0.00001   2.06716
   A22        2.09440   0.00000   0.00000   0.00000   0.00000   2.09440
   A23        2.12165  -0.00002   0.00000  -0.00002  -0.00002   2.12163
   A24        2.06714   0.00002   0.00000   0.00002   0.00002   2.06715
   A25        2.12846  -0.00001   0.00000   0.00001   0.00001   2.12847
   A26        2.09349   0.00001   0.00000   0.00011   0.00011   2.09360
   A27        2.06124  -0.00000   0.00000  -0.00012  -0.00012   2.06111
   A28        2.12846  -0.00001   0.00000   0.00001   0.00001   2.12847
   A29        2.09349   0.00001   0.00000   0.00011   0.00011   2.09360
   A30        2.06124  -0.00000   0.00000  -0.00012  -0.00012   2.06111
   A31        2.08758  -0.00001   0.00000  -0.00002  -0.00002   2.08756
   A32        2.09379  -0.00002   0.00000  -0.00019  -0.00019   2.09360
   A33        2.10181   0.00003   0.00000   0.00021   0.00021   2.10203
   A34        2.08758  -0.00001   0.00000  -0.00002  -0.00002   2.08756
   A35        2.09379  -0.00002   0.00000  -0.00019  -0.00019   2.09360
   A36        2.10181   0.00003   0.00000   0.00021   0.00021   2.10203
   A37        2.08758  -0.00001   0.00000  -0.00002  -0.00002   2.08756
   A38        2.09379  -0.00002   0.00000  -0.00019  -0.00019   2.09360
   A39        2.10181   0.00003   0.00000   0.00021   0.00021   2.10203
   A40        2.08758  -0.00001   0.00000  -0.00002  -0.00002   2.08756
   A41        2.10181   0.00003   0.00000   0.00021   0.00021   2.10203
   A42        2.09379  -0.00002   0.00000  -0.00019  -0.00019   2.09360
   A43        2.12846  -0.00001   0.00000   0.00001   0.00001   2.12847
   A44        2.09350   0.00001   0.00000   0.00011   0.00011   2.09360
   A45        2.06123   0.00000   0.00000  -0.00012  -0.00012   2.06111
   A46        2.12846  -0.00001   0.00000   0.00001   0.00001   2.12847
   A47        2.09348   0.00001   0.00000   0.00011   0.00011   2.09358
   A48        2.06125   0.00000   0.00000  -0.00012  -0.00012   2.06113
   A49        2.09379  -0.00002   0.00000  -0.00019  -0.00019   2.09360
   A50        2.08758  -0.00001   0.00000  -0.00002  -0.00002   2.08756
   A51        2.10181   0.00003   0.00000   0.00021   0.00021   2.10203
   A52        2.08758  -0.00001   0.00000  -0.00002  -0.00002   2.08756
   A53        2.09379  -0.00002   0.00000  -0.00019  -0.00019   2.09360
   A54        2.10181   0.00003   0.00000   0.00021   0.00021   2.10203
    D1        3.14159   0.00000   0.00000   0.00000   0.00000   3.14159
    D2        0.00000   0.00000   0.00000   0.00000   0.00000   0.00000
    D3       -0.00000   0.00000   0.00000   0.00000   0.00000   0.00000
    D4        3.14159   0.00000   0.00000   0.00000   0.00000   3.14159
    D5       -0.00000  -0.00000   0.00000   0.00000   0.00000   0.00000
    D6        3.14159  -0.00000   0.00000  -0.00000   0.00000   3.14159
    D7        3.14159  -0.00000   0.00000   0.00000   0.00000   3.14159
    D8        0.00000  -0.00000   0.00000  -0.00000   0.00000   0.00000
    D9       -0.00000  -0.00000   0.00000  -0.00000   0.00000   0.00000
   D10        3.14159  -0.00000   0.00000  -0.00000   0.00000   3.14159
   D11        3.14159  -0.00000   0.00000  -0.00000   0.00000   3.14159
   D12       -0.00000  -0.00000   0.00000  -0.00000   0.00000   0.00000
   D13        3.14159  -0.00000   0.00000  -0.00000   0.00000   3.14159
   D14       -0.00000  -0.00000   0.00000  -0.00000   0.00000   0.00000
   D15       -0.00000  -0.00000   0.00000  -0.00000   0.00000   0.00000
   D16        3.14159  -0.00000   0.00000  -0.00000   0.00000   3.14159
   D17        3.14159  -0.00000   0.00000  -0.00000   0.00000   3.14159
   D18        0.00000  -0.00000   0.00000  -0.00000   0.00000   0.00000
   D19       -0.00000  -0.00000   0.00000  -0.00000   0.00000   0.00000
   D20        3.14159  -0.00000   0.00000  -0.00000   0.00000   3.14159
   D21        0.00000   0.00000   0.00000   0.00000   0.00000   0.00000
   D22        3.14159   0.00000   0.00000   0.00000   0.00000   3.14159
   D23        3.14159   0.00000   0.00000   0.00000   0.00000   3.14159
   D24        0.00000   0.00000   0.00000   0.00000   0.00000   0.00000
   D25        0.00000   0.00000   0.00000   0.00000   0.00000   0.00000
   D26        3.14159   0.00000   0.00000   0.00000   0.00000   3.14159
   D27        3.14159   0.00000   0.00000   0.00000   0.00000   3.14159
   D28       -0.00000   0.00000   0.00000   0.00000   0.00000   0.00000
   D29        0.00000   0.00000   0.00000   0.00000   0.00000   0.00000
   D30        3.14159   0.00000   0.00000   0.00000   0.00000   3.14159
   D31        3.14159   0.00000   0.00000   0.00000   0.00000   3.14159
   D32        0.00000   0.00000   0.00000   0.00000  -0.00000   0.00000
   D33       -0.00000  -0.00000   0.00000   0.00000   0.00000   0.00000
   D34        3.14159  -0.00000   0.00000   0.00000   0.00000   3.14159
   D35        3.14159  -0.00000   0.00000   0.00000   0.00000   3.14159
   D36        0.00000  -0.00000   0.00000   0.00000   0.00000   0.00000
   D37       -0.00000  -0.00000   0.00000  -0.00000   0.00000   0.00000
   D38        3.14159  -0.00000   0.00000  -0.00000   0.00000   3.14159
   D39        3.14159  -0.00000   0.00000  -0.00000   0.00000   3.14159
   D40        0.00000  -0.00000   0.00000  -0.00000  -0.00000   0.00000
   D41       -0.00000   0.00000   0.00000  -0.00000   0.00000   0.00000
   D42        3.14159  -0.00000   0.00000  -0.00000   0.00000   3.14159
   D43        3.14159   0.00000   0.00000  -0.00000   0.00000   3.14159
   D44        0.00000  -0.00000   0.00000  -0.00000   0.00000   0.00000
   D45       -0.00000  -0.00000   0.00000  -0.00000   0.00000   0.00000
   D46        3.14159   0.00000   0.00000  -0.00000   0.00000   3.14159
   D47        3.14159  -0.00000   0.00000  -0.00000   0.00000   3.14159
   D48       -0.00000   0.00000   0.00000  -0.00000   0.00000   0.00000
   D49        3.14159  -0.00000   0.00000   0.00000   0.00000   3.14159
   D50       -0.00000   0.00000   0.00000   0.00000   0.00000   0.00000
   D51        0.00000  -0.00000   0.00000  -0.00000   0.00000   0.00000
   D52        3.14159   0.00000   0.00000  -0.00000   0.00000   3.14159
   D53        3.14159   0.00000   0.00000   0.00000   0.00000   3.14159
   D54       -0.00000   0.00000   0.00000   0.00000   0.00000   0.00000
   D55        0.00000   0.00000   0.00000   0.00000  -0.00000   0.00000
   D56        3.14159   0.00000   0.00000   0.00000   0.00000   3.14159
   D57        3.14159   0.00000   0.00000   0.00000   0.00000   3.14159
   D58       -0.00000   0.00000   0.00000   0.00000   0.00000   0.00000
   D59        0.00000  -0.00000   0.00000   0.00000   0.00000   0.00000
   D60        3.14159  -0.00000   0.00000   0.00000   0.00000   3.14159
   D61        0.00000  -0.00000   0.00000  -0.00000   0.00000   0.00000
   D62        3.14159  -0.00000   0.00000  -0.00000   0.00000   3.14159
   D63        3.14159   0.00000   0.00000   0.00000   0.00000   3.14159
   D64       -0.00000   0.00000   0.00000   0.00000   0.00000   0.00000
   D65       -0.00000   0.00000   0.00000   0.00000   0.00000   0.00000
   D66        3.14159   0.00000   0.00000   0.00000   0.00000   3.14159
   D67        3.14159  -0.00000   0.00000   0.00000   0.00000   3.14159
   D68        0.00000   0.00000   0.00000   0.00000   0.00000   0.00000
   D69       -0.00000  -0.00000   0.00000  -0.00000   0.00000   0.00000
   D70        3.14159  -0.00000   0.00000  -0.00000   0.00000   3.14159
   D71        3.14159  -0.00000   0.00000  -0.00000   0.00000   3.14159
   D72        0.00000  -0.00000   0.00000  -0.00000  -0.00000   0.00000
   D73        0.00000   0.00000   0.00000   0.00000   0.00000   0.00000
   D74        3.14159   0.00000   0.00000  -0.00000   0.00000   3.14159
   D75        3.14159   0.00000   0.00000   0.00000   0.00000   3.14159
   D76       -0.00000   0.00000   0.00000  -0.00000   0.00000   0.00000
   D77       -0.00000  -0.00000   0.00000  -0.00000   0.00000   0.00000
   D78        3.14159  -0.00000   0.00000  -0.00000   0.00000   3.14159
   D79        3.14159  -0.00000   0.00000  -0.00000   0.00000   3.14159
   D80        0.00000  -0.00000   0.00000  -0.00000   0.00000   0.00000
   D81        0.00000   0.00000   0.00000  -0.00000   0.00000   0.00000
   D82        3.14159  -0.00000   0.00000  -0.00000   0.00000   3.14159
   D83        3.14159   0.00000   0.00000   0.00000   0.00000   3.14159
   D84       -0.00000  -0.00000   0.00000  -0.00000   0.00000   0.00000
         Item               Value     Threshold  Converged?
 Maximum Force            0.000108     0.000450     YES
 RMS     Force            0.000026     0.000300     YES
 Maximum Displacement     0.000532     0.001800     YES
 RMS     Displacement     0.000127     0.001200     YES
 Predicted change in Energy=-1.825133D-07
 Optimization completed.
    -- Stationary point found.
                           ----------------------------
                           !   Optimized Parameters   !
                           ! (Angstroms and Degrees)  !
 --------------------------                            --------------------------
 ! Name  Definition              Value          Derivative Info.                !
 --------------------------------------------------------------------------------
 ! R1    R(1,2)                  1.4133         -DE/DX =   -0.0001              !
 ! R2    R(1,15)                 1.3828         -DE/DX =    0.0001              !
 ! R3    R(1,29)                 1.0828         -DE/DX =    0.0                 !
 ! R4    R(2,3)                  1.4667         -DE/DX =   -0.0001              !
 ! R5    R(2,5)                  1.4212         -DE/DX =    0.0                 !
 ! R6    R(3,4)                  1.4133         -DE/DX =   -0.0001              !
 ! R7    R(3,6)                  1.4212         -DE/DX =    0.0                 !
 ! R8    R(4,12)                 1.3828         -DE/DX =    0.0                 !
 ! R9    R(4,30)                 1.0828         -DE/DX =    0.0                 !
 ! R10   R(5,8)                  1.4667         -DE/DX =   -0.0001              !
 ! R11   R(5,17)                 1.4133         -DE/DX =   -0.0001              !
 ! R12   R(6,7)                  1.4667         -DE/DX =   -0.0001              !
 ! R13   R(6,10)                 1.4133         -DE/DX =   -0.0001              !
 ! R14   R(7,8)                  1.4212         -DE/DX =    0.0                 !
 ! R15   R(7,9)                  1.4133         -DE/DX =   -0.0001              !
 ! R16   R(8,20)                 1.4133         -DE/DX =   -0.0001              !
 ! R17   R(9,21)                 1.3828         -DE/DX =    0.0001              !
 ! R18   R(9,26)                 1.0828         -DE/DX =    0.0                 !
 ! R19   R(10,11)                1.3828         -DE/DX =    0.0001              !
 ! R20   R(10,25)                1.0828         -DE/DX =    0.0                 !
 ! R21   R(11,12)                1.4009         -DE/DX =    0.0                 !
 ! R22   R(11,14)                1.0858         -DE/DX =    0.0                 !
 ! R23   R(12,13)                1.0858         -DE/DX =    0.0                 !
 ! R24   R(15,16)                1.4009         -DE/DX =    0.0                 !
 ! R25   R(15,18)                1.0858         -DE/DX =    0.0                 !
 ! R26   R(16,17)                1.3828         -DE/DX =    0.0001              !
 ! R27   R(16,19)                1.0858         -DE/DX =    0.0                 !
 ! R28   R(17,28)                1.0828         -DE/DX =    0.0                 !
 ! R29   R(20,23)                1.3828         -DE/DX =    0.0                 !
 ! R30   R(20,27)                1.0828         -DE/DX =    0.0                 !
 ! R31   R(21,22)                1.0858         -DE/DX =    0.0                 !
 ! R32   R(21,23)                1.4009         -DE/DX =    0.0                 !
 ! R33   R(23,24)                1.0858         -DE/DX =    0.0                 !
 ! A1    A(2,1,15)             121.9519         -DE/DX =    0.0                 !
 ! A2    A(2,1,29)             119.9485         -DE/DX =    0.0                 !
 ! A3    A(15,1,29)            118.0996         -DE/DX =    0.0                 !
 ! A4    A(1,2,3)              121.5615         -DE/DX =    0.0                 !
 ! A5    A(1,2,5)              118.4386         -DE/DX =    0.0                 !
 ! A6    A(3,2,5)              119.9999         -DE/DX =    0.0                 !
 ! A7    A(2,3,4)              121.5616         -DE/DX =    0.0                 !
 ! A8    A(2,3,6)              120.0001         -DE/DX =    0.0                 !
 ! A9    A(4,3,6)              118.4383         -DE/DX =    0.0                 !
 ! A10   A(3,4,12)             121.9519         -DE/DX =    0.0                 !
 ! A11   A(3,4,30)             119.9474         -DE/DX =    0.0                 !
 ! A12   A(12,4,30)            118.1007         -DE/DX =    0.0                 !
 ! A13   A(2,5,8)              119.9999         -DE/DX =    0.0                 !
 ! A14   A(2,5,17)             118.4386         -DE/DX =    0.0                 !
 ! A15   A(8,5,17)             121.5615         -DE/DX =    0.0                 !
 ! A16   A(3,6,7)              120.0            -DE/DX =    0.0                 !
 ! A17   A(3,6,10)             118.4389         -DE/DX =    0.0                 !
 ! A18   A(7,6,10)             121.5611         -DE/DX =    0.0                 !
 ! A19   A(6,7,8)              120.0            -DE/DX =    0.0                 !
 ! A20   A(6,7,9)              121.5611         -DE/DX =    0.0                 !
 ! A21   A(8,7,9)              118.4389         -DE/DX =    0.0                 !
 ! A22   A(5,8,7)              120.0001         -DE/DX =    0.0                 !
 ! A23   A(5,8,20)             121.5616         -DE/DX =    0.0                 !
 ! A24   A(7,8,20)             118.4383         -DE/DX =    0.0                 !
 ! A25   A(7,9,21)             121.9517         -DE/DX =    0.0                 !
 ! A26   A(7,9,26)             119.9482         -DE/DX =    0.0                 !
 ! A27   A(21,9,26)            118.1001         -DE/DX =    0.0                 !
 ! A28   A(6,10,11)            121.9517         -DE/DX =    0.0                 !
 ! A29   A(6,10,25)            119.9482         -DE/DX =    0.0                 !
 ! A30   A(11,10,25)           118.1001         -DE/DX =    0.0                 !
 ! A31   A(10,11,12)           119.6096         -DE/DX =    0.0                 !
 ! A32   A(10,11,14)           119.9654         -DE/DX =    0.0                 !
 ! A33   A(12,11,14)           120.425          -DE/DX =    0.0                 !
 ! A34   A(4,12,11)            119.6096         -DE/DX =    0.0                 !
 ! A35   A(4,12,13)            119.9654         -DE/DX =    0.0                 !
 ! A36   A(11,12,13)           120.425          -DE/DX =    0.0                 !
 ! A37   A(1,15,16)            119.6095         -DE/DX =    0.0                 !
 ! A38   A(1,15,18)            119.9654         -DE/DX =    0.0                 !
 ! A39   A(16,15,18)           120.4251         -DE/DX =    0.0                 !
 ! A40   A(15,16,17)           119.6095         -DE/DX =    0.0                 !
 ! A41   A(15,16,19)           120.4251         -DE/DX =    0.0                 !
 ! A42   A(17,16,19)           119.9654         -DE/DX =    0.0                 !
 ! A43   A(5,17,16)            121.9519         -DE/DX =    0.0                 !
 ! A44   A(5,17,28)            119.9485         -DE/DX =    0.0                 !
 ! A45   A(16,17,28)           118.0996         -DE/DX =    0.0                 !
 ! A46   A(8,20,23)            121.9519         -DE/DX =    0.0                 !
 ! A47   A(8,20,27)            119.9474         -DE/DX =    0.0                 !
 ! A48   A(23,20,27)           118.1007         -DE/DX =    0.0                 !
 ! A49   A(9,21,22)            119.9654         -DE/DX =    0.0                 !
 ! A50   A(9,21,23)            119.6096         -DE/DX =    0.0                 !
 ! A51   A(22,21,23)           120.425          -DE/DX =    0.0                 !
 ! A52   A(20,23,21)           119.6096         -DE/DX =    0.0                 !
 ! A53   A(20,23,24)           119.9654         -DE/DX =    0.0                 !
 ! A54   A(21,23,24)           120.425          -DE/DX =    0.0                 !
 ! D1    D(15,1,2,3)           180.0            -DE/DX =    0.0                 !
 ! D2    D(15,1,2,5)             0.0            -DE/DX =    0.0                 !
 ! D3    D(29,1,2,3)             0.0            -DE/DX =    0.0                 !
 ! D4    D(29,1,2,5)           180.0            -DE/DX =    0.0                 !
 ! D5    D(2,1,15,16)            0.0            -DE/DX =    0.0                 !
 ! D6    D(2,1,15,18)          180.0            -DE/DX =    0.0                 !
 ! D7    D(29,1,15,16)         180.0            -DE/DX =    0.0                 !
 ! D8    D(29,1,15,18)           0.0            -DE/DX =    0.0                 !
 ! D9    D(1,2,3,4)              0.0            -DE/DX =    0.0                 !
 ! D10   D(1,2,3,6)            180.0            -DE/DX =    0.0                 !
 ! D11   D(5,2,3,4)            180.0            -DE/DX =    0.0                 !
 ! D12   D(5,2,3,6)              0.0            -DE/DX =    0.0                 !
 ! D13   D(1,2,5,8)            180.0            -DE/DX =    0.0                 !
 ! D14   D(1,2,5,17)             0.0            -DE/DX =    0.0                 !
 ! D15   D(3,2,5,8)              0.0            -DE/DX =    0.0                 !
 ! D16   D(3,2,5,17)           180.0            -DE/DX =    0.0                 !
 ! D17   D(2,3,4,12)           180.0            -DE/DX =    0.0                 !
 ! D18   D(2,3,4,30)             0.0            -DE/DX =    0.0                 !
 ! D19   D(6,3,4,12)             0.0            -DE/DX =    0.0                 !
 ! D20   D(6,3,4,30)           180.0            -DE/DX =    0.0                 !
 ! D21   D(2,3,6,7)              0.0            -DE/DX =    0.0                 !
 ! D22   D(2,3,6,10)           180.0            -DE/DX =    0.0                 !
 ! D23   D(4,3,6,7)            180.0            -DE/DX =    0.0                 !
 ! D24   D(4,3,6,10)             0.0            -DE/DX =    0.0                 !
 ! D25   D(3,4,12,11)            0.0            -DE/DX =    0.0                 !
 ! D26   D(3,4,12,13)          180.0            -DE/DX =    0.0                 !
 ! D27   D(30,4,12,11)         180.0            -DE/DX =    0.0                 !
 ! D28   D(30,4,12,13)           0.0            -DE/DX =    0.0                 !
 ! D29   D(2,5,8,7)              0.0            -DE/DX =    0.0                 !
 ! D30   D(2,5,8,20)           180.0            -DE/DX =    0.0                 !
 ! D31   D(17,5,8,7)           180.0            -DE/DX =    0.0                 !
 ! D32   D(17,5,8,20)            0.0            -DE/DX =    0.0                 !
 ! D33   D(2,5,17,16)            0.0            -DE/DX =    0.0                 !
 ! D34   D(2,5,17,28)          180.0            -DE/DX =    0.0                 !
 ! D35   D(8,5,17,16)          180.0            -DE/DX =    0.0                 !
 ! D36   D(8,5,17,28)            0.0            -DE/DX =    0.0                 !
 ! D37   D(3,6,7,8)              0.0            -DE/DX =    0.0                 !
 ! D38   D(3,6,7,9)            180.0            -DE/DX =    0.0                 !
 ! D39   D(10,6,7,8)           180.0            -DE/DX =    0.0                 !
 ! D40   D(10,6,7,9)             0.0            -DE/DX =    0.0                 !
 ! D41   D(3,6,10,11)            0.0            -DE/DX =    0.0                 !
 ! D42   D(3,6,10,25)          180.0            -DE/DX =    0.0                 !
 ! D43   D(7,6,10,11)          180.0            -DE/DX =    0.0                 !
 ! D44   D(7,6,10,25)            0.0            -DE/DX =    0.0                 !
 ! D45   D(6,7,8,5)              0.0            -DE/DX =    0.0                 !
 ! D46   D(6,7,8,20)           180.0            -DE/DX =    0.0                 !
 ! D47   D(9,7,8,5)            180.0            -DE/DX =    0.0                 !
 ! D48   D(9,7,8,20)             0.0            -DE/DX =    0.0                 !
 ! D49   D(6,7,9,21)           180.0            -DE/DX =    0.0                 !
 ! D50   D(6,7,9,26)             0.0            -DE/DX =    0.0                 !
 ! D51   D(8,7,9,21)             0.0            -DE/DX =    0.0                 !
 ! D52   D(8,7,9,26)           180.0            -DE/DX =    0.0                 !
 ! D53   D(5,8,20,23)          180.0            -DE/DX =    0.0                 !
 ! D54   D(5,8,20,27)            0.0            -DE/DX =    0.0                 !
 ! D55   D(7,8,20,23)            0.0            -DE/DX =    0.0                 !
 ! D56   D(7,8,20,27)          180.0            -DE/DX =    0.0                 !
 ! D57   D(7,9,21,22)          180.0            -DE/DX =    0.0                 !
 ! D58   D(7,9,21,23)            0.0            -DE/DX =    0.0                 !
 ! D59   D(26,9,21,22)           0.0            -DE/DX =    0.0                 !
 ! D60   D(26,9,21,23)         180.0            -DE/DX =    0.0                 !
 ! D61   D(6,10,11,12)           0.0            -DE/DX =    0.0                 !
 ! D62   D(6,10,11,14)         180.0            -DE/DX =    0.0                 !
 ! D63   D(25,10,11,12)        180.0            -DE/DX =    0.0                 !
 ! D64   D(25,10,11,14)          0.0            -DE/DX =    0.0                 !
 ! D65   D(10,11,12,4)           0.0            -DE/DX =    0.0                 !
 ! D66   D(10,11,12,13)        180.0            -DE/DX =    0.0                 !
 ! D67   D(14,11,12,4)         180.0            -DE/DX =    0.0                 !
 ! D68   D(14,11,12,13)          0.0            -DE/DX =    0.0                 !
 ! D69   D(1,15,16,17)           0.0            -DE/DX =    0.0                 !
 ! D70   D(1,15,16,19)         180.0            -DE/DX =    0.0                 !
 ! D71   D(18,15,16,17)        180.0            -DE/DX =    0.0                 !
 ! D72   D(18,15,16,19)          0.0            -DE/DX =    0.0                 !
 ! D73   D(15,16,17,5)           0.0            -DE/DX =    0.0                 !
 ! D74   D(15,16,17,28)        180.0            -DE/DX =    0.0                 !
 ! D75   D(19,16,17,5)         180.0            -DE/DX =    0.0                 !
 ! D76   D(19,16,17,28)          0.0            -DE/DX =    0.0                 !
 ! D77   D(8,20,23,21)           0.0            -DE/DX =    0.0                 !
 ! D78   D(8,20,23,24)         180.0            -DE/DX =    0.0                 !
 ! D79   D(27,20,23,21)        180.0            -DE/DX =    0.0                 !
 ! D80   D(27,20,23,24)          0.0            -DE/DX =    0.0                 !
 ! D81   D(9,21,23,20)           0.0            -DE/DX =    0.0                 !
 ! D82   D(9,21,23,24)         180.0            -DE/DX =    0.0                 !
 ! D83   D(22,21,23,20)        180.0            -DE/DX =    0.0                 !
 ! D84   D(22,21,23,24)          0.0            -DE/DX =    0.0                 !
 --------------------------------------------------------------------------------
 GradGradGradGradGradGradGradGradGradGradGradGradGradGradGradGradGradGrad

 Leave Link  103 at Sun Nov  5 23:26:47 2023, MaxMem=  3932160000 cpu:               1.4 elap:               0.1
 (Enter /mnt/opt/groups/app-gaussian/g16-avx2/l9999.exe)

 ----------------------------------------------------------------------

 Electric dipole moment (input orientation):
 (Debye = 10**-18 statcoulomb cm , SI units = C m)
                  (au)            (Debye)         (10**-30 SI)
   Tot        0.121256D-04      0.308203D-04      0.102805D-03
   x          0.000000D+00      0.000000D+00      0.000000D+00
   y          0.000000D+00      0.000000D+00      0.000000D+00
   z          0.121256D-04      0.308203D-04      0.102805D-03

 Dipole polarizability, Alpha (input orientation).
 (esu units = cm**3 , SI units = C**2 m**2 J**-1)
 Alpha(0;0):
               (au)            (10**-24 esu)      (10**-40 SI)
   iso        0.191240D+03      0.283388D+02      0.315312D+02
   aniso      0.202909D+03      0.300680D+02      0.334551D+02
   xx         0.559673D+02      0.829349D+01      0.922776D+01
   yx         0.000000D+00      0.000000D+00      0.000000D+00
   yy         0.258877D+03      0.383616D+02      0.426830D+02
   zx         0.000000D+00      0.000000D+00      0.000000D+00
   zy         0.000000D+00      0.000000D+00      0.000000D+00
   zz         0.258875D+03      0.383613D+02      0.426827D+02

 ----------------------------------------------------------------------

 Dipole orientation:
     6         -0.00000000          2.61474125          4.72409403
     6         -0.00000000          1.34285940          2.37557755
     6          0.00000000          2.72872641         -0.02482418
     6          0.00000000          5.39854235         -0.09761232
     6         -0.00000000         -1.34285938          2.37557755
     6          0.00000000          1.38586779         -2.35072784
     6          0.00000000         -1.38586781         -2.35072783
     6          0.00000000         -2.72872641         -0.02482416
     6          0.00000000         -2.78378678         -4.62647131
     6          0.00000000          2.78378675         -4.62647133
     6          0.00000000          5.39681908         -4.64428265
     6          0.00000000          6.72047084         -2.35166603
     1          0.00000000          8.77237291         -2.33645049
     1          0.00000000          6.40958470         -6.42889479
     6         -0.00000000          1.32364569          6.99595277
     6         -0.00000000         -1.32364565          6.99595277
     6         -0.00000000         -2.61474122          4.72409405
     1         -0.00000000          2.36278125          8.76534010
     1         -0.00000000         -2.36278120          8.76534011
     6          0.00000000         -5.39854235         -0.09761229
     6          0.00000000         -5.39681911         -4.64428262
     1          0.00000000         -6.40958474         -6.42889475
     6          0.00000000         -6.72047086         -2.35166599
     1          0.00000000         -8.77237293         -2.33645043
     1          0.00000000          1.80771220         -6.42487837
     1          0.00000000         -1.80771224         -6.42487836
     1         -0.00000000         -6.46796255          1.64689992
     1         -0.00000000         -4.66024911          4.77801155
     1         -0.00000000          4.66024914          4.77801152
     1         -0.00000000          6.46796256          1.64689988

 Electric dipole moment (dipole orientation):
 (Debye = 10**-18 statcoulomb cm , SI units = C m)
                  (au)            (Debye)         (10**-30 SI)
   Tot        0.121256D-04      0.308203D-04      0.102805D-03
   x          0.000000D+00      0.000000D+00      0.000000D+00
   y          0.000000D+00      0.000000D+00      0.000000D+00
   z          0.121256D-04      0.308203D-04      0.102805D-03

 Dipole polarizability, Alpha (dipole orientation).
 (esu units = cm**3 , SI units = C**2 m**2 J**-1)
 Alpha(0;0):
               (au)            (10**-24 esu)      (10**-40 SI)
   iso        0.191240D+03      0.283388D+02      0.315312D+02
   aniso      0.202909D+03      0.300680D+02      0.334551D+02
   xx         0.559673D+02      0.829349D+01      0.922776D+01
   yx         0.000000D+00      0.000000D+00      0.000000D+00
   yy         0.258877D+03      0.383616D+02      0.426830D+02
   zx         0.000000D+00      0.000000D+00      0.000000D+00
   zy         0.000000D+00      0.000000D+00      0.000000D+00
   zz         0.258875D+03      0.383613D+02      0.426827D+02

 ----------------------------------------------------------------------
 Unable to Open any file for archive entry.
 1\1\GINC-WN48006\Freq\RB3LYP\6-31G(d,p)\C18H12\SOSTROWSKI\05-Nov-2023\
 0\\#P Geom=AllCheck Guess=TCheck SCRF=Check GenChk RB3LYP/6-31G(d,p) F
 req\\Title Card Required\\0,1\C,0.,1.3836614718,2.4998829081\C,0.,0.71
 06105865,1.2571015024\C,0.,1.4439798313,-0.0131363851\C,0.,2.856785582
 9,-0.0516542072\C,0.,-0.7106105864,1.2571015024\C,0.,0.7333696566,-1.2
 439515987\C,0.,-0.7333696567,-1.2439515987\C,0.,-1.4439798313,-0.01313
 6385\C,0.,-1.473116515,-2.4482231898\C,0.,1.4731165149,-2.4482231899\C
 ,0.,2.8558736742,-2.45764853\C,0.,3.5563200215,-1.2444480587\H,0.,4.64
 21398343,-1.236396338\H,0.,3.391806165,-3.4020246056\C,0.,0.7004431225
 ,3.7020987748\C,0.,-0.7004431224,3.7020987749\C,0.,-1.3836614716,2.499
 8829082\H,0.,1.2503299779,4.6384182288\H,0.,-1.2503299776,4.6384182288
 \C,0.,-2.8567855829,-0.051654207\C,0.,-2.8558736743,-2.4576485298\H,0.
 ,-3.3918061651,-3.4020246054\C,0.,-3.5563200216,-1.2444480585\H,0.,-4.
 6421398343,-1.2363963378\H,0.,0.956600108,-3.3998992114\H,0.,-0.956600
 1082,-3.3998992114\H,0.,-3.4226983865,0.8715018937\H,0.,-2.4660976346,
 2.5284148168\H,0.,2.4660976347,2.5284148167\H,0.,3.4226983865,0.871501
 8935\\Version=ES64L-G16RevC.01\State=1-A1\HF=-693.225281\RMSD=2.383e-0
 9\RMSF=4.842e-05\ZeroPoint=0.2414427\Thermal=0.2537966\ETot=-692.97148
 44\HTot=-692.9705402\GTot=-693.0224926\Dipole=0.,0.,0.0000121\DipoleDe
 riv=-0.113916,0.,0.,0.,0.1033148,0.077876,0.,0.0179269,-0.1305935,0.01
 25439,0.,0.,0.,-0.0480175,-0.1074994,0.,-0.1159575,0.1342154,0.0125395
 ,0.,0.,0.,-0.0080948,-0.1389604,0.,-0.1305406,0.0942968,-0.1139064,0.,
 0.,0.,-0.0306774,0.0952498,0.,0.1552187,0.003322,0.0125438,0.,0.,0.,-0
 .0480175,0.1074994,0.,0.1159575,0.1342154,0.0125448,0.,0.,0.,0.1854064
 ,-0.018817,0.,-0.0273164,-0.0992288,0.0125448,0.,0.,0.,0.1854064,0.018
 817,0.,0.0273164,-0.0992288,0.0125395,0.,0.,0.,-0.0080949,0.1389604,0.
 ,0.1305406,0.0942968,-0.1139123,0.,0.,0.,-0.1136572,-0.1072832,0.,-0.0
 472982,0.0863192,-0.1139123,0.,0.,0.,-0.1136573,0.1072832,0.,0.0472982
 ,0.0863192,-0.109907,0.,0.,0.,-0.0528329,-0.0444908,0.,-0.0795308,0.07
 89209,-0.1099094,0.,0.,0.,0.0997039,0.0085114,0.,0.0435506,-0.0736469,
 0.1106313,0.,0.,0.,-0.1345296,0.0183807,0.,-0.0054474,0.0600688,0.1106
 304,0.,0.,0.,0.0058245,0.0755782,0.,0.0994118,-0.0802741,-0.1099047,0.
 ,0.,0.,-0.0077501,0.105564,0.,0.0705454,0.0338096,-0.1099047,0.,0.,0.,
 -0.0077501,-0.105564,0.,-0.0705454,0.0338096,-0.113916,0.,0.,0.,0.1033
 148,-0.077876,0.,-0.0179269,-0.1305935,0.110631,0.,0.,0.,0.0170216,-0.
 0929437,0.,-0.0691181,-0.0914697,0.110631,0.,0.,0.,0.0170216,0.0929437
 ,0.,0.0691181,-0.0914697,-0.1139064,0.,0.,0.,-0.0306774,-0.0952498,0.,
 -0.1552187,0.003322,-0.109907,0.,0.,0.,-0.0528329,0.0444908,0.,0.07953
 09,0.0789209,0.1106304,0.,0.,0.,0.0058245,-0.0755782,0.,-0.0994118,-0.
 0802741,-0.1099094,0.,0.,0.,0.099704,-0.0085114,0.,-0.0435507,-0.07364
 69,0.1106313,0.,0.,0.,-0.1345296,-0.0183807,0.,0.0054474,0.0600688,0.1
 006464,0.,0.,0.,0.047236,-0.0959898,0.,-0.0600322,-0.0577031,0.1006464
 ,0.,0.,0.,0.047236,0.0959898,0.,0.0600322,-0.0577031,0.1006417,0.,0.,0
 .,0.0361368,0.0665125,0.,0.1024003,-0.0466038,0.100647,0.,0.,0.,-0.099
 0845,0.0243385,0.,-0.0115362,0.0885671,0.100647,0.,0.,0.,-0.0990845,-0
 .0243385,0.,0.0115362,0.0885671,0.1006417,0.,0.,0.,0.0361368,-0.066512
 5,0.,-0.1024003,-0.0466038\Polar=55.9672748,0.,258.8767223,0.,0.,258.8
 751671\Quadrupole=-9.8862951,4.9430555,4.9432396,0.,0.,0.\PG=C02V [SGV
 (C18H12)]\NImag=0\\0.12768709,0.,0.73983758,0.,-0.03573722,0.67900194,
 -0.06276003,0.,0.,0.15668958,0.,-0.16967696,-0.05613210,0.,0.64105281,
 0.,-0.10088183,-0.24079678,0.,0.01695952,0.64738879,0.00199577,0.,0.,-
 0.06177671,0.,0.,0.15669507,0.,0.01940665,0.00165834,0.,-0.13800712,0.
 04600044,0.,0.66048318,0.,0.01131565,-0.04908296,0.,0.05185508,-0.1945
 4873,0.,0.00573369,0.62801212,0.00133390,0.,0.,0.00199361,0.,0.,-0.062
 76035,0.,0.,0.12768086,0.,-0.00202858,-0.00650029,0.,-0.02633245,0.028
 07506,0.,-0.29099259,0.01391925,0.,0.66317976,0.,0.00286761,0.00006835
 ,0.,0.03773889,-0.00333837,0.,-0.03084225,-0.11943926,0.,0.00849035,0.
 75558633,0.00625475,0.,0.,-0.06723853,0.,0.,0.00266200,0.,0.,0.0025429
 4,0.,0.,0.15668958,0.,-0.02373191,-0.06123214,0.,-0.27631314,0.0149909
 5,0.,-0.02658149,0.02453610,0.,0.00962571,-0.00346601,0.,0.64105281,0.
 ,-0.02935907,0.03343967,0.,-0.01499095,-0.13230665,0.,0.02505122,0.014
 85252,0.,0.00585758,-0.00821836,0.,-0.01695952,0.64738879,0.00254320,0
 .,0.,0.00266678,0.,0.,-0.06724060,0.,0.,0.00625799,0.,0.,-0.00274210,0
 .,0.,0.15670060,0.,-0.00272113,0.01298715,0.,0.02596810,-0.00529538,0.
 ,-0.16832137,-0.07732493,0.,-0.02006745,-0.03148028,0.,-0.00968582,-0.
 01365000,0.,0.63110412,0.,0.00366233,0.00412924,0.,-0.00580587,-0.0376
 7760,0.,-0.04733679,-0.24035415,0.,-0.06335271,0.02976914,0.,-0.003206
 63,0.00006091,0.,-0.01122208,0.65740134,0.00028910,0.,0.,-0.00274210,0
 .,0.,0.00265943,0.,0.,0.00502860,0.,0.,0.00266678,0.,0.,-0.06176503,0.
 ,0.,0.15670060,0.,-0.00123879,-0.00746501,0.,-0.00968582,0.01365000,0.
 ,-0.01695923,-0.03009136,0.,-0.00289147,0.00131828,0.,0.02596810,0.005
 29538,0.,-0.22279552,-0.00293386,0.,0.63110412,0.,0.00025990,-0.000299
 96,0.,0.00320663,0.00006091,0.,-0.03060542,0.00523132,0.,-0.00146039,-
 0.00585949,0.,0.00580587,-0.03767760,0.,0.00293386,-0.10972699,0.,0.01
 122208,0.65740134,0.00502826,0.,0.,0.00266200,0.,0.,-0.00273822,0.,0.,
 0.00028879,0.,0.,-0.06177671,0.,0.,0.00265943,0.,0.,-0.06724060,0.,0.,
 0.15669507,0.,-0.00517948,-0.00013941,0.,-0.02658149,-0.02505122,0.,0.
 00490612,-0.00522044,0.,-0.00365454,0.00165478,0.,-0.13800712,-0.04600
 044,0.,-0.01695923,0.03060542,0.,-0.16832137,0.04733679,0.,0.66048318,
 0.,0.00263940,-0.00357286,0.,-0.02453610,0.01485252,0.,0.00522044,-0.0
 1454525,0.,-0.00606991,0.00211562,0.,-0.05185508,-0.19454873,0.,0.0300
 9136,0.00523132,0.,0.07732493,-0.24035415,0.,-0.00573369,0.62801212,-0
 .00095767,0.,0.,0.00028896,0.,0.,0.00254281,0.,0.,0.00078427,0.,0.,0.0
 0502863,0.,0.,0.00199376,0.,0.,-0.06276252,0.,0.,0.00625950,0.,0.,0.12
 769047,0.,0.00064115,0.00268552,0.,0.00258461,-0.00525652,0.,-0.004792
 59,0.01179121,0.,0.00062480,-0.00209374,0.,-0.00505573,-0.00006837,0.,
 -0.03758173,-0.03124376,0.,-0.15499968,-0.04765935,0.,0.05837423,-0.01
 382370,0.,0.72514525,0.,-0.00011441,0.00212561,0.,0.00246718,-0.004123
 74,0.,0.00246669,0.00619979,0.,0.00163895,-0.00024532,0.,0.00271022,-0
 .00369485,0.,-0.02158706,0.00789610,0.,-0.09240915,-0.25548261,0.,0.01
 805856,-0.04865347,0.,-0.04425211,0.69371281,0.00078434,0.,0.,0.005028
 63,0.,0.,0.00625950,0.,0.,-0.00606625,0.,0.,0.00028896,0.,0.,-0.062762
 52,0.,0.,0.00199376,0.,0.,0.00254281,0.,0.,0.00133301,0.,0.,0.12769047
 ,0.,0.00016911,-0.00235699,0.,-0.00505573,0.00006837,0.,0.05837423,0.0
 1382370,0.,-0.04729557,0.02745923,0.,0.00258461,0.00525652,0.,-0.15499
 968,0.04765935,0.,-0.03758173,0.03124376,0.,-0.00479259,-0.01179121,0.
 ,0.00111622,0.00467964,0.,0.72514525,0.,0.00137562,0.00021022,0.,-0.00
 271022,-0.00369485,0.,-0.01805856,-0.04865347,0.,0.02445758,-0.0173149
 8,0.,-0.00246718,-0.00412374,0.,0.09240915,-0.25548261,0.,0.02158706,0
 .00789610,0.,-0.00246669,0.00619979,0.,-0.00467964,-0.00307619,0.,0.04
 425211,0.69371281,-0.00052036,0.,0.,-0.00000426,0.,0.,-0.00655564,0.,0
 .,0.00768676,0.,0.,-0.00037312,0.,0.,0.00509140,0.,0.,0.00567890,0.,0.
 ,0.00082751,0.,0.,-0.00036848,0.,0.,-0.05664382,0.,0.,0.12662396,0.,0.
 00100288,0.00258226,0.,0.00318750,-0.00629466,0.,-0.04819697,-0.018803
 49,0.,0.06304527,-0.02465565,0.,-0.00413947,-0.00515465,0.,-0.03860922
 ,0.06921982,0.,0.01481636,0.00111826,0.,0.00121934,0.00770809,0.,-0.00
 250475,-0.00353759,0.,-0.37117519,-0.03173348,0.,0.71005490,0.,0.00094
 352,0.00171166,0.,0.00277601,-0.00576683,0.,-0.02971238,-0.00847510,0.
 ,0.02326242,-0.05996676,0.,-0.00321115,-0.00286194,0.,0.02292477,0.031
 50292,0.,0.00695543,-0.00619558,0.,0.00196441,0.00409894,0.,-0.0024397
 6,-0.00281943,0.,0.03624595,-0.12760150,0.,-0.03480550,0.71998688,-0.0
 0036835,0.,0.,0.00567843,0.,0.,0.00508954,0.,0.,-0.05663706,0.,0.,0.00
 082753,0.,0.,-0.00655139,0.,0.,-0.00000448,0.,0.,-0.00037310,0.,0.,-0.
 00052048,0.,0.,0.00768235,0.,0.,-0.05937468,0.,0.,0.12661209,0.,-0.000
 15330,-0.00108100,0.,-0.00443919,-0.00416179,0.,-0.02590480,0.03025408
 ,0.,-0.19044959,0.14057540,0.,-0.00080916,0.00079325,0.,0.00258776,-0.
 00039032,0.,-0.00200501,-0.00022130,0.,0.00044116,-0.00056661,0.,0.000
 00750,0.00036919,0.,-0.02862089,-0.02966918,0.,-0.17783120,-0.12111260
 ,0.,0.74761063,0.,-0.00217991,-0.00517162,0.,-0.00999858,0.01305828,0.
 ,0.07655511,0.01879933,0.,0.07258970,-0.30834663,0.,0.00653659,0.00612
 750,0.,0.01051949,-0.05927158,0.,-0.00929285,-0.00057424,0.,-0.0025099
 3,-0.00744285,0.,0.00200760,0.00270691,0.,-0.07758480,0.03167187,0.,-0
 .05340721,-0.27862153,0.,-0.01308708,0.68246625,0.00016226,0.,0.,0.000
 44027,0.,0.,0.00795201,0.,0.,0.00223614,0.,0.,-0.00057108,0.,0.,-0.000
 36465,0.,0.,-0.00116324,0.,0.,0.00025422,0.,0.,0.00011923,0.,0.,0.0061
 3081,0.,0.,0.00229096,0.,0.,-0.03518771,0.,0.,0.02510432,0.,-0.0000658
 2,0.00002567,0.,-0.00060477,-0.00055572,0.,0.00108769,0.00280403,0.,-0
 .01167960,-0.00286605,0.,-0.00001643,0.00031839,0.,0.00068034,0.000007
 13,0.,0.00006192,0.00001347,0.,0.00000540,0.00003885,0.,-0.00005437,-0
 .00007045,0.,0.00075430,-0.00321954,0.,-0.01112258,0.00319746,0.,-0.33
 879826,-0.00245873,0.,0.35901863,0.,0.00002963,0.00005286,0.,0.0012242
 9,0.00086311,0.,0.00158273,-0.00464594,0.,0.02873939,0.00434178,0.,0.0
 0015143,-0.00042322,0.,0.00029019,-0.00134690,0.,-0.00012229,0.0002253
 1,0.,-0.00014836,-0.00016048,0.,0.00002674,-0.00007285,0.,-0.00196884,
 -0.00481818,0.,-0.02846572,0.00535075,0.,-0.00289712,-0.06008155,0.,0.
 00246085,0.05910294,0.00011924,0.,0.,-0.00116320,0.,0.,-0.00036452,0.,
 0.,0.00613091,0.,0.,0.00025423,0.,0.,0.00795191,0.,0.,0.00044033,0.,0.
 ,-0.00057112,0.,0.,0.00016222,0.,0.,0.00223609,0.,0.,-0.03519854,0.,0.
 ,0.00228996,0.,0.,-0.00324059,0.,0.,0.02511538,0.,-0.00004934,0.000029
 69,0.,0.00023155,-0.00002437,0.,-0.00096914,-0.00066194,0.,-0.00117801
 ,-0.00308472,0.,-0.00007163,-0.00019285,0.,-0.00511239,-0.00199652,0.,
 0.00020669,0.00169265,0.,-0.00052491,-0.00014211,0.,-0.00000060,0.0000
 6723,0.,-0.01086491,0.02920827,0.,-0.12745238,0.11913598,0.,0.01217387
 ,-0.01501517,0.,0.00069720,0.00040996,0.,0.13195967,0.,-0.00006759,-0.
 00007788,0.,0.00011129,0.00005562,0.,-0.00094453,0.00030205,0.,-0.0043
 3590,-0.00288551,0.,-0.00000560,-0.00008348,0.,-0.00077553,0.00155400,
 0.,-0.00008724,0.00005155,0.,0.00002478,0.00008529,0.,0.00006325,-0.00
 001218,0.,-0.00239712,0.00352874,0.,0.11957466,-0.27145286,0.,0.016648
 21,-0.01794523,0.,-0.00037607,0.00071663,0.,-0.12864350,0.28618577,-0.
 05663984,0.,0.,0.00509675,0.,0.,0.00567885,0.,0.,-0.00036824,0.,0.,-0.
 00655484,0.,0.,0.00082760,0.,0.,-0.00037304,0.,0.,-0.00000433,0.,0.,0.
 00038288,0.,0.,-0.00081562,0.,0.,0.00022502,0.,0.,0.00039242,0.,0.,-0.
 00004229,0.,0.,-0.00011067,0.,0.,0.12662423,0.,-0.18654567,0.07033385,
 0.,0.05387561,0.03048811,0.,0.00255277,-0.01403616,0.,-0.00532890,0.00
[truncated: 26,272 more chars]
