# Supplementary material for: HOMA Index Establishes Similarity to a Reference Molecule
Source: J Chem Inf Model. 2023 Dec 6;63(24):7744–54. doi: 10.1021/acs.jcim.3c01551 (PMC10751799; doi:10.1021/acs.jcim.3c01551)
Supplement: Supplementary file 3 — ci3c01551_si_003.zip [file ci3c01551_si_003.zip › 21.log]

 Default is to use a total of   8 processors:
                                8 via shared-memory
                                1 via Linda
 Entering Link 1 = C:\G09W\l1.exe PID=      6896.
  
 Copyright (c) 1988,1990,1992,1993,1995,1998,2003,2009,2013,
            Gaussian, Inc.  All Rights Reserved.
  
 This is part of the Gaussian(R) 09 program.  It is based on
 the Gaussian(R) 03 system (copyright 2003, Gaussian, Inc.),
 the Gaussian(R) 98 system (copyright 1998, Gaussian, Inc.),
 the Gaussian(R) 94 system (copyright 1995, Gaussian, Inc.),
 the Gaussian 92(TM) system (copyright 1992, Gaussian, Inc.),
 the Gaussian 90(TM) system (copyright 1990, Gaussian, Inc.),
 the Gaussian 88(TM) system (copyright 1988, Gaussian, Inc.),
 the Gaussian 86(TM) system (copyright 1986, Carnegie Mellon
 University), and the Gaussian 82(TM) system (copyright 1983,
 Carnegie Mellon University). Gaussian is a federally registered
 trademark of Gaussian, Inc.
  
 This software contains proprietary and confidential information,
 including trade secrets, belonging to Gaussian, Inc.
  
 This software is provided under written license and may be
 used, copied, transmitted, or stored only in accord with that
 written license.
  
 The following legend is applicable only to US Government
 contracts under FAR:
  
                    RESTRICTED RIGHTS LEGEND
  
 Use, reproduction and disclosure by the US Government is
 subject to restrictions as set forth in subparagraphs (a)
 and (c) of the Commercial Computer Software - Restricted
 Rights clause in FAR 52.227-19.
  
 Gaussian, Inc.
 340 Quinnipiac St., Bldg. 40, Wallingford CT 06492
  
  
 ---------------------------------------------------------------
 Warning -- This program may not be used in any manner that
 competes with the business of Gaussian, Inc. or will provide
 assistance to any competitor of Gaussian, Inc.  The licensee
 of this program is prohibited from giving any competitor of
 Gaussian, Inc. access to this program.  By using this program,
 the user acknowledges that Gaussian, Inc. is engaged in the
 business of creating and licensing software in the field of
 computational chemistry and represents and warrants to the
 licensee that it is not a competitor of Gaussian, Inc. and that
 it will not use this program in any manner prohibited above.
 ---------------------------------------------------------------
  

 Cite this work as:
 Gaussian 09, Revision D.01,
 M. J. Frisch, G. W. Trucks, H. B. Schlegel, G. E. Scuseria, 
 M. A. Robb, J. R. Cheeseman, G. Scalmani, V. Barone, B. Mennucci, 
 G. A. Petersson, H. Nakatsuji, M. Caricato, X. Li, H. P. Hratchian, 
 A. F. Izmaylov, J. Bloino, G. Zheng, J. L. Sonnenberg, M. Hada, 
 M. Ehara, K. Toyota, R. Fukuda, J. Hasegawa, M. Ishida, T. Nakajima, 
 Y. Honda, O. Kitao, H. Nakai, T. Vreven, J. A. Montgomery, Jr., 
 J. E. Peralta, F. Ogliaro, M. Bearpark, J. J. Heyd, E. Brothers, 
 K. N. Kudin, V. N. Staroverov, T. Keith, R. Kobayashi, J. Normand, 
 K. Raghavachari, A. Rendell, J. C. Burant, S. S. Iyengar, J. Tomasi, 
 M. Cossi, N. Rega, J. M. Millam, M. Klene, J. E. Knox, J. B. Cross, 
 V. Bakken, C. Adamo, J. Jaramillo, R. Gomperts, R. E. Stratmann, 
 O. Yazyev, A. J. Austin, R. Cammi, C. Pomelli, J. W. Ochterski, 
 R. L. Martin, K. Morokuma, V. G. Zakrzewski, G. A. Voth, 
 P. Salvador, J. J. Dannenberg, S. Dapprich, A. D. Daniels, 
 O. Farkas, J. B. Foresman, J. V. Ortiz, J. Cioslowski, 
 and D. J. Fox, Gaussian, Inc., Wallingford CT, 2013.
 
 ******************************************
 Gaussian 09:  EM64W-G09RevD.01 13-Apr-2013
                07-Aug-2023 
 ******************************************
 ----------------------------------
 # opt freq b3lyp/6-31g(d,p) nosymm
 ----------------------------------
 1/14=-1,18=20,19=15,26=3,38=1/1,3;
 2/9=110,12=2,15=1,17=6,18=5,40=1/2;
 3/5=1,6=6,7=101,11=2,16=1,25=1,30=1,71=1,74=-5/1,2,3;
 4//1;
 5/5=2,38=5/2;
 6/7=2,8=2,9=2,10=2,28=1/1;
 7/30=1/1,2,3,16;
 1/14=-1,18=20,19=15,26=3/3(2);
 2/9=110,15=1/2;
 99//99;
 2/9=110,15=1/2;
 3/5=1,6=6,7=101,11=2,16=1,25=1,30=1,71=1,74=-5/1,2,3;
 4/5=5,16=3,69=1/1;
 5/5=2,38=5/2;
 7/30=1/1,2,3,16;
 1/14=-1,18=20,19=15,26=3/3(-5);
 2/9=110,15=1/2;
 6/7=2,8=2,9=2,10=2,19=2,28=1/1;
 99/9=1/99;
 -----
 M0001
 -----
 Symbolic Z-matrix:
 Charge = -2 Multiplicity = 1
 C                     1.08272   0.       -0.13071 
 H                     1.88828  0.         0.57355 
 H                     1.47819   0.       -1.12495 
 C                     0.        1.08272   0.13071 
 H                     0.02214   1.88821  -0.57328 
 H                    -0.02214   1.47825   1.12467 
 C                    -1.08272   0.       -0.13071 
 H                    -1.88824   0.01621   0.5734 
 H                    -1.47822  -0.01621  -1.1248 
 C                     0.       -1.08272   0.13071 
 H                     0.0043   -1.88828  -0.57354 
 H                    -0.0043   -1.47819   1.12494 
 

 GradGradGradGradGradGradGradGradGradGradGradGradGradGradGradGradGradGrad
 Berny optimization.
 Initialization pass.
                           ----------------------------
                           !    Initial Parameters    !
                           ! (Angstroms and Degrees)  !
 --------------------------                            --------------------------
 ! Name  Definition              Value          Derivative Info.                !
 --------------------------------------------------------------------------------
 ! R1    R(1,2)                  1.07           estimate D2E/DX2                !
 ! R2    R(1,3)                  1.07           estimate D2E/DX2                !
 ! R3    R(1,4)                  1.5534         estimate D2E/DX2                !
 ! R4    R(1,10)                 1.5534         estimate D2E/DX2                !
 ! R5    R(4,5)                  1.07           estimate D2E/DX2                !
 ! R6    R(4,6)                  1.07           estimate D2E/DX2                !
 ! R7    R(4,7)                  1.5534         estimate D2E/DX2                !
 ! R8    R(7,8)                  1.07           estimate D2E/DX2                !
 ! R9    R(7,9)                  1.07           estimate D2E/DX2                !
 ! R10   R(7,10)                 1.5534         estimate D2E/DX2                !
 ! R11   R(10,11)                1.07           estimate D2E/DX2                !
 ! R12   R(10,12)                1.07           estimate D2E/DX2                !
 ! A1    A(2,1,3)              109.4712         estimate D2E/DX2                !
 ! A2    A(2,1,4)              114.4557         estimate D2E/DX2                !
 ! A3    A(2,1,10)             114.4557         estimate D2E/DX2                !
 ! A4    A(3,1,4)              114.4557         estimate D2E/DX2                !
 ! A5    A(3,1,10)             114.4557         estimate D2E/DX2                !
 ! A6    A(4,1,10)              88.377          estimate D2E/DX2                !
 ! A7    A(1,4,5)              113.5512         estimate D2E/DX2                !
 ! A8    A(1,4,6)              115.3667         estimate D2E/DX2                !
 ! A9    A(1,4,7)               88.377          estimate D2E/DX2                !
 ! A10   A(5,4,6)              109.4712         estimate D2E/DX2                !
 ! A11   A(5,4,7)              115.3667         estimate D2E/DX2                !
 ! A12   A(6,4,7)              113.5512         estimate D2E/DX2                !
 ! A13   A(4,7,8)              113.7927         estimate D2E/DX2                !
 ! A14   A(4,7,9)              115.1222         estimate D2E/DX2                !
 ! A15   A(4,7,10)              88.377          estimate D2E/DX2                !
 ! A16   A(8,7,9)              109.4712         estimate D2E/DX2                !
 ! A17   A(8,7,10)             115.1222         estimate D2E/DX2                !
 ! A18   A(9,7,10)             113.7927         estimate D2E/DX2                !
 ! A19   A(1,10,7)              88.377          estimate D2E/DX2                !
 ! A20   A(1,10,11)            114.2793         estimate D2E/DX2                !
 ! A21   A(1,10,12)            114.6323         estimate D2E/DX2                !
 ! A22   A(7,10,11)            114.6323         estimate D2E/DX2                !
 ! A23   A(7,10,12)            114.2793         estimate D2E/DX2                !
 ! A24   A(11,10,12)           109.4712         estimate D2E/DX2                !
 ! D1    D(2,1,4,5)            107.5807         estimate D2E/DX2                !
 ! D2    D(2,1,4,6)            -19.9423         estimate D2E/DX2                !
 ! D3    D(2,1,4,7)           -135.3431         estimate D2E/DX2                !
 ! D4    D(3,1,4,5)            -19.9448         estimate D2E/DX2                !
 ! D5    D(3,1,4,6)           -147.4679         estimate D2E/DX2                !
 ! D6    D(3,1,4,7)             97.1314         estimate D2E/DX2                !
 ! D7    D(10,1,4,5)          -136.1821         estimate D2E/DX2                !
 ! D8    D(10,1,4,6)            96.2949         estimate D2E/DX2                !
 ! D9    D(10,1,4,7)           -19.1059         estimate D2E/DX2                !
 ! D10   D(2,1,10,7)           135.3431         estimate D2E/DX2                !
 ! D11   D(2,1,10,11)         -108.2567         estimate D2E/DX2                !
 ! D12   D(2,1,10,12)           19.2687         estimate D2E/DX2                !
 ! D13   D(3,1,10,7)           -97.1314         estimate D2E/DX2                !
 ! D14   D(3,1,10,11)           19.2688         estimate D2E/DX2                !
 ! D15   D(3,1,10,12)          146.7942         estimate D2E/DX2                !
 ! D16   D(4,1,10,7)            19.1059         estimate D2E/DX2                !
 ! D17   D(4,1,10,11)          135.506          estimate D2E/DX2                !
 ! D18   D(4,1,10,12)          -96.9686         estimate D2E/DX2                !
 ! D19   D(1,4,7,8)            135.9572         estimate D2E/DX2                !
 ! D20   D(1,4,7,9)            -96.5186         estimate D2E/DX2                !
 ! D21   D(1,4,7,10)            19.1059         estimate D2E/DX2                !
 ! D22   D(5,4,7,8)           -108.642          estimate D2E/DX2                !
 ! D23   D(5,4,7,9)             18.8822         estimate D2E/DX2                !
 ! D24   D(5,4,7,10)           134.5066         estimate D2E/DX2                !
 ! D25   D(6,4,7,8)             18.881          estimate D2E/DX2                !
 ! D26   D(6,4,7,9)            146.4052         estimate D2E/DX2                !
 ! D27   D(6,4,7,10)           -97.9704         estimate D2E/DX2                !
 ! D28   D(4,7,10,1)           -19.1059         estimate D2E/DX2                !
 ! D29   D(4,7,10,11)         -135.1803         estimate D2E/DX2                !
 ! D30   D(4,7,10,12)           97.2943         estimate D2E/DX2                !
 ! D31   D(8,7,10,1)          -134.7303         estimate D2E/DX2                !
 ! D32   D(8,7,10,11)          109.1952         estimate D2E/DX2                !
 ! D33   D(8,7,10,12)          -18.3302         estimate D2E/DX2                !
 ! D34   D(9,7,10,1)            97.7455         estimate D2E/DX2                !
 ! D35   D(9,7,10,11)          -18.3289         estimate D2E/DX2                !
 ! D36   D(9,7,10,12)         -145.8544         estimate D2E/DX2                !
 --------------------------------------------------------------------------------
 Trust Radius=3.00D-01 FncErr=1.00D-07 GrdErr=1.00D-06
 Number of steps in this run=     82 maximum allowed number of steps=    100.
 GradGradGradGradGradGradGradGradGradGradGradGradGradGradGradGradGradGrad

                          Input orientation:                          
 ---------------------------------------------------------------------
 Center     Atomic      Atomic             Coordinates (Angstroms)
 Number     Number       Type             X           Y           Z
 ---------------------------------------------------------------------
      1          6           0        1.082723    0.000000   -0.130709
      2          1           0        1.888279   -0.000001    0.573549
      3          1           0        1.478185    0.000000   -1.124947
      4          6           0        0.000000    1.082723    0.130709
      5          1           0        0.022138    1.888213   -0.573276
      6          1           0       -0.022138    1.478251    1.124675
      7          6           0       -1.082723    0.000000   -0.130709
      8          1           0       -1.888244    0.016212    0.573403
      9          1           0       -1.478220   -0.016212   -1.124801
     10          6           0        0.000000   -1.082723    0.130709
     11          1           0        0.004304   -1.888276   -0.573539
     12          1           0       -0.004304   -1.478188    1.124937
 ---------------------------------------------------------------------
                    Distance matrix (angstroms):
                    1          2          3          4          5
     1  C    0.000000
     2  H    1.070000   0.000000
     3  H    1.070000   1.747303   0.000000
     4  C    1.553357   2.221260   2.221259   0.000000
     5  H    2.210442   2.891892   2.447399   1.070000   0.000000
     6  H    2.232024   2.477632   3.081719   1.070000   1.747303
     7  C    2.165446   3.053331   2.747136   1.553357   2.232024
     8  H    3.053306   3.776557   3.770610   2.213343   2.910123
     9  H    2.747164   3.770673   2.956450   2.229148   2.486381
    10  C    1.553357   2.221259   2.221259   2.165446   3.053284
    11  H    2.219160   2.903576   2.458041   3.053329   3.776531
    12  H    2.223356   2.463927   3.073238   2.747138   3.770581
                    6          7          8          9         10
     6  H    0.000000
     7  C    2.210442   0.000000
     8  H    2.433887   1.070000   0.000000
     9  H    3.068181   1.070000   1.747303   0.000000
    10  C    2.747188   1.553357   2.229148   2.213343   0.000000
    11  H    3.770694   2.223356   2.919639   2.450795   1.070000
    12  H    2.956492   2.219160   2.467114   3.061229   1.070000
                   11         12
    11  H    0.000000
    12  H    1.747303   0.000000
 Symmetry turned off by external request.
 Stoichiometry    C4H8(2-)
 Framework group  C1[X(C4H8)]
 Deg. of freedom    30
 Full point group                 C1      NOp   1
 Rotational constants (GHZ):     10.7590269     10.7587123      6.3606554
 Standard basis: 6-31G(d,p) (6D, 7F)
   100 basis functions,   168 primitive gaussians,   100 cartesian basis functions
    17 alpha electrons       17 beta electrons
       nuclear repulsion energy       127.5920347918 Hartrees.
 NAtoms=   12 NActive=   12 NUniq=   12 SFac= 1.00D+00 NAtFMM=   60 NAOKFM=F Big=F
 Integral buffers will be    131072 words long.
 Raffenetti 2 integral format.
 Two-electron integral symmetry is turned off.
 One-electron integrals computed using PRISM.
 NBasis=   100 RedAO= T EigKep=  2.79D-03  NBF=   100
 NBsUse=   100 1.00D-06 EigRej= -1.00D+00 NBFU=   100
 ExpMin= 1.61D-01 ExpMax= 3.05D+03 ExpMxC= 4.57D+02 IAcc=1 IRadAn=         1 AccDes= 0.00D+00
 Harris functional with IExCor=  402 and IRadAn=       1 diagonalized for initial guess.
 HarFok:  IExCor=  402 AccDes= 0.00D+00 IRadAn=         1 IDoV= 1 UseB2=F ITyADJ=14
 ICtDFT=  3500011 ScaDFX=  1.000000  1.000000  1.000000  1.000000
 FoFCou: FMM=F IPFlag=           0 FMFlag=      100000 FMFlg1=           0
         NFxFlg=           0 DoJE=T BraDBF=F KetDBF=T FulRan=T
         wScrn=  0.000000 ICntrl=     500 IOpCl=  0 I1Cent=   200000004 NGrid=           0
         NMat0=    1 NMatS0=      1 NMatT0=    0 NMatD0=    1 NMtDS0=    0 NMtDT0=    0
 Symmetry not used in FoFCou.
 Keep R1 ints in memory in canonical form, NReq=13726955.
 Requested convergence on RMS density matrix=1.00D-08 within 128 cycles.
 Requested convergence on MAX density matrix=1.00D-06.
 Requested convergence on             energy=1.00D-06.
 No special actions if energy rises.
 Integral accuracy reduced to 1.0D-05 until final iterations.
 Initial convergence to 1.0D-05 achieved.  Increase integral accuracy.
 SCF Done:  E(RB3LYP) =  -156.684397739     A.U. after   19 cycles
            NFock= 19  Conv=0.92D-08     -V/T= 1.9996

 **********************************************************************

            Population analysis using the SCF density.

 **********************************************************************

 Alpha  occ. eigenvalues --   -9.74800  -9.74781  -9.74772  -9.74753  -0.41458
 Alpha  occ. eigenvalues --   -0.24036  -0.24036  -0.13389  -0.06423  -0.06022
 Alpha  occ. eigenvalues --    0.02437   0.02453   0.07143   0.09125   0.11807
 Alpha  occ. eigenvalues --    0.11818   0.43277
 Alpha virt. eigenvalues --    0.47943   0.50919   0.50922   0.55158   0.57282
 Alpha virt. eigenvalues --    0.57288   0.58556   0.58562   0.61685   0.64561
 Alpha virt. eigenvalues --    0.73094   0.90838   0.92457   0.93856   0.94149
 Alpha virt. eigenvalues --    0.94170   1.03512   1.03515   1.09952   1.13254
 Alpha virt. eigenvalues --    1.16397   1.16506   1.16936   1.24032   1.24931
 Alpha virt. eigenvalues --    1.24939   1.27681   1.33232   1.33236   1.34711
 Alpha virt. eigenvalues --    1.38221   1.52076   1.68905   1.69083   1.71958
 Alpha virt. eigenvalues --    1.92653   2.06458   2.06822   2.07044   2.09019
 Alpha virt. eigenvalues --    2.14853   2.32433   2.32465   2.36296   2.36328
 Alpha virt. eigenvalues --    2.37131   2.40274   2.52744   2.52745   2.54452
 Alpha virt. eigenvalues --    2.64232   2.69025   2.70961   2.71067   2.76503
 Alpha virt. eigenvalues --    2.76542   2.78275   2.87260   2.87370   2.88161
 Alpha virt. eigenvalues --    2.98992   3.07704   3.07707   3.14245   3.14313
 Alpha virt. eigenvalues --    3.16321   3.30846   3.30943   3.31759   3.31884
 Alpha virt. eigenvalues --    3.58145   3.66574   3.75280   3.75317   3.78146
 Alpha virt. eigenvalues --    3.89058   3.90927   3.90961   4.10043   4.69680
 Alpha virt. eigenvalues --    4.88057   4.88066   5.27552
          Condensed to atoms (all electrons):
               1          2          3          4          5          6
     1  C    7.279800  -0.797151  -0.976384   0.786417  -0.272538  -0.191446
     2  H   -0.797151   1.760714   0.327475  -0.262103   0.085608   0.148795
     3  H   -0.976384   0.327475   1.809341  -0.193964   0.156126   0.073745
     4  C    0.786417  -0.262103  -0.193964   7.266699  -0.795934  -0.968701
     5  H   -0.272538   0.085608   0.156126  -0.795934   1.761271   0.326686
     6  H   -0.191446   0.148795   0.073745  -0.968701   0.326686   1.804918
     7  C   -0.156222   0.010235  -0.053528   0.782767  -0.250333  -0.197317
     8  H    0.007816   0.013450   0.015172  -0.271906   0.083284   0.159273
     9  H   -0.057738   0.014915   0.084984  -0.193121   0.145515   0.074733
    10  C    0.784239  -0.258866  -0.193948  -0.156315   0.009771  -0.054320
    11  H   -0.267933   0.084119   0.154073   0.008347   0.013453   0.015118
    12  H   -0.194789   0.150754   0.074397  -0.056825   0.014967   0.084959
               7          8          9         10         11         12
     1  C   -0.156222   0.007816  -0.057738   0.784239  -0.267933  -0.194789
     2  H    0.010235   0.013450   0.014915  -0.258866   0.084119   0.150754
     3  H   -0.053528   0.015172   0.084984  -0.193948   0.154073   0.074397
     4  C    0.782767  -0.271906  -0.193121  -0.156315   0.008347  -0.056825
     5  H   -0.250333   0.083284   0.145515   0.009771   0.013453   0.014967
     6  H   -0.197317   0.159273   0.074733  -0.054320   0.015118   0.084959
     7  C    7.223405  -0.793824  -0.941795   0.780840  -0.258982  -0.195371
     8  H   -0.793824   1.763891   0.324310  -0.256392   0.082134   0.150584
     9  H   -0.941795   0.324310   1.789563  -0.197529   0.153803   0.075187
    10  C    0.780840  -0.256392  -0.197529   7.234652  -0.794816  -0.948615
    11  H   -0.258982   0.082134   0.153803  -0.794816   1.763534   0.325028
    12  H   -0.195371   0.150584   0.075187  -0.948615   0.325028   1.793471
 Mulliken charges:
               1
     1  C    0.055929
     2  H   -0.277943
     3  H   -0.277489
     4  C    0.054639
     5  H   -0.277875
     6  H   -0.276443
     7  C    0.050126
     8  H   -0.277792
     9  H   -0.272827
    10  C    0.051299
    11  H   -0.277878
    12  H   -0.273746
 Sum of Mulliken charges =  -2.00000
 Mulliken charges with hydrogens summed into heavy atoms:
               1
     1  C   -0.499503
     4  C   -0.499679
     7  C   -0.500493
    10  C   -0.500325
 Electronic spatial extent (au):  <R**2>=            315.5431
 Charge=             -2.0000 electrons
 Dipole moment (field-independent basis, Debye):
    X=             -0.0138    Y=             -0.0078    Z=              0.0007  Tot=              0.0158
 Quadrupole moment (field-independent basis, Debye-Ang):
   XX=            -48.9321   YY=            -48.9313   ZZ=            -48.3256
   XY=              0.0003   XZ=              0.0973   YZ=             -0.0592
 Traceless Quadrupole moment (field-independent basis, Debye-Ang):
   XX=             -0.2024   YY=             -0.2016   ZZ=              0.4040
   XY=              0.0003   XZ=              0.0973   YZ=             -0.0592
 Octapole moment (field-independent basis, Debye-Ang**2):
  XXX=             -0.1160  YYY=             -0.0668  ZZZ=              0.0036  XYY=             -0.0913
  XXY=             -0.0604  XXZ=             -2.4771  XZZ=              0.0064  YZZ=              0.0091
  YYZ=              2.4797  XYZ=              0.2244
 Hexadecapole moment (field-independent basis, Debye-Ang**3):
 XXXX=           -276.5747 YYYY=           -276.5687 ZZZZ=           -144.9639 XXXY=              0.1641
 XXXZ=              0.3659 YYYX=             -0.1748 YYYZ=             -0.2273 ZZZX=              0.5645
 ZZZY=             -0.3421 XXYY=            -71.4990 XXZZ=            -75.0948 YYZZ=            -75.0882
 XXYZ=             -0.2198 YYXZ=              0.3591 ZZXY=              0.0058
 N-N= 1.275920347918D+02 E-N=-6.320942686680D+02  KE= 1.567504044169D+02
 Calling FoFJK, ICntrl=      2127 FMM=F ISym2X=0 I1Cent= 0 IOpClX= 0 NMat=1 NMatS=1 NMatT=0.
 -------------------------------------------------------------------
 Center     Atomic                   Forces (Hartrees/Bohr)
 Number     Number              X              Y              Z
 -------------------------------------------------------------------
      1        6          -0.037329281   -0.000629991    0.029671115
      2        1           0.037683940   -0.000088602    0.042982029
      3        1           0.000490174    0.000295400   -0.039271562
      4        6          -0.000122899   -0.037251843   -0.028770326
      5        1          -0.000815675    0.037580110   -0.043036314
      6        1           0.001276989    0.000560252    0.039409809
      7        6           0.037045795    0.000036246    0.025112159
      8        1          -0.036980528   -0.000571618    0.043109568
      9        1          -0.000823188    0.000821793   -0.039871958
     10        6          -0.000739787    0.037109222   -0.025994062
     11        1          -0.000250577   -0.037106642   -0.043078873
     12        1           0.000565037   -0.000754326    0.039738414
 -------------------------------------------------------------------
 Cartesian Forces:  Max     0.043109568 RMS     0.027792149

 GradGradGradGradGradGradGradGradGradGradGradGradGradGradGradGradGradGrad
 Berny optimization.
 FormGI is forming the generalized inverse of G from B-inverse, IUseBI=4.
 Internal  Forces:  Max     0.056660188 RMS     0.016532719
 Search for a local minimum.
 Step number   1 out of a maximum of   82
 All quantities printed in internal units (Hartrees-Bohrs-Radians)
 Mixed Optimization -- RFO/linear search
 Second derivative matrix not updated -- first step.
 ITU=  0
     Eigenvalues ---    0.00316   0.02299   0.02300   0.03199   0.04664
     Eigenvalues ---    0.04665   0.04667   0.04667   0.05481   0.05912
     Eigenvalues ---    0.06049   0.06330   0.06330   0.06865   0.07711
     Eigenvalues ---    0.07712   0.08747   0.21266   0.25253   0.25254
     Eigenvalues ---    0.26484   0.27368   0.37230   0.37230   0.37230
     Eigenvalues ---    0.37230   0.37230   0.37230   0.37230   0.37230
 RFO step:  Lambda=-5.50691068D-02 EMin= 3.15774575D-03
 Linear search not attempted -- first point.
 Maximum step size (   0.300) exceeded in Quadratic search.
    -- Step size scaled by   0.807
 Iteration  1 RMS(Cart)=  0.04329176 RMS(Int)=  0.00119397
 Iteration  2 RMS(Cart)=  0.00130765 RMS(Int)=  0.00035156
 Iteration  3 RMS(Cart)=  0.00000058 RMS(Int)=  0.00035156
 Variable       Old X    -DE/DX   Delta X   Delta X   Delta X     New X
                                 (Linear)    (Quad)   (Total)
    R1        2.02201   0.05666   0.00000   0.10705   0.10705   2.12905
    R2        2.02201   0.03667   0.00000   0.06928   0.06928   2.09129
    R3        2.93542  -0.00222   0.00000  -0.00538  -0.00534   2.93008
    R4        2.93542  -0.00210   0.00000  -0.00511  -0.00510   2.93032
    R5        2.02201   0.05659   0.00000   0.10691   0.10691   2.12892
    R6        2.02201   0.03679   0.00000   0.06951   0.06951   2.09151
    R7        2.93542  -0.00195   0.00000  -0.00481  -0.00482   2.93060
    R8        2.02201   0.05620   0.00000   0.10618   0.10618   2.12818
    R9        2.02201   0.03733   0.00000   0.07053   0.07053   2.09254
   R10        2.93542  -0.00185   0.00000  -0.00466  -0.00470   2.93072
   R11        2.02201   0.05629   0.00000   0.10634   0.10634   2.12835
   R12        2.02201   0.03720   0.00000   0.07028   0.07028   2.09229
    A1        1.91063   0.00653   0.00000   0.04138   0.04175   1.95239
    A2        1.99763   0.00197   0.00000   0.01322   0.01336   2.01099
    A3        1.99763   0.00212   0.00000   0.01352   0.01366   2.01129
    A4        1.99763  -0.00698   0.00000  -0.04583  -0.04611   1.95152
    A5        1.99763  -0.00697   0.00000  -0.04492  -0.04519   1.95243
    A6        1.54247   0.00165   0.00000   0.01220   0.01084   1.55331
    A7        1.98184   0.00314   0.00000   0.02011   0.02040   2.00224
    A8        2.01353  -0.00815   0.00000  -0.05270  -0.05285   1.96068
    A9        1.54247   0.00157   0.00000   0.01206   0.01071   1.55318
   A10        1.91063   0.00653   0.00000   0.04150   0.04187   1.95251
   A11        2.01353   0.00072   0.00000   0.00518   0.00523   2.01876
   A12        1.98184  -0.00553   0.00000  -0.03688  -0.03721   1.94463
   A13        1.98606   0.00232   0.00000   0.01533   0.01564   2.00169
   A14        2.00926  -0.00728   0.00000  -0.04791  -0.04802   1.96124
   A15        1.54247   0.00147   0.00000   0.01186   0.01053   1.55300
   A16        1.91063   0.00662   0.00000   0.04225   0.04252   1.95315
   A17        2.00926   0.00047   0.00000   0.00418   0.00432   2.01359
   A18        1.98606  -0.00535   0.00000  -0.03657  -0.03680   1.94925
   A19        1.54247   0.00150   0.00000   0.01192   0.01059   1.55306
   A20        1.99455   0.00170   0.00000   0.01183   0.01206   2.00661
   A21        2.00071  -0.00672   0.00000  -0.04494  -0.04511   1.95560
   A22        2.00071   0.00135   0.00000   0.00910   0.00928   2.01000
   A23        1.99455  -0.00616   0.00000  -0.04070  -0.04092   1.95363
   A24        1.91063   0.00660   0.00000   0.04210   0.04239   1.95302
    D1        1.87764   0.00323   0.00000   0.03039   0.03026   1.90790
    D2       -0.34806  -0.00162   0.00000   0.00023   0.00034  -0.34772
    D3       -2.36218   0.00537   0.00000   0.04570   0.04560  -2.31658
    D4       -0.34810  -0.00152   0.00000   0.00112   0.00118  -0.34692
    D5       -2.57380  -0.00637   0.00000  -0.02904  -0.02874  -2.60254
    D6        1.69526   0.00062   0.00000   0.01643   0.01653   1.71179
    D7       -2.37683   0.00679   0.00000   0.05403   0.05388  -2.32295
    D8        1.68066   0.00194   0.00000   0.02386   0.02396   1.70462
    D9       -0.33346   0.00893   0.00000   0.06934   0.06922  -0.26424
   D10        2.36218  -0.00552   0.00000  -0.04599  -0.04588   2.31630
   D11       -1.88944  -0.00295   0.00000  -0.02775  -0.02768  -1.91711
   D12        0.33630   0.00191   0.00000   0.00222   0.00216   0.33846
   D13       -1.69526  -0.00063   0.00000  -0.01560  -0.01568  -1.71095
   D14        0.33630   0.00194   0.00000   0.00264   0.00252   0.33883
   D15        2.56204   0.00680   0.00000   0.03260   0.03235   2.59440
   D16        0.33346  -0.00894   0.00000  -0.06936  -0.06923   0.26423
   D17        2.36503  -0.00637   0.00000  -0.05111  -0.05103   2.31400
   D18       -1.69242  -0.00151   0.00000  -0.02115  -0.02120  -1.71362
   D19        2.37290  -0.00728   0.00000  -0.05612  -0.05601   2.31690
   D20       -1.68457  -0.00229   0.00000  -0.02512  -0.02516  -1.70972
   D21        0.33346  -0.00895   0.00000  -0.06939  -0.06926   0.26420
   D22       -1.89616  -0.00281   0.00000  -0.02636  -0.02633  -1.92249
   D23        0.32956   0.00218   0.00000   0.00464   0.00452   0.33408
   D24        2.34758  -0.00449   0.00000  -0.03963  -0.03958   2.30800
   D25        0.32954   0.00206   0.00000   0.00355   0.00349   0.33302
   D26        2.55525   0.00705   0.00000   0.03455   0.03434   2.58959
   D27       -1.70991   0.00038   0.00000  -0.00972  -0.00976  -1.71967
   D28       -0.33346   0.00897   0.00000   0.06942   0.06928  -0.26418
   D29       -2.35934   0.00606   0.00000   0.04853   0.04845  -2.31089
   D30        1.69811   0.00104   0.00000   0.01738   0.01740   1.71550
   D31       -2.35149   0.00553   0.00000   0.04541   0.04537  -2.30612
   D32        1.90582   0.00262   0.00000   0.02452   0.02454   1.93036
   D33       -0.31992  -0.00240   0.00000  -0.00663  -0.00651  -0.32643
   D34        1.70598   0.00057   0.00000   0.01496   0.01496   1.72094
   D35       -0.31990  -0.00234   0.00000  -0.00593  -0.00587  -0.32577
   D36       -2.54564  -0.00736   0.00000  -0.03709  -0.03692  -2.58256
         Item               Value     Threshold  Converged?
 Maximum Force            0.056660     0.000450     NO 
 RMS     Force            0.016533     0.000300     NO 
 Maximum Displacement     0.169229     0.001800     NO 
 RMS     Displacement     0.043175     0.001200     NO 
 Predicted change in Energy=-3.030246D-02
 GradGradGradGradGradGradGradGradGradGradGradGradGradGradGradGradGradGrad

                          Input orientation:                          
 ---------------------------------------------------------------------
 Center     Atomic      Atomic             Coordinates (Angstroms)
 Number     Number       Type             X           Y           Z
 ---------------------------------------------------------------------
      1          6           0        1.086847   -0.000517   -0.100726
      2          1           0        1.915037    0.000406    0.663101
      3          1           0        1.480216   -0.001306   -1.135117
      4          6           0        0.000203    1.086865    0.101630
      5          1           0        0.014180    1.914764   -0.662280
      6          1           0       -0.013556    1.480467    1.135967
      7          6           0       -1.086722    0.000236   -0.105325
      8          1           0       -1.913432    0.010203    0.659363
      9          1           0       -1.481078   -0.009722   -1.140001
     10          6           0       -0.000604   -1.086750    0.104436
     11          1           0        0.003239   -1.913740   -0.660133
     12          1           0       -0.004331   -1.480907    1.139086
 ---------------------------------------------------------------------
                    Distance matrix (angstroms):
                    1          2          3          4          5
     1  C    0.000000
     2  H    1.126646   0.000000
     3  H    1.106664   1.850044   0.000000
     4  C    1.550530   2.272055   2.214520   0.000000
     5  H    2.265890   3.005770   2.458487   1.126574   0.000000
     6  H    2.221173   2.476621   3.095938   1.106781   1.850155
     7  C    2.173574   3.098554   2.765800   1.550806   2.277631
     8  H    3.095080   3.828483   3.838898   2.265451   3.014927
     9  H    2.770273   3.845111   2.961310   2.222238   2.483477
    10  C    1.550658   2.272376   2.215290   2.173617   3.097928
    11  H    2.268825   3.011624   2.462616   3.095792   3.828521
    12  H    2.217962   2.470794   3.092749   2.769438   3.843935
                    6          7          8          9         10
     6  H    0.000000
     7  C    2.209881   0.000000
     8  H    2.449154   1.126186   0.000000
     9  H    3.091005   1.107326   1.850686   0.000000
    10  C    2.766736   1.550868   2.273798   2.213688   0.000000
    11  H    3.840170   2.271373   3.019313   2.461454   1.126275
    12  H    2.961390   2.216735   2.469455   3.088592   1.107192
                   11         12
    11  H    0.000000
    12  H    1.850565   0.000000
 Symmetry turned off by external request.
 Stoichiometry    C4H8(2-)
 Framework group  C1[X(C4H8)]
 Deg. of freedom    30
 Full point group                 C1      NOp   1
 Rotational constants (GHZ):     10.6084470     10.6076403      6.2932559
 Standard basis: 6-31G(d,p) (6D, 7F)
   100 basis functions,   168 primitive gaussians,   100 cartesian basis functions
    17 alpha electrons       17 beta electrons
       nuclear repulsion energy       126.1827650642 Hartrees.
 NAtoms=   12 NActive=   12 NUniq=   12 SFac= 1.00D+00 NAtFMM=   60 NAOKFM=F Big=F
 Integral buffers will be    131072 words long.
 Raffenetti 2 integral format.
 Two-electron integral symmetry is turned off.
 One-electron integrals computed using PRISM.
 NBasis=   100 RedAO= T EigKep=  2.53D-03  NBF=   100
 NBsUse=   100 1.00D-06 EigRej= -1.00D+00 NBFU=   100
 Initial guess from the checkpoint file:  "D:\TMP\Gau-6896.chk"
 B after Tr=    -0.000081   -0.000049    0.000004
         Rot=    1.000000    0.000236    0.000386    0.000082 Ang=   0.05 deg.
 ExpMin= 1.61D-01 ExpMax= 3.05D+03 ExpMxC= 4.57D+02 IAcc=1 IRadAn=         1 AccDes= 0.00D+00
 Harris functional with IExCor=  402 and IRadAn=       1 diagonalized for initial guess.
 HarFok:  IExCor=  402 AccDes= 0.00D+00 IRadAn=         1 IDoV= 1 UseB2=F ITyADJ=14
 ICtDFT=  3500011 ScaDFX=  1.000000  1.000000  1.000000  1.000000
 FoFCou: FMM=F IPFlag=           0 FMFlag=      100000 FMFlg1=           0
         NFxFlg=           0 DoJE=T BraDBF=F KetDBF=T FulRan=T
         wScrn=  0.000000 ICntrl=     500 IOpCl=  0 I1Cent=   200000004 NGrid=           0
         NMat0=    1 NMatS0=      1 NMatT0=    0 NMatD0=    1 NMtDS0=    0 NMtDT0=    0
 Symmetry not used in FoFCou.
 Keep R1 ints in memory in canonical form, NReq=13726955.
 Requested convergence on RMS density matrix=1.00D-08 within 128 cycles.
 Requested convergence on MAX density matrix=1.00D-06.
 Requested convergence on             energy=1.00D-06.
 No special actions if energy rises.
 Integral accuracy reduced to 1.0D-05 until final iterations.
 Initial convergence to 1.0D-05 achieved.  Increase integral accuracy.
 SCF Done:  E(RB3LYP) =  -156.716383577     A.U. after   15 cycles
            NFock= 15  Conv=0.74D-08     -V/T= 2.0027
 Calling FoFJK, ICntrl=      2127 FMM=F ISym2X=0 I1Cent= 0 IOpClX= 0 NMat=1 NMatS=1 NMatT=0.
 -------------------------------------------------------------------
 Center     Atomic                   Forces (Hartrees/Bohr)
 Number     Number              X              Y              Z
 -------------------------------------------------------------------
      1        6          -0.011433743   -0.000169852    0.013314745
      2        1           0.011051705   -0.000036433    0.021266315
      3        1          -0.001898410    0.000058409   -0.019816977
      4        6          -0.000007091   -0.011409328   -0.012916023
      5        1          -0.000643249    0.011059869   -0.021299836
      6        1           0.000761881   -0.001945072    0.019821582
      7        6           0.011259283    0.000048928    0.011264246
      8        1          -0.011070828   -0.000446760    0.021384336
      9        1           0.002136433    0.000524797   -0.019797378
     10        6          -0.000199233    0.011293267   -0.011653503
     11        1          -0.000146111   -0.011067754   -0.021362798
     12        1           0.000189365    0.002089930    0.019795291
 -------------------------------------------------------------------
 Cartesian Forces:  Max     0.021384336 RMS     0.011806828

 GradGradGradGradGradGradGradGradGradGradGradGradGradGradGradGradGradGrad
 Berny optimization.
 Using GEDIIS/GDIIS optimizer.
 FormGI is forming the generalized inverse of G from B-inverse, IUseBI=4.
 Internal  Forces:  Max     0.022643365 RMS     0.007343115
 Search for a local minimum.
 Step number   2 out of a maximum of   82
 All quantities printed in internal units (Hartrees-Bohrs-Radians)
 Mixed Optimization -- RFO/linear search
 Update second derivatives using D2CorX and points    1    2
 DE= -3.20D-02 DEPred=-3.03D-02 R= 1.06D+00
 TightC=F SS=  1.41D+00  RLast= 3.71D-01 DXNew= 5.0454D-01 1.1144D+00
 Trust test= 1.06D+00 RLast= 3.71D-01 DXMaxT set to 5.05D-01
 ITU=  1  0
 Use linear search instead of GDIIS.
     Eigenvalues ---    0.00293   0.02323   0.02323   0.03225   0.04689
     Eigenvalues ---    0.04690   0.04691   0.04701   0.05450   0.05739
     Eigenvalues ---    0.06266   0.06404   0.06406   0.06993   0.07777
     Eigenvalues ---    0.07789   0.08786   0.21405   0.25469   0.25470
     Eigenvalues ---    0.26816   0.26942   0.30900   0.37230   0.37230
     Eigenvalues ---    0.37230   0.37230   0.37230   0.37230   0.37731
 RFO step:  Lambda=-1.16788322D-02 EMin= 2.92851031D-03
 Quartic linear search produced a step of  1.14362.
 Iteration  1 RMS(Cart)=  0.10377171 RMS(Int)=  0.00634893
 Iteration  2 RMS(Cart)=  0.00743414 RMS(Int)=  0.00236366
 Iteration  3 RMS(Cart)=  0.00001129 RMS(Int)=  0.00236360
 Iteration  4 RMS(Cart)=  0.00000001 RMS(Int)=  0.00236360
 Variable       Old X    -DE/DX   Delta X   Delta X   Delta X     New X
                                 (Linear)    (Quad)   (Total)
    R1        2.12905   0.02254   0.12242  -0.03106   0.09137   2.22042
    R2        2.09129   0.01785   0.07924  -0.00230   0.07693   2.16822
    R3        2.93008  -0.00254  -0.00611  -0.01060  -0.01667   2.91340
    R4        2.93032  -0.00254  -0.00583  -0.01108  -0.01690   2.91342
    R5        2.12892   0.02256   0.12226  -0.03074   0.09152   2.22044
    R6        2.09151   0.01782   0.07949  -0.00276   0.07673   2.16824
    R7        2.93060  -0.00253  -0.00551  -0.01173  -0.01725   2.91335
    R8        2.12818   0.02264   0.12143  -0.02925   0.09218   2.22036
    R9        2.09254   0.01773   0.08067  -0.00474   0.07593   2.16847
   R10        2.93072  -0.00251  -0.00538  -0.01209  -0.01750   2.91321
   R11        2.12835   0.02263   0.12162  -0.02957   0.09205   2.22040
   R12        2.09229   0.01775   0.08038  -0.00426   0.07612   2.16841
    A1        1.95239   0.00527   0.04775   0.07078   0.11863   2.07102
    A2        2.01099   0.00002   0.01528  -0.02572  -0.00796   2.00303
    A3        2.01129   0.00013   0.01562  -0.02654  -0.00846   2.00283
    A4        1.95152  -0.00372  -0.05273  -0.02415  -0.07667   1.87485
    A5        1.95243  -0.00382  -0.05168  -0.02497  -0.07645   1.87598
    A6        1.55331   0.00056   0.01240   0.01202   0.01521   1.56852
    A7        2.00224   0.00061   0.02332  -0.02243   0.00373   2.00596
    A8        1.96068  -0.00434  -0.06044  -0.02853  -0.08849   1.87218
    A9        1.55318   0.00055   0.01225   0.01236   0.01541   1.56859
   A10        1.95251   0.00528   0.04789   0.07093   0.11895   2.07145
   A11        2.01876  -0.00057   0.00598  -0.02874  -0.02054   1.99822
   A12        1.94463  -0.00313  -0.04256  -0.02228  -0.06481   1.87982
   A13        2.00169   0.00027   0.01788  -0.02099  -0.00032   2.00138
   A14        1.96124  -0.00401  -0.05491  -0.03098  -0.08544   1.87581
   A15        1.55300   0.00054   0.01205   0.01274   0.01561   1.56862
   A16        1.95315   0.00534   0.04863   0.07161   0.12026   2.07341
   A17        2.01359  -0.00063   0.00494  -0.02496  -0.01763   1.99595
   A18        1.94925  -0.00309  -0.04209  -0.02645  -0.06840   1.88085
   A19        1.55306   0.00055   0.01211   0.01264   0.01557   1.56863
   A20        2.00661  -0.00007   0.01379  -0.02280  -0.00640   2.00021
   A21        1.95560  -0.00365  -0.05159  -0.02775  -0.07903   1.87657
   A22        2.01000  -0.00018   0.01062  -0.02439  -0.01129   1.99871
   A23        1.95363  -0.00353  -0.04680  -0.02807  -0.07464   1.87898
   A24        1.95302   0.00532   0.04847   0.07145   0.11994   2.07296
    D1        1.90790   0.00384   0.03460   0.15252   0.18814   2.09604
    D2       -0.34772  -0.00021   0.00039   0.09823   0.09919  -0.24853
    D3       -2.31658   0.00362   0.05215   0.12153   0.17385  -2.14273
    D4       -0.34692  -0.00021   0.00135   0.09733   0.09907  -0.24785
    D5       -2.60254  -0.00426  -0.03286   0.04304   0.01012  -2.59241
    D6        1.71179  -0.00043   0.01890   0.06633   0.08478   1.79657
    D7       -2.32295   0.00428   0.06162   0.12303   0.18468  -2.13827
    D8        1.70462   0.00023   0.02740   0.06874   0.09573   1.80036
    D9       -0.26424   0.00406   0.07916   0.09204   0.17039  -0.09385
   D10        2.31630  -0.00373  -0.05247  -0.12075  -0.17338   2.14292
   D11       -1.91711  -0.00367  -0.03165  -0.14674  -0.17952  -2.09663
   D12        0.33846   0.00045   0.00246  -0.09132  -0.08933   0.24913
   D13       -1.71095   0.00033  -0.01794  -0.06706  -0.08454  -1.79548
   D14        0.33883   0.00039   0.00289  -0.09305  -0.09067   0.24816
   D15        2.59440   0.00451   0.03700  -0.03763  -0.00048   2.59392
   D16        0.26423  -0.00407  -0.07918  -0.09200  -0.17037   0.09386
   D17        2.31400  -0.00401  -0.05835  -0.11799  -0.17651   2.13749
   D18       -1.71362   0.00011  -0.02424  -0.06257  -0.08632  -1.79993
   D19        2.31690  -0.00443  -0.06405  -0.11809  -0.18223   2.13466
   D20       -1.70972  -0.00030  -0.02877  -0.06380  -0.09209  -1.80181
   D21        0.26420  -0.00407  -0.07921  -0.09194  -0.17034   0.09386
   D22       -1.92249  -0.00357  -0.03011  -0.14342  -0.17473  -2.09722
   D23        0.33408   0.00056   0.00517  -0.08913  -0.08458   0.24950
   D24        2.30800  -0.00321  -0.04526  -0.11727  -0.16284   2.14517
   D25        0.33302   0.00051   0.00399  -0.08892  -0.08530   0.24772
   D26        2.58959   0.00464   0.03927  -0.03464   0.00485   2.59444
   D27       -1.71967   0.00088  -0.01117  -0.06277  -0.07341  -1.79308
   D28       -0.26418   0.00407   0.07923   0.09189   0.17032  -0.09386
   D29       -2.31089   0.00391   0.05541   0.11644   0.17205  -2.13884
   D30        1.71550  -0.00022   0.01990   0.06276   0.08213   1.79763
   D31       -2.30612   0.00361   0.05189   0.11444   0.16662  -2.13950
   D32        1.93036   0.00345   0.02807   0.13899   0.16835   2.09871
   D33       -0.32643  -0.00068  -0.00745   0.08532   0.07842  -0.24801
   D34        1.72094  -0.00054   0.01711   0.05952   0.07607   1.79702
   D35       -0.32577  -0.00070  -0.00671   0.08407   0.07781  -0.24796
   D36       -2.58256  -0.00483  -0.04222   0.03040  -0.01212  -2.59468
         Item               Value     Threshold  Converged?
 Maximum Force            0.022643     0.000450     NO 
 RMS     Force            0.007343     0.000300     NO 
 Maximum Displacement     0.391792     0.001800     NO 
 RMS     Displacement     0.102891     0.001200     NO 
 Predicted change in Energy=-1.121623D-02
 GradGradGradGradGradGradGradGradGradGradGradGradGradGradGradGradGradGrad

                          Input orientation:                          
 ---------------------------------------------------------------------
 Center     Atomic      Atomic             Coordinates (Angstroms)
 Number     Number       Type             X           Y           Z
 ---------------------------------------------------------------------
      1          6           0        1.088922   -0.000961   -0.031750
      2          1           0        1.841706    0.000600    0.870429
      3          1           0        1.509389   -0.003051   -1.099304
      4          6           0        0.000432    1.088897    0.033487
      5          1           0       -0.001233    1.841927   -0.868499
      6          1           0        0.002278    1.508622    1.101344
      7          6           0       -1.088936    0.000525   -0.040632
      8          1           0       -1.842976   -0.000801    0.860460
      9          1           0       -1.505382    0.002046   -1.109902
     10          6           0       -0.001136   -1.088928    0.038929
     11          1           0        0.000862   -1.842701   -0.862409
     12          1           0       -0.003927   -1.506175    1.107847
 ---------------------------------------------------------------------
                    Distance matrix (angstroms):
                    1          2          3          4          5
     1  C    0.000000
     2  H    1.174995   0.000000
     3  H    1.147374   1.997572   0.000000
     4  C    1.541706   2.296769   2.180027   0.000000
     5  H    2.298875   3.132216   2.395661   1.175005   0.000000
     6  H    2.177967   2.389759   3.065842   1.147384   1.997845
     7  C    2.177877   3.068989   2.805725   1.541677   2.293300
     8  H    3.064647   3.684695   3.883172   2.295534   3.126813
     9  H    2.809418   3.889049   3.014794   2.180839   2.388703
    10  C    1.541718   2.296634   2.180915   2.177832   3.068116
    11  H    2.294749   3.128768   2.390834   3.065436   3.684634
    12  H    2.181438   2.394389   3.069369   2.808677   3.887897
                    6          7          8          9         10
     6  H    0.000000
     7  C    2.183852   0.000000
     8  H    2.396110   1.174965   0.000000
     9  H    3.071224   1.147505   1.999075   0.000000
    10  C    2.806421   1.541605   2.291573   2.184672   0.000000
    11  H    3.884288   2.293570   3.124198   2.394393   1.174985
    12  H    3.014810   2.183207   2.389446   3.073680   1.147471
                   11         12
    11  H    0.000000
    12  H    1.998796   0.000000
 Symmetry turned off by external request.
 Stoichiometry    C4H8(2-)
 Framework group  C1[X(C4H8)]
 Deg. of freedom    30
 Full point group                 C1      NOp   1
 Rotational constants (GHZ):     10.5551939     10.5546311      6.3362596
 Standard basis: 6-31G(d,p) (6D, 7F)
   100 basis functions,   168 primitive gaussians,   100 cartesian basis functions
    17 alpha electrons       17 beta electrons
       nuclear repulsion energy       125.5524493791 Hartrees.
 NAtoms=   12 NActive=   12 NUniq=   12 SFac= 1.00D+00 NAtFMM=   60 NAOKFM=F Big=F
 Integral buffers will be    131072 words long.
 Raffenetti 2 integral format.
 Two-electron integral symmetry is turned off.
 One-electron integrals computed using PRISM.
 NBasis=   100 RedAO= T EigKep=  1.87D-03  NBF=   100
 NBsUse=   100 1.00D-06 EigRej= -1.00D+00 NBFU=   100
 Initial guess from the checkpoint file:  "D:\TMP\Gau-6896.chk"
 B after Tr=    -0.000130   -0.000089    0.000006
         Rot=    1.000000    0.000215    0.000351    0.000079 Ang=   0.05 deg.
 ExpMin= 1.61D-01 ExpMax= 3.05D+03 ExpMxC= 4.57D+02 IAcc=1 IRadAn=         1 AccDes= 0.00D+00
 Harris functional with IExCor=  402 and IRadAn=       1 diagonalized for initial guess.
 HarFok:  IExCor=  402 AccDes= 0.00D+00 IRadAn=         1 IDoV= 1 UseB2=F ITyADJ=14
 ICtDFT=  3500011 ScaDFX=  1.000000  1.000000  1.000000  1.000000
 FoFCou: FMM=F IPFlag=           0 FMFlag=      100000 FMFlg1=           0
         NFxFlg=           0 DoJE=T BraDBF=F KetDBF=T FulRan=T
         wScrn=  0.000000 ICntrl=     500 IOpCl=  0 I1Cent=   200000004 NGrid=           0
         NMat0=    1 NMatS0=      1 NMatT0=    0 NMatD0=    1 NMtDS0=    0 NMtDT0=    0
 Symmetry not used in FoFCou.
 Keep R1 ints in memory in canonical form, NReq=13726955.
 Requested convergence on RMS density matrix=1.00D-08 within 128 cycles.
 Requested convergence on MAX density matrix=1.00D-06.
 Requested convergence on             energy=1.00D-06.
 No special actions if energy rises.
 Integral accuracy reduced to 1.0D-05 until final iterations.
 Initial convergence to 1.0D-05 achieved.  Increase integral accuracy.
 SCF Done:  E(RB3LYP) =  -156.730416369     A.U. after   14 cycles
            NFock= 14  Conv=0.28D-08     -V/T= 2.0049
 Calling FoFJK, ICntrl=      2127 FMM=F ISym2X=0 I1Cent= 0 IOpClX= 0 NMat=1 NMatS=1 NMatT=0.
 -------------------------------------------------------------------
 Center     Atomic                   Forces (Hartrees/Bohr)
 Number     Number              X              Y              Z
 -------------------------------------------------------------------
      1        6           0.007482161    0.000074030   -0.012973893
      2        1          -0.006348057    0.000093940    0.001657019
      3        1           0.003198196   -0.000178297   -0.005684653
      4        6          -0.000039036    0.007453429    0.012655722
      5        1           0.000510793   -0.006248681   -0.001674180
      6        1          -0.000560282    0.003135503    0.005644745
      7        6          -0.007249069   -0.000025443   -0.011334085
      8        1           0.005838544    0.000330845    0.001742600
      9        1          -0.002871045   -0.000337033   -0.005469668
     10        6           0.000130344   -0.007301099    0.011652256
     11        1           0.000185148    0.005936003   -0.001725820
     12        1          -0.000277697   -0.002933195    0.005509956
 -------------------------------------------------------------------
 Cartesian Forces:  Max     0.012973893 RMS     0.005609232

 GradGradGradGradGradGradGradGradGradGradGradGradGradGradGradGradGradGrad
 Berny optimization.
 Using GEDIIS/GDIIS optimizer.
 FormGI is forming the generalized inverse of G from B-inverse, IUseBI=4.
 Internal  Forces:  Max     0.006461077 RMS     0.002610454
 Search for a local minimum.
 Step number   3 out of a maximum of   82
 All quantities printed in internal units (Hartrees-Bohrs-Radians)
 Mixed Optimization -- RFO/linear search
 Update second derivatives using D2CorX and points    2    3
 DE= -1.40D-02 DEPred=-1.12D-02 R= 1.25D+00
 TightC=F SS=  1.41D+00  RLast= 8.78D-01 DXNew= 8.4853D-01 2.6328D+00
 Trust test= 1.25D+00 RLast= 8.78D-01 DXMaxT set to 8.49D-01
 ITU=  1  1  0
 Use linear search instead of GDIIS.
     Eigenvalues ---    0.00275   0.02402   0.02403   0.03218   0.04312
     Eigenvalues ---    0.04667   0.04674   0.04674   0.04708   0.05477
     Eigenvalues ---    0.06589   0.06590   0.06835   0.07828   0.07922
     Eigenvalues ---    0.08117   0.08793   0.21790   0.25874   0.25877
     Eigenvalues ---    0.26449   0.27299   0.27775   0.37230   0.37230
     Eigenvalues ---    0.37230   0.37230   0.37230   0.37231   0.39052
 RFO step:  Lambda=-4.45618142D-03 EMin= 2.74755299D-03
 Quartic linear search produced a step of -0.01921.
 Iteration  1 RMS(Cart)=  0.02414173 RMS(Int)=  0.00072298
 Iteration  2 RMS(Cart)=  0.00073822 RMS(Int)=  0.00038367
 Iteration  3 RMS(Cart)=  0.00000017 RMS(Int)=  0.00038367
 Variable       Old X    -DE/DX   Delta X   Delta X   Delta X     New X
                                 (Linear)    (Quad)   (Total)
    R1        2.22042  -0.00279  -0.00176   0.01507   0.01331   2.23373
    R2        2.16822   0.00646  -0.00148   0.03330   0.03182   2.20005
    R3        2.91340   0.00342   0.00032   0.00967   0.01002   2.92342
    R4        2.91342   0.00340   0.00032   0.00951   0.00984   2.92326
    R5        2.22044  -0.00272  -0.00176   0.01526   0.01350   2.23394
    R6        2.16824   0.00640  -0.00147   0.03314   0.03167   2.19991
    R7        2.91335   0.00341   0.00033   0.00951   0.00984   2.92318
    R8        2.22036  -0.00241  -0.00177   0.01606   0.01429   2.23465
    R9        2.16847   0.00614  -0.00146   0.03249   0.03103   2.19950
   R10        2.91321   0.00345   0.00034   0.00960   0.00990   2.92311
   R11        2.22040  -0.00248  -0.00177   0.01587   0.01410   2.23450
   R12        2.16841   0.00620  -0.00146   0.03264   0.03118   2.19959
    A1        2.07102   0.00140  -0.00228   0.04293   0.04119   2.11221
    A2        2.00303  -0.00279   0.00015  -0.04101  -0.04164   1.96139
    A3        2.00283  -0.00271   0.00016  -0.03968  -0.04034   1.96249
    A4        1.87485   0.00214   0.00147   0.01655   0.01809   1.89294
    A5        1.87598   0.00201   0.00147   0.01411   0.01565   1.89163
    A6        1.56852  -0.00018  -0.00029  -0.00258  -0.00358   1.56495
    A7        2.00596  -0.00306  -0.00007  -0.04171  -0.04252   1.96345
    A8        1.87218   0.00238   0.00170   0.01731   0.01908   1.89126
    A9        1.56859  -0.00019  -0.00030  -0.00263  -0.00362   1.56497
   A10        2.07145   0.00139  -0.00228   0.04283   0.04107   2.11252
   A11        1.99822  -0.00234   0.00039  -0.03806  -0.03849   1.95973
   A12        1.87982   0.00167   0.00124   0.01248   0.01379   1.89361
   A13        2.00138  -0.00274   0.00001  -0.03905  -0.03969   1.96169
   A14        1.87581   0.00204   0.00164   0.01431   0.01602   1.89183
   A15        1.56862  -0.00019  -0.00030  -0.00256  -0.00354   1.56508
   A16        2.07341   0.00138  -0.00231   0.04236   0.04050   2.11391
   A17        1.99595  -0.00223   0.00034  -0.03693  -0.03729   1.95866
   A18        1.88085   0.00156   0.00131   0.01179   0.01317   1.89402
   A19        1.56863  -0.00020  -0.00030  -0.00260  -0.00358   1.56505
   A20        2.00021  -0.00266   0.00012  -0.03943  -0.03998   1.96023
   A21        1.87657   0.00200   0.00152   0.01512   0.01670   1.89327
   A22        1.99871  -0.00242   0.00022  -0.03744  -0.03795   1.96076
   A23        1.87898   0.00171   0.00143   0.01187   0.01338   1.89236
   A24        2.07296   0.00138  -0.00230   0.04247   0.04064   2.11360
    D1        2.09604   0.00325  -0.00361   0.05473   0.05048   2.14651
    D2       -0.24853   0.00172  -0.00191   0.01464   0.01251  -0.23601
    D3       -2.14273  -0.00021  -0.00334   0.00061  -0.00284  -2.14558
    D4       -0.24785   0.00172  -0.00190   0.01469   0.01257  -0.23528
    D5       -2.59241   0.00019  -0.00019  -0.02540  -0.02540  -2.61781
    D6        1.79657  -0.00174  -0.00163  -0.03943  -0.04075   1.75581
    D7       -2.13827  -0.00056  -0.00355  -0.00100  -0.00466  -2.14293
    D8        1.80036  -0.00208  -0.00184  -0.04109  -0.04263   1.75773
    D9       -0.09385  -0.00402  -0.00327  -0.05512  -0.05798  -0.15183
   D10        2.14292   0.00014   0.00333  -0.00179   0.00165   2.14457
   D11       -2.09663  -0.00329   0.00345  -0.05435  -0.05031  -2.14693
   D12        0.24913  -0.00180   0.00172  -0.01500  -0.01305   0.23608
   D13       -1.79548   0.00161   0.00162   0.03711   0.03843  -1.75705
   D14        0.24816  -0.00182   0.00174  -0.01546  -0.01353   0.23463
   D15        2.59392  -0.00033   0.00001   0.02390   0.02373   2.61765
   D16        0.09386   0.00402   0.00327   0.05512   0.05798   0.15184
   D17        2.13749   0.00058   0.00339   0.00256   0.00602   2.14352
   D18       -1.79993   0.00208   0.00166   0.04191   0.04328  -1.75665
   D19        2.13466   0.00077   0.00350   0.00326   0.00683   2.14150
   D20       -1.80181   0.00223   0.00177   0.04207   0.04355  -1.75826
   D21        0.09386   0.00402   0.00327   0.05512   0.05798   0.15184
   D22       -2.09722  -0.00331   0.00336  -0.05390  -0.04997  -2.14719
   D23        0.24950  -0.00186   0.00162  -0.01509  -0.01325   0.23625
   D24        2.14517  -0.00007   0.00313  -0.00204   0.00118   2.14635
   D25        0.24772  -0.00185   0.00164  -0.01538  -0.01356   0.23416
   D26        2.59444  -0.00039  -0.00009   0.02342   0.02316   2.61760
   D27       -1.79308   0.00140   0.00141   0.03648   0.03759  -1.75549
   D28       -0.09386  -0.00402  -0.00327  -0.05513  -0.05799  -0.15185
   D29       -2.13884  -0.00037  -0.00330  -0.00083  -0.00421  -2.14304
   D30        1.79763  -0.00180  -0.00158  -0.03883  -0.04013   1.75750
   D31       -2.13950  -0.00033  -0.00320  -0.00153  -0.00478  -2.14428
   D32        2.09871   0.00332  -0.00323   0.05277   0.04900   2.14771
   D33       -0.24801   0.00189  -0.00151   0.01477   0.01308  -0.23493
   D34        1.79702  -0.00176  -0.00146  -0.03967  -0.04085   1.75617
   D35       -0.24796   0.00188  -0.00149   0.01463   0.01294  -0.23503
   D36       -2.59468   0.00046   0.00023  -0.02337  -0.02299  -2.61766
         Item               Value     Threshold  Converged?
 Maximum Force            0.006461     0.000450     NO 
 RMS     Force            0.002610     0.000300     NO 
 Maximum Displacement     0.088973     0.001800     NO 
 RMS     Displacement     0.024266     0.001200     NO 
 Predicted change in Energy=-2.331884D-03
 GradGradGradGradGradGradGradGradGradGradGradGradGradGradGradGradGradGrad

                          Input orientation:                          
 ---------------------------------------------------------------------
 Center     Atomic      Atomic             Coordinates (Angstroms)
 Number     Number       Type             X           Y           Z
 ---------------------------------------------------------------------
      1          6           0        1.090882   -0.000838   -0.055672
      2          1           0        1.826909    0.001156    0.869247
      3          1           0        1.497980   -0.004071   -1.146386
      4          6           0        0.000519    1.090796    0.056913
      5          1           0        0.000770    1.827433   -0.867666
      6          1           0       -0.000546    1.496894    1.147927
      7          6           0       -1.090435    0.000599   -0.061975
      8          1           0       -1.829631    0.000356    0.861040
      9          1           0       -1.492187    0.000638   -1.154366
     10          6           0       -0.000897   -1.090532    0.060773
     11          1           0        0.001679   -1.829091   -0.862649
     12          1           0       -0.005044   -1.493339    1.152815
 ---------------------------------------------------------------------
                    Distance matrix (angstroms):
                    1          2          3          4          5
     1  C    0.000000
     2  H    1.182039   0.000000
     3  H    1.164215   2.042303   0.000000
     4  C    1.547008   2.276599   2.211121   0.000000
     5  H    2.278213   3.112385   2.381960   1.182151   0.000000
     6  H    2.209767   2.377917   3.124476   1.164143   2.042516
     7  C    2.181327   3.062364   2.806397   1.546882   2.275344
     8  H    3.061006   3.656549   3.886229   2.277087   3.110788
     9  H    2.807023   3.887340   2.990182   2.209935   2.376615
    10  C    1.546924   2.277342   2.210037   2.181331   3.062110
    11  H    2.275980   3.111388   2.376999   3.061264   3.656528
    12  H    2.211121   2.381172   3.124633   2.806918   3.887146
                    6          7          8          9         10
     6  H    0.000000
     7  C    2.211475   0.000000
     8  H    2.380647   1.182526   0.000000
     9  H    3.124793   1.163925   2.043460   0.000000
    10  C    2.806542   1.546844   2.274803   2.211596   0.000000
    11  H    3.886464   2.276303   3.109931   2.380051   1.182448
    12  H    2.990241   2.210349   2.376000   3.125164   1.163971
                   11         12
    11  H    0.000000
    12  H    2.043250   0.000000
 Symmetry turned off by external request.
 Stoichiometry    C4H8(2-)
 Framework group  C1[X(C4H8)]
 Deg. of freedom    30
 Full point group                 C1      NOp   1
 Rotational constants (GHZ):     10.4612278     10.4607960      6.3502118
 Standard basis: 6-31G(d,p) (6D, 7F)
   100 basis functions,   168 primitive gaussians,   100 cartesian basis functions
    17 alpha electrons       17 beta electrons
       nuclear repulsion energy       125.0617844228 Hartrees.
 NAtoms=   12 NActive=   12 NUniq=   12 SFac= 1.00D+00 NAtFMM=   60 NAOKFM=F Big=F
 Integral buffers will be    131072 words long.
 Raffenetti 2 integral format.
 Two-electron integral symmetry is turned off.
 One-electron integrals computed using PRISM.
 NBasis=   100 RedAO= T EigKep=  1.93D-03  NBF=   100
 NBsUse=   100 1.00D-06 EigRej= -1.00D+00 NBFU=   100
 Initial guess from the checkpoint file:  "D:\TMP\Gau-6896.chk"
 B after Tr=     0.000232    0.000145    0.000001
         Rot=    1.000000   -0.000129   -0.000210   -0.000011 Ang=  -0.03 deg.
 ExpMin= 1.61D-01 ExpMax= 3.05D+03 ExpMxC= 4.57D+02 IAcc=1 IRadAn=         1 AccDes= 0.00D+00
 Harris functional with IExCor=  402 and IRadAn=       1 diagonalized for initial guess.
 HarFok:  IExCor=  402 AccDes= 0.00D+00 IRadAn=         1 IDoV= 1 UseB2=F ITyADJ=14
 ICtDFT=  3500011 ScaDFX=  1.000000  1.000000  1.000000  1.000000
 FoFCou: FMM=F IPFlag=           0 FMFlag=      100000 FMFlg1=           0
         NFxFlg=           0 DoJE=T BraDBF=F KetDBF=T FulRan=T
         wScrn=  0.000000 ICntrl=     500 IOpCl=  0 I1Cent=   200000004 NGrid=           0
         NMat0=    1 NMatS0=      1 NMatT0=    0 NMatD0=    1 NMtDS0=    0 NMtDT0=    0
 Symmetry not used in FoFCou.
 Keep R1 ints in memory in canonical form, NReq=13726955.
 Requested convergence on RMS density matrix=1.00D-08 within 128 cycles.
 Requested convergence on MAX density matrix=1.00D-06.
 Requested convergence on             energy=1.00D-06.
 No special actions if energy rises.
 Integral accuracy reduced to 1.0D-05 until final iterations.
 Initial convergence to 1.0D-05 achieved.  Increase integral accuracy.
 SCF Done:  E(RB3LYP) =  -156.732534218     A.U. after   13 cycles
            NFock= 13  Conv=0.23D-08     -V/T= 2.0057
 Calling FoFJK, ICntrl=      2127 FMM=F ISym2X=0 I1Cent= 0 IOpClX= 0 NMat=1 NMatS=1 NMatT=0.
 -------------------------------------------------------------------
 Center     Atomic                   Forces (Hartrees/Bohr)
 Number     Number              X              Y              Z
 -------------------------------------------------------------------
      1        6           0.006585212    0.000067249   -0.002129652
      2        1          -0.003016717   -0.000038643   -0.000528552
      3        1          -0.001149375    0.000060254    0.003159652
      4        6          -0.000046585    0.006584683    0.002019356
      5        1           0.000223781   -0.002994599    0.000539356
      6        1          -0.000137106   -0.001143691   -0.003147177
      7        6          -0.006572460   -0.000056931   -0.001557337
      8        1           0.002902750    0.000176429   -0.000586182
      9        1           0.001115156   -0.000126494    0.003092691
     10        6           0.000063608   -0.006574183    0.001670141
     11        1           0.000002633    0.002923655    0.000574071
     12        1           0.000029104    0.001122271   -0.003106367
 -------------------------------------------------------------------
 Cartesian Forces:  Max     0.006585212 RMS     0.002726536

 GradGradGradGradGradGradGradGradGradGradGradGradGradGradGradGradGradGrad
 Berny optimization.
 Using GEDIIS/GDIIS optimizer.
 FormGI is forming the generalized inverse of G from B-inverse, IUseBI=4.
 Internal  Forces:  Max     0.003362740 RMS     0.001114421
 Search for a local minimum.
 Step number   4 out of a maximum of   82
 All quantities printed in internal units (Hartrees-Bohrs-Radians)
 Mixed Optimization -- RFO/linear search
 Update second derivatives using D2CorX and points    3    4
 DE= -2.12D-03 DEPred=-2.33D-03 R= 9.08D-01
 TightC=F SS=  1.41D+00  RLast= 2.59D-01 DXNew= 1.4270D+00 7.7733D-01
 Trust test= 9.08D-01 RLast= 2.59D-01 DXMaxT set to 8.49D-01
 ITU=  1  1  1  0
 Use linear search instead of GDIIS.
     Eigenvalues ---    0.00301   0.02469   0.02469   0.03164   0.04224
     Eigenvalues ---    0.04591   0.04593   0.04594   0.04602   0.05895
     Eigenvalues ---    0.06742   0.06756   0.06757   0.07828   0.07839
     Eigenvalues ---    0.08106   0.08664   0.21900   0.25868   0.25869
     Eigenvalues ---    0.26839   0.27189   0.29441   0.37230   0.37230
     Eigenvalues ---    0.37230   0.37230   0.37230   0.37231   0.39544
 RFO step:  Lambda=-1.87425867D-03 EMin= 3.01125212D-03
 Quartic linear search produced a step of -0.05055.
 Iteration  1 RMS(Cart)=  0.06381385 RMS(Int)=  0.00204682
 Iteration  2 RMS(Cart)=  0.00218506 RMS(Int)=  0.00026044
 Iteration  3 RMS(Cart)=  0.00000034 RMS(Int)=  0.00026044
 Variable       Old X    -DE/DX   Delta X   Delta X   Delta X     New X
                                 (Linear)    (Quad)   (Total)
    R1        2.23373  -0.00229  -0.00067  -0.01392  -0.01460   2.21913
    R2        2.20005  -0.00336  -0.00161  -0.00345  -0.00506   2.19499
    R3        2.92342   0.00165  -0.00051   0.01242   0.01193   2.93535
    R4        2.92326   0.00172  -0.00050   0.01255   0.01205   2.93531
    R5        2.23394  -0.00229  -0.00068  -0.01382  -0.01450   2.21944
    R6        2.19991  -0.00335  -0.00160  -0.00349  -0.00509   2.19482
    R7        2.92318   0.00175  -0.00050   0.01266   0.01216   2.93534
    R8        2.23465  -0.00227  -0.00072  -0.01338  -0.01410   2.22055
    R9        2.19950  -0.00329  -0.00157  -0.00367  -0.00524   2.19426
   R10        2.92311   0.00178  -0.00050   0.01281   0.01230   2.93541
   R11        2.23450  -0.00227  -0.00071  -0.01348  -0.01419   2.22031
   R12        2.19959  -0.00330  -0.00158  -0.00363  -0.00521   2.19438
    A1        2.11221   0.00065  -0.00208   0.01677   0.01466   2.12687
    A2        1.96139  -0.00025   0.00210  -0.02552  -0.02326   1.93813
    A3        1.96249  -0.00033   0.00204  -0.02558  -0.02339   1.93911
    A4        1.89294  -0.00021  -0.00091   0.01351   0.01272   1.90566
    A5        1.89163  -0.00012  -0.00079   0.01323   0.01257   1.90420
    A6        1.56495   0.00006   0.00018   0.00488   0.00401   1.56896
    A7        1.96345  -0.00042   0.00215  -0.02913  -0.02680   1.93665
    A8        1.89126  -0.00006  -0.00096   0.01670   0.01589   1.90715
    A9        1.56497   0.00005   0.00018   0.00481   0.00395   1.56892
   A10        2.11252   0.00065  -0.00208   0.01659   0.01448   2.12700
   A11        1.95973  -0.00012   0.00195  -0.02100  -0.01891   1.94082
   A12        1.89361  -0.00029  -0.00070   0.00931   0.00872   1.90233
   A13        1.96169  -0.00031   0.00201  -0.02601  -0.02381   1.93788
   A14        1.89183  -0.00011  -0.00081   0.01415   0.01351   1.90534
   A15        1.56508   0.00000   0.00018   0.00471   0.00385   1.56893
   A16        2.11391   0.00061  -0.00205   0.01578   0.01367   2.12759
   A17        1.95866  -0.00007   0.00188  -0.02011  -0.01805   1.94061
   A18        1.89402  -0.00031  -0.00067   0.00884   0.00830   1.90232
   A19        1.56505   0.00001   0.00018   0.00472   0.00386   1.56890
   A20        1.96023  -0.00019   0.00202  -0.02426  -0.02206   1.93817
   A21        1.89327  -0.00022  -0.00084   0.01272   0.01202   1.90530
   A22        1.96076  -0.00022   0.00192  -0.02281  -0.02072   1.94004
   A23        1.89236  -0.00018  -0.00068   0.01100   0.01046   1.90282
   A24        2.11360   0.00062  -0.00205   0.01597   0.01387   2.12746
    D1        2.14651   0.00094  -0.00255   0.11895   0.11648   2.26299
    D2       -0.23601   0.00046  -0.00063   0.10627   0.10564  -0.13037
    D3       -2.14558   0.00075   0.00014   0.09287   0.09307  -2.05251
    D4       -0.23528   0.00043  -0.00064   0.10577   0.10513  -0.13016
    D5       -2.61781  -0.00005   0.00128   0.09309   0.09429  -2.52352
    D6        1.75581   0.00025   0.00206   0.07969   0.08172   1.83753
    D7       -2.14293   0.00056   0.00024   0.08853   0.08881  -2.05411
    D8        1.75773   0.00008   0.00215   0.07585   0.07798   1.83571
    D9       -0.15183   0.00038   0.00293   0.06245   0.06540  -0.08643
   D10        2.14457  -0.00068  -0.00008  -0.09283  -0.09296   2.05161
   D11       -2.14693  -0.00096   0.00254  -0.12001  -0.11757  -2.26450
   D12        0.23608  -0.00047   0.00066  -0.10756  -0.10690   0.12918
   D13       -1.75705  -0.00017  -0.00194  -0.07995  -0.08185  -1.83890
   D14        0.23463  -0.00044   0.00068  -0.10713  -0.10646   0.12817
   D15        2.61765   0.00004  -0.00120  -0.09468  -0.09579   2.52186
   D16        0.15184  -0.00038  -0.00293  -0.06246  -0.06541   0.08643
   D17        2.14352  -0.00065  -0.00030  -0.08964  -0.09001   2.05350
   D18       -1.75665  -0.00017  -0.00219  -0.07720  -0.07934  -1.83600
   D19        2.14150  -0.00051  -0.00035  -0.08701  -0.08742   2.05408
   D20       -1.75826  -0.00004  -0.00220  -0.07506  -0.07722  -1.83548
   D21        0.15184  -0.00038  -0.00293  -0.06247  -0.06541   0.08643
   D22       -2.14719  -0.00097   0.00253  -0.12051  -0.11809  -2.26528
   D23        0.23625  -0.00050   0.00067  -0.10856  -0.10790   0.12835
   D24        2.14635  -0.00084  -0.00006  -0.09597  -0.09609   2.05025
   D25        0.23416  -0.00043   0.00069  -0.10744  -0.10675   0.12741
   D26        2.61760   0.00004  -0.00117  -0.09549  -0.09656   2.52104
   D27       -1.75549  -0.00030  -0.00190  -0.08290  -0.08475  -1.84024
   D28       -0.15185   0.00038   0.00293   0.06248   0.06542  -0.08643
   D29       -2.14304   0.00063   0.00021   0.09099   0.09127  -2.05178
   D30        1.75750   0.00013   0.00203   0.07884   0.08082   1.83832
   D31       -2.14428   0.00074   0.00024   0.09242   0.09273  -2.05156
   D32        2.14771   0.00098  -0.00248   0.12093   0.11857   2.26628
   D33       -0.23493   0.00048  -0.00066   0.10878   0.10812  -0.12681
   D34        1.75617   0.00023   0.00206   0.08014   0.08214   1.83831
   D35       -0.23503   0.00048  -0.00065   0.10865   0.10799  -0.12704
   D36       -2.61766  -0.00002   0.00116   0.09650   0.09754  -2.52012
         Item               Value     Threshold  Converged?
 Maximum Force            0.003363     0.000450     NO 
 RMS     Force            0.001114     0.000300     NO 
 Maximum Displacement     0.143019     0.001800     NO 
 RMS     Displacement     0.063693     0.001200     NO 
 Predicted change in Energy=-1.259761D-03
 GradGradGradGradGradGradGradGradGradGradGradGradGradGradGradGradGradGrad

                          Input orientation:                          
 ---------------------------------------------------------------------
 Center     Atomic      Atomic             Coordinates (Angstroms)
 Number     Number       Type             X           Y           Z
 ---------------------------------------------------------------------
      1          6           0        1.097406   -0.000565   -0.031731
      2          1           0        1.753080    0.000869    0.942489
      3          1           0        1.573509   -0.003024   -1.091208
      4          6           0        0.000518    1.097396    0.032465
      5          1           0        0.005719    1.753951   -0.941345
      6          1           0       -0.004767    1.572462    1.092298
      7          6           0       -1.097248    0.000538   -0.035418
      8          1           0       -1.757526    0.003984    0.936587
      9          1           0       -1.567870   -0.002660   -1.096917
     10          6           0       -0.000550   -1.097296    0.034721
     11          1           0        0.002213   -1.756664   -0.937752
     12          1           0       -0.004484   -1.568991    1.095811
 ---------------------------------------------------------------------
                    Distance matrix (angstroms):
                    1          2          3          4          5
     1  C    0.000000
     2  H    1.174314   0.000000
     3  H    1.161539   2.041614   0.000000
     4  C    1.553319   2.258758   2.224379   0.000000
     5  H    2.257766   3.110530   2.359531   1.174477   0.000000
     6  H    2.225453   2.362705   3.121027   1.161448   2.041751
     7  C    2.194657   3.013415   2.871872   1.553317   2.260906
     8  H    3.014680   3.510612   3.899717   2.259138   3.114168
     9  H    2.870248   3.897166   3.141384   2.223841   2.363486
    10  C    1.553301   2.259475   2.223243   2.194693   3.013695
    11  H    2.259249   3.112839   2.359613   3.014462   3.510619
    12  H    2.223842   2.361567   3.118552   2.870601   3.897699
                    6          7          8          9         10
     6  H    0.000000
     7  C    2.221756   0.000000
     8  H    2.357230   1.175063   0.000000
     9  H    3.117204   1.161153   2.042340   0.000000
    10  C    2.871601   1.553353   2.261226   2.221559   0.000000
    11  H    3.899260   2.260703   3.116040   2.359455   1.174937
    12  H    3.141455   2.221989   2.360670   3.115386   1.161216
                   11         12
    11  H    0.000000
    12  H    2.042215   0.000000
 Symmetry turned off by external request.
 Stoichiometry    C4H8(2-)
 Framework group  C1[X(C4H8)]
 Deg. of freedom    30
 Full point group                 C1      NOp   1
 Rotational constants (GHZ):     10.4158880     10.4154374      6.3041693
 Standard basis: 6-31G(d,p) (6D, 7F)
   100 basis functions,   168 primitive gaussians,   100 cartesian basis functions
    17 alpha electrons       17 beta electrons
       nuclear repulsion energy       124.8380910552 Hartrees.
 NAtoms=   12 NActive=   12 NUniq=   12 SFac= 1.00D+00 NAtFMM=   60 NAOKFM=F Big=F
 Integral buffers will be    131072 words long.
 Raffenetti 2 integral format.
 Two-electron integral symmetry is turned off.
 One-electron integrals computed using PRISM.
 NBasis=   100 RedAO= T EigKep=  1.84D-03  NBF=   100
 NBsUse=   100 1.00D-06 EigRej= -1.00D+00 NBFU=   100
 Initial guess from the checkpoint file:  "D:\TMP\Gau-6896.chk"
 B after Tr=     0.000017    0.000014    0.000000
         Rot=    1.000000   -0.000132   -0.000215   -0.000037 Ang=  -0.03 deg.
 ExpMin= 1.61D-01 ExpMax= 3.05D+03 ExpMxC= 4.57D+02 IAcc=1 IRadAn=         1 AccDes= 0.00D+00
 Harris functional with IExCor=  402 and IRadAn=       1 diagonalized for initial guess.
 HarFok:  IExCor=  402 AccDes= 0.00D+00 IRadAn=         1 IDoV= 1 UseB2=F ITyADJ=14
 ICtDFT=  3500011 ScaDFX=  1.000000  1.000000  1.000000  1.000000
 FoFCou: FMM=F IPFlag=           0 FMFlag=      100000 FMFlg1=           0
         NFxFlg=           0 DoJE=T BraDBF=F KetDBF=T FulRan=T
         wScrn=  0.000000 ICntrl=     500 IOpCl=  0 I1Cent=   200000004 NGrid=           0
         NMat0=    1 NMatS0=      1 NMatT0=    0 NMatD0=    1 NMtDS0=    0 NMtDT0=    0
 Symmetry not used in FoFCou.
 Keep R1 ints in memory in canonical form, NReq=13726955.
 Requested convergence on RMS density matrix=1.00D-08 within 128 cycles.
 Requested convergence on MAX density matrix=1.00D-06.
 Requested convergence on             energy=1.00D-06.
 No special actions if energy rises.
 Integral accuracy reduced to 1.0D-05 until final iterations.
 Initial convergence to 1.0D-05 achieved.  Increase integral accuracy.
 SCF Done:  E(RB3LYP) =  -156.733844479     A.U. after   13 cycles
            NFock= 13  Conv=0.20D-08     -V/T= 2.0057
 Calling FoFJK, ICntrl=      2127 FMM=F ISym2X=0 I1Cent= 0 IOpClX= 0 NMat=1 NMatS=1 NMatT=0.
 -------------------------------------------------------------------
 Center     Atomic                   Forces (Hartrees/Bohr)
 Number     Number              X              Y              Z
 -------------------------------------------------------------------
      1        6           0.000985061   -0.000035361    0.001175072
      2        1          -0.001496805   -0.000101598   -0.000495007
      3        1          -0.000653618    0.000143669    0.000723192
      4        6          -0.000030404    0.000983364   -0.001037213
      5        1          -0.000300550   -0.001548365    0.000534097
      6        1           0.000352393   -0.000608493   -0.000674389
      7        6          -0.001017161   -0.000023010    0.000460235
      8        1           0.001761337   -0.000184843   -0.000701554
      9        1           0.000419160    0.000205594    0.000477698
     10        6          -0.000068866   -0.001005445   -0.000598141
     11        1          -0.000166920    0.001710183    0.000661515
     12        1           0.000216375    0.000464305   -0.000525505
 -------------------------------------------------------------------
 Cartesian Forces:  Max     0.001761337 RMS     0.000785440

 GradGradGradGradGradGradGradGradGradGradGradGradGradGradGradGradGradGrad
 Berny optimization.
 Using GEDIIS/GDIIS optimizer.
 FormGI is forming the generalized inverse of G from B-inverse, IUseBI=4.
 Internal  Forces:  Max     0.001570856 RMS     0.000496606
 Search for a local minimum.
 Step number   5 out of a maximum of   82
 All quantities printed in internal units (Hartrees-Bohrs-Radians)
 Mixed Optimization -- En-DIIS/RFO-DIIS
 Update second derivatives using D2CorX and points    4    5
 DE= -1.31D-03 DEPred=-1.26D-03 R= 1.04D+00
 TightC=F SS=  1.41D+00  RLast= 5.72D-01 DXNew= 1.4270D+00 1.7170D+00
 Trust test= 1.04D+00 RLast= 5.72D-01 DXMaxT set to 1.43D+00
 ITU=  1  1  1  1  0
 Use linear search instead of GDIIS.
     Eigenvalues ---    0.00278   0.02489   0.02491   0.03177   0.04187
     Eigenvalues ---    0.04600   0.04601   0.04601   0.04603   0.06055
     Eigenvalues ---    0.06645   0.06794   0.06795   0.07829   0.07875
     Eigenvalues ---    0.08147   0.08688   0.21952   0.25958   0.25972
     Eigenvalues ---    0.26237   0.27310   0.28354   0.37230   0.37230
     Eigenvalues ---    0.37230   0.37230   0.37230   0.37250   0.39953
 RFO step:  Lambda=-2.16602004D-04 EMin= 2.78289839D-03
 Quartic linear search produced a step of  0.76983.
 Iteration  1 RMS(Cart)=  0.05903352 RMS(Int)=  0.00182242
 Iteration  2 RMS(Cart)=  0.00190286 RMS(Int)=  0.00045197
 Iteration  3 RMS(Cart)=  0.00000037 RMS(Int)=  0.00045197
 Variable       Old X    -DE/DX   Delta X   Delta X   Delta X     New X
                                 (Linear)    (Quad)   (Total)
    R1        2.21913  -0.00125  -0.01124  -0.00153  -0.01277   2.20636
    R2        2.19499  -0.00093  -0.00389   0.00379  -0.00010   2.19489
    R3        2.93535  -0.00087   0.00918  -0.00890   0.00029   2.93563
    R4        2.93531  -0.00084   0.00928  -0.00887   0.00041   2.93572
    R5        2.21944  -0.00131  -0.01116  -0.00182  -0.01298   2.20646
    R6        2.19482  -0.00087  -0.00392   0.00404   0.00012   2.19494
    R7        2.93534  -0.00083   0.00936  -0.00892   0.00044   2.93578
    R8        2.22055  -0.00157  -0.01086  -0.00302  -0.01387   2.20667
    R9        2.19426  -0.00061  -0.00403   0.00509   0.00106   2.19532
   R10        2.93541  -0.00083   0.00947  -0.00904   0.00042   2.93584
   R11        2.22031  -0.00151  -0.01093  -0.00273  -0.01366   2.20665
   R12        2.19438  -0.00067  -0.00401   0.00484   0.00083   2.19521
    A1        2.12687   0.00042   0.01129   0.00669   0.01794   2.14480
    A2        1.93813   0.00002  -0.01791  -0.00122  -0.01895   1.91919
    A3        1.93911  -0.00008  -0.01800  -0.00374  -0.02155   1.91756
    A4        1.90566  -0.00032   0.00979  -0.00386   0.00621   1.91187
    A5        1.90420  -0.00019   0.00967  -0.00034   0.00963   1.91383
    A6        1.56896   0.00002   0.00309   0.00048   0.00174   1.57070
    A7        1.93665   0.00013  -0.02063   0.00285  -0.01758   1.91907
    A8        1.90715  -0.00043   0.01223  -0.00774   0.00480   1.91195
    A9        1.56892   0.00002   0.00304   0.00056   0.00177   1.57068
   A10        2.12700   0.00042   0.01115   0.00674   0.01784   2.14484
   A11        1.94082  -0.00025  -0.01456  -0.00880  -0.02317   1.91765
   A12        1.90233  -0.00001   0.00671   0.00440   0.01141   1.91374
   A13        1.93788  -0.00005  -0.01833  -0.00111  -0.01923   1.91865
   A14        1.90534  -0.00022   0.01040  -0.00367   0.00704   1.91237
   A15        1.56893   0.00000   0.00296   0.00055   0.00169   1.57061
   A16        2.12759   0.00041   0.01053   0.00697   0.01743   2.14502
   A17        1.94061  -0.00031  -0.01390  -0.00876  -0.02246   1.91815
   A18        1.90232   0.00005   0.00639   0.00403   0.01072   1.91305
   A19        1.56890   0.00001   0.00297   0.00059   0.00173   1.57063
   A20        1.93817  -0.00005  -0.01698  -0.00197  -0.01876   1.91942
   A21        1.90530  -0.00024   0.00926  -0.00334   0.00621   1.91151
   A22        1.94004  -0.00026  -0.01595  -0.00697  -0.02271   1.91734
   A23        1.90282   0.00000   0.00805   0.00281   0.01117   1.91399
   A24        2.12746   0.00041   0.01067   0.00691   0.01753   2.14499
    D1        2.26299   0.00056   0.08967   0.02544   0.11523   2.37822
    D2       -0.13037   0.00026   0.08133   0.02052   0.10182  -0.02855
    D3       -2.05251   0.00032   0.07165   0.01660   0.08834  -1.96417
    D4       -0.13016   0.00025   0.08093   0.02072   0.10162  -0.02854
    D5       -2.52352  -0.00005   0.07259   0.01581   0.08821  -2.43531
    D6        1.83753   0.00001   0.06291   0.01188   0.07473   1.91226
    D7       -2.05411   0.00049   0.06837   0.02139   0.08986  -1.96425
    D8        1.83571   0.00018   0.06003   0.01648   0.07646   1.91216
    D9       -0.08643   0.00024   0.05035   0.01255   0.06298  -0.02345
   D10        2.05161  -0.00023  -0.07157  -0.01426  -0.08592   1.96569
   D11       -2.26450  -0.00051  -0.09051  -0.02188  -0.11251  -2.37701
   D12        0.12918  -0.00020  -0.08229  -0.01705  -0.09930   0.02988
   D13       -1.83890   0.00011  -0.06301  -0.00857  -0.07153  -1.91043
   D14        0.12817  -0.00017  -0.08196  -0.01618  -0.09812   0.03005
   D15        2.52186   0.00014  -0.07374  -0.01136  -0.08491   2.43695
   D16        0.08643  -0.00024  -0.05035  -0.01255  -0.06298   0.02345
   D17        2.05350  -0.00053  -0.06929  -0.02017  -0.08957   1.96394
   D18       -1.83600  -0.00022  -0.06108  -0.01534  -0.07636  -1.91235
   D19        2.05408  -0.00059  -0.06730  -0.02198  -0.08938   1.96470
   D20       -1.83548  -0.00027  -0.05945  -0.01659  -0.07598  -1.91146
   D21        0.08643  -0.00024  -0.05036  -0.01255  -0.06298   0.02345
   D22       -2.26528  -0.00048  -0.09091  -0.02005  -0.11109  -2.37637
   D23        0.12835  -0.00016  -0.08306  -0.01466  -0.09769   0.03066
   D24        2.05025  -0.00014  -0.07397  -0.01062  -0.08469   1.96557
   D25        0.12741  -0.00014  -0.08218  -0.01450  -0.09666   0.03075
   D26        2.52104   0.00019  -0.07433  -0.00911  -0.08325   2.43778
   D27       -1.84024   0.00021  -0.06524  -0.00507  -0.07025  -1.91049
   D28       -0.08643   0.00025   0.05036   0.01255   0.06298  -0.02345
   D29       -2.05178   0.00034   0.07026   0.01555   0.08590  -1.96587
   D30        1.83832  -0.00001   0.06222   0.00956   0.07172   1.91004
   D31       -2.05156   0.00035   0.07138   0.01491   0.08640  -1.96516
   D32        2.26628   0.00045   0.09128   0.01791   0.10932   2.37560
   D33       -0.12681   0.00010   0.08324   0.01193   0.09514  -0.03167
   D34        1.83831   0.00002   0.06324   0.00935   0.07252   1.91083
   D35       -0.12704   0.00011   0.08313   0.01234   0.09544  -0.03159
   D36       -2.52012  -0.00024   0.07509   0.00636   0.08126  -2.43887
         Item               Value     Threshold  Converged?
 Maximum Force            0.001571     0.000450     NO 
 RMS     Force            0.000497     0.000300     NO 
 Maximum Displacement     0.147531     0.001800     NO 
 RMS     Displacement     0.058934     0.001200     NO 
 Predicted change in Energy=-3.446322D-04
 GradGradGradGradGradGradGradGradGradGradGradGradGradGradGradGradGradGrad

                          Input orientation:                          
 ---------------------------------------------------------------------
 Center     Atomic      Atomic             Coordinates (Angstroms)
 Number     Number       Type             X           Y           Z
 ---------------------------------------------------------------------
      1          6           0        1.098375   -0.000588   -0.006230
      2          1           0        1.675010   -0.000516    1.008996
      3          1           0        1.634972   -0.000985   -1.036331
      4          6           0        0.000505    1.098397    0.007361
      5          1           0        0.002359    1.676064   -1.007332
      6          1           0       -0.000521    1.633945    1.038040
      7          6           0       -1.098489    0.000511   -0.011968
      8          1           0       -1.680520    0.002048    1.000361
      9          1           0       -1.629558   -0.000345   -1.045189
     10          6           0       -0.000617   -1.098470    0.010874
     11          1           0        0.000135   -1.679438   -1.002053
     12          1           0       -0.001653   -1.630623    1.043472
 ---------------------------------------------------------------------
                    Distance matrix (angstroms):
                    1          2          3          4          5
     1  C    0.000000
     2  H    1.167558   0.000000
     3  H    1.161484   2.045719   0.000000
     4  C    1.553470   2.239386   2.229219   0.000000
     5  H    2.239334   3.110347   2.340674   1.167606   0.000000
     6  H    2.229298   2.340879   3.106581   1.161513   2.045808
     7  C    2.196871   2.955446   2.919097   1.553549   2.238323
     8  H    2.955586   3.355542   3.891093   2.239168   3.108897
     9  H    2.919084   3.890995   3.264542   2.229842   2.339857
    10  C    1.553519   2.238185   2.230754   2.196869   2.955467
    11  H    2.239717   3.109389   2.343304   2.955551   3.355506
    12  H    2.229114   2.338725   3.108029   2.919089   3.891014
                    6          7          8          9         10
     6  H    0.000000
     7  C    2.230730   0.000000
     8  H    2.342414   1.167721   0.000000
     9  H    3.108779   1.161714   2.046186   0.000000
    10  C    2.919102   1.553577   2.238816   2.230380   0.000000
    11  H    3.891078   2.238185   3.108320   2.340323   1.167710
    12  H    3.264573   2.231054   2.342235   3.109724   1.161657
                   11         12
    11  H    0.000000
    12  H    2.046108   0.000000
 Symmetry turned off by external request.
 Stoichiometry    C4H8(2-)
 Framework group  C1[X(C4H8)]
 Deg. of freedom    30
 Full point group                 C1      NOp   1
 Rotational constants (GHZ):     10.4328652     10.4327059      6.3169802
 Standard basis: 6-31G(d,p) (6D, 7F)
   100 basis functions,   168 primitive gaussians,   100 cartesian basis functions
    17 alpha electrons       17 beta electrons
       nuclear repulsion energy       124.9755002635 Hartrees.
 NAtoms=   12 NActive=   12 NUniq=   12 SFac= 1.00D+00 NAtFMM=   60 NAOKFM=F Big=F
 Integral buffers will be    131072 words long.
 Raffenetti 2 integral format.
 Two-electron integral symmetry is turned off.
 One-electron integrals computed using PRISM.
 NBasis=   100 RedAO= T EigKep=  1.76D-03  NBF=   100
 NBsUse=   100 1.00D-06 EigRej= -1.00D+00 NBFU=   100
 Initial guess from the checkpoint file:  "D:\TMP\Gau-6896.chk"
 B after Tr=    -0.000104   -0.000065    0.000000
         Rot=    1.000000    0.000102    0.000166    0.000003 Ang=   0.02 deg.
 ExpMin= 1.61D-01 ExpMax= 3.05D+03 ExpMxC= 4.57D+02 IAcc=1 IRadAn=         1 AccDes= 0.00D+00
 Harris functional with IExCor=  402 and IRadAn=       1 diagonalized for initial guess.
 HarFok:  IExCor=  402 AccDes= 0.00D+00 IRadAn=         1 IDoV= 1 UseB2=F ITyADJ=14
 ICtDFT=  3500011 ScaDFX=  1.000000  1.000000  1.000000  1.000000
 FoFCou: FMM=F IPFlag=           0 FMFlag=      100000 FMFlg1=           0
         NFxFlg=           0 DoJE=T BraDBF=F KetDBF=T FulRan=T
         wScrn=  0.000000 ICntrl=     500 IOpCl=  0 I1Cent=   200000004 NGrid=           0
         NMat0=    1 NMatS0=      1 NMatT0=    0 NMatD0=    1 NMtDS0=    0 NMtDT0=    0
 Symmetry not used in FoFCou.
 Keep R1 ints in memory in canonical form, NReq=13726955.
 Requested convergence on RMS density matrix=1.00D-08 within 128 cycles.
 Requested convergence on MAX density matrix=1.00D-06.
 Requested convergence on             energy=1.00D-06.
 No special actions if energy rises.
 Integral accuracy reduced to 1.0D-05 until final iterations.
 Initial convergence to 1.0D-05 achieved.  Increase integral accuracy.
 SCF Done:  E(RB3LYP) =  -156.734268297     A.U. after   13 cycles
            NFock= 13  Conv=0.21D-08     -V/T= 2.0055
 Calling FoFJK, ICntrl=      2127 FMM=F ISym2X=0 I1Cent= 0 IOpClX= 0 NMat=1 NMatS=1 NMatT=0.
 -------------------------------------------------------------------
 Center     Atomic                   Forces (Hartrees/Bohr)
 Number     Number              X              Y              Z
 -------------------------------------------------------------------
      1        6          -0.000796303    0.000004239    0.001219243
      2        1           0.000053421    0.000115053   -0.000315316
      3        1           0.000607410   -0.000137912   -0.000652868
      4        6          -0.000000993   -0.000792740   -0.001307814
      5        1           0.000119178    0.000054564    0.000314296
      6        1          -0.000148612    0.000592364    0.000633905
      7        6           0.000775922    0.000004138    0.001670518
      8        1          -0.000061286    0.000045542   -0.000306266
      9        1          -0.000529045   -0.000059662   -0.000552437
     10        6           0.000009173    0.000778302   -0.001584563
     11        1           0.000143690   -0.000059506    0.000309236
     12        1          -0.000172555   -0.000544382    0.000572066
 -------------------------------------------------------------------
 Cartesian Forces:  Max     0.001670518 RMS     0.000629171

 GradGradGradGradGradGradGradGradGradGradGradGradGradGradGradGradGradGrad
 Berny optimization.
 Using GEDIIS/GDIIS optimizer.
 FormGI is forming the generalized inverse of G from B-inverse, IUseBI=4.
 Internal  Forces:  Max     0.000860123 RMS     0.000221894
 Search for a local minimum.
 Step number   6 out of a maximum of   82
 All quantities printed in internal units (Hartrees-Bohrs-Radians)
 Mixed Optimization -- En-DIIS/RFO-DIIS
 Swapping is turned off.
 Update second derivatives using D2CorX and points    5    6
 DE= -4.24D-04 DEPred=-3.45D-04 R= 1.23D+00
 TightC=F SS=  1.41D+00  RLast= 5.32D-01 DXNew= 2.4000D+00 1.5949D+00
 Trust test= 1.23D+00 RLast= 5.32D-01 DXMaxT set to 1.59D+00
 ITU=  1  1  1  1  1  0
     Eigenvalues ---    0.00203   0.02506   0.02520   0.03175   0.04356
     Eigenvalues ---    0.04593   0.04594   0.04594   0.04595   0.06162
     Eigenvalues ---    0.06635   0.06835   0.06835   0.07830   0.07989
     Eigenvalues ---    0.08130   0.08677   0.22013   0.26030   0.26031
     Eigenvalues ---    0.26976   0.27364   0.28773   0.37230   0.37230
     Eigenvalues ---    0.37230   0.37230   0.37230   0.37262   0.40021
 En-DIIS/RFO-DIIS IScMMF=        0 using points:     6    5
 RFO step:  Lambda=-8.29179599D-06.
 DidBck=F Rises=F RFO-DIIS coefs:    1.12284   -0.12284
 Iteration  1 RMS(Cart)=  0.01228826 RMS(Int)=  0.00008665
 Iteration  2 RMS(Cart)=  0.00007922 RMS(Int)=  0.00004573
 Iteration  3 RMS(Cart)=  0.00000000 RMS(Int)=  0.00004573
 Variable       Old X    -DE/DX   Delta X   Delta X   Delta X     New X
                                 (Linear)    (Quad)   (Total)
    R1        2.20636  -0.00025  -0.00157  -0.00141  -0.00298   2.20338
    R2        2.19489   0.00086  -0.00001   0.00285   0.00284   2.19772
    R3        2.93563  -0.00008   0.00004  -0.00011  -0.00008   2.93555
    R4        2.93572  -0.00011   0.00005  -0.00025  -0.00020   2.93552
    R5        2.20646  -0.00025  -0.00160  -0.00140  -0.00299   2.20347
    R6        2.19494   0.00084   0.00001   0.00276   0.00278   2.19772
    R7        2.93578  -0.00013   0.00005  -0.00033  -0.00027   2.93551
    R8        2.20667  -0.00023  -0.00170  -0.00131  -0.00301   2.20366
    R9        2.19532   0.00073   0.00013   0.00239   0.00252   2.19784
   R10        2.93584  -0.00014   0.00005  -0.00040  -0.00034   2.93549
   R11        2.20665  -0.00024  -0.00168  -0.00133  -0.00301   2.20364
   R12        2.19521   0.00076   0.00010   0.00248   0.00259   2.19780
    A1        2.14480  -0.00015   0.00220  -0.00282  -0.00063   2.14417
    A2        1.91919   0.00001  -0.00233  -0.00050  -0.00280   1.91639
    A3        1.91756   0.00014  -0.00265   0.00193  -0.00070   1.91686
    A4        1.91187   0.00010   0.00076   0.00261   0.00341   1.91528
    A5        1.91383  -0.00005   0.00118  -0.00033   0.00088   1.91471
    A6        1.57070  -0.00001   0.00021   0.00003   0.00006   1.57077
    A7        1.91907   0.00003  -0.00216  -0.00063  -0.00276   1.91631
    A8        1.91195   0.00008   0.00059   0.00280   0.00342   1.91537
    A9        1.57068  -0.00001   0.00022   0.00005   0.00009   1.57077
   A10        2.14484  -0.00014   0.00219  -0.00281  -0.00063   2.14421
   A11        1.91765   0.00015  -0.00285   0.00216  -0.00066   1.91700
   A12        1.91374  -0.00006   0.00140  -0.00066   0.00078   1.91451
   A13        1.91865   0.00011  -0.00236   0.00039  -0.00195   1.91670
   A14        1.91237  -0.00002   0.00086   0.00154   0.00243   1.91481
   A15        1.57061   0.00002   0.00021   0.00015   0.00018   1.57079
   A16        2.14502  -0.00014   0.00214  -0.00276  -0.00063   2.14439
   A17        1.91815   0.00016  -0.00276   0.00156  -0.00117   1.91698
   A18        1.91305  -0.00008   0.00132   0.00005   0.00140   1.91445
   A19        1.57063   0.00001   0.00021   0.00012   0.00015   1.57079
   A20        1.91942   0.00004  -0.00230  -0.00062  -0.00290   1.91651
   A21        1.91151   0.00006   0.00076   0.00273   0.00353   1.91504
   A22        1.91734   0.00022  -0.00279   0.00247  -0.00029   1.91705
   A23        1.91399  -0.00014   0.00137  -0.00101   0.00040   1.91438
   A24        2.14499  -0.00014   0.00215  -0.00277  -0.00063   2.14436
    D1        2.37822  -0.00017   0.01416   0.00323   0.01741   2.39563
    D2       -0.02855  -0.00006   0.01251   0.00518   0.01768  -0.01087
    D3       -1.96417  -0.00001   0.01085   0.00548   0.01635  -1.94782
    D4       -0.02854  -0.00006   0.01248   0.00525   0.01773  -0.01080
    D5       -2.43531   0.00004   0.01084   0.00719   0.01800  -2.41730
    D6        1.91226   0.00010   0.00918   0.00750   0.01667   1.92893
    D7       -1.96425  -0.00001   0.01104   0.00524   0.01630  -1.94795
    D8        1.91216   0.00009   0.00939   0.00718   0.01657   1.92873
    D9       -0.02345   0.00015   0.00774   0.00749   0.01524  -0.00822
   D10        1.96569  -0.00012  -0.01055  -0.00775  -0.01831   1.94737
   D11       -2.37701   0.00012  -0.01382  -0.00513  -0.01897  -2.39598
   D12        0.02988   0.00002  -0.01220  -0.00708  -0.01928   0.01061
   D13       -1.91043  -0.00024  -0.00879  -0.01025  -0.01903  -1.92946
   D14        0.03005   0.00000  -0.01205  -0.00764  -0.01969   0.01037
   D15        2.43695  -0.00010  -0.01043  -0.00959  -0.01999   2.41695
   D16        0.02345  -0.00015  -0.00774  -0.00749  -0.01524   0.00822
   D17        1.96394   0.00010  -0.01100  -0.00488  -0.01589   1.94804
   D18       -1.91235  -0.00001  -0.00938  -0.00683  -0.01620  -1.92855
   D19        1.96470   0.00005  -0.01098  -0.00571  -0.01670   1.94800
   D20       -1.91146  -0.00006  -0.00933  -0.00781  -0.01714  -1.92859
   D21        0.02345  -0.00015  -0.00774  -0.00749  -0.01524   0.00822
   D22       -2.37637   0.00010  -0.01365  -0.00606  -0.01972  -2.39609
   D23        0.03066  -0.00001  -0.01200  -0.00816  -0.02016   0.01050
   D24        1.96557  -0.00010  -0.01040  -0.00784  -0.01826   1.94731
   D25        0.03075  -0.00002  -0.01187  -0.00863  -0.02050   0.01025
   D26        2.43778  -0.00013  -0.01023  -0.01074  -0.02094   2.41684
   D27       -1.91049  -0.00022  -0.00863  -0.01042  -0.01904  -1.92953
   D28       -0.02345   0.00015   0.00774   0.00749   0.01523  -0.00822
   D29       -1.96587   0.00007   0.01055   0.00776   0.01833  -1.94754
   D30        1.91004   0.00020   0.00881   0.01032   0.01912   1.92917
   D31       -1.96516  -0.00001   0.01061   0.00680   0.01742  -1.94774
   D32        2.37560  -0.00008   0.01343   0.00707   0.02052   2.39612
   D33       -0.03167   0.00005   0.01169   0.00963   0.02131  -0.01036
   D34        1.91083   0.00011   0.00891   0.00920   0.01810   1.92893
   D35       -0.03159   0.00004   0.01172   0.00947   0.02119  -0.01040
   D36       -2.43887   0.00017   0.00998   0.01203   0.02199  -2.41688
         Item               Value     Threshold  Converged?
 Maximum Force            0.000860     0.000450     NO 
 RMS     Force            0.000222     0.000300     YES
 Maximum Displacement     0.028545     0.001800     NO 
 RMS     Displacement     0.012288     0.001200     NO 
 Predicted change in Energy=-2.111783D-05
 GradGradGradGradGradGradGradGradGradGradGradGradGradGradGradGradGradGrad

                          Input orientation:                          
 ---------------------------------------------------------------------
 Center     Atomic      Atomic             Coordinates (Angstroms)
 Number     Number       Type             X           Y           Z
 ---------------------------------------------------------------------
      1          6           0        1.098438   -0.000553   -0.000788
      2          1           0        1.661091    0.000892    1.020450
      3          1           0        1.649713   -0.002635   -1.024813
      4          6           0        0.000545    1.098429    0.001734
      5          1           0        0.003581    1.662008   -1.019041
      6          1           0       -0.002082    1.648754    1.026265
      7          6           0       -1.098392    0.000544   -0.005575
      8          1           0       -1.665901    0.002404    1.013141
      9          1           0       -1.644663   -0.000831   -1.032352
     10          6           0       -0.000554   -1.098403    0.004664
     11          1           0        0.001796   -1.664955   -1.014572
     12          1           0       -0.003573   -1.645655    1.030886
 ---------------------------------------------------------------------
                    Distance matrix (angstroms):
                    1          2          3          4          5
     1  C    0.000000
     2  H    1.165980   0.000000
     3  H    1.162985   2.045299   0.000000
     4  C    1.553428   2.236020   2.232912   0.000000
     5  H    2.235992   3.109047   2.341115   1.166024   0.000000
     6  H    2.232980   2.341288   3.108446   1.162983   2.045357
     7  C    2.196836   2.944058   2.931030   1.553404   2.236497
     8  H    2.944424   3.327001   3.891861   2.236349   3.109858
     9  H    2.930653   3.891274   3.294385   2.232580   2.341350
    10  C    1.553411   2.236366   2.232467   2.196834   2.944122
    11  H    2.236205   3.109602   2.340735   2.944345   3.326966
    12  H    2.232743   2.341438   3.107856   2.930728   3.891386
                    6          7          8          9         10
     6  H    0.000000
     7  C    2.232305   0.000000
     8  H    2.340713   1.166127   0.000000
     9  H    3.107589   1.163049   2.045606   0.000000
    10  C    2.930963   1.553396   2.236556   2.232300   0.000000
    11  H    3.891748   2.236599   3.110132   2.341037   1.166117
    12  H    3.294413   2.232231   2.340886   3.107342   1.163025
                   11         12
    11  H    0.000000
    12  H    2.045556   0.000000
 Symmetry turned off by external request.
 Stoichiometry    C4H8(2-)
 Framework group  C1[X(C4H8)]
 Deg. of freedom    30
 Full point group                 C1      NOp   1
 Rotational constants (GHZ):     10.4338454     10.4337681      6.3167309
 Standard basis: 6-31G(d,p) (6D, 7F)
   100 basis functions,   168 primitive gaussians,   100 cartesian basis functions
    17 alpha electrons       17 beta electrons
       nuclear repulsion energy       124.9801400922 Hartrees.
 NAtoms=   12 NActive=   12 NUniq=   12 SFac= 1.00D+00 NAtFMM=   60 NAOKFM=F Big=F
 Integral buffers will be    131072 words long.
 Raffenetti 2 integral format.
 Two-electron integral symmetry is turned off.
 One-electron integrals computed using PRISM.
 NBasis=   100 RedAO= T EigKep=  1.76D-03  NBF=   100
 NBsUse=   100 1.00D-06 EigRej= -1.00D+00 NBFU=   100
 Initial guess from the checkpoint file:  "D:\TMP\Gau-6896.chk"
 B after Tr=     0.000077    0.000049   -0.000001
         Rot=    1.000000   -0.000047   -0.000077   -0.000001 Ang=  -0.01 deg.
 ExpMin= 1.61D-01 ExpMax= 3.05D+03 ExpMxC= 4.57D+02 IAcc=1 IRadAn=         1 AccDes= 0.00D+00
 Harris functional with IExCor=  402 and IRadAn=       1 diagonalized for initial guess.
 HarFok:  IExCor=  402 AccDes= 0.00D+00 IRadAn=         1 IDoV= 1 UseB2=F ITyADJ=14
 ICtDFT=  3500011 ScaDFX=  1.000000  1.000000  1.000000  1.000000
 FoFCou: FMM=F IPFlag=           0 FMFlag=      100000 FMFlg1=           0
         NFxFlg=           0 DoJE=T BraDBF=F KetDBF=T FulRan=T
         wScrn=  0.000000 ICntrl=     500 IOpCl=  0 I1Cent=   200000004 NGrid=           0
         NMat0=    1 NMatS0=      1 NMatT0=    0 NMatD0=    1 NMtDS0=    0 NMtDT0=    0
 Symmetry not used in FoFCou.
 Keep R1 ints in memory in canonical form, NReq=13726955.
 Requested convergence on RMS density matrix=1.00D-08 within 128 cycles.
 Requested convergence on MAX density matrix=1.00D-06.
 Requested convergence on             energy=1.00D-06.
 No special actions if energy rises.
 Integral accuracy reduced to 1.0D-05 until final iterations.
 Initial convergence to 1.0D-05 achieved.  Increase integral accuracy.
 SCF Done:  E(RB3LYP) =  -156.734296530     A.U. after   12 cycles
            NFock= 12  Conv=0.16D-08     -V/T= 2.0055
 Calling FoFJK, ICntrl=      2127 FMM=F ISym2X=0 I1Cent= 0 IOpClX= 0 NMat=1 NMatS=1 NMatT=0.
 -------------------------------------------------------------------
 Center     Atomic                   Forces (Hartrees/Bohr)
 Number     Number              X              Y              Z
 -------------------------------------------------------------------
      1        6          -0.000732367    0.000002013    0.000801836
      2        1           0.000148823   -0.000038018   -0.000117733
      3        1           0.000471117    0.000043835   -0.000480308
      4        6           0.000000025   -0.000723887   -0.000765143
      5        1          -0.000055763    0.000137828    0.000127987
      6        1           0.000066030    0.000477659    0.000483486
      7        6           0.000692717   -0.000001258    0.000606122
      8        1          -0.000092877   -0.000021073   -0.000168011
      9        1          -0.000504583    0.000025386   -0.000493660
     10        6          -0.000000020    0.000699216   -0.000645271
     11        1          -0.000040226   -0.000103351    0.000159323
     12        1           0.000047126   -0.000498351    0.000491373
 -------------------------------------------------------------------
 Cartesian Forces:  Max     0.000801836 RMS     0.000411772

 GradGradGradGradGradGradGradGradGradGradGradGradGradGradGradGradGradGrad
 Berny optimization.
 Using GEDIIS/GDIIS optimizer.
 FormGI is forming the generalized inverse of G from B-inverse, IUseBI=4.
 Internal  Forces:  Max     0.000672330 RMS     0.000167778
 Search for a local minimum.
 Step number   7 out of a maximum of   82
 All quantities printed in internal units (Hartrees-Bohrs-Radians)
 Mixed Optimization -- En-DIIS/RFO-DIIS
 Swapping is turned off.
 Update second derivatives using D2CorX and points    6    7
 DE= -2.82D-05 DEPred=-2.11D-05 R= 1.34D+00
 TightC=F SS=  1.41D+00  RLast= 1.10D-01 DXNew= 2.6822D+00 3.3142D-01
 Trust test= 1.34D+00 RLast= 1.10D-01 DXMaxT set to 1.59D+00
 ITU=  1  1  1  1  1  1  0
     Eigenvalues ---    0.00165   0.02506   0.02559   0.03183   0.03813
     Eigenvalues ---    0.04595   0.04595   0.04595   0.04600   0.06161
     Eigenvalues ---    0.06631   0.06833   0.06834   0.07830   0.07931
     Eigenvalues ---    0.08675   0.08936   0.22011   0.25492   0.26032
     Eigenvalues ---    0.26080   0.27368   0.28616   0.35824   0.37230
     Eigenvalues ---    0.37230   0.37230   0.37230   0.37236   0.37325
 En-DIIS/RFO-DIIS IScMMF=        0 using points:     7    6    5
 RFO step:  Lambda=-4.57376718D-06.
 DidBck=F Rises=F RFO-DIIS coefs:    1.57805   -0.60550    0.02745
 Iteration  1 RMS(Cart)=  0.00716517 RMS(Int)=  0.00002815
 Iteration  2 RMS(Cart)=  0.00002855 RMS(Int)=  0.00000466
 Iteration  3 RMS(Cart)=  0.00000000 RMS(Int)=  0.00000466
 Variable       Old X    -DE/DX   Delta X   Delta X   Delta X     New X
                                 (Linear)    (Quad)   (Total)
    R1        2.20338  -0.00003  -0.00137  -0.00023  -0.00161   2.20178
    R2        2.19772   0.00065   0.00164   0.00173   0.00337   2.20110
    R3        2.93555  -0.00008  -0.00005  -0.00046  -0.00051   2.93504
    R4        2.93552  -0.00007  -0.00013  -0.00036  -0.00049   2.93504
    R5        2.20347  -0.00005  -0.00137  -0.00030  -0.00167   2.20179
    R6        2.19772   0.00065   0.00160   0.00178   0.00338   2.20110
    R7        2.93551  -0.00007  -0.00017  -0.00031  -0.00048   2.93503
    R8        2.20366  -0.00010  -0.00136  -0.00056  -0.00192   2.20174
    R9        2.19784   0.00067   0.00143   0.00198   0.00341   2.20126
   R10        2.93549  -0.00006  -0.00021  -0.00026  -0.00047   2.93503
   R11        2.20364  -0.00009  -0.00136  -0.00050  -0.00187   2.20178
   R12        2.19780   0.00067   0.00147   0.00194   0.00341   2.20120
    A1        2.14417  -0.00012  -0.00086  -0.00185  -0.00271   2.14146
    A2        1.91639   0.00009  -0.00110   0.00146   0.00037   1.91676
    A3        1.91686   0.00004   0.00019  -0.00039  -0.00020   1.91666
    A4        1.91528  -0.00001   0.00180  -0.00044   0.00137   1.91664
    A5        1.91471   0.00004   0.00025   0.00177   0.00202   1.91673
    A6        1.57077   0.00000  -0.00001   0.00005   0.00003   1.57079
    A7        1.91631   0.00009  -0.00112   0.00165   0.00054   1.91685
    A8        1.91537  -0.00001   0.00185  -0.00070   0.00115   1.91652
    A9        1.57077   0.00000   0.00000   0.00003   0.00002   1.57080
   A10        2.14421  -0.00012  -0.00085  -0.00185  -0.00271   2.14150
   A11        1.91700   0.00003   0.00025  -0.00078  -0.00052   1.91648
   A12        1.91451   0.00006   0.00014   0.00225   0.00239   1.91690
   A13        1.91670   0.00005  -0.00060   0.00049  -0.00010   1.91659
   A14        1.91481   0.00003   0.00121   0.00065   0.00186   1.91667
   A15        1.57079   0.00000   0.00006  -0.00003   0.00001   1.57080
   A16        2.14439  -0.00012  -0.00084  -0.00188  -0.00273   2.14166
   A17        1.91698   0.00001  -0.00006  -0.00046  -0.00051   1.91647
   A18        1.91445   0.00007   0.00052   0.00183   0.00235   1.91680
   A19        1.57079   0.00000   0.00004  -0.00002   0.00001   1.57080
   A20        1.91651   0.00007  -0.00116   0.00119   0.00003   1.91655
   A21        1.91504   0.00001   0.00187  -0.00016   0.00171   1.91675
   A22        1.91705   0.00001   0.00046  -0.00096  -0.00050   1.91655
   A23        1.91438   0.00008  -0.00008   0.00242   0.00234   1.91673
   A24        2.14436  -0.00012  -0.00085  -0.00187  -0.00273   2.14163
    D1        2.39563  -0.00008   0.00690   0.00272   0.00963   2.40526
    D2       -0.01087   0.00002   0.00743   0.00446   0.01189   0.00102
    D3       -1.94782  -0.00004   0.00703   0.00213   0.00916  -1.93866
    D4       -0.01080   0.00002   0.00746   0.00438   0.01184   0.00103
    D5       -2.41730   0.00013   0.00798   0.00612   0.01410  -2.40321
    D6        1.92893   0.00006   0.00759   0.00379   0.01137   1.94030
    D7       -1.94795  -0.00002   0.00695   0.00252   0.00948  -1.93847
    D8        1.92873   0.00008   0.00748   0.00426   0.01174   1.94047
    D9       -0.00822   0.00002   0.00708   0.00193   0.00901   0.00079
   D10        1.94737   0.00008  -0.00823  -0.00040  -0.00863   1.93875
   D11       -2.39598   0.00010  -0.00788  -0.00127  -0.00915  -2.40513
   D12        0.01061  -0.00001  -0.00842  -0.00296  -0.01138  -0.00077
   D13       -1.92946  -0.00002  -0.00904  -0.00173  -0.01076  -1.94022
   D14        0.01037   0.00000  -0.00869  -0.00260  -0.01128  -0.00092
   D15        2.41695  -0.00010  -0.00923  -0.00429  -0.01351   2.40344
   D16        0.00822  -0.00002  -0.00708  -0.00193  -0.00901  -0.00079
   D17        1.94804   0.00000  -0.00673  -0.00280  -0.00953   1.93851
   D18       -1.92855  -0.00011  -0.00727  -0.00449  -0.01176  -1.94031
   D19        1.94800   0.00000  -0.00720  -0.00237  -0.00957   1.93843
   D20       -1.92859  -0.00010  -0.00782  -0.00397  -0.01179  -1.94039
   D21        0.00822  -0.00002  -0.00708  -0.00193  -0.00901  -0.00079
   D22       -2.39609   0.00010  -0.00835  -0.00070  -0.00906  -2.40515
   D23        0.01050   0.00000  -0.00897  -0.00230  -0.01128  -0.00077
   D24        1.94731   0.00008  -0.00823  -0.00026  -0.00849   1.93882
   D25        0.01025   0.00001  -0.00920  -0.00194  -0.01114  -0.00089
   D26        2.41684  -0.00009  -0.00982  -0.00354  -0.01336   2.40348
   D27       -1.92953  -0.00001  -0.00908  -0.00151  -0.01058  -1.94011
   D28       -0.00822   0.00002   0.00708   0.00193   0.00901   0.00079
   D29       -1.94754  -0.00005   0.00824   0.00080   0.00904  -1.93851
   D30        1.92917   0.00005   0.00909   0.00209   0.01117   1.94033
   D31       -1.94774  -0.00003   0.00770   0.00149   0.00919  -1.93854
   D32        2.39612  -0.00010   0.00886   0.00035   0.00922   2.40534
   D33       -0.01036  -0.00001   0.00971   0.00164   0.01135   0.00100
   D34        1.92893   0.00007   0.00847   0.00286   0.01133   1.94026
   D35       -0.01040   0.00000   0.00963   0.00173   0.01136   0.00096
   D36       -2.41688   0.00009   0.01048   0.00302   0.01349  -2.40338
         Item               Value     Threshold  Converged?
 Maximum Force            0.000672     0.000450     NO 
 RMS     Force            0.000168     0.000300     YES
 Maximum Displacement     0.019443     0.001800     NO 
 RMS     Displacement     0.007168     0.001200     NO 
 Predicted change in Energy=-8.738635D-06
 GradGradGradGradGradGradGradGradGradGradGradGradGradGradGradGradGradGrad

                          Input orientation:                          
 ---------------------------------------------------------------------
 Center     Atomic      Atomic             Coordinates (Angstroms)
 Number     Number       Type             X           Y           Z
 ---------------------------------------------------------------------
      1          6           0        1.098229   -0.000552    0.002961
      2          1           0        1.653866    0.000606    1.027067
      3          1           0        1.659730   -0.002270   -1.017531
      4          6           0        0.000532    1.098235   -0.001921
      5          1           0        0.002987    1.654758   -1.025554
      6          1           0       -0.001354    1.658822    1.019077
      7          6           0       -1.098255    0.000533   -0.002329
      8          1           0       -1.658530    0.002220    1.019224
      9          1           0       -1.654952   -0.000595   -1.025547
     10          6           0       -0.000562   -1.098252    0.001319
     11          1           0        0.001626   -1.657614   -1.020755
     12          1           0       -0.003317   -1.655891    1.023988
 ---------------------------------------------------------------------
                    Distance matrix (angstroms):
                    1          2          3          4          5
     1  C    0.000000
     2  H    1.165130   0.000000
     3  H    1.164770   2.044608   0.000000
     4  C    1.553156   2.235423   2.235064   0.000000
     5  H    2.235497   3.110446   2.343203   1.165139   0.000000
     6  H    2.234971   2.342968   3.109051   1.164773   2.044639
     7  C    2.196490   2.938337   2.938898   1.553152   2.235215
     8  H    2.938114   3.312406   3.893486   2.235279   3.110087
     9  H    2.939018   3.893777   3.314691   2.235143   2.342852
    10  C    1.553155   2.235348   2.235128   2.196489   2.938290
    11  H    2.235260   3.110172   2.342964   2.938151   3.312376
    12  H    2.235184   2.343128   3.109339   2.938999   3.893721
                    6          7          8          9         10
     6  H    0.000000
     7  C    2.235258   0.000000
     8  H    2.343195   1.165110   0.000000
     9  H    3.109427   1.164855   2.044776   0.000000
    10  C    2.938927   1.553150   2.235180   2.235242   0.000000
    11  H    3.893543   2.235260   3.110094   2.343072   1.165129
    12  H    3.314717   2.235164   2.342879   3.109420   1.164827
                   11         12
    11  H    0.000000
    12  H    2.044751   0.000000
 Symmetry turned off by external request.
 Stoichiometry    C4H8(2-)
 Framework group  C1[X(C4H8)]
 Deg. of freedom    30
 Full point group                 C1      NOp   1
 Rotational constants (GHZ):     10.4331218     10.4331076      6.3151980
 Standard basis: 6-31G(d,p) (6D, 7F)
   100 basis functions,   168 primitive gaussians,   100 cartesian basis functions
    17 alpha electrons       17 beta electrons
       nuclear repulsion energy       124.9693395408 Hartrees.
 NAtoms=   12 NActive=   12 NUniq=   12 SFac= 1.00D+00 NAtFMM=   60 NAOKFM=F Big=F
 Integral buffers will be    131072 words long.
 Raffenetti 2 integral format.
 Two-electron integral symmetry is turned off.
 One-electron integrals computed using PRISM.
 NBasis=   100 RedAO= T EigKep=  1.76D-03  NBF=   100
 NBsUse=   100 1.00D-06 EigRej= -1.00D+00 NBFU=   100
 Initial guess from the checkpoint file:  "D:\TMP\Gau-6896.chk"
 B after Tr=    -0.000028   -0.000016   -0.000001
         Rot=    1.000000    0.000025    0.000041   -0.000001 Ang=   0.01 deg.
 Keep R1 ints in memory in canonical form, NReq=13726955.
 Requested convergence on RMS density matrix=1.00D-08 within 128 cycles.
 Requested convergence on MAX density matrix=1.00D-06.
 Requested convergence on             energy=1.00D-06.
 No special actions if energy rises.
 SCF Done:  E(RB3LYP) =  -156.734306717     A.U. after    9 cycles
            NFock=  9  Conv=0.55D-08     -V/T= 2.0055
 Calling FoFJK, ICntrl=      2127 FMM=F ISym2X=0 I1Cent= 0 IOpClX= 0 NMat=1 NMatS=1 NMatT=0.
 -------------------------------------------------------------------
 Center     Atomic                   Forces (Hartrees/Bohr)
 Number     Number              X              Y              Z
 -------------------------------------------------------------------
      1        6          -0.000292016   -0.000000861    0.000027225
      2        1           0.000039699    0.000012524   -0.000010474
      3        1           0.000160143   -0.000011193   -0.000153018
      4        6           0.000002634   -0.000291442   -0.000034202
      5        1           0.000028379    0.000044343    0.000008031
      6        1          -0.000028860    0.000156159    0.000149044
      7        6           0.000291882    0.000001928    0.000058805
      8        1          -0.000065147    0.000006627    0.000004864
      9        1          -0.000139011   -0.000006732   -0.000130517
     10        6           0.000000305    0.000291861   -0.000053759
     11        1           0.000002565   -0.000059985   -0.000001106
     12        1          -0.000000574   -0.000143228    0.000135106
 -------------------------------------------------------------------
 Cartesian Forces:  Max     0.000292016 RMS     0.000121706

 GradGradGradGradGradGradGradGradGradGradGradGradGradGradGradGradGradGrad
 Berny optimization.
 Using GEDIIS/GDIIS optimizer.
 FormGI is forming the generalized inverse of G from B-inverse, IUseBI=4.
 Internal  Forces:  Max     0.000211751 RMS     0.000053112
 Search for a local minimum.
 Step number   8 out of a maximum of   82
 All quantities printed in internal units (Hartrees-Bohrs-Radians)
 Mixed Optimization -- En-DIIS/RFO-DIIS
 Swapping is turned off.
 Update second derivatives using D2CorX and points    6    7    8
 DE= -1.02D-05 DEPred=-8.74D-06 R= 1.17D+00
 TightC=F SS=  1.41D+00  RLast= 6.54D-02 DXNew= 2.6822D+00 1.9610D-01
 Trust test= 1.17D+00 RLast= 6.54D-02 DXMaxT set to 1.59D+00
 ITU=  1  1  1  1  1  1  1  0
     Eigenvalues ---    0.00191   0.02503   0.02549   0.03182   0.03428
     Eigenvalues ---    0.04598   0.04598   0.04598   0.04603   0.06152
     Eigenvalues ---    0.06622   0.06827   0.06827   0.07829   0.08151
     Eigenvalues ---    0.08688   0.08913   0.22002   0.22487   0.26029
     Eigenvalues ---    0.26045   0.27368   0.28624   0.34654   0.37230
     Eigenvalues ---    0.37230   0.37230   0.37230   0.37233   0.37337
 En-DIIS/RFO-DIIS IScMMF=        0 using points:     8    7    6    5
 RFO step:  Lambda=-4.73749450D-07.
 DidBck=F Rises=F RFO-DIIS coefs:    1.18519   -0.15985   -0.06184    0.03650
 Iteration  1 RMS(Cart)=  0.00060378 RMS(Int)=  0.00001449
 Iteration  2 RMS(Cart)=  0.00000028 RMS(Int)=  0.00001448
 Variable       Old X    -DE/DX   Delta X   Delta X   Delta X     New X
                                 (Linear)    (Quad)   (Total)
    R1        2.20178   0.00001   0.00009   0.00001   0.00011   2.20188
    R2        2.20110   0.00021   0.00070   0.00022   0.00092   2.20201
    R3        2.93504  -0.00007  -0.00011  -0.00031  -0.00042   2.93462
    R4        2.93504  -0.00006  -0.00011  -0.00030  -0.00041   2.93462
    R5        2.20179   0.00001   0.00009   0.00003   0.00012   2.20191
    R6        2.20110   0.00021   0.00069   0.00021   0.00090   2.20200
    R7        2.93503  -0.00006  -0.00011  -0.00029  -0.00041   2.93463
    R8        2.20174   0.00004   0.00007   0.00009   0.00017   2.20191
    R9        2.20126   0.00018   0.00066   0.00016   0.00081   2.20207
   R10        2.93503  -0.00006  -0.00011  -0.00028  -0.00039   2.93463
   R11        2.20178   0.00003   0.00008   0.00008   0.00015   2.20193
   R12        2.20120   0.00019   0.00067   0.00017   0.00083   2.20204
    A1        2.14146  -0.00003  -0.00117   0.00007  -0.00109   2.14037
    A2        1.91676  -0.00001   0.00069  -0.00041   0.00027   1.91703
    A3        1.91666   0.00000   0.00073  -0.00023   0.00049   1.91715
    A4        1.91664   0.00003   0.00011   0.00033   0.00043   1.91708
    A5        1.91673   0.00003   0.00004   0.00021   0.00024   1.91697
    A6        1.57079   0.00000  -0.00006   0.00001   0.00001   1.57080
    A7        1.91685  -0.00002   0.00067  -0.00052   0.00015   1.91699
    A8        1.91652   0.00004   0.00012   0.00046   0.00057   1.91709
    A9        1.57080   0.00000  -0.00006   0.00000   0.00000   1.57080
   A10        2.14150  -0.00004  -0.00117   0.00006  -0.00110   2.14040
   A11        1.91648   0.00001   0.00073  -0.00008   0.00065   1.91713
   A12        1.91690   0.00001   0.00005   0.00005   0.00008   1.91698
   A13        1.91659   0.00000   0.00063  -0.00022   0.00041   1.91700
   A14        1.91667   0.00003   0.00015   0.00019   0.00033   1.91700
   A15        1.57080   0.00000  -0.00006  -0.00001   0.00000   1.57079
   A16        2.14166  -0.00004  -0.00116   0.00002  -0.00113   2.14053
   A17        1.91647   0.00001   0.00069  -0.00017   0.00052   1.91698
   A18        1.91680   0.00001   0.00008   0.00016   0.00023   1.91703
   A19        1.57080   0.00000  -0.00006   0.00000   0.00000   1.57079
   A20        1.91655   0.00000   0.00062  -0.00018   0.00043   1.91698
   A21        1.91675   0.00002   0.00018   0.00012   0.00028   1.91703
   A22        1.91655   0.00001   0.00073  -0.00026   0.00047   1.91702
   A23        1.91673   0.00002   0.00004   0.00028   0.00030   1.91703
   A24        2.14163  -0.00004  -0.00116   0.00003  -0.00112   2.14051
    D1        2.40526  -0.00003  -0.00198   0.00017  -0.00182   2.40344
    D2        0.00102   0.00000  -0.00107   0.00013  -0.00093   0.00009
    D3       -1.93866  -0.00002  -0.00111   0.00002  -0.00110  -1.93976
    D4        0.00103   0.00000  -0.00107   0.00014  -0.00093   0.00011
    D5       -2.40321   0.00003  -0.00015   0.00010  -0.00004  -2.40325
    D6        1.94030   0.00001  -0.00020  -0.00001  -0.00021   1.94010
    D7       -1.93847  -0.00004  -0.00111  -0.00013  -0.00125  -1.93972
    D8        1.94047  -0.00001  -0.00020  -0.00017  -0.00036   1.94011
    D9        0.00079  -0.00003  -0.00024  -0.00029  -0.00053   0.00026
   D10        1.93875   0.00002   0.00107  -0.00019   0.00089   1.93964
   D11       -2.40513   0.00002   0.00193  -0.00049   0.00145  -2.40368
   D12       -0.00077  -0.00001   0.00103  -0.00050   0.00053  -0.00024
   D13       -1.94022  -0.00001   0.00014  -0.00010   0.00003  -1.94019
   D14       -0.00092  -0.00001   0.00099  -0.00040   0.00059  -0.00033
   D15        2.40344  -0.00004   0.00009  -0.00041  -0.00033   2.40311
   D16       -0.00079   0.00003   0.00024   0.00029   0.00053  -0.00026
   D17        1.93851   0.00003   0.00110  -0.00001   0.00109   1.93960
   D18       -1.94031   0.00000   0.00020  -0.00003   0.00017  -1.94014
   D19        1.93843   0.00004   0.00107   0.00007   0.00114   1.93957
   D20       -1.94039   0.00001   0.00016   0.00009   0.00024  -1.94015
   D21       -0.00079   0.00003   0.00024   0.00029   0.00053  -0.00026
   D22       -2.40515   0.00002   0.00188  -0.00049   0.00139  -2.40376
   D23       -0.00077  -0.00001   0.00097  -0.00048   0.00049  -0.00029
   D24        1.93882   0.00001   0.00106  -0.00028   0.00078   1.93960
   D25       -0.00089  -0.00001   0.00095  -0.00043   0.00052  -0.00038
   D26        2.40348  -0.00004   0.00003  -0.00041  -0.00039   2.40309
   D27       -1.94011  -0.00002   0.00012  -0.00021  -0.00009  -1.94021
   D28        0.00079  -0.00003  -0.00024  -0.00029  -0.00053   0.00026
   D29       -1.93851  -0.00003  -0.00100  -0.00006  -0.00106  -1.93957
   D30        1.94033   0.00000  -0.00006  -0.00012  -0.00019   1.94015
   D31       -1.93854  -0.00003  -0.00101  -0.00003  -0.00104  -1.93959
   D32        2.40534  -0.00002  -0.00176   0.00020  -0.00157   2.40377
   D33        0.00100   0.00000  -0.00083   0.00013  -0.00070   0.00030
   D34        1.94026   0.00000  -0.00009  -0.00006  -0.00015   1.94012
   D35        0.00096   0.00001  -0.00084   0.00017  -0.00067   0.00028
   D36       -2.40338   0.00003   0.00009   0.00010   0.00020  -2.40318
         Item               Value     Threshold  Converged?
 Maximum Force            0.000212     0.000450     YES
 RMS     Force            0.000053     0.000300     YES
 Maximum Displacement     0.001784     0.001800     YES
 RMS     Displacement     0.000604     0.001200     YES
 Predicted change in Energy=-6.381601D-07
 Optimization completed.
    -- Stationary point found.
                           ----------------------------
                           !   Optimized Parameters   !
                           ! (Angstroms and Degrees)  !
 --------------------------                            --------------------------
 ! Name  Definition              Value          Derivative Info.                !
 --------------------------------------------------------------------------------
 ! R1    R(1,2)                  1.1651         -DE/DX =    0.0                 !
 ! R2    R(1,3)                  1.1648         -DE/DX =    0.0002              !
 ! R3    R(1,4)                  1.5532         -DE/DX =   -0.0001              !
 ! R4    R(1,10)                 1.5532         -DE/DX =   -0.0001              !
 ! R5    R(4,5)                  1.1651         -DE/DX =    0.0                 !
 ! R6    R(4,6)                  1.1648         -DE/DX =    0.0002              !
 ! R7    R(4,7)                  1.5532         -DE/DX =   -0.0001              !
 ! R8    R(7,8)                  1.1651         -DE/DX =    0.0                 !
 ! R9    R(7,9)                  1.1649         -DE/DX =    0.0002              !
 ! R10   R(7,10)                 1.5531         -DE/DX =   -0.0001              !
 ! R11   R(10,11)                1.1651         -DE/DX =    0.0                 !
 ! R12   R(10,12)                1.1648         -DE/DX =    0.0002              !
 ! A1    A(2,1,3)              122.6969         -DE/DX =    0.0                 !
 ! A2    A(2,1,4)              109.8222         -DE/DX =    0.0                 !
 ! A3    A(2,1,10)             109.8166         -DE/DX =    0.0                 !
 ! A4    A(3,1,4)              109.8156         -DE/DX =    0.0                 !
 ! A5    A(3,1,10)             109.8205         -DE/DX =    0.0                 !
 ! A6    A(4,1,10)              89.9998         -DE/DX =    0.0                 !
 ! A7    A(1,4,5)              109.8272         -DE/DX =    0.0                 !
 ! A8    A(1,4,6)              109.8084         -DE/DX =    0.0                 !
 ! A9    A(1,4,7)               89.9999         -DE/DX =    0.0                 !
 ! A10   A(5,4,6)              122.6989         -DE/DX =    0.0                 !
 ! A11   A(5,4,7)              109.8062         -DE/DX =    0.0                 !
 ! A12   A(6,4,7)              109.8303         -DE/DX =    0.0                 !
 ! A13   A(4,7,8)              109.8127         -DE/DX =    0.0                 !
 ! A14   A(4,7,9)              109.817          -DE/DX =    0.0                 !
 ! A15   A(4,7,10)              90.0001         -DE/DX =    0.0                 !
 ! A16   A(8,7,9)              122.7082         -DE/DX =    0.0                 !
 ! A17   A(8,7,10)             109.8054         -DE/DX =    0.0                 !
 ! A18   A(9,7,10)             109.8246         -DE/DX =    0.0                 !
 ! A19   A(1,10,7)              90.0001         -DE/DX =    0.0                 !
 ! A20   A(1,10,11)            109.81           -DE/DX =    0.0                 !
 ! A21   A(1,10,12)            109.8215         -DE/DX =    0.0                 !
 ! A22   A(7,10,11)            109.8103         -DE/DX =    0.0                 !
 ! A23   A(7,10,12)            109.8203         -DE/DX =    0.0                 !
 ! A24   A(11,10,12)           122.7064         -DE/DX =    0.0                 !
 ! D1    D(2,1,4,5)            137.8112         -DE/DX =    0.0                 !
 ! D2    D(2,1,4,6)              0.0584         -DE/DX =    0.0                 !
 ! D3    D(2,1,4,7)           -111.0768         -DE/DX =    0.0                 !
 ! D4    D(3,1,4,5)              0.0592         -DE/DX =    0.0                 !
 ! D5    D(3,1,4,6)           -137.6936         -DE/DX =    0.0                 !
 ! D6    D(3,1,4,7)            111.1712         -DE/DX =    0.0                 !
 ! D7    D(10,1,4,5)          -111.0664         -DE/DX =    0.0                 !
 ! D8    D(10,1,4,6)           111.1807         -DE/DX =    0.0                 !
 ! D9    D(10,1,4,7)             0.0455         -DE/DX =    0.0                 !
 ! D10   D(2,1,10,7)           111.082          -DE/DX =    0.0                 !
 ! D11   D(2,1,10,11)         -137.8039         -DE/DX =    0.0                 !
 ! D12   D(2,1,10,12)           -0.0443         -DE/DX =    0.0                 !
 ! D13   D(3,1,10,7)          -111.1666         -DE/DX =    0.0                 !
 ! D14   D(3,1,10,11)           -0.0526         -DE/DX =    0.0                 !
 ! D15   D(3,1,10,12)          137.7071         -DE/DX =    0.0                 !
 ! D16   D(4,1,10,7)            -0.0455         -DE/DX =    0.0                 !
 ! D17   D(4,1,10,11)          111.0685         -DE/DX =    0.0                 !
 ! D18   D(4,1,10,12)         -111.1719         -DE/DX =    0.0                 !
 ! D19   D(1,4,7,8)            111.0636         -DE/DX =    0.0                 !
 ! D20   D(1,4,7,9)           -111.1759         -DE/DX =    0.0                 !
 ! D21   D(1,4,7,10)            -0.0455         -DE/DX =    0.0                 !
 ! D22   D(5,4,7,8)           -137.8048         -DE/DX =    0.0                 !
 ! D23   D(5,4,7,9)             -0.0444         -DE/DX =    0.0                 !
 ! D24   D(5,4,7,10)           111.086          -DE/DX =    0.0                 !
 ! D25   D(6,4,7,8)             -0.0511         -DE/DX =    0.0                 !
 ! D26   D(6,4,7,9)            137.7094         -DE/DX =    0.0                 !
 ! D27   D(6,4,7,10)          -111.1603         -DE/DX =    0.0                 !
 ! D28   D(4,7,10,1)             0.0455         -DE/DX =    0.0                 !
 ! D29   D(4,7,10,11)         -111.0682         -DE/DX =    0.0                 !
 ! D30   D(4,7,10,12)          111.173          -DE/DX =    0.0                 !
 ! D31   D(8,7,10,1)          -111.0704         -DE/DX =    0.0                 !
 ! D32   D(8,7,10,11)          137.8158         -DE/DX =    0.0                 !
 ! D33   D(8,7,10,12)            0.057          -DE/DX =    0.0                 !
 ! D34   D(9,7,10,1)           111.1688         -DE/DX =    0.0                 !
 ! D35   D(9,7,10,11)            0.055          -DE/DX =    0.0                 !
 ! D36   D(9,7,10,12)         -137.7038         -DE/DX =    0.0                 !
 --------------------------------------------------------------------------------
 GradGradGradGradGradGradGradGradGradGradGradGradGradGradGradGradGradGrad

                          Input orientation:                          
 ---------------------------------------------------------------------
 Center     Atomic      Atomic             Coordinates (Angstroms)
 Number     Number       Type             X           Y           Z
 ---------------------------------------------------------------------
      1          6           0        1.098229   -0.000552    0.002961
      2          1           0        1.653866    0.000606    1.027067
      3          1           0        1.659730   -0.002270   -1.017531
      4          6           0        0.000532    1.098235   -0.001921
      5          1           0        0.002987    1.654758   -1.025554
      6          1           0       -0.001354    1.658822    1.019077
      7          6           0       -1.098255    0.000533   -0.002329
      8          1           0       -1.658530    0.002220    1.019224
      9          1           0       -1.654952   -0.000595   -1.025547
     10          6           0       -0.000562   -1.098252    0.001319
     11          1           0        0.001626   -1.657614   -1.020755
     12          1           0       -0.003317   -1.655891    1.023988
 ---------------------------------------------------------------------
                    Distance matrix (angstroms):
                    1          2          3          4          5
     1  C    0.000000
     2  H    1.165130   0.000000
     3  H    1.164770   2.044608   0.000000
     4  C    1.553156   2.235423   2.235064   0.000000
     5  H    2.235497   3.110446   2.343203   1.165139   0.000000
     6  H    2.234971   2.342968   3.109051   1.164773   2.044639
     7  C    2.196490   2.938337   2.938898   1.553152   2.235215
     8  H    2.938114   3.312406   3.893486   2.235279   3.110087
     9  H    2.939018   3.893777   3.314691   2.235143   2.342852
    10  C    1.553155   2.235348   2.235128   2.196489   2.938290
    11  H    2.235260   3.110172   2.342964   2.938151   3.312376
    12  H    2.235184   2.343128   3.109339   2.938999   3.893721
                    6          7          8          9         10
     6  H    0.000000
     7  C    2.235258   0.000000
     8  H    2.343195   1.165110   0.000000
     9  H    3.109427   1.164855   2.044776   0.000000
    10  C    2.938927   1.553150   2.235180   2.235242   0.000000
    11  H    3.893543   2.235260   3.110094   2.343072   1.165129
    12  H    3.314717   2.235164   2.342879   3.109420   1.164827
                   11         12
    11  H    0.000000
    12  H    2.044751   0.000000
 Symmetry turned off by external request.
 Stoichiometry    C4H8(2-)
 Framework group  C1[X(C4H8)]
 Deg. of freedom    30
 Full point group                 C1      NOp   1
 Rotational constants (GHZ):     10.4331218     10.4331076      6.3151980

 **********************************************************************

            Population analysis using the SCF density.

 **********************************************************************

 Alpha  occ. eigenvalues --   -9.76149  -9.76130  -9.76130  -9.76113  -0.40575
 Alpha  occ. eigenvalues --   -0.21784  -0.21784  -0.07836  -0.06989  -0.02287
 Alpha  occ. eigenvalues --    0.02871   0.02871   0.06790   0.10864   0.14058
 Alpha  occ. eigenvalues --    0.14058   0.39294
 Alpha virt. eigenvalues --    0.45540   0.50135   0.50135   0.55358   0.55362
 Alpha virt. eigenvalues --    0.55362   0.55966   0.55966   0.62554   0.67815
 Alpha virt. eigenvalues --    0.72905   0.90471   0.91878   0.93032   0.93032
 Alpha virt. eigenvalues --    0.98402   1.04193   1.04193   1.09428   1.15627
 Alpha virt. eigenvalues --    1.15938   1.17840   1.20237   1.20237   1.20399
 Alpha virt. eigenvalues --    1.20399   1.22080   1.25107   1.25107   1.29581
 Alpha virt. eigenvalues --    1.38233   1.62340   1.66554   1.73996   1.73996
 Alpha virt. eigenvalues --    2.09196   2.11130   2.11130   2.12474   2.15558
 Alpha virt. eigenvalues --    2.21545   2.27796   2.27796   2.31869   2.31869
 Alpha virt. eigenvalues --    2.32539   2.38514   2.40061   2.40061   2.50883
 Alpha virt. eigenvalues --    2.55087   2.60488   2.72450   2.72450   2.73948
 Alpha virt. eigenvalues --    2.73948   2.74576   2.75935   2.79170   2.92981
 Alpha virt. eigenvalues --    2.92981   2.94641   2.96154   2.99819   3.05217
 Alpha virt. eigenvalues --    3.05217   3.06734   3.06734   3.26086   3.27931
 Alpha virt. eigenvalues --    3.28241   3.46837   3.62628   3.64416   3.64417
 Alpha virt. eigenvalues --    3.67672   3.67672   3.84064   3.94481   4.67233
 Alpha virt. eigenvalues --    4.88850   4.88850   5.37780
          Condensed to atoms (all electrons):
               1          2          3          4          5          6
     1  C    6.249602  -0.375668  -0.375546   0.669344  -0.151074  -0.151435
     2  H   -0.375668   1.459626   0.136460  -0.151097   0.041609   0.101402
     3  H   -0.375546   0.136460   1.459805  -0.151409   0.101380   0.041705
     4  C    0.669344  -0.151097  -0.151409   6.249601  -0.375718  -0.375502
     5  H   -0.151074   0.041609   0.101380  -0.375718   1.459690   0.136459
     6  H   -0.151435   0.101402   0.041705  -0.375502   0.136459   1.459760
     7  C   -0.212688   0.002923   0.003023   0.669368  -0.151200  -0.151315
     8  H    0.002919   0.023871   0.006376  -0.151139   0.041637   0.101369
     9  H    0.003026   0.006372   0.023758  -0.151394   0.101439   0.041678
    10  C    0.669359  -0.151141  -0.151369  -0.212687   0.002917   0.003028
    11  H   -0.151157   0.041630   0.101415   0.002915   0.023875   0.006375
    12  H   -0.151370   0.101384   0.041684   0.003030   0.006373   0.023754
               7          8          9         10         11         12
     1  C   -0.212688   0.002919   0.003026   0.669359  -0.151157  -0.151370
     2  H    0.002923   0.023871   0.006372  -0.151141   0.041630   0.101384
     3  H    0.003023   0.006376   0.023758  -0.151369   0.101415   0.041684
     4  C    0.669368  -0.151139  -0.151394  -0.212687   0.002915   0.003030
     5  H   -0.151200   0.041637   0.101439   0.002917   0.023875   0.006373
     6  H   -0.151315   0.101369   0.041678   0.003028   0.006375   0.023754
     7  C    6.249589  -0.375644  -0.375585   0.669388  -0.151169  -0.151367
     8  H   -0.375644   1.459649   0.136451  -0.151181   0.041637   0.101419
     9  H   -0.375585   0.136451   1.459875  -0.151361   0.101407   0.041680
    10  C    0.669388  -0.151181  -0.151361   6.249598  -0.375704  -0.375526
    11  H   -0.151169   0.041637   0.101407  -0.375704   1.459707   0.136453
    12  H   -0.151367   0.101419   0.041680  -0.375526   0.136453   1.459805
 Mulliken charges:
               1
     1  C   -0.025312
     2  H   -0.237372
     3  H   -0.237283
     4  C   -0.025313
     5  H   -0.237387
     6  H   -0.237278
     7  C   -0.025323
     8  H   -0.237364
     9  H   -0.237346
    10  C   -0.025320
    11  H   -0.237384
    12  H   -0.237318
 Sum of Mulliken charges =  -2.00000
 Mulliken charges with hydrogens summed into heavy atoms:
               1
     1  C   -0.499966
     4  C   -0.499978
     7  C   -0.500033
    10  C   -0.500023
 Electronic spatial extent (au):  <R**2>=            320.0797
 Charge=             -2.0000 electrons
 Dipole moment (field-independent basis, Debye):
    X=              0.0007    Y=              0.0005    Z=              0.0005  Tot=              0.0009
 Quadrupole moment (field-independent basis, Debye-Ang):
   XX=            -48.2055   YY=            -48.2055   ZZ=            -49.4302
   XY=              0.0000   XZ=              0.0017   YZ=             -0.0010
 Traceless Quadrupole moment (field-independent basis, Debye-Ang):
   XX=              0.4082   YY=              0.4082   ZZ=             -0.8165
   XY=              0.0000   XZ=              0.0017   YZ=             -0.0010
 Octapole moment (field-independent basis, Debye-Ang**2):
  XXX=              0.0028  YYY=              0.0019  ZZZ=              0.0016  XYY=              0.0007
  XXY=              0.0005  XXZ=              0.0049  XZZ=              0.0022  YZZ=              0.0014
  YYZ=             -0.0032  XYZ=             -0.0019
 Hexadecapole moment (field-independent basis, Debye-Ang**3):
 XXXX=           -259.5680 YYYY=           -259.5684 ZZZZ=           -159.0976 XXXY=              0.0227
 XXXZ=             -0.0668 YYYX=             -0.0230 YYYZ=              0.0409 ZZZX=             -0.1924
 ZZZY=              0.1179 XXYY=            -71.1938 XXZZ=            -78.6884 YYZZ=            -78.6887
 XXYZ=             -0.0086 YYXZ=              0.0142 ZZXY=             -0.0004
 N-N= 1.249693395408D+02 E-N=-6.264270657857D+02  KE= 1.558774032905D+02
 1|1|UNPC-ZIKO|FOpt|RB3LYP|6-31G(d,p)|C4H8(2-)|ZIKO|07-Aug-2023|0||# op
 t freq b3lyp/6-31g(d,p) nosymm||M0001||-2,1|C,1.0982285343,-0.00055159
 21,0.0029610678|H,1.6538661437,0.0006062892,1.0270668505|H,1.659729615
 1,-0.0022701315,-1.0175305086|C,0.000531884,1.0982346567,-0.0019206081
 |H,0.0029873583,1.6547583143,-1.0255538507|H,-0.0013543834,1.658821927
 2,1.0190767345|C,-1.0982548763,0.000533453,-0.002328525|H,-1.658530059
 7,0.0022199744,1.019224125|H,-1.6549515594,-0.0005953451,-1.0255468325
 |C,-0.0005616517,-1.0982521041,0.0013185409|H,0.0016264147,-1.65761434
 76,-1.0207554843|H,-0.0033174196,-1.6558910944,1.0239884806||Version=E
 M64W-G09RevD.01|HF=-156.7343067|RMSD=5.519e-009|RMSF=1.217e-004|Dipole
 =0.0002328,0.0001569,0.0002057|Quadrupole=0.3035236,0.303488,-0.607011
 6,-0.0000103,0.001258,-0.000774|PG=C01 [X(C4H8)]||@


 A SLIP OF THE FOOT YOU MAY SOON RECOVER, BUT A SLIP OF THE TONGUE
 YOU MAY NEVER GET OVER. -- BEN FRANKLIN
 Job cpu time:       0 days  0 hours  3 minutes 37.0 seconds.
 File lengths (MBytes):  RWF=      7 Int=      0 D2E=      0 Chk=      2 Scr=      1
 Normal termination of Gaussian 09 at Mon Aug 07 21:49:55 2023.
 Link1:  Proceeding to internal job step number  2.
 ----------------------------------------------------------------------
 #N Geom=AllCheck Guess=TCheck SCRF=Check GenChk RB3LYP/6-31G(d,p) Freq
 ----------------------------------------------------------------------
 1/10=4,29=7,30=1,38=1,40=1/1,3;
 2/12=2,15=1,40=1/2;
 3/5=1,6=6,7=101,11=2,14=-4,16=1,25=1,30=1,70=2,71=2,74=-5,116=1,140=1/1,2,3;
 4/5=101/1;
 5/5=2,98=1/2;
 8/6=4,10=90,11=11/1;
 11/6=1,8=1,9=11,15=111,16=1,31=1/1,2,10;
 10/6=1,31=1/2;
 6/7=2,8=2,9=2,10=2,18=1,28=1/1;
 7/8=1,10=1,25=1,30=1/1,2,3,16;
 1/10=4,30=1/3;
 99//99;
 Structure from the checkpoint file:  "D:\TMP\Gau-6896.chk"
 -----
 M0001
 -----
 Charge = -2 Multiplicity = 1
 Redundant internal coordinates found in file.
 C,0,1.0982285343,-0.0005515921,0.0029610678
 H,0,1.6538661437,0.0006062892,1.0270668505
 H,0,1.6597296151,-0.0022701315,-1.0175305086
 C,0,0.000531884,1.0982346567,-0.0019206081
 H,0,0.0029873583,1.6547583143,-1.0255538507
 H,0,-0.0013543834,1.6588219272,1.0190767345
 C,0,-1.0982548763,0.000533453,-0.002328525
 H,0,-1.6585300597,0.0022199744,1.019224125
 H,0,-1.6549515594,-0.0005953451,-1.0255468325
 C,0,-0.0005616517,-1.0982521041,0.0013185409
 H,0,0.0016264147,-1.6576143476,-1.0207554843
 H,0,-0.0033174196,-1.6558910944,1.0239884806
 Recover connectivity data from disk.

 GradGradGradGradGradGradGradGradGradGradGradGradGradGradGradGradGradGrad
 Berny optimization.
 Initialization pass.
                           ----------------------------
                           !    Initial Parameters    !
                           ! (Angstroms and Degrees)  !
 --------------------------                            --------------------------
 ! Name  Definition              Value          Derivative Info.                !
 --------------------------------------------------------------------------------
 ! R1    R(1,2)                  1.1651         calculate D2E/DX2 analytically  !
 ! R2    R(1,3)                  1.1648         calculate D2E/DX2 analytically  !
 ! R3    R(1,4)                  1.5532         calculate D2E/DX2 analytically  !
 ! R4    R(1,10)                 1.5532         calculate D2E/DX2 analytically  !
 ! R5    R(4,5)                  1.1651         calculate D2E/DX2 analytically  !
 ! R6    R(4,6)                  1.1648         calculate D2E/DX2 analytically  !
 ! R7    R(4,7)                  1.5532         calculate D2E/DX2 analytically  !
 ! R8    R(7,8)                  1.1651         calculate D2E/DX2 analytically  !
 ! R9    R(7,9)                  1.1649         calculate D2E/DX2 analytically  !
 ! R10   R(7,10)                 1.5531         calculate D2E/DX2 analytically  !
 ! R11   R(10,11)                1.1651         calculate D2E/DX2 analytically  !
 ! R12   R(10,12)                1.1648         calculate D2E/DX2 analytically  !
 ! A1    A(2,1,3)              122.6969         calculate D2E/DX2 analytically  !
 ! A2    A(2,1,4)              109.8222         calculate D2E/DX2 analytically  !
 ! A3    A(2,1,10)             109.8166         calculate D2E/DX2 analytically  !
 ! A4    A(3,1,4)              109.8156         calculate D2E/DX2 analytically  !
 ! A5    A(3,1,10)             109.8205         calculate D2E/DX2 analytically  !
 ! A6    A(4,1,10)              89.9998         calculate D2E/DX2 analytically  !
 ! A7    A(1,4,5)              109.8272         calculate D2E/DX2 analytically  !
 ! A8    A(1,4,6)              109.8084         calculate D2E/DX2 analytically  !
 ! A9    A(1,4,7)               89.9999         calculate D2E/DX2 analytically  !
 ! A10   A(5,4,6)              122.6989         calculate D2E/DX2 analytically  !
 ! A11   A(5,4,7)              109.8062         calculate D2E/DX2 analytically  !
 ! A12   A(6,4,7)              109.8303         calculate D2E/DX2 analytically  !
 ! A13   A(4,7,8)              109.8127         calculate D2E/DX2 analytically  !
 ! A14   A(4,7,9)              109.817          calculate D2E/DX2 analytically  !
 ! A15   A(4,7,10)              90.0001         calculate D2E/DX2 analytically  !
 ! A16   A(8,7,9)              122.7082         calculate D2E/DX2 analytically  !
 ! A17   A(8,7,10)             109.8054         calculate D2E/DX2 analytically  !
 ! A18   A(9,7,10)             109.8246         calculate D2E/DX2 analytically  !
 ! A19   A(1,10,7)              90.0001         calculate D2E/DX2 analytically  !
 ! A20   A(1,10,11)            109.81           calculate D2E/DX2 analytically  !
 ! A21   A(1,10,12)            109.8215         calculate D2E/DX2 analytically  !
 ! A22   A(7,10,11)            109.8103         calculate D2E/DX2 analytically  !
 ! A23   A(7,10,12)            109.8203         calculate D2E/DX2 analytically  !
 ! A24   A(11,10,12)           122.7064         calculate D2E/DX2 analytically  !
 ! D1    D(2,1,4,5)            137.8112         calculate D2E/DX2 analytically  !
 ! D2    D(2,1,4,6)              0.0584         calculate D2E/DX2 analytically  !
 ! D3    D(2,1,4,7)           -111.0768         calculate D2E/DX2 analytically  !
 ! D4    D(3,1,4,5)              0.0592         calculate D2E/DX2 analytically  !
 ! D5    D(3,1,4,6)           -137.6936         calculate D2E/DX2 analytically  !
 ! D6    D(3,1,4,7)            111.1712         calculate D2E/DX2 analytically  !
 ! D7    D(10,1,4,5)          -111.0664         calculate D2E/DX2 analytically  !
 ! D8    D(10,1,4,6)           111.1807         calculate D2E/DX2 analytically  !
 ! D9    D(10,1,4,7)             0.0455         calculate D2E/DX2 analytically  !
 ! D10   D(2,1,10,7)           111.082          calculate D2E/DX2 analytically  !
 ! D11   D(2,1,10,11)         -137.8039         calculate D2E/DX2 analytically  !
 ! D12   D(2,1,10,12)           -0.0443         calculate D2E/DX2 analytically  !
 ! D13   D(3,1,10,7)          -111.1666         calculate D2E/DX2 analytically  !
 ! D14   D(3,1,10,11)           -0.0526         calculate D2E/DX2 analytically  !
 ! D15   D(3,1,10,12)          137.7071         calculate D2E/DX2 analytically  !
 ! D16   D(4,1,10,7)            -0.0455         calculate D2E/DX2 analytically  !
 ! D17   D(4,1,10,11)          111.0685         calculate D2E/DX2 analytically  !
 ! D18   D(4,1,10,12)         -111.1719         calculate D2E/DX2 analytically  !
 ! D19   D(1,4,7,8)            111.0636         calculate D2E/DX2 analytically  !
 ! D20   D(1,4,7,9)           -111.1759         calculate D2E/DX2 analytically  !
 ! D21   D(1,4,7,10)            -0.0455         calculate D2E/DX2 analytically  !
 ! D22   D(5,4,7,8)           -137.8048         calculate D2E/DX2 analytically  !
 ! D23   D(5,4,7,9)             -0.0444         calculate D2E/DX2 analytically  !
 ! D24   D(5,4,7,10)           111.086          calculate D2E/DX2 analytically  !
 ! D25   D(6,4,7,8)             -0.0511         calculate D2E/DX2 analytically  !
 ! D26   D(6,4,7,9)            137.7094         calculate D2E/DX2 analytically  !
 ! D27   D(6,4,7,10)          -111.1603         calculate D2E/DX2 analytically  !
 ! D28   D(4,7,10,1)             0.0455         calculate D2E/DX2 analytically  !
 ! D29   D(4,7,10,11)         -111.0682         calculate D2E/DX2 analytically  !
 ! D30   D(4,7,10,12)          111.173          calculate D2E/DX2 analytically  !
 ! D31   D(8,7,10,1)          -111.0704         calculate D2E/DX2 analytically  !
 ! D32   D(8,7,10,11)          137.8158         calculate D2E/DX2 analytically  !
 ! D33   D(8,7,10,12)            0.057          calculate D2E/DX2 analytically  !
 ! D34   D(9,7,10,1)           111.1688         calculate D2E/DX2 analytically  !
 ! D35   D(9,7,10,11)            0.055          calculate D2E/DX2 analytically  !
 ! D36   D(9,7,10,12)         -137.7038         calculate D2E/DX2 analytically  !
 --------------------------------------------------------------------------------
 Trust Radius=3.00D-01 FncErr=1.00D-07 GrdErr=1.00D-07
 Number of steps in this run=      2 maximum allowed number of steps=      2.
 GradGradGradGradGradGradGradGradGradGradGradGradGradGradGradGradGradGrad

                          Input orientation:                          
 ---------------------------------------------------------------------
 Center     Atomic      Atomic             Coordinates (Angstroms)
 Number     Number       Type             X           Y           Z
 ---------------------------------------------------------------------
      1          6           0        1.098229   -0.000552    0.002961
      2          1           0        1.653866    0.000606    1.027067
      3          1           0        1.659730   -0.002270   -1.017531
      4          6           0        0.000532    1.098235   -0.001921
      5          1           0        0.002987    1.654758   -1.025554
      6          1           0       -0.001354    1.658822    1.019077
      7          6           0       -1.098255    0.000533   -0.002329
      8          1           0       -1.658530    0.002220    1.019224
      9          1           0       -1.654952   -0.000595   -1.025547
     10          6           0       -0.000562   -1.098252    0.001319
     11          1           0        0.001626   -1.657614   -1.020755
     12          1           0       -0.003317   -1.655891    1.023988
 ---------------------------------------------------------------------
                    Distance matrix (angstroms):
                    1          2          3          4          5
     1  C    0.000000
     2  H    1.165130   0.000000
     3  H    1.164770   2.044608   0.000000
     4  C    1.553156   2.235423   2.235064   0.000000
     5  H    2.235497   3.110446   2.343203   1.165139   0.000000
     6  H    2.234971   2.342968   3.109051   1.164773   2.044639
     7  C    2.196490   2.938337   2.938898   1.553152   2.235215
     8  H    2.938114   3.312406   3.893486   2.235279   3.110087
     9  H    2.939018   3.893777   3.314691   2.235143   2.342852
    10  C    1.553155   2.235348   2.235128   2.196489   2.938290
    11  H    2.235260   3.110172   2.342964   2.938151   3.312376
    12  H    2.235184   2.343128   3.109339   2.938999   3.893721
                    6          7          8          9         10
     6  H    0.000000
     7  C    2.235258   0.000000
     8  H    2.343195   1.165110   0.000000
     9  H    3.109427   1.164855   2.044776   0.000000
    10  C    2.938927   1.553150   2.235180   2.235242   0.000000
    11  H    3.893543   2.235260   3.110094   2.343072   1.165129
    12  H    3.314717   2.235164   2.342879   3.109420   1.164827
                   11         12
    11  H    0.000000
    12  H    2.044751   0.000000
 Symmetry turned off by external request.
 Stoichiometry    C4H8(2-)
 Framework group  C1[X(C4H8)]
 Deg. of freedom    30
 Full point group                 C1      NOp   1
 Rotational constants (GHZ):     10.4331218     10.4331076      6.3151980
 Standard basis: 6-31G(d,p) (6D, 7F)
   100 basis functions,   168 primitive gaussians,   100 cartesian basis functions
    17 alpha electrons       17 beta electrons
       nuclear repulsion energy       124.9693395408 Hartrees.
 NAtoms=   12 NActive=   12 NUniq=   12 SFac= 1.00D+00 NAtFMM=   60 NAOKFM=F Big=F
 Integral buffers will be    131072 words long.
 Raffenetti 2 integral format.
 Two-electron integral symmetry is turned off.
 One-electron integrals computed using PRISM.
 NBasis=   100 RedAO= T EigKep=  1.76D-03  NBF=   100
 NBsUse=   100 1.00D-06 EigRej= -1.00D+00 NBFU=   100
 Initial guess from the checkpoint file:  "D:\TMP\Gau-6896.chk"
 B after Tr=     0.000000    0.000000    0.000000
         Rot=    1.000000    0.000000    0.000000    0.000000 Ang=   0.00 deg.
 Keep R1 ints in memory in canonical form, NReq=13726955.
 Requested convergence on RMS density matrix=1.00D-08 within 128 cycles.
 Requested convergence on MAX density matrix=1.00D-06.
 Requested convergence on             energy=1.00D-06.
 No special actions if energy rises.
 SCF Done:  E(RB3LYP) =  -156.734306717     A.U. after    1 cycles
            NFock=  1  Conv=0.31D-08     -V/T= 2.0055
 DoSCS=F DFT=T ScalE2(SS,OS)=  1.000000  1.000000
 Range of M.O.s used for correlation:     1   100
 NBasis=   100 NAE=    17 NBE=    17 NFC=     0 NFV=     0
 NROrb=    100 NOA=    17 NOB=    17 NVA=    83 NVB=    83

 **** Warning!!: The smallest alpha delta epsilon is  0.62463086D-01

 Symmetrizing basis deriv contribution to polar:
 IMax=3 JMax=2 DiffMx= 0.00D+00
 G2DrvN: will do    13 centers at a time, making    1 passes.
 Calling FoFCou, ICntrl=  3107 FMM=F I1Cent=   0 AccDes= 0.00D+00.
 End of G2Drv F.D. properties file   721 does not exist.
 End of G2Drv F.D. properties file   722 does not exist.
 End of G2Drv F.D. properties file   788 does not exist.
          IDoAtm=111111111111
          Differentiating once with respect to electric field.
                with respect to dipole field.
          Differentiating once with respect to nuclear coordinates.
 Keep R1 ints in memory in canonical form, NReq=13679121.
          There are    39 degrees of freedom in the 1st order CPHF.  IDoFFX=6 NUNeed=     3.
     36 vectors produced by pass  0 Test12= 3.62D-15 2.56D-09 XBig12= 8.99D+02 2.93D+01.
 AX will form    36 AO Fock derivatives at one time.
     36 vectors produced by pass  1 Test12= 3.62D-15 2.56D-09 XBig12= 2.10D+01 2.45D+00.
     36 vectors produced by pass  2 Test12= 3.62D-15 2.56D-09 XBig12= 3.14D-02 5.12D-02.
     36 vectors produced by pass  3 Test12= 3.62D-15 2.56D-09 XBig12= 1.08D-04 2.88D-03.
     36 vectors produced by pass  4 Test12= 3.62D-15 2.56D-09 XBig12= 1.20D-07 8.04D-05.
     23 vectors produced by pass  5 Test12= 3.62D-15 2.56D-09 XBig12= 8.43D-11 2.50D-06.
      3 vectors produced by pass  6 Test12= 3.62D-15 2.56D-09 XBig12= 6.13D-14 6.71D-08.
 InvSVY:  IOpt=1 It=  1 EMax= 1.07D-14
 Solved reduced A of dimension   206 with    39 vectors.
 Isotropic polarizability for W=    0.000000      124.80 Bohr**3.
 End of Minotr F.D. properties file   721 does not exist.
 End of Minotr F.D. properties file   722 does not exist.
 End of Minotr F.D. properties file   788 does not exist.

 **********************************************************************

            Population analysis using the SCF density.

 **********************************************************************

 Alpha  occ. eigenvalues --   -9.76149  -9.76130  -9.76130  -9.76113  -0.40575
 Alpha  occ. eigenvalues --   -0.21784  -0.21784  -0.07836  -0.06989  -0.02287
 Alpha  occ. eigenvalues --    0.02871   0.02871   0.06790   0.10864   0.14058
 Alpha  occ. eigenvalues --    0.14058   0.39294
 Alpha virt. eigenvalues --    0.45540   0.50135   0.50135   0.55358   0.55362
 Alpha virt. eigenvalues --    0.55362   0.55966   0.55966   0.62554   0.67815
 Alpha virt. eigenvalues --    0.72905   0.90471   0.91878   0.93032   0.93032
 Alpha virt. eigenvalues --    0.98402   1.04193   1.04193   1.09428   1.15627
 Alpha virt. eigenvalues --    1.15938   1.17840   1.20237   1.20237   1.20399
 Alpha virt. eigenvalues --    1.20399   1.22080   1.25107   1.25107   1.29581
 Alpha virt. eigenvalues --    1.38233   1.62340   1.66554   1.73996   1.73996
 Alpha virt. eigenvalues --    2.09196   2.11130   2.11130   2.12474   2.15558
 Alpha virt. eigenvalues --    2.21545   2.27796   2.27796   2.31869   2.31869
 Alpha virt. eigenvalues --    2.32539   2.38514   2.40061   2.40061   2.50883
 Alpha virt. eigenvalues --    2.55087   2.60488   2.72450   2.72450   2.73948
 Alpha virt. eigenvalues --    2.73948   2.74576   2.75935   2.79170   2.92981
 Alpha virt. eigenvalues --    2.92981   2.94641   2.96154   2.99819   3.05217
 Alpha virt. eigenvalues --    3.05217   3.06734   3.06734   3.26086   3.27931
 Alpha virt. eigenvalues --    3.28241   3.46837   3.62628   3.64416   3.64417
 Alpha virt. eigenvalues --    3.67672   3.67672   3.84064   3.94481   4.67233
 Alpha virt. eigenvalues --    4.88850   4.88850   5.37780
          Condensed to atoms (all electrons):
               1          2          3          4          5          6
     1  C    6.249601  -0.375668  -0.375546   0.669344  -0.151074  -0.151435
     2  H   -0.375668   1.459626   0.136460  -0.151097   0.041609   0.101402
     3  H   -0.375546   0.136460   1.459805  -0.151409   0.101380   0.041705
     4  C    0.669344  -0.151097  -0.151409   6.249601  -0.375718  -0.375502
     5  H   -0.151074   0.041609   0.101380  -0.375718   1.459690   0.136459
     6  H   -0.151435   0.101402   0.041705  -0.375502   0.136459   1.459760
     7  C   -0.212688   0.002923   0.003023   0.669368  -0.151200  -0.151315
     8  H    0.002919   0.023871   0.006376  -0.151139   0.041637   0.101369
     9  H    0.003026   0.006372   0.023758  -0.151394   0.101439   0.041678
    10  C    0.669359  -0.151141  -0.151369  -0.212687   0.002917   0.003028
    11  H   -0.151157   0.041630   0.101415   0.002915   0.023875   0.006375
    12  H   -0.151370   0.101384   0.041684   0.003030   0.006373   0.023754
               7          8          9         10         11         12
     1  C   -0.212688   0.002919   0.003026   0.669359  -0.151157  -0.151370
     2  H    0.002923   0.023871   0.006372  -0.151141   0.041630   0.101384
     3  H    0.003023   0.006376   0.023758  -0.151369   0.101415   0.041684
     4  C    0.669368  -0.151139  -0.151394  -0.212687   0.002915   0.003030
     5  H   -0.151200   0.041637   0.101439   0.002917   0.023875   0.006373
     6  H   -0.151315   0.101369   0.041678   0.003028   0.006375   0.023754
     7  C    6.249589  -0.375644  -0.375585   0.669388  -0.151169  -0.151367
     8  H   -0.375644   1.459649   0.136451  -0.151181   0.041637   0.101419
     9  H   -0.375585   0.136451   1.459876  -0.151361   0.101407   0.041680
    10  C    0.669388  -0.151181  -0.151361   6.249598  -0.375704  -0.375526
    11  H   -0.151169   0.041637   0.101407  -0.375704   1.459707   0.136453
    12  H   -0.151367   0.101419   0.041680  -0.375526   0.136453   1.459806
 Mulliken charges:
               1
     1  C   -0.025311
     2  H   -0.237372
     3  H   -0.237282
     4  C   -0.025313
     5  H   -0.237387
     6  H   -0.237278
     7  C   -0.025323
     8  H   -0.237364
     9  H   -0.237346
    10  C   -0.025320
    11  H   -0.237384
    12  H   -0.237318
 Sum of Mulliken charges =  -2.00000
 Mulliken charges with hydrogens summed into heavy atoms:
               1
     1  C   -0.499966
     4  C   -0.499978
     7  C   -0.500033
    10  C   -0.500023
 APT charges:
               1
     1  C    0.966317
     2  H   -0.733365
     3  H   -0.732882
     4  C    0.966315
     5  H   -0.733366
     6  H   -0.732905
     7  C    0.966292
     8  H   -0.733277
     9  H   -0.733082
    10  C    0.966296
    11  H   -0.733314
    12  H   -0.733030
 Sum of APT charges =  -2.00000
 APT charges with hydrogens summed into heavy atoms:
               1
     1  C   -0.499930
     4  C   -0.499956
     7  C   -0.500066
    10  C   -0.500048
 Electronic spatial extent (au):  <R**2>=            320.0797
 Charge=             -2.0000 electrons
 Dipole moment (field-independent basis, Debye):
    X=              0.0007    Y=              0.0005    Z=              0.0005  Tot=              0.0009
 Quadrupole moment (field-independent basis, Debye-Ang):
   XX=            -48.2055   YY=            -48.2055   ZZ=            -49.4302
   XY=              0.0000   XZ=              0.0017   YZ=             -0.0010
 Traceless Quadrupole moment (field-independent basis, Debye-Ang):
   XX=              0.4082   YY=              0.4082   ZZ=             -0.8165
   XY=              0.0000   XZ=              0.0017   YZ=             -0.0010
 Octapole moment (field-independent basis, Debye-Ang**2):
  XXX=              0.0028  YYY=              0.0019  ZZZ=              0.0016  XYY=              0.0007
  XXY=              0.0005  XXZ=              0.0049  XZZ=              0.0022  YZZ=              0.0014
  YYZ=             -0.0032  XYZ=             -0.0019
 Hexadecapole moment (field-independent basis, Debye-Ang**3):
 XXXX=           -259.5680 YYYY=           -259.5684 ZZZZ=           -159.0976 XXXY=              0.0227
 XXXZ=             -0.0668 YYYX=             -0.0230 YYYZ=              0.0409 ZZZX=             -0.1924
 ZZZY=              0.1179 XXYY=            -71.1938 XXZZ=            -78.6884 YYZZ=            -78.6887
 XXYZ=             -0.0086 YYXZ=              0.0142 ZZXY=             -0.0004
 N-N= 1.249693395408D+02 E-N=-6.264270657652D+02  KE= 1.558774032820D+02
  Exact polarizability: 105.995   0.000 105.995  -0.116   0.071 162.395
 Approx polarizability: 224.642   0.000 224.643  -0.112   0.069 293.244
 Calling FoFJK, ICntrl=    100127 FMM=F ISym2X=0 I1Cent= 0 IOpClX= 0 NMat=1 NMatS=1 NMatT=0.
 Full mass-weighted force constant matrix:
 Low frequencies ---  -38.1502  -38.1071   -0.0004    0.0004    0.0006   17.8197
 Low frequencies ---  183.4235  403.7399  703.2206
 Diagonal vibrational polarizability:
       72.4751019      72.4742247    1288.5577551
 Harmonic frequencies (cm**-1), IR intensities (KM/Mole), Raman scattering
 activities (A**4/AMU), depolarization ratios for plane and unpolarized
 incident light, reduced masses (AMU), force constants (mDyne/A),
 and normal coordinates:
                      1                      2                      3
                      A                      A                      A
 Frequencies --    183.4235               403.7399               703.2206
 Red. masses --      1.4335                 1.0916                 3.1983
 Frc consts  --      0.0284                 0.1048                 0.9319
 IR Inten    --      0.0001              6588.9527                 0.0206
  Atom  AN      X      Y      Z        X      Y      Z        X      Y      Z
     1   6     0.00   0.00   0.10     0.00   0.00  -0.04    -0.22   0.00   0.00
     2   1    -0.26   0.00   0.22    -0.24   0.00   0.26    -0.31   0.00   0.07
     3   1     0.26   0.00   0.23     0.24   0.00   0.26    -0.31   0.00  -0.07
     4   6     0.00   0.00  -0.10     0.00   0.00  -0.04     0.00   0.22   0.00
     5   1     0.00  -0.26  -0.22     0.00   0.24   0.26     0.00   0.31   0.07
     6   1     0.00   0.26  -0.22     0.00  -0.24   0.26     0.00   0.31  -0.07
     7   6     0.00   0.00   0.10     0.00   0.00  -0.04     0.22   0.00   0.00
     8   1     0.26   0.00   0.22     0.24   0.00   0.26     0.31   0.00   0.07
     9   1    -0.26   0.00   0.22    -0.24   0.00   0.26     0.31   0.00  -0.07
    10   6     0.00   0.00  -0.10     0.00   0.00  -0.04     0.00  -0.22   0.00
    11   1     0.00   0.26  -0.22     0.00  -0.24   0.26     0.00  -0.31   0.07
    12   1     0.00  -0.26  -0.22     0.00   0.24   0.26     0.00  -0.31  -0.07
                      4                      5                      6
                      A                      A                      A
 Frequencies --    716.1172               716.1256               779.0706
 Red. masses --      1.0589                 1.0589                 1.1652
 Frc consts  --      0.3199                 0.3199                 0.4167
 IR Inten    --    721.0018               720.9743                 0.0380
  Atom  AN      X      Y      Z        X      Y      Z        X      Y      Z
     1   6     0.00   0.04   0.00    -0.02   0.00   0.00     0.00   0.00   0.07
     2   1    -0.04  -0.02   0.04     0.35   0.00  -0.34     0.36   0.10  -0.16
     3   1    -0.04  -0.02  -0.04     0.36   0.00   0.35    -0.35  -0.10  -0.16
     4   6     0.00   0.02   0.00    -0.04   0.00   0.00     0.00   0.00  -0.04
     5   1     0.00  -0.35  -0.34     0.02  -0.04  -0.04     0.16   0.22   0.10
     6   1     0.00  -0.36   0.35     0.02  -0.04   0.04    -0.16  -0.22   0.10
     7   6     0.00   0.04   0.00    -0.02   0.00   0.00     0.00   0.00  -0.07
     8   1    -0.04  -0.02  -0.04     0.35   0.00   0.35     0.36   0.10   0.16
     9   1    -0.04  -0.02   0.04     0.36   0.00  -0.35    -0.35  -0.10   0.16
    10   6     0.00   0.02   0.00    -0.04   0.00   0.00     0.00   0.00   0.04
    11   1     0.00  -0.35   0.35     0.02  -0.04   0.04     0.16   0.22  -0.10
    12   1     0.00  -0.36  -0.35     0.03  -0.04  -0.04    -0.16  -0.22  -0.10
                      7                      8                      9
                      A                      A                      A
 Frequencies --    779.0736               833.8065               914.9738
 Red. masses --      1.1652                 1.1853                 2.8238
 Frc consts  --      0.4167                 0.4855                 1.3929
 IR Inten    --      0.0313                 0.0221                10.2842
  Atom  AN      X      Y      Z        X      Y      Z        X      Y      Z
     1   6     0.00   0.00   0.04     0.06   0.00   0.00    -0.15  -0.13   0.00
     2   1     0.22  -0.16  -0.10    -0.21   0.00   0.28    -0.06  -0.32  -0.08
     3   1    -0.22   0.16  -0.10    -0.21   0.00  -0.28    -0.07  -0.32   0.08
     4   6     0.00   0.00   0.07     0.00  -0.06   0.00     0.12   0.17   0.00
     5   1     0.10  -0.36  -0.16     0.00   0.21   0.28     0.29   0.07  -0.09
     6   1    -0.10   0.35  -0.16     0.00   0.21  -0.28     0.29   0.07   0.09
     7   6     0.00   0.00  -0.04    -0.06   0.00   0.00    -0.15  -0.13   0.00
     8   1     0.22  -0.16   0.10     0.21   0.00   0.28    -0.06  -0.32   0.08
     9   1    -0.22   0.16   0.10     0.21   0.00  -0.28    -0.07  -0.32  -0.08
    10   6     0.00   0.00  -0.07     0.00   0.06   0.00     0.12   0.17   0.00
    11   1     0.10  -0.36   0.16     0.00  -0.21   0.28     0.29   0.07   0.09
    12   1    -0.10   0.35   0.16     0.00  -0.21  -0.28     0.29   0.07  -0.09
                     10                     11                     12
                      A                      A                      A
 Frequencies --    914.9761               955.8224               960.0487
 Red. masses --      2.8238                 1.6714                 1.0078
 Frc consts  --      1.3929                 0.8997                 0.5473
 IR Inten    --     10.2834                 0.0004                 0.0001
  Atom  AN      X      Y      Z        X      Y      Z        X      Y      Z
     1   6     0.17  -0.12   0.00     0.00   0.12   0.00     0.00   0.00   0.00
     2   1     0.07  -0.29   0.09     0.00   0.34   0.00     0.00  -0.35   0.00
     3   1     0.07  -0.29  -0.09     0.00   0.34   0.00     0.00   0.35   0.00
     4   6    -0.13   0.15   0.00     0.12   0.00   0.00     0.00   0.00   0.00
     5   1    -0.32   0.06  -0.08     0.34   0.00   0.00     0.35   0.00   0.00
     6   1    -0.32   0.07   0.08     0.34   0.00   0.00    -0.35   0.00   0.00
     7   6     0.17  -0.12   0.00     0.00  -0.12   0.00     0.00   0.00   0.00
     8   1     0.07  -0.29  -0.09     0.00  -0.34   0.00     0.00   0.35   0.00
     9   1     0.07  -0.29   0.09     0.00  -0.34   0.00     0.00  -0.35   0.00
    10   6    -0.13   0.15   0.00    -0.12   0.00   0.00     0.00   0.00   0.00
    11   1    -0.32   0.06   0.08    -0.34   0.00   0.00    -0.35   0.00   0.00
    12   1    -0.32   0.07  -0.08    -0.34   0.00   0.00     0.35   0.00   0.00
                     13                     14                     15
                      A                      A                      A
 Frequencies --    989.5046              1118.0204              1118.0210
 Red. masses --      2.0375                 1.4130                 1.4130
 Frc consts  --      1.1754                 1.0406                 1.0406
 IR Inten    --      0.0000               563.3017               563.3086
  Atom  AN      X      Y      Z        X      Y      Z        X      Y      Z
     1   6     0.15   0.00   0.00     0.05   0.03   0.00    -0.01   0.12   0.00
     2   1     0.32   0.00  -0.10    -0.01  -0.13   0.09     0.00  -0.46  -0.03
     3   1     0.32   0.00   0.10    -0.01  -0.13  -0.09     0.00  -0.46   0.03
     4   6     0.00   0.15   0.00    -0.12  -0.01   0.00     0.03  -0.05   0.00
     5   1     0.00   0.32   0.10     0.46   0.00   0.03    -0.13   0.01   0.09
     6   1     0.00   0.32  -0.10     0.46   0.00  -0.03    -0.13   0.01  -0.09
     7   6    -0.15   0.00   0.00     0.05   0.03   0.00    -0.01   0.12   0.00
     8   1    -0.32   0.00  -0.10    -0.01  -0.13  -0.09     0.00  -0.46   0.03
     9   1    -0.32   0.00   0.10    -0.01  -0.13   0.09     0.00  -0.46  -0.03
    10   6     0.00  -0.15   0.00    -0.12  -0.01   0.00     0.03  -0.05   0.00
    11   1     0.00  -0.32   0.10     0.46   0.00  -0.02    -0.13   0.01  -0.09
    12   1     0.00  -0.32  -0.10     0.46   0.00   0.03    -0.13   0.01   0.09
                     16                     17                     18
                      A                      A                      A
 Frequencies --   1137.3264              1148.8090              1201.3655
 Red. masses --      1.5956                 2.3195                 1.3497
 Frc consts  --      1.2160                 1.8036                 1.1478
 IR Inten    --      0.0008                 0.0001                 0.0000
  Atom  AN      X      Y      Z        X      Y      Z        X      Y      Z
     1   6    -0.12   0.00   0.00     0.00   0.00   0.17     0.00  -0.09   0.00
     2   1     0.25   0.00  -0.23     0.33   0.00  -0.07     0.00   0.35   0.00
     3   1     0.26   0.00   0.23    -0.32   0.00  -0.07     0.00   0.35   0.00
     4   6     0.00  -0.12   0.00     0.00   0.00  -0.17     0.09   0.00   0.00
     5   1     0.00   0.25   0.23     0.00   0.33   0.07    -0.35   0.00   0.00
     6   1     0.00   0.26  -0.23     0.00  -0.32   0.07    -0.35   0.00   0.00
     7   6     0.12   0.00   0.00     0.00   0.00   0.17     0.00   0.09   0.00
     8   1    -0.25   0.00  -0.23    -0.33   0.00  -0.07     0.00  -0.35   0.00
     9   1    -0.26   0.00   0.23     0.32   0.00  -0.06     0.00  -0.35   0.00
    10   6     0.00   0.12   0.00     0.00   0.00  -0.17    -0.09   0.00   0.00
    11   1     0.00  -0.25   0.23     0.00  -0.33   0.07     0.35   0.00   0.00
    12   1     0.00  -0.26  -0.23     0.00   0.32   0.06     0.35   0.00   0.00
                     19                     20                     21
                      A                      A                      A
 Frequencies --   1246.7134              1261.8821              1261.8827
 Red. masses --      2.0951                 1.2021                 1.2021
 Frc consts  --      1.9186                 1.1278                 1.1278
 IR Inten    --      0.0001                 0.0014                 0.0017
  Atom  AN      X      Y      Z        X      Y      Z        X      Y      Z
     1   6     0.00   0.16   0.00     0.00   0.00   0.09     0.00   0.00  -0.02
     2   1     0.00  -0.33   0.00     0.10   0.11  -0.01    -0.02   0.47   0.00
     3   1     0.00  -0.34   0.00    -0.10  -0.11  -0.01     0.02  -0.47   0.00
     4   6     0.16   0.00   0.00     0.00   0.00   0.02     0.00   0.00   0.09
     5   1    -0.33   0.00   0.00    -0.47  -0.02   0.00     0.11  -0.10  -0.01
     6   1    -0.34   0.00   0.00     0.47   0.02   0.00    -0.11   0.10  -0.01
     7   6     0.00  -0.16   0.00     0.00   0.00  -0.09     0.00   0.00   0.02
     8   1     0.00   0.33   0.00     0.10   0.11   0.01    -0.02   0.47   0.00
     9   1     0.00   0.34   0.00    -0.10  -0.11   0.01     0.02  -0.47   0.00
    10   6    -0.16   0.00   0.00     0.00   0.00  -0.02     0.00   0.00  -0.09
    11   1     0.33   0.00   0.00    -0.47  -0.02   0.00     0.11  -0.10   0.01
    12   1     0.34   0.00   0.00     0.47   0.02   0.00    -0.11   0.10   0.01
                     22                     23                     24
                      A                      A                      A
 Frequencies --   1286.2058              1466.5345              2013.6597
 Red. masses --      1.0079                 1.0665                 1.0971
 Frc consts  --      0.9824                 1.3514                 2.6210
 IR Inten    --      0.0000             16045.4040                 0.1294
  Atom  AN      X      Y      Z        X      Y      Z        X      Y      Z
     1   6     0.00   0.00   0.00     0.00   0.00   0.04     0.05   0.00   0.00
     2   1     0.00  -0.36   0.00    -0.28   0.00  -0.22    -0.25   0.00  -0.25
     3   1     0.00   0.35   0.00     0.28   0.00  -0.22    -0.25   0.00   0.25
     4   6     0.00   0.00   0.00     0.00   0.00   0.04     0.00  -0.05   0.00
     5   1    -0.36   0.00   0.00     0.00   0.28  -0.22     0.00   0.25  -0.25
     6   1     0.35   0.00   0.00     0.00  -0.28  -0.22     0.00   0.25   0.25
     7   6     0.00   0.00   0.00     0.00   0.00   0.04    -0.05   0.00   0.00
     8   1     0.00   0.36   0.00     0.28   0.00  -0.22     0.25   0.00  -0.25
     9   1     0.00  -0.35   0.00    -0.28   0.00  -0.22     0.25   0.00   0.25
    10   6     0.00   0.00   0.00     0.00   0.00   0.04     0.00   0.05   0.00
    11   1     0.36   0.00   0.00     0.00  -0.28  -0.22     0.00  -0.25  -0.25
    12   1    -0.35   0.00   0.00     0.00   0.28  -0.22     0.00  -0.25   0.25
                     25                     26                     27
                      A                      A                      A
 Frequencies --   2172.5504              2172.7078              2175.2610
 Red. masses --      1.0844                 1.0843                 1.0850
 Frc consts  --      3.0156                 3.0159                 3.0248
 IR Inten    --   2389.3387              2442.0053              1451.4791
  Atom  AN      X      Y      Z        X      Y      Z        X      Y      Z
     1   6     0.00   0.00   0.00    -0.05   0.00  -0.04     0.04   0.00  -0.05
     2   1    -0.02  -0.03  -0.03     0.43   0.00   0.54     0.01   0.00   0.11
     3   1     0.00   0.00   0.00     0.10   0.00  -0.03    -0.42   0.00   0.55
     4   6     0.00  -0.05   0.04     0.00   0.00   0.00     0.00   0.00   0.00
     5   1     0.00   0.43  -0.54    -0.03   0.02  -0.03    -0.01   0.00  -0.01
     6   1     0.00   0.10   0.03     0.00   0.00   0.00     0.03  -0.03  -0.03
     7   6     0.00   0.00   0.00    -0.05   0.00   0.04     0.04   0.00   0.05
     8   1    -0.02  -0.03   0.03     0.44   0.00  -0.54     0.01   0.00  -0.11
     9   1     0.00   0.00   0.00     0.10   0.00   0.03    -0.42   0.00  -0.55
    10   6     0.00  -0.05  -0.04     0.00   0.00   0.00     0.00   0.00   0.00
    11   1     0.00   0.44   0.54    -0.03   0.02   0.03    -0.01   0.00   0.01
    12   1     0.00   0.10  -0.03     0.00   0.00   0.00     0.03  -0.03   0.03
                     28                     29                     30
                      A                      A                      A
 Frequencies --   2175.3976              2357.2646              2392.5284
 Red. masses --      1.0850                 1.0524                 1.0648
 Frc consts  --      3.0251                 3.4454                 3.5912
 IR Inten    --   1504.1638                 0.0014                 0.0026
  Atom  AN      X      Y      Z        X      Y      Z        X      Y      Z
     1   6     0.00   0.00   0.00     0.03   0.00   0.00     0.00   0.00  -0.04
     2   1     0.00   0.01   0.01    -0.19   0.00  -0.31     0.17   0.00   0.29
     3   1    -0.03  -0.03   0.03    -0.18   0.00   0.29    -0.19   0.00   0.31
     4   6     0.00  -0.04  -0.05     0.00   0.03   0.00     0.00   0.00   0.04
     5   1     0.00   0.00   0.10     0.00  -0.19   0.31     0.00   0.17  -0.29
     6   1     0.00   0.42   0.55     0.00  -0.18  -0.29     0.00  -0.19  -0.31
     7   6     0.00   0.00   0.00    -0.03   0.00   0.00     0.00   0.00  -0.04
     8   1     0.00   0.01  -0.01     0.19   0.00  -0.31    -0.17   0.00   0.29
     9   1    -0.03  -0.03  -0.03     0.18   0.00   0.29     0.18   0.00   0.31
    10   6     0.00  -0.04   0.05     0.00  -0.03   0.00     0.00   0.00   0.04
    11   1     0.00   0.00  -0.10     0.00   0.19   0.31     0.00  -0.17  -0.29
    12   1     0.00   0.42  -0.55     0.00   0.18  -0.29     0.00   0.18  -0.31

 -------------------
 - Thermochemistry -
 -------------------
 Temperature   298.150 Kelvin.  Pressure   1.00000 Atm.
 Atom     1 has atomic number  6 and mass  12.00000
 Atom     2 has atomic number  1 and mass   1.00783
 Atom     3 has atomic number  1 and mass   1.00783
 Atom     4 has atomic number  6 and mass  12.00000
 Atom     5 has atomic number  1 and mass   1.00783
 Atom     6 has atomic number  1 and mass   1.00783
 Atom     7 has atomic number  6 and mass  12.00000
 Atom     8 has atomic number  1 and mass   1.00783
 Atom     9 has atomic number  1 and mass   1.00783
 Atom    10 has atomic number  6 and mass  12.00000
 Atom    11 has atomic number  1 and mass   1.00783
 Atom    12 has atomic number  1 and mass   1.00783
 Molecular mass:    56.06260 amu.
 Principal axes and moments of inertia in atomic units:
                           1         2         3
     Eigenvalues --   172.98190 172.98213 285.77745
           X            0.84610  -0.53302  -0.00243
           Y            0.53303   0.84610   0.00149
           Z            0.00126  -0.00256   1.00000
 This molecule is an asymmetric top.
 Rotational symmetry number  1.
 Rotational temperatures (Kelvin)      0.50071     0.50071     0.30308
 Rotational constants (GHZ):          10.43312    10.43311     6.31520
 Zero-point vibrational energy     224635.0 (Joules/Mol)
                                   53.68904 (Kcal/Mol)
 Warning -- explicit consideration of   2 degrees of freedom as
           vibrations may cause significant error
 Vibrational temperatures:    263.91   580.89  1011.78  1030.33  1030.34
          (Kelvin)           1120.91  1120.91  1199.66  1316.44  1316.44
                             1375.21  1381.29  1423.67  1608.58  1608.58
                             1636.36  1652.88  1728.49  1793.74  1815.56
                             1815.57  1850.56  2110.01  2897.20  3125.81
                             3126.04  3129.71  3129.91  3391.57  3442.31
 
 Zero-point correction=                           0.085559 (Hartree/Particle)
 Thermal correction to Energy=                    0.090239
 Thermal correction to Enthalpy=                  0.091183
 Thermal correction to Gibbs Free Energy=         0.059161
 Sum of electronic and zero-point Energies=           -156.648748
 Sum of electronic and thermal Energies=              -156.644068
 Sum of electronic and thermal Enthalpies=            -156.643124
 Sum of electronic and thermal Free Energies=         -156.675146
 
                     E (Thermal)             CV                S
                      KCal/Mol        Cal/Mol-Kelvin    Cal/Mol-Kelvin
 Total                   56.626             17.891             67.395
 Electronic               0.000              0.000              0.000
 Translational            0.889              2.981             37.993
 Rotational               0.889              2.981             23.662
 Vibrational             54.848             11.929              5.740
 Vibration     1          0.631              1.862              2.293
 Vibration     2          0.769              1.462              0.949
                       Q            Log10(Q)             Ln(Q)
 Total Bot       0.613580D-27        -27.212129        -62.658243
 Total V=0       0.138729D+13         12.142167         27.958373
 Vib (Bot)       0.112343D-38        -38.949455        -89.684436
 Vib (Bot)    1  0.109371D+01          0.038901          0.089573
 Vib (Bot)    2  0.440252D+00         -0.356299         -0.820409
 Vib (V=0)       0.254004D+01          0.404841          0.932181
 Vib (V=0)    1  0.170258D+01          0.231107          0.532144
 Vib (V=0)    2  0.116620D+01          0.066773          0.153750
 Electronic      0.100000D+01          0.000000          0.000000
 Translational   0.164993D+08          7.217465         16.618827
 Rotational      0.331025D+05          4.519861         10.407365
 -------------------------------------------------------------------
 Center     Atomic                   Forces (Hartrees/Bohr)
 Number     Number              X              Y              Z
 -------------------------------------------------------------------
      1        6          -0.000292018   -0.000000858    0.000027227
      2        1           0.000039697    0.000012524   -0.000010479
      3        1           0.000160143   -0.000011194   -0.000153014
      4        6           0.000002639   -0.000291444   -0.000034201
      5        1           0.000028379    0.000044344    0.000008032
      6        1          -0.000028861    0.000156158    0.000149042
      7        6           0.000291880    0.000001931    0.000058808
      8        1          -0.000065146    0.000006627    0.000004866
      9        1          -0.000139013   -0.000006733   -0.000130521
     10        6           0.000000311    0.000291861   -0.000053758
     11        1           0.000002564   -0.000059987   -0.000001109
     12        1          -0.000000575   -0.000143227    0.000135108
 -------------------------------------------------------------------
 Cartesian Forces:  Max     0.000292018 RMS     0.000121706
 FormGI is forming the generalized inverse of G from B-inverse, IUseBI=4.

 GradGradGradGradGradGradGradGradGradGradGradGradGradGradGradGradGradGrad
 Berny optimization.
 Internal  Forces:  Max     0.000211748 RMS     0.000053112
 Search for a local minimum.
 Step number   1 out of a maximum of    2
 All quantities printed in internal units (Hartrees-Bohrs-Radians)
 Second derivative matrix not updated -- analytic derivatives used.
 ITU=  0
     Eigenvalues ---    0.00163   0.01062   0.01359   0.01359   0.01629
     Eigenvalues ---    0.01629   0.01731   0.03048   0.04237   0.04237
     Eigenvalues ---    0.04725   0.05061   0.05271   0.06431   0.08072
     Eigenvalues ---    0.08879   0.08879   0.09384   0.13665   0.15592
     Eigenvalues ---    0.15592   0.17404   0.17404   0.19879   0.19940
     Eigenvalues ---    0.19940   0.22027   0.22150   0.27755   0.27789
 Angle between quadratic step and forces=  61.38 degrees.
 Linear search not attempted -- first point.
 Iteration  1 RMS(Cart)=  0.00074959 RMS(Int)=  0.00000042
 Iteration  2 RMS(Cart)=  0.00000041 RMS(Int)=  0.00000005
 Variable       Old X    -DE/DX   Delta X   Delta X   Delta X     New X
                                 (Linear)    (Quad)   (Total)
    R1        2.20178   0.00001   0.00000   0.00020   0.00020   2.20198
    R2        2.20110   0.00021   0.00000   0.00089   0.00089   2.20199
    R3        2.93504  -0.00007   0.00000  -0.00045  -0.00045   2.93458
    R4        2.93504  -0.00006   0.00000  -0.00045  -0.00045   2.93458
    R5        2.20179   0.00001   0.00000   0.00019   0.00019   2.20198
    R6        2.20110   0.00021   0.00000   0.00088   0.00088   2.20198
    R7        2.93503  -0.00006   0.00000  -0.00045  -0.00045   2.93458
    R8        2.20174   0.00004   0.00000   0.00025   0.00025   2.20199
    R9        2.20126   0.00018   0.00000   0.00072   0.00072   2.20198
   R10        2.93503  -0.00006   0.00000  -0.00044  -0.00044   2.93458
   R11        2.20178   0.00003   0.00000   0.00021   0.00021   2.20199
   R12        2.20120   0.00019   0.00000   0.00077   0.00077   2.20198
    A1        2.14146  -0.00003   0.00000  -0.00109  -0.00109   2.14037
    A2        1.91676  -0.00001   0.00000   0.00031   0.00031   1.91707
    A3        1.91666   0.00000   0.00000   0.00041   0.00041   1.91707
    A4        1.91664   0.00003   0.00000   0.00040   0.00040   1.91704
    A5        1.91673   0.00003   0.00000   0.00032   0.00032   1.91705
    A6        1.57079   0.00000   0.00000   0.00000   0.00000   1.57080
    A7        1.91685  -0.00002   0.00000   0.00022   0.00022   1.91707
    A8        1.91652   0.00004   0.00000   0.00053   0.00053   1.91705
    A9        1.57080   0.00000   0.00000   0.00000   0.00000   1.57080
   A10        2.14150  -0.00004   0.00000  -0.00113  -0.00113   2.14037
   A11        1.91648   0.00001   0.00000   0.00058   0.00058   1.91706
   A12        1.91690   0.00001   0.00000   0.00015   0.00015   1.91705
   A13        1.91659   0.00000   0.00000   0.00046   0.00046   1.91705
   A14        1.91667   0.00003   0.00000   0.00040   0.00040   1.91707
   A15        1.57080   0.00000   0.00000   0.00000   0.00000   1.57080
   A16        2.14166  -0.00004   0.00000  -0.00129  -0.00129   2.14037
   A17        1.91647   0.00001   0.00000   0.00058   0.00058   1.91705
   A18        1.91680   0.00001   0.00000   0.00027   0.00027   1.91707
   A19        1.57080   0.00000   0.00000   0.00000   0.00000   1.57080
   A20        1.91655   0.00000   0.00000   0.00050   0.00050   1.91705
   A21        1.91675   0.00002   0.00000   0.00032   0.00032   1.91706
   A22        1.91655   0.00001   0.00000   0.00050   0.00050   1.91705
   A23        1.91673   0.00002   0.00000   0.00034   0.00034   1.91707
   A24        2.14163  -0.00004   0.00000  -0.00126  -0.00126   2.14037
    D1        2.40526  -0.00003   0.00000  -0.00194  -0.00194   2.40332
    D2        0.00102   0.00000   0.00000  -0.00104  -0.00104  -0.00003
    D3       -1.93866  -0.00002   0.00000  -0.00128  -0.00128  -1.93994
    D4        0.00103   0.00000   0.00000  -0.00106  -0.00106  -0.00002
    D5       -2.40321   0.00003   0.00000  -0.00016  -0.00016  -2.40337
    D6        1.94030   0.00001   0.00000  -0.00040  -0.00040   1.93990
    D7       -1.93847  -0.00004   0.00000  -0.00145  -0.00145  -1.93993
    D8        1.94047  -0.00001   0.00000  -0.00056  -0.00056   1.93991
    D9        0.00079  -0.00003   0.00000  -0.00080  -0.00080   0.00000
   D10        1.93875   0.00002   0.00000   0.00119   0.00119   1.93994
   D11       -2.40513   0.00002   0.00000   0.00179   0.00179  -2.40334
   D12       -0.00077  -0.00001   0.00000   0.00078   0.00078   0.00001
   D13       -1.94022  -0.00001   0.00000   0.00032   0.00032  -1.93990
   D14       -0.00092  -0.00001   0.00000   0.00093   0.00093   0.00001
   D15        2.40344  -0.00004   0.00000  -0.00009  -0.00009   2.40336
   D16       -0.00079   0.00003   0.00000   0.00080   0.00080   0.00000
   D17        1.93851   0.00003   0.00000   0.00140   0.00140   1.93991
   D18       -1.94031   0.00000   0.00000   0.00039   0.00039  -1.93993
   D19        1.93843   0.00004   0.00000   0.00148   0.00148   1.93991
   D20       -1.94039   0.00001   0.00000   0.00046   0.00046  -1.93993
   D21       -0.00079   0.00003   0.00000   0.00080   0.00080   0.00000
   D22       -2.40515   0.00002   0.00000   0.00180   0.00180  -2.40335
   D23       -0.00077  -0.00001   0.00000   0.00078   0.00078   0.00000
   D24        1.93882   0.00001   0.00000   0.00112   0.00112   1.93993
   D25       -0.00089  -0.00001   0.00000   0.00089   0.00089   0.00000
   D26        2.40348  -0.00004   0.00000  -0.00014  -0.00014   2.40335
   D27       -1.94011  -0.00002   0.00000   0.00020   0.00020  -1.93991
   D28        0.00079  -0.00003   0.00000  -0.00080  -0.00080   0.00000
   D29       -1.93851  -0.00003   0.00000  -0.00141  -0.00141  -1.93991
   D30        1.94033   0.00000   0.00000  -0.00041  -0.00041   1.93992
   D31       -1.93854  -0.00003   0.00000  -0.00137  -0.00137  -1.93991
   D32        2.40534  -0.00002   0.00000  -0.00198  -0.00198   2.40336
   D33        0.00100   0.00000   0.00000  -0.00098  -0.00098   0.00001
   D34        1.94026   0.00000   0.00000  -0.00033  -0.00033   1.93993
   D35        0.00096   0.00001   0.00000  -0.00094  -0.00094   0.00002
   D36       -2.40338   0.00003   0.00000   0.00005   0.00005  -2.40333
         Item               Value     Threshold  Converged?
 Maximum Force            0.000212     0.000450     YES
 RMS     Force            0.000053     0.000300     YES
 Maximum Displacement     0.002295     0.001800     NO 
 RMS     Displacement     0.000750     0.001200     YES
 Predicted change in Energy=-7.744148D-07
 GradGradGradGradGradGradGradGradGradGradGradGradGradGradGradGradGradGrad

 1|1|UNPC-ZIKO|Freq|RB3LYP|6-31G(d,p)|C4H8(2-)|ZIKO|07-Aug-2023|0||#N G
 eom=AllCheck Guess=TCheck SCRF=Check GenChk RB3LYP/6-31G(d,p) Freq||M0
 001||-2,1|C,1.0982285343,-0.0005515921,0.0029610678|H,1.6538661437,0.0
 006062892,1.0270668505|H,1.6597296151,-0.0022701315,-1.0175305086|C,0.
 000531884,1.0982346567,-0.0019206081|H,0.0029873583,1.6547583143,-1.02
 55538507|H,-0.0013543834,1.6588219272,1.0190767345|C,-1.0982548763,0.0
 00533453,-0.002328525|H,-1.6585300597,0.0022199744,1.019224125|H,-1.65
 49515594,-0.0005953451,-1.0255468325|C,-0.0005616517,-1.0982521041,0.0
 013185409|H,0.0016264147,-1.6576143476,-1.0207554843|H,-0.0033174196,-
 1.6558910944,1.0239884806||Version=EM64W-G09RevD.01|HF=-156.7343067|RM
 SD=3.113e-009|RMSF=1.217e-004|ZeroPoint=0.0855589|Thermal=0.0902386|Di
 pole=0.0002332,0.0001571,0.0002059|DipoleDeriv=0.1757689,-0.0000334,-0
 .0066783,-0.0000325,0.1261201,0.0033372,-0.0056115,0.0033646,2.5970622
 ,-0.3847922,-0.0006164,-0.4987246,-0.0014691,-0.2619024,-0.0015866,-1.
 0634281,-0.0012065,-1.5534014,-0.3934374,0.0007577,0.5061539,0.0016079
 ,-0.2616493,-0.0020919,1.0689218,-0.0022514,-1.5435589,0.1261338,0.000
 0398,-0.0052785,0.0000171,0.175691,0.0042027,-0.0053311,0.0033993,2.59
 71209,-0.261934,-0.002401,0.0030142,-0.0011286,-0.3861966,0.4998468,0.
 0033137,1.0645403,-1.5519664,-0.2616475,0.0022643,0.0024898,0.0010175,
 -0.3919789,-0.5050468,0.0022224,-1.0678979,-1.5450893,0.1753846,-0.000
 0341,-0.0048515,-0.0000403,0.1261563,0.0033621,-0.0052337,0.0033909,2.
 5973343,-0.3918649,0.000744,0.5041368,0.0015384,-0.2618982,-0.0019814,
 1.0688428,-0.002315,-1.5460666,-0.3861051,-0.0006158,-0.5007574,-0.001
 3986,-0.2617735,-0.0014834,-1.0639232,-0.0012468,-1.5513658,0.1261586,
 0.0000212,-0.005656,0.0000179,0.1754395,0.0028675,-0.00569,0.0032497,2
 .59729,-0.2619314,0.0025073,0.0028107,0.0010863,-0.3905278,-0.5031646,
 0.002429,-1.0678686,-1.5474835,-0.2617333,-0.0026337,0.0033409,-0.0012
 162,-0.3874803,0.5017384,0.0034881,1.0648415,-1.5498755|Polar=105.9951
 563,0.0000134,105.9950812,-0.1161226,0.0711832,162.3949685|PG=C01 [X(C
 4H8)]|NImag=0||0.42384615,-0.00005332,0.32171066,0.00008979,0.00000535
 ,0.31625446,-0.07045780,-0.00002745,-0.02817257,0.07439940,-0.00007920
 ,-0.03741520,-0.00006490,0.00008257,0.04580603,-0.06690529,-0.00004244
 ,-0.09202283,0.06685205,0.00005839,0.10894846,-0.07110327,0.00006292,0
 .02846210,0.01169640,-0.00000489,0.00251728,0.07527393,0.00011740,-0.0
 3736114,-0.00009462,-0.00001137,-0.00435295,0.00000167,-0.00011562,0.0
 4576209,0.06722264,-0.00011125,-0.09184515,-0.00240555,0.00000396,-0.0
 0236571,-0.06726993,0.00012503,0.10851204,-0.09786276,0.09969824,-0.00
 013484,-0.00176846,0.00754666,-0.00103211,-0.00182706,0.00768786,0.000
 92728,0.32170843,0.05375163,-0.09801625,0.00014448,0.00324401,-0.00174
 861,-0.00128216,0.00326665,-0.00180947,0.00134218,0.00005140,0.4238404
 6,-0.00006837,0.00022783,-0.11549938,-0.00725054,0.02127623,0.02164510
 ,0.00710184,-0.02116503,0.02172860,0.00001906,0.00003706,0.31624014,-0
 .00172004,0.00756118,-0.02127779,-0.00354392,0.00418493,-0.00238027,0.
 00023214,-0.00279500,-0.00166091,-0.03741327,-0.00015929,0.00013766,0.
 04580600,0.00323244,-0.00178738,0.00725017,0.00317028,-0.00355882,0.00
 786372,-0.00206191,0.00024285,0.00475927,-0.00008093,-0.07053819,0.028
 17981,0.00017259,0.07451550,0.00125956,0.00101958,0.02163802,-0.007838
 70,0.00240656,-0.02477776,0.00480400,-0.00170652,-0.00573358,0.0001544
 8,0.06691142,-0.09192499,-0.00017765,-0.06687554,0.10881447,-0.0018170
 4,0.00767522,0.02114912,0.00023680,-0.00279681,0.00170339,-0.00359796,
 0.00419356,0.00244944,-0.03736178,0.00012535,0.00010882,-0.00435303,0.
 00000513,-0.00000617,0.04576253,0.00327710,-0.00183150,-0.00714573,-0.
 00205598,0.00023821,-0.00480135,0.00324755,-0.00359762,-0.00794000,0.0
 0005025,-0.07101361,-0.02844411,0.00001091,0.01169606,-0.00250532,-0.0
 0014319,0.07514923,-0.00136610,-0.00093795,0.02173511,-0.00475431,0.00
 166680,-0.00573970,0.00796058,-0.00243883,-0.02465245,0.00008724,-0.06
 721256,-0.09192862,-0.00000339,0.00242061,-0.00236456,-0.00010895,0.06
 723970,0.10863016,-0.06677061,0.00000437,-0.00008337,-0.00627750,0.000
 00110,-0.00357884,-0.00626358,0.00001205,0.00346101,-0.09802282,-0.053
 74827,0.00015548,-0.00182467,-0.00327651,-0.00136907,-0.00173242,-0.00
 323650,0.00125182,0.42381038,0.00000274,-0.05862923,0.00005867,0.00001
 730,0.00738381,0.00001189,-0.00000381,0.00740996,0.00001009,-0.0996990
 6,-0.09786357,-0.00024957,-0.00758109,-0.00177557,0.00099742,-0.007654
 06,-0.00181782,-0.00096270,-0.00005154,0.32169553,-0.00013304,0.000065
 94,-0.02035439,0.00801968,0.00000662,0.01611883,-0.00814498,0.00001557
 ,0.01609595,0.00019208,-0.00011533,-0.11549644,0.02118555,0.00722327,0
 .02171550,-0.02125623,-0.00712995,0.02165738,0.00037933,-0.00001872,0.
 31618679,-0.00624966,-0.00000400,-0.00812954,0.00151627,0.00000685,0.0
 0456036,-0.00071703,-0.00000019,0.00009192,-0.00182541,-0.00322913,0.0
 0716771,-0.00359738,-0.00320785,0.00793880,0.00023281,0.00206970,0.004
 78488,-0.07091213,0.00006008,0.02827617,0.07503796,0.00001095,0.007383
 60,0.00001376,-0.00000651,-0.00010060,-0.00000253,-0.00000023,-0.00111
 596,-0.00001447,-0.00765307,-0.00174036,0.02123500,-0.00419289,-0.0035
 5415,0.00238233,0.00279030,0.00023579,0.00167628,0.00010917,-0.0374060
 9,-0.00009229,-0.00011353,0.04580366,0.00346924,0.00000567,0.01609493,
 -0.00454968,0.00000248,-0.00084389,0.00010141,-0.00001559,-0.01216355,
 0.00093824,-0.00129715,0.02168096,0.00247974,0.00784867,-0.02472701,-0
 .00168225,-0.00478835,-0.00572392,0.06701707,-0.00011262,-0.09159275,-
 0.06702998,0.00012466,0.10833104,-0.00629045,0.00001696,0.00803530,-0.
 00071685,-0.00000002,-0.00004776,0.00151496,-0.00000721,-0.00455896,-0
 .00179151,-0.00328401,-0.00722900,0.00024632,0.00204817,-0.00477721,-0
 .00355890,-0.00320885,-0.00786366,-0.07059993,-0.00002752,-0.02830191,
 0.01169409,-0.00001019,-0.00245856,0.07459100,0.00000251,0.00741000,0.
 00000572,-0.00000014,-0.00111549,-0.00001425,0.00000624,-0.00010475,0.
 00000202,-0.00758478,-0.00179918,-0.02119075,0.00280201,0.00023248,-0.
 00168811,-0.00418594,-0.00358790,-0.00244989,-0.00007423,-0.03736127,-
 0.00006408,-0.00000567,-0.00435346,0.00000456,0.00008263,0.04576457,-0
 .00356590,0.00001049,0.01612116,-0.00003839,-0.00001543,-0.01216470,0.
 00456850,-0.00000289,-0.00083958,-0.00102082,0.00132777,0.02169289,0.0
 0169110,0.00477031,-0.00574556,-0.00236640,-0.00795119,-0.02471120,-0.
 06708979,-0.00004604,-0.09220626,0.00248061,0.00000197,-0.00235853,0.0
 6705498,0.00005781,0.10905150,-0.09801358,-0.09969814,0.00016508,-0.00
 177747,-0.00755528,-0.00101764,-0.00183944,-0.00768094,0.00094013,-0.0
 5862913,-0.00000494,-0.00010601,0.00738424,0.00000953,-0.00001160,0.00
 740952,-0.00002266,-0.00001705,-0.09786962,0.09969951,-0.00009743,-0.0
 0180877,0.00765832,0.00091775,-0.00178404,0.00757812,-0.00104367,0.321
 69750,-0.05374844,-0.09786903,-0.00018914,-0.00326655,-0.00179435,0.00
 134649,-0.00324393,-0.00174088,-0.00127543,-0.00000250,-0.06677078,0.0
 0003961,-0.00001466,-0.00627309,0.00355959,0.00000089,-0.00626794,-0.0
 0347949,0.05374693,-0.09802006,0.00006331,0.00325435,-0.00181028,0.001
 36518,0.00326105,-0.00174962,-0.00125662,0.00005113,0.42381544,0.00008
 008,-0.00027050,-0.11549674,-0.00726728,-0.02120178,0.02169797,0.00712
 893,0.02122638,0.02167373,-0.00009702,0.00009293,-0.02035445,-0.000019
 61,-0.00804205,0.01611205,-0.00001167,0.00812274,0.01610322,-0.0000094
 6,0.00021582,-0.11549659,0.00713926,-0.02118082,0.02173215,-0.00721463
 ,0.02125938,0.02164103,0.00000253,-0.00032496,0.31619563,-0.00173260,-
 0.00763397,-0.02127143,-0.00355076,-0.00418890,-0.00237212,0.00023721,
 0.00278919,-0.00167259,0.00738416,0.00000137,-0.00001366,-0.00010075,-
 0.00001105,-0.00000206,-0.00111592,0.00000020,0.00002540,-0.00181685,0
 .00763659,0.02115369,-0.00359240,0.00420167,0.00246595,0.00024452,-0.0
 0279840,0.00169543,-0.03740727,0.00014831,0.00011877,0.04580402,-0.003
 22944,-0.00180874,-0.00716848,-0.00319332,-0.00358176,-0.00792252,0.00
 207070,0.00022749,-0.00477667,-0.00002521,-0.00625600,0.00810943,0.000
 01079,0.00151718,-0.00455876,0.00000002,-0.00071696,-0.00008238,0.0032
 6309,-0.00180830,-0.00717572,0.00323080,-0.00358948,-0.00790948,-0.002
 05666,0.00023158,-0.00479014,0.00006201,-0.07081551,-0.02824169,-0.000
 14715,0.07490598,0.00127143,-0.00096676,0.02165163,-0.00783262,-0.0024
 5954,-0.02474613,0.00479806,0.00168475,-0.00572106,-0.00001710,-0.0034
 9235,0.01609750,0.00000218,0.00455218,-0.00084198,0.00002304,-0.000090
 21,-0.01216392,-0.00137801,-0.00093169,0.02174469,0.00792775,-0.002447
 73,-0.02469903,-0.00476829,0.00167730,-0.00573632,0.00009866,-0.066979
 04,-0.09165973,-0.00012103,0.06698336,0.10843405,-0.00182834,-0.007602
 00,0.02116816,0.00024390,0.00280300,0.00170095,-0.00360630,-0.00418972
 ,0.00247554,0.00740961,-0.00001476,-0.00002298,-0.00111563,0.00000011,
 0.00002561,-0.00010461,0.00001148,0.00000354,-0.00172025,0.00760085,-0
 .02127290,0.00022165,-0.00279399,-0.00166893,-0.00354923,0.00417764,-0
 .00236565,-0.03736195,-0.00018659,0.00015011,-0.00435337,0.00001438,-0
 .00000407,0.04576450,-0.00328436,-0.00178578,0.00718471,0.00204716,0.0
 0023974,0.00478310,-0.00322366,-0.00355960,0.00787528,0.00001114,-0.00
 628443,-0.00805551,0.00000052,-0.00071685,0.00005734,-0.00001047,0.001
 51406,0.00456042,0.00325033,-0.00180738,0.00722138,-0.00206141,0.00024
 732,0.00477196,0.00318566,-0.00356697,0.00789395,-0.00009666,-0.070703
 89,0.02834456,0.00000215,0.01169452,0.00246974,0.00017961,0.07472927,-
 0.00135402,0.00099404,0.02172320,-0.00476210,-0.00167939,-0.00574963,0
 .00797222,0.00237008,-0.02468924,-0.00001647,0.00354371,0.01611868,0.0
 0002341,0.00004957,-0.01216459,-0.00000213,-0.00456623,-0.00084150,0.0
 0124382,0.00102744,0.02162728,0.00479206,-0.00169615,-0.00573039,-0.00
 787029,0.00240029,-0.02474441,0.00016924,0.06713050,-0.09214827,-0.000
 00636,-0.00246693,-0.00235971,-0.00018938,-0.06710692,0.10895857||0.00
 029202,0.00000086,-0.00002723,-0.00003970,-0.00001252,0.00001048,-0.00
 016014,0.00001119,0.00015301,-0.00000264,0.00029144,0.00003420,-0.0000
 2838,-0.00004434,-0.00000803,0.00002886,-0.00015616,-0.00014904,-0.000
 29188,-0.00000193,-0.00005881,0.00006515,-0.00000663,-0.00000487,0.000
 13901,0.00000673,0.00013052,-0.00000031,-0.00029186,0.00005376,-0.0000
 0256,0.00005999,0.00000111,0.00000058,0.00014323,-0.00013511|||@


 MEMORIES ARE LIKE AN ENGLISH GRAMMER LESSON -
 PRESENT TENSE, AND PAST PERFECT.
 Job cpu time:       0 days  0 hours  1 minutes 15.0 seconds.
 File lengths (MBytes):  RWF=     16 Int=      0 D2E=      0 Chk=      2 Scr=      1
 Normal termination of Gaussian 09 at Mon Aug 07 21:51:10 2023.
