# Supplementary material for: HOMA Index Establishes Similarity to a Reference Molecule
Source: J Chem Inf Model. 2023 Dec 6;63(24):7744–54. doi: 10.1021/acs.jcim.3c01551 (PMC10751799; doi:10.1021/acs.jcim.3c01551)
Supplement: Supplementary file 3 — ci3c01551_si_003.zip [file ci3c01551_si_003.zip › 23.log]

 Entering Gaussian System, Link 0=g09
 Initial command:
 /mnt/opt/groups/app-gaussian//g09/l1.exe "/scratch/8010242.torquesrv1.cis.gov.pl/Gau-34891.inp" -scrdir="/scratch/8010242.torquesrv1.cis.gov.pl/"
 Entering Link 1 = /mnt/opt/groups/app-gaussian//g09/l1.exe PID=     34894.
  
 Copyright (c) 1988,1990,1992,1993,1995,1998,2003,2009,2013,
            Gaussian, Inc.  All Rights Reserved.
  
 This is part of the Gaussian(R) 09 program.  It is based on
 the Gaussian(R) 03 system (copyright 2003, Gaussian, Inc.),
 the Gaussian(R) 98 system (copyright 1998, Gaussian, Inc.),
 the Gaussian(R) 94 system (copyright 1995, Gaussian, Inc.),
 the Gaussian 92(TM) system (copyright 1992, Gaussian, Inc.),
 the Gaussian 90(TM) system (copyright 1990, Gaussian, Inc.),
 the Gaussian 88(TM) system (copyright 1988, Gaussian, Inc.),
 the Gaussian 86(TM) system (copyright 1986, Carnegie Mellon
 University), and the Gaussian 82(TM) system (copyright 1983,
 Carnegie Mellon University). Gaussian is a federally registered
 trademark of Gaussian, Inc.
  
 This software contains proprietary and confidential information,
 including trade secrets, belonging to Gaussian, Inc.
  
 This software is provided under written license and may be
 used, copied, transmitted, or stored only in accord with that
 written license.
  
 The following legend is applicable only to US Government
 contracts under FAR:
  
                    RESTRICTED RIGHTS LEGEND
  
 Use, reproduction and disclosure by the US Government is
 subject to restrictions as set forth in subparagraphs (a)
 and (c) of the Commercial Computer Software - Restricted
 Rights clause in FAR 52.227-19.
  
 Gaussian, Inc.
 340 Quinnipiac St., Bldg. 40, Wallingford CT 06492
  
  
 ---------------------------------------------------------------
 Warning -- This program may not be used in any manner that
 competes with the business of Gaussian, Inc. or will provide
 assistance to any competitor of Gaussian, Inc.  The licensee
 of this program is prohibited from giving any competitor of
 Gaussian, Inc. access to this program.  By using this program,
 the user acknowledges that Gaussian, Inc. is engaged in the
 business of creating and licensing software in the field of
 computational chemistry and represents and warrants to the
 licensee that it is not a competitor of Gaussian, Inc. and that
 it will not use this program in any manner prohibited above.
 ---------------------------------------------------------------
  

 Cite this work as:
 Gaussian 09, Revision D.01,
 M. J. Frisch, G. W. Trucks, H. B. Schlegel, G. E. Scuseria, 
 M. A. Robb, J. R. Cheeseman, G. Scalmani, V. Barone, B. Mennucci, 
 G. A. Petersson, H. Nakatsuji, M. Caricato, X. Li, H. P. Hratchian, 
 A. F. Izmaylov, J. Bloino, G. Zheng, J. L. Sonnenberg, M. Hada, 
 M. Ehara, K. Toyota, R. Fukuda, J. Hasegawa, M. Ishida, T. Nakajima, 
 Y. Honda, O. Kitao, H. Nakai, T. Vreven, J. A. Montgomery, Jr., 
 J. E. Peralta, F. Ogliaro, M. Bearpark, J. J. Heyd, E. Brothers, 
 K. N. Kudin, V. N. Staroverov, T. Keith, R. Kobayashi, J. Normand, 
 K. Raghavachari, A. Rendell, J. C. Burant, S. S. Iyengar, J. Tomasi, 
 M. Cossi, N. Rega, J. M. Millam, M. Klene, J. E. Knox, J. B. Cross, 
 V. Bakken, C. Adamo, J. Jaramillo, R. Gomperts, R. E. Stratmann, 
 O. Yazyev, A. J. Austin, R. Cammi, C. Pomelli, J. W. Ochterski, 
 R. L. Martin, K. Morokuma, V. G. Zakrzewski, G. A. Voth, 
 P. Salvador, J. J. Dannenberg, S. Dapprich, A. D. Daniels, 
 O. Farkas, J. B. Foresman, J. V. Ortiz, J. Cioslowski, 
 and D. J. Fox, Gaussian, Inc., Wallingford CT, 2013.
 
 ******************************************
 Gaussian 09:  ES64L-G09RevD.01 24-Apr-2013
                20-Apr-2022 
 ******************************************
 %nproc=20
 Will use up to   20 processors via shared memory.
 %mem=20000MB
 ----------------------------------------------------------------------
 #p opt freq b3lyp/6-31g(d,p) empiricaldispersion=gd3 int=(grid=ultrafi
 ne,acc2e=12) scf=(maxcyc=500,ferm,novaracc,noincfoc,intrep) nosymm
 ----------------------------------------------------------------------
 1/14=-1,18=20,19=15,26=4,38=1/1,3;
 2/9=110,12=2,15=1,17=6,18=5,40=1/2;
 3/5=1,6=6,7=101,11=2,16=1,25=1,30=1,71=1,74=-5,75=-5,124=31/1,2,3;
 4//1;
 5/5=100002,7=500,17=20,22=13,38=1,87=12/2;
 6/7=2,8=2,9=2,10=2,28=1/1;
 7/30=1,87=12/1,2,3,16;
 1/14=-1,18=20,19=15,26=4/3(2);
 2/9=110,15=1/2;
 99//99;
 2/9=110,15=1/2;
 3/5=1,6=6,7=101,11=2,16=1,25=1,30=1,71=1,74=-5,75=-5,124=31/1,2,3;
 4/5=5,16=3,69=1/1;
 5/5=100002,7=500,17=20,22=13,38=1,87=12/2;
 7/30=1,87=12/1,2,3,16;
 1/14=-1,18=20,19=15,26=4/3(-5);
 2/9=110,15=1/2;
 6/7=2,8=2,9=2,10=2,19=2,28=1/1;
 99/9=1/99;
 Leave Link    1 at Wed Apr 20 16:10:47 2022, MaxMem=  2621440000 cpu:         4.0
 (Enter /mnt/opt/groups/app-gaussian//g09/l101.exe)
 -------------------
 Title Card Required
 -------------------
 Symbolic Z-matrix:
 Charge =  0 Multiplicity = 1
 C                     0.        2.84421   0. 
 C                     0.        1.48792   0. 
 C                    -1.28858   0.74396   0. 
 C                    -2.46316   1.42211   0. 
 C                     1.28858   0.74396   0. 
 C                    -1.28858  -0.74396   0. 
 C                     0.       -1.48792   0. 
 C                     1.28858  -0.74396   0. 
 C                     0.       -2.84421   0. 
 C                    -2.46316  -1.42211   0. 
 C                     2.46316   1.42211   0. 
 C                     2.46316  -1.42211   0. 
 C                    -3.78806  -0.73512   0.20563 
 H                    -4.57967  -1.27749  -0.32696 
 H                    -4.04224  -0.82802   1.27517 
 C                    -3.78806   0.73512  -0.20563 
 H                    -4.57967   1.27749   0.32696 
 H                    -4.04224   0.82802  -1.27517 
 C                    -2.53067  -2.913    -0.20563 
 H                    -3.39618  -3.32737   0.32696 
 H                    -2.73821  -3.08667  -1.27517 
 C                    -1.2574   -3.64812   0.20563 
 H                    -1.18349  -4.60486  -0.32696 
 H                    -1.30403  -3.91469   1.27517 
 C                     1.2574   -3.64812  -0.20563 
 H                     1.18349  -4.60486   0.32696 
 H                     1.30403  -3.91469  -1.27517 
 C                     2.53067  -2.913     0.20563 
 H                     3.39618  -3.32737  -0.32696 
 H                     2.73821  -3.08667   1.27517 
 C                     3.78806  -0.73512  -0.20563 
 H                     4.57967  -1.27749   0.32696 
 H                     4.04224  -0.82802  -1.27517 
 C                     3.78806   0.73512   0.20563 
 H                     4.57967   1.27749  -0.32696 
 H                     4.04224   0.82802   1.27517 
 C                     2.53067   2.913    -0.20563 
 H                     3.39618   3.32737   0.32696 
 H                     2.73821   3.08667  -1.27517 
 C                     1.2574    3.64812   0.20563 
 H                     1.18349   4.60486  -0.32696 
 H                     1.30403   3.91469   1.27517 
 C                    -1.2574    3.64812  -0.20563 
 H                    -1.18349   4.60486   0.32696 
 H                    -1.30403   3.91469  -1.27517 
 C                    -2.53067   2.913     0.20563 
 H                    -3.39618   3.32737  -0.32696 
 H                    -2.73821   3.08667   1.27517 
 
 NAtoms=     48 NQM=       48 NQMF=       0 NMMI=      0 NMMIF=      0
                NMic=       0 NMicF=      0.
                    Isotopes and Nuclear Properties:
 (Nuclear quadrupole moments (NQMom) in fm**2, nuclear magnetic moments (NMagM)
  in nuclear magnetons)

  Atom         1           2           3           4           5           6           7           8           9          10
 IAtWgt=          12          12          12          12          12          12          12          12          12          12
 AtmWgt=  12.0000000  12.0000000  12.0000000  12.0000000  12.0000000  12.0000000  12.0000000  12.0000000  12.0000000  12.0000000
 NucSpn=           0           0           0           0           0           0           0           0           0           0
 AtZEff=   0.0000000   0.0000000   0.0000000   0.0000000   0.0000000   0.0000000   0.0000000   0.0000000   0.0000000   0.0000000
 NQMom=    0.0000000   0.0000000   0.0000000   0.0000000   0.0000000   0.0000000   0.0000000   0.0000000   0.0000000   0.0000000
 NMagM=    0.0000000   0.0000000   0.0000000   0.0000000   0.0000000   0.0000000   0.0000000   0.0000000   0.0000000   0.0000000
 AtZNuc=   6.0000000   6.0000000   6.0000000   6.0000000   6.0000000   6.0000000   6.0000000   6.0000000   6.0000000   6.0000000

  Atom        11          12          13          14          15          16          17          18          19          20
 IAtWgt=          12          12          12           1           1          12           1           1          12           1
 AtmWgt=  12.0000000  12.0000000  12.0000000   1.0078250   1.0078250  12.0000000   1.0078250   1.0078250  12.0000000   1.0078250
 NucSpn=           0           0           0           1           1           0           1           1           0           1
 AtZEff=   0.0000000   0.0000000   0.0000000   0.0000000   0.0000000   0.0000000   0.0000000   0.0000000   0.0000000   0.0000000
 NQMom=    0.0000000   0.0000000   0.0000000   0.0000000   0.0000000   0.0000000   0.0000000   0.0000000   0.0000000   0.0000000
 NMagM=    0.0000000   0.0000000   0.0000000   2.7928460   2.7928460   0.0000000   2.7928460   2.7928460   0.0000000   2.7928460
 AtZNuc=   6.0000000   6.0000000   6.0000000   1.0000000   1.0000000   6.0000000   1.0000000   1.0000000   6.0000000   1.0000000

  Atom        21          22          23          24          25          26          27          28          29          30
 IAtWgt=           1          12           1           1          12           1           1          12           1           1
 AtmWgt=   1.0078250  12.0000000   1.0078250   1.0078250  12.0000000   1.0078250   1.0078250  12.0000000   1.0078250   1.0078250
 NucSpn=           1           0           1           1           0           1           1           0           1           1
 AtZEff=   0.0000000   0.0000000   0.0000000   0.0000000   0.0000000   0.0000000   0.0000000   0.0000000   0.0000000   0.0000000
 NQMom=    0.0000000   0.0000000   0.0000000   0.0000000   0.0000000   0.0000000   0.0000000   0.0000000   0.0000000   0.0000000
 NMagM=    2.7928460   0.0000000   2.7928460   2.7928460   0.0000000   2.7928460   2.7928460   0.0000000   2.7928460   2.7928460
 AtZNuc=   1.0000000   6.0000000   1.0000000   1.0000000   6.0000000   1.0000000   1.0000000   6.0000000   1.0000000   1.0000000

  Atom        31          32          33          34          35          36          37          38          39          40
 IAtWgt=          12           1           1          12           1           1          12           1           1          12
 AtmWgt=  12.0000000   1.0078250   1.0078250  12.0000000   1.0078250   1.0078250  12.0000000   1.0078250   1.0078250  12.0000000
 NucSpn=           0           1           1           0           1           1           0           1           1           0
 AtZEff=   0.0000000   0.0000000   0.0000000   0.0000000   0.0000000   0.0000000   0.0000000   0.0000000   0.0000000   0.0000000
 NQMom=    0.0000000   0.0000000   0.0000000   0.0000000   0.0000000   0.0000000   0.0000000   0.0000000   0.0000000   0.0000000
 NMagM=    0.0000000   2.7928460   2.7928460   0.0000000   2.7928460   2.7928460   0.0000000   2.7928460   2.7928460   0.0000000
 AtZNuc=   6.0000000   1.0000000   1.0000000   6.0000000   1.0000000   1.0000000   6.0000000   1.0000000   1.0000000   6.0000000

  Atom        41          42          43          44          45          46          47          48
 IAtWgt=           1           1          12           1           1          12           1           1
 AtmWgt=   1.0078250   1.0078250  12.0000000   1.0078250   1.0078250  12.0000000   1.0078250   1.0078250
 NucSpn=           1           1           0           1           1           0           1           1
 AtZEff=   0.0000000   0.0000000   0.0000000   0.0000000   0.0000000   0.0000000   0.0000000   0.0000000
 NQMom=    0.0000000   0.0000000   0.0000000   0.0000000   0.0000000   0.0000000   0.0000000   0.0000000
 NMagM=    2.7928460   2.7928460   0.0000000   2.7928460   2.7928460   0.0000000   2.7928460   2.7928460
 AtZNuc=   1.0000000   1.0000000   6.0000000   1.0000000   1.0000000   6.0000000   1.0000000   1.0000000
 Leave Link  101 at Wed Apr 20 16:10:48 2022, MaxMem=  2621440000 cpu:        15.2
 (Enter /mnt/opt/groups/app-gaussian//g09/l103.exe)

 GradGradGradGradGradGradGradGradGradGradGradGradGradGradGradGradGradGrad
 Berny optimization.
 Initialization pass.
                           ----------------------------
                           !    Initial Parameters    !
                           ! (Angstroms and Degrees)  !
 --------------------------                            --------------------------
 ! Name  Definition              Value          Derivative Info.                !
 --------------------------------------------------------------------------------
 ! R1    R(1,2)                  1.3563         estimate D2E/DX2                !
 ! R2    R(1,40)                 1.5065         estimate D2E/DX2                !
 ! R3    R(1,43)                 1.5065         estimate D2E/DX2                !
 ! R4    R(2,3)                  1.4879         estimate D2E/DX2                !
 ! R5    R(2,5)                  1.4879         estimate D2E/DX2                !
 ! R6    R(3,4)                  1.3563         estimate D2E/DX2                !
 ! R7    R(3,6)                  1.4879         estimate D2E/DX2                !
 ! R8    R(4,16)                 1.5065         estimate D2E/DX2                !
 ! R9    R(4,46)                 1.5065         estimate D2E/DX2                !
 ! R10   R(5,8)                  1.4879         estimate D2E/DX2                !
 ! R11   R(5,11)                 1.3563         estimate D2E/DX2                !
 ! R12   R(6,7)                  1.4879         estimate D2E/DX2                !
 ! R13   R(6,10)                 1.3563         estimate D2E/DX2                !
 ! R14   R(7,8)                  1.4879         estimate D2E/DX2                !
 ! R15   R(7,9)                  1.3563         estimate D2E/DX2                !
 ! R16   R(8,12)                 1.3563         estimate D2E/DX2                !
 ! R17   R(9,22)                 1.5065         estimate D2E/DX2                !
 ! R18   R(9,25)                 1.5065         estimate D2E/DX2                !
 ! R19   R(10,13)                1.5065         estimate D2E/DX2                !
 ! R20   R(10,19)                1.5065         estimate D2E/DX2                !
 ! R21   R(11,34)                1.5065         estimate D2E/DX2                !
 ! R22   R(11,37)                1.5065         estimate D2E/DX2                !
 ! R23   R(12,28)                1.5065         estimate D2E/DX2                !
 ! R24   R(12,31)                1.5065         estimate D2E/DX2                !
 ! R25   R(13,14)                1.0975         estimate D2E/DX2                !
 ! R26   R(13,15)                1.1032         estimate D2E/DX2                !
 ! R27   R(13,16)                1.5267         estimate D2E/DX2                !
 ! R28   R(16,17)                1.0975         estimate D2E/DX2                !
 ! R29   R(16,18)                1.1032         estimate D2E/DX2                !
 ! R30   R(19,20)                1.0975         estimate D2E/DX2                !
 ! R31   R(19,21)                1.1032         estimate D2E/DX2                !
 ! R32   R(19,22)                1.5267         estimate D2E/DX2                !
 ! R33   R(22,23)                1.0975         estimate D2E/DX2                !
 ! R34   R(22,24)                1.1032         estimate D2E/DX2                !
 ! R35   R(25,26)                1.0975         estimate D2E/DX2                !
 ! R36   R(25,27)                1.1032         estimate D2E/DX2                !
 ! R37   R(25,28)                1.5267         estimate D2E/DX2                !
 ! R38   R(28,29)                1.0975         estimate D2E/DX2                !
 ! R39   R(28,30)                1.1032         estimate D2E/DX2                !
 ! R40   R(31,32)                1.0975         estimate D2E/DX2                !
 ! R41   R(31,33)                1.1032         estimate D2E/DX2                !
 ! R42   R(31,34)                1.5267         estimate D2E/DX2                !
 ! R43   R(34,35)                1.0975         estimate D2E/DX2                !
 ! R44   R(34,36)                1.1032         estimate D2E/DX2                !
 ! R45   R(37,38)                1.0975         estimate D2E/DX2                !
 ! R46   R(37,39)                1.1032         estimate D2E/DX2                !
 ! R47   R(37,40)                1.5267         estimate D2E/DX2                !
 ! R48   R(40,41)                1.0975         estimate D2E/DX2                !
 ! R49   R(40,42)                1.1032         estimate D2E/DX2                !
 ! R50   R(43,44)                1.0975         estimate D2E/DX2                !
 ! R51   R(43,45)                1.1032         estimate D2E/DX2                !
 ! R52   R(43,46)                1.5267         estimate D2E/DX2                !
 ! R53   R(46,47)                1.0975         estimate D2E/DX2                !
 ! R54   R(46,48)                1.1032         estimate D2E/DX2                !
 ! A1    A(2,1,40)             122.2505         estimate D2E/DX2                !
 ! A2    A(2,1,43)             122.2505         estimate D2E/DX2                !
 ! A3    A(40,1,43)            115.4991         estimate D2E/DX2                !
 ! A4    A(1,2,3)              120.0            estimate D2E/DX2                !
 ! A5    A(1,2,5)              120.0            estimate D2E/DX2                !
 ! A6    A(3,2,5)              120.0001         estimate D2E/DX2                !
 ! A7    A(2,3,4)              120.0            estimate D2E/DX2                !
 ! A8    A(2,3,6)              120.0            estimate D2E/DX2                !
 ! A9    A(4,3,6)              120.0            estimate D2E/DX2                !
 ! A10   A(3,4,16)             122.2505         estimate D2E/DX2                !
 ! A11   A(3,4,46)             122.2505         estimate D2E/DX2                !
 ! A12   A(16,4,46)            115.4991         estimate D2E/DX2                !
 ! A13   A(2,5,8)              120.0            estimate D2E/DX2                !
 ! A14   A(2,5,11)             120.0            estimate D2E/DX2                !
 ! A15   A(8,5,11)             120.0            estimate D2E/DX2                !
 ! A16   A(3,6,7)              120.0            estimate D2E/DX2                !
 ! A17   A(3,6,10)             120.0            estimate D2E/DX2                !
 ! A18   A(7,6,10)             120.0            estimate D2E/DX2                !
 ! A19   A(6,7,8)              120.0001         estimate D2E/DX2                !
 ! A20   A(6,7,9)              120.0            estimate D2E/DX2                !
 ! A21   A(8,7,9)              120.0            estimate D2E/DX2                !
 ! A22   A(5,8,7)              120.0            estimate D2E/DX2                !
 ! A23   A(5,8,12)             120.0            estimate D2E/DX2                !
 ! A24   A(7,8,12)             120.0            estimate D2E/DX2                !
 ! A25   A(7,9,22)             122.2505         estimate D2E/DX2                !
 ! A26   A(7,9,25)             122.2505         estimate D2E/DX2                !
 ! A27   A(22,9,25)            115.4991         estimate D2E/DX2                !
 ! A28   A(6,10,13)            122.2505         estimate D2E/DX2                !
 ! A29   A(6,10,19)            122.2505         estimate D2E/DX2                !
 ! A30   A(13,10,19)           115.4991         estimate D2E/DX2                !
 ! A31   A(5,11,34)            122.2505         estimate D2E/DX2                !
 ! A32   A(5,11,37)            122.2505         estimate D2E/DX2                !
 ! A33   A(34,11,37)           115.4991         estimate D2E/DX2                !
 ! A34   A(8,12,28)            122.2505         estimate D2E/DX2                !
 ! A35   A(8,12,31)            122.2505         estimate D2E/DX2                !
 ! A36   A(28,12,31)           115.4991         estimate D2E/DX2                !
 ! A37   A(10,13,14)           110.0447         estimate D2E/DX2                !
 ! A38   A(10,13,15)           107.2497         estimate D2E/DX2                !
 ! A39   A(10,13,16)           113.7272         estimate D2E/DX2                !
 ! A40   A(14,13,15)           105.228          estimate D2E/DX2                !
 ! A41   A(14,13,16)           110.1944         estimate D2E/DX2                !
 ! A42   A(15,13,16)           110.0134         estimate D2E/DX2                !
 ! A43   A(4,16,13)            113.7272         estimate D2E/DX2                !
 ! A44   A(4,16,17)            110.0447         estimate D2E/DX2                !
 ! A45   A(4,16,18)            107.2497         estimate D2E/DX2                !
 ! A46   A(13,16,17)           110.1944         estimate D2E/DX2                !
 ! A47   A(13,16,18)           110.0134         estimate D2E/DX2                !
 ! A48   A(17,16,18)           105.228          estimate D2E/DX2                !
 ! A49   A(10,19,20)           110.0447         estimate D2E/DX2                !
 ! A50   A(10,19,21)           107.2497         estimate D2E/DX2                !
 ! A51   A(10,19,22)           113.7272         estimate D2E/DX2                !
 ! A52   A(20,19,21)           105.228          estimate D2E/DX2                !
 ! A53   A(20,19,22)           110.1944         estimate D2E/DX2                !
 ! A54   A(21,19,22)           110.0134         estimate D2E/DX2                !
 ! A55   A(9,22,19)            113.7272         estimate D2E/DX2                !
 ! A56   A(9,22,23)            110.0447         estimate D2E/DX2                !
 ! A57   A(9,22,24)            107.2497         estimate D2E/DX2                !
 ! A58   A(19,22,23)           110.1944         estimate D2E/DX2                !
 ! A59   A(19,22,24)           110.0134         estimate D2E/DX2                !
 ! A60   A(23,22,24)           105.228          estimate D2E/DX2                !
 ! A61   A(9,25,26)            110.0447         estimate D2E/DX2                !
 ! A62   A(9,25,27)            107.2497         estimate D2E/DX2                !
 ! A63   A(9,25,28)            113.7272         estimate D2E/DX2                !
 ! A64   A(26,25,27)           105.228          estimate D2E/DX2                !
 ! A65   A(26,25,28)           110.1944         estimate D2E/DX2                !
 ! A66   A(27,25,28)           110.0134         estimate D2E/DX2                !
 ! A67   A(12,28,25)           113.7272         estimate D2E/DX2                !
 ! A68   A(12,28,29)           110.0447         estimate D2E/DX2                !
 ! A69   A(12,28,30)           107.2497         estimate D2E/DX2                !
 ! A70   A(25,28,29)           110.1944         estimate D2E/DX2                !
 ! A71   A(25,28,30)           110.0134         estimate D2E/DX2                !
 ! A72   A(29,28,30)           105.228          estimate D2E/DX2                !
 ! A73   A(12,31,32)           110.0447         estimate D2E/DX2                !
 ! A74   A(12,31,33)           107.2497         estimate D2E/DX2                !
 ! A75   A(12,31,34)           113.7272         estimate D2E/DX2                !
 ! A76   A(32,31,33)           105.228          estimate D2E/DX2                !
 ! A77   A(32,31,34)           110.1944         estimate D2E/DX2                !
 ! A78   A(33,31,34)           110.0134         estimate D2E/DX2                !
 ! A79   A(11,34,31)           113.7272         estimate D2E/DX2                !
 ! A80   A(11,34,35)           110.0447         estimate D2E/DX2                !
 ! A81   A(11,34,36)           107.2497         estimate D2E/DX2                !
 ! A82   A(31,34,35)           110.1944         estimate D2E/DX2                !
 ! A83   A(31,34,36)           110.0134         estimate D2E/DX2                !
 ! A84   A(35,34,36)           105.228          estimate D2E/DX2                !
 ! A85   A(11,37,38)           110.0447         estimate D2E/DX2                !
 ! A86   A(11,37,39)           107.2497         estimate D2E/DX2                !
 ! A87   A(11,37,40)           113.7272         estimate D2E/DX2                !
 ! A88   A(38,37,39)           105.228          estimate D2E/DX2                !
 ! A89   A(38,37,40)           110.1944         estimate D2E/DX2                !
 ! A90   A(39,37,40)           110.0134         estimate D2E/DX2                !
 ! A91   A(1,40,37)            113.7272         estimate D2E/DX2                !
 ! A92   A(1,40,41)            110.0447         estimate D2E/DX2                !
 ! A93   A(1,40,42)            107.2497         estimate D2E/DX2                !
 ! A94   A(37,40,41)           110.1944         estimate D2E/DX2                !
 ! A95   A(37,40,42)           110.0134         estimate D2E/DX2                !
 ! A96   A(41,40,42)           105.228          estimate D2E/DX2                !
 ! A97   A(1,43,44)            110.0447         estimate D2E/DX2                !
 ! A98   A(1,43,45)            107.2497         estimate D2E/DX2                !
 ! A99   A(1,43,46)            113.7272         estimate D2E/DX2                !
 ! A100  A(44,43,45)           105.228          estimate D2E/DX2                !
 ! A101  A(44,43,46)           110.1944         estimate D2E/DX2                !
 ! A102  A(45,43,46)           110.0134         estimate D2E/DX2                !
 ! A103  A(4,46,43)            113.7272         estimate D2E/DX2                !
 ! A104  A(4,46,47)            110.0447         estimate D2E/DX2                !
 ! A105  A(4,46,48)            107.2497         estimate D2E/DX2                !
 ! A106  A(43,46,47)           110.1944         estimate D2E/DX2                !
 ! A107  A(43,46,48)           110.0134         estimate D2E/DX2                !
 ! A108  A(47,46,48)           105.228          estimate D2E/DX2                !
 ! D1    D(40,1,2,3)           170.7124         estimate D2E/DX2                !
 ! D2    D(40,1,2,5)            -9.2876         estimate D2E/DX2                !
 ! D3    D(43,1,2,3)            -9.2876         estimate D2E/DX2                !
 ! D4    D(43,1,2,5)           170.7124         estimate D2E/DX2                !
 ! D5    D(2,1,40,37)           25.9394         estimate D2E/DX2                !
 ! D6    D(2,1,40,41)          150.117          estimate D2E/DX2                !
 ! D7    D(2,1,40,42)          -95.9258         estimate D2E/DX2                !
 ! D8    D(43,1,40,37)        -154.0606         estimate D2E/DX2                !
 ! D9    D(43,1,40,41)         -29.883          estimate D2E/DX2                !
 ! D10   D(43,1,40,42)          84.0742         estimate D2E/DX2                !
 ! D11   D(2,1,43,44)          150.117          estimate D2E/DX2                !
 ! D12   D(2,1,43,45)          -95.9258         estimate D2E/DX2                !
 ! D13   D(2,1,43,46)           25.9394         estimate D2E/DX2                !
 ! D14   D(40,1,43,44)         -29.883          estimate D2E/DX2                !
 ! D15   D(40,1,43,45)          84.0742         estimate D2E/DX2                !
 ! D16   D(40,1,43,46)        -154.0606         estimate D2E/DX2                !
 ! D17   D(1,2,3,4)              0.0            estimate D2E/DX2                !
 ! D18   D(1,2,3,6)            180.0            estimate D2E/DX2                !
 ! D19   D(5,2,3,4)            180.0            estimate D2E/DX2                !
 ! D20   D(5,2,3,6)              0.0            estimate D2E/DX2                !
 ! D21   D(1,2,5,8)            180.0            estimate D2E/DX2                !
 ! D22   D(1,2,5,11)             0.0            estimate D2E/DX2                !
 ! D23   D(3,2,5,8)              0.0            estimate D2E/DX2                !
 ! D24   D(3,2,5,11)           180.0            estimate D2E/DX2                !
 ! D25   D(2,3,4,16)           170.7124         estimate D2E/DX2                !
 ! D26   D(2,3,4,46)            -9.2876         estimate D2E/DX2                !
 ! D27   D(6,3,4,16)            -9.2876         estimate D2E/DX2                !
 ! D28   D(6,3,4,46)           170.7124         estimate D2E/DX2                !
 ! D29   D(2,3,6,7)              0.0            estimate D2E/DX2                !
 ! D30   D(2,3,6,10)           180.0            estimate D2E/DX2                !
 ! D31   D(4,3,6,7)            180.0            estimate D2E/DX2                !
 ! D32   D(4,3,6,10)             0.0            estimate D2E/DX2                !
 ! D33   D(3,4,16,13)           25.9394         estimate D2E/DX2                !
 ! D34   D(3,4,16,17)          150.117          estimate D2E/DX2                !
 ! D35   D(3,4,16,18)          -95.9258         estimate D2E/DX2                !
 ! D36   D(46,4,16,13)        -154.0606         estimate D2E/DX2                !
 ! D37   D(46,4,16,17)         -29.883          estimate D2E/DX2                !
 ! D38   D(46,4,16,18)          84.0742         estimate D2E/DX2                !
 ! D39   D(3,4,46,43)           25.9394         estimate D2E/DX2                !
 ! D40   D(3,4,46,47)          150.117          estimate D2E/DX2                !
 ! D41   D(3,4,46,48)          -95.9258         estimate D2E/DX2                !
 ! D42   D(16,4,46,43)        -154.0606         estimate D2E/DX2                !
 ! D43   D(16,4,46,47)         -29.883          estimate D2E/DX2                !
 ! D44   D(16,4,46,48)          84.0742         estimate D2E/DX2                !
 ! D45   D(2,5,8,7)              0.0            estimate D2E/DX2                !
 ! D46   D(2,5,8,12)           180.0            estimate D2E/DX2                !
 ! D47   D(11,5,8,7)           180.0            estimate D2E/DX2                !
 ! D48   D(11,5,8,12)            0.0            estimate D2E/DX2                !
 ! D49   D(2,5,11,34)          170.7124         estimate D2E/DX2                !
 ! D50   D(2,5,11,37)           -9.2876         estimate D2E/DX2                !
 ! D51   D(8,5,11,34)           -9.2876         estimate D2E/DX2                !
 ! D52   D(8,5,11,37)          170.7124         estimate D2E/DX2                !
 ! D53   D(3,6,7,8)              0.0            estimate D2E/DX2                !
 ! D54   D(3,6,7,9)            180.0            estimate D2E/DX2                !
 ! D55   D(10,6,7,8)           180.0            estimate D2E/DX2                !
 ! D56   D(10,6,7,9)             0.0            estimate D2E/DX2                !
 ! D57   D(3,6,10,13)           -9.2876         estimate D2E/DX2                !
 ! D58   D(3,6,10,19)          170.7124         estimate D2E/DX2                !
 ! D59   D(7,6,10,13)          170.7124         estimate D2E/DX2                !
 ! D60   D(7,6,10,19)           -9.2876         estimate D2E/DX2                !
 ! D61   D(6,7,8,5)              0.0            estimate D2E/DX2                !
 ! D62   D(6,7,8,12)           180.0            estimate D2E/DX2                !
 ! D63   D(9,7,8,5)            180.0            estimate D2E/DX2                !
 ! D64   D(9,7,8,12)             0.0            estimate D2E/DX2                !
 ! D65   D(6,7,9,22)            -9.2876         estimate D2E/DX2                !
 ! D66   D(6,7,9,25)           170.7124         estimate D2E/DX2                !
 ! D67   D(8,7,9,22)           170.7124         estimate D2E/DX2                !
 ! D68   D(8,7,9,25)            -9.2876         estimate D2E/DX2                !
 ! D69   D(5,8,12,28)          170.7124         estimate D2E/DX2                !
 ! D70   D(5,8,12,31)           -9.2876         estimate D2E/DX2                !
 ! D71   D(7,8,12,28)           -9.2876         estimate D2E/DX2                !
 ! D72   D(7,8,12,31)          170.7124         estimate D2E/DX2                !
 ! D73   D(7,9,22,19)           25.9394         estimate D2E/DX2                !
 ! D74   D(7,9,22,23)          150.117          estimate D2E/DX2                !
 ! D75   D(7,9,22,24)          -95.9258         estimate D2E/DX2                !
 ! D76   D(25,9,22,19)        -154.0606         estimate D2E/DX2                !
 ! D77   D(25,9,22,23)         -29.883          estimate D2E/DX2                !
 ! D78   D(25,9,22,24)          84.0742         estimate D2E/DX2                !
 ! D79   D(7,9,25,26)          150.117          estimate D2E/DX2                !
 ! D80   D(7,9,25,27)          -95.9258         estimate D2E/DX2                !
 ! D81   D(7,9,25,28)           25.9394         estimate D2E/DX2                !
 ! D82   D(22,9,25,26)         -29.883          estimate D2E/DX2                !
 ! D83   D(22,9,25,27)          84.0742         estimate D2E/DX2                !
 ! D84   D(22,9,25,28)        -154.0606         estimate D2E/DX2                !
 ! D85   D(6,10,13,14)         150.117          estimate D2E/DX2                !
 ! D86   D(6,10,13,15)         -95.9258         estimate D2E/DX2                !
 ! D87   D(6,10,13,16)          25.9394         estimate D2E/DX2                !
 ! D88   D(19,10,13,14)        -29.883          estimate D2E/DX2                !
 ! D89   D(19,10,13,15)         84.0742         estimate D2E/DX2                !
 ! D90   D(19,10,13,16)       -154.0606         estimate D2E/DX2                !
 ! D91   D(6,10,19,20)         150.117          estimate D2E/DX2                !
 ! D92   D(6,10,19,21)         -95.9258         estimate D2E/DX2                !
 ! D93   D(6,10,19,22)          25.9394         estimate D2E/DX2                !
 ! D94   D(13,10,19,20)        -29.883          estimate D2E/DX2                !
 ! D95   D(13,10,19,21)         84.0742         estimate D2E/DX2                !
 ! D96   D(13,10,19,22)       -154.0606         estimate D2E/DX2                !
 ! D97   D(5,11,34,31)          25.9394         estimate D2E/DX2                !
 ! D98   D(5,11,34,35)         150.117          estimate D2E/DX2                !
 ! D99   D(5,11,34,36)         -95.9258         estimate D2E/DX2                !
 ! D100  D(37,11,34,31)       -154.0606         estimate D2E/DX2                !
 ! D101  D(37,11,34,35)        -29.883          estimate D2E/DX2                !
 ! D102  D(37,11,34,36)         84.0742         estimate D2E/DX2                !
 ! D103  D(5,11,37,38)         150.117          estimate D2E/DX2                !
 ! D104  D(5,11,37,39)         -95.9258         estimate D2E/DX2                !
 ! D105  D(5,11,37,40)          25.9394         estimate D2E/DX2                !
 ! D106  D(34,11,37,38)        -29.883          estimate D2E/DX2                !
 ! D107  D(34,11,37,39)         84.0742         estimate D2E/DX2                !
 ! D108  D(34,11,37,40)       -154.0606         estimate D2E/DX2                !
 ! D109  D(8,12,28,25)          25.9394         estimate D2E/DX2                !
 ! D110  D(8,12,28,29)         150.117          estimate D2E/DX2                !
 ! D111  D(8,12,28,30)         -95.9258         estimate D2E/DX2                !
 ! D112  D(31,12,28,25)       -154.0606         estimate D2E/DX2                !
 ! D113  D(31,12,28,29)        -29.883          estimate D2E/DX2                !
 ! D114  D(31,12,28,30)         84.0742         estimate D2E/DX2                !
 ! D115  D(8,12,31,32)         150.117          estimate D2E/DX2                !
 ! D116  D(8,12,31,33)         -95.9258         estimate D2E/DX2                !
 ! D117  D(8,12,31,34)          25.9394         estimate D2E/DX2                !
 ! D118  D(28,12,31,32)        -29.883          estimate D2E/DX2                !
 ! D119  D(28,12,31,33)         84.0742         estimate D2E/DX2                !
 ! D120  D(28,12,31,34)       -154.0606         estimate D2E/DX2                !
 ! D121  D(10,13,16,4)         -32.2533         estimate D2E/DX2                !
 ! D122  D(10,13,16,17)       -156.35           estimate D2E/DX2                !
 ! D123  D(10,13,16,18)         88.0666         estimate D2E/DX2                !
 ! D124  D(14,13,16,4)        -156.35           estimate D2E/DX2                !
 ! D125  D(14,13,16,17)         79.5533         estimate D2E/DX2                !
 ! D126  D(14,13,16,18)        -36.0301         estimate D2E/DX2                !
 ! D127  D(15,13,16,4)          88.0666         estimate D2E/DX2                !
 ! D128  D(15,13,16,17)        -36.0301         estimate D2E/DX2                !
 ! D129  D(15,13,16,18)       -151.6134         estimate D2E/DX2                !
 ! D130  D(10,19,22,9)         -32.2533         estimate D2E/DX2                !
 ! D131  D(10,19,22,23)       -156.35           estimate D2E/DX2                !
 ! D132  D(10,19,22,24)         88.0667         estimate D2E/DX2                !
 ! D133  D(20,19,22,9)        -156.35           estimate D2E/DX2                !
 ! D134  D(20,19,22,23)         79.5532         estimate D2E/DX2                !
 ! D135  D(20,19,22,24)        -36.0301         estimate D2E/DX2                !
 ! D136  D(21,19,22,9)          88.0666         estimate D2E/DX2                !
 ! D137  D(21,19,22,23)        -36.0301         estimate D2E/DX2                !
 ! D138  D(21,19,22,24)       -151.6134         estimate D2E/DX2                !
 ! D139  D(9,25,28,12)         -32.2533         estimate D2E/DX2                !
 ! D140  D(9,25,28,29)        -156.35           estimate D2E/DX2                !
 ! D141  D(9,25,28,30)          88.0666         estimate D2E/DX2                !
 ! D142  D(26,25,28,12)       -156.35           estimate D2E/DX2                !
 ! D143  D(26,25,28,29)         79.5532         estimate D2E/DX2                !
 ! D144  D(26,25,28,30)        -36.0301         estimate D2E/DX2                !
 ! D145  D(27,25,28,12)         88.0667         estimate D2E/DX2                !
 ! D146  D(27,25,28,29)        -36.0301         estimate D2E/DX2                !
 ! D147  D(27,25,28,30)       -151.6134         estimate D2E/DX2                !
 ! D148  D(12,31,34,11)        -32.2533         estimate D2E/DX2                !
 ! D149  D(12,31,34,35)       -156.35           estimate D2E/DX2                !
 ! D150  D(12,31,34,36)         88.0666         estimate D2E/DX2                !
 ! D151  D(32,31,34,11)       -156.35           estimate D2E/DX2                !
 ! D152  D(32,31,34,35)         79.5533         estimate D2E/DX2                !
 ! D153  D(32,31,34,36)        -36.0301         estimate D2E/DX2                !
 ! D154  D(33,31,34,11)         88.0666         estimate D2E/DX2                !
 ! D155  D(33,31,34,35)        -36.0301         estimate D2E/DX2                !
 ! D156  D(33,31,34,36)       -151.6134         estimate D2E/DX2                !
 ! D157  D(11,37,40,1)         -32.2533         estimate D2E/DX2                !
 ! D158  D(11,37,40,41)       -156.35           estimate D2E/DX2                !
 ! D159  D(11,37,40,42)         88.0667         estimate D2E/DX2                !
 ! D160  D(38,37,40,1)        -156.35           estimate D2E/DX2                !
 ! D161  D(38,37,40,41)         79.5532         estimate D2E/DX2                !
 ! D162  D(38,37,40,42)        -36.0301         estimate D2E/DX2                !
 ! D163  D(39,37,40,1)          88.0666         estimate D2E/DX2                !
 ! D164  D(39,37,40,41)        -36.0301         estimate D2E/DX2                !
 ! D165  D(39,37,40,42)       -151.6134         estimate D2E/DX2                !
 ! D166  D(1,43,46,4)          -32.2533         estimate D2E/DX2                !
 ! D167  D(1,43,46,47)        -156.35           estimate D2E/DX2                !
 ! D168  D(1,43,46,48)          88.0666         estimate D2E/DX2                !
 ! D169  D(44,43,46,4)        -156.35           estimate D2E/DX2                !
 ! D170  D(44,43,46,47)         79.5532         estimate D2E/DX2                !
 ! D171  D(44,43,46,48)        -36.0301         estimate D2E/DX2                !
 ! D172  D(45,43,46,4)          88.0667         estimate D2E/DX2                !
 ! D173  D(45,43,46,47)        -36.0301         estimate D2E/DX2                !
 ! D174  D(45,43,46,48)       -151.6134         estimate D2E/DX2                !
 --------------------------------------------------------------------------------
 Trust Radius=3.00D-01 FncErr=1.00D-07 GrdErr=1.00D-06
 Number of steps in this run=    288 maximum allowed number of steps=    288.
 GradGradGradGradGradGradGradGradGradGradGradGradGradGradGradGradGradGrad

 Leave Link  103 at Wed Apr 20 16:10:48 2022, MaxMem=  2621440000 cpu:         0.7
 (Enter /mnt/opt/groups/app-gaussian//g09/l202.exe)
                          Input orientation:                          
 ---------------------------------------------------------------------
 Center     Atomic      Atomic             Coordinates (Angstroms)
 Number     Number       Type             X           Y           Z
 ---------------------------------------------------------------------
      1          6           0        0.000000    2.844210    0.000000
      2          6           0        0.000000    1.487921    0.000000
      3          6           0       -1.288578    0.743961    0.000000
      4          6           0       -2.463158    1.422105    0.000000
      5          6           0        1.288578    0.743961    0.000000
      6          6           0       -1.288578   -0.743961    0.000000
      7          6           0        0.000000   -1.487921    0.000000
      8          6           0        1.288578   -0.743961    0.000000
      9          6           0        0.000000   -2.844210    0.000000
     10          6           0       -2.463158   -1.422105    0.000000
     11          6           0        2.463158    1.422105    0.000000
     12          6           0        2.463158   -1.422105    0.000000
     13          6           0       -3.788062   -0.735124    0.205626
     14          1           0       -4.579672   -1.277494   -0.326957
     15          1           0       -4.042236   -0.828023    1.275167
     16          6           0       -3.788062    0.735124   -0.205626
     17          1           0       -4.579672    1.277494    0.326957
     18          1           0       -4.042236    0.828023   -1.275167
     19          6           0       -2.530667   -2.912996   -0.205626
     20          1           0       -3.396178   -3.327366    0.326957
     21          1           0       -2.738207   -3.086667   -1.275167
     22          6           0       -1.257395   -3.648120    0.205626
     23          1           0       -1.183494   -4.604859   -0.326957
     24          1           0       -1.304029   -3.914691    1.275167
     25          6           0        1.257395   -3.648120   -0.205626
     26          1           0        1.183494   -4.604859    0.326957
     27          1           0        1.304029   -3.914691   -1.275167
     28          6           0        2.530667   -2.912996    0.205626
     29          1           0        3.396178   -3.327366   -0.326957
     30          1           0        2.738207   -3.086667    1.275167
     31          6           0        3.788062   -0.735124   -0.205626
     32          1           0        4.579672   -1.277494    0.326957
     33          1           0        4.042236   -0.828023   -1.275167
     34          6           0        3.788062    0.735124    0.205626
     35          1           0        4.579672    1.277494   -0.326957
     36          1           0        4.042236    0.828023    1.275167
     37          6           0        2.530667    2.912996   -0.205626
     38          1           0        3.396178    3.327366    0.326957
     39          1           0        2.738207    3.086667   -1.275167
     40          6           0        1.257395    3.648120    0.205626
     41          1           0        1.183494    4.604859   -0.326957
     42          1           0        1.304029    3.914691    1.275167
     43          6           0       -1.257395    3.648120   -0.205626
     44          1           0       -1.183494    4.604859    0.326957
     45          1           0       -1.304029    3.914691   -1.275167
     46          6           0       -2.530667    2.912996    0.205626
     47          1           0       -3.396178    3.327366   -0.326957
     48          1           0       -2.738207    3.086667    1.275167
 ---------------------------------------------------------------------
                    Distance matrix (angstroms):
                    1          2          3          4          5
     1  C    0.000000
     2  C    1.356289   0.000000
     3  C    2.464037   1.487921   0.000000
     4  C    2.844210   2.464037   1.356288   0.000000
     5  C    2.464037   1.487921   2.577156   3.812532   0.000000
     6  C    3.812533   2.577156   1.487922   2.464037   2.975844
     7  C    4.332131   2.975842   2.577156   3.812532   2.577156
     8  C    3.812533   2.577156   2.975844   4.332132   1.487922
     9  C    5.688420   4.332131   3.812533   4.926316   3.812533
    10  C    4.926316   3.812532   2.464037   2.844210   4.332132
    11  C    2.844210   2.464037   3.812532   4.926316   1.356288
    12  C    4.926316   3.812532   4.332132   5.688420   2.464037
    13  C    5.215681   4.397002   2.911597   2.539939   5.291715
    14  H    6.169987   5.359834   3.876143   3.445920   6.215267
    15  H    5.608121   4.830043   3.417575   3.030283   5.702172
    16  C    4.340500   3.867609   2.507943   1.506518   5.080810
    17  H    4.851278   4.596148   3.350053   2.146496   5.901518
    18  H    4.693691   4.289661   3.035745   2.114822   5.481851
    19  C    6.292216   5.080810   3.867609   4.340500   5.291715
    20  H    7.051899   5.901518   4.596149   4.851278   6.215267
    21  H    6.655759   5.481850   4.289660   4.693690   5.702171
    22  C    6.616168   5.291714   4.397002   5.215681   5.080811
    23  H    7.549582   6.215266   5.359834   6.169987   5.901518
    24  H    7.000663   5.702171   4.830044   5.608121   5.481852
    25  C    6.616168   5.291714   5.080811   6.292216   4.397002
    26  H    7.549582   6.215266   5.901518   7.051898   5.359834
    27  H    7.000663   5.702171   5.481852   6.655760   4.830044
    28  C    6.292216   5.080810   5.291715   6.616167   3.867609
    29  H    7.051899   5.901518   6.215267   7.549582   4.596149
    30  H    6.655759   5.481850   5.702171   7.000662   4.289660
    31  C    5.215681   4.397002   5.291715   6.616167   2.911597
    32  H    6.169987   5.359834   6.215267   7.549582   3.876143
    33  H    5.608121   4.830043   5.702172   7.000663   3.417575
    34  C    4.340500   3.867609   5.080810   6.292216   2.507943
    35  H    4.851278   4.596148   5.901518   7.051898   3.350053
    36  H    4.693691   4.289661   5.481851   6.655760   3.035745
    37  C    2.539939   2.911597   4.397002   5.215681   2.507943
    38  H    3.445920   3.876143   5.359834   6.169987   3.350054
    39  H    3.030283   3.417575   4.830043   5.608120   3.035745
    40  C    1.506518   2.507944   3.867609   4.340500   2.911596
    41  H    2.146496   3.350054   4.596148   4.851278   3.876142
    42  H    2.114822   3.035746   4.289661   4.693691   3.417575
    43  C    1.506518   2.507944   2.911596   2.539939   3.867609
    44  H    2.146496   3.350054   3.876142   3.445920   4.596148
    45  H    2.114822   3.035746   3.417575   3.030283   4.289661
    46  C    2.539939   2.911597   2.507943   1.506518   4.397002
    47  H    3.445920   3.876143   3.350054   2.146496   5.359834
    48  H    3.030283   3.417575   3.035745   2.114821   4.830043
                    6          7          8          9         10
     6  C    0.000000
     7  C    1.487921   0.000000
     8  C    2.577156   1.487921   0.000000
     9  C    2.464037   1.356289   2.464037   0.000000
    10  C    1.356288   2.464037   3.812532   2.844210   0.000000
    11  C    4.332132   3.812532   2.464037   4.926316   5.688420
    12  C    3.812532   2.464037   1.356288   2.844210   4.926316
    13  C    2.507943   3.867609   5.080810   4.340500   1.506518
    14  H    3.350053   4.596148   5.901518   4.851278   2.146496
    15  H    3.035745   4.289661   5.481851   4.693691   2.114822
    16  C    2.911597   4.397002   5.291715   5.215681   2.539939
    17  H    3.876143   5.359834   6.215267   6.169987   3.445920
    18  H    3.417575   4.830043   5.702172   5.608121   3.030283
    19  C    2.507943   2.911597   4.397002   2.539939   1.506518
    20  H    3.350054   3.876143   5.359834   3.445920   2.146496
    21  H    3.035745   3.417575   4.830043   3.030283   2.114821
    22  C    2.911596   2.507944   3.867609   1.506518   2.539939
    23  H    3.876142   3.350054   4.596148   2.146496   3.445920
    24  H    3.417575   3.035746   4.289661   2.114822   3.030283
    25  C    3.867609   2.507944   2.911596   1.506518   4.340500
    26  H    4.596148   3.350054   3.876142   2.146496   4.851278
    27  H    4.289661   3.035746   3.417575   2.114822   4.693691
    28  C    4.397002   2.911597   2.507943   2.539939   5.215681
    29  H    5.359834   3.876143   3.350054   3.445920   6.169987
    30  H    4.830043   3.417575   3.035745   3.030283   5.608120
    31  C    5.080810   3.867609   2.507943   4.340500   6.292216
    32  H    5.901518   4.596148   3.350053   4.851278   7.051898
    33  H    5.481851   4.289661   3.035745   4.693691   6.655760
    34  C    5.291715   4.397002   2.911597   5.215681   6.616167
    35  H    6.215267   5.359834   3.876143   6.169987   7.549582
    36  H    5.702172   4.830043   3.417575   5.608121   7.000663
    37  C    5.291715   5.080810   3.867609   6.292216   6.616167
    38  H    6.215267   5.901518   4.596149   7.051899   7.549582
    39  H    5.702171   5.481850   4.289660   6.655759   7.000662
    40  C    5.080811   5.291714   4.397002   6.616168   6.292216
    41  H    5.901518   6.215266   5.359834   7.549582   7.051898
    42  H    5.481852   5.702171   4.830044   7.000663   6.655760
    43  C    4.397002   5.291714   5.080811   6.616168   5.215681
    44  H    5.359834   6.215266   5.901518   7.549582   6.169987
    45  H    4.830044   5.702171   5.481852   7.000663   5.608121
    46  C    3.867609   5.080810   5.291715   6.292216   4.340500
    47  H    4.596149   5.901518   6.215267   7.051899   4.851278
    48  H    4.289660   5.481850   5.702171   6.655759   4.693690
                   11         12         13         14         15
    11  C    0.000000
    12  C    2.844210   0.000000
    13  C    6.616167   6.292216   0.000000
    14  H    7.549582   7.051898   1.097477   0.000000
    15  H    7.000663   6.655760   1.103246   1.748617   0.000000
    16  C    6.292216   6.616167   1.526682   2.166102   2.168128
    17  H    7.051898   7.549582   2.166102   2.637341   2.370895
    18  H    6.655760   7.000663   2.168128   2.370895   3.040837
    19  C    6.616167   5.215681   2.548195   2.624502   2.970640
    20  H    7.549582   6.169987   2.624502   2.455654   2.750129
    21  H    7.000662   5.608120   2.970639   2.750128   3.647762
    22  C    6.292216   4.340500   3.858733   4.115949   4.105144
    23  H    7.051898   4.851278   4.694919   4.754512   5.000370
    24  H    6.655760   4.693691   4.174205   4.500161   4.126172
    25  C    5.215681   2.539939   5.840489   6.301265   6.183186
    26  H    6.169987   3.445920   6.301265   6.686781   6.517043
    27  H    5.608121   3.030283   6.183186   6.517043   6.679392
    28  C    4.340500   1.506518   6.683522   7.315424   6.978115
    29  H    4.851278   2.146496   7.656152   8.235057   8.008965
    30  H    4.693690   2.114821   7.018964   7.706573   7.146739
    31  C    2.539939   1.506518   7.587278   8.386171   7.969626
    32  H    3.445920   2.146496   8.386171   9.182657   8.685530
    33  H    3.030283   2.114822   7.969626   8.685530   8.477198
    34  C    1.506518   2.539939   7.717466   8.622833   8.056110
    35  H    2.146496   3.445920   8.622833   9.509024   9.018719
    36  H    2.114822   3.030283   8.056110   9.018719   8.252344
    37  C    1.506518   4.340500   7.307821   8.254202   7.706557
    38  H    2.146496   4.851278   8.254202   9.232904   8.573002
    39  H    2.114821   4.693690   7.706557   8.573002   8.234283
    40  C    2.539939   5.215681   6.683522   7.656152   7.018965
    41  H    3.445920   6.169987   7.315424   8.235057   7.706573
    42  H    3.030283   5.608121   6.978115   8.008965   7.146740
    43  C    4.340500   6.292216   5.078015   5.942552   5.475760
    44  H    4.851278   7.051898   5.942551   6.823760   6.211901
    45  H    4.693691   6.655760   5.475760   6.211902   6.041135
    46  C    5.215681   6.616167   3.858733   4.694920   4.174204
    47  H    6.169987   7.549582   4.115950   4.754513   4.500161
    48  H    5.608120   7.000662   4.105143   5.000370   4.126171
                   16         17         18         19         20
    16  C    0.000000
    17  H    1.097477   0.000000
    18  H    1.103246   1.748617   0.000000
    19  C    3.858733   4.694920   4.174204   0.000000
    20  H    4.115950   4.754513   4.500161   1.097477   0.000000
    21  H    4.105143   5.000370   4.126171   1.103246   1.748617
    22  C    5.078015   5.942552   5.475760   1.526682   2.166102
    23  H    5.942551   6.823760   6.211901   2.166102   2.637340
    24  H    5.475760   6.211902   6.041135   2.168129   2.370894
    25  C    6.683522   7.656152   7.018965   3.858733   4.694920
    26  H    7.315424   8.235057   7.706573   4.115949   4.754512
    27  H    6.978115   8.008965   7.146740   4.105144   5.000370
    28  C    7.307821   8.254202   7.706557   5.078014   5.942551
    29  H    8.254202   9.232904   8.573002   5.942551   6.823760
    30  H    7.706557   8.573002   8.234283   5.475760   6.211901
    31  C    7.717466   8.622833   8.056110   6.683522   7.656152
    32  H    8.622833   9.509024   9.018719   7.315424   8.235057
    33  H    8.056110   9.018719   8.252344   6.978115   8.008965
    34  C    7.587278   8.386171   7.969626   7.307821   8.254202
    35  H    8.386171   9.182657   8.685530   8.254202   9.232904
    36  H    7.969626   8.685530   8.477198   7.706557   8.573002
    37  C    6.683522   7.315424   6.978115   7.717466   8.622833
    38  H    7.656152   8.235057   8.008965   8.622833   9.509025
    39  H    7.018964   7.706573   7.146739   8.056110   9.018719
    40  C    5.840489   6.301265   6.183186   7.587278   8.386171
    41  H    6.301265   6.686781   6.517043   8.386171   9.182657
    42  H    6.183186   6.517043   6.679392   7.969627   8.685530
    43  C    3.858733   4.115949   4.105144   6.683522   7.315425
    44  H    4.694919   4.754512   5.000370   7.656152   8.235057
    45  H    4.174205   4.500161   4.126172   7.018965   7.706574
    46  C    2.548195   2.624502   2.970640   5.840489   6.301266
    47  H    2.624502   2.455654   2.750129   6.301266   6.686783
    48  H    2.970639   2.750128   3.647762   6.183185   6.517043
                   21         22         23         24         25
    21  H    0.000000
    22  C    2.168129   0.000000
    23  H    2.370895   1.097477   0.000000
    24  H    3.040838   1.103246   1.748617   0.000000
    25  C    4.174204   2.548195   2.624502   2.970640   0.000000
    26  H    4.500161   2.624502   2.455654   2.750128   1.097477
    27  H    4.126172   2.970640   2.750128   3.647762   1.103246
    28  C    5.475760   3.858733   4.115949   4.105144   1.526682
    29  H    6.211901   4.694920   4.754512   5.000370   2.166102
    30  H    6.041135   4.174204   4.500161   4.126172   2.168129
    31  C    7.018964   5.840489   6.301265   6.183186   3.858733
    32  H    7.706573   6.301265   6.686781   6.517043   4.115949
    33  H    7.146739   6.183186   6.517043   6.679392   4.105144
    34  C    7.706557   6.683522   7.315424   6.978115   5.078015
    35  H    8.573002   7.656152   8.235057   8.008965   5.942552
    36  H    8.234283   7.018965   7.706573   7.146740   5.475760
    37  C    8.056110   7.587278   8.386171   7.969627   6.683522
    38  H    9.018719   8.386171   9.182657   8.685530   7.315425
    39  H    8.252343   7.969626   8.685529   8.477198   6.978114
    40  C    7.969626   7.717466   8.622833   8.056111   7.307821
    41  H    8.685529   8.622833   9.509024   9.018720   8.254202
    42  H    8.477198   8.056111   9.018720   8.252344   7.706558
    43  C    6.978114   7.307821   8.254202   7.706558   7.717466
    44  H    8.008964   8.254202   9.232904   8.573002   8.622833
    45  H    7.146739   7.706558   8.573002   8.234284   8.056111
    46  C    6.183185   6.683522   7.656152   7.018965   7.587278
    47  H    6.517043   7.315425   8.235057   7.706574   8.386171
    48  H    6.679390   6.978114   8.008964   7.146739   7.969626
                   26         27         28         29         30
    26  H    0.000000
    27  H    1.748617   0.000000
    28  C    2.166102   2.168129   0.000000
    29  H    2.637340   2.370894   1.097477   0.000000
    30  H    2.370895   3.040838   1.103246   1.748617   0.000000
    31  C    4.694919   4.174205   2.548195   2.624502   2.970639
    32  H    4.754512   4.500161   2.624502   2.455654   2.750128
    33  H    5.000370   4.126172   2.970640   2.750129   3.647762
    34  C    5.942551   5.475760   3.858733   4.115950   4.105143
    35  H    6.823760   6.211902   4.694920   4.754513   5.000370
    36  H    6.211901   6.041135   4.174204   4.500161   4.126171
    37  C    7.656152   7.018965   5.840489   6.301266   6.183185
    38  H    8.235057   7.706574   6.301266   6.686783   6.517043
    39  H    8.008964   7.146739   6.183185   6.517043   6.679390
    40  C    8.254202   7.706558   6.683522   7.315425   6.978114
    41  H    9.232904   8.573002   7.656152   8.235057   8.008964
    42  H    8.573002   8.234284   7.018965   7.706574   7.146739
    43  C    8.622833   8.056111   7.587278   8.386171   7.969626
    44  H    9.509024   9.018720   8.386171   9.182657   8.685529
    45  H    9.018720   8.252344   7.969627   8.685530   8.477198
    46  C    8.386171   7.969627   7.717466   8.622833   8.056110
    47  H    9.182657   8.685530   8.622833   9.509025   9.018719
    48  H    8.685529   8.477198   8.056110   9.018719   8.252343
                   31         32         33         34         35
    31  C    0.000000
    32  H    1.097477   0.000000
    33  H    1.103246   1.748617   0.000000
    34  C    1.526682   2.166102   2.168128   0.000000
    35  H    2.166102   2.637341   2.370895   1.097477   0.000000
    36  H    2.168128   2.370895   3.040837   1.103246   1.748617
    37  C    3.858733   4.694920   4.174204   2.548195   2.624502
    38  H    4.115950   4.754513   4.500161   2.624502   2.455654
    39  H    4.105143   5.000370   4.126171   2.970639   2.750128
    40  C    5.078015   5.942552   5.475760   3.858733   4.115949
    41  H    5.942551   6.823760   6.211901   4.694919   4.754512
    42  H    5.475760   6.211902   6.041135   4.174205   4.500161
    43  C    6.683522   7.656152   7.018965   5.840489   6.301265
    44  H    7.315424   8.235057   7.706573   6.301265   6.686781
    45  H    6.978115   8.008965   7.146740   6.183186   6.517043
    46  C    7.307821   8.254202   7.706557   6.683522   7.315424
    47  H    8.254202   9.232904   8.573002   7.656152   8.235057
    48  H    7.706557   8.573002   8.234283   7.018964   7.706573
                   36         37         38         39         40
    36  H    0.000000
    37  C    2.970640   0.000000
    38  H    2.750129   1.097477   0.000000
    39  H    3.647762   1.103246   1.748617   0.000000
    40  C    4.105144   1.526682   2.166102   2.168129   0.000000
    41  H    5.000370   2.166102   2.637340   2.370895   1.097477
    42  H    4.126172   2.168129   2.370894   3.040838   1.103246
    43  C    6.183186   3.858733   4.694920   4.174204   2.548195
    44  H    6.517043   4.115949   4.754512   4.500161   2.624502
    45  H    6.679392   4.105144   5.000370   4.126172   2.970640
    46  C    6.978115   5.078014   5.942551   5.475760   3.858733
    47  H    8.008965   5.942551   6.823760   6.211901   4.694920
    48  H    7.146739   5.475760   6.211901   6.041135   4.174204
                   41         42         43         44         45
    41  H    0.000000
    42  H    1.748617   0.000000
    43  C    2.624502   2.970640   0.000000
    44  H    2.455654   2.750128   1.097477   0.000000
    45  H    2.750128   3.647762   1.103246   1.748617   0.000000
    46  C    4.115949   4.105144   1.526682   2.166102   2.168129
    47  H    4.754512   5.000370   2.166102   2.637340   2.370894
    48  H    4.500161   4.126172   2.168129   2.370895   3.040838
                   46         47         48
    46  C    0.000000
    47  H    1.097477   0.000000
    48  H    1.103246   1.748617   0.000000
 Symmetry turned off by external request.
 Stoichiometry    C24H24
 Framework group  D6[3C2'(CC.CC),X(C12H24)]
 Deg. of freedom    11
 Full point group                 D6      NOp  12
 Rotational constants (GHZ):      0.2955982      0.2955982      0.1501748
 Leave Link  202 at Wed Apr 20 16:10:48 2022, MaxMem=  2621440000 cpu:         0.5
 (Enter /mnt/opt/groups/app-gaussian//g09/l301.exe)
 Standard basis: 6-31G(d,p) (6D, 7F)
 Ernie: Thresh=  0.10000D-02 Tol=  0.10000D-05 Strict=F.
   480 basis functions,   840 primitive gaussians,   480 cartesian basis functions
    84 alpha electrons       84 beta electrons
       nuclear repulsion energy      2041.6807367080 Hartrees.
 IExCor=  402 DFT=T Ex+Corr=B3LYP ExCW=0 ScaHFX=  0.200000
 ScaDFX=  0.800000  0.720000  1.000000  0.810000 ScalE2=  1.000000  1.000000
 IRadAn=      5 IRanWt=     -1 IRanGd=            0 ICorTp=0 IEmpDi=131
 NAtoms=   48 NActive=   48 NUniq=   48 SFac= 1.00D+00 NAtFMM=   60 NAOKFM=F Big=F
 Integral buffers will be    131072 words long.
 Raffenetti 2 integral format.
 Two-electron integral symmetry is turned off.
 R6Disp:  Grimme-D3 Dispersion energy=       -0.0501774986 Hartrees.
 Nuclear repulsion after empirical dispersion term =     2041.6305592094 Hartrees.
 Leave Link  301 at Wed Apr 20 16:10:48 2022, MaxMem=  2621440000 cpu:         1.8
 (Enter /mnt/opt/groups/app-gaussian//g09/l302.exe)
 NPDir=0 NMtPBC=     1 NCelOv=     1 NCel=       1 NClECP=     1 NCelD=      1
         NCelK=      1 NCelE2=     1 NClLst=     1 CellRange=     0.0.
 One-electron integrals computed using PRISM.
 NBasis=   480 RedAO= T EigKep=  2.02D-04  NBF=   480
 NBsUse=   480 1.00D-06 EigRej= -1.00D+00 NBFU=   480
 Precomputing XC quadrature grid using
 IXCGrd= 4 IRadAn=           5 IRanWt=          -1 IRanGd=           0 AccXCQ= 0.00D+00.
 Generated NRdTot=       0 NPtTot=           0 NUsed=           0 NTot=          32
 NSgBfM=   477   477   477   477   477 MxSgAt=    48 MxSgA2=    48.
 Leave Link  302 at Wed Apr 20 16:10:50 2022, MaxMem=  2621440000 cpu:        29.6
 (Enter /mnt/opt/groups/app-gaussian//g09/l303.exe)
 DipDrv:  MaxL=1.
 Leave Link  303 at Wed Apr 20 16:10:50 2022, MaxMem=  2621440000 cpu:         1.4
 (Enter /mnt/opt/groups/app-gaussian//g09/l401.exe)
 ExpMin= 1.61D-01 ExpMax= 3.05D+03 ExpMxC= 4.57D+02 IAcc=3 IRadAn=         5 AccDes= 0.00D+00
 Harris functional with IExCor=  402 and IRadAn=       5 diagonalized for initial guess.
 HarFok:  IExCor=  402 AccDes= 0.00D+00 IRadAn=         5 IDoV= 1 UseB2=F ITyADJ=14
 ICtDFT=  3500011 ScaDFX=  1.000000  1.000000  1.000000  1.000000
 FoFCou: FMM=F IPFlag=           0 FMFlag=      100000 FMFlg1=           0
         NFxFlg=           0 DoJE=T BraDBF=F KetDBF=T FulRan=T
         wScrn=  0.000000 ICntrl=     500 IOpCl=  0 I1Cent=   200000004 NGrid=           0
         NMat0=    1 NMatS0=      1 NMatT0=    0 NMatD0=    1 NMtDS0=    0 NMtDT0=    0
 Symmetry not used in FoFCou.
 Harris En= -929.105486041379    
 JPrj=0 DoOrth=F DoCkMO=F.
 Leave Link  401 at Wed Apr 20 16:10:54 2022, MaxMem=  2621440000 cpu:        81.3
 (Enter /mnt/opt/groups/app-gaussian//g09/l502.exe)
 Closed shell SCF:
 Using DIIS extrapolation, IDIIS=    10.
 Two-electron integral symmetry not used.
 IVT=      957802 IEndB=      957802 NGot=  2621440000 MDV=  2620964079
 LenX=  2620964079 LenY=  2620733199
 Requested convergence on RMS density matrix=1.00D-08 within 500 cycles.
 Requested convergence on MAX density matrix=1.00D-06.
 Requested convergence on             energy=1.00D-06.
 Level shift goal  0.100 maximum shift  0.100.
 No special actions if energy rises.
 Dynamic level shift is on during FON iterations.

 Cycle   1  Pass 1  IDiag  1:
 FoFJK:  IHMeth= 1 ICntrl=       0 DoSepK=F KAlg= 0 I1Cent=   0 FoldK=F
 IRaf= 750000000 NMat=   1 IRICut=       1 DoRegI=T DoRafI=F ISym2E= 0.
 FoFCou: FMM=F IPFlag=           0 FMFlag=      100000 FMFlg1=           0
         NFxFlg=           0 DoJE=F BraDBF=F KetDBF=F FulRan=T
         wScrn=  0.000000 ICntrl=       0 IOpCl=  0 I1Cent=           0 NGrid=           0
         NMat0=    1 NMatS0=      1 NMatT0=    0 NMatD0=    1 NMtDS0=    0 NMtDT0=    0
 Symmetry not used in FoFCou.
 E= -928.486598245931    
 DIIS: error= 3.05D-02 at cycle   1 NSaved=   1.
 NSaved= 1 IEnMin= 1 EnMin= -928.486598245931     IErMin= 1 ErrMin= 3.05D-02
 ErrMax= 3.05D-02  0.00D+00 EMaxC= 1.00D+00 BMatC= 5.10D-01 BMatP= 5.10D-01
 IDIUse=1 WtCom= 1.00D+00 WtEn= 0.00D+00
 Coeff-Com:  0.100D+01
 Coeff:      0.100D+01
 Gap=     0.104 Goal=     0.100 Shift=    0.000
 T= 1505. Gap= 0.096 NK=0 IS=    1 IE=  480 IFin=   85
          NO(<0.9)=   0  NV(>0.1)=   0     84.00e < EF      0.00e >EF  Err=1.4D-14
 GapD=    0.104 DampG=1.000 DampE=0.500 DampFc=0.5000 IDamp=-1.
 Damping current iteration by 5.00D-01
 RMSDP=4.11D-03 MaxDP=1.41D-01              OVMax= 1.60D-01

 Cycle   2  Pass 1  IDiag  1:
 E= -928.756951124135     Delta-E=       -0.270352878204 Rises=F Damp=T
 DIIS: error= 8.32D-03 at cycle   2 NSaved=   2.
 NSaved= 2 IEnMin= 2 EnMin= -928.756951124135     IErMin= 2 ErrMin= 8.32D-03
 ErrMax= 8.32D-03  0.00D+00 EMaxC= 1.00D+00 BMatC= 2.88D-02 BMatP= 5.10D-01
 IDIUse=1 WtCom= 1.00D+00 WtEn= 0.00D+00
 Coeff-Com: -0.401D-02 0.100D+01
 Coeff:     -0.401D-02 0.100D+01
 Gap=     0.110 Goal=     0.100 Shift=    0.000
 T= 1339. Gap= 0.106 NK=3 IS=   64 IE=   89 IFin=   85
          NO(<0.9)=   0  NV(>0.1)=   0     84.00e < EF      0.00e >EF  Err=4.3D-14
 GapD=    0.110 DampG=1.000 DampE=1.000 DampFc=1.0000 IDamp=-1.
 RMSDP=1.76D-03 MaxDP=4.85D-02 DE=-2.70D-01 OVMax= 9.41D-02

 Cycle   3  Pass 1  IDiag  1:
 E= -929.051048485420     Delta-E=       -0.294097361284 Rises=F Damp=F
 DIIS: error= 3.68D-03 at cycle   3 NSaved=   3.
 NSaved= 3 IEnMin= 3 EnMin= -929.051048485420     IErMin= 3 ErrMin= 3.68D-03
 ErrMax= 3.68D-03  0.00D+00 EMaxC= 1.00D+00 BMatC= 6.12D-03 BMatP= 2.88D-02
 IDIUse=1 WtCom= 1.00D+00 WtEn= 0.00D+00
 Coeff-Com: -0.507D-01 0.288D+00 0.763D+00
 Coeff:     -0.507D-01 0.288D+00 0.763D+00
 Gap=     0.107 Goal=     0.100 Shift=    0.000
 T= 1045. Gap= 0.107 NK=3 IS=   85 IE=   92 IFin=   84
          NO(<0.9)=   0  NV(>0.1)=   0     84.00e < EF      0.00e >EF  Err=0.0D+00
 GapD=    0.107 DampG=1.000 DampE=1.000 DampFc=1.0000 IDamp=-1.
 RMSDP=5.26D-04 MaxDP=1.25D-02 DE=-2.94D-01 OVMax= 1.69D-02

 Cycle   4  Pass 1  IDiag  1:
 E= -929.056811753889     Delta-E=       -0.005763268469 Rises=F Damp=F
 DIIS: error= 2.60D-03 at cycle   4 NSaved=   4.
 NSaved= 4 IEnMin= 4 EnMin= -929.056811753889     IErMin= 4 ErrMin= 2.60D-03
 ErrMax= 2.60D-03  0.00D+00 EMaxC= 1.00D+00 BMatC= 1.11D-03 BMatP= 6.12D-03
 IDIUse=1 WtCom= 1.00D+00 WtEn= 0.00D+00
 Coeff-Com: -0.242D-01 0.103D+00 0.363D+00 0.558D+00
 Coeff:     -0.242D-01 0.103D+00 0.363D+00 0.558D+00
 Gap=     0.107 Goal=     0.100 Shift=    0.000
 T=  405. Gap= 0.107 NK=3 IS=   85 IE=   90 IFin=   84
          NO(<0.9)=   0  NV(>0.1)=   0     84.00e < EF      0.00e >EF  Err=0.0D+00
 GapD=    0.107 DampG=1.000 DampE=1.000 DampFc=1.0000 IDamp=-1.
 RMSDP=1.82D-04 MaxDP=5.70D-03 DE=-5.76D-03 OVMax= 1.39D-02

 Cycle   5  Pass 1  IDiag  1:
 E= -929.057298672738     Delta-E=       -0.000486918850 Rises=F Damp=F
 DIIS: error= 1.75D-03 at cycle   5 NSaved=   5.
 NSaved= 5 IEnMin= 5 EnMin= -929.057298672738     IErMin= 5 ErrMin= 1.75D-03
 ErrMax= 1.75D-03  0.00D+00 EMaxC= 1.00D+00 BMatC= 7.20D-04 BMatP= 1.11D-03
 IDIUse=1 WtCom= 1.00D+00 WtEn= 0.00D+00
 Coeff-Com: -0.825D-02 0.205D-01 0.131D+00 0.431D+00 0.426D+00
 Coeff:     -0.825D-02 0.205D-01 0.131D+00 0.431D+00 0.426D+00
 Gap=     0.107 Goal=     0.100 Shift=    0.000
 T=   45. Gap= 0.107 NK=3 IS=   85 IE=   90 IFin=   84
          NO(<0.9)=   0  NV(>0.1)=   0     84.00e < EF      0.00e >EF  Err=0.0D+00
 GapD=    0.107 DampG=1.000 DampE=1.000 DampFc=1.0000 IDamp=-1.
 RMSDP=6.97D-05 MaxDP=3.16D-03 DE=-4.87D-04 OVMax= 7.08D-03

 Cycle   6  Pass 1  IDiag  1:
 E= -929.058034058813     Delta-E=       -0.000735386075 Rises=F Damp=F
 DIIS: error= 1.98D-04 at cycle   6 NSaved=   6.
 NSaved= 6 IEnMin= 6 EnMin= -929.058034058813     IErMin= 6 ErrMin= 1.98D-04
 ErrMax= 1.98D-04  0.00D+00 EMaxC= 1.00D+00 BMatC= 1.97D-05 BMatP= 7.20D-04
 IDIUse=1 WtCom= 1.00D+00 WtEn= 0.00D+00
 Coeff-Com: -0.325D-02 0.525D-02 0.544D-01 0.217D+00 0.244D+00 0.483D+00
 Coeff:     -0.325D-02 0.525D-02 0.544D-01 0.217D+00 0.244D+00 0.483D+00
 Gap=     0.107 Goal=     0.100 Shift=    0.000
 RMSDP=1.05D-05 MaxDP=4.00D-04 DE=-7.35D-04 OVMax= 5.45D-04

 Cycle   7  Pass 1  IDiag  1:
 E= -929.058051942365     Delta-E=       -0.000017883552 Rises=F Damp=F
 DIIS: error= 1.34D-05 at cycle   7 NSaved=   7.
 NSaved= 7 IEnMin= 7 EnMin= -929.058051942365     IErMin= 7 ErrMin= 1.34D-05
 ErrMax= 1.34D-05  0.00D+00 EMaxC= 1.00D+00 BMatC= 9.38D-08 BMatP= 1.97D-05
 IDIUse=1 WtCom= 1.00D+00 WtEn= 0.00D+00
 Coeff-Com: -0.131D-03-0.157D-03 0.353D-02 0.157D-01 0.250D-01 0.822D-01
 Coeff-Com:  0.874D+00
 Coeff:     -0.131D-03-0.157D-03 0.353D-02 0.157D-01 0.250D-01 0.822D-01
 Coeff:      0.874D+00
 Gap=     0.107 Goal=     0.100 Shift=    0.000
 RMSDP=1.65D-06 MaxDP=4.19D-05 DE=-1.79D-05 OVMax= 7.65D-05

 Cycle   8  Pass 1  IDiag  1:
 E= -929.058052056258     Delta-E=       -0.000000113893 Rises=F Damp=F
 DIIS: error= 3.74D-06 at cycle   8 NSaved=   8.
 NSaved= 8 IEnMin= 8 EnMin= -929.058052056258     IErMin= 8 ErrMin= 3.74D-06
 ErrMax= 3.74D-06  0.00D+00 EMaxC= 1.00D+00 BMatC= 2.47D-09 BMatP= 9.38D-08
 IDIUse=1 WtCom= 1.00D+00 WtEn= 0.00D+00
 Coeff-Com:  0.453D-04-0.148D-03-0.571D-03-0.174D-02-0.110D-02 0.313D-02
 Coeff-Com:  0.173D+00 0.827D+00
 Coeff:      0.453D-04-0.148D-03-0.571D-03-0.174D-02-0.110D-02 0.313D-02
 Coeff:      0.173D+00 0.827D+00
 Gap=     0.107 Goal=     0.100 Shift=    0.000
 RMSDP=2.19D-07 MaxDP=5.35D-06 DE=-1.14D-07 OVMax= 1.25D-05

 Cycle   9  Pass 1  IDiag  1:
 E= -929.058052059084     Delta-E=       -0.000000002826 Rises=F Damp=F
 DIIS: error= 4.82D-07 at cycle   9 NSaved=   9.
 NSaved= 9 IEnMin= 9 EnMin= -929.058052059084     IErMin= 9 ErrMin= 4.82D-07
 ErrMax= 4.82D-07  0.00D+00 EMaxC= 1.00D+00 BMatC= 8.21D-11 BMatP= 2.47D-09
 IDIUse=1 WtCom= 1.00D+00 WtEn= 0.00D+00
 Coeff-Com:  0.121D-04-0.271D-04-0.225D-03-0.770D-03-0.907D-03-0.172D-02
 Coeff-Com:  0.153D-01 0.193D+00 0.796D+00
 Coeff:      0.121D-04-0.271D-04-0.225D-03-0.770D-03-0.907D-03-0.172D-02
 Coeff:      0.153D-01 0.193D+00 0.796D+00
 Gap=     0.107 Goal=     0.100 Shift=    0.000
 RMSDP=5.24D-08 MaxDP=1.49D-06 DE=-2.83D-09 OVMax= 1.48D-06

 Cycle  10  Pass 1  IDiag  1:
 E= -929.058052059113     Delta-E=       -0.000000000029 Rises=F Damp=F
 DIIS: error= 7.95D-08 at cycle  10 NSaved=  10.
 NSaved=10 IEnMin=10 EnMin= -929.058052059113     IErMin=10 ErrMin= 7.95D-08
 ErrMax= 7.95D-08  0.00D+00 EMaxC= 1.00D+00 BMatC= 2.24D-12 BMatP= 8.21D-11
 IDIUse=1 WtCom= 1.00D+00 WtEn= 0.00D+00
 Coeff-Com:  0.103D-05-0.138D-05-0.284D-04-0.108D-03-0.113D-03-0.396D-03
 Coeff-Com: -0.593D-03 0.184D-01 0.136D+00 0.847D+00
 Coeff:      0.103D-05-0.138D-05-0.284D-04-0.108D-03-0.113D-03-0.396D-03
 Coeff:     -0.593D-03 0.184D-01 0.136D+00 0.847D+00
 Gap=     0.107 Goal=     0.100 Shift=    0.000
 RMSDP=4.70D-09 MaxDP=1.12D-07 DE=-2.91D-11 OVMax= 4.34D-07

 SCF Done:  E(RB3LYP) =  -929.058052059     A.U. after   10 cycles
            NFock= 10  Conv=0.47D-08     -V/T= 2.0099
 KE= 9.199901221822D+02 PE=-6.234431687254D+03 EE= 2.343752953803D+03
 Leave Link  502 at Wed Apr 20 16:12:51 2022, MaxMem=  2621440000 cpu:      2331.4
 (Enter /mnt/opt/groups/app-gaussian//g09/l601.exe)
 Copying SCF densities to generalized density rwf, IOpCl= 0 IROHF=0.

 **********************************************************************

            Population analysis using the SCF density.

 **********************************************************************

 Alpha  occ. eigenvalues --  -10.17914 -10.17914 -10.17914 -10.17914 -10.17914
 Alpha  occ. eigenvalues --  -10.17914 -10.17892 -10.17892 -10.17892 -10.17892
 Alpha  occ. eigenvalues --  -10.17892 -10.17892 -10.17534 -10.17529 -10.17529
 Alpha  occ. eigenvalues --  -10.17522 -10.17522 -10.17519 -10.17459 -10.17450
 Alpha  occ. eigenvalues --  -10.17450 -10.17429 -10.17429 -10.17418  -0.86593
 Alpha  occ. eigenvalues --   -0.83699  -0.83699  -0.79503  -0.79503  -0.77269
 Alpha  occ. eigenvalues --   -0.75245  -0.73881  -0.72410  -0.72410  -0.69612
 Alpha  occ. eigenvalues --   -0.69612  -0.62569  -0.62569  -0.62262  -0.62262
 Alpha  occ. eigenvalues --   -0.59404  -0.58901  -0.56649  -0.51904  -0.51904
 Alpha  occ. eigenvalues --   -0.49385  -0.45909  -0.45909  -0.45817  -0.45662
 Alpha  occ. eigenvalues --   -0.45662  -0.45559  -0.43674  -0.43438  -0.43437
 Alpha  occ. eigenvalues --   -0.41970  -0.41970  -0.40423  -0.40423  -0.38655
 Alpha  occ. eigenvalues --   -0.38655  -0.38570  -0.38399  -0.36870  -0.36870
 Alpha  occ. eigenvalues --   -0.36206  -0.36071  -0.35296  -0.34528  -0.34528
 Alpha  occ. eigenvalues --   -0.34515  -0.34515  -0.33380  -0.32640  -0.32203
 Alpha  occ. eigenvalues --   -0.32203  -0.28819  -0.28011  -0.28011  -0.27879
 Alpha  occ. eigenvalues --   -0.27879  -0.18540  -0.18540  -0.14981
 Alpha virt. eigenvalues --   -0.04302  -0.00257  -0.00257   0.08904   0.08904
 Alpha virt. eigenvalues --    0.09189   0.09954   0.09954   0.12629   0.12629
 Alpha virt. eigenvalues --    0.13111   0.13543   0.14559   0.14577   0.14695
 Alpha virt. eigenvalues --    0.14695   0.14759   0.14759   0.16508   0.16508
 Alpha virt. eigenvalues --    0.17684   0.18749   0.18749   0.19569   0.19569
 Alpha virt. eigenvalues --    0.19771   0.20267   0.20793   0.20793   0.21774
 Alpha virt. eigenvalues --    0.22181   0.23522   0.23522   0.23659   0.23659
 Alpha virt. eigenvalues --    0.25154   0.25154   0.25924   0.25924   0.26173
 Alpha virt. eigenvalues --    0.28458   0.28458   0.29474   0.31229   0.31229
 Alpha virt. eigenvalues --    0.31558   0.32914   0.33918   0.33943   0.38462
 Alpha virt. eigenvalues --    0.38462   0.41482   0.42760   0.42760   0.47738
 Alpha virt. eigenvalues --    0.47739   0.49037   0.49664   0.52736   0.52737
 Alpha virt. eigenvalues --    0.53083   0.53786   0.53786   0.53792   0.53841
 Alpha virt. eigenvalues --    0.56145   0.56444   0.56444   0.57994   0.57994
 Alpha virt. eigenvalues --    0.58350   0.58350   0.58380   0.58886   0.58886
 Alpha virt. eigenvalues --    0.59297   0.60106   0.61019   0.61019   0.61968
 Alpha virt. eigenvalues --    0.61968   0.62084   0.64616   0.64616   0.66672
 Alpha virt. eigenvalues --    0.66672   0.66977   0.66977   0.67877   0.67923
 Alpha virt. eigenvalues --    0.69061   0.70623   0.70623   0.71170   0.71192
 Alpha virt. eigenvalues --    0.72621   0.72621   0.74344   0.74589   0.74589
 Alpha virt. eigenvalues --    0.77419   0.77932   0.77932   0.80906   0.80907
 Alpha virt. eigenvalues --    0.81648   0.82083   0.82456   0.83009   0.83009
 Alpha virt. eigenvalues --    0.83965   0.83966   0.84159   0.84159   0.84714
 Alpha virt. eigenvalues --    0.85350   0.85979   0.85979   0.86278   0.86278
 Alpha virt. eigenvalues --    0.87611   0.90280   0.90280   0.90311   0.90311
 Alpha virt. eigenvalues --    0.90337   0.91572   0.91671   0.92699   0.92699
 Alpha virt. eigenvalues --    0.93199   0.93199   0.94688   0.94736   0.94736
 Alpha virt. eigenvalues --    0.96663   0.96784   0.96784   0.97235   0.98227
 Alpha virt. eigenvalues --    0.98446   0.98446   0.99690   0.99690   1.00182
 Alpha virt. eigenvalues --    1.02142   1.02142   1.13120   1.14895   1.14895
 Alpha virt. eigenvalues --    1.15853   1.15853   1.19821   1.26200   1.26435
 Alpha virt. eigenvalues --    1.26435   1.27508   1.29739   1.29739   1.32968
 Alpha virt. eigenvalues --    1.33515   1.33689   1.33938   1.36950   1.36950
 Alpha virt. eigenvalues --    1.38981   1.38981   1.40155   1.40156   1.42269
 Alpha virt. eigenvalues --    1.42269   1.43909   1.46814   1.46814   1.52790
 Alpha virt. eigenvalues --    1.52790   1.53897   1.54359   1.54359   1.56123
 Alpha virt. eigenvalues --    1.56123   1.56892   1.61553   1.61885   1.61885
 Alpha virt. eigenvalues --    1.63988   1.66508   1.67471   1.67471   1.70358
 Alpha virt. eigenvalues --    1.70358   1.70417   1.70587   1.70587   1.71270
 Alpha virt. eigenvalues --    1.74248   1.74248   1.75107   1.75725   1.77933
 Alpha virt. eigenvalues --    1.77933   1.78513   1.78941   1.80215   1.80216
 Alpha virt. eigenvalues --    1.81636   1.84610   1.84610   1.84857   1.84858
 Alpha virt. eigenvalues --    1.87373   1.87373   1.88991   1.89345   1.89345
 Alpha virt. eigenvalues --    1.89648   1.90206   1.90814   1.90814   1.93685
 Alpha virt. eigenvalues --    1.93685   1.94280   1.95578   1.95578   1.95795
 Alpha virt. eigenvalues --    1.96583   1.97601   1.97601   1.97693   2.02117
 Alpha virt. eigenvalues --    2.02117   2.02773   2.02773   2.02935   2.04368
 Alpha virt. eigenvalues --    2.05430   2.06935   2.06935   2.07805   2.07805
 Alpha virt. eigenvalues --    2.08534   2.10361   2.10361   2.11076   2.12379
 Alpha virt. eigenvalues --    2.12379   2.15309   2.15309   2.16470   2.17604
 Alpha virt. eigenvalues --    2.17604   2.18712   2.20795   2.20795   2.22427
 Alpha virt. eigenvalues --    2.22428   2.23242   2.23242   2.24137   2.24310
 Alpha virt. eigenvalues --    2.25030   2.25096   2.25096   2.25153   2.28229
 Alpha virt. eigenvalues --    2.31201   2.31202   2.32752   2.33778   2.33778
 Alpha virt. eigenvalues --    2.34170   2.34170   2.36702   2.38545   2.39610
 Alpha virt. eigenvalues --    2.39610   2.40516   2.40516   2.45330   2.47360
 Alpha virt. eigenvalues --    2.47360   2.47866   2.47866   2.48526   2.50334
 Alpha virt. eigenvalues --    2.50334   2.52025   2.54378   2.55342   2.55342
 Alpha virt. eigenvalues --    2.56356   2.56357   2.57050   2.59177   2.59409
 Alpha virt. eigenvalues --    2.59410   2.60762   2.61773   2.61773   2.64737
 Alpha virt. eigenvalues --    2.67569   2.67569   2.68584   2.68584   2.69320
 Alpha virt. eigenvalues --    2.72384   2.72384   2.72698   2.72839   2.72839
 Alpha virt. eigenvalues --    2.73719   2.73720   2.74169   2.74449   2.77714
 Alpha virt. eigenvalues --    2.78229   2.78229   2.80056   2.81613   2.81613
 Alpha virt. eigenvalues --    2.82234   2.83357   2.83357   2.83877   2.83877
 Alpha virt. eigenvalues --    2.85187   2.86465   2.89059   2.89059   2.90592
 Alpha virt. eigenvalues --    2.90592   2.90663   2.90663   2.90961   2.94309
 Alpha virt. eigenvalues --    2.97096   2.98751   2.98751   3.00078   3.04281
 Alpha virt. eigenvalues --    3.04281   3.13388   3.15124   3.15125   3.16956
 Alpha virt. eigenvalues --    3.16956   3.25171   3.26404   3.26707   3.26707
 Alpha virt. eigenvalues --    3.27263   3.27263   3.27716   3.33521   3.35448
 Alpha virt. eigenvalues --    3.35448   3.37190   3.37190   3.44686   3.45409
 Alpha virt. eigenvalues --    3.46813   3.46813   3.47464   3.47464   3.48987
 Alpha virt. eigenvalues --    3.49990   3.50693   3.50863   3.50863   3.51060
 Alpha virt. eigenvalues --    3.51060   3.55948   4.06214   4.16437   4.16438
 Alpha virt. eigenvalues --    4.21637   4.21637   4.21677   4.24029   4.27115
 Alpha virt. eigenvalues --    4.27115   4.41678   4.41678   4.42113   4.49592
 Alpha virt. eigenvalues --    4.49592   4.51100   4.51100   4.54727   4.60840
 Alpha virt. eigenvalues --    4.65969   4.68895   4.68895   4.77526   4.77526
 Alpha virt. eigenvalues --    4.95343
          Condensed to atoms (all electrons):
               1          2          3          4          5          6
     1  C    5.187069   0.595138  -0.079137  -0.061853  -0.079137   0.016940
     2  C    0.595138   5.131897   0.196040  -0.079135   0.196040   0.041849
     3  C   -0.079137   0.196040   5.131887   0.595140   0.041852   0.196033
     4  C   -0.061853  -0.079135   0.595140   5.187071   0.016940  -0.079140
     5  C   -0.079137   0.196040   0.041852   0.016940   5.131887  -0.091593
     6  C    0.016940   0.041849   0.196033  -0.079140  -0.091593   5.131887
     7  C   -0.002800  -0.091592   0.041849   0.016940   0.041849   0.196040
     8  C    0.016940   0.041849  -0.091593  -0.002800   0.196033   0.041852
     9  C   -0.000024  -0.002800   0.016940   0.000083   0.016940  -0.079137
    10  C    0.000083   0.016940  -0.079140  -0.061848  -0.002800   0.595140
    11  C   -0.061853  -0.079135   0.016940   0.000083   0.595140  -0.002800
    12  C    0.000083   0.016940  -0.002800  -0.000024  -0.079140   0.016940
    13  C   -0.000002  -0.000733  -0.038035  -0.015098   0.000038  -0.004898
    14  H    0.000000   0.000024   0.001117   0.003068  -0.000001   0.000149
    15  H    0.000000   0.000007   0.003159   0.000346  -0.000001  -0.007005
    16  C    0.000397   0.008088  -0.004898   0.335540  -0.000204  -0.038035
    17  H   -0.000032  -0.000097   0.000149  -0.039400   0.000004   0.001117
    18  H    0.000091  -0.000327  -0.007005  -0.035747   0.000004   0.003159
    19  C    0.000000  -0.000204   0.008087   0.000397   0.000038  -0.004902
    20  H    0.000000   0.000004  -0.000097  -0.000032  -0.000001   0.000149
    21  H    0.000000   0.000004  -0.000327   0.000091  -0.000001  -0.007005
    22  C    0.000000   0.000038  -0.000733  -0.000002  -0.000204  -0.038037
    23  H    0.000000  -0.000001   0.000024   0.000000   0.000004   0.001118
    24  H    0.000000  -0.000001   0.000007   0.000000   0.000004   0.003158
    25  C    0.000000   0.000038  -0.000204   0.000000  -0.000733   0.008087
    26  H    0.000000  -0.000001   0.000004   0.000000   0.000024  -0.000097
    27  H    0.000000  -0.000001   0.000004   0.000000   0.000007  -0.000327
    28  C    0.000000  -0.000204   0.000038   0.000000   0.008087  -0.000733
    29  H    0.000000   0.000004  -0.000001   0.000000  -0.000097   0.000024
    30  H    0.000000   0.000004  -0.000001   0.000000  -0.000327   0.000007
    31  C   -0.000002  -0.000733   0.000038   0.000000  -0.038035  -0.000204
    32  H    0.000000   0.000024  -0.000001   0.000000   0.001117   0.000004
    33  H    0.000000   0.000007  -0.000001   0.000000   0.003159   0.000004
    34  C    0.000397   0.008088  -0.000204   0.000000  -0.004898   0.000038
    35  H   -0.000032  -0.000097   0.000004   0.000000   0.000149  -0.000001
    36  H    0.000091  -0.000327   0.000004   0.000000  -0.007005  -0.000001
    37  C   -0.015096  -0.038035  -0.000733  -0.000002  -0.004902   0.000038
    38  H    0.003068   0.001117   0.000024   0.000000   0.000149  -0.000001
    39  H    0.000347   0.003158   0.000007   0.000000  -0.007005  -0.000001
    40  C    0.335540  -0.004898   0.008087   0.000397  -0.038037  -0.000204
    41  H   -0.039400   0.000149  -0.000097  -0.000032   0.001118   0.000004
    42  H   -0.035749  -0.007005  -0.000327   0.000091   0.003158   0.000004
    43  C    0.335540  -0.004898  -0.038037  -0.015092   0.008087  -0.000733
    44  H   -0.039400   0.000149   0.001118   0.003068  -0.000097   0.000024
    45  H   -0.035749  -0.007005   0.003158   0.000346  -0.000327   0.000007
    46  C   -0.015096  -0.038035  -0.004902   0.335544  -0.000733   0.008087
    47  H    0.003068   0.001117   0.000149  -0.039400   0.000024  -0.000097
    48  H    0.000347   0.003158  -0.007005  -0.035750   0.000007  -0.000327
               7          8          9         10         11         12
     1  C   -0.002800   0.016940  -0.000024   0.000083  -0.061853   0.000083
     2  C   -0.091592   0.041849  -0.002800   0.016940  -0.079135   0.016940
     3  C    0.041849  -0.091593   0.016940  -0.079140   0.016940  -0.002800
     4  C    0.016940  -0.002800   0.000083  -0.061848   0.000083  -0.000024
     5  C    0.041849   0.196033   0.016940  -0.002800   0.595140  -0.079140
     6  C    0.196040   0.041852  -0.079137   0.595140  -0.002800   0.016940
     7  C    5.131897   0.196040   0.595138  -0.079135   0.016940  -0.079135
     8  C    0.196040   5.131887  -0.079137   0.016940  -0.079140   0.595140
     9  C    0.595138  -0.079137   5.187069  -0.061853   0.000083  -0.061853
    10  C   -0.079135   0.016940  -0.061853   5.187071  -0.000024   0.000083
    11  C    0.016940  -0.079140   0.000083  -0.000024   5.187071  -0.061848
    12  C   -0.079135   0.595140  -0.061853   0.000083  -0.061848   5.187071
    13  C    0.008088  -0.000204   0.000397   0.335540   0.000000   0.000000
    14  H   -0.000097   0.000004  -0.000032  -0.039400   0.000000   0.000000
    15  H   -0.000327   0.000004   0.000091  -0.035747   0.000000   0.000000
    16  C   -0.000733   0.000038  -0.000002  -0.015098   0.000000   0.000000
    17  H    0.000024  -0.000001   0.000000   0.003068   0.000000   0.000000
    18  H    0.000007  -0.000001   0.000000   0.000346   0.000000   0.000000
    19  C   -0.038035  -0.000733  -0.015096   0.335544   0.000000  -0.000002
    20  H    0.001117   0.000024   0.003068  -0.039400   0.000000   0.000000
    21  H    0.003158   0.000007   0.000347  -0.035750   0.000000   0.000000
    22  C   -0.004898   0.008087   0.335540  -0.015092   0.000000   0.000397
    23  H    0.000149  -0.000097  -0.039400   0.003068   0.000000  -0.000032
    24  H   -0.007005  -0.000327  -0.035749   0.000346   0.000000   0.000091
    25  C   -0.004898  -0.038037   0.335540   0.000397  -0.000002  -0.015092
    26  H    0.000149   0.001118  -0.039400  -0.000032   0.000000   0.003068
    27  H   -0.007005   0.003158  -0.035749   0.000091   0.000000   0.000346
    28  C   -0.038035  -0.004902  -0.015096  -0.000002   0.000397   0.335544
    29  H    0.001117   0.000149   0.003068   0.000000  -0.000032  -0.039400
    30  H    0.003158  -0.007005   0.000347   0.000000   0.000091  -0.035750
    31  C    0.008088  -0.004898   0.000397   0.000000  -0.015098   0.335540
    32  H   -0.000097   0.000149  -0.000032   0.000000   0.003068  -0.039400
    33  H   -0.000327  -0.007005   0.000091   0.000000   0.000346  -0.035747
    34  C   -0.000733  -0.038035  -0.000002   0.000000   0.335540  -0.015098
    35  H    0.000024   0.001117   0.000000   0.000000  -0.039400   0.003068
    36  H    0.000007   0.003159   0.000000   0.000000  -0.035747   0.000346
    37  C   -0.000204   0.008087   0.000000   0.000000   0.335544   0.000397
    38  H    0.000004  -0.000097   0.000000   0.000000  -0.039400  -0.000032
    39  H    0.000004  -0.000327   0.000000   0.000000  -0.035750   0.000091
    40  C    0.000038  -0.000733   0.000000   0.000000  -0.015092  -0.000002
    41  H   -0.000001   0.000024   0.000000   0.000000   0.003068   0.000000
    42  H   -0.000001   0.000007   0.000000   0.000000   0.000346   0.000000
    43  C    0.000038  -0.000204   0.000000  -0.000002   0.000397   0.000000
    44  H   -0.000001   0.000004   0.000000   0.000000  -0.000032   0.000000
    45  H   -0.000001   0.000004   0.000000   0.000000   0.000091   0.000000
    46  C   -0.000204   0.000038   0.000000   0.000397  -0.000002   0.000000
    47  H    0.000004  -0.000001   0.000000  -0.000032   0.000000   0.000000
    48  H    0.000004  -0.000001   0.000000   0.000091   0.000000   0.000000
              13         14         15         16         17         18
     1  C   -0.000002   0.000000   0.000000   0.000397  -0.000032   0.000091
     2  C   -0.000733   0.000024   0.000007   0.008088  -0.000097  -0.000327
     3  C   -0.038035   0.001117   0.003159  -0.004898   0.000149  -0.007005
     4  C   -0.015098   0.003068   0.000346   0.335540  -0.039400  -0.035747
     5  C    0.000038  -0.000001  -0.000001  -0.000204   0.000004   0.000004
     6  C   -0.004898   0.000149  -0.007005  -0.038035   0.001117   0.003159
     7  C    0.008088  -0.000097  -0.000327  -0.000733   0.000024   0.000007
     8  C   -0.000204   0.000004   0.000004   0.000038  -0.000001  -0.000001
     9  C    0.000397  -0.000032   0.000091  -0.000002   0.000000   0.000000
    10  C    0.335540  -0.039400  -0.035747  -0.015098   0.003068   0.000346
    11  C    0.000000   0.000000   0.000000   0.000000   0.000000   0.000000
    12  C    0.000000   0.000000   0.000000   0.000000   0.000000   0.000000
    13  C    5.015862   0.369861   0.363780   0.326003  -0.028571  -0.032972
    14  H    0.369861   0.650725  -0.042092  -0.028571   0.000868  -0.010255
    15  H    0.363780  -0.042092   0.642454  -0.032972  -0.010255   0.006805
    16  C    0.326003  -0.028571  -0.032972   5.015862   0.369861   0.363780
    17  H   -0.028571   0.000868  -0.010255   0.369861   0.650725  -0.042092
    18  H   -0.032972  -0.010255   0.006805   0.363780  -0.042092   0.642454
    19  C   -0.069469  -0.002857  -0.000233   0.004494  -0.000163  -0.000107
    20  H   -0.002857   0.000840   0.003130   0.000331  -0.000011   0.000045
    21  H   -0.000233   0.003130  -0.000374  -0.000388   0.000002  -0.000101
    22  C    0.004494   0.000331  -0.000388  -0.000134   0.000002  -0.000005
    23  H   -0.000163  -0.000011   0.000002   0.000002   0.000000   0.000000
    24  H   -0.000107   0.000045  -0.000101  -0.000005   0.000000   0.000000
    25  C    0.000002   0.000000   0.000000   0.000000   0.000000   0.000000
    26  H    0.000000   0.000000   0.000000   0.000000   0.000000   0.000000
    27  H    0.000000   0.000000   0.000000   0.000000   0.000000   0.000000
    28  C    0.000000   0.000000   0.000000   0.000000   0.000000   0.000000
    29  H    0.000000   0.000000   0.000000   0.000000   0.000000   0.000000
    30  H    0.000000   0.000000   0.000000   0.000000   0.000000   0.000000
    31  C    0.000000   0.000000   0.000000   0.000000   0.000000   0.000000
    32  H    0.000000   0.000000   0.000000   0.000000   0.000000   0.000000
    33  H    0.000000   0.000000   0.000000   0.000000   0.000000   0.000000
    34  C    0.000000   0.000000   0.000000   0.000000   0.000000   0.000000
    35  H    0.000000   0.000000   0.000000   0.000000   0.000000   0.000000
    36  H    0.000000   0.000000   0.000000   0.000000   0.000000   0.000000
    37  C    0.000000   0.000000   0.000000   0.000000   0.000000   0.000000
    38  H    0.000000   0.000000   0.000000   0.000000   0.000000   0.000000
    39  H    0.000000   0.000000   0.000000   0.000000   0.000000   0.000000
    40  C    0.000000   0.000000   0.000000   0.000002   0.000000   0.000000
    41  H    0.000000   0.000000   0.000000   0.000000   0.000000   0.000000
    42  H    0.000000   0.000000   0.000000   0.000000   0.000000   0.000000
    43  C   -0.000134   0.000002  -0.000005   0.004494   0.000331  -0.000388
    44  H    0.000002   0.000000   0.000000  -0.000163  -0.000011   0.000002
    45  H   -0.000005   0.000000   0.000000  -0.000107   0.000045  -0.000101
    46  C    0.004494  -0.000163  -0.000107  -0.069469  -0.002857  -0.000233
    47  H    0.000331  -0.000011   0.000045  -0.002857   0.000840   0.003130
    48  H   -0.000388   0.000002  -0.000101  -0.000233   0.003130  -0.000374
              19         20         21         22         23         24
     1  C    0.000000   0.000000   0.000000   0.000000   0.000000   0.000000
     2  C   -0.000204   0.000004   0.000004   0.000038  -0.000001  -0.000001
     3  C    0.008087  -0.000097  -0.000327  -0.000733   0.000024   0.000007
     4  C    0.000397  -0.000032   0.000091  -0.000002   0.000000   0.000000
     5  C    0.000038  -0.000001  -0.000001  -0.000204   0.000004   0.000004
     6  C   -0.004902   0.000149  -0.007005  -0.038037   0.001118   0.003158
     7  C   -0.038035   0.001117   0.003158  -0.004898   0.000149  -0.007005
     8  C   -0.000733   0.000024   0.000007   0.008087  -0.000097  -0.000327
     9  C   -0.015096   0.003068   0.000347   0.335540  -0.039400  -0.035749
    10  C    0.335544  -0.039400  -0.035750  -0.015092   0.003068   0.000346
    11  C    0.000000   0.000000   0.000000   0.000000   0.000000   0.000000
    12  C   -0.000002   0.000000   0.000000   0.000397  -0.000032   0.000091
    13  C   -0.069469  -0.002857  -0.000233   0.004494  -0.000163  -0.000107
    14  H   -0.002857   0.000840   0.003130   0.000331  -0.000011   0.000045
    15  H   -0.000233   0.003130  -0.000374  -0.000388   0.000002  -0.000101
    16  C    0.004494   0.000331  -0.000388  -0.000134   0.000002  -0.000005
    17  H   -0.000163  -0.000011   0.000002   0.000002   0.000000   0.000000
    18  H   -0.000107   0.000045  -0.000101  -0.000005   0.000000   0.000000
    19  C    5.015852   0.369862   0.363783   0.326008  -0.028570  -0.032973
    20  H    0.369862   0.650722  -0.042091  -0.028571   0.000868  -0.010255
    21  H    0.363783  -0.042091   0.642455  -0.032974  -0.010255   0.006805
    22  C    0.326008  -0.028571  -0.032974   5.015859   0.369861   0.363782
    23  H   -0.028570   0.000868  -0.010255   0.369861   0.650723  -0.042092
    24  H   -0.032973  -0.010255   0.006805   0.363782  -0.042092   0.642455
    25  C    0.004493  -0.000163  -0.000107  -0.069471  -0.002857  -0.000233
    26  H    0.000331  -0.000011   0.000045  -0.002857   0.000840   0.003130
    27  H   -0.000388   0.000002  -0.000101  -0.000233   0.003130  -0.000374
    28  C   -0.000134   0.000002  -0.000005   0.004493   0.000331  -0.000388
    29  H    0.000002   0.000000   0.000000  -0.000163  -0.000011   0.000002
    30  H   -0.000005   0.000000   0.000000  -0.000107   0.000045  -0.000101
    31  C    0.000000   0.000000   0.000000   0.000002   0.000000   0.000000
    32  H    0.000000   0.000000   0.000000   0.000000   0.000000   0.000000
    33  H    0.000000   0.000000   0.000000   0.000000   0.000000   0.000000
    34  C    0.000000   0.000000   0.000000   0.000000   0.000000   0.000000
    35  H    0.000000   0.000000   0.000000   0.000000   0.000000   0.000000
    36  H    0.000000   0.000000   0.000000   0.000000   0.000000   0.000000
    37  C    0.000000   0.000000   0.000000   0.000000   0.000000   0.000000
    38  H    0.000000   0.000000   0.000000   0.000000   0.000000   0.000000
    39  H    0.000000   0.000000   0.000000   0.000000   0.000000   0.000000
    40  C    0.000000   0.000000   0.000000   0.000000   0.000000   0.000000
    41  H    0.000000   0.000000   0.000000   0.000000   0.000000   0.000000
    42  H    0.000000   0.000000   0.000000   0.000000   0.000000   0.000000
    43  C    0.000000   0.000000   0.000000   0.000000   0.000000   0.000000
    44  H    0.000000   0.000000   0.000000   0.000000   0.000000   0.000000
    45  H    0.000000   0.000000   0.000000   0.000000   0.000000   0.000000
    46  C    0.000002   0.000000   0.000000   0.000000   0.000000   0.000000
    47  H    0.000000   0.000000   0.000000   0.000000   0.000000   0.000000
    48  H    0.000000   0.000000   0.000000   0.000000   0.000000   0.000000
              25         26         27         28         29         30
     1  C    0.000000   0.000000   0.000000   0.000000   0.000000   0.000000
     2  C    0.000038  -0.000001  -0.000001  -0.000204   0.000004   0.000004
     3  C   -0.000204   0.000004   0.000004   0.000038  -0.000001  -0.000001
     4  C    0.000000   0.000000   0.000000   0.000000   0.000000   0.000000
     5  C   -0.000733   0.000024   0.000007   0.008087  -0.000097  -0.000327
     6  C    0.008087  -0.000097  -0.000327  -0.000733   0.000024   0.000007
     7  C   -0.004898   0.000149  -0.007005  -0.038035   0.001117   0.003158
     8  C   -0.038037   0.001118   0.003158  -0.004902   0.000149  -0.007005
     9  C    0.335540  -0.039400  -0.035749  -0.015096   0.003068   0.000347
    10  C    0.000397  -0.000032   0.000091  -0.000002   0.000000   0.000000
    11  C   -0.000002   0.000000   0.000000   0.000397  -0.000032   0.000091
    12  C   -0.015092   0.003068   0.000346   0.335544  -0.039400  -0.035750
    13  C    0.000002   0.000000   0.000000   0.000000   0.000000   0.000000
    14  H    0.000000   0.000000   0.000000   0.000000   0.000000   0.000000
    15  H    0.000000   0.000000   0.000000   0.000000   0.000000   0.000000
    16  C    0.000000   0.000000   0.000000   0.000000   0.000000   0.000000
    17  H    0.000000   0.000000   0.000000   0.000000   0.000000   0.000000
    18  H    0.000000   0.000000   0.000000   0.000000   0.000000   0.000000
    19  C    0.004493   0.000331  -0.000388  -0.000134   0.000002  -0.000005
    20  H   -0.000163  -0.000011   0.000002   0.000002   0.000000   0.000000
    21  H   -0.000107   0.000045  -0.000101  -0.000005   0.000000   0.000000
    22  C   -0.069471  -0.002857  -0.000233   0.004493  -0.000163  -0.000107
    23  H   -0.002857   0.000840   0.003130   0.000331  -0.000011   0.000045
    24  H   -0.000233   0.003130  -0.000374  -0.000388   0.000002  -0.000101
    25  C    5.015859   0.369861   0.363782   0.326008  -0.028571  -0.032974
    26  H    0.369861   0.650723  -0.042092  -0.028570   0.000868  -0.010255
    27  H    0.363782  -0.042092   0.642455  -0.032973  -0.010255   0.006805
    28  C    0.326008  -0.028570  -0.032973   5.015852   0.369862   0.363783
    29  H   -0.028571   0.000868  -0.010255   0.369862   0.650722  -0.042091
    30  H   -0.032974  -0.010255   0.006805   0.363783  -0.042091   0.642455
    31  C    0.004494  -0.000163  -0.000107  -0.069469  -0.002857  -0.000233
    32  H    0.000331  -0.000011   0.000045  -0.002857   0.000840   0.003130
    33  H   -0.000388   0.000002  -0.000101  -0.000233   0.003130  -0.000374
    34  C   -0.000134   0.000002  -0.000005   0.004494   0.000331  -0.000388
    35  H    0.000002   0.000000   0.000000  -0.000163  -0.000011   0.000002
    36  H   -0.000005   0.000000   0.000000  -0.000107   0.000045  -0.000101
    37  C    0.000000   0.000000   0.000000   0.000002   0.000000   0.000000
    38  H    0.000000   0.000000   0.000000   0.000000   0.000000   0.000000
    39  H    0.000000   0.000000   0.000000   0.000000   0.000000   0.000000
    40  C    0.000000   0.000000   0.000000   0.000000   0.000000   0.000000
    41  H    0.000000   0.000000   0.000000   0.000000   0.000000   0.000000
    42  H    0.000000   0.000000   0.000000   0.000000   0.000000   0.000000
    43  C    0.000000   0.000000   0.000000   0.000000   0.000000   0.000000
    44  H    0.000000   0.000000   0.000000   0.000000   0.000000   0.000000
    45  H    0.000000   0.000000   0.000000   0.000000   0.000000   0.000000
    46  C    0.000000   0.000000   0.000000   0.000000   0.000000   0.000000
    47  H    0.000000   0.000000   0.000000   0.000000   0.000000   0.000000
    48  H    0.000000   0.000000   0.000000   0.000000   0.000000   0.000000
              31         32         33         34         35         36
     1  C   -0.000002   0.000000   0.000000   0.000397  -0.000032   0.000091
     2  C   -0.000733   0.000024   0.000007   0.008088  -0.000097  -0.000327
     3  C    0.000038  -0.000001  -0.000001  -0.000204   0.000004   0.000004
     4  C    0.000000   0.000000   0.000000   0.000000   0.000000   0.000000
     5  C   -0.038035   0.001117   0.003159  -0.004898   0.000149  -0.007005
     6  C   -0.000204   0.000004   0.000004   0.000038  -0.000001  -0.000001
     7  C    0.008088  -0.000097  -0.000327  -0.000733   0.000024   0.000007
     8  C   -0.004898   0.000149  -0.007005  -0.038035   0.001117   0.003159
     9  C    0.000397  -0.000032   0.000091  -0.000002   0.000000   0.000000
    10  C    0.000000   0.000000   0.000000   0.000000   0.000000   0.000000
    11  C   -0.015098   0.003068   0.000346   0.335540  -0.039400  -0.035747
    12  C    0.335540  -0.039400  -0.035747  -0.015098   0.003068   0.000346
    13  C    0.000000   0.000000   0.000000   0.000000   0.000000   0.000000
    14  H    0.000000   0.000000   0.000000   0.000000   0.000000   0.000000
    15  H    0.000000   0.000000   0.000000   0.000000   0.000000   0.000000
    16  C    0.000000   0.000000   0.000000   0.000000   0.000000   0.000000
    17  H    0.000000   0.000000   0.000000   0.000000   0.000000   0.000000
    18  H    0.000000   0.000000   0.000000   0.000000   0.000000   0.000000
    19  C    0.000000   0.000000   0.000000   0.000000   0.000000   0.000000
    20  H    0.000000   0.000000   0.000000   0.000000   0.000000   0.000000
    21  H    0.000000   0.000000   0.000000   0.000000   0.000000   0.000000
    22  C    0.000002   0.000000   0.000000   0.000000   0.000000   0.000000
    23  H    0.000000   0.000000   0.000000   0.000000   0.000000   0.000000
    24  H    0.000000   0.000000   0.000000   0.000000   0.000000   0.000000
    25  C    0.004494   0.000331  -0.000388  -0.000134   0.000002  -0.000005
    26  H   -0.000163  -0.000011   0.000002   0.000002   0.000000   0.000000
    27  H   -0.000107   0.000045  -0.000101  -0.000005   0.000000   0.000000
    28  C   -0.069469  -0.002857  -0.000233   0.004494  -0.000163  -0.000107
    29  H   -0.002857   0.000840   0.003130   0.000331  -0.000011   0.000045
    30  H   -0.000233   0.003130  -0.000374  -0.000388   0.000002  -0.000101
    31  C    5.015862   0.369861   0.363780   0.326003  -0.028571  -0.032972
    32  H    0.369861   0.650725  -0.042092  -0.028571   0.000868  -0.010255
    33  H    0.363780  -0.042092   0.642454  -0.032972  -0.010255   0.006805
    34  C    0.326003  -0.028571  -0.032972   5.015862   0.369861   0.363780
    35  H   -0.028571   0.000868  -0.010255   0.369861   0.650725  -0.042092
    36  H   -0.032972  -0.010255   0.006805   0.363780  -0.042092   0.642454
    37  C    0.004494  -0.000163  -0.000107  -0.069469  -0.002857  -0.000233
    38  H    0.000331  -0.000011   0.000045  -0.002857   0.000840   0.003130
    39  H   -0.000388   0.000002  -0.000101  -0.000233   0.003130  -0.000374
    40  C   -0.000134   0.000002  -0.000005   0.004494   0.000331  -0.000388
    41  H    0.000002   0.000000   0.000000  -0.000163  -0.000011   0.000002
    42  H   -0.000005   0.000000   0.000000  -0.000107   0.000045  -0.000101
    43  C    0.000000   0.000000   0.000000   0.000002   0.000000   0.000000
    44  H    0.000000   0.000000   0.000000   0.000000   0.000000   0.000000
    45  H    0.000000   0.000000   0.000000   0.000000   0.000000   0.000000
    46  C    0.000000   0.000000   0.000000   0.000000   0.000000   0.000000
    47  H    0.000000   0.000000   0.000000   0.000000   0.000000   0.000000
    48  H    0.000000   0.000000   0.000000   0.000000   0.000000   0.000000
              37         38         39         40         41         42
     1  C   -0.015096   0.003068   0.000347   0.335540  -0.039400  -0.035749
     2  C   -0.038035   0.001117   0.003158  -0.004898   0.000149  -0.007005
     3  C   -0.000733   0.000024   0.000007   0.008087  -0.000097  -0.000327
     4  C   -0.000002   0.000000   0.000000   0.000397  -0.000032   0.000091
     5  C   -0.004902   0.000149  -0.007005  -0.038037   0.001118   0.003158
     6  C    0.000038  -0.000001  -0.000001  -0.000204   0.000004   0.000004
     7  C   -0.000204   0.000004   0.000004   0.000038  -0.000001  -0.000001
     8  C    0.008087  -0.000097  -0.000327  -0.000733   0.000024   0.000007
     9  C    0.000000   0.000000   0.000000   0.000000   0.000000   0.000000
    10  C    0.000000   0.000000   0.000000   0.000000   0.000000   0.000000
    11  C    0.335544  -0.039400  -0.035750  -0.015092   0.003068   0.000346
    12  C    0.000397  -0.000032   0.000091  -0.000002   0.000000   0.000000
    13  C    0.000000   0.000000   0.000000   0.000000   0.000000   0.000000
    14  H    0.000000   0.000000   0.000000   0.000000   0.000000   0.000000
    15  H    0.000000   0.000000   0.000000   0.000000   0.000000   0.000000
    16  C    0.000000   0.000000   0.000000   0.000002   0.000000   0.000000
    17  H    0.000000   0.000000   0.000000   0.000000   0.000000   0.000000
    18  H    0.000000   0.000000   0.000000   0.000000   0.000000   0.000000
    19  C    0.000000   0.000000   0.000000   0.000000   0.000000   0.000000
    20  H    0.000000   0.000000   0.000000   0.000000   0.000000   0.000000
    21  H    0.000000   0.000000   0.000000   0.000000   0.000000   0.000000
    22  C    0.000000   0.000000   0.000000   0.000000   0.000000   0.000000
    23  H    0.000000   0.000000   0.000000   0.000000   0.000000   0.000000
    24  H    0.000000   0.000000   0.000000   0.000000   0.000000   0.000000
    25  C    0.000000   0.000000   0.000000   0.000000   0.000000   0.000000
    26  H    0.000000   0.000000   0.000000   0.000000   0.000000   0.000000
    27  H    0.000000   0.000000   0.000000   0.000000   0.000000   0.000000
    28  C    0.000002   0.000000   0.000000   0.000000   0.000000   0.000000
    29  H    0.000000   0.000000   0.000000   0.000000   0.000000   0.000000
    30  H    0.000000   0.000000   0.000000   0.000000   0.000000   0.000000
    31  C    0.004494   0.000331  -0.000388  -0.000134   0.000002  -0.000005
    32  H   -0.000163  -0.000011   0.000002   0.000002   0.000000   0.000000
    33  H   -0.000107   0.000045  -0.000101  -0.000005   0.000000   0.000000
    34  C   -0.069469  -0.002857  -0.000233   0.004494  -0.000163  -0.000107
    35  H   -0.002857   0.000840   0.003130   0.000331  -0.000011   0.000045
    36  H   -0.000233   0.003130  -0.000374  -0.000388   0.000002  -0.000101
    37  C    5.015852   0.369862   0.363783   0.326008  -0.028570  -0.032973
    38  H    0.369862   0.650722  -0.042091  -0.028571   0.000868  -0.010255
    39  H    0.363783  -0.042091   0.642455  -0.032974  -0.010255   0.006805
    40  C    0.326008  -0.028571  -0.032974   5.015859   0.369861   0.363782
    41  H   -0.028570   0.000868  -0.010255   0.369861   0.650723  -0.042092
    42  H   -0.032973  -0.010255   0.006805   0.363782  -0.042092   0.642455
    43  C    0.004493  -0.000163  -0.000107  -0.069471  -0.002857  -0.000233
    44  H    0.000331  -0.000011   0.000045  -0.002857   0.000840   0.003130
    45  H   -0.000388   0.000002  -0.000101  -0.000233   0.003130  -0.000374
    46  C   -0.000134   0.000002  -0.000005   0.004493   0.000331  -0.000388
    47  H    0.000002   0.000000   0.000000  -0.000163  -0.000011   0.000002
    48  H   -0.000005   0.000000   0.000000  -0.000107   0.000045  -0.000101
              43         44         45         46         47         48
     1  C    0.335540  -0.039400  -0.035749  -0.015096   0.003068   0.000347
     2  C   -0.004898   0.000149  -0.007005  -0.038035   0.001117   0.003158
     3  C   -0.038037   0.001118   0.003158  -0.004902   0.000149  -0.007005
     4  C   -0.015092   0.003068   0.000346   0.335544  -0.039400  -0.035750
     5  C    0.008087  -0.000097  -0.000327  -0.000733   0.000024   0.000007
     6  C   -0.000733   0.000024   0.000007   0.008087  -0.000097  -0.000327
     7  C    0.000038  -0.000001  -0.000001  -0.000204   0.000004   0.000004
     8  C   -0.000204   0.000004   0.000004   0.000038  -0.000001  -0.000001
     9  C    0.000000   0.000000   0.000000   0.000000   0.000000   0.000000
    10  C   -0.000002   0.000000   0.000000   0.000397  -0.000032   0.000091
    11  C    0.000397  -0.000032   0.000091  -0.000002   0.000000   0.000000
    12  C    0.000000   0.000000   0.000000   0.000000   0.000000   0.000000
    13  C   -0.000134   0.000002  -0.000005   0.004494   0.000331  -0.000388
    14  H    0.000002   0.000000   0.000000  -0.000163  -0.000011   0.000002
    15  H   -0.000005   0.000000   0.000000  -0.000107   0.000045  -0.000101
    16  C    0.004494  -0.000163  -0.000107  -0.069469  -0.002857  -0.000233
    17  H    0.000331  -0.000011   0.000045  -0.002857   0.000840   0.003130
    18  H   -0.000388   0.000002  -0.000101  -0.000233   0.003130  -0.000374
    19  C    0.000000   0.000000   0.000000   0.000002   0.000000   0.000000
    20  H    0.000000   0.000000   0.000000   0.000000   0.000000   0.000000
    21  H    0.000000   0.000000   0.000000   0.000000   0.000000   0.000000
    22  C    0.000000   0.000000   0.000000   0.000000   0.000000   0.000000
    23  H    0.000000   0.000000   0.000000   0.000000   0.000000   0.000000
    24  H    0.000000   0.000000   0.000000   0.000000   0.000000   0.000000
    25  C    0.000000   0.000000   0.000000   0.000000   0.000000   0.000000
    26  H    0.000000   0.000000   0.000000   0.000000   0.000000   0.000000
    27  H    0.000000   0.000000   0.000000   0.000000   0.000000   0.000000
    28  C    0.000000   0.000000   0.000000   0.000000   0.000000   0.000000
    29  H    0.000000   0.000000   0.000000   0.000000   0.000000   0.000000
    30  H    0.000000   0.000000   0.000000   0.000000   0.000000   0.000000
    31  C    0.000000   0.000000   0.000000   0.000000   0.000000   0.000000
    32  H    0.000000   0.000000   0.000000   0.000000   0.000000   0.000000
    33  H    0.000000   0.000000   0.000000   0.000000   0.000000   0.000000
    34  C    0.000002   0.000000   0.000000   0.000000   0.000000   0.000000
    35  H    0.000000   0.000000   0.000000   0.000000   0.000000   0.000000
    36  H    0.000000   0.000000   0.000000   0.000000   0.000000   0.000000
    37  C    0.004493   0.000331  -0.000388  -0.000134   0.000002  -0.000005
    38  H   -0.000163  -0.000011   0.000002   0.000002   0.000000   0.000000
    39  H   -0.000107   0.000045  -0.000101  -0.000005   0.000000   0.000000
    40  C   -0.069471  -0.002857  -0.000233   0.004493  -0.000163  -0.000107
    41  H   -0.002857   0.000840   0.003130   0.000331  -0.000011   0.000045
    42  H   -0.000233   0.003130  -0.000374  -0.000388   0.000002  -0.000101
    43  C    5.015859   0.369861   0.363782   0.326008  -0.028571  -0.032974
    44  H    0.369861   0.650723  -0.042092  -0.028570   0.000868  -0.010255
    45  H    0.363782  -0.042092   0.642455  -0.032973  -0.010255   0.006805
    46  C    0.326008  -0.028570  -0.032973   5.015852   0.369862   0.363783
    47  H   -0.028571   0.000868  -0.010255   0.369862   0.650722  -0.042091
    48  H   -0.032974  -0.010255   0.006805   0.363783  -0.042091   0.642455
 Mulliken charges:
               1
     1  C   -0.029782
     2  C    0.093396
     3  C    0.093420
     4  C   -0.029794
     5  C    0.093420
     6  C    0.093420
     7  C    0.093396
     8  C    0.093420
     9  C   -0.029782
    10  C   -0.029794
    11  C   -0.029794
    12  C   -0.029794
    13  C   -0.235022
    14  H    0.093324
    15  H    0.109886
    16  C   -0.235022
    17  H    0.093324
    18  H    0.109886
    19  C   -0.235021
    20  H    0.093325
    21  H    0.109888
    22  C   -0.235026
    23  H    0.093325
    24  H    0.109887
    25  C   -0.235026
    26  H    0.093325
    27  H    0.109887
    28  C   -0.235021
    29  H    0.093325
    30  H    0.109888
    31  C   -0.235022
    32  H    0.093324
    33  H    0.109886
    34  C   -0.235022
    35  H    0.093324
    36  H    0.109886
    37  C   -0.235021
    38  H    0.093325
    39  H    0.109888
    40  C   -0.235026
    41  H    0.093325
    42  H    0.109887
    43  C   -0.235026
    44  H    0.093325
    45  H    0.109887
    46  C   -0.235021
    47  H    0.093325
    48  H    0.109888
 Sum of Mulliken charges =   0.00000
 Mulliken charges with hydrogens summed into heavy atoms:
               1
     1  C   -0.029782
     2  C    0.093396
     3  C    0.093420
     4  C   -0.029794
     5  C    0.093420
     6  C    0.093420
     7  C    0.093396
     8  C    0.093420
     9  C   -0.029782
    10  C   -0.029794
    11  C   -0.029794
    12  C   -0.029794
    13  C   -0.031812
    16  C   -0.031812
    19  C   -0.031808
    22  C   -0.031814
    25  C   -0.031814
    28  C   -0.031808
    31  C   -0.031812
    34  C   -0.031812
    37  C   -0.031808
    40  C   -0.031814
    43  C   -0.031814
    46  C   -0.031808
 Electronic spatial extent (au):  <R**2>=           7235.5992
 Charge=              0.0000 electrons
 Dipole moment (field-independent basis, Debye):
    X=              0.0000    Y=              0.0000    Z=              0.0000  Tot=              0.0000
 Quadrupole moment (field-independent basis, Debye-Ang):
   XX=           -130.2438   YY=           -130.2438   ZZ=           -141.9019
   XY=              0.0000   XZ=              0.0000   YZ=              0.0000
 Traceless Quadrupole moment (field-independent basis, Debye-Ang):
   XX=              3.8861   YY=              3.8860   ZZ=             -7.7721
   XY=              0.0000   XZ=              0.0000   YZ=              0.0000
 Octapole moment (field-independent basis, Debye-Ang**2):
  XXX=              0.0000  YYY=              0.0000  ZZZ=              0.0000  XYY=              0.0000
  XXY=              0.0000  XXZ=              0.0000  XZZ=              0.0000  YZZ=              0.0000
  YYZ=              0.0000  XYZ=             -0.0002
 Hexadecapole moment (field-independent basis, Debye-Ang**3):
 XXXX=          -4762.3107 YYYY=          -4762.3083 ZZZZ=           -251.7366 XXXY=              0.0000
 XXXZ=              0.0000 YYYX=              0.0000 YYYZ=              0.0000 ZZZX=              0.0000
 ZZZY=              0.0000 XXYY=          -1587.4358 XXZZ=           -847.5291 YYZZ=           -847.5294
 XXYZ=              0.0000 YYXZ=              0.0000 ZZXY=              0.0000
 N-N= 2.041630559209D+03 E-N=-6.234431685447D+03  KE= 9.199901221822D+02
 No NMR shielding tensors so no spin-rotation constants.
 Leave Link  601 at Wed Apr 20 16:12:51 2022, MaxMem=  2621440000 cpu:         4.8
 (Enter /mnt/opt/groups/app-gaussian//g09/l701.exe)
 Compute integral first derivatives.
 ... and contract with generalized density number  0.
 R6Disp: Adding Grimme-D3 dispersion energy 1st derivatives to the gradient.
 Leave Link  701 at Wed Apr 20 16:12:52 2022, MaxMem=  2621440000 cpu:        11.1
 (Enter /mnt/opt/groups/app-gaussian//g09/l702.exe)
 L702 exits ... SP integral derivatives will be done elsewhere.
 Leave Link  702 at Wed Apr 20 16:12:52 2022, MaxMem=  2621440000 cpu:         0.3
 (Enter /mnt/opt/groups/app-gaussian//g09/l703.exe)
 Compute integral first derivatives, UseDBF=F ICtDFT=           0.
 Integral derivatives from FoFJK, PRISM(SPDF).
 Calling FoFJK, ICntrl=      2127 FMM=F ISym2X=0 I1Cent= 0 IOpClX= 0 NMat=1 NMatS=1 NMatT=0.
 FoFJK:  IHMeth= 1 ICntrl=    2127 DoSepK=F KAlg= 0 I1Cent=   0 FoldK=F
 IRaf=         0 NMat=   1 IRICut=       1 DoRegI=T DoRafI=F ISym2E= 0.
 FoFCou: FMM=F IPFlag=           0 FMFlag=      100000 FMFlg1=         800
         NFxFlg=           0 DoJE=F BraDBF=F KetDBF=F FulRan=T
         wScrn=  0.000000 ICntrl=    2127 IOpCl=  0 I1Cent=           0 NGrid=           0
         NMat0=    1 NMatS0=      1 NMatT0=    0 NMatD0=    1 NMtDS0=    0 NMtDT0=    0
 Symmetry not used in FoFCou.
 Leave Link  703 at Wed Apr 20 16:13:21 2022, MaxMem=  2621440000 cpu:       594.0
 (Enter /mnt/opt/groups/app-gaussian//g09/l716.exe)
 Dipole        = 1.50719715D-12-1.09297291D-12 3.80564930D-13
 -------------------------------------------------------------------
 Center     Atomic                   Forces (Hartrees/Bohr)
 Number     Number              X              Y              Z
 -------------------------------------------------------------------
      1        6           0.000000000   -0.000230853    0.000000000
      2        6           0.000000000   -0.000537279    0.000000000
      3        6           0.000475391   -0.000273355   -0.000005894
      4        6           0.000188701   -0.000104445    0.000003735
      5        6          -0.000475391   -0.000273355    0.000005894
      6        6           0.000475391    0.000273355    0.000005894
      7        6           0.000000000    0.000537279    0.000000000
      8        6          -0.000475391    0.000273355   -0.000005894
      9        6           0.000000000    0.000230853    0.000000000
     10        6           0.000188701    0.000104445   -0.000003735
     11        6          -0.000188701   -0.000104445   -0.000003735
     12        6          -0.000188701    0.000104445    0.000003735
     13        6          -0.000209921   -0.000096714   -0.000948955
     14        1          -0.000209047    0.000193624    0.000101734
     15        1           0.000474372   -0.000150057   -0.000038179
     16        6          -0.000209921    0.000096714    0.000948955
     17        1          -0.000209047   -0.000193624   -0.000101734
     18        1           0.000474372    0.000150057    0.000038179
     19        6          -0.000205512   -0.000121568    0.000948911
     20        1           0.000065244   -0.000276888   -0.000101354
     21        1           0.000103847    0.000487445    0.000037741
     22        6          -0.000001820   -0.000235610   -0.000948114
     23        1          -0.000272432   -0.000082834    0.000100154
     24        1           0.000368607    0.000329289   -0.000038193
     25        6           0.000001820   -0.000235610    0.000948114
     26        1           0.000272432   -0.000082834   -0.000100154
     27        1          -0.000368607    0.000329289    0.000038193
     28        6           0.000205512   -0.000121568   -0.000948911
     29        1          -0.000065244   -0.000276888    0.000101354
     30        1          -0.000103847    0.000487445   -0.000037741
     31        6           0.000209921   -0.000096714    0.000948955
     32        1           0.000209047    0.000193624   -0.000101734
     33        1          -0.000474372   -0.000150057    0.000038179
     34        6           0.000209921    0.000096714   -0.000948955
     35        1           0.000209047   -0.000193624    0.000101734
     36        1          -0.000474372    0.000150057   -0.000038179
     37        6           0.000205512    0.000121568    0.000948911
     38        1          -0.000065244    0.000276888   -0.000101354
     39        1          -0.000103847   -0.000487445    0.000037741
     40        6           0.000001820    0.000235610   -0.000948114
     41        1           0.000272432    0.000082834    0.000100154
     42        1          -0.000368607   -0.000329289   -0.000038193
     43        6          -0.000001820    0.000235610    0.000948114
     44        1          -0.000272432    0.000082834   -0.000100154
     45        1           0.000368607   -0.000329289    0.000038193
     46        6          -0.000205512    0.000121568   -0.000948911
     47        1           0.000065244    0.000276888    0.000101354
     48        1           0.000103847   -0.000487445   -0.000037741
 -------------------------------------------------------------------
 Cartesian Forces:  Max     0.000948955 RMS     0.000349703
 Leave Link  716 at Wed Apr 20 16:13:21 2022, MaxMem=  2621440000 cpu:         0.4
 (Enter /mnt/opt/groups/app-gaussian//g09/l103.exe)

 GradGradGradGradGradGradGradGradGradGradGradGradGradGradGradGradGradGrad
 Berny optimization.
 FormGI is forming the generalized inverse of G from B-inverse, IUseBI=4.
 Internal  Forces:  Max     0.000644952 RMS     0.000166771
 Search for a local minimum.
 Step number   1 out of a maximum of  288
 All quantities printed in internal units (Hartrees-Bohrs-Radians)
 RMS Force = .16677D-03 SwitMx=.10000D-02 MixMth= 2
 Mixed Optimization -- En-DIIS/RFO-DIIS
 Second derivative matrix not updated -- first step.
 ITU=  0
     Eigenvalues ---    0.00614   0.00622   0.00622   0.00664   0.00664
     Eigenvalues ---    0.00710   0.01074   0.01083   0.01083   0.01105
     Eigenvalues ---    0.01192   0.01192   0.01217   0.01222   0.01222
     Eigenvalues ---    0.01264   0.01456   0.01542   0.01542   0.01590
     Eigenvalues ---    0.01590   0.02754   0.02754   0.03270   0.03497
     Eigenvalues ---    0.03497   0.03667   0.03737   0.03737   0.03759
     Eigenvalues ---    0.03804   0.03804   0.03820   0.05429   0.05460
     Eigenvalues ---    0.05460   0.05480   0.05480   0.05499   0.05805
     Eigenvalues ---    0.05823   0.05823   0.05832   0.05840   0.05840
     Eigenvalues ---    0.09177   0.09183   0.09339   0.09339   0.09398
     Eigenvalues ---    0.09398   0.09665   0.09665   0.09665   0.09667
     Eigenvalues ---    0.09667   0.09667   0.09701   0.09713   0.09724
     Eigenvalues ---    0.09724   0.09724   0.09724   0.11521   0.11521
     Eigenvalues ---    0.11920   0.12185   0.12185   0.12418   0.20541
     Eigenvalues ---    0.20541   0.20659   0.21274   0.21274   0.21891
     Eigenvalues ---    0.22483   0.22923   0.22923   0.23460   0.23460
     Eigenvalues ---    0.24953   0.24983   0.24983   0.24989   0.26635
     Eigenvalues ---    0.27852   0.27852   0.29014   0.29027   0.29027
     Eigenvalues ---    0.30065   0.30065   0.30393   0.30602   0.30602
     Eigenvalues ---    0.30691   0.31041   0.31041   0.31160   0.31260
     Eigenvalues ---    0.31264   0.31264   0.31683   0.31683   0.32640
     Eigenvalues ---    0.33193   0.33193   0.33228   0.33326   0.33326
     Eigenvalues ---    0.33326   0.33326   0.33326   0.33326   0.33326
     Eigenvalues ---    0.33326   0.33326   0.33326   0.33326   0.33326
     Eigenvalues ---    0.33963   0.33963   0.33963   0.33963   0.33963
     Eigenvalues ---    0.33963   0.33963   0.33963   0.33963   0.33963
     Eigenvalues ---    0.33963   0.33963   0.47178   0.48605   0.48605
     Eigenvalues ---    0.49369   0.50365   0.50365
 RFO step:  Lambda=-1.29714333D-04 EMin= 6.14122460D-03
 Linear search not attempted -- first point.
 Iteration  1 RMS(Cart)=  0.00242768 RMS(Int)=  0.00000587
 Iteration  2 RMS(Cart)=  0.00000672 RMS(Int)=  0.00000339
 Iteration  3 RMS(Cart)=  0.00000000 RMS(Int)=  0.00000339
 ITry= 1 IFail=0 DXMaxC= 1.03D-02 DCOld= 1.00D+10 DXMaxT= 3.00D-01 DXLimC= 3.00D+00 Rises=F
 Variable       Old X    -DE/DX   Delta X   Delta X   Delta X     New X
                                 (Linear)    (Quad)   (Total)
    R1        2.56301  -0.00011   0.00000  -0.00004  -0.00004   2.56297
    R2        2.84691  -0.00022   0.00000  -0.00085  -0.00085   2.84605
    R3        2.84691  -0.00022   0.00000  -0.00085  -0.00085   2.84605
    R4        2.81176  -0.00064   0.00000  -0.00166  -0.00166   2.81010
    R5        2.81176  -0.00064   0.00000  -0.00166  -0.00166   2.81010
    R6        2.56301  -0.00010   0.00000  -0.00002  -0.00002   2.56299
    R7        2.81177  -0.00064   0.00000  -0.00166  -0.00166   2.81010
    R8        2.84691  -0.00021   0.00000  -0.00085  -0.00085   2.84606
    R9        2.84691  -0.00022   0.00000  -0.00087  -0.00086   2.84604
   R10        2.81177  -0.00064   0.00000  -0.00166  -0.00166   2.81010
   R11        2.56301  -0.00010   0.00000  -0.00002  -0.00002   2.56299
   R12        2.81176  -0.00064   0.00000  -0.00166  -0.00166   2.81010
   R13        2.56301  -0.00010   0.00000  -0.00002  -0.00002   2.56299
   R14        2.81176  -0.00064   0.00000  -0.00166  -0.00166   2.81010
   R15        2.56301  -0.00011   0.00000  -0.00004  -0.00004   2.56297
   R16        2.56301  -0.00010   0.00000  -0.00002  -0.00002   2.56299
   R17        2.84691  -0.00022   0.00000  -0.00085  -0.00085   2.84605
   R18        2.84691  -0.00022   0.00000  -0.00085  -0.00085   2.84605
   R19        2.84691  -0.00021   0.00000  -0.00085  -0.00085   2.84606
   R20        2.84691  -0.00022   0.00000  -0.00087  -0.00086   2.84604
   R21        2.84691  -0.00021   0.00000  -0.00085  -0.00085   2.84606
   R22        2.84691  -0.00022   0.00000  -0.00087  -0.00086   2.84604
   R23        2.84691  -0.00022   0.00000  -0.00087  -0.00086   2.84604
   R24        2.84691  -0.00021   0.00000  -0.00085  -0.00085   2.84606
   R25        2.07393   0.00001   0.00000   0.00002   0.00002   2.07395
   R26        2.08483  -0.00013   0.00000  -0.00040  -0.00040   2.08443
   R27        2.88501  -0.00027   0.00000  -0.00107  -0.00106   2.88395
   R28        2.07393   0.00001   0.00000   0.00002   0.00002   2.07395
   R29        2.08483  -0.00013   0.00000  -0.00040  -0.00040   2.08443
   R30        2.07393   0.00000   0.00000   0.00001   0.00001   2.07394
   R31        2.08483  -0.00013   0.00000  -0.00040  -0.00040   2.08443
   R32        2.88501  -0.00025   0.00000  -0.00100  -0.00099   2.88402
   R33        2.07393   0.00001   0.00000   0.00002   0.00002   2.07395
   R34        2.08483  -0.00013   0.00000  -0.00040  -0.00040   2.08444
   R35        2.07393   0.00001   0.00000   0.00002   0.00002   2.07395
   R36        2.08483  -0.00013   0.00000  -0.00040  -0.00040   2.08444
   R37        2.88501  -0.00025   0.00000  -0.00100  -0.00099   2.88402
   R38        2.07393   0.00000   0.00000   0.00001   0.00001   2.07394
   R39        2.08483  -0.00013   0.00000  -0.00040  -0.00040   2.08443
   R40        2.07393   0.00001   0.00000   0.00002   0.00002   2.07395
   R41        2.08483  -0.00013   0.00000  -0.00040  -0.00040   2.08443
   R42        2.88501  -0.00027   0.00000  -0.00107  -0.00106   2.88395
   R43        2.07393   0.00001   0.00000   0.00002   0.00002   2.07395
   R44        2.08483  -0.00013   0.00000  -0.00040  -0.00040   2.08443
   R45        2.07393   0.00000   0.00000   0.00001   0.00001   2.07394
   R46        2.08483  -0.00013   0.00000  -0.00040  -0.00040   2.08443
   R47        2.88501  -0.00025   0.00000  -0.00100  -0.00099   2.88402
   R48        2.07393   0.00001   0.00000   0.00002   0.00002   2.07395
   R49        2.08483  -0.00013   0.00000  -0.00040  -0.00040   2.08444
   R50        2.07393   0.00001   0.00000   0.00002   0.00002   2.07395
   R51        2.08483  -0.00013   0.00000  -0.00040  -0.00040   2.08444
   R52        2.88501  -0.00025   0.00000  -0.00100  -0.00099   2.88402
   R53        2.07393   0.00000   0.00000   0.00001   0.00001   2.07394
   R54        2.08483  -0.00013   0.00000  -0.00040  -0.00040   2.08443
    A1        2.13367   0.00009   0.00000   0.00073   0.00072   2.13440
    A2        2.13367   0.00009   0.00000   0.00073   0.00072   2.13440
    A3        2.01584  -0.00017   0.00000  -0.00145  -0.00145   2.01439
    A4        2.09439   0.00000   0.00000   0.00000   0.00000   2.09440
    A5        2.09439   0.00000   0.00000   0.00000   0.00000   2.09440
    A6        2.09440   0.00000   0.00000  -0.00001  -0.00001   2.09439
    A7        2.09440   0.00000   0.00000   0.00001   0.00001   2.09440
    A8        2.09439   0.00000   0.00000   0.00000   0.00000   2.09440
    A9        2.09440   0.00000   0.00000  -0.00001  -0.00001   2.09439
   A10        2.13367   0.00008   0.00000   0.00070   0.00070   2.13437
   A11        2.13367   0.00008   0.00000   0.00072   0.00071   2.13439
   A12        2.01584  -0.00017   0.00000  -0.00142  -0.00141   2.01443
   A13        2.09439   0.00000   0.00000   0.00000   0.00000   2.09440
   A14        2.09440   0.00000   0.00000   0.00001   0.00001   2.09440
   A15        2.09440   0.00000   0.00000  -0.00001  -0.00001   2.09439
   A16        2.09439   0.00000   0.00000   0.00000   0.00000   2.09440
   A17        2.09440   0.00000   0.00000  -0.00001  -0.00001   2.09439
   A18        2.09440   0.00000   0.00000   0.00001   0.00001   2.09440
   A19        2.09440   0.00000   0.00000  -0.00001  -0.00001   2.09439
   A20        2.09439   0.00000   0.00000   0.00000   0.00000   2.09440
   A21        2.09439   0.00000   0.00000   0.00000   0.00000   2.09440
   A22        2.09439   0.00000   0.00000   0.00000   0.00000   2.09440
   A23        2.09440   0.00000   0.00000  -0.00001  -0.00001   2.09439
   A24        2.09440   0.00000   0.00000   0.00001   0.00001   2.09440
   A25        2.13367   0.00009   0.00000   0.00073   0.00072   2.13440
   A26        2.13367   0.00009   0.00000   0.00073   0.00072   2.13440
   A27        2.01584  -0.00017   0.00000  -0.00145  -0.00145   2.01439
   A28        2.13367   0.00008   0.00000   0.00070   0.00070   2.13437
   A29        2.13367   0.00008   0.00000   0.00072   0.00071   2.13439
   A30        2.01584  -0.00017   0.00000  -0.00142  -0.00141   2.01443
   A31        2.13367   0.00008   0.00000   0.00070   0.00070   2.13437
   A32        2.13367   0.00008   0.00000   0.00072   0.00071   2.13439
   A33        2.01584  -0.00017   0.00000  -0.00142  -0.00141   2.01443
   A34        2.13367   0.00008   0.00000   0.00072   0.00071   2.13439
   A35        2.13367   0.00008   0.00000   0.00070   0.00070   2.13437
   A36        2.01584  -0.00017   0.00000  -0.00142  -0.00141   2.01443
   A37        1.92064   0.00022   0.00000   0.00413   0.00413   1.92477
   A38        1.87186  -0.00029   0.00000  -0.00578  -0.00577   1.86609
   A39        1.98491  -0.00003   0.00000   0.00087   0.00086   1.98578
   A40        1.83658   0.00004   0.00000   0.00058   0.00059   1.83717
   A41        1.92325  -0.00005   0.00000   0.00052   0.00051   1.92376
   A42        1.92010   0.00011   0.00000  -0.00052  -0.00052   1.91957
   A43        1.98491  -0.00003   0.00000   0.00087   0.00086   1.98578
   A44        1.92064   0.00022   0.00000   0.00413   0.00413   1.92477
   A45        1.87186  -0.00029   0.00000  -0.00578  -0.00577   1.86609
   A46        1.92325  -0.00005   0.00000   0.00052   0.00051   1.92376
   A47        1.92010   0.00011   0.00000  -0.00052  -0.00052   1.91957
   A48        1.83658   0.00004   0.00000   0.00058   0.00059   1.83717
   A49        1.92064   0.00022   0.00000   0.00414   0.00414   1.92478
   A50        1.87186  -0.00029   0.00000  -0.00582  -0.00582   1.86604
   A51        1.98491  -0.00003   0.00000   0.00090   0.00089   1.98581
   A52        1.83658   0.00004   0.00000   0.00057   0.00058   1.83716
   A53        1.92325  -0.00005   0.00000   0.00052   0.00051   1.92377
   A54        1.92010   0.00011   0.00000  -0.00051  -0.00052   1.91958
   A55        1.98491  -0.00003   0.00000   0.00091   0.00090   1.98581
   A56        1.92064   0.00022   0.00000   0.00412   0.00412   1.92476
   A57        1.87186  -0.00029   0.00000  -0.00578  -0.00577   1.86609
   A58        1.92325  -0.00005   0.00000   0.00050   0.00049   1.92375
   A59        1.92010   0.00011   0.00000  -0.00050  -0.00050   1.91959
   A60        1.83658   0.00004   0.00000   0.00056   0.00056   1.83714
   A61        1.92064   0.00022   0.00000   0.00412   0.00412   1.92476
   A62        1.87186  -0.00029   0.00000  -0.00578  -0.00577   1.86609
   A63        1.98491  -0.00003   0.00000   0.00091   0.00090   1.98581
   A64        1.83658   0.00004   0.00000   0.00056   0.00056   1.83714
   A65        1.92325  -0.00005   0.00000   0.00050   0.00049   1.92375
   A66        1.92010   0.00011   0.00000  -0.00050  -0.00050   1.91959
   A67        1.98491  -0.00003   0.00000   0.00090   0.00089   1.98581
   A68        1.92064   0.00022   0.00000   0.00414   0.00414   1.92478
   A69        1.87186  -0.00029   0.00000  -0.00582  -0.00582   1.86604
   A70        1.92325  -0.00005   0.00000   0.00052   0.00051   1.92377
   A71        1.92010   0.00011   0.00000  -0.00051  -0.00052   1.91958
   A72        1.83658   0.00004   0.00000   0.00057   0.00058   1.83716
   A73        1.92064   0.00022   0.00000   0.00413   0.00413   1.92477
   A74        1.87186  -0.00029   0.00000  -0.00578  -0.00577   1.86609
   A75        1.98491  -0.00003   0.00000   0.00087   0.00086   1.98578
   A76        1.83658   0.00004   0.00000   0.00058   0.00059   1.83717
   A77        1.92325  -0.00005   0.00000   0.00052   0.00051   1.92376
   A78        1.92010   0.00011   0.00000  -0.00052  -0.00052   1.91957
   A79        1.98491  -0.00003   0.00000   0.00087   0.00086   1.98578
   A80        1.92064   0.00022   0.00000   0.00413   0.00413   1.92477
   A81        1.87186  -0.00029   0.00000  -0.00578  -0.00577   1.86609
   A82        1.92325  -0.00005   0.00000   0.00052   0.00051   1.92376
   A83        1.92010   0.00011   0.00000  -0.00052  -0.00052   1.91957
   A84        1.83658   0.00004   0.00000   0.00058   0.00059   1.83717
   A85        1.92064   0.00022   0.00000   0.00414   0.00414   1.92478
   A86        1.87186  -0.00029   0.00000  -0.00582  -0.00582   1.86604
   A87        1.98491  -0.00003   0.00000   0.00090   0.00089   1.98581
   A88        1.83658   0.00004   0.00000   0.00057   0.00058   1.83716
   A89        1.92325  -0.00005   0.00000   0.00052   0.00051   1.92377
   A90        1.92010   0.00011   0.00000  -0.00051  -0.00052   1.91958
   A91        1.98491  -0.00003   0.00000   0.00091   0.00090   1.98581
   A92        1.92064   0.00022   0.00000   0.00412   0.00412   1.92476
   A93        1.87186  -0.00029   0.00000  -0.00578  -0.00577   1.86609
   A94        1.92325  -0.00005   0.00000   0.00050   0.00049   1.92375
   A95        1.92010   0.00011   0.00000  -0.00050  -0.00050   1.91959
   A96        1.83658   0.00004   0.00000   0.00056   0.00056   1.83714
   A97        1.92064   0.00022   0.00000   0.00412   0.00412   1.92476
   A98        1.87186  -0.00029   0.00000  -0.00578  -0.00577   1.86609
   A99        1.98491  -0.00003   0.00000   0.00091   0.00090   1.98581
   A100       1.83658   0.00004   0.00000   0.00056   0.00056   1.83714
   A101       1.92325  -0.00005   0.00000   0.00050   0.00049   1.92375
   A102       1.92010   0.00011   0.00000  -0.00050  -0.00050   1.91959
   A103       1.98491  -0.00003   0.00000   0.00090   0.00089   1.98581
   A104       1.92064   0.00022   0.00000   0.00414   0.00414   1.92478
   A105       1.87186  -0.00029   0.00000  -0.00582  -0.00582   1.86604
   A106       1.92325  -0.00005   0.00000   0.00052   0.00051   1.92377
   A107       1.92010   0.00011   0.00000  -0.00051  -0.00052   1.91958
   A108       1.83658   0.00004   0.00000   0.00057   0.00058   1.83716
    D1        2.97949   0.00005   0.00000   0.00181   0.00181   2.98131
    D2       -0.16210   0.00005   0.00000   0.00181   0.00181  -0.16028
    D3       -0.16210   0.00005   0.00000   0.00181   0.00181  -0.16028
    D4        2.97949   0.00005   0.00000   0.00181   0.00181   2.98131
    D5        0.45273  -0.00017   0.00000  -0.00509  -0.00509   0.44764
    D6        2.62004  -0.00009   0.00000  -0.00055  -0.00054   2.61949
    D7       -1.67422  -0.00009   0.00000  -0.00093  -0.00093  -1.67516
    D8       -2.68886  -0.00017   0.00000  -0.00509  -0.00509  -2.69395
    D9       -0.52156  -0.00009   0.00000  -0.00055  -0.00054  -0.52210
   D10        1.46737  -0.00009   0.00000  -0.00093  -0.00093   1.46644
   D11        2.62004  -0.00009   0.00000  -0.00055  -0.00054   2.61949
   D12       -1.67422  -0.00009   0.00000  -0.00093  -0.00093  -1.67516
   D13        0.45273  -0.00017   0.00000  -0.00509  -0.00509   0.44764
   D14       -0.52156  -0.00009   0.00000  -0.00055  -0.00054  -0.52210
   D15        1.46737  -0.00009   0.00000  -0.00093  -0.00093   1.46644
   D16       -2.68886  -0.00017   0.00000  -0.00509  -0.00509  -2.69395
   D17        0.00000   0.00000   0.00000   0.00002   0.00002   0.00002
   D18        3.14159   0.00000   0.00000   0.00007   0.00007  -3.14152
   D19        3.14159   0.00000   0.00000   0.00002   0.00002  -3.14157
   D20        0.00000   0.00000   0.00000   0.00007   0.00007   0.00007
   D21        3.14159   0.00000   0.00000   0.00007   0.00007  -3.14152
   D22        0.00000   0.00000   0.00000   0.00002   0.00002   0.00002
   D23        0.00000   0.00000   0.00000   0.00007   0.00007   0.00007
   D24        3.14159   0.00000   0.00000   0.00002   0.00002  -3.14157
   D25        2.97949   0.00005   0.00000   0.00181   0.00181   2.98130
   D26       -0.16210   0.00005   0.00000   0.00176   0.00176  -0.16034
   D27       -0.16210   0.00005   0.00000   0.00176   0.00176  -0.16034
   D28        2.97949   0.00005   0.00000   0.00171   0.00171   2.98121
   D29        0.00000   0.00000   0.00000  -0.00014  -0.00014  -0.00014
   D30        3.14159   0.00000   0.00000  -0.00009  -0.00010   3.14150
   D31        3.14159   0.00000   0.00000  -0.00009  -0.00010   3.14150
   D32        0.00000   0.00000   0.00000  -0.00005  -0.00005  -0.00005
   D33        0.45273  -0.00017   0.00000  -0.00485  -0.00485   0.44787
   D34        2.62004  -0.00009   0.00000  -0.00031  -0.00030   2.61973
   D35       -1.67422  -0.00009   0.00000  -0.00065  -0.00066  -1.67488
   D36       -2.68886  -0.00017   0.00000  -0.00481  -0.00481  -2.69367
   D37       -0.52156  -0.00009   0.00000  -0.00026  -0.00026  -0.52181
   D38        1.46737  -0.00009   0.00000  -0.00060  -0.00061   1.46676
   D39        0.45273  -0.00017   0.00000  -0.00504  -0.00504   0.44769
   D40        2.62004  -0.00009   0.00000  -0.00045  -0.00045   2.61959
   D41       -1.67422  -0.00009   0.00000  -0.00083  -0.00083  -1.67505
   D42       -2.68886  -0.00017   0.00000  -0.00508  -0.00508  -2.69395
   D43       -0.52156  -0.00009   0.00000  -0.00050  -0.00049  -0.52205
   D44        1.46737  -0.00009   0.00000  -0.00087  -0.00088   1.46649
   D45        0.00000   0.00000   0.00000  -0.00014  -0.00014  -0.00014
   D46        3.14159   0.00000   0.00000  -0.00009  -0.00010   3.14150
   D47        3.14159   0.00000   0.00000  -0.00009  -0.00010   3.14150
   D48        0.00000   0.00000   0.00000  -0.00005  -0.00005  -0.00005
   D49        2.97949   0.00005   0.00000   0.00181   0.00181   2.98130
   D50       -0.16210   0.00005   0.00000   0.00176   0.00176  -0.16034
   D51       -0.16210   0.00005   0.00000   0.00176   0.00176  -0.16034
   D52        2.97949   0.00005   0.00000   0.00171   0.00171   2.98121
   D53        0.00000   0.00000   0.00000   0.00007   0.00007   0.00007
   D54        3.14159   0.00000   0.00000   0.00007   0.00007  -3.14152
   D55        3.14159   0.00000   0.00000   0.00002   0.00002  -3.14157
   D56        0.00000   0.00000   0.00000   0.00002   0.00002   0.00002
   D57       -0.16210   0.00005   0.00000   0.00176   0.00176  -0.16034
   D58        2.97949   0.00005   0.00000   0.00171   0.00171   2.98121
   D59        2.97949   0.00005   0.00000   0.00181   0.00181   2.98130
   D60       -0.16210   0.00005   0.00000   0.00176   0.00176  -0.16034
   D61        0.00000   0.00000   0.00000   0.00007   0.00007   0.00007
   D62        3.14159   0.00000   0.00000   0.00002   0.00002  -3.14157
   D63        3.14159   0.00000   0.00000   0.00007   0.00007  -3.14152
   D64        0.00000   0.00000   0.00000   0.00002   0.00002   0.00002
   D65       -0.16210   0.00005   0.00000   0.00181   0.00181  -0.16028
   D66        2.97949   0.00005   0.00000   0.00181   0.00181   2.98131
   D67        2.97949   0.00005   0.00000   0.00181   0.00181   2.98131
   D68       -0.16210   0.00005   0.00000   0.00181   0.00181  -0.16028
   D69        2.97949   0.00005   0.00000   0.00171   0.00171   2.98121
   D70       -0.16210   0.00005   0.00000   0.00176   0.00176  -0.16034
   D71       -0.16210   0.00005   0.00000   0.00176   0.00176  -0.16034
   D72        2.97949   0.00005   0.00000   0.00181   0.00181   2.98130
   D73        0.45273  -0.00017   0.00000  -0.00509  -0.00509   0.44764
   D74        2.62004  -0.00009   0.00000  -0.00055  -0.00054   2.61949
   D75       -1.67422  -0.00009   0.00000  -0.00093  -0.00093  -1.67516
   D76       -2.68886  -0.00017   0.00000  -0.00509  -0.00509  -2.69395
   D77       -0.52156  -0.00009   0.00000  -0.00055  -0.00054  -0.52210
   D78        1.46737  -0.00009   0.00000  -0.00093  -0.00093   1.46644
   D79        2.62004  -0.00009   0.00000  -0.00055  -0.00054   2.61949
   D80       -1.67422  -0.00009   0.00000  -0.00093  -0.00093  -1.67516
   D81        0.45273  -0.00017   0.00000  -0.00509  -0.00509   0.44764
   D82       -0.52156  -0.00009   0.00000  -0.00055  -0.00054  -0.52210
   D83        1.46737  -0.00009   0.00000  -0.00093  -0.00093   1.46644
   D84       -2.68886  -0.00017   0.00000  -0.00509  -0.00509  -2.69395
   D85        2.62004  -0.00009   0.00000  -0.00031  -0.00030   2.61973
   D86       -1.67422  -0.00009   0.00000  -0.00065  -0.00066  -1.67488
   D87        0.45273  -0.00017   0.00000  -0.00485  -0.00485   0.44787
   D88       -0.52156  -0.00009   0.00000  -0.00026  -0.00026  -0.52181
   D89        1.46737  -0.00009   0.00000  -0.00060  -0.00061   1.46676
   D90       -2.68886  -0.00017   0.00000  -0.00481  -0.00481  -2.69367
   D91        2.62004  -0.00009   0.00000  -0.00045  -0.00045   2.61959
   D92       -1.67422  -0.00009   0.00000  -0.00083  -0.00083  -1.67505
   D93        0.45273  -0.00017   0.00000  -0.00504  -0.00504   0.44769
   D94       -0.52156  -0.00009   0.00000  -0.00050  -0.00049  -0.52205
   D95        1.46737  -0.00009   0.00000  -0.00087  -0.00088   1.46649
   D96       -2.68886  -0.00017   0.00000  -0.00508  -0.00508  -2.69395
   D97        0.45273  -0.00017   0.00000  -0.00485  -0.00485   0.44787
   D98        2.62004  -0.00009   0.00000  -0.00031  -0.00030   2.61973
   D99       -1.67422  -0.00009   0.00000  -0.00065  -0.00066  -1.67488
   D100      -2.68886  -0.00017   0.00000  -0.00481  -0.00481  -2.69367
   D101      -0.52156  -0.00009   0.00000  -0.00026  -0.00026  -0.52181
   D102       1.46737  -0.00009   0.00000  -0.00060  -0.00061   1.46676
   D103       2.62004  -0.00009   0.00000  -0.00045  -0.00045   2.61959
   D104      -1.67422  -0.00009   0.00000  -0.00083  -0.00083  -1.67505
   D105       0.45273  -0.00017   0.00000  -0.00504  -0.00504   0.44769
   D106      -0.52156  -0.00009   0.00000  -0.00050  -0.00049  -0.52205
   D107       1.46737  -0.00009   0.00000  -0.00087  -0.00088   1.46649
   D108      -2.68886  -0.00017   0.00000  -0.00508  -0.00508  -2.69395
   D109       0.45273  -0.00017   0.00000  -0.00504  -0.00504   0.44769
   D110       2.62004  -0.00009   0.00000  -0.00045  -0.00045   2.61959
   D111      -1.67422  -0.00009   0.00000  -0.00083  -0.00083  -1.67505
   D112      -2.68886  -0.00017   0.00000  -0.00508  -0.00508  -2.69395
   D113      -0.52156  -0.00009   0.00000  -0.00050  -0.00049  -0.52205
   D114       1.46737  -0.00009   0.00000  -0.00087  -0.00088   1.46649
   D115       2.62004  -0.00009   0.00000  -0.00031  -0.00030   2.61973
   D116      -1.67422  -0.00009   0.00000  -0.00065  -0.00066  -1.67488
   D117       0.45273  -0.00017   0.00000  -0.00485  -0.00485   0.44787
   D118      -0.52156  -0.00009   0.00000  -0.00026  -0.00026  -0.52181
   D119       1.46737  -0.00009   0.00000  -0.00060  -0.00061   1.46676
   D120      -2.68886  -0.00017   0.00000  -0.00481  -0.00481  -2.69367
   D121      -0.56293   0.00026   0.00000   0.00611   0.00611  -0.55681
   D122      -2.72882   0.00003   0.00000  -0.00039  -0.00039  -2.72921
   D123       1.53705  -0.00005   0.00000  -0.00110  -0.00110   1.53596
   D124      -2.72882   0.00003   0.00000  -0.00039  -0.00039  -2.72921
   D125       1.38847  -0.00020   0.00000  -0.00689  -0.00689   1.38157
   D126      -0.62884  -0.00028   0.00000  -0.00760  -0.00760  -0.63644
   D127       1.53705  -0.00005   0.00000  -0.00110  -0.00110   1.53596
   D128      -0.62884  -0.00028   0.00000  -0.00760  -0.00760  -0.63644
   D129      -2.64615  -0.00036   0.00000  -0.00831  -0.00831  -2.65446
   D130      -0.56293   0.00026   0.00000   0.00640   0.00640  -0.55653
   D131      -2.72882   0.00003   0.00000  -0.00010  -0.00010  -2.72893
   D132       1.53705  -0.00005   0.00000  -0.00078  -0.00078   1.53628
   D133      -2.72882   0.00003   0.00000  -0.00015  -0.00015  -2.72897
   D134       1.38847  -0.00020   0.00000  -0.00665  -0.00665   1.38182
   D135      -0.62884  -0.00028   0.00000  -0.00732  -0.00732  -0.63616
   D136       1.53705  -0.00005   0.00000  -0.00085  -0.00085   1.53620
   D137      -0.62884  -0.00028   0.00000  -0.00735  -0.00735  -0.63619
   D138      -2.64615  -0.00036   0.00000  -0.00802  -0.00802  -2.65418
   D139      -0.56293   0.00026   0.00000   0.00640   0.00640  -0.55653
   D140      -2.72882   0.00003   0.00000  -0.00015  -0.00015  -2.72897
   D141       1.53705  -0.00005   0.00000  -0.00085  -0.00085   1.53620
   D142      -2.72882   0.00003   0.00000  -0.00010  -0.00010  -2.72893
   D143       1.38847  -0.00020   0.00000  -0.00665  -0.00665   1.38182
   D144      -0.62884  -0.00028   0.00000  -0.00735  -0.00735  -0.63619
   D145       1.53705  -0.00005   0.00000  -0.00078  -0.00078   1.53628
   D146      -0.62884  -0.00028   0.00000  -0.00732  -0.00732  -0.63616
   D147      -2.64615  -0.00036   0.00000  -0.00802  -0.00802  -2.65418
   D148      -0.56293   0.00026   0.00000   0.00611   0.00611  -0.55681
   D149      -2.72882   0.00003   0.00000  -0.00039  -0.00039  -2.72921
   D150       1.53705  -0.00005   0.00000  -0.00110  -0.00110   1.53596
   D151      -2.72882   0.00003   0.00000  -0.00039  -0.00039  -2.72921
   D152       1.38847  -0.00020   0.00000  -0.00689  -0.00689   1.38157
   D153      -0.62884  -0.00028   0.00000  -0.00760  -0.00760  -0.63644
   D154       1.53705  -0.00005   0.00000  -0.00110  -0.00110   1.53596
   D155      -0.62884  -0.00028   0.00000  -0.00760  -0.00760  -0.63644
   D156      -2.64615  -0.00036   0.00000  -0.00831  -0.00831  -2.65446
   D157      -0.56293   0.00026   0.00000   0.00640   0.00640  -0.55653
   D158      -2.72882   0.00003   0.00000  -0.00010  -0.00010  -2.72893
   D159       1.53705  -0.00005   0.00000  -0.00078  -0.00078   1.53628
   D160      -2.72882   0.00003   0.00000  -0.00015  -0.00015  -2.72897
   D161       1.38847  -0.00020   0.00000  -0.00665  -0.00665   1.38182
   D162      -0.62884  -0.00028   0.00000  -0.00732  -0.00732  -0.63616
   D163       1.53705  -0.00005   0.00000  -0.00085  -0.00085   1.53620
   D164      -0.62884  -0.00028   0.00000  -0.00735  -0.00735  -0.63619
   D165      -2.64615  -0.00036   0.00000  -0.00802  -0.00802  -2.65418
   D166      -0.56293   0.00026   0.00000   0.00640   0.00640  -0.55653
   D167      -2.72882   0.00003   0.00000  -0.00015  -0.00015  -2.72897
   D168       1.53705  -0.00005   0.00000  -0.00085  -0.00085   1.53620
   D169      -2.72882   0.00003   0.00000  -0.00010  -0.00010  -2.72893
   D170       1.38847  -0.00020   0.00000  -0.00665  -0.00665   1.38182
   D171      -0.62884  -0.00028   0.00000  -0.00735  -0.00735  -0.63619
   D172       1.53705  -0.00005   0.00000  -0.00078  -0.00078   1.53628
   D173      -0.62884  -0.00028   0.00000  -0.00732  -0.00732  -0.63616
   D174      -2.64615  -0.00036   0.00000  -0.00802  -0.00802  -2.65418
         Item               Value     Threshold  Converged?
 Maximum Force            0.000645     0.000450     NO 
 RMS     Force            0.000167     0.000300     YES
 Maximum Displacement     0.010302     0.001800     NO 
 RMS     Displacement     0.002429     0.001200     NO 
 Predicted change in Energy=-6.510315D-05
 Lowest energy point so far.  Saving SCF results.
 GradGradGradGradGradGradGradGradGradGradGradGradGradGradGradGradGradGrad

 Leave Link  103 at Wed Apr 20 16:13:24 2022, MaxMem=  2621440000 cpu:        51.4
 (Enter /mnt/opt/groups/app-gaussian//g09/l202.exe)
                          Input orientation:                          
 ---------------------------------------------------------------------
 Center     Atomic      Atomic             Coordinates (Angstroms)
 Number     Number       Type             X           Y           Z
 ---------------------------------------------------------------------
      1          6           0        0.000000    2.843312    0.000000
      2          6           0        0.000000    1.487045    0.000000
      3          6           0       -1.287813    0.743522   -0.000046
      4          6           0       -2.462388    1.421650   -0.000116
      5          6           0        1.287813    0.743522    0.000046
      6          6           0       -1.287813   -0.743522    0.000046
      7          6           0        0.000000   -1.487045    0.000000
      8          6           0        1.287813   -0.743522   -0.000046
      9          6           0        0.000000   -2.843312    0.000000
     10          6           0       -2.462388   -1.421650    0.000116
     11          6           0        2.462388    1.421650    0.000116
     12          6           0        2.462388   -1.421650   -0.000116
     13          6           0       -3.787559   -0.735461    0.203363
     14          1           0       -4.581293   -1.275994   -0.327944
     15          1           0       -4.037555   -0.830673    1.273467
     16          6           0       -3.787559    0.735461   -0.203363
     17          1           0       -4.581293    1.275994    0.327944
     18          1           0       -4.037555    0.830673   -1.273467
     19          6           0       -2.530789   -2.912367   -0.203109
     20          1           0       -3.395635   -3.329490    0.328419
     21          1           0       -2.738555   -3.081215   -1.273161
     22          6           0       -1.256809   -3.647901    0.203236
     23          1           0       -1.185628   -4.605421   -0.328330
     24          1           0       -1.299164   -3.912319    1.273273
     25          6           0        1.256809   -3.647901   -0.203236
     26          1           0        1.185628   -4.605421    0.328330
     27          1           0        1.299164   -3.912319   -1.273273
     28          6           0        2.530789   -2.912367    0.203109
     29          1           0        3.395635   -3.329490   -0.328419
     30          1           0        2.738555   -3.081215    1.273161
     31          6           0        3.787559   -0.735461   -0.203363
     32          1           0        4.581293   -1.275994    0.327944
     33          1           0        4.037555   -0.830673   -1.273467
     34          6           0        3.787559    0.735461    0.203363
     35          1           0        4.581293    1.275994   -0.327944
     36          1           0        4.037555    0.830673    1.273467
     37          6           0        2.530789    2.912367   -0.203109
     38          1           0        3.395635    3.329490    0.328419
     39          1           0        2.738555    3.081215   -1.273161
     40          6           0        1.256809    3.647901    0.203236
     41          1           0        1.185628    4.605421   -0.328330
     42          1           0        1.299164    3.912319    1.273273
     43          6           0       -1.256809    3.647901   -0.203236
     44          1           0       -1.185628    4.605421    0.328330
     45          1           0       -1.299164    3.912319   -1.273273
     46          6           0       -2.530789    2.912367    0.203109
     47          1           0       -3.395635    3.329490   -0.328419
     48          1           0       -2.738555    3.081215    1.273161
 ---------------------------------------------------------------------
                    Distance matrix (angstroms):
                    1          2          3          4          5
     1  C    0.000000
     2  C    1.356266   0.000000
     3  C    2.463246   1.487040   0.000000
     4  C    2.843321   2.463256   1.356276   0.000000
     5  C    2.463246   1.487040   2.575626   3.811018   0.000000
     6  C    3.811015   2.575634   1.487044   2.463248   2.974079
     7  C    4.330357   2.974091   2.575634   3.811018   2.575634
     8  C    3.811015   2.575634   2.974079   4.330355   1.487044
     9  C    5.686623   4.330357   3.811015   4.924758   3.811015
    10  C    4.924758   3.811018   2.463248   2.843299   4.330355
    11  C    2.843321   2.463256   3.811018   4.924775   1.356276
    12  C    4.924758   3.811018   4.330355   5.686630   2.463248
    13  C    5.214842   4.396191   2.911614   2.539805   5.290381
    14  H    6.169641   5.360054   3.877238   3.445941   6.215499
    15  H    5.605509   4.826529   3.414822   3.029211   5.697301
    16  C    4.339354   3.866761   2.508014   1.506069   5.079453
    17  H    4.853068   4.597862   3.352330   2.149092   5.902325
    18  H    4.687674   4.284203   3.031547   2.109936   5.476219
    19  C    6.290786   5.079466   3.866749   4.339307   5.290418
    20  H    7.052777   5.902305   4.597850   4.853062   6.215459
    21  H    6.649860   5.476278   4.284167   4.687505   5.697483
    22  C    6.614886   5.290420   4.396234   5.214893   5.079466
    23  H    7.549644   6.215437   5.359981   6.169556   5.902282
    24  H    6.996255   5.697559   4.826833   5.605874   5.476350
    25  C    6.614886   5.290420   5.079466   6.290788   4.396234
    26  H    7.549644   6.215437   5.902282   7.052764   5.359981
    27  H    6.996255   5.697559   5.476350   6.649919   4.826833
    28  C    6.290786   5.079466   5.290418   6.614894   3.866749
    29  H    7.052777   5.902305   6.215459   7.549671   4.597850
    30  H    6.649860   5.476278   5.697483   6.996201   4.284167
    31  C    5.214842   4.396191   5.290381   6.614853   2.911614
    32  H    6.169641   5.360054   6.215499   7.549724   3.877238
    33  H    5.605509   4.826529   5.697301   6.995973   3.414822
    34  C    4.339354   3.866761   5.079453   6.290795   2.508014
    35  H    4.853068   4.597862   5.902325   7.052809   3.352330
    36  H    4.687674   4.284203   5.476219   6.649851   3.031547
    37  C    2.539865   2.911647   4.396231   5.214908   2.508018
    38  H    3.445949   3.877215   5.360019   6.169620   3.352308
    39  H    3.029393   3.414967   4.826725   5.605766   3.031587
    40  C    1.506067   2.508021   3.866761   4.339351   2.911643
    41  H    2.149080   3.352280   4.597820   4.853055   3.877182
    42  H    2.109936   3.031667   4.284281   4.687667   3.415042
    43  C    1.506067   2.508021   2.911643   2.539857   3.866761
    44  H    2.149080   3.352280   3.877182   3.445924   4.597820
    45  H    2.109936   3.031667   3.415042   3.029431   4.284281
    46  C    2.539865   2.911647   2.508018   1.506060   4.396231
    47  H    3.445949   3.877215   3.352308   2.149090   5.360019
    48  H    3.029393   3.414967   3.031587   2.109895   4.826725
                    6          7          8          9         10
     6  C    0.000000
     7  C    1.487040   0.000000
     8  C    2.575626   1.487040   0.000000
     9  C    2.463246   1.356266   2.463246   0.000000
    10  C    1.356276   2.463256   3.811018   2.843321   0.000000
    11  C    4.330355   3.811018   2.463248   4.924758   5.686630
    12  C    3.811018   2.463256   1.356276   2.843321   4.924775
    13  C    2.508014   3.866761   5.079453   4.339354   1.506069
    14  H    3.352330   4.597862   5.902325   4.853068   2.149092
    15  H    3.031547   4.284203   5.476219   4.687674   2.109936
    16  C    2.911614   4.396191   5.290381   5.214842   2.539805
    17  H    3.877238   5.360054   6.215499   6.169641   3.445941
    18  H    3.414822   4.826529   5.697301   5.605509   3.029211
    19  C    2.508018   2.911647   4.396231   2.539865   1.506060
    20  H    3.352308   3.877215   5.360019   3.445949   2.149090
    21  H    3.031587   3.414967   4.826725   3.029393   2.109895
    22  C    2.911643   2.508021   3.866761   1.506067   2.539857
    23  H    3.877182   3.352280   4.597820   2.149080   3.445924
    24  H    3.415042   3.031667   4.284281   2.109936   3.029431
    25  C    3.866761   2.508021   2.911643   1.506067   4.339351
    26  H    4.597820   3.352280   3.877182   2.149080   4.853055
    27  H    4.284281   3.031667   3.415042   2.109936   4.687667
    28  C    4.396231   2.911647   2.508018   2.539865   5.214908
    29  H    5.360019   3.877215   3.352308   3.445949   6.169620
    30  H    4.826725   3.414967   3.031587   3.029393   5.605766
    31  C    5.079453   3.866761   2.508014   4.339354   6.290795
    32  H    5.902325   4.597862   3.352330   4.853068   7.052809
    33  H    5.476219   4.284203   3.031547   4.687674   6.649851
    34  C    5.290381   4.396191   2.911614   5.214842   6.614853
    35  H    6.215499   5.360054   3.877238   6.169641   7.549724
    36  H    5.697301   4.826529   3.414822   5.605509   6.995973
    37  C    5.290418   5.079466   3.866749   6.290786   6.614894
    38  H    6.215459   5.902305   4.597850   7.052777   7.549671
    39  H    5.697483   5.476278   4.284167   6.649860   6.996201
    40  C    5.079466   5.290420   4.396234   6.614886   6.290788
    41  H    5.902282   6.215437   5.359981   7.549644   7.052764
    42  H    5.476350   5.697559   4.826833   6.996255   6.649919
    43  C    4.396234   5.290420   5.079466   6.614886   5.214893
    44  H    5.359981   6.215437   5.902282   7.549644   6.169556
    45  H    4.826833   5.697559   5.476350   6.996255   5.605874
    46  C    3.866749   5.079466   5.290418   6.290786   4.339307
    47  H    4.597850   5.902305   6.215459   7.052777   4.853062
    48  H    4.284167   5.476278   5.697483   6.649860   4.687505
                   11         12         13         14         15
    11  C    0.000000
    12  C    2.843299   0.000000
    13  C    6.614853   6.290795   0.000000
    14  H    7.549724   7.052809   1.097486   0.000000
    15  H    6.995973   6.649851   1.103034   1.748850   0.000000
    16  C    6.290795   6.614853   1.526119   2.165984   2.167095
    17  H    7.052809   7.549724   2.165984   2.634926   2.372280
    18  H    6.649851   6.995973   2.167095   2.372280   3.040878
    19  C    6.614894   5.214908   2.546293   2.626378   2.963793
    20  H    7.549671   6.169620   2.626448   2.460374   2.747592
    21  H    6.996201   5.605766   2.963629   2.747351   3.638358
    22  C    6.290788   4.339351   3.858368   4.118287   4.100575
    23  H    7.052764   4.853055   4.693542   4.755588   4.994794
    24  H    6.649919   4.687667   4.174834   4.504050   4.122538
    25  C    5.214893   2.539857   5.838945   6.302771   6.176383
    26  H    6.169556   3.445924   6.302761   6.691274   6.513344
    27  H    5.605874   3.029431   6.176377   6.513342   6.668058
    28  C    4.339307   1.506060   6.682848   7.317202   6.972967
    29  H    4.853062   2.149090   7.655720   8.237003   8.003901
    30  H    4.687505   2.109895   7.016922   7.707304   7.140071
    31  C    2.539805   1.506069   7.586030   8.387215   7.963825
    32  H    3.445941   2.149092   8.387215   9.186031   8.681985
    33  H    3.029211   2.109936   7.963825   8.681985   8.467247
    34  C    1.506069   2.539805   7.716608   8.623568   8.051727
    35  H    2.149092   3.445941   8.623568   9.511342   9.015936
    36  H    2.109936   3.029211   8.051727   9.015936   8.244239
    37  C    1.506060   4.339307   7.307079   8.254676   7.702842
    38  H    2.149090   4.853062   8.254559   9.234320   8.570436
    39  H    2.109895   4.687505   7.703072   8.570816   8.228235
    40  C    2.539857   5.214893   6.682777   7.655738   7.016645
    41  H    3.445924   6.169556   7.317125   8.237015   7.707043
    42  H    3.029431   5.605874   6.972899   8.003890   7.139786
    43  C    4.339351   6.290788   5.077784   5.942431   5.474562
    44  H    4.853055   7.052764   5.942279   6.822923   6.211110
    45  H    4.687667   6.649919   5.474890   6.211651   6.039920
    46  C    5.214908   6.614894   3.858254   4.693501   4.174489
    47  H    6.169620   7.549671   4.118279   4.755657   4.503893
    48  H    5.605766   6.996201   4.100231   4.994446   4.121925
                   16         17         18         19         20
    16  C    0.000000
    17  H    1.097486   0.000000
    18  H    1.103034   1.748850   0.000000
    19  C    3.858254   4.693501   4.174489   0.000000
    20  H    4.118279   4.755657   4.503893   1.097483   0.000000
    21  H    4.100231   4.994446   4.121925   1.103035   1.748842
    22  C    5.077784   5.942431   5.474562   1.526156   2.166018
    23  H    5.942279   6.822923   6.211110   2.166003   2.635042
    24  H    5.474890   6.211651   6.039920   2.167142   2.372262
    25  C    6.682777   7.655738   7.016645   3.858356   4.693535
    26  H    7.317125   8.237015   7.707043   4.118327   4.755625
    27  H    6.972899   8.003890   7.139786   4.100451   4.994621
    28  C    7.307079   8.254676   7.702842   5.077853   5.942406
    29  H    8.254559   9.234320   8.570436   5.942406   6.822959
    30  H    7.703072   8.570816   8.228235   5.474840   6.211478
    31  C    7.716608   8.623568   8.051727   6.682848   7.655720
    32  H    8.623568   9.511342   9.015936   7.317202   8.237003
    33  H    8.051727   9.015936   8.244239   6.972967   8.003901
    34  C    7.586030   8.387215   7.963825   7.307079   8.254559
    35  H    8.387215   9.186031   8.681985   8.254676   9.234320
    36  H    7.963825   8.681985   8.467247   7.702842   8.570436
    37  C    6.682848   7.317202   6.972967   7.716677   8.623561
    38  H    7.655720   8.237003   8.003901   8.623561   9.511222
    39  H    7.016922   7.707304   7.140071   8.051958   9.016123
    40  C    5.838945   6.302771   6.176383   7.586048   8.387185
    41  H    6.302761   6.691274   6.513344   8.387167   9.185973
    42  H    6.176377   6.513342   6.668058   7.963955   8.682032
    43  C    3.858368   4.118287   4.100575   6.682825   7.317186
    44  H    4.693542   4.755588   4.994794   7.655653   8.236925
    45  H    4.174834   4.504050   4.122538   7.017014   7.707424
    46  C    2.546293   2.626378   2.963793   5.838882   6.302733
    47  H    2.626448   2.460374   2.747592   6.302733   6.691296
    48  H    2.963629   2.747351   3.638358   6.176210   6.513173
                   21         22         23         24         25
    21  H    0.000000
    22  C    2.167130   0.000000
    23  H    2.372233   1.097485   0.000000
    24  H    3.040872   1.103037   1.748832   0.000000
    25  C    4.174782   2.546270   2.626403   2.963612   0.000000
    26  H    4.504130   2.626403   2.460500   2.747272   1.097485
    27  H    4.122367   2.963612   2.747272   3.638160   1.103037
    28  C    5.474840   3.858356   4.118327   4.100451   1.526156
    29  H    6.211478   4.693535   4.755625   4.994621   2.166018
    30  H    6.040074   4.174782   4.504130   4.122367   2.167130
    31  C    7.016922   5.838945   6.302761   6.176377   3.858368
    32  H    7.707304   6.302771   6.691274   6.513342   4.118287
    33  H    7.140071   6.176383   6.513344   6.668058   4.100575
    34  C    7.703072   6.682777   7.317125   6.972899   5.077784
    35  H    8.570816   7.655738   8.237015   8.003890   5.942431
    36  H    8.228235   7.016645   7.707043   7.139786   5.474562
    37  C    8.051958   7.586048   8.387167   7.963955   6.682825
    38  H    9.016123   8.387185   9.185973   8.682032   7.317186
    39  H    8.244652   7.963899   8.681952   8.467409   6.972899
    40  C    7.963899   7.716670   8.623536   8.052012   7.307116
    41  H    8.681952   8.623536   9.511176   9.016164   8.254577
    42  H    8.467409   8.052012   9.016164   8.244772   7.703168
    43  C    6.972899   7.307116   8.254577   7.703168   7.716670
    44  H    8.003795   8.254577   9.234219   8.570746   8.623536
    45  H    7.140123   7.703168   8.570746   8.228599   8.052012
    46  C    6.176210   6.682825   7.655653   7.017014   7.586048
    47  H    6.513173   7.317186   8.236925   7.707424   8.387185
    48  H    6.667781   6.972899   8.003795   7.140123   7.963899
                   26         27         28         29         30
    26  H    0.000000
    27  H    1.748832   0.000000
    28  C    2.166003   2.167142   0.000000
    29  H    2.635042   2.372262   1.097483   0.000000
    30  H    2.372233   3.040872   1.103035   1.748842   0.000000
    31  C    4.693542   4.174834   2.546293   2.626448   2.963629
    32  H    4.755588   4.504050   2.626378   2.460374   2.747351
    33  H    4.994794   4.122538   2.963793   2.747592   3.638358
    34  C    5.942279   5.474890   3.858254   4.118279   4.100231
    35  H    6.822923   6.211651   4.693501   4.755657   4.994446
    36  H    6.211110   6.039920   4.174489   4.503893   4.121925
    37  C    7.655653   7.017014   5.838882   6.302733   6.176210
    38  H    8.236925   7.707424   6.302733   6.691296   6.513173
    39  H    8.003795   7.140123   6.176210   6.513173   6.667781
    40  C    8.254577   7.703168   6.682825   7.317186   6.972899
    41  H    9.234219   8.570746   7.655653   8.236925   8.003795
    42  H    8.570746   8.228599   7.017014   7.707424   7.140123
    43  C    8.623536   8.052012   7.586048   8.387185   7.963899
    44  H    9.511176   9.016164   8.387167   9.185973   8.681952
    45  H    9.016164   8.244772   7.963955   8.682032   8.467409
    46  C    8.387167   7.963955   7.716677   8.623561   8.051958
    47  H    9.185973   8.682032   8.623561   9.511222   9.016123
    48  H    8.681952   8.467409   8.051958   9.016123   8.244652
                   31         32         33         34         35
    31  C    0.000000
    32  H    1.097486   0.000000
    33  H    1.103034   1.748850   0.000000
    34  C    1.526119   2.165984   2.167095   0.000000
    35  H    2.165984   2.634926   2.372280   1.097486   0.000000
    36  H    2.167095   2.372280   3.040878   1.103034   1.748850
    37  C    3.858254   4.693501   4.174489   2.546293   2.626378
    38  H    4.118279   4.755657   4.503893   2.626448   2.460374
    39  H    4.100231   4.994446   4.121925   2.963629   2.747351
    40  C    5.077784   5.942431   5.474562   3.858368   4.118287
    41  H    5.942279   6.822923   6.211110   4.693542   4.755588
    42  H    5.474890   6.211651   6.039920   4.174834   4.504050
    43  C    6.682777   7.655738   7.016645   5.838945   6.302771
    44  H    7.317125   8.237015   7.707043   6.302761   6.691274
    45  H    6.972899   8.003890   7.139786   6.176377   6.513342
    46  C    7.307079   8.254676   7.702842   6.682848   7.317202
    47  H    8.254559   9.234320   8.570436   7.655720   8.237003
    48  H    7.703072   8.570816   8.228235   7.016922   7.707304
                   36         37         38         39         40
    36  H    0.000000
    37  C    2.963793   0.000000
    38  H    2.747592   1.097483   0.000000
    39  H    3.638358   1.103035   1.748842   0.000000
    40  C    4.100575   1.526156   2.166018   2.167130   0.000000
    41  H    4.994794   2.166003   2.635042   2.372233   1.097485
    42  H    4.122538   2.167142   2.372262   3.040872   1.103037
    43  C    6.176383   3.858356   4.693535   4.174782   2.546270
    44  H    6.513344   4.118327   4.755625   4.504130   2.626403
    45  H    6.668058   4.100451   4.994621   4.122367   2.963612
    46  C    6.972967   5.077853   5.942406   5.474840   3.858356
    47  H    8.003901   5.942406   6.822959   6.211478   4.693535
    48  H    7.140071   5.474840   6.211478   6.040074   4.174782
                   41         42         43         44         45
    41  H    0.000000
    42  H    1.748832   0.000000
    43  C    2.626403   2.963612   0.000000
    44  H    2.460500   2.747272   1.097485   0.000000
    45  H    2.747272   3.638160   1.103037   1.748832   0.000000
    46  C    4.118327   4.100451   1.526156   2.166003   2.167142
    47  H    4.755625   4.994621   2.166018   2.635042   2.372262
    48  H    4.504130   4.122367   2.167130   2.372233   3.040872
                   46         47         48
    46  C    0.000000
    47  H    1.097483   0.000000
    48  H    1.103035   1.748842   0.000000
 Symmetry turned off by external request.
 Stoichiometry    C24H24
 Framework group  C2[X(C24H24)]
 Deg. of freedom    70
 Full point group                 C2      NOp   2
 Rotational constants (GHZ):      0.2957410      0.2957399      0.1502315
 Leave Link  202 at Wed Apr 20 16:13:24 2022, MaxMem=  2621440000 cpu:         0.2
 (Enter /mnt/opt/groups/app-gaussian//g09/l301.exe)
 Standard basis: 6-31G(d,p) (6D, 7F)
 Ernie: Thresh=  0.10000D-02 Tol=  0.10000D-05 Strict=F.
   480 basis functions,   840 primitive gaussians,   480 cartesian basis functions
    84 alpha electrons       84 beta electrons
       nuclear repulsion energy      2042.2100460547 Hartrees.
 IExCor=  402 DFT=T Ex+Corr=B3LYP ExCW=0 ScaHFX=  0.200000
 ScaDFX=  0.800000  0.720000  1.000000  0.810000 ScalE2=  1.000000  1.000000
 IRadAn=      5 IRanWt=     -1 IRanGd=            0 ICorTp=0 IEmpDi=131
 NAtoms=   48 NActive=   48 NUniq=   48 SFac= 1.00D+00 NAtFMM=   60 NAOKFM=F Big=F
 Integral buffers will be    131072 words long.
 Raffenetti 2 integral format.
 Two-electron integral symmetry is turned off.
 R6Disp:  Grimme-D3 Dispersion energy=       -0.0502349461 Hartrees.
 Nuclear repulsion after empirical dispersion term =     2042.1598111086 Hartrees.
 Leave Link  301 at Wed Apr 20 16:13:24 2022, MaxMem=  2621440000 cpu:         0.9
 (Enter /mnt/opt/groups/app-gaussian//g09/l302.exe)
 NPDir=0 NMtPBC=     1 NCelOv=     1 NCel=       1 NClECP=     1 NCelD=      1
         NCelK=      1 NCelE2=     1 NClLst=     1 CellRange=     0.0.
 One-electron integrals computed using PRISM.
 NBasis=   480 RedAO= T EigKep=  2.00D-04  NBF=   480
 NBsUse=   480 1.00D-06 EigRej= -1.00D+00 NBFU=   480
 Precomputing XC quadrature grid using
 IXCGrd= 4 IRadAn=           5 IRanWt=          -1 IRanGd=           0 AccXCQ= 0.00D+00.
 Generated NRdTot=       0 NPtTot=           0 NUsed=           0 NTot=          32
 NSgBfM=   477   477   477   477   477 MxSgAt=    48 MxSgA2=    48.
 Leave Link  302 at Wed Apr 20 16:13:25 2022, MaxMem=  2621440000 cpu:        20.1
 (Enter /mnt/opt/groups/app-gaussian//g09/l303.exe)
 DipDrv:  MaxL=1.
 Leave Link  303 at Wed Apr 20 16:13:26 2022, MaxMem=  2621440000 cpu:         1.2
 (Enter /mnt/opt/groups/app-gaussian//g09/l401.exe)
 Initial guess from the checkpoint file:  "/scratch/8010242.torquesrv1.cis.gov.pl/Gau-34894.chk"
 B after Tr=     0.000000    0.000000    0.000000
         Rot=    1.000000    0.000000    0.000000    0.000000 Ang=   0.00 deg.
 Guess basis will be translated and rotated to current coordinates.
 JPrj=2 DoOrth=T DoCkMO=T.
 Leave Link  401 at Wed Apr 20 16:13:26 2022, MaxMem=  2621440000 cpu:        12.8
 (Enter /mnt/opt/groups/app-gaussian//g09/l502.exe)
 Closed shell SCF:
 Using DIIS extrapolation, IDIIS=    10.
 Two-electron integral symmetry not used.
 IVT=      957802 IEndB=      957802 NGot=  2621440000 MDV=  2620964079
 LenX=  2620964079 LenY=  2620733199
 Requested convergence on RMS density matrix=1.00D-08 within 500 cycles.
 Requested convergence on MAX density matrix=1.00D-06.
 Requested convergence on             energy=1.00D-06.
 Level shift goal  0.100 maximum shift  0.100.
 No special actions if energy rises.
 Dynamic level shift is on during FON iterations.

 Cycle   1  Pass 1  IDiag  1:
 FoFJK:  IHMeth= 1 ICntrl=       0 DoSepK=F KAlg= 0 I1Cent=   0 FoldK=F
 IRaf= 750000000 NMat=   1 IRICut=       1 DoRegI=T DoRafI=F ISym2E= 0.
 FoFCou: FMM=F IPFlag=           0 FMFlag=      100000 FMFlg1=           0
         NFxFlg=           0 DoJE=F BraDBF=F KetDBF=F FulRan=T
         wScrn=  0.000000 ICntrl=       0 IOpCl=  0 I1Cent=           0 NGrid=           0
         NMat0=    1 NMatS0=      1 NMatT0=    0 NMatD0=    1 NMtDS0=    0 NMtDT0=    0
 Symmetry not used in FoFCou.
 E= -929.058079442416    
 DIIS: error= 2.55D-04 at cycle   1 NSaved=   1.
 NSaved= 1 IEnMin= 1 EnMin= -929.058079442416     IErMin= 1 ErrMin= 2.55D-04
 ErrMax= 2.55D-04  0.00D+00 EMaxC= 1.00D+00 BMatC= 2.26D-05 BMatP= 2.26D-05
 IDIUse=1 WtCom= 1.00D+00 WtEn= 0.00D+00
 Coeff-Com:  0.100D+01
 Coeff:      0.100D+01
 Gap=     1.848 Goal=     0.100 Shift=    0.000
 RMSDP=2.59D-05 MaxDP=7.37D-04              OVMax= 1.18D-03

 Cycle   2  Pass 1  IDiag  1:
 E= -929.058118796370     Delta-E=       -0.000039353954 Rises=F Damp=F
 DIIS: error= 4.37D-05 at cycle   2 NSaved=   2.
 NSaved= 2 IEnMin= 2 EnMin= -929.058118796370     IErMin= 2 ErrMin= 4.37D-05
 ErrMax= 4.37D-05  0.00D+00 EMaxC= 1.00D+00 BMatC= 6.40D-07 BMatP= 2.26D-05
 IDIUse=1 WtCom= 1.00D+00 WtEn= 0.00D+00
 Coeff-Com: -0.274D-01 0.103D+01
 Coeff:     -0.274D-01 0.103D+01
 Gap=     0.107 Goal=     0.100 Shift=    0.000
 RMSDP=6.84D-06 MaxDP=2.28D-04 DE=-3.94D-05 OVMax= 5.34D-04

 Cycle   3  Pass 1  IDiag  1:
 E= -929.058117214848     Delta-E=        0.000001581522 Rises=F Damp=F
 DIIS: error= 1.07D-04 at cycle   3 NSaved=   3.
 NSaved= 3 IEnMin= 2 EnMin= -929.058118796370     IErMin= 2 ErrMin= 4.37D-05
 ErrMax= 1.07D-04  0.00D+00 EMaxC= 1.00D+00 BMatC= 2.34D-06 BMatP= 6.40D-07
 IDIUse=1 WtCom= 1.00D+00 WtEn= 0.00D+00
 Coeff-Com: -0.430D-01 0.705D+00 0.338D+00
 Coeff:     -0.430D-01 0.705D+00 0.338D+00
 Gap=     0.107 Goal=   None    Shift=    0.000
 RMSDP=4.62D-06 MaxDP=1.84D-04 DE= 1.58D-06 OVMax= 4.34D-04

 Cycle   4  Pass 1  IDiag  1:
 E= -929.058119659098     Delta-E=       -0.000002444250 Rises=F Damp=F
 DIIS: error= 1.46D-05 at cycle   4 NSaved=   4.
 NSaved= 4 IEnMin= 4 EnMin= -929.058119659098     IErMin= 4 ErrMin= 1.46D-05
 ErrMax= 1.46D-05  0.00D+00 EMaxC= 1.00D+00 BMatC= 7.56D-08 BMatP= 6.40D-07
 IDIUse=1 WtCom= 1.00D+00 WtEn= 0.00D+00
 Coeff-Com: -0.227D-01 0.305D+00 0.201D+00 0.516D+00
 Coeff:     -0.227D-01 0.305D+00 0.201D+00 0.516D+00
 Gap=     0.107 Goal=     0.100 Shift=    0.000
 RMSDP=8.03D-07 MaxDP=1.98D-05 DE=-2.44D-06 OVMax= 4.90D-05

 Cycle   5  Pass 1  IDiag  1:
 E= -929.058119733651     Delta-E=       -0.000000074552 Rises=F Damp=F
 DIIS: error= 2.62D-06 at cycle   5 NSaved=   5.
 NSaved= 5 IEnMin= 5 EnMin= -929.058119733651     IErMin= 5 ErrMin= 2.62D-06
 ErrMax= 2.62D-06  0.00D+00 EMaxC= 1.00D+00 BMatC= 2.38D-09 BMatP= 7.56D-08
 IDIUse=1 WtCom= 1.00D+00 WtEn= 0.00D+00
 Coeff-Com: -0.106D-02-0.600D-02 0.253D-01 0.162D+00 0.820D+00
 Coeff:     -0.106D-02-0.600D-02 0.253D-01 0.162D+00 0.820D+00
 Gap=     0.107 Goal=     0.100 Shift=    0.000
 RMSDP=2.40D-07 MaxDP=5.16D-06 DE=-7.46D-08 OVMax= 1.22D-05

 Cycle   6  Pass 1  IDiag  1:
 E= -929.058119736554     Delta-E=       -0.000000002904 Rises=F Damp=F
 DIIS: error= 3.79D-07 at cycle   6 NSaved=   6.
 NSaved= 6 IEnMin= 6 EnMin= -929.058119736554     IErMin= 6 ErrMin= 3.79D-07
 ErrMax= 3.79D-07  0.00D+00 EMaxC= 1.00D+00 BMatC= 7.23D-11 BMatP= 2.38D-09
 IDIUse=1 WtCom= 1.00D+00 WtEn= 0.00D+00
 Coeff-Com:  0.635D-03-0.136D-01-0.164D-02 0.258D-01 0.235D+00 0.753D+00
 Coeff:      0.635D-03-0.136D-01-0.164D-02 0.258D-01 0.235D+00 0.753D+00
 Gap=     0.107 Goal=     0.100 Shift=    0.000
 RMSDP=4.50D-08 MaxDP=1.04D-06 DE=-2.90D-09 OVMax= 2.02D-06

 Cycle   7  Pass 1  IDiag  1:
 E= -929.058119736705     Delta-E=       -0.000000000151 Rises=F Damp=F
 DIIS: error= 9.34D-08 at cycle   7 NSaved=   7.
 NSaved= 7 IEnMin= 7 EnMin= -929.058119736705     IErMin= 7 ErrMin= 9.34D-08
 ErrMax= 9.34D-08  0.00D+00 EMaxC= 1.00D+00 BMatC= 8.78D-12 BMatP= 7.23D-11
 IDIUse=1 WtCom= 1.00D+00 WtEn= 0.00D+00
 Coeff-Com:  0.335D-03-0.591D-02-0.191D-02 0.507D-02 0.756D-01 0.340D+00
 Coeff-Com:  0.587D+00
 Coeff:      0.335D-03-0.591D-02-0.191D-02 0.507D-02 0.756D-01 0.340D+00
 Coeff:      0.587D+00
 Gap=     0.107 Goal=     0.100 Shift=    0.000
 RMSDP=1.05D-08 MaxDP=5.08D-07 DE=-1.51D-10 OVMax= 8.68D-07

 Cycle   8  Pass 1  IDiag  1:
 E= -929.058119736619     Delta-E=        0.000000000085 Rises=F Damp=F
 DIIS: error= 4.38D-08 at cycle   8 NSaved=   8.
 NSaved= 8 IEnMin= 7 EnMin= -929.058119736705     IErMin= 8 ErrMin= 4.38D-08
 ErrMax= 4.38D-08  0.00D+00 EMaxC= 1.00D+00 BMatC= 1.03D-12 BMatP= 8.78D-12
 IDIUse=1 WtCom= 1.00D+00 WtEn= 0.00D+00
 Coeff-Com:  0.905D-04-0.133D-02-0.810D-03-0.465D-03 0.104D-01 0.814D-01
 Coeff-Com:  0.285D+00 0.626D+00
 Coeff:      0.905D-04-0.133D-02-0.810D-03-0.465D-03 0.104D-01 0.814D-01
 Coeff:      0.285D+00 0.626D+00
 Gap=     0.107 Goal=     0.100 Shift=    0.000
 RMSDP=4.43D-09 MaxDP=2.58D-07 DE= 8.55D-11 OVMax= 6.27D-07

 SCF Done:  E(RB3LYP) =  -929.058119737     A.U. after    8 cycles
            NFock=  8  Conv=0.44D-08     -V/T= 2.0098
 KE= 9.200179718263D+02 PE=-6.235515025160D+03 EE= 2.344279122488D+03
 Leave Link  502 at Wed Apr 20 16:15:01 2022, MaxMem=  2621440000 cpu:      1896.1
 (Enter /mnt/opt/groups/app-gaussian//g09/l701.exe)
 Compute integral first derivatives.
 ... and contract with generalized density number  0.
 R6Disp: Adding Grimme-D3 dispersion energy 1st derivatives to the gradient.
 Leave Link  701 at Wed Apr 20 16:15:02 2022, MaxMem=  2621440000 cpu:        11.0
 (Enter /mnt/opt/groups/app-gaussian//g09/l702.exe)
 L702 exits ... SP integral derivatives will be done elsewhere.
 Leave Link  702 at Wed Apr 20 16:15:02 2022, MaxMem=  2621440000 cpu:         0.3
 (Enter /mnt/opt/groups/app-gaussian//g09/l703.exe)
 Compute integral first derivatives, UseDBF=F ICtDFT=           0.
 Integral derivatives from FoFJK, PRISM(SPDF).
 Calling FoFJK, ICntrl=      2127 FMM=F ISym2X=0 I1Cent= 0 IOpClX= 0 NMat=1 NMatS=1 NMatT=0.
 FoFJK:  IHMeth= 1 ICntrl=    2127 DoSepK=F KAlg= 0 I1Cent=   0 FoldK=F
 IRaf=         0 NMat=   1 IRICut=       1 DoRegI=T DoRafI=F ISym2E= 0.
 FoFCou: FMM=F IPFlag=           0 FMFlag=      100000 FMFlg1=         800
         NFxFlg=           0 DoJE=F BraDBF=F KetDBF=F FulRan=T
         wScrn=  0.000000 ICntrl=    2127 IOpCl=  0 I1Cent=           0 NGrid=           0
         NMat0=    1 NMatS0=      1 NMatT0=    0 NMatD0=    1 NMtDS0=    0 NMtDT0=    0
 Symmetry not used in FoFCou.
 Leave Link  703 at Wed Apr 20 16:15:32 2022, MaxMem=  2621440000 cpu:       591.8
 (Enter /mnt/opt/groups/app-gaussian//g09/l716.exe)
 Dipole        = 1.36926801D-12 1.71995952D-12-3.72710411D-13
 -------------------------------------------------------------------
 Center     Atomic                   Forces (Hartrees/Bohr)
 Number     Number              X              Y              Z
 -------------------------------------------------------------------
      1        6           0.000000000   -0.000075853    0.000000000
      2        6           0.000000000    0.000044087    0.000000000
      3        6          -0.000034503    0.000018632    0.000000112
      4        6           0.000061541   -0.000032122    0.000002473
      5        6           0.000034503    0.000018632   -0.000000112
      6        6          -0.000034503   -0.000018632   -0.000000112
      7        6           0.000000000   -0.000044087    0.000000000
      8        6           0.000034503   -0.000018632    0.000000112
      9        6           0.000000000    0.000075853    0.000000000
     10        6           0.000061541    0.000032122   -0.000002473
     11        6          -0.000061541   -0.000032122   -0.000002473
     12        6          -0.000061541    0.000032122    0.000002473
     13        6          -0.000033094    0.000024793   -0.000143772
     14        1           0.000030100    0.000047720    0.000032579
     15        1          -0.000006903   -0.000049657    0.000099184
     16        6          -0.000033094   -0.000024793    0.000143772
     17        1           0.000030100   -0.000047720   -0.000032579
     18        1          -0.000006903    0.000049657   -0.000099184
     19        6           0.000001942   -0.000035480    0.000144689
     20        1           0.000057504    0.000002447   -0.000030517
     21        1          -0.000049289    0.000018054   -0.000098172
     22        6          -0.000030770   -0.000017673   -0.000144796
     23        1          -0.000026149    0.000050158    0.000029878
     24        1           0.000040410   -0.000034705    0.000097585
     25        6           0.000030770   -0.000017673    0.000144796
     26        1           0.000026149    0.000050158   -0.000029878
     27        1          -0.000040410   -0.000034705   -0.000097585
     28        6          -0.000001942   -0.000035480   -0.000144689
     29        1          -0.000057504    0.000002447    0.000030517
     30        1           0.000049289    0.000018054    0.000098172
     31        6           0.000033094    0.000024793    0.000143772
     32        1          -0.000030100    0.000047720   -0.000032579
     33        1           0.000006903   -0.000049657   -0.000099184
     34        6           0.000033094   -0.000024793   -0.000143772
     35        1          -0.000030100   -0.000047720    0.000032579
     36        1           0.000006903    0.000049657    0.000099184
     37        6          -0.000001942    0.000035480    0.000144689
     38        1          -0.000057504   -0.000002447   -0.000030517
     39        1           0.000049289   -0.000018054   -0.000098172
     40        6           0.000030770    0.000017673   -0.000144796
     41        1           0.000026149   -0.000050158    0.000029878
     42        1          -0.000040410    0.000034705    0.000097585
     43        6          -0.000030770    0.000017673    0.000144796
     44        1          -0.000026149   -0.000050158   -0.000029878
     45        1           0.000040410    0.000034705   -0.000097585
     46        6           0.000001942    0.000035480   -0.000144689
     47        1           0.000057504   -0.000002447    0.000030517
     48        1          -0.000049289   -0.000018054    0.000098172
 -------------------------------------------------------------------
 Cartesian Forces:  Max     0.000144796 RMS     0.000059325
 Leave Link  716 at Wed Apr 20 16:15:32 2022, MaxMem=  2621440000 cpu:         0.4
 (Enter /mnt/opt/groups/app-gaussian//g09/l103.exe)

 GradGradGradGradGradGradGradGradGradGradGradGradGradGradGradGradGradGrad
 Berny optimization.
 Using GEDIIS/GDIIS optimizer.
 FormGI is forming the generalized inverse of G from B-inverse, IUseBI=4.
 Internal  Forces:  Max     0.000102073 RMS     0.000026477
 Search for a local minimum.
 Step number   2 out of a maximum of  288
 All quantities printed in internal units (Hartrees-Bohrs-Radians)
 RMS Force = .26477D-04 SwitMx=.10000D-02 MixMth= 2
 Mixed Optimization -- En-DIIS/RFO-DIIS
 Swapping is turned off.
 Update second derivatives using D2CorX and points    1    2
 DE= -6.77D-05 DEPred=-6.51D-05 R= 1.04D+00
 TightC=F SS=  1.41D+00  RLast= 5.43D-02 DXNew= 5.0454D-01 1.6298D-01
 Trust test= 1.04D+00 RLast= 5.43D-02 DXMaxT set to 3.00D-01
 ITU=  1  0
     Eigenvalues ---    0.00612   0.00620   0.00620   0.00662   0.00662
     Eigenvalues ---    0.00710   0.01074   0.01084   0.01084   0.01105
     Eigenvalues ---    0.01191   0.01191   0.01215   0.01222   0.01222
     Eigenvalues ---    0.01264   0.01456   0.01542   0.01542   0.01590
     Eigenvalues ---    0.01590   0.02749   0.02749   0.03263   0.03489
     Eigenvalues ---    0.03489   0.03560   0.03721   0.03721   0.03750
     Eigenvalues ---    0.03787   0.03788   0.03803   0.05432   0.05462
     Eigenvalues ---    0.05462   0.05483   0.05483   0.05502   0.05809
     Eigenvalues ---    0.05826   0.05826   0.05836   0.05841   0.05842
     Eigenvalues ---    0.08911   0.09184   0.09335   0.09336   0.09393
     Eigenvalues ---    0.09394   0.09672   0.09672   0.09672   0.09674
     Eigenvalues ---    0.09674   0.09675   0.09723   0.09735   0.09749
     Eigenvalues ---    0.09749   0.09749   0.09749   0.11531   0.11532
     Eigenvalues ---    0.11928   0.12192   0.12192   0.12425   0.20573
     Eigenvalues ---    0.20575   0.20687   0.21300   0.21300   0.21908
     Eigenvalues ---    0.22524   0.22956   0.22957   0.23488   0.23488
     Eigenvalues ---    0.24954   0.24984   0.24984   0.24989   0.26644
     Eigenvalues ---    0.27858   0.27858   0.29021   0.29033   0.29033
     Eigenvalues ---    0.30069   0.30069   0.30394   0.30602   0.30602
     Eigenvalues ---    0.30666   0.31044   0.31044   0.31161   0.31266
     Eigenvalues ---    0.31269   0.31269   0.31683   0.31683   0.32391
     Eigenvalues ---    0.33193   0.33193   0.33229   0.33326   0.33326
     Eigenvalues ---    0.33326   0.33326   0.33326   0.33326   0.33326
     Eigenvalues ---    0.33326   0.33326   0.33326   0.33326   0.33724
     Eigenvalues ---    0.33963   0.33963   0.33963   0.33963   0.33963
     Eigenvalues ---    0.33963   0.33963   0.33963   0.33963   0.33963
     Eigenvalues ---    0.33963   0.34249   0.47181   0.48608   0.48608
     Eigenvalues ---    0.49356   0.50369   0.50369
 En-DIIS/RFO-DIIS IScMMF=        0 using points:     2    1
 RFO step:  Lambda=-5.06212221D-07.
 NNeg= 0 NP= 2 Switch=  2.50D-03 Rises=F DC=  6.77D-05 SmlDif=  1.00D-05
 RMS Error=  0.6433256168D-04 NUsed= 2 EDIIS=F
 DidBck=F Rises=F RFO-DIIS coefs:    1.04528   -0.04528
 Iteration  1 RMS(Cart)=  0.00038546 RMS(Int)=  0.00000020
 Iteration  2 RMS(Cart)=  0.00000012 RMS(Int)=  0.00000016
 ITry= 1 IFail=0 DXMaxC= 1.62D-03 DCOld= 1.00D+10 DXMaxT= 3.00D-01 DXLimC= 3.00D+00 Rises=F
 Variable       Old X    -DE/DX   Delta X   Delta X   Delta X     New X
                                 (Linear)    (Quad)   (Total)
    R1        2.56297  -0.00005   0.00000  -0.00008  -0.00009   2.56289
    R2        2.84605   0.00000  -0.00004   0.00002  -0.00002   2.84603
    R3        2.84605   0.00000  -0.00004   0.00002  -0.00002   2.84603
    R4        2.81010  -0.00001  -0.00008   0.00005  -0.00002   2.81008
    R5        2.81010  -0.00001  -0.00008   0.00005  -0.00002   2.81008
    R6        2.56299  -0.00005   0.00000  -0.00008  -0.00008   2.56291
    R7        2.81010  -0.00001  -0.00008   0.00006  -0.00002   2.81009
    R8        2.84606   0.00000  -0.00004   0.00003  -0.00001   2.84605
    R9        2.84604   0.00000  -0.00004   0.00002  -0.00002   2.84602
   R10        2.81010  -0.00001  -0.00008   0.00006  -0.00002   2.81009
   R11        2.56299  -0.00005   0.00000  -0.00008  -0.00008   2.56291
   R12        2.81010  -0.00001  -0.00008   0.00005  -0.00002   2.81008
   R13        2.56299  -0.00005   0.00000  -0.00008  -0.00008   2.56291
   R14        2.81010  -0.00001  -0.00008   0.00005  -0.00002   2.81008
   R15        2.56297  -0.00005   0.00000  -0.00008  -0.00009   2.56289
   R16        2.56299  -0.00005   0.00000  -0.00008  -0.00008   2.56291
   R17        2.84605   0.00000  -0.00004   0.00002  -0.00002   2.84603
   R18        2.84605   0.00000  -0.00004   0.00002  -0.00002   2.84603
   R19        2.84606   0.00000  -0.00004   0.00003  -0.00001   2.84605
   R20        2.84604   0.00000  -0.00004   0.00002  -0.00002   2.84602
   R21        2.84606   0.00000  -0.00004   0.00003  -0.00001   2.84605
   R22        2.84604   0.00000  -0.00004   0.00002  -0.00002   2.84602
   R23        2.84604   0.00000  -0.00004   0.00002  -0.00002   2.84602
   R24        2.84606   0.00000  -0.00004   0.00003  -0.00001   2.84605
   R25        2.07395  -0.00006   0.00000  -0.00019  -0.00019   2.07376
   R26        2.08443   0.00010  -0.00002   0.00033   0.00032   2.08475
   R27        2.88395  -0.00002  -0.00005  -0.00006  -0.00010   2.88384
   R28        2.07395  -0.00006   0.00000  -0.00019  -0.00019   2.07376
   R29        2.08443   0.00010  -0.00002   0.00033   0.00032   2.08475
   R30        2.07394  -0.00006   0.00000  -0.00019  -0.00019   2.07376
   R31        2.08443   0.00010  -0.00002   0.00033   0.00032   2.08475
   R32        2.88402  -0.00002  -0.00004  -0.00004  -0.00008   2.88394
   R33        2.07395  -0.00006   0.00000  -0.00019  -0.00018   2.07376
   R34        2.08444   0.00010  -0.00002   0.00033   0.00031   2.08475
   R35        2.07395  -0.00006   0.00000  -0.00019  -0.00018   2.07376
   R36        2.08444   0.00010  -0.00002   0.00033   0.00031   2.08475
   R37        2.88402  -0.00002  -0.00004  -0.00004  -0.00008   2.88394
   R38        2.07394  -0.00006   0.00000  -0.00019  -0.00019   2.07376
   R39        2.08443   0.00010  -0.00002   0.00033   0.00032   2.08475
   R40        2.07395  -0.00006   0.00000  -0.00019  -0.00019   2.07376
   R41        2.08443   0.00010  -0.00002   0.00033   0.00032   2.08475
   R42        2.88395  -0.00002  -0.00005  -0.00006  -0.00010   2.88384
   R43        2.07395  -0.00006   0.00000  -0.00019  -0.00019   2.07376
   R44        2.08443   0.00010  -0.00002   0.00033   0.00032   2.08475
   R45        2.07394  -0.00006   0.00000  -0.00019  -0.00019   2.07376
   R46        2.08443   0.00010  -0.00002   0.00033   0.00032   2.08475
   R47        2.88402  -0.00002  -0.00004  -0.00004  -0.00008   2.88394
   R48        2.07395  -0.00006   0.00000  -0.00019  -0.00018   2.07376
   R49        2.08444   0.00010  -0.00002   0.00033   0.00031   2.08475
   R50        2.07395  -0.00006   0.00000  -0.00019  -0.00018   2.07376
   R51        2.08444   0.00010  -0.00002   0.00033   0.00031   2.08475
   R52        2.88402  -0.00002  -0.00004  -0.00004  -0.00008   2.88394
   R53        2.07394  -0.00006   0.00000  -0.00019  -0.00019   2.07376
   R54        2.08443   0.00010  -0.00002   0.00033   0.00032   2.08475
    A1        2.13440   0.00001   0.00003   0.00006   0.00009   2.13448
    A2        2.13440   0.00001   0.00003   0.00006   0.00009   2.13448
    A3        2.01439  -0.00002  -0.00007  -0.00011  -0.00018   2.01422
    A4        2.09440   0.00000   0.00000   0.00000   0.00000   2.09440
    A5        2.09440   0.00000   0.00000   0.00000   0.00000   2.09440
    A6        2.09439   0.00000   0.00000  -0.00001  -0.00001   2.09438
    A7        2.09440   0.00000   0.00000   0.00000   0.00000   2.09440
    A8        2.09440   0.00000   0.00000   0.00000   0.00000   2.09440
    A9        2.09439   0.00000   0.00000   0.00000   0.00000   2.09438
   A10        2.13437   0.00001   0.00003   0.00003   0.00006   2.13443
   A11        2.13439   0.00001   0.00003   0.00005   0.00008   2.13447
   A12        2.01443  -0.00001  -0.00006  -0.00008  -0.00014   2.01429
   A13        2.09440   0.00000   0.00000   0.00000   0.00000   2.09440
   A14        2.09440   0.00000   0.00000   0.00000   0.00000   2.09440
   A15        2.09439   0.00000   0.00000   0.00000   0.00000   2.09438
   A16        2.09440   0.00000   0.00000   0.00000   0.00000   2.09440
   A17        2.09439   0.00000   0.00000   0.00000   0.00000   2.09438
   A18        2.09440   0.00000   0.00000   0.00000   0.00000   2.09440
   A19        2.09439   0.00000   0.00000  -0.00001  -0.00001   2.09438
   A20        2.09440   0.00000   0.00000   0.00000   0.00000   2.09440
   A21        2.09440   0.00000   0.00000   0.00000   0.00000   2.09440
   A22        2.09440   0.00000   0.00000   0.00000   0.00000   2.09440
   A23        2.09439   0.00000   0.00000   0.00000   0.00000   2.09438
   A24        2.09440   0.00000   0.00000   0.00000   0.00000   2.09440
   A25        2.13440   0.00001   0.00003   0.00006   0.00009   2.13448
   A26        2.13440   0.00001   0.00003   0.00006   0.00009   2.13448
   A27        2.01439  -0.00002  -0.00007  -0.00011  -0.00018   2.01422
   A28        2.13437   0.00001   0.00003   0.00003   0.00006   2.13443
   A29        2.13439   0.00001   0.00003   0.00005   0.00008   2.13447
   A30        2.01443  -0.00001  -0.00006  -0.00008  -0.00014   2.01429
   A31        2.13437   0.00001   0.00003   0.00003   0.00006   2.13443
   A32        2.13439   0.00001   0.00003   0.00005   0.00008   2.13447
   A33        2.01443  -0.00001  -0.00006  -0.00008  -0.00014   2.01429
   A34        2.13439   0.00001   0.00003   0.00005   0.00008   2.13447
   A35        2.13437   0.00001   0.00003   0.00003   0.00006   2.13443
   A36        2.01443  -0.00001  -0.00006  -0.00008  -0.00014   2.01429
   A37        1.92477   0.00002   0.00019   0.00004   0.00023   1.92500
   A38        1.86609  -0.00002  -0.00026  -0.00013  -0.00039   1.86569
   A39        1.98578  -0.00001   0.00004   0.00003   0.00006   1.98584
   A40        1.83717  -0.00001   0.00003  -0.00010  -0.00008   1.83709
   A41        1.92376  -0.00001   0.00002  -0.00016  -0.00013   1.92363
   A42        1.91957   0.00003  -0.00002   0.00032   0.00030   1.91987
   A43        1.98578  -0.00001   0.00004   0.00003   0.00006   1.98584
   A44        1.92477   0.00002   0.00019   0.00004   0.00023   1.92500
   A45        1.86609  -0.00002  -0.00026  -0.00013  -0.00039   1.86569
   A46        1.92376  -0.00001   0.00002  -0.00016  -0.00013   1.92363
   A47        1.91957   0.00003  -0.00002   0.00032   0.00030   1.91987
   A48        1.83717  -0.00001   0.00003  -0.00010  -0.00008   1.83709
   A49        1.92478   0.00002   0.00019   0.00004   0.00023   1.92501
   A50        1.86604  -0.00003  -0.00026  -0.00015  -0.00041   1.86563
   A51        1.98581  -0.00001   0.00004   0.00007   0.00011   1.98592
   A52        1.83716  -0.00001   0.00003  -0.00011  -0.00009   1.83707
   A53        1.92377  -0.00001   0.00002  -0.00017  -0.00014   1.92363
   A54        1.91958   0.00003  -0.00002   0.00031   0.00029   1.91987
   A55        1.98581  -0.00001   0.00004   0.00006   0.00010   1.98592
   A56        1.92476   0.00002   0.00019   0.00003   0.00022   1.92498
   A57        1.86609  -0.00003  -0.00026  -0.00014  -0.00040   1.86568
   A58        1.92375  -0.00001   0.00002  -0.00017  -0.00015   1.92360
   A59        1.91959   0.00003  -0.00002   0.00032   0.00030   1.91989
   A60        1.83714  -0.00001   0.00003  -0.00012  -0.00009   1.83704
   A61        1.92476   0.00002   0.00019   0.00003   0.00022   1.92498
   A62        1.86609  -0.00003  -0.00026  -0.00014  -0.00040   1.86568
   A63        1.98581  -0.00001   0.00004   0.00006   0.00010   1.98592
   A64        1.83714  -0.00001   0.00003  -0.00012  -0.00009   1.83704
   A65        1.92375  -0.00001   0.00002  -0.00017  -0.00015   1.92360
   A66        1.91959   0.00003  -0.00002   0.00032   0.00030   1.91989
   A67        1.98581  -0.00001   0.00004   0.00007   0.00011   1.98592
   A68        1.92478   0.00002   0.00019   0.00004   0.00023   1.92501
   A69        1.86604  -0.00003  -0.00026  -0.00015  -0.00041   1.86563
   A70        1.92377  -0.00001   0.00002  -0.00017  -0.00014   1.92363
   A71        1.91958   0.00003  -0.00002   0.00031   0.00029   1.91987
   A72        1.83716  -0.00001   0.00003  -0.00011  -0.00009   1.83707
   A73        1.92477   0.00002   0.00019   0.00004   0.00023   1.92500
   A74        1.86609  -0.00002  -0.00026  -0.00013  -0.00039   1.86569
   A75        1.98578  -0.00001   0.00004   0.00003   0.00006   1.98584
   A76        1.83717  -0.00001   0.00003  -0.00010  -0.00008   1.83709
   A77        1.92376  -0.00001   0.00002  -0.00016  -0.00013   1.92363
   A78        1.91957   0.00003  -0.00002   0.00032   0.00030   1.91987
   A79        1.98578  -0.00001   0.00004   0.00003   0.00006   1.98584
   A80        1.92477   0.00002   0.00019   0.00004   0.00023   1.92500
   A81        1.86609  -0.00002  -0.00026  -0.00013  -0.00039   1.86569
   A82        1.92376  -0.00001   0.00002  -0.00016  -0.00013   1.92363
   A83        1.91957   0.00003  -0.00002   0.00032   0.00030   1.91987
   A84        1.83717  -0.00001   0.00003  -0.00010  -0.00008   1.83709
   A85        1.92478   0.00002   0.00019   0.00004   0.00023   1.92501
   A86        1.86604  -0.00003  -0.00026  -0.00015  -0.00041   1.86563
   A87        1.98581  -0.00001   0.00004   0.00007   0.00011   1.98592
   A88        1.83716  -0.00001   0.00003  -0.00011  -0.00009   1.83707
   A89        1.92377  -0.00001   0.00002  -0.00017  -0.00014   1.92363
   A90        1.91958   0.00003  -0.00002   0.00031   0.00029   1.91987
   A91        1.98581  -0.00001   0.00004   0.00006   0.00010   1.98592
   A92        1.92476   0.00002   0.00019   0.00003   0.00022   1.92498
   A93        1.86609  -0.00003  -0.00026  -0.00014  -0.00040   1.86568
   A94        1.92375  -0.00001   0.00002  -0.00017  -0.00015   1.92360
   A95        1.91959   0.00003  -0.00002   0.00032   0.00030   1.91989
   A96        1.83714  -0.00001   0.00003  -0.00012  -0.00009   1.83704
   A97        1.92476   0.00002   0.00019   0.00003   0.00022   1.92498
   A98        1.86609  -0.00003  -0.00026  -0.00014  -0.00040   1.86568
   A99        1.98581  -0.00001   0.00004   0.00006   0.00010   1.98592
   A100       1.83714  -0.00001   0.00003  -0.00012  -0.00009   1.83704
   A101       1.92375  -0.00001   0.00002  -0.00017  -0.00015   1.92360
   A102       1.91959   0.00003  -0.00002   0.00032   0.00030   1.91989
   A103       1.98581  -0.00001   0.00004   0.00007   0.00011   1.98592
   A104       1.92478   0.00002   0.00019   0.00004   0.00023   1.92501
   A105       1.86604  -0.00003  -0.00026  -0.00015  -0.00041   1.86563
   A106       1.92377  -0.00001   0.00002  -0.00017  -0.00014   1.92363
   A107       1.91958   0.00003  -0.00002   0.00031   0.00029   1.91987
   A108       1.83716  -0.00001   0.00003  -0.00011  -0.00009   1.83707
    D1        2.98131   0.00000   0.00008   0.00011   0.00019   2.98150
    D2       -0.16028   0.00000   0.00008   0.00011   0.00019  -0.16010
    D3       -0.16028   0.00000   0.00008   0.00011   0.00019  -0.16010
    D4        2.98131   0.00000   0.00008   0.00011   0.00019   2.98150
    D5        0.44764   0.00000  -0.00023  -0.00038  -0.00061   0.44703
    D6        2.61949  -0.00001  -0.00002  -0.00053  -0.00055   2.61894
    D7       -1.67516  -0.00002  -0.00004  -0.00073  -0.00077  -1.67593
    D8       -2.69395   0.00000  -0.00023  -0.00038  -0.00061  -2.69456
    D9       -0.52210  -0.00001  -0.00002  -0.00053  -0.00055  -0.52265
   D10        1.46644  -0.00002  -0.00004  -0.00073  -0.00077   1.46567
   D11        2.61949  -0.00001  -0.00002  -0.00053  -0.00055   2.61894
   D12       -1.67516  -0.00002  -0.00004  -0.00073  -0.00077  -1.67593
   D13        0.44764   0.00000  -0.00023  -0.00038  -0.00061   0.44703
   D14       -0.52210  -0.00001  -0.00002  -0.00053  -0.00055  -0.52265
   D15        1.46644  -0.00002  -0.00004  -0.00073  -0.00077   1.46567
   D16       -2.69395   0.00000  -0.00023  -0.00038  -0.00061  -2.69456
   D17        0.00002   0.00000   0.00000   0.00006   0.00006   0.00008
   D18       -3.14152   0.00000   0.00000   0.00003   0.00003  -3.14149
   D19       -3.14157   0.00000   0.00000   0.00006   0.00006  -3.14151
   D20        0.00007   0.00000   0.00000   0.00003   0.00003   0.00010
   D21       -3.14152   0.00000   0.00000   0.00003   0.00003  -3.14149
   D22        0.00002   0.00000   0.00000   0.00006   0.00006   0.00008
   D23        0.00007   0.00000   0.00000   0.00003   0.00003   0.00010
   D24       -3.14157   0.00000   0.00000   0.00006   0.00006  -3.14151
   D25        2.98130   0.00000   0.00008   0.00011   0.00019   2.98150
   D26       -0.16034   0.00000   0.00008   0.00009   0.00017  -0.16017
   D27       -0.16034   0.00000   0.00008   0.00014   0.00022  -0.16012
   D28        2.98121   0.00000   0.00008   0.00012   0.00020   2.98140
   D29       -0.00014   0.00000  -0.00001  -0.00006  -0.00006  -0.00021
   D30        3.14150   0.00000   0.00000  -0.00008  -0.00009   3.14141
   D31        3.14150   0.00000   0.00000  -0.00008  -0.00009   3.14141
   D32       -0.00005   0.00000   0.00000  -0.00011  -0.00011  -0.00016
   D33        0.44787   0.00000  -0.00022  -0.00017  -0.00039   0.44748
   D34        2.61973  -0.00001  -0.00001  -0.00033  -0.00034   2.61939
   D35       -1.67488  -0.00002  -0.00003  -0.00050  -0.00053  -1.67540
   D36       -2.69367   0.00000  -0.00022  -0.00015  -0.00037  -2.69404
   D37       -0.52181  -0.00001  -0.00001  -0.00031  -0.00032  -0.52213
   D38        1.46676  -0.00002  -0.00003  -0.00048  -0.00051   1.46625
   D39        0.44769   0.00000  -0.00023  -0.00037  -0.00059   0.44710
   D40        2.61959  -0.00001  -0.00002  -0.00050  -0.00052   2.61906
   D41       -1.67505  -0.00002  -0.00004  -0.00070  -0.00074  -1.67579
   D42       -2.69395   0.00000  -0.00023  -0.00038  -0.00061  -2.69456
   D43       -0.52205  -0.00001  -0.00002  -0.00052  -0.00054  -0.52259
   D44        1.46649  -0.00002  -0.00004  -0.00072  -0.00076   1.46574
   D45       -0.00014   0.00000  -0.00001  -0.00006  -0.00006  -0.00021
   D46        3.14150   0.00000   0.00000  -0.00008  -0.00009   3.14141
   D47        3.14150   0.00000   0.00000  -0.00008  -0.00009   3.14141
   D48       -0.00005   0.00000   0.00000  -0.00011  -0.00011  -0.00016
   D49        2.98130   0.00000   0.00008   0.00011   0.00019   2.98150
   D50       -0.16034   0.00000   0.00008   0.00009   0.00017  -0.16017
   D51       -0.16034   0.00000   0.00008   0.00014   0.00022  -0.16012
   D52        2.98121   0.00000   0.00008   0.00012   0.00020   2.98140
   D53        0.00007   0.00000   0.00000   0.00003   0.00003   0.00010
   D54       -3.14152   0.00000   0.00000   0.00003   0.00003  -3.14149
   D55       -3.14157   0.00000   0.00000   0.00006   0.00006  -3.14151
   D56        0.00002   0.00000   0.00000   0.00006   0.00006   0.00008
   D57       -0.16034   0.00000   0.00008   0.00014   0.00022  -0.16012
   D58        2.98121   0.00000   0.00008   0.00012   0.00020   2.98140
   D59        2.98130   0.00000   0.00008   0.00011   0.00019   2.98150
   D60       -0.16034   0.00000   0.00008   0.00009   0.00017  -0.16017
   D61        0.00007   0.00000   0.00000   0.00003   0.00003   0.00010
   D62       -3.14157   0.00000   0.00000   0.00006   0.00006  -3.14151
   D63       -3.14152   0.00000   0.00000   0.00003   0.00003  -3.14149
   D64        0.00002   0.00000   0.00000   0.00006   0.00006   0.00008
   D65       -0.16028   0.00000   0.00008   0.00011   0.00019  -0.16010
   D66        2.98131   0.00000   0.00008   0.00011   0.00019   2.98150
   D67        2.98131   0.00000   0.00008   0.00011   0.00019   2.98150
   D68       -0.16028   0.00000   0.00008   0.00011   0.00019  -0.16010
   D69        2.98121   0.00000   0.00008   0.00012   0.00020   2.98140
   D70       -0.16034   0.00000   0.00008   0.00014   0.00022  -0.16012
   D71       -0.16034   0.00000   0.00008   0.00009   0.00017  -0.16017
   D72        2.98130   0.00000   0.00008   0.00011   0.00019   2.98150
   D73        0.44764   0.00000  -0.00023  -0.00038  -0.00061   0.44703
   D74        2.61949  -0.00001  -0.00002  -0.00053  -0.00055   2.61894
   D75       -1.67516  -0.00002  -0.00004  -0.00073  -0.00077  -1.67593
   D76       -2.69395   0.00000  -0.00023  -0.00038  -0.00061  -2.69456
   D77       -0.52210  -0.00001  -0.00002  -0.00053  -0.00055  -0.52265
   D78        1.46644  -0.00002  -0.00004  -0.00073  -0.00077   1.46567
   D79        2.61949  -0.00001  -0.00002  -0.00053  -0.00055   2.61894
   D80       -1.67516  -0.00002  -0.00004  -0.00073  -0.00077  -1.67593
   D81        0.44764   0.00000  -0.00023  -0.00038  -0.00061   0.44703
   D82       -0.52210  -0.00001  -0.00002  -0.00053  -0.00055  -0.52265
   D83        1.46644  -0.00002  -0.00004  -0.00073  -0.00077   1.46567
   D84       -2.69395   0.00000  -0.00023  -0.00038  -0.00061  -2.69456
   D85        2.61973  -0.00001  -0.00001  -0.00033  -0.00034   2.61939
   D86       -1.67488  -0.00002  -0.00003  -0.00050  -0.00053  -1.67540
   D87        0.44787   0.00000  -0.00022  -0.00017  -0.00039   0.44748
   D88       -0.52181  -0.00001  -0.00001  -0.00031  -0.00032  -0.52213
   D89        1.46676  -0.00002  -0.00003  -0.00048  -0.00051   1.46625
   D90       -2.69367   0.00000  -0.00022  -0.00015  -0.00037  -2.69404
   D91        2.61959  -0.00001  -0.00002  -0.00050  -0.00052   2.61906
   D92       -1.67505  -0.00002  -0.00004  -0.00070  -0.00074  -1.67579
   D93        0.44769   0.00000  -0.00023  -0.00037  -0.00059   0.44710
   D94       -0.52205  -0.00001  -0.00002  -0.00052  -0.00054  -0.52259
   D95        1.46649  -0.00002  -0.00004  -0.00072  -0.00076   1.46574
   D96       -2.69395   0.00000  -0.00023  -0.00038  -0.00061  -2.69456
   D97        0.44787   0.00000  -0.00022  -0.00017  -0.00039   0.44748
   D98        2.61973  -0.00001  -0.00001  -0.00033  -0.00034   2.61939
   D99       -1.67488  -0.00002  -0.00003  -0.00050  -0.00053  -1.67540
   D100      -2.69367   0.00000  -0.00022  -0.00015  -0.00037  -2.69404
   D101      -0.52181  -0.00001  -0.00001  -0.00031  -0.00032  -0.52213
   D102       1.46676  -0.00002  -0.00003  -0.00048  -0.00051   1.46625
   D103       2.61959  -0.00001  -0.00002  -0.00050  -0.00052   2.61906
   D104      -1.67505  -0.00002  -0.00004  -0.00070  -0.00074  -1.67579
   D105       0.44769   0.00000  -0.00023  -0.00037  -0.00059   0.44710
   D106      -0.52205  -0.00001  -0.00002  -0.00052  -0.00054  -0.52259
   D107       1.46649  -0.00002  -0.00004  -0.00072  -0.00076   1.46574
   D108      -2.69395   0.00000  -0.00023  -0.00038  -0.00061  -2.69456
   D109       0.44769   0.00000  -0.00023  -0.00037  -0.00059   0.44710
   D110       2.61959  -0.00001  -0.00002  -0.00050  -0.00052   2.61906
   D111      -1.67505  -0.00002  -0.00004  -0.00070  -0.00074  -1.67579
   D112      -2.69395   0.00000  -0.00023  -0.00038  -0.00061  -2.69456
   D113      -0.52205  -0.00001  -0.00002  -0.00052  -0.00054  -0.52259
   D114       1.46649  -0.00002  -0.00004  -0.00072  -0.00076   1.46574
   D115       2.61973  -0.00001  -0.00001  -0.00033  -0.00034   2.61939
   D116      -1.67488  -0.00002  -0.00003  -0.00050  -0.00053  -1.67540
   D117       0.44787   0.00000  -0.00022  -0.00017  -0.00039   0.44748
   D118      -0.52181  -0.00001  -0.00001  -0.00031  -0.00032  -0.52213
   D119       1.46676  -0.00002  -0.00003  -0.00048  -0.00051   1.46625
   D120      -2.69367   0.00000  -0.00022  -0.00015  -0.00037  -2.69404
   D121      -0.55681   0.00001   0.00028   0.00018   0.00046  -0.55635
   D122      -2.72921   0.00000  -0.00002   0.00023   0.00021  -2.72900
   D123       1.53596  -0.00001  -0.00005   0.00026   0.00021   1.53617
   D124      -2.72921   0.00000  -0.00002   0.00023   0.00021  -2.72900
   D125       1.38157  -0.00001  -0.00031   0.00028  -0.00003   1.38155
   D126      -0.63644  -0.00001  -0.00034   0.00031  -0.00003  -0.63648
   D127       1.53596  -0.00001  -0.00005   0.00026   0.00021   1.53617
   D128      -0.63644  -0.00001  -0.00034   0.00031  -0.00003  -0.63648
   D129      -2.65446  -0.00002  -0.00038   0.00034  -0.00004  -2.65450
   D130      -0.55653   0.00001   0.00029   0.00049   0.00078  -0.55575
   D131      -2.72893   0.00000   0.00000   0.00053   0.00053  -2.72840
   D132       1.53628   0.00000  -0.00004   0.00059   0.00055   1.53683
   D133      -2.72897   0.00000  -0.00001   0.00052   0.00051  -2.72846
   D134       1.38182  -0.00001  -0.00030   0.00056   0.00026   1.38208
   D135      -0.63616  -0.00001  -0.00033   0.00061   0.00028  -0.63588
   D136       1.53620   0.00000  -0.00004   0.00057   0.00053   1.53674
   D137      -0.63619  -0.00001  -0.00033   0.00061   0.00028  -0.63591
   D138      -2.65418  -0.00002  -0.00036   0.00067   0.00030  -2.65387
   D139      -0.55653   0.00001   0.00029   0.00049   0.00078  -0.55575
   D140      -2.72897   0.00000  -0.00001   0.00052   0.00051  -2.72846
   D141       1.53620   0.00000  -0.00004   0.00057   0.00053   1.53674
   D142      -2.72893   0.00000   0.00000   0.00053   0.00053  -2.72840
   D143       1.38182  -0.00001  -0.00030   0.00056   0.00026   1.38208
   D144      -0.63619  -0.00001  -0.00033   0.00061   0.00028  -0.63591
   D145       1.53628   0.00000  -0.00004   0.00059   0.00055   1.53683
   D146      -0.63616  -0.00001  -0.00033   0.00061   0.00028  -0.63588
   D147      -2.65418  -0.00002  -0.00036   0.00067   0.00030  -2.65387
   D148      -0.55681   0.00001   0.00028   0.00018   0.00046  -0.55635
   D149      -2.72921   0.00000  -0.00002   0.00023   0.00021  -2.72900
   D150       1.53596  -0.00001  -0.00005   0.00026   0.00021   1.53617
   D151      -2.72921   0.00000  -0.00002   0.00023   0.00021  -2.72900
   D152       1.38157  -0.00001  -0.00031   0.00028  -0.00003   1.38155
   D153      -0.63644  -0.00001  -0.00034   0.00031  -0.00003  -0.63648
   D154       1.53596  -0.00001  -0.00005   0.00026   0.00021   1.53617
   D155      -0.63644  -0.00001  -0.00034   0.00031  -0.00003  -0.63648
   D156      -2.65446  -0.00002  -0.00038   0.00034  -0.00004  -2.65450
   D157      -0.55653   0.00001   0.00029   0.00049   0.00078  -0.55575
   D158      -2.72893   0.00000   0.00000   0.00053   0.00053  -2.72840
   D159       1.53628   0.00000  -0.00004   0.00059   0.00055   1.53683
   D160      -2.72897   0.00000  -0.00001   0.00052   0.00051  -2.72846
   D161       1.38182  -0.00001  -0.00030   0.00056   0.00026   1.38208
   D162      -0.63616  -0.00001  -0.00033   0.00061   0.00028  -0.63588
   D163       1.53620   0.00000  -0.00004   0.00057   0.00053   1.53674
   D164      -0.63619  -0.00001  -0.00033   0.00061   0.00028  -0.63591
   D165      -2.65418  -0.00002  -0.00036   0.00067   0.00030  -2.65387
   D166      -0.55653   0.00001   0.00029   0.00049   0.00078  -0.55575
   D167      -2.72897   0.00000  -0.00001   0.00052   0.00051  -2.72846
   D168       1.53620   0.00000  -0.00004   0.00057   0.00053   1.53674
   D169      -2.72893   0.00000   0.00000   0.00053   0.00053  -2.72840
   D170       1.38182  -0.00001  -0.00030   0.00056   0.00026   1.38208
   D171      -0.63619  -0.00001  -0.00033   0.00061   0.00028  -0.63591
   D172       1.53628   0.00000  -0.00004   0.00059   0.00055   1.53683
   D173      -0.63616  -0.00001  -0.00033   0.00061   0.00028  -0.63588
   D174      -2.65418  -0.00002  -0.00036   0.00067   0.00030  -2.65387
         Item               Value     Threshold  Converged?
 Maximum Force            0.000102     0.000450     YES
 RMS     Force            0.000026     0.000300     YES
 Maximum Displacement     0.001615     0.001800     YES
 RMS     Displacement     0.000385     0.001200     YES
 Predicted change in Energy=-6.953204D-07
 Optimization completed.
    -- Stationary point found.
                           ----------------------------
                           !   Optimized Parameters   !
                           ! (Angstroms and Degrees)  !
 --------------------------                            --------------------------
 ! Name  Definition              Value          Derivative Info.                !
 --------------------------------------------------------------------------------
 ! R1    R(1,2)                  1.3563         -DE/DX =   -0.0001              !
 ! R2    R(1,40)                 1.5061         -DE/DX =    0.0                 !
 ! R3    R(1,43)                 1.5061         -DE/DX =    0.0                 !
 ! R4    R(2,3)                  1.487          -DE/DX =    0.0                 !
 ! R5    R(2,5)                  1.487          -DE/DX =    0.0                 !
 ! R6    R(3,4)                  1.3563         -DE/DX =    0.0                 !
 ! R7    R(3,6)                  1.487          -DE/DX =    0.0                 !
 ! R8    R(4,16)                 1.5061         -DE/DX =    0.0                 !
 ! R9    R(4,46)                 1.5061         -DE/DX =    0.0                 !
 ! R10   R(5,8)                  1.487          -DE/DX =    0.0                 !
 ! R11   R(5,11)                 1.3563         -DE/DX =    0.0                 !
 ! R12   R(6,7)                  1.487          -DE/DX =    0.0                 !
 ! R13   R(6,10)                 1.3563         -DE/DX =    0.0                 !
 ! R14   R(7,8)                  1.487          -DE/DX =    0.0                 !
 ! R15   R(7,9)                  1.3563         -DE/DX =   -0.0001              !
 ! R16   R(8,12)                 1.3563         -DE/DX =    0.0                 !
 ! R17   R(9,22)                 1.5061         -DE/DX =    0.0                 !
 ! R18   R(9,25)                 1.5061         -DE/DX =    0.0                 !
 ! R19   R(10,13)                1.5061         -DE/DX =    0.0                 !
 ! R20   R(10,19)                1.5061         -DE/DX =    0.0                 !
 ! R21   R(11,34)                1.5061         -DE/DX =    0.0                 !
 ! R22   R(11,37)                1.5061         -DE/DX =    0.0                 !
 ! R23   R(12,28)                1.5061         -DE/DX =    0.0                 !
 ! R24   R(12,31)                1.5061         -DE/DX =    0.0                 !
 ! R25   R(13,14)                1.0975         -DE/DX =   -0.0001              !
 ! R26   R(13,15)                1.103          -DE/DX =    0.0001              !
 ! R27   R(13,16)                1.5261         -DE/DX =    0.0                 !
 ! R28   R(16,17)                1.0975         -DE/DX =   -0.0001              !
 ! R29   R(16,18)                1.103          -DE/DX =    0.0001              !
 ! R30   R(19,20)                1.0975         -DE/DX =   -0.0001              !
 ! R31   R(19,21)                1.103          -DE/DX =    0.0001              !
 ! R32   R(19,22)                1.5262         -DE/DX =    0.0                 !
 ! R33   R(22,23)                1.0975         -DE/DX =   -0.0001              !
 ! R34   R(22,24)                1.103          -DE/DX =    0.0001              !
 ! R35   R(25,26)                1.0975         -DE/DX =   -0.0001              !
 ! R36   R(25,27)                1.103          -DE/DX =    0.0001              !
 ! R37   R(25,28)                1.5262         -DE/DX =    0.0                 !
 ! R38   R(28,29)                1.0975         -DE/DX =   -0.0001              !
 ! R39   R(28,30)                1.103          -DE/DX =    0.0001              !
 ! R40   R(31,32)                1.0975         -DE/DX =   -0.0001              !
 ! R41   R(31,33)                1.103          -DE/DX =    0.0001              !
 ! R42   R(31,34)                1.5261         -DE/DX =    0.0                 !
 ! R43   R(34,35)                1.0975         -DE/DX =   -0.0001              !
 ! R44   R(34,36)                1.103          -DE/DX =    0.0001              !
 ! R45   R(37,38)                1.0975         -DE/DX =   -0.0001              !
 ! R46   R(37,39)                1.103          -DE/DX =    0.0001              !
 ! R47   R(37,40)                1.5262         -DE/DX =    0.0                 !
 ! R48   R(40,41)                1.0975         -DE/DX =   -0.0001              !
 ! R49   R(40,42)                1.103          -DE/DX =    0.0001              !
 ! R50   R(43,44)                1.0975         -DE/DX =   -0.0001              !
 ! R51   R(43,45)                1.103          -DE/DX =    0.0001              !
 ! R52   R(43,46)                1.5262         -DE/DX =    0.0                 !
 ! R53   R(46,47)                1.0975         -DE/DX =   -0.0001              !
 ! R54   R(46,48)                1.103          -DE/DX =    0.0001              !
 ! A1    A(2,1,40)             122.2919         -DE/DX =    0.0                 !
 ! A2    A(2,1,43)             122.2919         -DE/DX =    0.0                 !
 ! A3    A(40,1,43)            115.4163         -DE/DX =    0.0                 !
 ! A4    A(1,2,3)              120.0001         -DE/DX =    0.0                 !
 ! A5    A(1,2,5)              120.0001         -DE/DX =    0.0                 !
 ! A6    A(3,2,5)              119.9997         -DE/DX =    0.0                 !
 ! A7    A(2,3,4)              120.0003         -DE/DX =    0.0                 !
 ! A8    A(2,3,6)              120.0001         -DE/DX =    0.0                 !
 ! A9    A(4,3,6)              119.9995         -DE/DX =    0.0                 !
 ! A10   A(3,4,16)             122.2904         -DE/DX =    0.0                 !
 ! A11   A(3,4,46)             122.2914         -DE/DX =    0.0                 !
 ! A12   A(16,4,46)            115.4182         -DE/DX =    0.0                 !
 ! A13   A(2,5,8)              120.0001         -DE/DX =    0.0                 !
 ! A14   A(2,5,11)             120.0003         -DE/DX =    0.0                 !
 ! A15   A(8,5,11)             119.9995         -DE/DX =    0.0                 !
 ! A16   A(3,6,7)              120.0001         -DE/DX =    0.0                 !
 ! A17   A(3,6,10)             119.9995         -DE/DX =    0.0                 !
 ! A18   A(7,6,10)             120.0003         -DE/DX =    0.0                 !
 ! A19   A(6,7,8)              119.9997         -DE/DX =    0.0                 !
 ! A20   A(6,7,9)              120.0001         -DE/DX =    0.0                 !
 ! A21   A(8,7,9)              120.0001         -DE/DX =    0.0                 !
 ! A22   A(5,8,7)              120.0001         -DE/DX =    0.0                 !
 ! A23   A(5,8,12)             119.9995         -DE/DX =    0.0                 !
 ! A24   A(7,8,12)             120.0003         -DE/DX =    0.0                 !
 ! A25   A(7,9,22)             122.2919         -DE/DX =    0.0                 !
 ! A26   A(7,9,25)             122.2919         -DE/DX =    0.0                 !
 ! A27   A(22,9,25)            115.4163         -DE/DX =    0.0                 !
 ! A28   A(6,10,13)            122.2904         -DE/DX =    0.0                 !
 ! A29   A(6,10,19)            122.2914         -DE/DX =    0.0                 !
 ! A30   A(13,10,19)           115.4182         -DE/DX =    0.0                 !
 ! A31   A(5,11,34)            122.2904         -DE/DX =    0.0                 !
 ! A32   A(5,11,37)            122.2914         -DE/DX =    0.0                 !
 ! A33   A(34,11,37)           115.4182         -DE/DX =    0.0                 !
 ! A34   A(8,12,28)            122.2914         -DE/DX =    0.0                 !
 ! A35   A(8,12,31)            122.2904         -DE/DX =    0.0                 !
 ! A36   A(28,12,31)           115.4182         -DE/DX =    0.0                 !
 ! A37   A(10,13,14)           110.2812         -DE/DX =    0.0                 !
 ! A38   A(10,13,15)           106.9188         -DE/DX =    0.0                 !
 ! A39   A(10,13,16)           113.7765         -DE/DX =    0.0                 !
 ! A40   A(14,13,15)           105.2619         -DE/DX =    0.0                 !
 ! A41   A(14,13,16)           110.2236         -DE/DX =    0.0                 !
 ! A42   A(15,13,16)           109.9835         -DE/DX =    0.0                 !
 ! A43   A(4,16,13)            113.7765         -DE/DX =    0.0                 !
 ! A44   A(4,16,17)            110.2812         -DE/DX =    0.0                 !
 ! A45   A(4,16,18)            106.9188         -DE/DX =    0.0                 !
 ! A46   A(13,16,17)           110.2236         -DE/DX =    0.0                 !
 ! A47   A(13,16,18)           109.9835         -DE/DX =    0.0                 !
 ! A48   A(17,16,18)           105.2619         -DE/DX =    0.0                 !
 ! A49   A(10,19,20)           110.2818         -DE/DX =    0.0                 !
 ! A50   A(10,19,21)           106.9163         -DE/DX =    0.0                 !
 ! A51   A(10,19,22)           113.7785         -DE/DX =    0.0                 !
 ! A52   A(20,19,21)           105.2613         -DE/DX =    0.0                 !
 ! A53   A(20,19,22)           110.2239         -DE/DX =    0.0                 !
 ! A54   A(21,19,22)           109.9836         -DE/DX =    0.0                 !
 ! A55   A(9,22,19)            113.7787         -DE/DX =    0.0                 !
 ! A56   A(9,22,23)            110.2805         -DE/DX =    0.0                 !
 ! A57   A(9,22,24)            106.9188         -DE/DX =    0.0                 !
 ! A58   A(19,22,23)           110.2226         -DE/DX =    0.0                 !
 ! A59   A(19,22,24)           109.9845         -DE/DX =    0.0                 !
 ! A60   A(23,22,24)           105.2602         -DE/DX =    0.0                 !
 ! A61   A(9,25,26)            110.2805         -DE/DX =    0.0                 !
 ! A62   A(9,25,27)            106.9188         -DE/DX =    0.0                 !
 ! A63   A(9,25,28)            113.7787         -DE/DX =    0.0                 !
 ! A64   A(26,25,27)           105.2602         -DE/DX =    0.0                 !
 ! A65   A(26,25,28)           110.2226         -DE/DX =    0.0                 !
 ! A66   A(27,25,28)           109.9845         -DE/DX =    0.0                 !
 ! A67   A(12,28,25)           113.7785         -DE/DX =    0.0                 !
 ! A68   A(12,28,29)           110.2818         -DE/DX =    0.0                 !
 ! A69   A(12,28,30)           106.9163         -DE/DX =    0.0                 !
 ! A70   A(25,28,29)           110.2239         -DE/DX =    0.0                 !
 ! A71   A(25,28,30)           109.9836         -DE/DX =    0.0                 !
 ! A72   A(29,28,30)           105.2613         -DE/DX =    0.0                 !
 ! A73   A(12,31,32)           110.2812         -DE/DX =    0.0                 !
 ! A74   A(12,31,33)           106.9188         -DE/DX =    0.0                 !
 ! A75   A(12,31,34)           113.7765         -DE/DX =    0.0                 !
 ! A76   A(32,31,33)           105.2619         -DE/DX =    0.0                 !
 ! A77   A(32,31,34)           110.2236         -DE/DX =    0.0                 !
 ! A78   A(33,31,34)           109.9835         -DE/DX =    0.0                 !
 ! A79   A(11,34,31)           113.7765         -DE/DX =    0.0                 !
 ! A80   A(11,34,35)           110.2812         -DE/DX =    0.0                 !
 ! A81   A(11,34,36)           106.9188         -DE/DX =    0.0                 !
 ! A82   A(31,34,35)           110.2236         -DE/DX =    0.0                 !
 ! A83   A(31,34,36)           109.9835         -DE/DX =    0.0                 !
 ! A84   A(35,34,36)           105.2619         -DE/DX =    0.0                 !
 ! A85   A(11,37,38)           110.2818         -DE/DX =    0.0                 !
 ! A86   A(11,37,39)           106.9163         -DE/DX =    0.0                 !
 ! A87   A(11,37,40)           113.7785         -DE/DX =    0.0                 !
 ! A88   A(38,37,39)           105.2613         -DE/DX =    0.0                 !
 ! A89   A(38,37,40)           110.2239         -DE/DX =    0.0                 !
 ! A90   A(39,37,40)           109.9836         -DE/DX =    0.0                 !
 ! A91   A(1,40,37)            113.7787         -DE/DX =    0.0                 !
 ! A92   A(1,40,41)            110.2805         -DE/DX =    0.0                 !
 ! A93   A(1,40,42)            106.9188         -DE/DX =    0.0                 !
 ! A94   A(37,40,41)           110.2226         -DE/DX =    0.0                 !
 ! A95   A(37,40,42)           109.9845         -DE/DX =    0.0                 !
 ! A96   A(41,40,42)           105.2602         -DE/DX =    0.0                 !
 ! A97   A(1,43,44)            110.2805         -DE/DX =    0.0                 !
 ! A98   A(1,43,45)            106.9188         -DE/DX =    0.0                 !
 ! A99   A(1,43,46)            113.7787         -DE/DX =    0.0                 !
 ! A100  A(44,43,45)           105.2602         -DE/DX =    0.0                 !
 ! A101  A(44,43,46)           110.2226         -DE/DX =    0.0                 !
 ! A102  A(45,43,46)           109.9845         -DE/DX =    0.0                 !
 ! A103  A(4,46,43)            113.7785         -DE/DX =    0.0                 !
 ! A104  A(4,46,47)            110.2818         -DE/DX =    0.0                 !
 ! A105  A(4,46,48)            106.9163         -DE/DX =    0.0                 !
 ! A106  A(43,46,47)           110.2239         -DE/DX =    0.0                 !
 ! A107  A(43,46,48)           109.9836         -DE/DX =    0.0                 !
 ! A108  A(47,46,48)           105.2613         -DE/DX =    0.0                 !
 ! D1    D(40,1,2,3)           170.8164         -DE/DX =    0.0                 !
 ! D2    D(40,1,2,5)            -9.1836         -DE/DX =    0.0                 !
 ! D3    D(43,1,2,3)            -9.1836         -DE/DX =    0.0                 !
 ! D4    D(43,1,2,5)           170.8164         -DE/DX =    0.0                 !
 ! D5    D(2,1,40,37)           25.6479         -DE/DX =    0.0                 !
 ! D6    D(2,1,40,41)          150.086          -DE/DX =    0.0                 !
 ! D7    D(2,1,40,42)          -95.9793         -DE/DX =    0.0                 !
 ! D8    D(43,1,40,37)        -154.3521         -DE/DX =    0.0                 !
 ! D9    D(43,1,40,41)         -29.914          -DE/DX =    0.0                 !
 ! D10   D(43,1,40,42)          84.0207         -DE/DX =    0.0                 !
 ! D11   D(2,1,43,44)          150.086          -DE/DX =    0.0                 !
 ! D12   D(2,1,43,45)          -95.9793         -DE/DX =    0.0                 !
 ! D13   D(2,1,43,46)           25.6479         -DE/DX =    0.0                 !
 ! D14   D(40,1,43,44)         -29.914          -DE/DX =    0.0                 !
 ! D15   D(40,1,43,45)          84.0207         -DE/DX =    0.0                 !
 ! D16   D(40,1,43,46)        -154.3521         -DE/DX =    0.0                 !
 ! D17   D(1,2,3,4)              0.0014         -DE/DX =    0.0                 !
 ! D18   D(1,2,3,6)           -179.9959         -DE/DX =    0.0                 !
 ! D19   D(5,2,3,4)           -179.9986         -DE/DX =    0.0                 !
 ! D20   D(5,2,3,6)              0.0041         -DE/DX =    0.0                 !
 ! D21   D(1,2,5,8)           -179.9959         -DE/DX =    0.0                 !
 ! D22   D(1,2,5,11)             0.0014         -DE/DX =    0.0                 !
 ! D23   D(3,2,5,8)              0.0041         -DE/DX =    0.0                 !
 ! D24   D(3,2,5,11)          -179.9986         -DE/DX =    0.0                 !
 ! D25   D(2,3,4,16)           170.8162         -DE/DX =    0.0                 !
 ! D26   D(2,3,4,46)            -9.1867         -DE/DX =    0.0                 !
 ! D27   D(6,3,4,16)            -9.1865         -DE/DX =    0.0                 !
 ! D28   D(6,3,4,46)           170.8106         -DE/DX =    0.0                 !
 ! D29   D(2,3,6,7)             -0.0082         -DE/DX =    0.0                 !
 ! D30   D(2,3,6,10)           179.9946         -DE/DX =    0.0                 !
 ! D31   D(4,3,6,7)            179.9946         -DE/DX =    0.0                 !
 ! D32   D(4,3,6,10)            -0.0027         -DE/DX =    0.0                 !
 ! D33   D(3,4,16,13)           25.6613         -DE/DX =    0.0                 !
 ! D34   D(3,4,16,17)          150.0996         -DE/DX =    0.0                 !
 ! D35   D(3,4,16,18)          -95.9633         -DE/DX =    0.0                 !
 ! D36   D(46,4,16,13)        -154.336          -DE/DX =    0.0                 !
 ! D37   D(46,4,16,17)         -29.8977         -DE/DX =    0.0                 !
 ! D38   D(46,4,16,18)          84.0393         -DE/DX =    0.0                 !
 ! D39   D(3,4,46,43)           25.6508         -DE/DX =    0.0                 !
 ! D40   D(3,4,46,47)          150.0914         -DE/DX =    0.0                 !
 ! D41   D(3,4,46,48)          -95.9734         -DE/DX =    0.0                 !
 ! D42   D(16,4,46,43)        -154.3519         -DE/DX =    0.0                 !
 ! D43   D(16,4,46,47)         -29.9113         -DE/DX =    0.0                 !
 ! D44   D(16,4,46,48)          84.0239         -DE/DX =    0.0                 !
 ! D45   D(2,5,8,7)             -0.0082         -DE/DX =    0.0                 !
 ! D46   D(2,5,8,12)           179.9946         -DE/DX =    0.0                 !
 ! D47   D(11,5,8,7)           179.9946         -DE/DX =    0.0                 !
 ! D48   D(11,5,8,12)           -0.0027         -DE/DX =    0.0                 !
 ! D49   D(2,5,11,34)          170.8162         -DE/DX =    0.0                 !
 ! D50   D(2,5,11,37)           -9.1867         -DE/DX =    0.0                 !
 ! D51   D(8,5,11,34)           -9.1865         -DE/DX =    0.0                 !
 ! D52   D(8,5,11,37)          170.8106         -DE/DX =    0.0                 !
 ! D53   D(3,6,7,8)              0.0041         -DE/DX =    0.0                 !
 ! D54   D(3,6,7,9)           -179.9959         -DE/DX =    0.0                 !
 ! D55   D(10,6,7,8)          -179.9986         -DE/DX =    0.0                 !
 ! D56   D(10,6,7,9)             0.0014         -DE/DX =    0.0                 !
 ! D57   D(3,6,10,13)           -9.1865         -DE/DX =    0.0                 !
 ! D58   D(3,6,10,19)          170.8106         -DE/DX =    0.0                 !
 ! D59   D(7,6,10,13)          170.8162         -DE/DX =    0.0                 !
 ! D60   D(7,6,10,19)           -9.1867         -DE/DX =    0.0                 !
 ! D61   D(6,7,8,5)              0.0041         -DE/DX =    0.0                 !
 ! D62   D(6,7,8,12)          -179.9986         -DE/DX =    0.0                 !
 ! D63   D(9,7,8,5)           -179.9959         -DE/DX =    0.0                 !
 ! D64   D(9,7,8,12)             0.0014         -DE/DX =    0.0                 !
 ! D65   D(6,7,9,22)            -9.1836         -DE/DX =    0.0                 !
 ! D66   D(6,7,9,25)           170.8164         -DE/DX =    0.0                 !
 ! D67   D(8,7,9,22)           170.8164         -DE/DX =    0.0                 !
 ! D68   D(8,7,9,25)            -9.1836         -DE/DX =    0.0                 !
 ! D69   D(5,8,12,28)          170.8106         -DE/DX =    0.0                 !
 ! D70   D(5,8,12,31)           -9.1865         -DE/DX =    0.0                 !
 ! D71   D(7,8,12,28)           -9.1867         -DE/DX =    0.0                 !
 ! D72   D(7,8,12,31)          170.8162         -DE/DX =    0.0                 !
 ! D73   D(7,9,22,19)           25.6479         -DE/DX =    0.0                 !
 ! D74   D(7,9,22,23)          150.086          -DE/DX =    0.0                 !
 ! D75   D(7,9,22,24)          -95.9793         -DE/DX =    0.0                 !
 ! D76   D(25,9,22,19)        -154.3521         -DE/DX =    0.0                 !
 ! D77   D(25,9,22,23)         -29.914          -DE/DX =    0.0                 !
 ! D78   D(25,9,22,24)          84.0207         -DE/DX =    0.0                 !
 ! D79   D(7,9,25,26)          150.086          -DE/DX =    0.0                 !
 ! D80   D(7,9,25,27)          -95.9793         -DE/DX =    0.0                 !
 ! D81   D(7,9,25,28)           25.6479         -DE/DX =    0.0                 !
 ! D82   D(22,9,25,26)         -29.914          -DE/DX =    0.0                 !
 ! D83   D(22,9,25,27)          84.0207         -DE/DX =    0.0                 !
 ! D84   D(22,9,25,28)        -154.3521         -DE/DX =    0.0                 !
 ! D85   D(6,10,13,14)         150.0996         -DE/DX =    0.0                 !
 ! D86   D(6,10,13,15)         -95.9633         -DE/DX =    0.0                 !
 ! D87   D(6,10,13,16)          25.6613         -DE/DX =    0.0                 !
 ! D88   D(19,10,13,14)        -29.8977         -DE/DX =    0.0                 !
 ! D89   D(19,10,13,15)         84.0393         -DE/DX =    0.0                 !
 ! D90   D(19,10,13,16)       -154.336          -DE/DX =    0.0                 !
 ! D91   D(6,10,19,20)         150.0914         -DE/DX =    0.0                 !
 ! D92   D(6,10,19,21)         -95.9734         -DE/DX =    0.0                 !
 ! D93   D(6,10,19,22)          25.6508         -DE/DX =    0.0                 !
 ! D94   D(13,10,19,20)        -29.9113         -DE/DX =    0.0                 !
 ! D95   D(13,10,19,21)         84.0239         -DE/DX =    0.0                 !
 ! D96   D(13,10,19,22)       -154.3519         -DE/DX =    0.0                 !
 ! D97   D(5,11,34,31)          25.6613         -DE/DX =    0.0                 !
 ! D98   D(5,11,34,35)         150.0996         -DE/DX =    0.0                 !
 ! D99   D(5,11,34,36)         -95.9633         -DE/DX =    0.0                 !
 ! D100  D(37,11,34,31)       -154.336          -DE/DX =    0.0                 !
 ! D101  D(37,11,34,35)        -29.8977         -DE/DX =    0.0                 !
 ! D102  D(37,11,34,36)         84.0393         -DE/DX =    0.0                 !
 ! D103  D(5,11,37,38)         150.0914         -DE/DX =    0.0                 !
 ! D104  D(5,11,37,39)         -95.9734         -DE/DX =    0.0                 !
 ! D105  D(5,11,37,40)          25.6508         -DE/DX =    0.0                 !
 ! D106  D(34,11,37,38)        -29.9113         -DE/DX =    0.0                 !
 ! D107  D(34,11,37,39)         84.0239         -DE/DX =    0.0                 !
 ! D108  D(34,11,37,40)       -154.3519         -DE/DX =    0.0                 !
 ! D109  D(8,12,28,25)          25.6508         -DE/DX =    0.0                 !
 ! D110  D(8,12,28,29)         150.0914         -DE/DX =    0.0                 !
 ! D111  D(8,12,28,30)         -95.9734         -DE/DX =    0.0                 !
 ! D112  D(31,12,28,25)       -154.3519         -DE/DX =    0.0                 !
 ! D113  D(31,12,28,29)        -29.9113         -DE/DX =    0.0                 !
 ! D114  D(31,12,28,30)         84.0239         -DE/DX =    0.0                 !
 ! D115  D(8,12,31,32)         150.0996         -DE/DX =    0.0                 !
 ! D116  D(8,12,31,33)         -95.9633         -DE/DX =    0.0                 !
 ! D117  D(8,12,31,34)          25.6613         -DE/DX =    0.0                 !
 ! D118  D(28,12,31,32)        -29.8977         -DE/DX =    0.0                 !
 ! D119  D(28,12,31,33)         84.0393         -DE/DX =    0.0                 !
 ! D120  D(28,12,31,34)       -154.336          -DE/DX =    0.0                 !
 ! D121  D(10,13,16,4)         -31.903          -DE/DX =    0.0                 !
 ! D122  D(10,13,16,17)       -156.3723         -DE/DX =    0.0                 !
 ! D123  D(10,13,16,18)         88.0038         -DE/DX =    0.0                 !
 ! D124  D(14,13,16,4)        -156.3723         -DE/DX =    0.0                 !
 ! D125  D(14,13,16,17)         79.1584         -DE/DX =    0.0                 !
 ! D126  D(14,13,16,18)        -36.4655         -DE/DX =    0.0                 !
 ! D127  D(15,13,16,4)          88.0038         -DE/DX =    0.0                 !
 ! D128  D(15,13,16,17)        -36.4655         -DE/DX =    0.0                 !
 ! D129  D(15,13,16,18)       -152.0895         -DE/DX =    0.0                 !
 ! D130  D(10,19,22,9)         -31.8868         -DE/DX =    0.0                 !
 ! D131  D(10,19,22,23)       -156.3559         -DE/DX =    0.0                 !
 ! D132  D(10,19,22,24)         88.0222         -DE/DX =    0.0                 !
 ! D133  D(20,19,22,9)        -156.3585         -DE/DX =    0.0                 !
 ! D134  D(20,19,22,23)         79.1724         -DE/DX =    0.0                 !
 ! D135  D(20,19,22,24)        -36.4495         -DE/DX =    0.0                 !
 ! D136  D(21,19,22,9)          88.0181         -DE/DX =    0.0                 !
 ! D137  D(21,19,22,23)        -36.4511         -DE/DX =    0.0                 !
 ! D138  D(21,19,22,24)       -152.073          -DE/DX =    0.0                 !
 ! D139  D(9,25,28,12)         -31.8868         -DE/DX =    0.0                 !
 ! D140  D(9,25,28,29)        -156.3585         -DE/DX =    0.0                 !
 ! D141  D(9,25,28,30)          88.0181         -DE/DX =    0.0                 !
 ! D142  D(26,25,28,12)       -156.3559         -DE/DX =    0.0                 !
 ! D143  D(26,25,28,29)         79.1724         -DE/DX =    0.0                 !
 ! D144  D(26,25,28,30)        -36.4511         -DE/DX =    0.0                 !
 ! D145  D(27,25,28,12)         88.0222         -DE/DX =    0.0                 !
 ! D146  D(27,25,28,29)        -36.4495         -DE/DX =    0.0                 !
 ! D147  D(27,25,28,30)       -152.073          -DE/DX =    0.0                 !
 ! D148  D(12,31,34,11)        -31.903          -DE/DX =    0.0                 !
 ! D149  D(12,31,34,35)       -156.3723         -DE/DX =    0.0                 !
 ! D150  D(12,31,34,36)         88.0038         -DE/DX =    0.0                 !
 ! D151  D(32,31,34,11)       -156.3723         -DE/DX =    0.0                 !
 ! D152  D(32,31,34,35)         79.1584         -DE/DX =    0.0                 !
 ! D153  D(32,31,34,36)        -36.4655         -DE/DX =    0.0                 !
 ! D154  D(33,31,34,11)         88.0038         -DE/DX =    0.0                 !
 ! D155  D(33,31,34,35)        -36.4655         -DE/DX =    0.0                 !
 ! D156  D(33,31,34,36)       -152.0895         -DE/DX =    0.0                 !
 ! D157  D(11,37,40,1)         -31.8868         -DE/DX =    0.0                 !
 ! D158  D(11,37,40,41)       -156.3559         -DE/DX =    0.0                 !
 ! D159  D(11,37,40,42)         88.0222         -DE/DX =    0.0                 !
 ! D160  D(38,37,40,1)        -156.3585         -DE/DX =    0.0                 !
 ! D161  D(38,37,40,41)         79.1724         -DE/DX =    0.0                 !
 ! D162  D(38,37,40,42)        -36.4495         -DE/DX =    0.0                 !
 ! D163  D(39,37,40,1)          88.0181         -DE/DX =    0.0                 !
 ! D164  D(39,37,40,41)        -36.4511         -DE/DX =    0.0                 !
 ! D165  D(39,37,40,42)       -152.073          -DE/DX =    0.0                 !
 ! D166  D(1,43,46,4)          -31.8868         -DE/DX =    0.0                 !
 ! D167  D(1,43,46,47)        -156.3585         -DE/DX =    0.0                 !
 ! D168  D(1,43,46,48)          88.0181         -DE/DX =    0.0                 !
 ! D169  D(44,43,46,4)        -156.3559         -DE/DX =    0.0                 !
 ! D170  D(44,43,46,47)         79.1724         -DE/DX =    0.0                 !
 ! D171  D(44,43,46,48)        -36.4511         -DE/DX =    0.0                 !
 ! D172  D(45,43,46,4)          88.0222         -DE/DX =    0.0                 !
 ! D173  D(45,43,46,47)        -36.4495         -DE/DX =    0.0                 !
 ! D174  D(45,43,46,48)       -152.073          -DE/DX =    0.0                 !
 --------------------------------------------------------------------------------
 Lowest energy point so far.  Saving SCF results.
 GradGradGradGradGradGradGradGradGradGradGradGradGradGradGradGradGradGrad

 Largest change from initial coordinates is atom   21       0.006 Angstoms.
 Leave Link  103 at Wed Apr 20 16:15:32 2022, MaxMem=  2621440000 cpu:        11.0
 (Enter /mnt/opt/groups/app-gaussian//g09/l202.exe)
                          Input orientation:                          
 ---------------------------------------------------------------------
 Center     Atomic      Atomic             Coordinates (Angstroms)
 Number     Number       Type             X           Y           Z
 ---------------------------------------------------------------------
      1          6           0        0.000000    2.843312    0.000000
      2          6           0        0.000000    1.487045    0.000000
      3          6           0       -1.287813    0.743522   -0.000046
      4          6           0       -2.462388    1.421650   -0.000116
      5          6           0        1.287813    0.743522    0.000046
      6          6           0       -1.287813   -0.743522    0.000046
      7          6           0        0.000000   -1.487045    0.000000
      8          6           0        1.287813   -0.743522   -0.000046
      9          6           0        0.000000   -2.843312    0.000000
     10          6           0       -2.462388   -1.421650    0.000116
     11          6           0        2.462388    1.421650    0.000116
     12          6           0        2.462388   -1.421650   -0.000116
     13          6           0       -3.787559   -0.735461    0.203363
     14          1           0       -4.581293   -1.275994   -0.327944
     15          1           0       -4.037555   -0.830673    1.273467
     16          6           0       -3.787559    0.735461   -0.203363
     17          1           0       -4.581293    1.275994    0.327944
     18          1           0       -4.037555    0.830673   -1.273467
     19          6           0       -2.530789   -2.912367   -0.203109
     20          1           0       -3.395635   -3.329490    0.328419
     21          1           0       -2.738555   -3.081215   -1.273161
     22          6           0       -1.256809   -3.647901    0.203236
     23          1           0       -1.185628   -4.605421   -0.328330
     24          1           0       -1.299164   -3.912319    1.273273
     25          6           0        1.256809   -3.647901   -0.203236
     26          1           0        1.185628   -4.605421    0.328330
     27          1           0        1.299164   -3.912319   -1.273273
     28          6           0        2.530789   -2.912367    0.203109
     29          1           0        3.395635   -3.329490   -0.328419
     30          1           0        2.738555   -3.081215    1.273161
     31          6           0        3.787559   -0.735461   -0.203363
     32          1           0        4.581293   -1.275994    0.327944
     33          1           0        4.037555   -0.830673   -1.273467
     34          6           0        3.787559    0.735461    0.203363
     35          1           0        4.581293    1.275994   -0.327944
     36          1           0        4.037555    0.830673    1.273467
     37          6           0        2.530789    2.912367   -0.203109
     38          1           0        3.395635    3.329490    0.328419
     39          1           0        2.738555    3.081215   -1.273161
     40          6           0        1.256809    3.647901    0.203236
     41          1           0        1.185628    4.605421   -0.328330
     42          1           0        1.299164    3.912319    1.273273
     43          6           0       -1.256809    3.647901   -0.203236
     44          1           0       -1.185628    4.605421    0.328330
     45          1           0       -1.299164    3.912319   -1.273273
     46          6           0       -2.530789    2.912367    0.203109
     47          1           0       -3.395635    3.329490   -0.328419
     48          1           0       -2.738555    3.081215    1.273161
 ---------------------------------------------------------------------
                    Distance matrix (angstroms):
                    1          2          3          4          5
     1  C    0.000000
     2  C    1.356266   0.000000
     3  C    2.463246   1.487040   0.000000
     4  C    2.843321   2.463256   1.356276   0.000000
     5  C    2.463246   1.487040   2.575626   3.811018   0.000000
     6  C    3.811015   2.575634   1.487044   2.463248   2.974079
     7  C    4.330357   2.974091   2.575634   3.811018   2.575634
     8  C    3.811015   2.575634   2.974079   4.330355   1.487044
     9  C    5.686623   4.330357   3.811015   4.924758   3.811015
    10  C    4.924758   3.811018   2.463248   2.843299   4.330355
    11  C    2.843321   2.463256   3.811018   4.924775   1.356276
    12  C    4.924758   3.811018   4.330355   5.686630   2.463248
    13  C    5.214842   4.396191   2.911614   2.539805   5.290381
    14  H    6.169641   5.360054   3.877238   3.445941   6.215499
    15  H    5.605509   4.826529   3.414822   3.029211   5.697301
    16  C    4.339354   3.866761   2.508014   1.506069   5.079453
    17  H    4.853068   4.597862   3.352330   2.149092   5.902325
    18  H    4.687674   4.284203   3.031547   2.109936   5.476219
    19  C    6.290786   5.079466   3.866749   4.339307   5.290418
    20  H    7.052777   5.902305   4.597850   4.853062   6.215459
    21  H    6.649860   5.476278   4.284167   4.687505   5.697483
    22  C    6.614886   5.290420   4.396234   5.214893   5.079466
    23  H    7.549644   6.215437   5.359981   6.169556   5.902282
    24  H    6.996255   5.697559   4.826833   5.605874   5.476350
    25  C    6.614886   5.290420   5.079466   6.290788   4.396234
    26  H    7.549644   6.215437   5.902282   7.052764   5.359981
    27  H    6.996255   5.697559   5.476350   6.649919   4.826833
    28  C    6.290786   5.079466   5.290418   6.614894   3.866749
    29  H    7.052777   5.902305   6.215459   7.549671   4.597850
    30  H    6.649860   5.476278   5.697483   6.996201   4.284167
    31  C    5.214842   4.396191   5.290381   6.614853   2.911614
    32  H    6.169641   5.360054   6.215499   7.549724   3.877238
    33  H    5.605509   4.826529   5.697301   6.995973   3.414822
    34  C    4.339354   3.866761   5.079453   6.290795   2.508014
    35  H    4.853068   4.597862   5.902325   7.052809   3.352330
    36  H    4.687674   4.284203   5.476219   6.649851   3.031547
    37  C    2.539865   2.911647   4.396231   5.214908   2.508018
    38  H    3.445949   3.877215   5.360019   6.169620   3.352308
    39  H    3.029393   3.414967   4.826725   5.605766   3.031587
    40  C    1.506067   2.508021   3.866761   4.339351   2.911643
    41  H    2.149080   3.352280   4.597820   4.853055   3.877182
    42  H    2.109936   3.031667   4.284281   4.687667   3.415042
    43  C    1.506067   2.508021   2.911643   2.539857   3.866761
    44  H    2.149080   3.352280   3.877182   3.445924   4.597820
    45  H    2.109936   3.031667   3.415042   3.029431   4.284281
    46  C    2.539865   2.911647   2.508018   1.506060   4.396231
    47  H    3.445949   3.877215   3.352308   2.149090   5.360019
    48  H    3.029393   3.414967   3.031587   2.109895   4.826725
                    6          7          8          9         10
     6  C    0.000000
     7  C    1.487040   0.000000
     8  C    2.575626   1.487040   0.000000
     9  C    2.463246   1.356266   2.463246   0.000000
    10  C    1.356276   2.463256   3.811018   2.843321   0.000000
    11  C    4.330355   3.811018   2.463248   4.924758   5.686630
    12  C    3.811018   2.463256   1.356276   2.843321   4.924775
    13  C    2.508014   3.866761   5.079453   4.339354   1.506069
    14  H    3.352330   4.597862   5.902325   4.853068   2.149092
    15  H    3.031547   4.284203   5.476219   4.687674   2.109936
    16  C    2.911614   4.396191   5.290381   5.214842   2.539805
    17  H    3.877238   5.360054   6.215499   6.169641   3.445941
    18  H    3.414822   4.826529   5.697301   5.605509   3.029211
    19  C    2.508018   2.911647   4.396231   2.539865   1.506060
    20  H    3.352308   3.877215   5.360019   3.445949   2.149090
    21  H    3.031587   3.414967   4.826725   3.029393   2.109895
    22  C    2.911643   2.508021   3.866761   1.506067   2.539857
    23  H    3.877182   3.352280   4.597820   2.149080   3.445924
    24  H    3.415042   3.031667   4.284281   2.109936   3.029431
    25  C    3.866761   2.508021   2.911643   1.506067   4.339351
    26  H    4.597820   3.352280   3.877182   2.149080   4.853055
    27  H    4.284281   3.031667   3.415042   2.109936   4.687667
    28  C    4.396231   2.911647   2.508018   2.539865   5.214908
    29  H    5.360019   3.877215   3.352308   3.445949   6.169620
    30  H    4.826725   3.414967   3.031587   3.029393   5.605766
    31  C    5.079453   3.866761   2.508014   4.339354   6.290795
    32  H    5.902325   4.597862   3.352330   4.853068   7.052809
    33  H    5.476219   4.284203   3.031547   4.687674   6.649851
    34  C    5.290381   4.396191   2.911614   5.214842   6.614853
    35  H    6.215499   5.360054   3.877238   6.169641   7.549724
    36  H    5.697301   4.826529   3.414822   5.605509   6.995973
    37  C    5.290418   5.079466   3.866749   6.290786   6.614894
    38  H    6.215459   5.902305   4.597850   7.052777   7.549671
    39  H    5.697483   5.476278   4.284167   6.649860   6.996201
    40  C    5.079466   5.290420   4.396234   6.614886   6.290788
    41  H    5.902282   6.215437   5.359981   7.549644   7.052764
    42  H    5.476350   5.697559   4.826833   6.996255   6.649919
    43  C    4.396234   5.290420   5.079466   6.614886   5.214893
    44  H    5.359981   6.215437   5.902282   7.549644   6.169556
    45  H    4.826833   5.697559   5.476350   6.996255   5.605874
    46  C    3.866749   5.079466   5.290418   6.290786   4.339307
    47  H    4.597850   5.902305   6.215459   7.052777   4.853062
    48  H    4.284167   5.476278   5.697483   6.649860   4.687505
                   11         12         13         14         15
    11  C    0.000000
    12  C    2.843299   0.000000
    13  C    6.614853   6.290795   0.000000
    14  H    7.549724   7.052809   1.097486   0.000000
    15  H    6.995973   6.649851   1.103034   1.748850   0.000000
    16  C    6.290795   6.614853   1.526119   2.165984   2.167095
    17  H    7.052809   7.549724   2.165984   2.634926   2.372280
    18  H    6.649851   6.995973   2.167095   2.372280   3.040878
    19  C    6.614894   5.214908   2.546293   2.626378   2.963793
    20  H    7.549671   6.169620   2.626448   2.460374   2.747592
    21  H    6.996201   5.605766   2.963629   2.747351   3.638358
    22  C    6.290788   4.339351   3.858368   4.118287   4.100575
    23  H    7.052764   4.853055   4.693542   4.755588   4.994794
    24  H    6.649919   4.687667   4.174834   4.504050   4.122538
    25  C    5.214893   2.539857   5.838945   6.302771   6.176383
    26  H    6.169556   3.445924   6.302761   6.691274   6.513344
    27  H    5.605874   3.029431   6.176377   6.513342   6.668058
    28  C    4.339307   1.506060   6.682848   7.317202   6.972967
    29  H    4.853062   2.149090   7.655720   8.237003   8.003901
    30  H    4.687505   2.109895   7.016922   7.707304   7.140071
    31  C    2.539805   1.506069   7.586030   8.387215   7.963825
    32  H    3.445941   2.149092   8.387215   9.186031   8.681985
    33  H    3.029211   2.109936   7.963825   8.681985   8.467247
    34  C    1.506069   2.539805   7.716608   8.623568   8.051727
    35  H    2.149092   3.445941   8.623568   9.511342   9.015936
    36  H    2.109936   3.029211   8.051727   9.015936   8.244239
    37  C    1.506060   4.339307   7.307079   8.254676   7.702842
    38  H    2.149090   4.853062   8.254559   9.234320   8.570436
    39  H    2.109895   4.687505   7.703072   8.570816   8.228235
    40  C    2.539857   5.214893   6.682777   7.655738   7.016645
    41  H    3.445924   6.169556   7.317125   8.237015   7.707043
    42  H    3.029431   5.605874   6.972899   8.003890   7.139786
    43  C    4.339351   6.290788   5.077784   5.942431   5.474562
    44  H    4.853055   7.052764   5.942279   6.822923   6.211110
    45  H    4.687667   6.649919   5.474890   6.211651   6.039920
    46  C    5.214908   6.614894   3.858254   4.693501   4.174489
    47  H    6.169620   7.549671   4.118279   4.755657   4.503893
    48  H    5.605766   6.996201   4.100231   4.994446   4.121925
                   16         17         18         19         20
    16  C    0.000000
    17  H    1.097486   0.000000
    18  H    1.103034   1.748850   0.000000
    19  C    3.858254   4.693501   4.174489   0.000000
    20  H    4.118279   4.755657   4.503893   1.097483   0.000000
    21  H    4.100231   4.994446   4.121925   1.103035   1.748842
    22  C    5.077784   5.942431   5.474562   1.526156   2.166018
    23  H    5.942279   6.822923   6.211110   2.166003   2.635042
    24  H    5.474890   6.211651   6.039920   2.167142   2.372262
    25  C    6.682777   7.655738   7.016645   3.858356   4.693535
    26  H    7.317125   8.237015   7.707043   4.118327   4.755625
    27  H    6.972899   8.003890   7.139786   4.100451   4.994621
    28  C    7.307079   8.254676   7.702842   5.077853   5.942406
    29  H    8.254559   9.234320   8.570436   5.942406   6.822959
    30  H    7.703072   8.570816   8.228235   5.474840   6.211478
    31  C    7.716608   8.623568   8.051727   6.682848   7.655720
    32  H    8.623568   9.511342   9.015936   7.317202   8.237003
    33  H    8.051727   9.015936   8.244239   6.972967   8.003901
    34  C    7.586030   8.387215   7.963825   7.307079   8.254559
    35  H    8.387215   9.186031   8.681985   8.254676   9.234320
    36  H    7.963825   8.681985   8.467247   7.702842   8.570436
    37  C    6.682848   7.317202   6.972967   7.716677   8.623561
    38  H    7.655720   8.237003   8.003901   8.623561   9.511222
    39  H    7.016922   7.707304   7.140071   8.051958   9.016123
    40  C    5.838945   6.302771   6.176383   7.586048   8.387185
    41  H    6.302761   6.691274   6.513344   8.387167   9.185973
    42  H    6.176377   6.513342   6.668058   7.963955   8.682032
    43  C    3.858368   4.118287   4.100575   6.682825   7.317186
    44  H    4.693542   4.755588   4.994794   7.655653   8.236925
    45  H    4.174834   4.504050   4.122538   7.017014   7.707424
    46  C    2.546293   2.626378   2.963793   5.838882   6.302733
    47  H    2.626448   2.460374   2.747592   6.302733   6.691296
    48  H    2.963629   2.747351   3.638358   6.176210   6.513173
                   21         22         23         24         25
    21  H    0.000000
    22  C    2.167130   0.000000
    23  H    2.372233   1.097485   0.000000
    24  H    3.040872   1.103037   1.748832   0.000000
    25  C    4.174782   2.546270   2.626403   2.963612   0.000000
    26  H    4.504130   2.626403   2.460500   2.747272   1.097485
    27  H    4.122367   2.963612   2.747272   3.638160   1.103037
    28  C    5.474840   3.858356   4.118327   4.100451   1.526156
    29  H    6.211478   4.693535   4.755625   4.994621   2.166018
    30  H    6.040074   4.174782   4.504130   4.122367   2.167130
    31  C    7.016922   5.838945   6.302761   6.176377   3.858368
    32  H    7.707304   6.302771   6.691274   6.513342   4.118287
    33  H    7.140071   6.176383   6.513344   6.668058   4.100575
    34  C    7.703072   6.682777   7.317125   6.972899   5.077784
    35  H    8.570816   7.655738   8.237015   8.003890   5.942431
    36  H    8.228235   7.016645   7.707043   7.139786   5.474562
    37  C    8.051958   7.586048   8.387167   7.963955   6.682825
    38  H    9.016123   8.387185   9.185973   8.682032   7.317186
    39  H    8.244652   7.963899   8.681952   8.467409   6.972899
    40  C    7.963899   7.716670   8.623536   8.052012   7.307116
    41  H    8.681952   8.623536   9.511176   9.016164   8.254577
    42  H    8.467409   8.052012   9.016164   8.244772   7.703168
    43  C    6.972899   7.307116   8.254577   7.703168   7.716670
    44  H    8.003795   8.254577   9.234219   8.570746   8.623536
    45  H    7.140123   7.703168   8.570746   8.228599   8.052012
    46  C    6.176210   6.682825   7.655653   7.017014   7.586048
    47  H    6.513173   7.317186   8.236925   7.707424   8.387185
    48  H    6.667781   6.972899   8.003795   7.140123   7.963899
                   26         27         28         29         30
    26  H    0.000000
    27  H    1.748832   0.000000
    28  C    2.166003   2.167142   0.000000
    29  H    2.635042   2.372262   1.097483   0.000000
    30  H    2.372233   3.040872   1.103035   1.748842   0.000000
    31  C    4.693542   4.174834   2.546293   2.626448   2.963629
    32  H    4.755588   4.504050   2.626378   2.460374   2.747351
    33  H    4.994794   4.122538   2.963793   2.747592   3.638358
    34  C    5.942279   5.474890   3.858254   4.118279   4.100231
    35  H    6.822923   6.211651   4.693501   4.755657   4.994446
    36  H    6.211110   6.039920   4.174489   4.503893   4.121925
    37  C    7.655653   7.017014   5.838882   6.302733   6.176210
    38  H    8.236925   7.707424   6.302733   6.691296   6.513173
    39  H    8.003795   7.140123   6.176210   6.513173   6.667781
    40  C    8.254577   7.703168   6.682825   7.317186   6.972899
    41  H    9.234219   8.570746   7.655653   8.236925   8.003795
    42  H    8.570746   8.228599   7.017014   7.707424   7.140123
    43  C    8.623536   8.052012   7.586048   8.387185   7.963899
    44  H    9.511176   9.016164   8.387167   9.185973   8.681952
    45  H    9.016164   8.244772   7.963955   8.682032   8.467409
    46  C    8.387167   7.963955   7.716677   8.623561   8.051958
    47  H    9.185973   8.682032   8.623561   9.511222   9.016123
    48  H    8.681952   8.467409   8.051958   9.016123   8.244652
                   31         32         33         34         35
    31  C    0.000000
    32  H    1.097486   0.000000
    33  H    1.103034   1.748850   0.000000
    34  C    1.526119   2.165984   2.167095   0.000000
    35  H    2.165984   2.634926   2.372280   1.097486   0.000000
    36  H    2.167095   2.372280   3.040878   1.103034   1.748850
    37  C    3.858254   4.693501   4.174489   2.546293   2.626378
    38  H    4.118279   4.755657   4.503893   2.626448   2.460374
    39  H    4.100231   4.994446   4.121925   2.963629   2.747351
    40  C    5.077784   5.942431   5.474562   3.858368   4.118287
    41  H    5.942279   6.822923   6.211110   4.693542   4.755588
    42  H    5.474890   6.211651   6.039920   4.174834   4.504050
    43  C    6.682777   7.655738   7.016645   5.838945   6.302771
    44  H    7.317125   8.237015   7.707043   6.302761   6.691274
    45  H    6.972899   8.003890   7.139786   6.176377   6.513342
    46  C    7.307079   8.254676   7.702842   6.682848   7.317202
    47  H    8.254559   9.234320   8.570436   7.655720   8.237003
    48  H    7.703072   8.570816   8.228235   7.016922   7.707304
                   36         37         38         39         40
    36  H    0.000000
    37  C    2.963793   0.000000
    38  H    2.747592   1.097483   0.000000
    39  H    3.638358   1.103035   1.748842   0.000000
    40  C    4.100575   1.526156   2.166018   2.167130   0.000000
    41  H    4.994794   2.166003   2.635042   2.372233   1.097485
    42  H    4.122538   2.167142   2.372262   3.040872   1.103037
    43  C    6.176383   3.858356   4.693535   4.174782   2.546270
    44  H    6.513344   4.118327   4.755625   4.504130   2.626403
    45  H    6.668058   4.100451   4.994621   4.122367   2.963612
    46  C    6.972967   5.077853   5.942406   5.474840   3.858356
    47  H    8.003901   5.942406   6.822959   6.211478   4.693535
    48  H    7.140071   5.474840   6.211478   6.040074   4.174782
                   41         42         43         44         45
    41  H    0.000000
    42  H    1.748832   0.000000
    43  C    2.626403   2.963612   0.000000
    44  H    2.460500   2.747272   1.097485   0.000000
    45  H    2.747272   3.638160   1.103037   1.748832   0.000000
    46  C    4.118327   4.100451   1.526156   2.166003   2.167142
    47  H    4.755625   4.994621   2.166018   2.635042   2.372262
    48  H    4.504130   4.122367   2.167130   2.372233   3.040872
                   46         47         48
    46  C    0.000000
    47  H    1.097483   0.000000
    48  H    1.103035   1.748842   0.000000
 Symmetry turned off by external request.
 Stoichiometry    C24H24
 Framework group  C2[X(C24H24)]
 Deg. of freedom    70
 Full point group                 C2      NOp   2
 Rotational constants (GHZ):      0.2957410      0.2957399      0.1502315
 Leave Link  202 at Wed Apr 20 16:15:32 2022, MaxMem=  2621440000 cpu:         0.2
 (Enter /mnt/opt/groups/app-gaussian//g09/l601.exe)
 Copying SCF densities to generalized density rwf, IOpCl= 0 IROHF=0.

 **********************************************************************

            Population analysis using the SCF density.

 **********************************************************************

 Alpha  occ. eigenvalues --  -10.17904 -10.17904 -10.17904 -10.17904 -10.17903
 Alpha  occ. eigenvalues --  -10.17903 -10.17882 -10.17882 -10.17882 -10.17882
 Alpha  occ. eigenvalues --  -10.17881 -10.17881 -10.17516 -10.17512 -10.17512
 Alpha  occ. eigenvalues --  -10.17507 -10.17507 -10.17505 -10.17437 -10.17427
 Alpha  occ. eigenvalues --  -10.17427 -10.17405 -10.17405 -10.17393  -0.86611
 Alpha  occ. eigenvalues --   -0.83714  -0.83714  -0.79517  -0.79517  -0.77295
 Alpha  occ. eigenvalues --   -0.75258  -0.73895  -0.72422  -0.72422  -0.69620
 Alpha  occ. eigenvalues --   -0.69620  -0.62576  -0.62575  -0.62272  -0.62272
 Alpha  occ. eigenvalues --   -0.59419  -0.58902  -0.56637  -0.51910  -0.51910
 Alpha  occ. eigenvalues --   -0.49398  -0.45882  -0.45881  -0.45844  -0.45667
 Alpha  occ. eigenvalues --   -0.45667  -0.45573  -0.43639  -0.43457  -0.43457
 Alpha  occ. eigenvalues --   -0.41998  -0.41997  -0.40447  -0.40447  -0.38672
 Alpha  occ. eigenvalues --   -0.38672  -0.38595  -0.38425  -0.36871  -0.36871
 Alpha  occ. eigenvalues --   -0.36225  -0.36109  -0.35276  -0.34522  -0.34522
 Alpha  occ. eigenvalues --   -0.34497  -0.34497  -0.33351  -0.32670  -0.32205
 Alpha  occ. eigenvalues --   -0.32205  -0.28802  -0.28007  -0.28007  -0.27885
 Alpha  occ. eigenvalues --   -0.27885  -0.18519  -0.18519  -0.14953
 Alpha virt. eigenvalues --   -0.04275  -0.00221  -0.00221   0.08954   0.08955
 Alpha virt. eigenvalues --    0.09175   0.09941   0.09941   0.12616   0.12616
 Alpha virt. eigenvalues --    0.13144   0.13574   0.14566   0.14584   0.14719
 Alpha virt. eigenvalues --    0.14719   0.14775   0.14776   0.16504   0.16504
 Alpha virt. eigenvalues --    0.17715   0.18759   0.18760   0.19559   0.19561
 Alpha virt. eigenvalues --    0.19743   0.20280   0.20797   0.20797   0.21705
 Alpha virt. eigenvalues --    0.22147   0.23517   0.23517   0.23637   0.23637
 Alpha virt. eigenvalues --    0.25167   0.25167   0.25929   0.25929   0.26197
 Alpha virt. eigenvalues --    0.28484   0.28484   0.29499   0.31238   0.31239
 Alpha virt. eigenvalues --    0.31570   0.32966   0.33923   0.34015   0.38515
 Alpha virt. eigenvalues --    0.38516   0.41581   0.42789   0.42791   0.47759
 Alpha virt. eigenvalues --    0.47759   0.49022   0.49708   0.52785   0.52785
 Alpha virt. eigenvalues --    0.53158   0.53768   0.53782   0.53782   0.53836
 Alpha virt. eigenvalues --    0.56169   0.56442   0.56443   0.57999   0.57999
 Alpha virt. eigenvalues --    0.58326   0.58394   0.58395   0.58896   0.58897
 Alpha virt. eigenvalues --    0.59308   0.60096   0.61103   0.61104   0.61929
 Alpha virt. eigenvalues --    0.61931   0.62120   0.64646   0.64646   0.66712
 Alpha virt. eigenvalues --    0.66712   0.66982   0.66983   0.67952   0.67963
 Alpha virt. eigenvalues --    0.69197   0.70684   0.70685   0.71176   0.71190
 Alpha virt. eigenvalues --    0.72603   0.72603   0.74420   0.74637   0.74638
 Alpha virt. eigenvalues --    0.77420   0.78012   0.78014   0.80980   0.80982
 Alpha virt. eigenvalues --    0.81706   0.82165   0.82502   0.83040   0.83041
 Alpha virt. eigenvalues --    0.83980   0.83981   0.84168   0.84170   0.84728
 Alpha virt. eigenvalues --    0.85369   0.86000   0.86000   0.86263   0.86264
 Alpha virt. eigenvalues --    0.87651   0.90350   0.90351   0.90354   0.90354
 Alpha virt. eigenvalues --    0.90420   0.91589   0.91686   0.92755   0.92757
 Alpha virt. eigenvalues --    0.93273   0.93276   0.94736   0.94754   0.94754
 Alpha virt. eigenvalues --    0.96657   0.96778   0.96780   0.97334   0.98191
 Alpha virt. eigenvalues --    0.98490   0.98491   0.99706   0.99707   1.00233
 Alpha virt. eigenvalues --    1.02255   1.02258   1.13142   1.15001   1.15001
 Alpha virt. eigenvalues --    1.15912   1.15913   1.19848   1.26186   1.26464
 Alpha virt. eigenvalues --    1.26467   1.27570   1.29719   1.29721   1.32926
 Alpha virt. eigenvalues --    1.33603   1.33610   1.33972   1.36947   1.36951
 Alpha virt. eigenvalues --    1.38984   1.38986   1.40156   1.40157   1.42211
 Alpha virt. eigenvalues --    1.42217   1.44145   1.46939   1.46941   1.52810
 Alpha virt. eigenvalues --    1.52811   1.53874   1.54291   1.54295   1.56058
 Alpha virt. eigenvalues --    1.56058   1.56844   1.61637   1.61943   1.61944
 Alpha virt. eigenvalues --    1.64015   1.66508   1.67573   1.67576   1.70219
 Alpha virt. eigenvalues --    1.70359   1.70361   1.70496   1.70498   1.71353
 Alpha virt. eigenvalues --    1.74394   1.74395   1.75007   1.75786   1.77951
 Alpha virt. eigenvalues --    1.77951   1.78846   1.78946   1.80202   1.80203
 Alpha virt. eigenvalues --    1.81568   1.84594   1.84597   1.84957   1.84958
 Alpha virt. eigenvalues --    1.87395   1.87399   1.89191   1.89193   1.89257
 Alpha virt. eigenvalues --    1.89672   1.89837   1.90835   1.90837   1.94008
 Alpha virt. eigenvalues --    1.94012   1.94558   1.95691   1.95692   1.95792
 Alpha virt. eigenvalues --    1.96694   1.97991   1.97994   1.98142   2.02152
 Alpha virt. eigenvalues --    2.02155   2.02930   2.02931   2.03082   2.04361
 Alpha virt. eigenvalues --    2.05353   2.07018   2.07019   2.07687   2.07689
 Alpha virt. eigenvalues --    2.08494   2.10351   2.10352   2.11093   2.12512
 Alpha virt. eigenvalues --    2.12513   2.15308   2.15308   2.16566   2.17642
 Alpha virt. eigenvalues --    2.17645   2.18732   2.20805   2.20806   2.22469
 Alpha virt. eigenvalues --    2.22472   2.23226   2.23227   2.23908   2.24441
 Alpha virt. eigenvalues --    2.25023   2.25025   2.25044   2.25375   2.28191
 Alpha virt. eigenvalues --    2.31215   2.31215   2.32859   2.33725   2.33727
 Alpha virt. eigenvalues --    2.34254   2.34255   2.36697   2.38457   2.39719
 Alpha virt. eigenvalues --    2.39721   2.40455   2.40456   2.45379   2.47419
 Alpha virt. eigenvalues --    2.47420   2.47891   2.47894   2.48405   2.50365
 Alpha virt. eigenvalues --    2.50367   2.52056   2.54471   2.55259   2.55260
 Alpha virt. eigenvalues --    2.56350   2.56356   2.57087   2.59146   2.59417
 Alpha virt. eigenvalues --    2.59420   2.60899   2.61857   2.61858   2.64938
 Alpha virt. eigenvalues --    2.67700   2.67703   2.68708   2.68711   2.69447
 Alpha virt. eigenvalues --    2.72514   2.72515   2.72658   2.72997   2.73000
 Alpha virt. eigenvalues --    2.73731   2.73732   2.74282   2.74554   2.77822
 Alpha virt. eigenvalues --    2.78433   2.78434   2.80162   2.81704   2.81705
 Alpha virt. eigenvalues --    2.82474   2.83513   2.83514   2.84076   2.84076
 Alpha virt. eigenvalues --    2.85335   2.86553   2.89117   2.89118   2.90660
 Alpha virt. eigenvalues --    2.90662   2.90667   2.90668   2.91041   2.94373
 Alpha virt. eigenvalues --    2.97073   2.98809   2.98810   2.99964   3.04135
 Alpha virt. eigenvalues --    3.04138   3.13509   3.15047   3.15049   3.16958
 Alpha virt. eigenvalues --    3.16960   3.25252   3.26495   3.26772   3.26773
 Alpha virt. eigenvalues --    3.27340   3.27343   3.27677   3.33550   3.35562
 Alpha virt. eigenvalues --    3.35564   3.37308   3.37310   3.44843   3.45578
 Alpha virt. eigenvalues --    3.46974   3.46978   3.47677   3.47681   3.49286
 Alpha virt. eigenvalues --    3.49883   3.50585   3.50771   3.50774   3.50958
 Alpha virt. eigenvalues --    3.50958   3.56148   4.06315   4.16433   4.16434
 Alpha virt. eigenvalues --    4.21691   4.21691   4.21772   4.24109   4.27194
 Alpha virt. eigenvalues --    4.27196   4.41678   4.41680   4.42096   4.49630
 Alpha virt. eigenvalues --    4.49630   4.51095   4.51096   4.54692   4.60933
 Alpha virt. eigenvalues --    4.65980   4.68948   4.68948   4.77680   4.77683
 Alpha virt. eigenvalues --    4.95573
          Condensed to atoms (all electrons):
               1          2          3          4          5          6
     1  C    5.188673   0.594750  -0.079349  -0.062094  -0.079349   0.017076
     2  C    0.594750   5.134874   0.194612  -0.079345   0.194612   0.042411
     3  C   -0.079349   0.194612   5.134918   0.594738   0.042411   0.194621
     4  C   -0.062094  -0.079345   0.594738   5.188688   0.017075  -0.079352
     5  C   -0.079349   0.194612   0.042411   0.017075   5.134918  -0.092439
     6  C    0.017076   0.042411   0.194621  -0.079352  -0.092439   5.134918
     7  C   -0.002835  -0.092433   0.042411   0.017075   0.042411   0.194612
     8  C    0.017076   0.042411  -0.092439  -0.002834   0.194621   0.042411
     9  C   -0.000025  -0.002835   0.017076   0.000086   0.017076  -0.079349
    10  C    0.000086   0.017075  -0.079352  -0.062100  -0.002834   0.594738
    11  C   -0.062094  -0.079345   0.017075   0.000086   0.594738  -0.002834
    12  C    0.000086   0.017075  -0.002834  -0.000025  -0.079352   0.017075
    13  C   -0.000001  -0.000741  -0.038260  -0.014916   0.000038  -0.004678
    14  H    0.000000   0.000024   0.001114   0.003065  -0.000001   0.000126
    15  H    0.000000   0.000006   0.003205   0.000303  -0.000001  -0.007042
    16  C    0.000392   0.008133  -0.004678   0.335452  -0.000205  -0.038260
    17  H   -0.000033  -0.000095   0.000126  -0.039163   0.000004   0.001114
    18  H    0.000094  -0.000336  -0.007042  -0.036133   0.000004   0.003205
    19  C    0.000000  -0.000205   0.008132   0.000393   0.000038  -0.004665
    20  H    0.000000   0.000004  -0.000095  -0.000033  -0.000001   0.000125
    21  H    0.000000   0.000004  -0.000336   0.000094  -0.000001  -0.007043
    22  C    0.000000   0.000038  -0.000741  -0.000002  -0.000205  -0.038269
    23  H    0.000000  -0.000001   0.000024   0.000000   0.000004   0.001115
    24  H    0.000000  -0.000001   0.000006   0.000000   0.000004   0.003204
    25  C    0.000000   0.000038  -0.000205   0.000000  -0.000741   0.008133
    26  H    0.000000  -0.000001   0.000004   0.000000   0.000024  -0.000095
    27  H    0.000000  -0.000001   0.000004   0.000000   0.000006  -0.000336
    28  C    0.000000  -0.000205   0.000038   0.000000   0.008132  -0.000741
    29  H    0.000000   0.000004  -0.000001   0.000000  -0.000095   0.000024
    30  H    0.000000   0.000004  -0.000001   0.000000  -0.000336   0.000006
    31  C   -0.000001  -0.000741   0.000038   0.000000  -0.038260  -0.000205
    32  H    0.000000   0.000024  -0.000001   0.000000   0.001114   0.000004
    33  H    0.000000   0.000006  -0.000001   0.000000   0.003205   0.000004
    34  C    0.000392   0.008133  -0.000205   0.000000  -0.004678   0.000038
    35  H   -0.000033  -0.000095   0.000004   0.000000   0.000126  -0.000001
    36  H    0.000094  -0.000336   0.000004   0.000000  -0.007042  -0.000001
    37  C   -0.014910  -0.038264  -0.000741  -0.000001  -0.004665   0.000038
    38  H    0.003063   0.001115   0.000024   0.000000   0.000125  -0.000001
    39  H    0.000302   0.003205   0.000006   0.000000  -0.007043  -0.000001
    40  C    0.335448  -0.004661   0.008133   0.000392  -0.038269  -0.000205
    41  H   -0.039165   0.000123  -0.000095  -0.000033   0.001115   0.000004
    42  H   -0.036132  -0.007039  -0.000336   0.000094   0.003204   0.000004
    43  C    0.335448  -0.004661  -0.038269  -0.014908   0.008133  -0.000741
    44  H   -0.039165   0.000123   0.001115   0.003064  -0.000095   0.000024
    45  H   -0.036132  -0.007039   0.003204   0.000302  -0.000336   0.000006
    46  C   -0.014910  -0.038264  -0.004665   0.335459  -0.000741   0.008132
    47  H    0.003063   0.001115   0.000125  -0.039159   0.000024  -0.000095
    48  H    0.000302   0.003205  -0.007043  -0.036138   0.000006  -0.000336
               7          8          9         10         11         12
     1  C   -0.002835   0.017076  -0.000025   0.000086  -0.062094   0.000086
     2  C   -0.092433   0.042411  -0.002835   0.017075  -0.079345   0.017075
     3  C    0.042411  -0.092439   0.017076  -0.079352   0.017075  -0.002834
     4  C    0.017075  -0.002834   0.000086  -0.062100   0.000086  -0.000025
     5  C    0.042411   0.194621   0.017076  -0.002834   0.594738  -0.079352
     6  C    0.194612   0.042411  -0.079349   0.594738  -0.002834   0.017075
     7  C    5.134874   0.194612   0.594750  -0.079345   0.017075  -0.079345
     8  C    0.194612   5.134918  -0.079349   0.017075  -0.079352   0.594738
     9  C    0.594750  -0.079349   5.188673  -0.062094   0.000086  -0.062094
    10  C   -0.079345   0.017075  -0.062094   5.188688  -0.000025   0.000086
    11  C    0.017075  -0.079352   0.000086  -0.000025   5.188688  -0.062100
    12  C   -0.079345   0.594738  -0.062094   0.000086  -0.062100   5.188688
    13  C    0.008133  -0.000205   0.000392   0.335452   0.000000   0.000000
    14  H   -0.000095   0.000004  -0.000033  -0.039163   0.000000   0.000000
    15  H   -0.000336   0.000004   0.000094  -0.036133   0.000000   0.000000
    16  C   -0.000741   0.000038  -0.000001  -0.014916   0.000000   0.000000
    17  H    0.000024  -0.000001   0.000000   0.003065   0.000000   0.000000
    18  H    0.000006  -0.000001   0.000000   0.000303   0.000000   0.000000
    19  C   -0.038264  -0.000741  -0.014910   0.335459   0.000000  -0.000001
    20  H    0.001115   0.000024   0.003063  -0.039159   0.000000   0.000000
    21  H    0.003205   0.000006   0.000302  -0.036138   0.000000   0.000000
    22  C   -0.004661   0.008133   0.335448  -0.014908   0.000000   0.000392
    23  H    0.000123  -0.000095  -0.039165   0.003064   0.000000  -0.000033
    24  H   -0.007039  -0.000336  -0.036132   0.000302   0.000000   0.000094
    25  C   -0.004661  -0.038269   0.335448   0.000392  -0.000002  -0.014908
    26  H    0.000123   0.001115  -0.039165  -0.000033   0.000000   0.003064
    27  H   -0.007039   0.003204  -0.036132   0.000094   0.000000   0.000302
    28  C   -0.038264  -0.004665  -0.014910  -0.000001   0.000393   0.335459
    29  H    0.001115   0.000125   0.003063   0.000000  -0.000033  -0.039159
    30  H    0.003205  -0.007043   0.000302   0.000000   0.000094  -0.036138
    31  C    0.008133  -0.004678   0.000392   0.000000  -0.014916   0.335452
    32  H   -0.000095   0.000126  -0.000033   0.000000   0.003065  -0.039163
    33  H   -0.000336  -0.007042   0.000094   0.000000   0.000303  -0.036133
    34  C   -0.000741  -0.038260  -0.000001   0.000000   0.335452  -0.014916
    35  H    0.000024   0.001114   0.000000   0.000000  -0.039163   0.003065
    36  H    0.000006   0.003205   0.000000   0.000000  -0.036133   0.000303
    37  C   -0.000205   0.008132   0.000000   0.000000   0.335459   0.000393
    38  H    0.000004  -0.000095   0.000000   0.000000  -0.039159  -0.000033
    39  H    0.000004  -0.000336   0.000000   0.000000  -0.036138   0.000094
    40  C    0.000038  -0.000741   0.000000   0.000000  -0.014908  -0.000002
    41  H   -0.000001   0.000024   0.000000   0.000000   0.003064   0.000000
    42  H   -0.000001   0.000006   0.000000   0.000000   0.000302   0.000000
    43  C    0.000038  -0.000205   0.000000  -0.000002   0.000392   0.000000
    44  H   -0.000001   0.000004   0.000000   0.000000  -0.000033   0.000000
    45  H   -0.000001   0.000004   0.000000   0.000000   0.000094   0.000000
    46  C   -0.000205   0.000038   0.000000   0.000393  -0.000001   0.000000
    47  H    0.000004  -0.000001   0.000000  -0.000033   0.000000   0.000000
    48  H    0.000004  -0.000001   0.000000   0.000094   0.000000   0.000000
              13         14         15         16         17         18
     1  C   -0.000001   0.000000   0.000000   0.000392  -0.000033   0.000094
     2  C   -0.000741   0.000024   0.000006   0.008133  -0.000095  -0.000336
     3  C   -0.038260   0.001114   0.003205  -0.004678   0.000126  -0.007042
     4  C   -0.014916   0.003065   0.000303   0.335452  -0.039163  -0.036133
     5  C    0.000038  -0.000001  -0.000001  -0.000205   0.000004   0.000004
     6  C   -0.004678   0.000126  -0.007042  -0.038260   0.001114   0.003205
     7  C    0.008133  -0.000095  -0.000336  -0.000741   0.000024   0.000006
     8  C   -0.000205   0.000004   0.000004   0.000038  -0.000001  -0.000001
     9  C    0.000392  -0.000033   0.000094  -0.000001   0.000000   0.000000
    10  C    0.335452  -0.039163  -0.036133  -0.014916   0.003065   0.000303
    11  C    0.000000   0.000000   0.000000   0.000000   0.000000   0.000000
    12  C    0.000000   0.000000   0.000000   0.000000   0.000000   0.000000
    13  C    5.016405   0.369997   0.363610   0.325565  -0.028605  -0.032971
    14  H    0.369997   0.650356  -0.042082  -0.028605   0.000890  -0.010253
    15  H    0.363610  -0.042082   0.642926  -0.032971  -0.010253   0.006823
    16  C    0.325565  -0.028605  -0.032971   5.016405   0.369997   0.363610
    17  H   -0.028605   0.000890  -0.010253   0.369997   0.650356  -0.042082
    18  H   -0.032971  -0.010253   0.006823   0.363610  -0.042082   0.642926
    19  C   -0.069702  -0.002813  -0.000257   0.004517  -0.000164  -0.000108
    20  H   -0.002812   0.000790   0.003161   0.000332  -0.000011   0.000045
    21  H   -0.000259   0.003162  -0.000378  -0.000397   0.000002  -0.000102
    22  C    0.004518   0.000332  -0.000397  -0.000135   0.000002  -0.000005
    23  H   -0.000164  -0.000011   0.000002   0.000002   0.000000   0.000000
    24  H   -0.000108   0.000045  -0.000101  -0.000005   0.000000   0.000000
    25  C    0.000002   0.000000   0.000000   0.000000   0.000000   0.000000
    26  H    0.000000   0.000000   0.000000   0.000000   0.000000   0.000000
    27  H    0.000000   0.000000   0.000000   0.000000   0.000000   0.000000
    28  C    0.000000   0.000000   0.000000   0.000000   0.000000   0.000000
    29  H    0.000000   0.000000   0.000000   0.000000   0.000000   0.000000
    30  H    0.000000   0.000000   0.000000   0.000000   0.000000   0.000000
    31  C    0.000000   0.000000   0.000000   0.000000   0.000000   0.000000
    32  H    0.000000   0.000000   0.000000   0.000000   0.000000   0.000000
    33  H    0.000000   0.000000   0.000000   0.000000   0.000000   0.000000
    34  C    0.000000   0.000000   0.000000   0.000000   0.000000   0.000000
    35  H    0.000000   0.000000   0.000000   0.000000   0.000000   0.000000
    36  H    0.000000   0.000000   0.000000   0.000000   0.000000   0.000000
    37  C    0.000000   0.000000   0.000000   0.000000   0.000000   0.000000
    38  H    0.000000   0.000000   0.000000   0.000000   0.000000   0.000000
    39  H    0.000000   0.000000   0.000000   0.000000   0.000000   0.000000
    40  C    0.000000   0.000000   0.000000   0.000002   0.000000   0.000000
    41  H    0.000000   0.000000   0.000000   0.000000   0.000000   0.000000
    42  H    0.000000   0.000000   0.000000   0.000000   0.000000   0.000000
    43  C   -0.000135   0.000002  -0.000005   0.004518   0.000332  -0.000397
    44  H    0.000002   0.000000   0.000000  -0.000164  -0.000011   0.000002
    45  H   -0.000005   0.000000   0.000000  -0.000108   0.000045  -0.000101
    46  C    0.004517  -0.000164  -0.000108  -0.069702  -0.002813  -0.000257
    47  H    0.000332  -0.000011   0.000045  -0.002812   0.000790   0.003161
    48  H   -0.000397   0.000002  -0.000102  -0.000259   0.003162  -0.000378
              19         20         21         22         23         24
     1  C    0.000000   0.000000   0.000000   0.000000   0.000000   0.000000
     2  C   -0.000205   0.000004   0.000004   0.000038  -0.000001  -0.000001
     3  C    0.008132  -0.000095  -0.000336  -0.000741   0.000024   0.000006
     4  C    0.000393  -0.000033   0.000094  -0.000002   0.000000   0.000000
     5  C    0.000038  -0.000001  -0.000001  -0.000205   0.000004   0.000004
     6  C   -0.004665   0.000125  -0.007043  -0.038269   0.001115   0.003204
     7  C   -0.038264   0.001115   0.003205  -0.004661   0.000123  -0.007039
     8  C   -0.000741   0.000024   0.000006   0.008133  -0.000095  -0.000336
     9  C   -0.014910   0.003063   0.000302   0.335448  -0.039165  -0.036132
    10  C    0.335459  -0.039159  -0.036138  -0.014908   0.003064   0.000302
    11  C    0.000000   0.000000   0.000000   0.000000   0.000000   0.000000
    12  C   -0.000001   0.000000   0.000000   0.000392  -0.000033   0.000094
    13  C   -0.069702  -0.002812  -0.000259   0.004518  -0.000164  -0.000108
    14  H   -0.002813   0.000790   0.003162   0.000332  -0.000011   0.000045
    15  H   -0.000257   0.003161  -0.000378  -0.000397   0.000002  -0.000101
    16  C    0.004517   0.000332  -0.000397  -0.000135   0.000002  -0.000005
    17  H   -0.000164  -0.000011   0.000002   0.000002   0.000000   0.000000
    18  H   -0.000108   0.000045  -0.000102  -0.000005   0.000000   0.000000
    19  C    5.016402   0.369994   0.363618   0.325546  -0.028601  -0.032965
    20  H    0.369994   0.650347  -0.042085  -0.028601   0.000892  -0.010255
    21  H    0.363618  -0.042085   0.642925  -0.032967  -0.010256   0.006822
    22  C    0.325546  -0.028601  -0.032967   5.016423   0.369996   0.363613
    23  H   -0.028601   0.000892  -0.010256   0.369996   0.650353  -0.042088
    24  H   -0.032965  -0.010255   0.006822   0.363613  -0.042088   0.642926
    25  C    0.004517  -0.000164  -0.000108  -0.069709  -0.002809  -0.000261
    26  H    0.000332  -0.000011   0.000045  -0.002809   0.000787   0.003164
    27  H   -0.000397   0.000002  -0.000102  -0.000261   0.003164  -0.000378
    28  C   -0.000135   0.000002  -0.000005   0.004517   0.000332  -0.000397
    29  H    0.000002   0.000000   0.000000  -0.000164  -0.000011   0.000002
    30  H   -0.000005   0.000000   0.000000  -0.000108   0.000045  -0.000102
    31  C    0.000000   0.000000   0.000000   0.000002   0.000000   0.000000
    32  H    0.000000   0.000000   0.000000   0.000000   0.000000   0.000000
    33  H    0.000000   0.000000   0.000000   0.000000   0.000000   0.000000
    34  C    0.000000   0.000000   0.000000   0.000000   0.000000   0.000000
    35  H    0.000000   0.000000   0.000000   0.000000   0.000000   0.000000
    36  H    0.000000   0.000000   0.000000   0.000000   0.000000   0.000000
    37  C    0.000000   0.000000   0.000000   0.000000   0.000000   0.000000
    38  H    0.000000   0.000000   0.000000   0.000000   0.000000   0.000000
    39  H    0.000000   0.000000   0.000000   0.000000   0.000000   0.000000
    40  C    0.000000   0.000000   0.000000   0.000000   0.000000   0.000000
    41  H    0.000000   0.000000   0.000000   0.000000   0.000000   0.000000
    42  H    0.000000   0.000000   0.000000   0.000000   0.000000   0.000000
    43  C    0.000000   0.000000   0.000000   0.000000   0.000000   0.000000
    44  H    0.000000   0.000000   0.000000   0.000000   0.000000   0.000000
    45  H    0.000000   0.000000   0.000000   0.000000   0.000000   0.000000
    46  C    0.000002   0.000000   0.000000   0.000000   0.000000   0.000000
    47  H    0.000000   0.000000   0.000000   0.000000   0.000000   0.000000
    48  H    0.000000   0.000000   0.000000   0.000000   0.000000   0.000000
              25         26         27         28         29         30
     1  C    0.000000   0.000000   0.000000   0.000000   0.000000   0.000000
     2  C    0.000038  -0.000001  -0.000001  -0.000205   0.000004   0.000004
     3  C   -0.000205   0.000004   0.000004   0.000038  -0.000001  -0.000001
     4  C    0.000000   0.000000   0.000000   0.000000   0.000000   0.000000
     5  C   -0.000741   0.000024   0.000006   0.008132  -0.000095  -0.000336
     6  C    0.008133  -0.000095  -0.000336  -0.000741   0.000024   0.000006
     7  C   -0.004661   0.000123  -0.007039  -0.038264   0.001115   0.003205
     8  C   -0.038269   0.001115   0.003204  -0.004665   0.000125  -0.007043
     9  C    0.335448  -0.039165  -0.036132  -0.014910   0.003063   0.000302
    10  C    0.000392  -0.000033   0.000094  -0.000001   0.000000   0.000000
    11  C   -0.000002   0.000000   0.000000   0.000393  -0.000033   0.000094
    12  C   -0.014908   0.003064   0.000302   0.335459  -0.039159  -0.036138
    13  C    0.000002   0.000000   0.000000   0.000000   0.000000   0.000000
    14  H    0.000000   0.000000   0.000000   0.000000   0.000000   0.000000
    15  H    0.000000   0.000000   0.000000   0.000000   0.000000   0.000000
    16  C    0.000000   0.000000   0.000000   0.000000   0.000000   0.000000
    17  H    0.000000   0.000000   0.000000   0.000000   0.000000   0.000000
    18  H    0.000000   0.000000   0.000000   0.000000   0.000000   0.000000
    19  C    0.004517   0.000332  -0.000397  -0.000135   0.000002  -0.000005
    20  H   -0.000164  -0.000011   0.000002   0.000002   0.000000   0.000000
    21  H   -0.000108   0.000045  -0.000102  -0.000005   0.000000   0.000000
    22  C   -0.069709  -0.002809  -0.000261   0.004517  -0.000164  -0.000108
    23  H   -0.002809   0.000787   0.003164   0.000332  -0.000011   0.000045
    24  H   -0.000261   0.003164  -0.000378  -0.000397   0.000002  -0.000102
    25  C    5.016423   0.369996   0.363613   0.325546  -0.028601  -0.032967
    26  H    0.369996   0.650353  -0.042088  -0.028601   0.000892  -0.010256
    27  H    0.363613  -0.042088   0.642926  -0.032965  -0.010255   0.006822
    28  C    0.325546  -0.028601  -0.032965   5.016402   0.369994   0.363618
    29  H   -0.028601   0.000892  -0.010255   0.369994   0.650347  -0.042085
    30  H   -0.032967  -0.010256   0.006822   0.363618  -0.042085   0.642925
    31  C    0.004518  -0.000164  -0.000108  -0.069702  -0.002812  -0.000259
    32  H    0.000332  -0.000011   0.000045  -0.002813   0.000790   0.003162
    33  H   -0.000397   0.000002  -0.000101  -0.000257   0.003161  -0.000378
    34  C   -0.000135   0.000002  -0.000005   0.004517   0.000332  -0.000397
    35  H    0.000002   0.000000   0.000000  -0.000164  -0.000011   0.000002
    36  H   -0.000005   0.000000   0.000000  -0.000108   0.000045  -0.000102
    37  C    0.000000   0.000000   0.000000   0.000002   0.000000   0.000000
    38  H    0.000000   0.000000   0.000000   0.000000   0.000000   0.000000
    39  H    0.000000   0.000000   0.000000   0.000000   0.000000   0.000000
    40  C    0.000000   0.000000   0.000000   0.000000   0.000000   0.000000
    41  H    0.000000   0.000000   0.000000   0.000000   0.000000   0.000000
    42  H    0.000000   0.000000   0.000000   0.000000   0.000000   0.000000
    43  C    0.000000   0.000000   0.000000   0.000000   0.000000   0.000000
    44  H    0.000000   0.000000   0.000000   0.000000   0.000000   0.000000
    45  H    0.000000   0.000000   0.000000   0.000000   0.000000   0.000000
    46  C    0.000000   0.000000   0.000000   0.000000   0.000000   0.000000
    47  H    0.000000   0.000000   0.000000   0.000000   0.000000   0.000000
    48  H    0.000000   0.000000   0.000000   0.000000   0.000000   0.000000
              31         32         33         34         35         36
     1  C   -0.000001   0.000000   0.000000   0.000392  -0.000033   0.000094
     2  C   -0.000741   0.000024   0.000006   0.008133  -0.000095  -0.000336
     3  C    0.000038  -0.000001  -0.000001  -0.000205   0.000004   0.000004
     4  C    0.000000   0.000000   0.000000   0.000000   0.000000   0.000000
     5  C   -0.038260   0.001114   0.003205  -0.004678   0.000126  -0.007042
     6  C   -0.000205   0.000004   0.000004   0.000038  -0.000001  -0.000001
     7  C    0.008133  -0.000095  -0.000336  -0.000741   0.000024   0.000006
     8  C   -0.004678   0.000126  -0.007042  -0.038260   0.001114   0.003205
     9  C    0.000392  -0.000033   0.000094  -0.000001   0.000000   0.000000
    10  C    0.000000   0.000000   0.000000   0.000000   0.000000   0.000000
    11  C   -0.014916   0.003065   0.000303   0.335452  -0.039163  -0.036133
    12  C    0.335452  -0.039163  -0.036133  -0.014916   0.003065   0.000303
    13  C    0.000000   0.000000   0.000000   0.000000   0.000000   0.000000
    14  H    0.000000   0.000000   0.000000   0.000000   0.000000   0.000000
    15  H    0.000000   0.000000   0.000000   0.000000   0.000000   0.000000
    16  C    0.000000   0.000000   0.000000   0.000000   0.000000   0.000000
    17  H    0.000000   0.000000   0.000000   0.000000   0.000000   0.000000
    18  H    0.000000   0.000000   0.000000   0.000000   0.000000   0.000000
    19  C    0.000000   0.000000   0.000000   0.000000   0.000000   0.000000
    20  H    0.000000   0.000000   0.000000   0.000000   0.000000   0.000000
    21  H    0.000000   0.000000   0.000000   0.000000   0.000000   0.000000
    22  C    0.000002   0.000000   0.000000   0.000000   0.000000   0.000000
    23  H    0.000000   0.000000   0.000000   0.000000   0.000000   0.000000
    24  H    0.000000   0.000000   0.000000   0.000000   0.000000   0.000000
    25  C    0.004518   0.000332  -0.000397  -0.000135   0.000002  -0.000005
    26  H   -0.000164  -0.000011   0.000002   0.000002   0.000000   0.000000
    27  H   -0.000108   0.000045  -0.000101  -0.000005   0.000000   0.000000
    28  C   -0.069702  -0.002813  -0.000257   0.004517  -0.000164  -0.000108
    29  H   -0.002812   0.000790   0.003161   0.000332  -0.000011   0.000045
    30  H   -0.000259   0.003162  -0.000378  -0.000397   0.000002  -0.000102
    31  C    5.016405   0.369997   0.363610   0.325565  -0.028605  -0.032971
    32  H    0.369997   0.650356  -0.042082  -0.028605   0.000890  -0.010253
    33  H    0.363610  -0.042082   0.642926  -0.032971  -0.010253   0.006823
    34  C    0.325565  -0.028605  -0.032971   5.016405   0.369997   0.363610
    35  H   -0.028605   0.000890  -0.010253   0.369997   0.650356  -0.042082
    36  H   -0.032971  -0.010253   0.006823   0.363610  -0.042082   0.642926
    37  C    0.004517  -0.000164  -0.000108  -0.069702  -0.002813  -0.000257
    38  H    0.000332  -0.000011   0.000045  -0.002812   0.000790   0.003161
    39  H   -0.000397   0.000002  -0.000102  -0.000259   0.003162  -0.000378
    40  C   -0.000135   0.000002  -0.000005   0.004518   0.000332  -0.000397
    41  H    0.000002   0.000000   0.000000  -0.000164  -0.000011   0.000002
    42  H   -0.000005   0.000000   0.000000  -0.000108   0.000045  -0.000101
    43  C    0.000000   0.000000   0.000000   0.000002   0.000000   0.000000
    44  H    0.000000   0.000000   0.000000   0.000000   0.000000   0.000000
    45  H    0.000000   0.000000   0.000000   0.000000   0.000000   0.000000
    46  C    0.000000   0.000000   0.000000   0.000000   0.000000   0.000000
    47  H    0.000000   0.000000   0.000000   0.000000   0.000000   0.000000
    48  H    0.000000   0.000000   0.000000   0.000000   0.000000   0.000000
              37         38         39         40         41         42
     1  C   -0.014910   0.003063   0.000302   0.335448  -0.039165  -0.036132
     2  C   -0.038264   0.001115   0.003205  -0.004661   0.000123  -0.007039
     3  C   -0.000741   0.000024   0.000006   0.008133  -0.000095  -0.000336
     4  C   -0.000001   0.000000   0.000000   0.000392  -0.000033   0.000094
     5  C   -0.004665   0.000125  -0.007043  -0.038269   0.001115   0.003204
     6  C    0.000038  -0.000001  -0.000001  -0.000205   0.000004   0.000004
     7  C   -0.000205   0.000004   0.000004   0.000038  -0.000001  -0.000001
     8  C    0.008132  -0.000095  -0.000336  -0.000741   0.000024   0.000006
     9  C    0.000000   0.000000   0.000000   0.000000   0.000000   0.000000
    10  C    0.000000   0.000000   0.000000   0.000000   0.000000   0.000000
    11  C    0.335459  -0.039159  -0.036138  -0.014908   0.003064   0.000302
    12  C    0.000393  -0.000033   0.000094  -0.000002   0.000000   0.000000
    13  C    0.000000   0.000000   0.000000   0.000000   0.000000   0.000000
    14  H    0.000000   0.000000   0.000000   0.000000   0.000000   0.000000
    15  H    0.000000   0.000000   0.000000   0.000000   0.000000   0.000000
    16  C    0.000000   0.000000   0.000000   0.000002   0.000000   0.000000
    17  H    0.000000   0.000000   0.000000   0.000000   0.000000   0.000000
    18  H    0.000000   0.000000   0.000000   0.000000   0.000000   0.000000
    19  C    0.000000   0.000000   0.000000   0.000000   0.000000   0.000000
    20  H    0.000000   0.000000   0.000000   0.000000   0.000000   0.000000
    21  H    0.000000   0.000000   0.000000   0.000000   0.000000   0.000000
    22  C    0.000000   0.000000   0.000000   0.000000   0.000000   0.000000
    23  H    0.000000   0.000000   0.000000   0.000000   0.000000   0.000000
    24  H    0.000000   0.000000   0.000000   0.000000   0.000000   0.000000
    25  C    0.000000   0.000000   0.000000   0.000000   0.000000   0.000000
    26  H    0.000000   0.000000   0.000000   0.000000   0.000000   0.000000
    27  H    0.000000   0.000000   0.000000   0.000000   0.000000   0.000000
    28  C    0.000002   0.000000   0.000000   0.000000   0.000000   0.000000
    29  H    0.000000   0.000000   0.000000   0.000000   0.000000   0.000000
    30  H    0.000000   0.000000   0.000000   0.000000   0.000000   0.000000
    31  C    0.004517   0.000332  -0.000397  -0.000135   0.000002  -0.000005
    32  H   -0.000164  -0.000011   0.000002   0.000002   0.000000   0.000000
    33  H   -0.000108   0.000045  -0.000102  -0.000005   0.000000   0.000000
    34  C   -0.069702  -0.002812  -0.000259   0.004518  -0.000164  -0.000108
    35  H   -0.002813   0.000790   0.003162   0.000332  -0.000011   0.000045
    36  H   -0.000257   0.003161  -0.000378  -0.000397   0.000002  -0.000101
    37  C    5.016402   0.369994   0.363618   0.325546  -0.028601  -0.032965
    38  H    0.369994   0.650347  -0.042085  -0.028601   0.000892  -0.010255
    39  H    0.363618  -0.042085   0.642925  -0.032967  -0.010256   0.006822
    40  C    0.325546  -0.028601  -0.032967   5.016423   0.369996   0.363613
    41  H   -0.028601   0.000892  -0.010256   0.369996   0.650353  -0.042088
    42  H   -0.032965  -0.010255   0.006822   0.363613  -0.042088   0.642926
    43  C    0.004517  -0.000164  -0.000108  -0.069709  -0.002809  -0.000261
    44  H    0.000332  -0.000011   0.000045  -0.002809   0.000787   0.003164
    45  H   -0.000397   0.000002  -0.000102  -0.000261   0.003164  -0.000378
    46  C   -0.000135   0.000002  -0.000005   0.004517   0.000332  -0.000397
    47  H    0.000002   0.000000   0.000000  -0.000164  -0.000011   0.000002
    48  H   -0.000005   0.000000   0.000000  -0.000108   0.000045  -0.000102
              43         44         45         46         47         48
     1  C    0.335448  -0.039165  -0.036132  -0.014910   0.003063   0.000302
     2  C   -0.004661   0.000123  -0.007039  -0.038264   0.001115   0.003205
     3  C   -0.038269   0.001115   0.003204  -0.004665   0.000125  -0.007043
     4  C   -0.014908   0.003064   0.000302   0.335459  -0.039159  -0.036138
     5  C    0.008133  -0.000095  -0.000336  -0.000741   0.000024   0.000006
     6  C   -0.000741   0.000024   0.000006   0.008132  -0.000095  -0.000336
     7  C    0.000038  -0.000001  -0.000001  -0.000205   0.000004   0.000004
     8  C   -0.000205   0.000004   0.000004   0.000038  -0.000001  -0.000001
     9  C    0.000000   0.000000   0.000000   0.000000   0.000000   0.000000
    10  C   -0.000002   0.000000   0.000000   0.000393  -0.000033   0.000094
    11  C    0.000392  -0.000033   0.000094  -0.000001   0.000000   0.000000
    12  C    0.000000   0.000000   0.000000   0.000000   0.000000   0.000000
    13  C   -0.000135   0.000002  -0.000005   0.004517   0.000332  -0.000397
    14  H    0.000002   0.000000   0.000000  -0.000164  -0.000011   0.000002
    15  H   -0.000005   0.000000   0.000000  -0.000108   0.000045  -0.000102
    16  C    0.004518  -0.000164  -0.000108  -0.069702  -0.002812  -0.000259
    17  H    0.000332  -0.000011   0.000045  -0.002813   0.000790   0.003162
    18  H   -0.000397   0.000002  -0.000101  -0.000257   0.003161  -0.000378
    19  C    0.000000   0.000000   0.000000   0.000002   0.000000   0.000000
    20  H    0.000000   0.000000   0.000000   0.000000   0.000000   0.000000
    21  H    0.000000   0.000000   0.000000   0.000000   0.000000   0.000000
    22  C    0.000000   0.000000   0.000000   0.000000   0.000000   0.000000
    23  H    0.000000   0.000000   0.000000   0.000000   0.000000   0.000000
    24  H    0.000000   0.000000   0.000000   0.000000   0.000000   0.000000
    25  C    0.000000   0.000000   0.000000   0.000000   0.000000   0.000000
    26  H    0.000000   0.000000   0.000000   0.000000   0.000000   0.000000
    27  H    0.000000   0.000000   0.000000   0.000000   0.000000   0.000000
    28  C    0.000000   0.000000   0.000000   0.000000   0.000000   0.000000
    29  H    0.000000   0.000000   0.000000   0.000000   0.000000   0.000000
    30  H    0.000000   0.000000   0.000000   0.000000   0.000000   0.000000
    31  C    0.000000   0.000000   0.000000   0.000000   0.000000   0.000000
    32  H    0.000000   0.000000   0.000000   0.000000   0.000000   0.000000
    33  H    0.000000   0.000000   0.000000   0.000000   0.000000   0.000000
    34  C    0.000002   0.000000   0.000000   0.000000   0.000000   0.000000
    35  H    0.000000   0.000000   0.000000   0.000000   0.000000   0.000000
    36  H    0.000000   0.000000   0.000000   0.000000   0.000000   0.000000
    37  C    0.004517   0.000332  -0.000397  -0.000135   0.000002  -0.000005
    38  H   -0.000164  -0.000011   0.000002   0.000002   0.000000   0.000000
    39  H   -0.000108   0.000045  -0.000102  -0.000005   0.000000   0.000000
    40  C   -0.069709  -0.002809  -0.000261   0.004517  -0.000164  -0.000108
    41  H   -0.002809   0.000787   0.003164   0.000332  -0.000011   0.000045
    42  H   -0.000261   0.003164  -0.000378  -0.000397   0.000002  -0.000102
    43  C    5.016423   0.369996   0.363613   0.325546  -0.028601  -0.032967
    44  H    0.369996   0.650353  -0.042088  -0.028601   0.000892  -0.010256
    45  H    0.363613  -0.042088   0.642926  -0.032965  -0.010255   0.006822
    46  C    0.325546  -0.028601  -0.032965   5.016402   0.369994   0.363618
    47  H   -0.028601   0.000892  -0.010255   0.369994   0.650347  -0.042085
    48  H   -0.032967  -0.010256   0.006822   0.363618  -0.042085   0.642925
 Mulliken charges:
               1
     1  C   -0.030118
     2  C    0.093520
     3  C    0.093520
     4  C   -0.030131
     5  C    0.093520
     6  C    0.093520
     7  C    0.093520
     8  C    0.093520
     9  C   -0.030118
    10  C   -0.030131
    11  C   -0.030131
    12  C   -0.030131
    13  C   -0.235007
    14  H    0.093322
    15  H    0.109989
    16  C   -0.235007
    17  H    0.093322
    18  H    0.109989
    19  C   -0.235018
    20  H    0.093330
    21  H    0.109994
    22  C   -0.235021
    23  H    0.093331
    24  H    0.109989
    25  C   -0.235021
    26  H    0.093331
    27  H    0.109989
    28  C   -0.235018
    29  H    0.093330
    30  H    0.109994
    31  C   -0.235007
    32  H    0.093322
    33  H    0.109989
    34  C   -0.235007
    35  H    0.093322
    36  H    0.109989
    37  C   -0.235018
    38  H    0.093330
    39  H    0.109994
    40  C   -0.235021
    41  H    0.093331
    42  H    0.109989
    43  C   -0.235021
    44  H    0.093331
    45  H    0.109989
    46  C   -0.235018
    47  H    0.093330
    48  H    0.109994
 Sum of Mulliken charges =   0.00000
 Mulliken charges with hydrogens summed into heavy atoms:
               1
     1  C   -0.030118
     2  C    0.093520
     3  C    0.093520
     4  C   -0.030131
     5  C    0.093520
     6  C    0.093520
     7  C    0.093520
     8  C    0.093520
     9  C   -0.030118
    10  C   -0.030131
    11  C   -0.030131
    12  C   -0.030131
    13  C   -0.031695
    16  C   -0.031695
    19  C   -0.031694
    22  C   -0.031701
    25  C   -0.031701
    28  C   -0.031694
    31  C   -0.031695
    34  C   -0.031695
    37  C   -0.031694
    40  C   -0.031701
    43  C   -0.031701
    46  C   -0.031694
 Electronic spatial extent (au):  <R**2>=           7232.4354
 Charge=              0.0000 electrons
 Dipole moment (field-independent basis, Debye):
    X=              0.0000    Y=              0.0000    Z=              0.0000  Tot=              0.0000
 Quadrupole moment (field-independent basis, Debye-Ang):
   XX=           -130.2264   YY=           -130.2265   ZZ=           -141.9088
   XY=              0.0000   XZ=              0.0000   YZ=              0.0000
 Traceless Quadrupole moment (field-independent basis, Debye-Ang):
   XX=              3.8942   YY=              3.8941   ZZ=             -7.7882
   XY=              0.0000   XZ=              0.0000   YZ=              0.0000
 Octapole moment (field-independent basis, Debye-Ang**2):
  XXX=              0.0000  YYY=              0.0000  ZZZ=              0.0000  XYY=              0.0000
  XXY=              0.0000  XXZ=              0.0000  XZZ=              0.0000  YZZ=              0.0000
  YYZ=              0.0000  XYZ=             -0.0005
 Hexadecapole moment (field-independent basis, Debye-Ang**3):
 XXXX=          -4759.4515 YYYY=          -4759.4383 ZZZZ=           -251.1988 XXXY=              0.0000
 XXXZ=              0.0000 YYYX=              0.0000 YYYZ=              0.0000 ZZZX=              0.0000
 ZZZY=              0.0000 XXYY=          -1586.4759 XXZZ=           -847.4935 YYZZ=           -847.4869
 XXYZ=              0.0000 YYXZ=              0.0000 ZZXY=              0.0000
 N-N= 2.042159811109D+03 E-N=-6.235515036401D+03  KE= 9.200179718263D+02
 No NMR shielding tensors so no spin-rotation constants.
 Leave Link  601 at Wed Apr 20 16:15:33 2022, MaxMem=  2621440000 cpu:         5.8
 (Enter /mnt/opt/groups/app-gaussian//g09/l9999.exe)
 1\1\GINC-WN26091\FOpt\RB3LYP\6-31G(d,p)\C24H24\PWASIUK\20-Apr-2022\0\\
 #p opt freq b3lyp/6-31g(d,p) empiricaldispersion=gd3 int=(grid=ultrafi
 ne,acc2e=12) scf=(maxcyc=500,ferm,novaracc,noincfoc,intrep) nosymm\\Ti
 tle Card Required\\0,1\C,0.,2.8433115023,0.\C,0.,1.4870452582,0.\C,-1.
 2878128258,0.7435217513,-0.000045957\C,-2.4623876318,1.4216495221,-0.0
 001156524\C,1.2878128258,0.7435217513,0.000045957\C,-1.2878128258,-0.7
 435217513,0.000045957\C,0.,-1.4870452582,0.\C,1.2878128258,-0.74352175
 13,-0.000045957\C,0.,-2.8433115023,0.\C,-2.4623876318,-1.4216495221,0.
 0001156524\C,2.4623876318,1.4216495221,0.0001156524\C,2.4623876318,-1.
 4216495221,-0.0001156524\C,-3.7875593954,-0.7354611285,0.2033632593\H,
 -4.5812927543,-1.2759943711,-0.3279436306\H,-4.0375551425,-0.830672869
 ,1.2734666889\C,-3.7875593954,0.7354611285,-0.2033632593\H,-4.58129275
 43,1.2759943711,0.3279436306\H,-4.0375551425,0.830672869,-1.2734666889
 \C,-2.5307893487,-2.9123672052,-0.2031087142\H,-3.3956345158,-3.329489
 7668,0.3284187024\H,-2.7385552063,-3.0812151804,-1.2731605197\C,-1.256
 8085428,-3.6479008765,0.2032359971\H,-1.1856281469,-4.605420925,-0.328
 3298301\H,-1.299164455,-3.9123185024,1.2732730107\C,1.2568085428,-3.64
 79008765,-0.2032359971\H,1.1856281469,-4.605420925,0.3283298301\H,1.29
 9164455,-3.9123185024,-1.2732730107\C,2.5307893487,-2.9123672052,0.203
 1087143\H,3.3956345158,-3.3294897668,-0.3284187024\H,2.7385552063,-3.0
 812151804,1.2731605197\C,3.7875593954,-0.7354611285,-0.2033632593\H,4.
 5812927543,-1.2759943711,0.3279436306\H,4.0375551425,-0.830672869,-1.2
 734666889\C,3.7875593954,0.7354611285,0.2033632593\H,4.5812927543,1.27
 59943711,-0.3279436306\H,4.0375551425,0.830672869,1.2734666889\C,2.530
 7893487,2.9123672052,-0.2031087143\H,3.3956345158,3.3294897668,0.32841
 87024\H,2.7385552063,3.0812151804,-1.2731605197\C,1.2568085428,3.64790
 08765,0.2032359971\H,1.1856281469,4.605420925,-0.3283298301\H,1.299164
 455,3.9123185023,1.2732730107\C,-1.2568085428,3.6479008765,-0.20323599
 71\H,-1.1856281469,4.605420925,0.3283298301\H,-1.299164455,3.912318502
 4,-1.2732730107\C,-2.5307893487,2.9123672052,0.2031087142\H,-3.3956345
 158,3.3294897668,-0.3284187025\H,-2.7385552063,3.0812151804,1.27316051
 97\\Version=ES64L-G09RevD.01\HF=-929.0581197\RMSD=4.431e-09\RMSF=5.932
 e-05\Dipole=0.,0.,0.\Quadrupole=2.8952158,2.8951432,-5.7903591,0.,0.,0
 .\PG=C02 [X(C24H24)]\\@


 PATIENCE IS THE ABILITY TO IDLE YOUR MOTOR WHEN
 YOU FEEL LIKE STRIPPING YOUR GEARS.
 Leave Link 9999 at Wed Apr 20 16:15:33 2022, MaxMem=  2621440000 cpu:         0.6
 Job cpu time:       0 days  1 hours 34 minutes 41.1 seconds.
 File lengths (MBytes):  RWF=     87 Int=      0 D2E=      0 Chk=     17 Scr=      1
 Normal termination of Gaussian 09 at Wed Apr 20 16:15:33 2022.
 (Enter /mnt/opt/groups/app-gaussian//g09/l1.exe)
 Link1:  Proceeding to internal job step number  2.
 ----------------------------------------------------------------------
 #P Geom=AllCheck Guess=TCheck SCRF=Check GenChk RB3LYP/6-31G(d,p) Freq
 ----------------------------------------------------------------------
 1/10=4,29=7,30=1,38=1,40=1/1,3;
 2/12=2,15=1,40=1/2;
 3/5=1,6=6,7=101,11=2,14=-4,16=1,25=1,30=1,70=2,71=2,74=-5,75=-5,116=1,124=31,140=1/1,2,3;
 4/5=101/1;
 5/5=100002,7=500,17=20,22=13,38=1,87=12,98=1/2;
 8/6=4,10=90,11=11,87=12/1;
 11/6=1,8=1,9=11,15=111,16=1,31=1,87=12/1,2,10;
 10/6=1,31=1,87=12/2;
 6/7=2,8=2,9=2,10=2,18=1,28=1/1;
 7/8=1,10=1,25=1,30=1,87=12/1,2,3,16;
 1/10=4,30=1/3;
 99//99;
 Leave Link    1 at Wed Apr 20 16:15:33 2022, MaxMem=  2621440000 cpu:         0.8
 (Enter /mnt/opt/groups/app-gaussian//g09/l101.exe)
 Structure from the checkpoint file:  "/scratch/8010242.torquesrv1.cis.gov.pl/Gau-34894.chk"
 -------------------
 Title Card Required
 -------------------
 Charge =  0 Multiplicity = 1
 Redundant internal coordinates found in file.
 C,0,0.,2.8433115023,0.
 C,0,0.,1.4870452582,0.
 C,0,-1.2878128258,0.7435217513,-0.000045957
 C,0,-2.4623876318,1.4216495221,-0.0001156524
 C,0,1.2878128258,0.7435217513,0.000045957
 C,0,-1.2878128258,-0.7435217513,0.000045957
 C,0,0.,-1.4870452582,0.
 C,0,1.2878128258,-0.7435217513,-0.000045957
 C,0,0.,-2.8433115023,0.
 C,0,-2.4623876318,-1.4216495221,0.0001156524
 C,0,2.4623876318,1.4216495221,0.0001156524
 C,0,2.4623876318,-1.4216495221,-0.0001156524
 C,0,-3.7875593954,-0.7354611285,0.2033632593
 H,0,-4.5812927543,-1.2759943711,-0.3279436306
 H,0,-4.0375551425,-0.830672869,1.2734666889
 C,0,-3.7875593954,0.7354611285,-0.2033632593
 H,0,-4.5812927543,1.2759943711,0.3279436306
 H,0,-4.0375551425,0.830672869,-1.2734666889
 C,0,-2.5307893487,-2.9123672052,-0.2031087142
 H,0,-3.3956345158,-3.3294897668,0.3284187024
 H,0,-2.7385552063,-3.0812151804,-1.2731605197
 C,0,-1.2568085428,-3.6479008765,0.2032359971
 H,0,-1.1856281469,-4.605420925,-0.3283298301
 H,0,-1.299164455,-3.9123185024,1.2732730107
 C,0,1.2568085428,-3.6479008765,-0.2032359971
 H,0,1.1856281469,-4.605420925,0.3283298301
 H,0,1.299164455,-3.9123185024,-1.2732730107
 C,0,2.5307893487,-2.9123672052,0.2031087143
 H,0,3.3956345158,-3.3294897668,-0.3284187024
 H,0,2.7385552063,-3.0812151804,1.2731605197
 C,0,3.7875593954,-0.7354611285,-0.2033632593
 H,0,4.5812927543,-1.2759943711,0.3279436306
 H,0,4.0375551425,-0.830672869,-1.2734666889
 C,0,3.7875593954,0.7354611285,0.2033632593
 H,0,4.5812927543,1.2759943711,-0.3279436306
 H,0,4.0375551425,0.830672869,1.2734666889
 C,0,2.5307893487,2.9123672052,-0.2031087143
 H,0,3.3956345158,3.3294897668,0.3284187024
 H,0,2.7385552063,3.0812151804,-1.2731605197
 C,0,1.2568085428,3.6479008765,0.2032359971
 H,0,1.1856281469,4.605420925,-0.3283298301
 H,0,1.299164455,3.9123185023,1.2732730107
 C,0,-1.2568085428,3.6479008765,-0.2032359971
 H,0,-1.1856281469,4.605420925,0.3283298301
 H,0,-1.299164455,3.9123185024,-1.2732730107
 C,0,-2.5307893487,2.9123672052,0.2031087142
 H,0,-3.3956345158,3.3294897668,-0.3284187025
 H,0,-2.7385552063,3.0812151804,1.2731605197
 Recover connectivity data from disk.
 NAtoms=     48 NQM=       48 NQMF=       0 NMMI=      0 NMMIF=      0
                NMic=       0 NMicF=      0.
                    Isotopes and Nuclear Properties:
 (Nuclear quadrupole moments (NQMom) in fm**2, nuclear magnetic moments (NMagM)
  in nuclear magnetons)

  Atom         1           2           3           4           5           6           7           8           9          10
 IAtWgt=          12          12          12          12          12          12          12          12          12          12
 AtmWgt=  12.0000000  12.0000000  12.0000000  12.0000000  12.0000000  12.0000000  12.0000000  12.0000000  12.0000000  12.0000000
 NucSpn=           0           0           0           0           0           0           0           0           0           0
 AtZEff=  -3.6000000  -3.6000000  -3.6000000  -3.6000000  -3.6000000  -3.6000000  -3.6000000  -3.6000000  -3.6000000  -3.6000000
 NQMom=    0.0000000   0.0000000   0.0000000   0.0000000   0.0000000   0.0000000   0.0000000   0.0000000   0.0000000   0.0000000
 NMagM=    0.0000000   0.0000000   0.0000000   0.0000000   0.0000000   0.0000000   0.0000000   0.0000000   0.0000000   0.0000000
 AtZNuc=   6.0000000   6.0000000   6.0000000   6.0000000   6.0000000   6.0000000   6.0000000   6.0000000   6.0000000   6.0000000

  Atom        11          12          13          14          15          16          17          18          19          20
 IAtWgt=          12          12          12           1           1          12           1           1          12           1
 AtmWgt=  12.0000000  12.0000000  12.0000000   1.0078250   1.0078250  12.0000000   1.0078250   1.0078250  12.0000000   1.0078250
 NucSpn=           0           0           0           1           1           0           1           1           0           1
 AtZEff=  -3.6000000  -3.6000000  -3.6000000  -1.0000000  -1.0000000  -3.6000000  -1.0000000  -1.0000000  -3.6000000  -1.0000000
 NQMom=    0.0000000   0.0000000   0.0000000   0.0000000   0.0000000   0.0000000   0.0000000   0.0000000   0.0000000   0.0000000
 NMagM=    0.0000000   0.0000000   0.0000000   2.7928460   2.7928460   0.0000000   2.7928460   2.7928460   0.0000000   2.7928460
 AtZNuc=   6.0000000   6.0000000   6.0000000   1.0000000   1.0000000   6.0000000   1.0000000   1.0000000   6.0000000   1.0000000

  Atom        21          22          23          24          25          26          27          28          29          30
 IAtWgt=           1          12           1           1          12           1           1          12           1           1
 AtmWgt=   1.0078250  12.0000000   1.0078250   1.0078250  12.0000000   1.0078250   1.0078250  12.0000000   1.0078250   1.0078250
 NucSpn=           1           0           1           1           0           1           1           0           1           1
 AtZEff=  -1.0000000  -3.6000000  -1.0000000  -1.0000000  -3.6000000  -1.0000000  -1.0000000  -3.6000000  -1.0000000  -1.0000000
 NQMom=    0.0000000   0.0000000   0.0000000   0.0000000   0.0000000   0.0000000   0.0000000   0.0000000   0.0000000   0.0000000
 NMagM=    2.7928460   0.0000000   2.7928460   2.7928460   0.0000000   2.7928460   2.7928460   0.0000000   2.7928460   2.7928460
 AtZNuc=   1.0000000   6.0000000   1.0000000   1.0000000   6.0000000   1.0000000   1.0000000   6.0000000   1.0000000   1.0000000

  Atom        31          32          33          34          35          36          37          38          39          40
 IAtWgt=          12           1           1          12           1           1          12           1           1          12
 AtmWgt=  12.0000000   1.0078250   1.0078250  12.0000000   1.0078250   1.0078250  12.0000000   1.0078250   1.0078250  12.0000000
 NucSpn=           0           1           1           0           1           1           0           1           1           0
 AtZEff=  -3.6000000  -1.0000000  -1.0000000  -3.6000000  -1.0000000  -1.0000000  -3.6000000  -1.0000000  -1.0000000  -3.6000000
 NQMom=    0.0000000   0.0000000   0.0000000   0.0000000   0.0000000   0.0000000   0.0000000   0.0000000   0.0000000   0.0000000
 NMagM=    0.0000000   2.7928460   2.7928460   0.0000000   2.7928460   2.7928460   0.0000000   2.7928460   2.7928460   0.0000000
 AtZNuc=   6.0000000   1.0000000   1.0000000   6.0000000   1.0000000   1.0000000   6.0000000   1.0000000   1.0000000   6.0000000

  Atom        41          42          43          44          45          46          47          48
 IAtWgt=           1           1          12           1           1          12           1           1
 AtmWgt=   1.0078250   1.0078250  12.0000000   1.0078250   1.0078250  12.0000000   1.0078250   1.0078250
 NucSpn=           1           1           0           1           1           0           1           1
 AtZEff=  -1.0000000  -1.0000000  -3.6000000  -1.0000000  -1.0000000  -3.6000000  -1.0000000  -1.0000000
 NQMom=    0.0000000   0.0000000   0.0000000   0.0000000   0.0000000   0.0000000   0.0000000   0.0000000
 NMagM=    2.7928460   2.7928460   0.0000000   2.7928460   2.7928460   0.0000000   2.7928460   2.7928460
 AtZNuc=   1.0000000   1.0000000   6.0000000   1.0000000   1.0000000   6.0000000   1.0000000   1.0000000
 Leave Link  101 at Wed Apr 20 16:15:33 2022, MaxMem=  2621440000 cpu:         6.5
 (Enter /mnt/opt/groups/app-gaussian//g09/l103.exe)

 GradGradGradGradGradGradGradGradGradGradGradGradGradGradGradGradGradGrad
 Berny optimization.
 Initialization pass.
                           ----------------------------
                           !    Initial Parameters    !
                           ! (Angstroms and Degrees)  !
 --------------------------                            --------------------------
 ! Name  Definition              Value          Derivative Info.                !
 --------------------------------------------------------------------------------
 ! R1    R(1,2)                  1.3563         calculate D2E/DX2 analytically  !
 ! R2    R(1,40)                 1.5061         calculate D2E/DX2 analytically  !
 ! R3    R(1,43)                 1.5061         calculate D2E/DX2 analytically  !
 ! R4    R(2,3)                  1.487          calculate D2E/DX2 analytically  !
 ! R5    R(2,5)                  1.487          calculate D2E/DX2 analytically  !
 ! R6    R(3,4)                  1.3563         calculate D2E/DX2 analytically  !
 ! R7    R(3,6)                  1.487          calculate D2E/DX2 analytically  !
 ! R8    R(4,16)                 1.5061         calculate D2E/DX2 analytically  !
 ! R9    R(4,46)                 1.5061         calculate D2E/DX2 analytically  !
 ! R10   R(5,8)                  1.487          calculate D2E/DX2 analytically  !
 ! R11   R(5,11)                 1.3563         calculate D2E/DX2 analytically  !
 ! R12   R(6,7)                  1.487          calculate D2E/DX2 analytically  !
 ! R13   R(6,10)                 1.3563         calculate D2E/DX2 analytically  !
 ! R14   R(7,8)                  1.487          calculate D2E/DX2 analytically  !
 ! R15   R(7,9)                  1.3563         calculate D2E/DX2 analytically  !
 ! R16   R(8,12)                 1.3563         calculate D2E/DX2 analytically  !
 ! R17   R(9,22)                 1.5061         calculate D2E/DX2 analytically  !
 ! R18   R(9,25)                 1.5061         calculate D2E/DX2 analytically  !
 ! R19   R(10,13)                1.5061         calculate D2E/DX2 analytically  !
 ! R20   R(10,19)                1.5061         calculate D2E/DX2 analytically  !
 ! R21   R(11,34)                1.5061         calculate D2E/DX2 analytically  !
 ! R22   R(11,37)                1.5061         calculate D2E/DX2 analytically  !
 ! R23   R(12,28)                1.5061         calculate D2E/DX2 analytically  !
 ! R24   R(12,31)                1.5061         calculate D2E/DX2 analytically  !
 ! R25   R(13,14)                1.0975         calculate D2E/DX2 analytically  !
 ! R26   R(13,15)                1.103          calculate D2E/DX2 analytically  !
 ! R27   R(13,16)                1.5261         calculate D2E/DX2 analytically  !
 ! R28   R(16,17)                1.0975         calculate D2E/DX2 analytically  !
 ! R29   R(16,18)                1.103          calculate D2E/DX2 analytically  !
 ! R30   R(19,20)                1.0975         calculate D2E/DX2 analytically  !
 ! R31   R(19,21)                1.103          calculate D2E/DX2 analytically  !
 ! R32   R(19,22)                1.5262         calculate D2E/DX2 analytically  !
 ! R33   R(22,23)                1.0975         calculate D2E/DX2 analytically  !
 ! R34   R(22,24)                1.103          calculate D2E/DX2 analytically  !
 ! R35   R(25,26)                1.0975         calculate D2E/DX2 analytically  !
 ! R36   R(25,27)                1.103          calculate D2E/DX2 analytically  !
 ! R37   R(25,28)                1.5262         calculate D2E/DX2 analytically  !
 ! R38   R(28,29)                1.0975         calculate D2E/DX2 analytically  !
 ! R39   R(28,30)                1.103          calculate D2E/DX2 analytically  !
 ! R40   R(31,32)                1.0975         calculate D2E/DX2 analytically  !
 ! R41   R(31,33)                1.103          calculate D2E/DX2 analytically  !
 ! R42   R(31,34)                1.5261         calculate D2E/DX2 analytically  !
 ! R43   R(34,35)                1.0975         calculate D2E/DX2 analytically  !
 ! R44   R(34,36)                1.103          calculate D2E/DX2 analytically  !
 ! R45   R(37,38)                1.0975         calculate D2E/DX2 analytically  !
 ! R46   R(37,39)                1.103          calculate D2E/DX2 analytically  !
 ! R47   R(37,40)                1.5262         calculate D2E/DX2 analytically  !
 ! R48   R(40,41)                1.0975         calculate D2E/DX2 analytically  !
 ! R49   R(40,42)                1.103          calculate D2E/DX2 analytically  !
 ! R50   R(43,44)                1.0975         calculate D2E/DX2 analytically  !
 ! R51   R(43,45)                1.103          calculate D2E/DX2 analytically  !
 ! R52   R(43,46)                1.5262         calculate D2E/DX2 analytically  !
 ! R53   R(46,47)                1.0975         calculate D2E/DX2 analytically  !
 ! R54   R(46,48)                1.103          calculate D2E/DX2 analytically  !
 ! A1    A(2,1,40)             122.2919         calculate D2E/DX2 analytically  !
 ! A2    A(2,1,43)             122.2919         calculate D2E/DX2 analytically  !
 ! A3    A(40,1,43)            115.4163         calculate D2E/DX2 analytically  !
 ! A4    A(1,2,3)              120.0001         calculate D2E/DX2 analytically  !
 ! A5    A(1,2,5)              120.0001         calculate D2E/DX2 analytically  !
 ! A6    A(3,2,5)              119.9997         calculate D2E/DX2 analytically  !
 ! A7    A(2,3,4)              120.0003         calculate D2E/DX2 analytically  !
 ! A8    A(2,3,6)              120.0001         calculate D2E/DX2 analytically  !
 ! A9    A(4,3,6)              119.9995         calculate D2E/DX2 analytically  !
 ! A10   A(3,4,16)             122.2904         calculate D2E/DX2 analytically  !
 ! A11   A(3,4,46)             122.2914         calculate D2E/DX2 analytically  !
 ! A12   A(16,4,46)            115.4182         calculate D2E/DX2 analytically  !
 ! A13   A(2,5,8)              120.0001         calculate D2E/DX2 analytically  !
 ! A14   A(2,5,11)             120.0003         calculate D2E/DX2 analytically  !
 ! A15   A(8,5,11)             119.9995         calculate D2E/DX2 analytically  !
 ! A16   A(3,6,7)              120.0001         calculate D2E/DX2 analytically  !
 ! A17   A(3,6,10)             119.9995         calculate D2E/DX2 analytically  !
 ! A18   A(7,6,10)             120.0003         calculate D2E/DX2 analytically  !
 ! A19   A(6,7,8)              119.9997         calculate D2E/DX2 analytically  !
 ! A20   A(6,7,9)              120.0001         calculate D2E/DX2 analytically  !
 ! A21   A(8,7,9)              120.0001         calculate D2E/DX2 analytically  !
 ! A22   A(5,8,7)              120.0001         calculate D2E/DX2 analytically  !
 ! A23   A(5,8,12)             119.9995         calculate D2E/DX2 analytically  !
 ! A24   A(7,8,12)             120.0003         calculate D2E/DX2 analytically  !
 ! A25   A(7,9,22)             122.2919         calculate D2E/DX2 analytically  !
 ! A26   A(7,9,25)             122.2919         calculate D2E/DX2 analytically  !
 ! A27   A(22,9,25)            115.4163         calculate D2E/DX2 analytically  !
 ! A28   A(6,10,13)            122.2904         calculate D2E/DX2 analytically  !
 ! A29   A(6,10,19)            122.2914         calculate D2E/DX2 analytically  !
 ! A30   A(13,10,19)           115.4182         calculate D2E/DX2 analytically  !
 ! A31   A(5,11,34)            122.2904         calculate D2E/DX2 analytically  !
 ! A32   A(5,11,37)            122.2914         calculate D2E/DX2 analytically  !
 ! A33   A(34,11,37)           115.4182         calculate D2E/DX2 analytically  !
 ! A34   A(8,12,28)            122.2914         calculate D2E/DX2 analytically  !
 ! A35   A(8,12,31)            122.2904         calculate D2E/DX2 analytically  !
 ! A36   A(28,12,31)           115.4182         calculate D2E/DX2 analytically  !
 ! A37   A(10,13,14)           110.2812         calculate D2E/DX2 analytically  !
 ! A38   A(10,13,15)           106.9188         calculate D2E/DX2 analytically  !
 ! A39   A(10,13,16)           113.7765         calculate D2E/DX2 analytically  !
 ! A40   A(14,13,15)           105.2619         calculate D2E/DX2 analytically  !
 ! A41   A(14,13,16)           110.2236         calculate D2E/DX2 analytically  !
 ! A42   A(15,13,16)           109.9835         calculate D2E/DX2 analytically  !
 ! A43   A(4,16,13)            113.7765         calculate D2E/DX2 analytically  !
 ! A44   A(4,16,17)            110.2812         calculate D2E/DX2 analytically  !
 ! A45   A(4,16,18)            106.9188         calculate D2E/DX2 analytically  !
 ! A46   A(13,16,17)           110.2236         calculate D2E/DX2 analytically  !
 ! A47   A(13,16,18)           109.9835         calculate D2E/DX2 analytically  !
 ! A48   A(17,16,18)           105.2619         calculate D2E/DX2 analytically  !
 ! A49   A(10,19,20)           110.2818         calculate D2E/DX2 analytically  !
 ! A50   A(10,19,21)           106.9163         calculate D2E/DX2 analytically  !
 ! A51   A(10,19,22)           113.7785         calculate D2E/DX2 analytically  !
 ! A52   A(20,19,21)           105.2613         calculate D2E/DX2 analytically  !
 ! A53   A(20,19,22)           110.2239         calculate D2E/DX2 analytically  !
 ! A54   A(21,19,22)           109.9836         calculate D2E/DX2 analytically  !
 ! A55   A(9,22,19)            113.7787         calculate D2E/DX2 analytically  !
 ! A56   A(9,22,23)            110.2805         calculate D2E/DX2 analytically  !
 ! A57   A(9,22,24)            106.9188         calculate D2E/DX2 analytically  !
 ! A58   A(19,22,23)           110.2226         calculate D2E/DX2 analytically  !
 ! A59   A(19,22,24)           109.9845         calculate D2E/DX2 analytically  !
 ! A60   A(23,22,24)           105.2602         calculate D2E/DX2 analytically  !
 ! A61   A(9,25,26)            110.2805         calculate D2E/DX2 analytically  !
 ! A62   A(9,25,27)            106.9188         calculate D2E/DX2 analytically  !
 ! A63   A(9,25,28)            113.7787         calculate D2E/DX2 analytically  !
 ! A64   A(26,25,27)           105.2602         calculate D2E/DX2 analytically  !
 ! A65   A(26,25,28)           110.2226         calculate D2E/DX2 analytically  !
 ! A66   A(27,25,28)           109.9845         calculate D2E/DX2 analytically  !
 ! A67   A(12,28,25)           113.7785         calculate D2E/DX2 analytically  !
 ! A68   A(12,28,29)           110.2818         calculate D2E/DX2 analytically  !
 ! A69   A(12,28,30)           106.9163         calculate D2E/DX2 analytically  !
 ! A70   A(25,28,29)           110.2239         calculate D2E/DX2 analytically  !
 ! A71   A(25,28,30)           109.9836         calculate D2E/DX2 analytically  !
 ! A72   A(29,28,30)           105.2613         calculate D2E/DX2 analytically  !
 ! A73   A(12,31,32)           110.2812         calculate D2E/DX2 analytically  !
 ! A74   A(12,31,33)           106.9188         calculate D2E/DX2 analytically  !
 ! A75   A(12,31,34)           113.7765         calculate D2E/DX2 analytically  !
 ! A76   A(32,31,33)           105.2619         calculate D2E/DX2 analytically  !
 ! A77   A(32,31,34)           110.2236         calculate D2E/DX2 analytically  !
 ! A78   A(33,31,34)           109.9835         calculate D2E/DX2 analytically  !
 ! A79   A(11,34,31)           113.7765         calculate D2E/DX2 analytically  !
 ! A80   A(11,34,35)           110.2812         calculate D2E/DX2 analytically  !
 ! A81   A(11,34,36)           106.9188         calculate D2E/DX2 analytically  !
 ! A82   A(31,34,35)           110.2236         calculate D2E/DX2 analytically  !
 ! A83   A(31,34,36)           109.9835         calculate D2E/DX2 analytically  !
 ! A84   A(35,34,36)           105.2619         calculate D2E/DX2 analytically  !
 ! A85   A(11,37,38)           110.2818         calculate D2E/DX2 analytically  !
 ! A86   A(11,37,39)           106.9163         calculate D2E/DX2 analytically  !
 ! A87   A(11,37,40)           113.7785         calculate D2E/DX2 analytically  !
 ! A88   A(38,37,39)           105.2613         calculate D2E/DX2 analytically  !
 ! A89   A(38,37,40)           110.2239         calculate D2E/DX2 analytically  !
 ! A90   A(39,37,40)           109.9836         calculate D2E/DX2 analytically  !
 ! A91   A(1,40,37)            113.7787         calculate D2E/DX2 analytically  !
 ! A92   A(1,40,41)            110.2805         calculate D2E/DX2 analytically  !
 ! A93   A(1,40,42)            106.9188         calculate D2E/DX2 analytically  !
 ! A94   A(37,40,41)           110.2226         calculate D2E/DX2 analytically  !
 ! A95   A(37,40,42)           109.9845         calculate D2E/DX2 analytically  !
 ! A96   A(41,40,42)           105.2602         calculate D2E/DX2 analytically  !
 ! A97   A(1,43,44)            110.2805         calculate D2E/DX2 analytically  !
 ! A98   A(1,43,45)            106.9188         calculate D2E/DX2 analytically  !
 ! A99   A(1,43,46)            113.7787         calculate D2E/DX2 analytically  !
 ! A100  A(44,43,45)           105.2602         calculate D2E/DX2 analytically  !
 ! A101  A(44,43,46)           110.2226         calculate D2E/DX2 analytically  !
 ! A102  A(45,43,46)           109.9845         calculate D2E/DX2 analytically  !
 ! A103  A(4,46,43)            113.7785         calculate D2E/DX2 analytically  !
 ! A104  A(4,46,47)            110.2818         calculate D2E/DX2 analytically  !
 ! A105  A(4,46,48)            106.9163         calculate D2E/DX2 analytically  !
 ! A106  A(43,46,47)           110.2239         calculate D2E/DX2 analytically  !
 ! A107  A(43,46,48)           109.9836         calculate D2E/DX2 analytically  !
 ! A108  A(47,46,48)           105.2613         calculate D2E/DX2 analytically  !
 ! D1    D(40,1,2,3)           170.8164         calculate D2E/DX2 analytically  !
 ! D2    D(40,1,2,5)            -9.1836         calculate D2E/DX2 analytically  !
 ! D3    D(43,1,2,3)            -9.1836         calculate D2E/DX2 analytically  !
 ! D4    D(43,1,2,5)           170.8164         calculate D2E/DX2 analytically  !
 ! D5    D(2,1,40,37)           25.6479         calculate D2E/DX2 analytically  !
 ! D6    D(2,1,40,41)          150.086          calculate D2E/DX2 analytically  !
 ! D7    D(2,1,40,42)          -95.9793         calculate D2E/DX2 analytically  !
 ! D8    D(43,1,40,37)        -154.3521         calculate D2E/DX2 analytically  !
 ! D9    D(43,1,40,41)         -29.914          calculate D2E/DX2 analytically  !
 ! D10   D(43,1,40,42)          84.0207         calculate D2E/DX2 analytically  !
 ! D11   D(2,1,43,44)          150.086          calculate D2E/DX2 analytically  !
 ! D12   D(2,1,43,45)          -95.9793         calculate D2E/DX2 analytically  !
 ! D13   D(2,1,43,46)           25.6479         calculate D2E/DX2 analytically  !
 ! D14   D(40,1,43,44)         -29.914          calculate D2E/DX2 analytically  !
 ! D15   D(40,1,43,45)          84.0207         calculate D2E/DX2 analytically  !
 ! D16   D(40,1,43,46)        -154.3521         calculate D2E/DX2 analytically  !
 ! D17   D(1,2,3,4)              0.0014         calculate D2E/DX2 analytically  !
 ! D18   D(1,2,3,6)           -179.9959         calculate D2E/DX2 analytically  !
 ! D19   D(5,2,3,4)           -179.9986         calculate D2E/DX2 analytically  !
 ! D20   D(5,2,3,6)              0.0041         calculate D2E/DX2 analytically  !
 ! D21   D(1,2,5,8)           -179.9959         calculate D2E/DX2 analytically  !
 ! D22   D(1,2,5,11)             0.0014         calculate D2E/DX2 analytically  !
 ! D23   D(3,2,5,8)              0.0041         calculate D2E/DX2 analytically  !
 ! D24   D(3,2,5,11)          -179.9986         calculate D2E/DX2 analytically  !
 ! D25   D(2,3,4,16)           170.8162         calculate D2E/DX2 analytically  !
 ! D26   D(2,3,4,46)            -9.1867         calculate D2E/DX2 analytically  !
 ! D27   D(6,3,4,16)            -9.1865         calculate D2E/DX2 analytically  !
 ! D28   D(6,3,4,46)           170.8106         calculate D2E/DX2 analytically  !
 ! D29   D(2,3,6,7)             -0.0082         calculate D2E/DX2 analytically  !
 ! D30   D(2,3,6,10)           179.9946         calculate D2E/DX2 analytically  !
 ! D31   D(4,3,6,7)            179.9946         calculate D2E/DX2 analytically  !
 ! D32   D(4,3,6,10)            -0.0027         calculate D2E/DX2 analytically  !
 ! D33   D(3,4,16,13)           25.6613         calculate D2E/DX2 analytically  !
 ! D34   D(3,4,16,17)          150.0996         calculate D2E/DX2 analytically  !
 ! D35   D(3,4,16,18)          -95.9633         calculate D2E/DX2 analytically  !
 ! D36   D(46,4,16,13)        -154.336          calculate D2E/DX2 analytically  !
 ! D37   D(46,4,16,17)         -29.8977         calculate D2E/DX2 analytically  !
 ! D38   D(46,4,16,18)          84.0393         calculate D2E/DX2 analytically  !
 ! D39   D(3,4,46,43)           25.6508         calculate D2E/DX2 analytically  !
 ! D40   D(3,4,46,47)          150.0914         calculate D2E/DX2 analytically  !
 ! D41   D(3,4,46,48)          -95.9734         calculate D2E/DX2 analytically  !
 ! D42   D(16,4,46,43)        -154.3519         calculate D2E/DX2 analytically  !
 ! D43   D(16,4,46,47)         -29.9113         calculate D2E/DX2 analytically  !
 ! D44   D(16,4,46,48)          84.0239         calculate D2E/DX2 analytically  !
 ! D45   D(2,5,8,7)             -0.0082         calculate D2E/DX2 analytically  !
 ! D46   D(2,5,8,12)           179.9946         calculate D2E/DX2 analytically  !
 ! D47   D(11,5,8,7)           179.9946         calculate D2E/DX2 analytically  !
 ! D48   D(11,5,8,12)           -0.0027         calculate D2E/DX2 analytically  !
 ! D49   D(2,5,11,34)          170.8162         calculate D2E/DX2 analytically  !
 ! D50   D(2,5,11,37)           -9.1867         calculate D2E/DX2 analytically  !
 ! D51   D(8,5,11,34)           -9.1865         calculate D2E/DX2 analytically  !
 ! D52   D(8,5,11,37)          170.8106         calculate D2E/DX2 analytically  !
 ! D53   D(3,6,7,8)              0.0041         calculate D2E/DX2 analytically  !
 ! D54   D(3,6,7,9)           -179.9959         calculate D2E/DX2 analytically  !
 ! D55   D(10,6,7,8)          -179.9986         calculate D2E/DX2 analytically  !
 ! D56   D(10,6,7,9)             0.0014         calculate D2E/DX2 analytically  !
 ! D57   D(3,6,10,13)           -9.1865         calculate D2E/DX2 analytically  !
 ! D58   D(3,6,10,19)          170.8106         calculate D2E/DX2 analytically  !
 ! D59   D(7,6,10,13)          170.8162         calculate D2E/DX2 analytically  !
 ! D60   D(7,6,10,19)           -9.1867         calculate D2E/DX2 analytically  !
 ! D61   D(6,7,8,5)              0.0041         calculate D2E/DX2 analytically  !
 ! D62   D(6,7,8,12)          -179.9986         calculate D2E/DX2 analytically  !
 ! D63   D(9,7,8,5)           -179.9959         calculate D2E/DX2 analytically  !
 ! D64   D(9,7,8,12)             0.0014         calculate D2E/DX2 analytically  !
 ! D65   D(6,7,9,22)            -9.1836         calculate D2E/DX2 analytically  !
 ! D66   D(6,7,9,25)           170.8164         calculate D2E/DX2 analytically  !
 ! D67   D(8,7,9,22)           170.8164         calculate D2E/DX2 analytically  !
 ! D68   D(8,7,9,25)            -9.1836         calculate D2E/DX2 analytically  !
 ! D69   D(5,8,12,28)          170.8106         calculate D2E/DX2 analytically  !
 ! D70   D(5,8,12,31)           -9.1865         calculate D2E/DX2 analytically  !
 ! D71   D(7,8,12,28)           -9.1867         calculate D2E/DX2 analytically  !
 ! D72   D(7,8,12,31)          170.8162         calculate D2E/DX2 analytically  !
 ! D73   D(7,9,22,19)           25.6479         calculate D2E/DX2 analytically  !
 ! D74   D(7,9,22,23)          150.086          calculate D2E/DX2 analytically  !
 ! D75   D(7,9,22,24)          -95.9793         calculate D2E/DX2 analytically  !
 ! D76   D(25,9,22,19)        -154.3521         calculate D2E/DX2 analytically  !
 ! D77   D(25,9,22,23)         -29.914          calculate D2E/DX2 analytically  !
 ! D78   D(25,9,22,24)          84.0207         calculate D2E/DX2 analytically  !
 ! D79   D(7,9,25,26)          150.086          calculate D2E/DX2 analytically  !
 ! D80   D(7,9,25,27)          -95.9793         calculate D2E/DX2 analytically  !
 ! D81   D(7,9,25,28)           25.6479         calculate D2E/DX2 analytically  !
 ! D82   D(22,9,25,26)         -29.914          calculate D2E/DX2 analytically  !
 ! D83   D(22,9,25,27)          84.0207         calculate D2E/DX2 analytically  !
 ! D84   D(22,9,25,28)        -154.3521         calculate D2E/DX2 analytically  !
 ! D85   D(6,10,13,14)         150.0996         calculate D2E/DX2 analytically  !
 ! D86   D(6,10,13,15)         -95.9633         calculate D2E/DX2 analytically  !
 ! D87   D(6,10,13,16)          25.6613         calculate D2E/DX2 analytically  !
 ! D88   D(19,10,13,14)        -29.8977         calculate D2E/DX2 analytically  !
 ! D89   D(19,10,13,15)         84.0393         calculate D2E/DX2 analytically  !
 ! D90   D(19,10,13,16)       -154.336          calculate D2E/DX2 analytically  !
 ! D91   D(6,10,19,20)         150.0914         calculate D2E/DX2 analytically  !
 ! D92   D(6,10,19,21)         -95.9734         calculate D2E/DX2 analytically  !
 ! D93   D(6,10,19,22)          25.6508         calculate D2E/DX2 analytically  !
 ! D94   D(13,10,19,20)        -29.9113         calculate D2E/DX2 analytically  !
 ! D95   D(13,10,19,21)         84.0239         calculate D2E/DX2 analytically  !
 ! D96   D(13,10,19,22)       -154.3519         calculate D2E/DX2 analytically  !
 ! D97   D(5,11,34,31)          25.6613         calculate D2E/DX2 analytically  !
 ! D98   D(5,11,34,35)         150.0996         calculate D2E/DX2 analytically  !
 ! D99   D(5,11,34,36)         -95.9633         calculate D2E/DX2 analytically  !
 ! D100  D(37,11,34,31)       -154.336          calculate D2E/DX2 analytically  !
 ! D101  D(37,11,34,35)        -29.8977         calculate D2E/DX2 analytically  !
 ! D102  D(37,11,34,36)         84.0393         calculate D2E/DX2 analytically  !
 ! D103  D(5,11,37,38)         150.0914         calculate D2E/DX2 analytically  !
 ! D104  D(5,11,37,39)         -95.9734         calculate D2E/DX2 analytically  !
 ! D105  D(5,11,37,40)          25.6508         calculate D2E/DX2 analytically  !
 ! D106  D(34,11,37,38)        -29.9113         calculate D2E/DX2 analytically  !
 ! D107  D(34,11,37,39)         84.0239         calculate D2E/DX2 analytically  !
 ! D108  D(34,11,37,40)       -154.3519         calculate D2E/DX2 analytically  !
 ! D109  D(8,12,28,25)          25.6508         calculate D2E/DX2 analytically  !
 ! D110  D(8,12,28,29)         150.0914         calculate D2E/DX2 analytically  !
 ! D111  D(8,12,28,30)         -95.9734         calculate D2E/DX2 analytically  !
 ! D112  D(31,12,28,25)       -154.3519         calculate D2E/DX2 analytically  !
 ! D113  D(31,12,28,29)        -29.9113         calculate D2E/DX2 analytically  !
 ! D114  D(31,12,28,30)         84.0239         calculate D2E/DX2 analytically  !
 ! D115  D(8,12,31,32)         150.0996         calculate D2E/DX2 analytically  !
 ! D116  D(8,12,31,33)         -95.9633         calculate D2E/DX2 analytically  !
 ! D117  D(8,12,31,34)          25.6613         calculate D2E/DX2 analytically  !
 ! D118  D(28,12,31,32)        -29.8977         calculate D2E/DX2 analytically  !
 ! D119  D(28,12,31,33)         84.0393         calculate D2E/DX2 analytically  !
 ! D120  D(28,12,31,34)       -154.336          calculate D2E/DX2 analytically  !
 ! D121  D(10,13,16,4)         -31.903          calculate D2E/DX2 analytically  !
 ! D122  D(10,13,16,17)       -156.3723         calculate D2E/DX2 analytically  !
 ! D123  D(10,13,16,18)         88.0038         calculate D2E/DX2 analytically  !
 ! D124  D(14,13,16,4)        -156.3723         calculate D2E/DX2 analytically  !
 ! D125  D(14,13,16,17)         79.1584         calculate D2E/DX2 analytically  !
 ! D126  D(14,13,16,18)        -36.4655         calculate D2E/DX2 analytically  !
 ! D127  D(15,13,16,4)          88.0038         calculate D2E/DX2 analytically  !
 ! D128  D(15,13,16,17)        -36.4655         calculate D2E/DX2 analytically  !
 ! D129  D(15,13,16,18)       -152.0895         calculate D2E/DX2 analytically  !
 ! D130  D(10,19,22,9)         -31.8868         calculate D2E/DX2 analytically  !
 ! D131  D(10,19,22,23)       -156.3559         calculate D2E/DX2 analytically  !
 ! D132  D(10,19,22,24)         88.0222         calculate D2E/DX2 analytically  !
 ! D133  D(20,19,22,9)        -156.3585         calculate D2E/DX2 analytically  !
 ! D134  D(20,19,22,23)         79.1724         calculate D2E/DX2 analytically  !
 ! D135  D(20,19,22,24)        -36.4495         calculate D2E/DX2 analytically  !
 ! D136  D(21,19,22,9)          88.0181         calculate D2E/DX2 analytically  !
 ! D137  D(21,19,22,23)        -36.4511         calculate D2E/DX2 analytically  !
 ! D138  D(21,19,22,24)       -152.073          calculate D2E/DX2 analytically  !
 ! D139  D(9,25,28,12)         -31.8868         calculate D2E/DX2 analytically  !
 ! D140  D(9,25,28,29)        -156.3585         calculate D2E/DX2 analytically  !
 ! D141  D(9,25,28,30)          88.0181         calculate D2E/DX2 analytically  !
 ! D142  D(26,25,28,12)       -156.3559         calculate D2E/DX2 analytically  !
 ! D143  D(26,25,28,29)         79.1724         calculate D2E/DX2 analytically  !
 ! D144  D(26,25,28,30)        -36.4511         calculate D2E/DX2 analytically  !
 ! D145  D(27,25,28,12)         88.0222         calculate D2E/DX2 analytically  !
 ! D146  D(27,25,28,29)        -36.4495         calculate D2E/DX2 analytically  !
 ! D147  D(27,25,28,30)       -152.073          calculate D2E/DX2 analytically  !
 ! D148  D(12,31,34,11)        -31.903          calculate D2E/DX2 analytically  !
 ! D149  D(12,31,34,35)       -156.3723         calculate D2E/DX2 analytically  !
 ! D150  D(12,31,34,36)         88.0038         calculate D2E/DX2 analytically  !
 ! D151  D(32,31,34,11)       -156.3723         calculate D2E/DX2 analytically  !
 ! D152  D(32,31,34,35)         79.1584         calculate D2E/DX2 analytically  !
 ! D153  D(32,31,34,36)        -36.4655         calculate D2E/DX2 analytically  !
 ! D154  D(33,31,34,11)         88.0038         calculate D2E/DX2 analytically  !
 ! D155  D(33,31,34,35)        -36.4655         calculate D2E/DX2 analytically  !
 ! D156  D(33,31,34,36)       -152.0895         calculate D2E/DX2 analytically  !
 ! D157  D(11,37,40,1)         -31.8868         calculate D2E/DX2 analytically  !
 ! D158  D(11,37,40,41)       -156.3559         calculate D2E/DX2 analytically  !
 ! D159  D(11,37,40,42)         88.0222         calculate D2E/DX2 analytically  !
 ! D160  D(38,37,40,1)        -156.3585         calculate D2E/DX2 analytically  !
 ! D161  D(38,37,40,41)         79.1724         calculate D2E/DX2 analytically  !
 ! D162  D(38,37,40,42)        -36.4495         calculate D2E/DX2 analytically  !
 ! D163  D(39,37,40,1)          88.0181         calculate D2E/DX2 analytically  !
 ! D164  D(39,37,40,41)        -36.4511         calculate D2E/DX2 analytically  !
 ! D165  D(39,37,40,42)       -152.073          calculate D2E/DX2 analytically  !
 ! D166  D(1,43,46,4)          -31.8868         calculate D2E/DX2 analytically  !
 ! D167  D(1,43,46,47)        -156.3585         calculate D2E/DX2 analytically  !
 ! D168  D(1,43,46,48)          88.0181         calculate D2E/DX2 analytically  !
 ! D169  D(44,43,46,4)        -156.3559         calculate D2E/DX2 analytically  !
 ! D170  D(44,43,46,47)         79.1724         calculate D2E/DX2 analytically  !
 ! D171  D(44,43,46,48)        -36.4511         calculate D2E/DX2 analytically  !
 ! D172  D(45,43,46,4)          88.0222         calculate D2E/DX2 analytically  !
 ! D173  D(45,43,46,47)        -36.4495         calculate D2E/DX2 analytically  !
 ! D174  D(45,43,46,48)       -152.073          calculate D2E/DX2 analytically  !
 --------------------------------------------------------------------------------
 Trust Radius=3.00D-01 FncErr=1.00D-07 GrdErr=1.00D-07
 Number of steps in this run=      2 maximum allowed number of steps=      2.
 GradGradGradGradGradGradGradGradGradGradGradGradGradGradGradGradGradGrad

 Leave Link  103 at Wed Apr 20 16:15:33 2022, MaxMem=  2621440000 cpu:         0.3
 (Enter /mnt/opt/groups/app-gaussian//g09/l202.exe)
                          Input orientation:                          
 ---------------------------------------------------------------------
 Center     Atomic      Atomic             Coordinates (Angstroms)
 Number     Number       Type             X           Y           Z
 ---------------------------------------------------------------------
      1          6           0        0.000000    2.843312    0.000000
      2          6           0        0.000000    1.487045    0.000000
      3          6           0       -1.287813    0.743522   -0.000046
      4          6           0       -2.462388    1.421650   -0.000116
      5          6           0        1.287813    0.743522    0.000046
      6          6           0       -1.287813   -0.743522    0.000046
      7          6           0        0.000000   -1.487045    0.000000
      8          6           0        1.287813   -0.743522   -0.000046
      9          6           0        0.000000   -2.843312    0.000000
     10          6           0       -2.462388   -1.421650    0.000116
     11          6           0        2.462388    1.421650    0.000116
     12          6           0        2.462388   -1.421650   -0.000116
     13          6           0       -3.787559   -0.735461    0.203363
     14          1           0       -4.581293   -1.275994   -0.327944
     15          1           0       -4.037555   -0.830673    1.273467
     16          6           0       -3.787559    0.735461   -0.203363
     17          1           0       -4.581293    1.275994    0.327944
     18          1           0       -4.037555    0.830673   -1.273467
     19          6           0       -2.530789   -2.912367   -0.203109
     20          1           0       -3.395635   -3.329490    0.328419
     21          1           0       -2.738555   -3.081215   -1.273161
     22          6           0       -1.256809   -3.647901    0.203236
     23          1           0       -1.185628   -4.605421   -0.328330
     24          1           0       -1.299164   -3.912319    1.273273
     25          6           0        1.256809   -3.647901   -0.203236
     26          1           0        1.185628   -4.605421    0.328330
     27          1           0        1.299164   -3.912319   -1.273273
     28          6           0        2.530789   -2.912367    0.203109
     29          1           0        3.395635   -3.329490   -0.328419
     30          1           0        2.738555   -3.081215    1.273161
     31          6           0        3.787559   -0.735461   -0.203363
     32          1           0        4.581293   -1.275994    0.327944
     33          1           0        4.037555   -0.830673   -1.273467
     34          6           0        3.787559    0.735461    0.203363
     35          1           0        4.581293    1.275994   -0.327944
     36          1           0        4.037555    0.830673    1.273467
     37          6           0        2.530789    2.912367   -0.203109
     38          1           0        3.395635    3.329490    0.328419
     39          1           0        2.738555    3.081215   -1.273161
     40          6           0        1.256809    3.647901    0.203236
     41          1           0        1.185628    4.605421   -0.328330
     42          1           0        1.299164    3.912319    1.273273
     43          6           0       -1.256809    3.647901   -0.203236
     44          1           0       -1.185628    4.605421    0.328330
     45          1           0       -1.299164    3.912319   -1.273273
     46          6           0       -2.530789    2.912367    0.203109
     47          1           0       -3.395635    3.329490   -0.328419
     48          1           0       -2.738555    3.081215    1.273161
 ---------------------------------------------------------------------
                    Distance matrix (angstroms):
                    1          2          3          4          5
     1  C    0.000000
     2  C    1.356266   0.000000
     3  C    2.463246   1.487040   0.000000
     4  C    2.843321   2.463256   1.356276   0.000000
     5  C    2.463246   1.487040   2.575626   3.811018   0.000000
     6  C    3.811015   2.575634   1.487044   2.463248   2.974079
     7  C    4.330357   2.974091   2.575634   3.811018   2.575634
     8  C    3.811015   2.575634   2.974079   4.330355   1.487044
     9  C    5.686623   4.330357   3.811015   4.924758   3.811015
    10  C    4.924758   3.811018   2.463248   2.843299   4.330355
    11  C    2.843321   2.463256   3.811018   4.924775   1.356276
    12  C    4.924758   3.811018   4.330355   5.686630   2.463248
    13  C    5.214842   4.396191   2.911614   2.539805   5.290381
    14  H    6.169641   5.360054   3.877238   3.445941   6.215499
    15  H    5.605509   4.826529   3.414822   3.029211   5.697301
    16  C    4.339354   3.866761   2.508014   1.506069   5.079453
    17  H    4.853068   4.597862   3.352330   2.149092   5.902325
    18  H    4.687674   4.284203   3.031547   2.109936   5.476219
    19  C    6.290786   5.079466   3.866749   4.339307   5.290418
    20  H    7.052777   5.902305   4.597850   4.853062   6.215459
    21  H    6.649860   5.476278   4.284167   4.687505   5.697483
    22  C    6.614886   5.290420   4.396234   5.214893   5.079466
    23  H    7.549644   6.215437   5.359981   6.169556   5.902282
    24  H    6.996255   5.697559   4.826833   5.605874   5.476350
    25  C    6.614886   5.290420   5.079466   6.290788   4.396234
    26  H    7.549644   6.215437   5.902282   7.052764   5.359981
    27  H    6.996255   5.697559   5.476350   6.649919   4.826833
    28  C    6.290786   5.079466   5.290418   6.614894   3.866749
    29  H    7.052777   5.902305   6.215459   7.549671   4.597850
    30  H    6.649860   5.476278   5.697483   6.996201   4.284167
    31  C    5.214842   4.396191   5.290381   6.614853   2.911614
    32  H    6.169641   5.360054   6.215499   7.549724   3.877238
    33  H    5.605509   4.826529   5.697301   6.995973   3.414822
    34  C    4.339354   3.866761   5.079453   6.290795   2.508014
    35  H    4.853068   4.597862   5.902325   7.052809   3.352330
    36  H    4.687674   4.284203   5.476219   6.649851   3.031547
    37  C    2.539865   2.911647   4.396231   5.214908   2.508018
    38  H    3.445949   3.877215   5.360019   6.169620   3.352308
    39  H    3.029393   3.414967   4.826725   5.605766   3.031587
    40  C    1.506067   2.508021   3.866761   4.339351   2.911643
    41  H    2.149080   3.352280   4.597820   4.853055   3.877182
    42  H    2.109936   3.031667   4.284281   4.687667   3.415042
    43  C    1.506067   2.508021   2.911643   2.539857   3.866761
    44  H    2.149080   3.352280   3.877182   3.445924   4.597820
    45  H    2.109936   3.031667   3.415042   3.029431   4.284281
    46  C    2.539865   2.911647   2.508018   1.506060   4.396231
    47  H    3.445949   3.877215   3.352308   2.149090   5.360019
    48  H    3.029393   3.414967   3.031587   2.109895   4.826725
                    6          7          8          9         10
     6  C    0.000000
     7  C    1.487040   0.000000
     8  C    2.575626   1.487040   0.000000
     9  C    2.463246   1.356266   2.463246   0.000000
    10  C    1.356276   2.463256   3.811018   2.843321   0.000000
    11  C    4.330355   3.811018   2.463248   4.924758   5.686630
    12  C    3.811018   2.463256   1.356276   2.843321   4.924775
    13  C    2.508014   3.866761   5.079453   4.339354   1.506069
    14  H    3.352330   4.597862   5.902325   4.853068   2.149092
    15  H    3.031547   4.284203   5.476219   4.687674   2.109936
    16  C    2.911614   4.396191   5.290381   5.214842   2.539805
    17  H    3.877238   5.360054   6.215499   6.169641   3.445941
    18  H    3.414822   4.826529   5.697301   5.605509   3.029211
    19  C    2.508018   2.911647   4.396231   2.539865   1.506060
    20  H    3.352308   3.877215   5.360019   3.445949   2.149090
    21  H    3.031587   3.414967   4.826725   3.029393   2.109895
    22  C    2.911643   2.508021   3.866761   1.506067   2.539857
    23  H    3.877182   3.352280   4.597820   2.149080   3.445924
    24  H    3.415042   3.031667   4.284281   2.109936   3.029431
    25  C    3.866761   2.508021   2.911643   1.506067   4.339351
    26  H    4.597820   3.352280   3.877182   2.149080   4.853055
    27  H    4.284281   3.031667   3.415042   2.109936   4.687667
    28  C    4.396231   2.911647   2.508018   2.539865   5.214908
    29  H    5.360019   3.877215   3.352308   3.445949   6.169620
    30  H    4.826725   3.414967   3.031587   3.029393   5.605766
    31  C    5.079453   3.866761   2.508014   4.339354   6.290795
    32  H    5.902325   4.597862   3.352330   4.853068   7.052809
    33  H    5.476219   4.284203   3.031547   4.687674   6.649851
    34  C    5.290381   4.396191   2.911614   5.214842   6.614853
    35  H    6.215499   5.360054   3.877238   6.169641   7.549724
    36  H    5.697301   4.826529   3.414822   5.605509   6.995973
    37  C    5.290418   5.079466   3.866749   6.290786   6.614894
    38  H    6.215459   5.902305   4.597850   7.052777   7.549671
    39  H    5.697483   5.476278   4.284167   6.649860   6.996201
    40  C    5.079466   5.290420   4.396234   6.614886   6.290788
    41  H    5.902282   6.215437   5.359981   7.549644   7.052764
    42  H    5.476350   5.697559   4.826833   6.996255   6.649919
    43  C    4.396234   5.290420   5.079466   6.614886   5.214893
    44  H    5.359981   6.215437   5.902282   7.549644   6.169556
    45  H    4.826833   5.697559   5.476350   6.996255   5.605874
    46  C    3.866749   5.079466   5.290418   6.290786   4.339307
    47  H    4.597850   5.902305   6.215459   7.052777   4.853062
    48  H    4.284167   5.476278   5.697483   6.649860   4.687505
                   11         12         13         14         15
    11  C    0.000000
    12  C    2.843299   0.000000
    13  C    6.614853   6.290795   0.000000
    14  H    7.549724   7.052809   1.097486   0.000000
    15  H    6.995973   6.649851   1.103034   1.748850   0.000000
    16  C    6.290795   6.614853   1.526119   2.165984   2.167095
    17  H    7.052809   7.549724   2.165984   2.634926   2.372280
    18  H    6.649851   6.995973   2.167095   2.372280   3.040878
    19  C    6.614894   5.214908   2.546293   2.626378   2.963793
    20  H    7.549671   6.169620   2.626448   2.460374   2.747592
    21  H    6.996201   5.605766   2.963629   2.747351   3.638358
    22  C    6.290788   4.339351   3.858368   4.118287   4.100575
    23  H    7.052764   4.853055   4.693542   4.755588   4.994794
    24  H    6.649919   4.687667   4.174834   4.504050   4.122538
    25  C    5.214893   2.539857   5.838945   6.302771   6.176383
    26  H    6.169556   3.445924   6.302761   6.691274   6.513344
    27  H    5.605874   3.029431   6.176377   6.513342   6.668058
    28  C    4.339307   1.506060   6.682848   7.317202   6.972967
    29  H    4.853062   2.149090   7.655720   8.237003   8.003901
    30  H    4.687505   2.109895   7.016922   7.707304   7.140071
    31  C    2.539805   1.506069   7.586030   8.387215   7.963825
    32  H    3.445941   2.149092   8.387215   9.186031   8.681985
    33  H    3.029211   2.109936   7.963825   8.681985   8.467247
    34  C    1.506069   2.539805   7.716608   8.623568   8.051727
    35  H    2.149092   3.445941   8.623568   9.511342   9.015936
    36  H    2.109936   3.029211   8.051727   9.015936   8.244239
    37  C    1.506060   4.339307   7.307079   8.254676   7.702842
    38  H    2.149090   4.853062   8.254559   9.234320   8.570436
    39  H    2.109895   4.687505   7.703072   8.570816   8.228235
    40  C    2.539857   5.214893   6.682777   7.655738   7.016645
    41  H    3.445924   6.169556   7.317125   8.237015   7.707043
    42  H    3.029431   5.605874   6.972899   8.003890   7.139786
    43  C    4.339351   6.290788   5.077784   5.942431   5.474562
    44  H    4.853055   7.052764   5.942279   6.822923   6.211110
    45  H    4.687667   6.649919   5.474890   6.211651   6.039920
    46  C    5.214908   6.614894   3.858254   4.693501   4.174489
    47  H    6.169620   7.549671   4.118279   4.755657   4.503893
    48  H    5.605766   6.996201   4.100231   4.994446   4.121925
                   16         17         18         19         20
    16  C    0.000000
    17  H    1.097486   0.000000
    18  H    1.103034   1.748850   0.000000
    19  C    3.858254   4.693501   4.174489   0.000000
    20  H    4.118279   4.755657   4.503893   1.097483   0.000000
    21  H    4.100231   4.994446   4.121925   1.103035   1.748842
    22  C    5.077784   5.942431   5.474562   1.526156   2.166018
    23  H    5.942279   6.822923   6.211110   2.166003   2.635042
    24  H    5.474890   6.211651   6.039920   2.167142   2.372262
    25  C    6.682777   7.655738   7.016645   3.858356   4.693535
    26  H    7.317125   8.237015   7.707043   4.118327   4.755625
    27  H    6.972899   8.003890   7.139786   4.100451   4.994621
    28  C    7.307079   8.254676   7.702842   5.077853   5.942406
    29  H    8.254559   9.234320   8.570436   5.942406   6.822959
    30  H    7.703072   8.570816   8.228235   5.474840   6.211478
    31  C    7.716608   8.623568   8.051727   6.682848   7.655720
    32  H    8.623568   9.511342   9.015936   7.317202   8.237003
    33  H    8.051727   9.015936   8.244239   6.972967   8.003901
    34  C    7.586030   8.387215   7.963825   7.307079   8.254559
    35  H    8.387215   9.186031   8.681985   8.254676   9.234320
    36  H    7.963825   8.681985   8.467247   7.702842   8.570436
    37  C    6.682848   7.317202   6.972967   7.716677   8.623561
    38  H    7.655720   8.237003   8.003901   8.623561   9.511222
    39  H    7.016922   7.707304   7.140071   8.051958   9.016123
    40  C    5.838945   6.302771   6.176383   7.586048   8.387185
    41  H    6.302761   6.691274   6.513344   8.387167   9.185973
    42  H    6.176377   6.513342   6.668058   7.963955   8.682032
    43  C    3.858368   4.118287   4.100575   6.682825   7.317186
    44  H    4.693542   4.755588   4.994794   7.655653   8.236925
    45  H    4.174834   4.504050   4.122538   7.017014   7.707424
    46  C    2.546293   2.626378   2.963793   5.838882   6.302733
    47  H    2.626448   2.460374   2.747592   6.302733   6.691296
    48  H    2.963629   2.747351   3.638358   6.176210   6.513173
                   21         22         23         24         25
    21  H    0.000000
    22  C    2.167130   0.000000
    23  H    2.372233   1.097485   0.000000
    24  H    3.040872   1.103037   1.748832   0.000000
    25  C    4.174782   2.546270   2.626403   2.963612   0.000000
    26  H    4.504130   2.626403   2.460500   2.747272   1.097485
    27  H    4.122367   2.963612   2.747272   3.638160   1.103037
    28  C    5.474840   3.858356   4.118327   4.100451   1.526156
    29  H    6.211478   4.693535   4.755625   4.994621   2.166018
    30  H    6.040074   4.174782   4.504130   4.122367   2.167130
    31  C    7.016922   5.838945   6.302761   6.176377   3.858368
    32  H    7.707304   6.302771   6.691274   6.513342   4.118287
    33  H    7.140071   6.176383   6.513344   6.668058   4.100575
    34  C    7.703072   6.682777   7.317125   6.972899   5.077784
    35  H    8.570816   7.655738   8.237015   8.003890   5.942431
    36  H    8.228235   7.016645   7.707043   7.139786   5.474562
    37  C    8.051958   7.586048   8.387167   7.963955   6.682825
    38  H    9.016123   8.387185   9.185973   8.682032   7.317186
    39  H    8.244652   7.963899   8.681952   8.467409   6.972899
    40  C    7.963899   7.716670   8.623536   8.052012   7.307116
    41  H    8.681952   8.623536   9.511176   9.016164   8.254577
    42  H    8.467409   8.052012   9.016164   8.244772   7.703168
    43  C    6.972899   7.307116   8.254577   7.703168   7.716670
    44  H    8.003795   8.254577   9.234219   8.570746   8.623536
    45  H    7.140123   7.703168   8.570746   8.228599   8.052012
    46  C    6.176210   6.682825   7.655653   7.017014   7.586048
    47  H    6.513173   7.317186   8.236925   7.707424   8.387185
    48  H    6.667781   6.972899   8.003795   7.140123   7.963899
                   26         27         28         29         30
    26  H    0.000000
    27  H    1.748832   0.000000
    28  C    2.166003   2.167142   0.000000
    29  H    2.635042   2.372262   1.097483   0.000000
    30  H    2.372233   3.040872   1.103035   1.748842   0.000000
    31  C    4.693542   4.174834   2.546293   2.626448   2.963629
    32  H    4.755588   4.504050   2.626378   2.460374   2.747351
    33  H    4.994794   4.122538   2.963793   2.747592   3.638358
    34  C    5.942279   5.474890   3.858254   4.118279   4.100231
    35  H    6.822923   6.211651   4.693501   4.755657   4.994446
    36  H    6.211110   6.039920   4.174489   4.503893   4.121925
    37  C    7.655653   7.017014   5.838882   6.302733   6.176210
    38  H    8.236925   7.707424   6.302733   6.691296   6.513173
    39  H    8.003795   7.140123   6.176210   6.513173   6.667781
    40  C    8.254577   7.703168   6.682825   7.317186   6.972899
    41  H    9.234219   8.570746   7.655653   8.236925   8.003795
    42  H    8.570746   8.228599   7.017014   7.707424   7.140123
    43  C    8.623536   8.052012   7.586048   8.387185   7.963899
    44  H    9.511176   9.016164   8.387167   9.185973   8.681952
    45  H    9.016164   8.244772   7.963955   8.682032   8.467409
    46  C    8.387167   7.963955   7.716677   8.623561   8.051958
    47  H    9.185973   8.682032   8.623561   9.511222   9.016123
    48  H    8.681952   8.467409   8.051958   9.016123   8.244652
                   31         32         33         34         35
    31  C    0.000000
    32  H    1.097486   0.000000
    33  H    1.103034   1.748850   0.000000
    34  C    1.526119   2.165984   2.167095   0.000000
    35  H    2.165984   2.634926   2.372280   1.097486   0.000000
    36  H    2.167095   2.372280   3.040878   1.103034   1.748850
    37  C    3.858254   4.693501   4.174489   2.546293   2.626378
    38  H    4.118279   4.755657   4.503893   2.626448   2.460374
    39  H    4.100231   4.994446   4.121925   2.963629   2.747351
    40  C    5.077784   5.942431   5.474562   3.858368   4.118287
    41  H    5.942279   6.822923   6.211110   4.693542   4.755588
    42  H    5.474890   6.211651   6.039920   4.174834   4.504050
    43  C    6.682777   7.655738   7.016645   5.838945   6.302771
    44  H    7.317125   8.237015   7.707043   6.302761   6.691274
    45  H    6.972899   8.003890   7.139786   6.176377   6.513342
    46  C    7.307079   8.254676   7.702842   6.682848   7.317202
    47  H    8.254559   9.234320   8.570436   7.655720   8.237003
    48  H    7.703072   8.570816   8.228235   7.016922   7.707304
                   36         37         38         39         40
    36  H    0.000000
    37  C    2.963793   0.000000
    38  H    2.747592   1.097483   0.000000
    39  H    3.638358   1.103035   1.748842   0.000000
    40  C    4.100575   1.526156   2.166018   2.167130   0.000000
    41  H    4.994794   2.166003   2.635042   2.372233   1.097485
    42  H    4.122538   2.167142   2.372262   3.040872   1.103037
    43  C    6.176383   3.858356   4.693535   4.174782   2.546270
    44  H    6.513344   4.118327   4.755625   4.504130   2.626403
    45  H    6.668058   4.100451   4.994621   4.122367   2.963612
    46  C    6.972967   5.077853   5.942406   5.474840   3.858356
    47  H    8.003901   5.942406   6.822959   6.211478   4.693535
    48  H    7.140071   5.474840   6.211478   6.040074   4.174782
                   41         42         43         44         45
    41  H    0.000000
    42  H    1.748832   0.000000
    43  C    2.626403   2.963612   0.000000
    44  H    2.460500   2.747272   1.097485   0.000000
    45  H    2.747272   3.638160   1.103037   1.748832   0.000000
    46  C    4.118327   4.100451   1.526156   2.166003   2.167142
    47  H    4.755625   4.994621   2.166018   2.635042   2.372262
    48  H    4.504130   4.122367   2.167130   2.372233   3.040872
                   46         47         48
    46  C    0.000000
    47  H    1.097483   0.000000
    48  H    1.103035   1.748842   0.000000
 Symmetry turned off by external request.
 Stoichiometry    C24H24
 Framework group  C2[X(C24H24)]
 Deg. of freedom    70
 Full point group                 C2      NOp   2
 Rotational constants (GHZ):      0.2957410      0.2957399      0.1502315
 Leave Link  202 at Wed Apr 20 16:15:33 2022, MaxMem=  2621440000 cpu:         0.2
 (Enter /mnt/opt/groups/app-gaussian//g09/l301.exe)
 Standard basis: 6-31G(d,p) (6D, 7F)
 Ernie: Thresh=  0.10000D-02 Tol=  0.10000D-05 Strict=F.
   480 basis functions,   840 primitive gaussians,   480 cartesian basis functions
    84 alpha electrons       84 beta electrons
       nuclear repulsion energy      2042.2100460547 Hartrees.
 IExCor=  402 DFT=T Ex+Corr=B3LYP ExCW=0 ScaHFX=  0.200000
 ScaDFX=  0.800000  0.720000  1.000000  0.810000 ScalE2=  1.000000  1.000000
 IRadAn=      5 IRanWt=     -1 IRanGd=            0 ICorTp=0 IEmpDi=131
 NAtoms=   48 NActive=   48 NUniq=   48 SFac= 1.00D+00 NAtFMM=   60 NAOKFM=F Big=F
 Integral buffers will be    131072 words long.
 Raffenetti 2 integral format.
 Two-electron integral symmetry is turned off.
 R6Disp:  Grimme-D3 Dispersion energy=       -0.0502349461 Hartrees.
 Nuclear repulsion after empirical dispersion term =     2042.1598111086 Hartrees.
 Leave Link  301 at Wed Apr 20 16:15:33 2022, MaxMem=  2621440000 cpu:         0.9
 (Enter /mnt/opt/groups/app-gaussian//g09/l302.exe)
 NPDir=0 NMtPBC=     1 NCelOv=     1 NCel=       1 NClECP=     1 NCelD=      1
         NCelK=      1 NCelE2=     1 NClLst=     1 CellRange=     0.0.
 One-electron integrals computed using PRISM.
 NBasis=   480 RedAO= T EigKep=  2.00D-04  NBF=   480
 NBsUse=   480 1.00D-06 EigRej= -1.00D+00 NBFU=   480
 Precomputing XC quadrature grid using
 IXCGrd= 4 IRadAn=           5 IRanWt=          -1 IRanGd=           0 AccXCQ= 0.00D+00.
 Generated NRdTot=       0 NPtTot=           0 NUsed=           0 NTot=          32
 NSgBfM=   477   477   477   477   477 MxSgAt=    48 MxSgA2=    48.
 Leave Link  302 at Wed Apr 20 16:15:34 2022, MaxMem=  2621440000 cpu:        20.2
 (Enter /mnt/opt/groups/app-gaussian//g09/l303.exe)
 DipDrv:  MaxL=1.
 Leave Link  303 at Wed Apr 20 16:15:35 2022, MaxMem=  2621440000 cpu:         1.7
 (Enter /mnt/opt/groups/app-gaussian//g09/l401.exe)
 Initial guess from the checkpoint file:  "/scratch/8010242.torquesrv1.cis.gov.pl/Gau-34894.chk"
 B after Tr=     0.000000    0.000000    0.000000
         Rot=    1.000000    0.000000    0.000000    0.000000 Ang=   0.00 deg.
 Guess basis will be translated and rotated to current coordinates.
 JPrj=2 DoOrth=T DoCkMO=T.
 Leave Link  401 at Wed Apr 20 16:15:35 2022, MaxMem=  2621440000 cpu:        15.7
 (Enter /mnt/opt/groups/app-gaussian//g09/l502.exe)
 Closed shell SCF:
 Using DIIS extrapolation, IDIIS=    10.
 Two-electron integral symmetry not used.
 IVT=      957802 IEndB=      957802 NGot=  2621440000 MDV=  2620964079
 LenX=  2620964079 LenY=  2620733199
 Requested convergence on RMS density matrix=1.00D-08 within 500 cycles.
 Requested convergence on MAX density matrix=1.00D-06.
 Requested convergence on             energy=1.00D-06.
 Level shift goal  0.100 maximum shift  0.100.
 No special actions if energy rises.
 Dynamic level shift is on during FON iterations.

 Cycle   1  Pass 1  IDiag  1:
 FoFJK:  IHMeth= 1 ICntrl=       0 DoSepK=F KAlg= 0 I1Cent=   0 FoldK=F
 IRaf= 750000000 NMat=   1 IRICut=       1 DoRegI=T DoRafI=F ISym2E= 0.
 FoFCou: FMM=F IPFlag=           0 FMFlag=      100000 FMFlg1=           0
         NFxFlg=           0 DoJE=F BraDBF=F KetDBF=F FulRan=T
         wScrn=  0.000000 ICntrl=       0 IOpCl=  0 I1Cent=           0 NGrid=           0
         NMat0=    1 NMatS0=      1 NMatT0=    0 NMatD0=    1 NMtDS0=    0 NMtDT0=    0
 Symmetry not used in FoFCou.
 E= -929.058119736615    
 DIIS: error= 3.19D-08 at cycle   1 NSaved=   1.
 NSaved= 1 IEnMin= 1 EnMin= -929.058119736615     IErMin= 1 ErrMin= 3.19D-08
 ErrMax= 3.19D-08  0.00D+00 EMaxC= 1.00D+00 BMatC= 3.35D-13 BMatP= 3.35D-13
 IDIUse=1 WtCom= 1.00D+00 WtEn= 0.00D+00
 Coeff-Com:  0.100D+01
 Coeff:      0.100D+01
 Gap=     0.107 Goal=     0.100 Shift=    0.000
 RMSDP=5.05D-09 MaxDP=3.28D-07              OVMax= 8.42D-07

 SCF Done:  E(RB3LYP) =  -929.058119737     A.U. after    1 cycles
            NFock=  1  Conv=0.51D-08     -V/T= 2.0098
 KE= 9.200179715097D+02 PE=-6.235515036085D+03 EE= 2.344279133730D+03
 Leave Link  502 at Wed Apr 20 16:15:47 2022, MaxMem=  2621440000 cpu:       236.0
 (Enter /mnt/opt/groups/app-gaussian//g09/l801.exe)
 DoSCS=F DFT=T ScalE2(SS,OS)=  1.000000  1.000000
 Range of M.O.s used for correlation:     1   480
 NBasis=   480 NAE=    84 NBE=    84 NFC=     0 NFV=     0
 NROrb=    480 NOA=    84 NOB=    84 NVA=   396 NVB=   396
 Leave Link  801 at Wed Apr 20 16:15:47 2022, MaxMem=  2621440000 cpu:         0.4
 (Enter /mnt/opt/groups/app-gaussian//g09/l1101.exe)
 Using compressed storage, NAtomX=    48.
 Will process     49 centers per pass.
 R6Disp: Adding Grimme-D3 dispersion energy 1st derivatives to the gradient.
 Leave Link 1101 at Wed Apr 20 16:15:49 2022, MaxMem=  2621440000 cpu:        29.0
 (Enter /mnt/opt/groups/app-gaussian//g09/l1102.exe)
 Symmetrizing basis deriv contribution to polar:
 IMax=3 JMax=2 DiffMx= 0.00D+00
 Leave Link 1102 at Wed Apr 20 16:15:49 2022, MaxMem=  2621440000 cpu:         1.4
 (Enter /mnt/opt/groups/app-gaussian//g09/l1110.exe)
 Forming Gx(P) for the SCF density, NAtomX=    48.
 Integral derivatives from FoFJK, PRISM(SPDF).
 Do as many integral derivatives as possible in FoFJK.
 G2DrvN: MDV=    2621439512.
 G2DrvN: will do    49 centers at a time, making    1 passes.
 Calling FoFCou, ICntrl=  3107 FMM=F I1Cent=   0 AccDes= 1.00D-12.
 FoFJK:  IHMeth= 1 ICntrl=    3107 DoSepK=F KAlg= 0 I1Cent=   0 FoldK=F
 IRaf=         0 NMat=   1 IRICut=       1 DoRegI=T DoRafI=F ISym2E= 0.
 FoFCou: FMM=F IPFlag=           0 FMFlag=      100000 FMFlg1=           0
         NFxFlg=           0 DoJE=F BraDBF=F KetDBF=F FulRan=T
         wScrn=  0.000000 ICntrl=    3107 IOpCl=  0 I1Cent=           0 NGrid=           0
         NMat0=    1 NMatS0=      1 NMatT0=    0 NMatD0=    1 NMtDS0=    0 NMtDT0=    0
 Symmetry not used in FoFCou.
 End of G2Drv F.D. properties file   721 does not exist.
 End of G2Drv F.D. properties file   722 does not exist.
 End of G2Drv F.D. properties file   788 does not exist.
 Leave Link 1110 at Wed Apr 20 16:24:37 2022, MaxMem=  2621440000 cpu:     10539.4
 (Enter /mnt/opt/groups/app-gaussian//g09/l1002.exe)
 Minotr:  Closed shell wavefunction.
          IDoAtm=111111111111111111111111111111111111111111111111
          Direct CPHF calculation.
          Differentiating once with respect to electric field.
                with respect to dipole field.
          Differentiating once with respect to nuclear coordinates.
          Requested convergence is 1.0D-08 RMS, and 1.0D-07 maximum.
          Secondary convergence is 1.0D-12 RMS, and 1.0D-12 maximum.
          NewPWx=T KeepS1=F KeepF1=F KeepIn=T MapXYZ=F SortEE=F KeepMc=T.
          MDV=    2621439036 using IRadAn=       1.
 Generate precomputed XC quadrature information.
          Solving linear equations simultaneously, MaxMat=       0.
 FoFJK:  IHMeth= 1 ICntrl=       0 DoSepK=F KAlg= 0 I1Cent=   0 FoldK=F
 IRaf= 750000000 NMat= 147 IRICut=     367 DoRegI=T DoRafI=T ISym2E= 0.
 FoFCou: FMM=F IPFlag=           0 FMFlag=      100000 FMFlg1=           0
         NFxFlg=           0 DoJE=F BraDBF=F KetDBF=F FulRan=T
         wScrn=  0.000000 ICntrl=       0 IOpCl=  0 I1Cent=           0 NGrid=           0
         NMat0=  147 NMatS0=    147 NMatT0=    0 NMatD0=  147 NMtDS0=    0 NMtDT0=    0
 Symmetry not used in FoFCou.
          There are   147 degrees of freedom in the 1st order CPHF.  IDoFFX=6 NUNeed=     3.
    144 vectors produced by pass  0 Test12= 3.33D-14 1.00D-09 XBig12= 3.28D+02 7.97D+00.
 AX will form   144 AO Fock derivatives at one time.
    144 vectors produced by pass  1 Test12= 3.33D-14 1.00D-09 XBig12= 4.49D+01 1.59D+00.
    144 vectors produced by pass  2 Test12= 3.33D-14 1.00D-09 XBig12= 3.60D-01 1.22D-01.
    144 vectors produced by pass  3 Test12= 3.33D-14 1.00D-09 XBig12= 1.08D-03 4.21D-03.
    144 vectors produced by pass  4 Test12= 3.33D-14 1.00D-09 XBig12= 1.73D-06 1.41D-04.
     94 vectors produced by pass  5 Test12= 3.33D-14 1.00D-09 XBig12= 1.52D-09 4.59D-06.
     19 vectors produced by pass  6 Test12= 3.33D-14 1.00D-09 XBig12= 1.32D-12 9.39D-08.
      2 vectors produced by pass  7 Test12= 3.33D-14 1.00D-09 XBig12= 1.32D-15 3.84D-09.
 InvSVY:  IOpt=1 It=  1 EMax= 2.13D-14
 Solved reduced A of dimension   835 with   147 vectors.
 FullF1:  Do perturbations    1 to     3.
 Isotropic polarizability for W=    0.000000      250.07 Bohr**3.
 End of Minotr F.D. properties file   721 does not exist.
 End of Minotr F.D. properties file   722 does not exist.
 End of Minotr F.D. properties file   788 does not exist.
 Leave Link 1002 at Wed Apr 20 16:47:06 2022, MaxMem=  2621440000 cpu:     26894.6
 (Enter /mnt/opt/groups/app-gaussian//g09/l601.exe)
 Copying SCF densities to generalized density rwf, IOpCl= 0 IROHF=0.

 **********************************************************************

            Population analysis using the SCF density.

 **********************************************************************

 Alpha  occ. eigenvalues --  -10.17904 -10.17904 -10.17904 -10.17904 -10.17903
 Alpha  occ. eigenvalues --  -10.17903 -10.17882 -10.17882 -10.17882 -10.17882
 Alpha  occ. eigenvalues --  -10.17881 -10.17881 -10.17516 -10.17512 -10.17512
 Alpha  occ. eigenvalues --  -10.17507 -10.17507 -10.17505 -10.17437 -10.17427
 Alpha  occ. eigenvalues --  -10.17427 -10.17405 -10.17405 -10.17393  -0.86611
 Alpha  occ. eigenvalues --   -0.83714  -0.83714  -0.79517  -0.79517  -0.77295
 Alpha  occ. eigenvalues --   -0.75258  -0.73895  -0.72422  -0.72422  -0.69620
 Alpha  occ. eigenvalues --   -0.69620  -0.62576  -0.62575  -0.62272  -0.62272
 Alpha  occ. eigenvalues --   -0.59419  -0.58902  -0.56637  -0.51910  -0.51910
 Alpha  occ. eigenvalues --   -0.49398  -0.45882  -0.45881  -0.45844  -0.45667
 Alpha  occ. eigenvalues --   -0.45667  -0.45573  -0.43639  -0.43457  -0.43457
 Alpha  occ. eigenvalues --   -0.41997  -0.41997  -0.40447  -0.40447  -0.38672
 Alpha  occ. eigenvalues --   -0.38672  -0.38595  -0.38425  -0.36871  -0.36871
 Alpha  occ. eigenvalues --   -0.36225  -0.36109  -0.35276  -0.34522  -0.34522
 Alpha  occ. eigenvalues --   -0.34497  -0.34497  -0.33351  -0.32670  -0.32205
 Alpha  occ. eigenvalues --   -0.32205  -0.28802  -0.28007  -0.28007  -0.27885
 Alpha  occ. eigenvalues --   -0.27885  -0.18519  -0.18519  -0.14953
 Alpha virt. eigenvalues --   -0.04275  -0.00221  -0.00221   0.08954   0.08955
 Alpha virt. eigenvalues --    0.09175   0.09941   0.09941   0.12616   0.12616
 Alpha virt. eigenvalues --    0.13144   0.13574   0.14566   0.14584   0.14719
 Alpha virt. eigenvalues --    0.14719   0.14775   0.14776   0.16504   0.16504
 Alpha virt. eigenvalues --    0.17715   0.18759   0.18760   0.19559   0.19561
 Alpha virt. eigenvalues --    0.19743   0.20280   0.20797   0.20797   0.21705
 Alpha virt. eigenvalues --    0.22147   0.23517   0.23517   0.23637   0.23637
 Alpha virt. eigenvalues --    0.25167   0.25167   0.25929   0.25929   0.26197
 Alpha virt. eigenvalues --    0.28484   0.28484   0.29499   0.31238   0.31239
 Alpha virt. eigenvalues --    0.31570   0.32966   0.33923   0.34015   0.38515
 Alpha virt. eigenvalues --    0.38516   0.41581   0.42789   0.42791   0.47759
 Alpha virt. eigenvalues --    0.47759   0.49022   0.49708   0.52785   0.52785
 Alpha virt. eigenvalues --    0.53158   0.53768   0.53782   0.53782   0.53836
 Alpha virt. eigenvalues --    0.56169   0.56442   0.56443   0.57999   0.57999
 Alpha virt. eigenvalues --    0.58326   0.58394   0.58395   0.58896   0.58897
 Alpha virt. eigenvalues --    0.59308   0.60096   0.61103   0.61104   0.61929
 Alpha virt. eigenvalues --    0.61931   0.62120   0.64646   0.64646   0.66712
 Alpha virt. eigenvalues --    0.66712   0.66982   0.66983   0.67952   0.67963
 Alpha virt. eigenvalues --    0.69197   0.70684   0.70685   0.71176   0.71190
 Alpha virt. eigenvalues --    0.72603   0.72603   0.74420   0.74637   0.74638
 Alpha virt. eigenvalues --    0.77420   0.78012   0.78014   0.80980   0.80982
 Alpha virt. eigenvalues --    0.81706   0.82165   0.82502   0.83040   0.83041
 Alpha virt. eigenvalues --    0.83980   0.83981   0.84168   0.84170   0.84728
 Alpha virt. eigenvalues --    0.85369   0.86000   0.86000   0.86263   0.86264
 Alpha virt. eigenvalues --    0.87651   0.90350   0.90351   0.90354   0.90354
 Alpha virt. eigenvalues --    0.90420   0.91589   0.91686   0.92755   0.92757
 Alpha virt. eigenvalues --    0.93273   0.93276   0.94736   0.94754   0.94754
 Alpha virt. eigenvalues --    0.96657   0.96778   0.96780   0.97334   0.98191
 Alpha virt. eigenvalues --    0.98490   0.98491   0.99706   0.99707   1.00233
 Alpha virt. eigenvalues --    1.02255   1.02258   1.13142   1.15001   1.15001
 Alpha virt. eigenvalues --    1.15912   1.15913   1.19848   1.26186   1.26464
 Alpha virt. eigenvalues --    1.26467   1.27570   1.29719   1.29721   1.32926
 Alpha virt. eigenvalues --    1.33603   1.33610   1.33972   1.36947   1.36951
 Alpha virt. eigenvalues --    1.38984   1.38986   1.40156   1.40157   1.42211
 Alpha virt. eigenvalues --    1.42217   1.44145   1.46939   1.46941   1.52810
 Alpha virt. eigenvalues --    1.52811   1.53874   1.54291   1.54295   1.56058
 Alpha virt. eigenvalues --    1.56058   1.56844   1.61637   1.61943   1.61944
 Alpha virt. eigenvalues --    1.64015   1.66508   1.67573   1.67576   1.70219
 Alpha virt. eigenvalues --    1.70359   1.70361   1.70496   1.70498   1.71353
 Alpha virt. eigenvalues --    1.74394   1.74395   1.75007   1.75786   1.77951
 Alpha virt. eigenvalues --    1.77951   1.78846   1.78946   1.80202   1.80203
 Alpha virt. eigenvalues --    1.81568   1.84594   1.84597   1.84957   1.84958
 Alpha virt. eigenvalues --    1.87395   1.87399   1.89191   1.89193   1.89257
 Alpha virt. eigenvalues --    1.89672   1.89837   1.90835   1.90837   1.94008
 Alpha virt. eigenvalues --    1.94012   1.94558   1.95691   1.95692   1.95792
 Alpha virt. eigenvalues --    1.96694   1.97991   1.97994   1.98142   2.02152
 Alpha virt. eigenvalues --    2.02155   2.02930   2.02931   2.03082   2.04361
 Alpha virt. eigenvalues --    2.05353   2.07018   2.07019   2.07687   2.07689
 Alpha virt. eigenvalues --    2.08494   2.10351   2.10352   2.11093   2.12512
 Alpha virt. eigenvalues --    2.12513   2.15308   2.15308   2.16566   2.17642
 Alpha virt. eigenvalues --    2.17645   2.18732   2.20805   2.20806   2.22469
 Alpha virt. eigenvalues --    2.22472   2.23226   2.23227   2.23908   2.24441
 Alpha virt. eigenvalues --    2.25023   2.25025   2.25044   2.25375   2.28191
 Alpha virt. eigenvalues --    2.31215   2.31215   2.32859   2.33725   2.33727
 Alpha virt. eigenvalues --    2.34254   2.34255   2.36697   2.38457   2.39719
 Alpha virt. eigenvalues --    2.39721   2.40455   2.40456   2.45379   2.47419
 Alpha virt. eigenvalues --    2.47420   2.47891   2.47894   2.48405   2.50365
 Alpha virt. eigenvalues --    2.50367   2.52056   2.54471   2.55259   2.55260
 Alpha virt. eigenvalues --    2.56350   2.56356   2.57087   2.59146   2.59417
 Alpha virt. eigenvalues --    2.59420   2.60899   2.61857   2.61858   2.64938
 Alpha virt. eigenvalues --    2.67700   2.67703   2.68708   2.68711   2.69447
 Alpha virt. eigenvalues --    2.72514   2.72515   2.72658   2.72997   2.73000
 Alpha virt. eigenvalues --    2.73731   2.73732   2.74282   2.74554   2.77822
 Alpha virt. eigenvalues --    2.78433   2.78434   2.80162   2.81704   2.81705
 Alpha virt. eigenvalues --    2.82474   2.83513   2.83514   2.84076   2.84076
 Alpha virt. eigenvalues --    2.85335   2.86553   2.89117   2.89118   2.90660
 Alpha virt. eigenvalues --    2.90662   2.90667   2.90668   2.91041   2.94373
 Alpha virt. eigenvalues --    2.97073   2.98809   2.98810   2.99964   3.04135
 Alpha virt. eigenvalues --    3.04138   3.13509   3.15047   3.15049   3.16958
 Alpha virt. eigenvalues --    3.16960   3.25252   3.26495   3.26772   3.26773
 Alpha virt. eigenvalues --    3.27340   3.27343   3.27677   3.33550   3.35562
 Alpha virt. eigenvalues --    3.35564   3.37308   3.37310   3.44843   3.45578
 Alpha virt. eigenvalues --    3.46974   3.46978   3.47677   3.47681   3.49286
 Alpha virt. eigenvalues --    3.49883   3.50585   3.50771   3.50774   3.50958
 Alpha virt. eigenvalues --    3.50958   3.56148   4.06315   4.16433   4.16434
 Alpha virt. eigenvalues --    4.21691   4.21691   4.21772   4.24109   4.27194
 Alpha virt. eigenvalues --    4.27196   4.41678   4.41680   4.42096   4.49630
 Alpha virt. eigenvalues --    4.49630   4.51095   4.51096   4.54692   4.60933
 Alpha virt. eigenvalues --    4.65980   4.68948   4.68948   4.77680   4.77683
 Alpha virt. eigenvalues --    4.95573
          Condensed to atoms (all electrons):
               1          2          3          4          5          6
     1  C    5.188670   0.594750  -0.079349  -0.062094  -0.079349   0.017076
     2  C    0.594750   5.134874   0.194612  -0.079345   0.194612   0.042411
     3  C   -0.079349   0.194612   5.134918   0.594738   0.042411   0.194621
     4  C   -0.062094  -0.079345   0.594738   5.188690   0.017075  -0.079352
     5  C   -0.079349   0.194612   0.042411   0.017075   5.134918  -0.092439
     6  C    0.017076   0.042411   0.194621  -0.079352  -0.092439   5.134918
     7  C   -0.002835  -0.092432   0.042411   0.017075   0.042411   0.194612
     8  C    0.017076   0.042411  -0.092439  -0.002834   0.194621   0.042411
     9  C   -0.000025  -0.002835   0.017076   0.000086   0.017076  -0.079349
    10  C    0.000086   0.017075  -0.079352  -0.062100  -0.002834   0.594738
    11  C   -0.062094  -0.079345   0.017075   0.000086   0.594738  -0.002834
    12  C    0.000086   0.017075  -0.002834  -0.000025  -0.079352   0.017075
    13  C   -0.000001  -0.000741  -0.038260  -0.014916   0.000038  -0.004678
    14  H    0.000000   0.000024   0.001114   0.003065  -0.000001   0.000126
    15  H    0.000000   0.000006   0.003205   0.000303  -0.000001  -0.007042
    16  C    0.000392   0.008133  -0.004678   0.335452  -0.000205  -0.038260
    17  H   -0.000033  -0.000095   0.000126  -0.039163   0.000004   0.001114
    18  H    0.000094  -0.000336  -0.007042  -0.036133   0.000004   0.003205
    19  C    0.000000  -0.000205   0.008132   0.000393   0.000038  -0.004665
    20  H    0.000000   0.000004  -0.000095  -0.000033  -0.000001   0.000125
    21  H    0.000000   0.000004  -0.000336   0.000094  -0.000001  -0.007043
    22  C    0.000000   0.000038  -0.000741  -0.000002  -0.000205  -0.038269
    23  H    0.000000  -0.000001   0.000024   0.000000   0.000004   0.001115
    24  H    0.000000  -0.000001   0.000006   0.000000   0.000004   0.003204
    25  C    0.000000   0.000038  -0.000205   0.000000  -0.000741   0.008133
    26  H    0.000000  -0.000001   0.000004   0.000000   0.000024  -0.000095
    27  H    0.000000  -0.000001   0.000004   0.000000   0.000006  -0.000336
    28  C    0.000000  -0.000205   0.000038   0.000000   0.008132  -0.000741
    29  H    0.000000   0.000004  -0.000001   0.000000  -0.000095   0.000024
    30  H    0.000000   0.000004  -0.000001   0.000000  -0.000336   0.000006
    31  C   -0.000001  -0.000741   0.000038   0.000000  -0.038260  -0.000205
    32  H    0.000000   0.000024  -0.000001   0.000000   0.001114   0.000004
    33  H    0.000000   0.000006  -0.000001   0.000000   0.003205   0.000004
    34  C    0.000392   0.008133  -0.000205   0.000000  -0.004678   0.000038
    35  H   -0.000033  -0.000095   0.000004   0.000000   0.000126  -0.000001
    36  H    0.000094  -0.000336   0.000004   0.000000  -0.007042  -0.000001
    37  C   -0.014910  -0.038264  -0.000741  -0.000001  -0.004665   0.000038
    38  H    0.003063   0.001115   0.000024   0.000000   0.000125  -0.000001
    39  H    0.000302   0.003205   0.000006   0.000000  -0.007043  -0.000001
    40  C    0.335448  -0.004661   0.008133   0.000392  -0.038269  -0.000205
    41  H   -0.039165   0.000123  -0.000095  -0.000033   0.001115   0.000004
    42  H   -0.036132  -0.007039  -0.000336   0.000094   0.003204   0.000004
    43  C    0.335448  -0.004661  -0.038269  -0.014908   0.008133  -0.000741
    44  H   -0.039165   0.000123   0.001115   0.003064  -0.000095   0.000024
    45  H   -0.036132  -0.007039   0.003204   0.000302  -0.000336   0.000006
    46  C   -0.014910  -0.038264  -0.004665   0.335459  -0.000741   0.008132
    47  H    0.003063   0.001115   0.000125  -0.039159   0.000024  -0.000095
    48  H    0.000302   0.003205  -0.007043  -0.036138   0.000006  -0.000336
               7          8          9         10         11         12
     1  C   -0.002835   0.017076  -0.000025   0.000086  -0.062094   0.000086
     2  C   -0.092432   0.042411  -0.002835   0.017075  -0.079345   0.017075
     3  C    0.042411  -0.092439   0.017076  -0.079352   0.017075  -0.002834
     4  C    0.017075  -0.002834   0.000086  -0.062100   0.000086  -0.000025
     5  C    0.042411   0.194621   0.017076  -0.002834   0.594738  -0.079352
     6  C    0.194612   0.042411  -0.079349   0.594738  -0.002834   0.017075
     7  C    5.134874   0.194612   0.594750  -0.079345   0.017075  -0.079345
     8  C    0.194612   5.134918  -0.079349   0.017075  -0.079352   0.594738
     9  C    0.594750  -0.079349   5.188670  -0.062094   0.000086  -0.062094
    10  C   -0.079345   0.017075  -0.062094   5.188690  -0.000025   0.000086
    11  C    0.017075  -0.079352   0.000086  -0.000025   5.188690  -0.062100
    12  C   -0.079345   0.594738  -0.062094   0.000086  -0.062100   5.188690
    13  C    0.008133  -0.000205   0.000392   0.335452   0.000000   0.000000
    14  H   -0.000095   0.000004  -0.000033  -0.039163   0.000000   0.000000
    15  H   -0.000336   0.000004   0.000094  -0.036133   0.000000   0.000000
    16  C   -0.000741   0.000038  -0.000001  -0.014916   0.000000   0.000000
    17  H    0.000024  -0.000001   0.000000   0.003065   0.000000   0.000000
    18  H    0.000006  -0.000001   0.000000   0.000303   0.000000   0.000000
    19  C   -0.038264  -0.000741  -0.014910   0.335459   0.000000  -0.000001
    20  H    0.001115   0.000024   0.003063  -0.039159   0.000000   0.000000
    21  H    0.003205   0.000006   0.000302  -0.036138   0.000000   0.000000
    22  C   -0.004661   0.008133   0.335448  -0.014908   0.000000   0.000392
    23  H    0.000123  -0.000095  -0.039165   0.003064   0.000000  -0.000033
    24  H   -0.007039  -0.000336  -0.036132   0.000302   0.000000   0.000094
    25  C   -0.004661  -0.038269   0.335448   0.000392  -0.000002  -0.014908
    26  H    0.000123   0.001115  -0.039165  -0.000033   0.000000   0.003064
    27  H   -0.007039   0.003204  -0.036132   0.000094   0.000000   0.000302
    28  C   -0.038264  -0.004665  -0.014910  -0.000001   0.000393   0.335459
    29  H    0.001115   0.000125   0.003063   0.000000  -0.000033  -0.039159
    30  H    0.003205  -0.007043   0.000302   0.000000   0.000094  -0.036138
    31  C    0.008133  -0.004678   0.000392   0.000000  -0.014916   0.335452
    32  H   -0.000095   0.000126  -0.000033   0.000000   0.003065  -0.039163
    33  H   -0.000336  -0.007042   0.000094   0.000000   0.000303  -0.036133
    34  C   -0.000741  -0.038260  -0.000001   0.000000   0.335452  -0.014916
    35  H    0.000024   0.001114   0.000000   0.000000  -0.039163   0.003065
    36  H    0.000006   0.003205   0.000000   0.000000  -0.036133   0.000303
    37  C   -0.000205   0.008132   0.000000   0.000000   0.335459   0.000393
    38  H    0.000004  -0.000095   0.000000   0.000000  -0.039159  -0.000033
    39  H    0.000004  -0.000336   0.000000   0.000000  -0.036138   0.000094
    40  C    0.000038  -0.000741   0.000000   0.000000  -0.014908  -0.000002
    41  H   -0.000001   0.000024   0.000000   0.000000   0.003064   0.000000
    42  H   -0.000001   0.000006   0.000000   0.000000   0.000302   0.000000
    43  C    0.000038  -0.000205   0.000000  -0.000002   0.000392   0.000000
    44  H   -0.000001   0.000004   0.000000   0.000000  -0.000033   0.000000
    45  H   -0.000001   0.000004   0.000000   0.000000   0.000094   0.000000
    46  C   -0.000205   0.000038   0.000000   0.000393  -0.000001   0.000000
    47  H    0.000004  -0.000001   0.000000  -0.000033   0.000000   0.000000
    48  H    0.000004  -0.000001   0.000000   0.000094   0.000000   0.000000
              13         14         15         16         17         18
     1  C   -0.000001   0.000000   0.000000   0.000392  -0.000033   0.000094
     2  C   -0.000741   0.000024   0.000006   0.008133  -0.000095  -0.000336
     3  C   -0.038260   0.001114   0.003205  -0.004678   0.000126  -0.007042
     4  C   -0.014916   0.003065   0.000303   0.335452  -0.039163  -0.036133
     5  C    0.000038  -0.000001  -0.000001  -0.000205   0.000004   0.000004
     6  C   -0.004678   0.000126  -0.007042  -0.038260   0.001114   0.003205
     7  C    0.008133  -0.000095  -0.000336  -0.000741   0.000024   0.000006
     8  C   -0.000205   0.000004   0.000004   0.000038  -0.000001  -0.000001
     9  C    0.000392  -0.000033   0.000094  -0.000001   0.000000   0.000000
    10  C    0.335452  -0.039163  -0.036133  -0.014916   0.003065   0.000303
    11  C    0.000000   0.000000   0.000000   0.000000   0.000000   0.000000
    12  C    0.000000   0.000000   0.000000   0.000000   0.000000   0.000000
    13  C    5.016405   0.369997   0.363610   0.325565  -0.028605  -0.032971
    14  H    0.369997   0.650356  -0.042082  -0.028605   0.000890  -0.010253
    15  H    0.363610  -0.042082   0.642926  -0.032971  -0.010253   0.006823
    16  C    0.325565  -0.028605  -0.032971   5.016405   0.369997   0.363610
    17  H   -0.028605   0.000890  -0.010253   0.369997   0.650356  -0.042082
    18  H   -0.032971  -0.010253   0.006823   0.363610  -0.042082   0.642926
    19  C   -0.069702  -0.002813  -0.000257   0.004517  -0.000164  -0.000108
    20  H   -0.002812   0.000790   0.003161   0.000332  -0.000011   0.000045
    21  H   -0.000259   0.003162  -0.000378  -0.000397   0.000002  -0.000102
    22  C    0.004518   0.000332  -0.000397  -0.000135   0.000002  -0.000005
    23  H   -0.000164  -0.000011   0.000002   0.000002   0.000000   0.000000
    24  H   -0.000108   0.000045  -0.000101  -0.000005   0.000000   0.000000
    25  C    0.000002   0.000000   0.000000   0.000000   0.000000   0.000000
    26  H    0.000000   0.000000   0.000000   0.000000   0.000000   0.000000
    27  H    0.000000   0.000000   0.000000   0.000000   0.000000   0.000000
    28  C    0.000000   0.000000   0.000000   0.000000   0.000000   0.000000
    29  H    0.000000   0.000000   0.000000   0.000000   0.000000   0.000000
    30  H    0.000000   0.000000   0.000000   0.000000   0.000000   0.000000
    31  C    0.000000   0.000000   0.000000   0.000000   0.000000   0.000000
    32  H    0.000000   0.000000   0.000000   0.000000   0.000000   0.000000
    33  H    0.000000   0.000000   0.000000   0.000000   0.000000   0.000000
    34  C    0.000000   0.000000   0.000000   0.000000   0.000000   0.000000
    35  H    0.000000   0.000000   0.000000   0.000000   0.000000   0.000000
    36  H    0.000000   0.000000   0.000000   0.000000   0.000000   0.000000
    37  C    0.000000   0.000000   0.000000   0.000000   0.000000   0.000000
    38  H    0.000000   0.000000   0.000000   0.000000   0.000000   0.000000
    39  H    0.000000   0.000000   0.000000   0.000000   0.000000   0.000000
    40  C    0.000000   0.000000   0.000000   0.000002   0.000000   0.000000
    41  H    0.000000   0.000000   0.000000   0.000000   0.000000   0.000000
    42  H    0.000000   0.000000   0.000000   0.000000   0.000000   0.000000
    43  C   -0.000135   0.000002  -0.000005   0.004518   0.000332  -0.000397
    44  H    0.000002   0.000000   0.000000  -0.000164  -0.000011   0.000002
    45  H   -0.000005   0.000000   0.000000  -0.000108   0.000045  -0.000101
    46  C    0.004517  -0.000164  -0.000108  -0.069702  -0.002813  -0.000257
    47  H    0.000332  -0.000011   0.000045  -0.002812   0.000790   0.003161
    48  H   -0.000397   0.000002  -0.000102  -0.000259   0.003162  -0.000378
              19         20         21         22         23         24
     1  C    0.000000   0.000000   0.000000   0.000000   0.000000   0.000000
     2  C   -0.000205   0.000004   0.000004   0.000038  -0.000001  -0.000001
     3  C    0.008132  -0.000095  -0.000336  -0.000741   0.000024   0.000006
     4  C    0.000393  -0.000033   0.000094  -0.000002   0.000000   0.000000
     5  C    0.000038  -0.000001  -0.000001  -0.000205   0.000004   0.000004
     6  C   -0.004665   0.000125  -0.007043  -0.038269   0.001115   0.003204
     7  C   -0.038264   0.001115   0.003205  -0.004661   0.000123  -0.007039
     8  C   -0.000741   0.000024   0.000006   0.008133  -0.000095  -0.000336
     9  C   -0.014910   0.003063   0.000302   0.335448  -0.039165  -0.036132
    10  C    0.335459  -0.039159  -0.036138  -0.014908   0.003064   0.000302
    11  C    0.000000   0.000000   0.000000   0.000000   0.000000   0.000000
    12  C   -0.000001   0.000000   0.000000   0.000392  -0.000033   0.000094
    13  C   -0.069702  -0.002812  -0.000259   0.004518  -0.000164  -0.000108
    14  H   -0.002813   0.000790   0.003162   0.000332  -0.000011   0.000045
    15  H   -0.000257   0.003161  -0.000378  -0.000397   0.000002  -0.000101
    16  C    0.004517   0.000332  -0.000397  -0.000135   0.000002  -0.000005
    17  H   -0.000164  -0.000011   0.000002   0.000002   0.000000   0.000000
    18  H   -0.000108   0.000045  -0.000102  -0.000005   0.000000   0.000000
    19  C    5.016402   0.369994   0.363618   0.325546  -0.028601  -0.032965
    20  H    0.369994   0.650347  -0.042085  -0.028601   0.000892  -0.010255
    21  H    0.363618  -0.042085   0.642925  -0.032967  -0.010256   0.006822
    22  C    0.325546  -0.028601  -0.032967   5.016423   0.369996   0.363613
    23  H   -0.028601   0.000892  -0.010256   0.369996   0.650353  -0.042088
    24  H   -0.032965  -0.010255   0.006822   0.363613  -0.042088   0.642926
    25  C    0.004517  -0.000164  -0.000108  -0.069709  -0.002809  -0.000261
    26  H    0.000332  -0.000011   0.000045  -0.002809   0.000787   0.003164
    27  H   -0.000397   0.000002  -0.000102  -0.000261   0.003164  -0.000378
    28  C   -0.000135   0.000002  -0.000005   0.004517   0.000332  -0.000397
    29  H    0.000002   0.000000   0.000000  -0.000164  -0.000011   0.000002
    30  H   -0.000005   0.000000   0.000000  -0.000108   0.000045  -0.000102
    31  C    0.000000   0.000000   0.000000   0.000002   0.000000   0.000000
    32  H    0.000000   0.000000   0.000000   0.000000   0.000000   0.000000
    33  H    0.000000   0.000000   0.000000   0.000000   0.000000   0.000000
    34  C    0.000000   0.000000   0.000000   0.000000   0.000000   0.000000
    35  H    0.000000   0.000000   0.000000   0.000000   0.000000   0.000000
    36  H    0.000000   0.000000   0.000000   0.000000   0.000000   0.000000
    37  C    0.000000   0.000000   0.000000   0.000000   0.000000   0.000000
    38  H    0.000000   0.000000   0.000000   0.000000   0.000000   0.000000
    39  H    0.000000   0.000000   0.000000   0.000000   0.000000   0.000000
    40  C    0.000000   0.000000   0.000000   0.000000   0.000000   0.000000
    41  H    0.000000   0.000000   0.000000   0.000000   0.000000   0.000000
    42  H    0.000000   0.000000   0.000000   0.000000   0.000000   0.000000
    43  C    0.000000   0.000000   0.000000   0.000000   0.000000   0.000000
    44  H    0.000000   0.000000   0.000000   0.000000   0.000000   0.000000
    45  H    0.000000   0.000000   0.000000   0.000000   0.000000   0.000000
    46  C    0.000002   0.000000   0.000000   0.000000   0.000000   0.000000
    47  H    0.000000   0.000000   0.000000   0.000000   0.000000   0.000000
    48  H    0.000000   0.000000   0.000000   0.000000   0.000000   0.000000
              25         26         27         28         29         30
     1  C    0.000000   0.000000   0.000000   0.000000   0.000000   0.000000
     2  C    0.000038  -0.000001  -0.000001  -0.000205   0.000004   0.000004
     3  C   -0.000205   0.000004   0.000004   0.000038  -0.000001  -0.000001
     4  C    0.000000   0.000000   0.000000   0.000000   0.000000   0.000000
     5  C   -0.000741   0.000024   0.000006   0.008132  -0.000095  -0.000336
     6  C    0.008133  -0.000095  -0.000336  -0.000741   0.000024   0.000006
     7  C   -0.004661   0.000123  -0.007039  -0.038264   0.001115   0.003205
     8  C   -0.038269   0.001115   0.003204  -0.004665   0.000125  -0.007043
     9  C    0.335448  -0.039165  -0.036132  -0.014910   0.003063   0.000302
    10  C    0.000392  -0.000033   0.000094  -0.000001   0.000000   0.000000
    11  C   -0.000002   0.000000   0.000000   0.000393  -0.000033   0.000094
    12  C   -0.014908   0.003064   0.000302   0.335459  -0.039159  -0.036138
    13  C    0.000002   0.000000   0.000000   0.000000   0.000000   0.000000
    14  H    0.000000   0.000000   0.000000   0.000000   0.000000   0.000000
    15  H    0.000000   0.000000   0.000000   0.000000   0.000000   0.000000
    16  C    0.000000   0.000000   0.000000   0.000000   0.000000   0.000000
    17  H    0.000000   0.000000   0.000000   0.000000   0.000000   0.000000
    18  H    0.000000   0.000000   0.000000   0.000000   0.000000   0.000000
    19  C    0.004517   0.000332  -0.000397  -0.000135   0.000002  -0.000005
    20  H   -0.000164  -0.000011   0.000002   0.000002   0.000000   0.000000
    21  H   -0.000108   0.000045  -0.000102  -0.000005   0.000000   0.000000
    22  C   -0.069709  -0.002809  -0.000261   0.004517  -0.000164  -0.000108
    23  H   -0.002809   0.000787   0.003164   0.000332  -0.000011   0.000045
    24  H   -0.000261   0.003164  -0.000378  -0.000397   0.000002  -0.000102
    25  C    5.016423   0.369996   0.363613   0.325546  -0.028601  -0.032967
    26  H    0.369996   0.650353  -0.042088  -0.028601   0.000892  -0.010256
    27  H    0.363613  -0.042088   0.642926  -0.032965  -0.010255   0.006822
    28  C    0.325546  -0.028601  -0.032965   5.016402   0.369994   0.363618
    29  H   -0.028601   0.000892  -0.010255   0.369994   0.650347  -0.042085
    30  H   -0.032967  -0.010256   0.006822   0.363618  -0.042085   0.642925
    31  C    0.004518  -0.000164  -0.000108  -0.069702  -0.002812  -0.000259
    32  H    0.000332  -0.000011   0.000045  -0.002813   0.000790   0.003162
    33  H   -0.000397   0.000002  -0.000101  -0.000257   0.003161  -0.000378
    34  C   -0.000135   0.000002  -0.000005   0.004517   0.000332  -0.000397
    35  H    0.000002   0.000000   0.000000  -0.000164  -0.000011   0.000002
    36  H   -0.000005   0.000000   0.000000  -0.000108   0.000045  -0.000102
    37  C    0.000000   0.000000   0.000000   0.000002   0.000000   0.000000
    38  H    0.000000   0.000000   0.000000   0.000000   0.000000   0.000000
    39  H    0.000000   0.000000   0.000000   0.000000   0.000000   0.000000
    40  C    0.000000   0.000000   0.000000   0.000000   0.000000   0.000000
    41  H    0.000000   0.000000   0.000000   0.000000   0.000000   0.000000
    42  H    0.000000   0.000000   0.000000   0.000000   0.000000   0.000000
    43  C    0.000000   0.000000   0.000000   0.000000   0.000000   0.000000
    44  H    0.000000   0.000000   0.000000   0.000000   0.000000   0.000000
    45  H    0.000000   0.000000   0.000000   0.000000   0.000000   0.000000
    46  C    0.000000   0.000000   0.000000   0.000000   0.000000   0.000000
    47  H    0.000000   0.000000   0.000000   0.000000   0.000000   0.000000
    48  H    0.000000   0.000000   0.000000   0.000000   0.000000   0.000000
              31         32         33         34         35         36
     1  C   -0.000001   0.000000   0.000000   0.000392  -0.000033   0.000094
     2  C   -0.000741   0.000024   0.000006   0.008133  -0.000095  -0.000336
     3  C    0.000038  -0.000001  -0.000001  -0.000205   0.000004   0.000004
     4  C    0.000000   0.000000   0.000000   0.000000   0.000000   0.000000
     5  C   -0.038260   0.001114   0.003205  -0.004678   0.000126  -0.007042
     6  C   -0.000205   0.000004   0.000004   0.000038  -0.000001  -0.000001
     7  C    0.008133  -0.000095  -0.000336  -0.000741   0.000024   0.000006
     8  C   -0.004678   0.000126  -0.007042  -0.038260   0.001114   0.003205
     9  C    0.000392  -0.000033   0.000094  -0.000001   0.000000   0.000000
    10  C    0.000000   0.000000   0.000000   0.000000   0.000000   0.000000
    11  C   -0.014916   0.003065   0.000303   0.335452  -0.039163  -0.036133
    12  C    0.335452  -0.039163  -0.036133  -0.014916   0.003065   0.000303
    13  C    0.000000   0.000000   0.000000   0.000000   0.000000   0.000000
    14  H    0.000000   0.000000   0.000000   0.000000   0.000000   0.000000
    15  H    0.000000   0.000000   0.000000   0.000000   0.000000   0.000000
    16  C    0.000000   0.000000   0.000000   0.000000   0.000000   0.000000
    17  H    0.000000   0.000000   0.000000   0.000000   0.000000   0.000000
    18  H    0.000000   0.000000   0.000000   0.000000   0.000000   0.000000
    19  C    0.000000   0.000000   0.000000   0.000000   0.000000   0.000000
    20  H    0.000000   0.000000   0.000000   0.000000   0.000000   0.000000
    21  H    0.000000   0.000000   0.000000   0.000000   0.000000   0.000000
    22  C    0.000002   0.000000   0.000000   0.000000   0.000000   0.000000
    23  H    0.000000   0.000000   0.000000   0.000000   0.000000   0.000000
    24  H    0.000000   0.000000   0.000000   0.000000   0.000000   0.000000
    25  C    0.004518   0.000332  -0.000397  -0.000135   0.000002  -0.000005
    26  H   -0.000164  -0.000011   0.000002   0.000002   0.000000   0.000000
    27  H   -0.000108   0.000045  -0.000101  -0.000005   0.000000   0.000000
    28  C   -0.069702  -0.002813  -0.000257   0.004517  -0.000164  -0.000108
    29  H   -0.002812   0.000790   0.003161   0.000332  -0.000011   0.000045
    30  H   -0.000259   0.003162  -0.000378  -0.000397   0.000002  -0.000102
    31  C    5.016405   0.369997   0.363610   0.325565  -0.028605  -0.032971
    32  H    0.369997   0.650356  -0.042082  -0.028605   0.000890  -0.010253
    33  H    0.363610  -0.042082   0.642926  -0.032971  -0.010253   0.006823
    34  C    0.325565  -0.028605  -0.032971   5.016405   0.369997   0.363610
    35  H   -0.028605   0.000890  -0.010253   0.369997   0.650356  -0.042082
    36  H   -0.032971  -0.010253   0.006823   0.363610  -0.042082   0.642926
    37  C    0.004517  -0.000164  -0.000108  -0.069702  -0.002813  -0.000257
    38  H    0.000332  -0.000011   0.000045  -0.002812   0.000790   0.003161
    39  H   -0.000397   0.000002  -0.000102  -0.000259   0.003162  -0.000378
    40  C   -0.000135   0.000002  -0.000005   0.004518   0.000332  -0.000397
    41  H    0.000002   0.000000   0.000000  -0.000164  -0.000011   0.000002
    42  H   -0.000005   0.000000   0.000000  -0.000108   0.000045  -0.000101
    43  C    0.000000   0.000000   0.000000   0.000002   0.000000   0.000000
    44  H    0.000000   0.000000   0.000000   0.000000   0.000000   0.000000
    45  H    0.000000   0.000000   0.000000   0.000000   0.000000   0.000000
    46  C    0.000000   0.000000   0.000000   0.000000   0.000000   0.000000
    47  H    0.000000   0.000000   0.000000   0.000000   0.000000   0.000000
    48  H    0.000000   0.000000   0.000000   0.000000   0.000000   0.000000
              37         38         39         40         41         42
     1  C   -0.014910   0.003063   0.000302   0.335448  -0.039165  -0.036132
[truncated: 391,898 more chars]
