# Supplementary material for: HOMA Index Establishes Similarity to a Reference Molecule
Source: J Chem Inf Model. 2023 Dec 6;63(24):7744–54. doi: 10.1021/acs.jcim.3c01551 (PMC10751799; doi:10.1021/acs.jcim.3c01551)
Supplement: Supplementary file 3 — ci3c01551_si_003.zip [file ci3c01551_si_003.zip › 28.log]

 Default is to use a total of   4 processors:
                                4 via shared-memory
                                1 via Linda
 Entering Link 1 = C:\G09W\l1.exe PID=     27908.
  
 Copyright (c) 1988,1990,1992,1993,1995,1998,2003,2009,2013,
            Gaussian, Inc.  All Rights Reserved.
  
 This is part of the Gaussian(R) 09 program.  It is based on
 the Gaussian(R) 03 system (copyright 2003, Gaussian, Inc.),
 the Gaussian(R) 98 system (copyright 1998, Gaussian, Inc.),
 the Gaussian(R) 94 system (copyright 1995, Gaussian, Inc.),
 the Gaussian 92(TM) system (copyright 1992, Gaussian, Inc.),
 the Gaussian 90(TM) system (copyright 1990, Gaussian, Inc.),
 the Gaussian 88(TM) system (copyright 1988, Gaussian, Inc.),
 the Gaussian 86(TM) system (copyright 1986, Carnegie Mellon
 University), and the Gaussian 82(TM) system (copyright 1983,
 Carnegie Mellon University). Gaussian is a federally registered
 trademark of Gaussian, Inc.
  
 This software contains proprietary and confidential information,
 including trade secrets, belonging to Gaussian, Inc.
  
 This software is provided under written license and may be
 used, copied, transmitted, or stored only in accord with that
 written license.
  
 The following legend is applicable only to US Government
 contracts under FAR:
  
                    RESTRICTED RIGHTS LEGEND
  
 Use, reproduction and disclosure by the US Government is
 subject to restrictions as set forth in subparagraphs (a)
 and (c) of the Commercial Computer Software - Restricted
 Rights clause in FAR 52.227-19.
  
 Gaussian, Inc.
 340 Quinnipiac St., Bldg. 40, Wallingford CT 06492
  
  
 ---------------------------------------------------------------
 Warning -- This program may not be used in any manner that
 competes with the business of Gaussian, Inc. or will provide
 assistance to any competitor of Gaussian, Inc.  The licensee
 of this program is prohibited from giving any competitor of
 Gaussian, Inc. access to this program.  By using this program,
 the user acknowledges that Gaussian, Inc. is engaged in the
 business of creating and licensing software in the field of
 computational chemistry and represents and warrants to the
 licensee that it is not a competitor of Gaussian, Inc. and that
 it will not use this program in any manner prohibited above.
 ---------------------------------------------------------------
  

 Cite this work as:
 Gaussian 09, Revision D.01,
 M. J. Frisch, G. W. Trucks, H. B. Schlegel, G. E. Scuseria, 
 M. A. Robb, J. R. Cheeseman, G. Scalmani, V. Barone, B. Mennucci, 
 G. A. Petersson, H. Nakatsuji, M. Caricato, X. Li, H. P. Hratchian, 
 A. F. Izmaylov, J. Bloino, G. Zheng, J. L. Sonnenberg, M. Hada, 
 M. Ehara, K. Toyota, R. Fukuda, J. Hasegawa, M. Ishida, T. Nakajima, 
 Y. Honda, O. Kitao, H. Nakai, T. Vreven, J. A. Montgomery, Jr., 
 J. E. Peralta, F. Ogliaro, M. Bearpark, J. J. Heyd, E. Brothers, 
 K. N. Kudin, V. N. Staroverov, T. Keith, R. Kobayashi, J. Normand, 
 K. Raghavachari, A. Rendell, J. C. Burant, S. S. Iyengar, J. Tomasi, 
 M. Cossi, N. Rega, J. M. Millam, M. Klene, J. E. Knox, J. B. Cross, 
 V. Bakken, C. Adamo, J. Jaramillo, R. Gomperts, R. E. Stratmann, 
 O. Yazyev, A. J. Austin, R. Cammi, C. Pomelli, J. W. Ochterski, 
 R. L. Martin, K. Morokuma, V. G. Zakrzewski, G. A. Voth, 
 P. Salvador, J. J. Dannenberg, S. Dapprich, A. D. Daniels, 
 O. Farkas, J. B. Foresman, J. V. Ortiz, J. Cioslowski, 
 and D. J. Fox, Gaussian, Inc., Wallingford CT, 2013.
 
 ******************************************
 Gaussian 09:  EM64W-G09RevD.01 13-Apr-2013
                31-Mar-2022 
 ******************************************
 ----------------------------------------------------------------------
 #p opt freq b3lyp/6-31d,p nosymm empiricaldispersion=gd3 int=(grid=ult
 rafine,acc2e=12) scf=(maxcyc=500,ferm,novaracc,noincfoc,intrep)
 ----------------------------------------------------------------------
 1/14=-1,18=20,19=15,26=4,38=1/1,3;
 2/9=110,12=2,15=1,17=6,18=5,40=1/2;
 3/5=11,6=6,11=2,16=1,25=1,30=1,71=1,74=-5,75=-5,124=31/1,2,3;
 4//1;
 5/5=100002,7=500,17=20,22=13,38=1,87=12/2;
 6/7=2,8=2,9=2,10=2,28=1/1;
 7/30=1,87=12/1,2,3,16;
 1/14=-1,18=20,19=15,26=4/3(2);
 2/9=110,15=1/2;
 99//99;
 2/9=110,15=1/2;
 3/5=11,6=6,11=2,16=1,25=1,30=1,71=1,74=-5,75=-5,124=31/1,2,3;
 4/5=5,16=3,69=1/1;
 5/5=100002,7=500,17=20,22=13,38=1,87=12/2;
 7/30=1,87=12/1,2,3,16;
 1/14=-1,18=20,19=15,26=4/3(-5);
 2/9=110,15=1/2;
 6/7=2,8=2,9=2,10=2,19=2,28=1/1;
 99/9=1/99;
 Leave Link    1 at Thu Mar 31 22:23:38 2022, MaxMem=           0 cpu:         0.0
 (Enter C:\G09W\l101.exe)
 ------
 AA opt
 ------
 Symbolic Z-matrix:
 Charge =  0 Multiplicity = 1
 C                    -0.16622   0.14628   0. 
 C                     1.37702   0.14628   0. 
 C                     1.37696   1.68947   0. 
 C                    -0.16627   1.68946  -0.00027 
 H                     2.16194  -0.63859   0.00014 
 H                     2.16187   2.47437   0. 
 
 NAtoms=      6 NQM=        6 NQMF=       0 NMMI=      0 NMMIF=      0
                NMic=       0 NMicF=      0.
                    Isotopes and Nuclear Properties:
 (Nuclear quadrupole moments (NQMom) in fm**2, nuclear magnetic moments (NMagM)
  in nuclear magnetons)

  Atom         1           2           3           4           5           6
 IAtWgt=          12          12          12          12           1           1
 AtmWgt=  12.0000000  12.0000000  12.0000000  12.0000000   1.0078250   1.0078250
 NucSpn=           0           0           0           0           1           1
 AtZEff=   0.0000000   0.0000000   0.0000000   0.0000000   0.0000000   0.0000000
 NQMom=    0.0000000   0.0000000   0.0000000   0.0000000   0.0000000   0.0000000
 NMagM=    0.0000000   0.0000000   0.0000000   0.0000000   2.7928460   2.7928460
 AtZNuc=   6.0000000   6.0000000   6.0000000   6.0000000   1.0000000   1.0000000
 Leave Link  101 at Thu Mar 31 22:23:38 2022, MaxMem=    33554432 cpu:         0.0
 (Enter C:\G09W\l103.exe)

 GradGradGradGradGradGradGradGradGradGradGradGradGradGradGradGradGradGrad
 Berny optimization.
 Initialization pass.
                           ----------------------------
                           !    Initial Parameters    !
                           ! (Angstroms and Degrees)  !
 --------------------------                            --------------------------
 ! Name  Definition              Value          Derivative Info.                !
 --------------------------------------------------------------------------------
 ! R1    R(1,2)                  1.5432         estimate D2E/DX2                !
 ! R2    R(1,4)                  1.5432         estimate D2E/DX2                !
 ! R3    R(2,3)                  1.5432         estimate D2E/DX2                !
 ! R4    R(2,5)                  1.11           estimate D2E/DX2                !
 ! R5    R(3,4)                  1.5432         estimate D2E/DX2                !
 ! R6    R(3,6)                  1.11           estimate D2E/DX2                !
 ! A1    A(2,1,4)               90.0016         estimate D2E/DX2                !
 ! A2    A(1,2,3)               89.9977         estimate D2E/DX2                !
 ! A3    A(1,2,5)              135.0019         estimate D2E/DX2                !
 ! A4    A(3,2,5)              135.0004         estimate D2E/DX2                !
 ! A5    A(2,3,4)               90.0022         estimate D2E/DX2                !
 ! A6    A(2,3,6)              134.9978         estimate D2E/DX2                !
 ! A7    A(4,3,6)              135.0            estimate D2E/DX2                !
 ! A8    A(1,4,3)               89.9985         estimate D2E/DX2                !
 ! D1    D(4,1,2,3)              0.01           estimate D2E/DX2                !
 ! D2    D(4,1,2,5)            180.0            estimate D2E/DX2                !
 ! D3    D(2,1,4,3)             -0.01           estimate D2E/DX2                !
 ! D4    D(1,2,3,4)             -0.01           estimate D2E/DX2                !
 ! D5    D(1,2,3,6)            180.0            estimate D2E/DX2                !
 ! D6    D(5,2,3,4)            180.0            estimate D2E/DX2                !
 ! D7    D(5,2,3,6)              0.01           estimate D2E/DX2                !
 ! D8    D(2,3,4,1)              0.01           estimate D2E/DX2                !
 ! D9    D(6,3,4,1)            180.0            estimate D2E/DX2                !
 --------------------------------------------------------------------------------
 Trust Radius=3.00D-01 FncErr=1.00D-07 GrdErr=1.00D-06
 Number of steps in this run=     33 maximum allowed number of steps=    100.
 GradGradGradGradGradGradGradGradGradGradGradGradGradGradGradGradGradGrad

 Leave Link  103 at Thu Mar 31 22:23:38 2022, MaxMem=    33554432 cpu:         0.0
 (Enter C:\G09W\l202.exe)
                          Input orientation:                          
 ---------------------------------------------------------------------
 Center     Atomic      Atomic             Coordinates (Angstroms)
 Number     Number       Type             X           Y           Z
 ---------------------------------------------------------------------
      1          6           0       -0.166223    0.146277    0.000000
      2          6           0        1.377024    0.146277    0.000000
      3          6           0        1.376963    1.689467    0.000000
      4          6           0       -0.166266    1.689464   -0.000270
      5          1           0        2.161943   -0.638591    0.000137
      6          1           0        2.161867    2.474373    0.000000
 ---------------------------------------------------------------------
                    Distance matrix (angstroms):
                    1          2          3          4          5
     1  C    0.000000
     2  C    1.543247   0.000000
     3  C    2.182397   1.543190   0.000000
     4  C    1.543187   2.182469   1.543229   0.000000
     5  H    2.456904   1.110007   2.456837   3.292476   0.000000
     6  H    3.292421   2.456830   1.110024   2.456886   3.112964
                    6
     6  H    0.000000
 Symmetry turned off by external request.
 Stoichiometry    C4H2
 Framework group  C1[X(C4H2)]
 Deg. of freedom    12
 Full point group                 C1      NOp   1
 Rotational constants (GHZ):     15.1922014     15.1038120      7.5739389
 Leave Link  202 at Thu Mar 31 22:23:38 2022, MaxMem=    33554432 cpu:         0.0
 (Enter C:\G09W\l301.exe)
 Standard basis: 6-31 (6D, 7F)
 Ernie: Thresh=  0.10000D-02 Tol=  0.10000D-05 Strict=F.
    40 basis functions,    96 primitive gaussians,    40 cartesian basis functions
    13 alpha electrons       13 beta electrons
       nuclear repulsion energy        79.8251366921 Hartrees.
 IExCor=  402 DFT=T Ex+Corr=B3LYP ExCW=0 ScaHFX=  0.200000
 ScaDFX=  0.800000  0.720000  1.000000  0.810000 ScalE2=  1.000000  1.000000
 IRadAn=      5 IRanWt=     -1 IRanGd=            0 ICorTp=0 IEmpDi=131
 NAtoms=    6 NActive=    6 NUniq=    6 SFac= 1.00D+00 NAtFMM=   60 NAOKFM=F Big=F
 Integral buffers will be    131072 words long.
 Raffenetti 2 integral format.
 Two-electron integral symmetry is turned off.
 R6Disp:  Grimme-D3 Dispersion energy=       -0.0013205195 Hartrees.
 Nuclear repulsion after empirical dispersion term =       79.8238161726 Hartrees.
 Leave Link  301 at Thu Mar 31 22:23:38 2022, MaxMem=    33554432 cpu:         0.0
 (Enter C:\G09W\l302.exe)
 NPDir=0 NMtPBC=     1 NCelOv=     1 NCel=       1 NClECP=     1 NCelD=      1
         NCelK=      1 NCelE2=     1 NClLst=     1 CellRange=     0.0.
 One-electron integrals computed using PRISM.
 NBasis=    40 RedAO= T EigKep=  2.75D-03  NBF=    40
 NBsUse=    40 1.00D-06 EigRej= -1.00D+00 NBFU=    40
 Precomputing XC quadrature grid using
 IXCGrd= 4 IRadAn=           5 IRanWt=          -1 IRanGd=           0 AccXCQ= 0.00D+00.
 Generated NRdTot=       0 NPtTot=           0 NUsed=           0 NTot=          32
 NSgBfM=    40    40    40    40    40 MxSgAt=     6 MxSgA2=     6.
 Leave Link  302 at Thu Mar 31 22:23:39 2022, MaxMem=    33554432 cpu:         1.0
 (Enter C:\G09W\l303.exe)
 DipDrv:  MaxL=1.
 Leave Link  303 at Thu Mar 31 22:23:39 2022, MaxMem=    33554432 cpu:         0.0
 (Enter C:\G09W\l401.exe)
 ExpMin= 1.61D-01 ExpMax= 3.05D+03 ExpMxC= 4.57D+02 IAcc=3 IRadAn=         5 AccDes= 0.00D+00
 Harris functional with IExCor=  402 and IRadAn=       5 diagonalized for initial guess.
 HarFok:  IExCor=  402 AccDes= 0.00D+00 IRadAn=         5 IDoV= 1 UseB2=F ITyADJ=14
 ICtDFT=  3500011 ScaDFX=  1.000000  1.000000  1.000000  1.000000
 FoFCou: FMM=F IPFlag=           0 FMFlag=      100000 FMFlg1=           0
         NFxFlg=           0 DoJE=T BraDBF=F KetDBF=T FulRan=T
         wScrn=  0.000000 ICntrl=     500 IOpCl=  0 I1Cent=   200000004 NGrid=           0
         NMat0=    1 NMatS0=      1 NMatT0=    0 NMatD0=    1 NMtDS0=    0 NMtDT0=    0
 Symmetry not used in FoFCou.
 Harris En= -153.222263979681    
 JPrj=0 DoOrth=F DoCkMO=F.
 Leave Link  401 at Thu Mar 31 22:23:39 2022, MaxMem=    33554432 cpu:         0.0
 (Enter C:\G09W\l502.exe)
 Closed shell SCF:
 Using DIIS extrapolation, IDIIS=    10.
 Two-electron integral symmetry not used.
 Keep R1 ints in memory in canonical form, NReq=1459026.
 IVT=      259318 IEndB=      259318 NGot=    33554432 MDV=    32958505
 LenX=    32958505 LenY=    32956464
 Requested convergence on RMS density matrix=1.00D-08 within 500 cycles.
 Requested convergence on MAX density matrix=1.00D-06.
 Requested convergence on             energy=1.00D-06.
 Level shift goal  0.100 maximum shift  0.100.
 No special actions if energy rises.
 Dynamic level shift is on during FON iterations.
 FoFCou: FMM=F IPFlag=           0 FMFlag=           0 FMFlg1=           0
         NFxFlg=           0 DoJE=F BraDBF=F KetDBF=F FulRan=T
         wScrn=  0.000000 ICntrl=     600 IOpCl=  0 I1Cent=           0 NGrid=           0
         NMat0=    1 NMatS0=    820 NMatT0=    0 NMatD0=    1 NMtDS0=    0 NMtDT0=    0
 Symmetry not used in FoFCou.

 Cycle   1  Pass 1  IDiag  1:
 E= -153.157537536773    
 DIIS: error= 3.89D-02 at cycle   1 NSaved=   1.
 NSaved= 1 IEnMin= 1 EnMin= -153.157537536773     IErMin= 1 ErrMin= 3.89D-02
 ErrMax= 3.89D-02  0.00D+00 EMaxC= 1.00D+00 BMatC= 3.57D-02 BMatP= 3.57D-02
 IDIUse=1 WtCom= 1.00D+00 WtEn= 0.00D+00
 Coeff-Com:  0.100D+01
 Coeff:      0.100D+01
 Gap=     0.000 Goal=     0.100 Shift=    0.100
 T= 1653. Gap= 0.068 NK=0 IS=   12 IE=   40 IFin=   14
          NO(<0.9)=   0  NV(>0.1)=   0     13.00e < EF      0.00e >EF  Err=1.8D-15
 GapD=    0.000 DampG=0.250 DampE=0.500 DampFc=0.1250 IDamp=-1.
 Damping current iteration by 1.25D-01
 RMSDP=2.00D-02 MaxDP=1.86D-01              OVMax= 2.13D-01

 Cycle   2  Pass 1  IDiag  1:
 E= -153.170411953653     Delta-E=       -0.012874416881 Rises=F Damp=T
 DIIS: error= 2.84D-02 at cycle   2 NSaved=   2.
 NSaved= 2 IEnMin= 2 EnMin= -153.170411953653     IErMin= 2 ErrMin= 2.84D-02
 ErrMax= 2.84D-02  0.00D+00 EMaxC= 1.00D+00 BMatC= 2.06D-02 BMatP= 3.57D-02
 IDIUse=1 WtCom= 1.00D+00 WtEn= 0.00D+00
 Coeff-Com: -0.266D+01 0.366D+01
 Coeff:     -0.266D+01 0.366D+01
 Gap=     0.064 Goal=     0.100 Shift=    0.036
 T= 1596. Gap= 0.091 NK=3 IS=    8 IE=   20 IFin=   15
          NO(<0.9)=   0  NV(>0.1)=   0     13.00e < EF      0.00e >EF  Err=1.8D-15
 GapD=    0.064 DampG=0.500 DampE=0.500 DampFc=0.2500 IDamp=-1.
 Damping current iteration by 2.50D-01
 RMSDP=1.21D-02 MaxDP=1.15D-01 DE=-1.29D-02 OVMax= 8.37D-02

 Cycle   3  Pass 1  IDiag  1:
 E= -153.183810747723     Delta-E=       -0.013398794069 Rises=F Damp=T
 DIIS: error= 2.09D-02 at cycle   3 NSaved=   3.
 NSaved= 3 IEnMin= 3 EnMin= -153.183810747723     IErMin= 3 ErrMin= 2.09D-02
 ErrMax= 2.09D-02  0.00D+00 EMaxC= 1.00D+00 BMatC= 1.08D-02 BMatP= 2.06D-02
 IDIUse=1 WtCom= 1.00D+00 WtEn= 0.00D+00
 Coeff-Com: -0.434D+00-0.167D+01 0.311D+01
 Coeff:     -0.434D+00-0.167D+01 0.311D+01
 Gap=     0.055 Goal=     0.100 Shift=    0.045
 T= 1484. Gap= 0.100 NK=3 IS=   12 IE=   20 IFin=   14
          NO(<0.9)=   0  NV(>0.1)=   0     13.00e < EF      0.00e >EF  Err=1.8D-15
 GapD=    0.055 DampG=0.500 DampE=0.500 DampFc=0.2500 IDamp=-1.
 Damping current iteration by 2.50D-01
 RMSDP=8.60D-03 MaxDP=8.65D-02 DE=-1.34D-02 OVMax= 9.21D-03

 Cycle   4  Pass 1  IDiag  1:
 E= -153.192333603494     Delta-E=       -0.008522855771 Rises=F Damp=T
 DIIS: error= 1.52D-02 at cycle   4 NSaved=   4.
 NSaved= 4 IEnMin= 4 EnMin= -153.192333603494     IErMin= 4 ErrMin= 1.52D-02
 ErrMax= 1.52D-02  0.00D+00 EMaxC= 1.00D+00 BMatC= 5.96D-03 BMatP= 1.08D-02
 IDIUse=1 WtCom= 1.00D+00 WtEn= 0.00D+00
 Coeff-Com:  0.141D+00-0.923D+00-0.119D+01 0.297D+01
 Coeff:      0.141D+00-0.923D+00-0.119D+01 0.297D+01
 Gap=     0.058 Goal=     0.100 Shift=    0.042
 T= 1295. Gap= 0.100 NK=3 IS=    8 IE=   20 IFin=   14
          NO(<0.9)=   0  NV(>0.1)=   0     13.00e < EF      0.00e >EF  Err=0.0D+00
 GapD=    0.058 DampG=0.500 DampE=0.500 DampFc=0.2500 IDamp=-1.
 Damping current iteration by 2.50D-01
 RMSDP=6.23D-03 MaxDP=6.37D-02 DE=-8.52D-03 OVMax= 2.34D-03

 Cycle   5  Pass 1  IDiag  1:
 E= -153.197994428987     Delta-E=       -0.005660825493 Rises=F Damp=T
 DIIS: error= 1.13D-02 at cycle   5 NSaved=   5.
 NSaved= 5 IEnMin= 5 EnMin= -153.197994428987     IErMin= 5 ErrMin= 1.13D-02
 ErrMax= 1.13D-02  0.00D+00 EMaxC= 1.00D+00 BMatC= 3.33D-03 BMatP= 5.96D-03
 IDIUse=1 WtCom= 1.00D+00 WtEn= 0.00D+00
 Coeff-Com:  0.311D-01 0.911D-01 0.349D+00-0.438D+01 0.491D+01
 Coeff:      0.311D-01 0.911D-01 0.349D+00-0.438D+01 0.491D+01
 Gap=     0.058 Goal=     0.100 Shift=    0.042
 T= 1111. Gap= 0.100 NK=3 IS=   14 IE=   20 IFin=   13
          NO(<0.9)=   0  NV(>0.1)=   0     13.00e < EF      0.00e >EF  Err=0.0D+00
 GapD=    0.058 DampG=0.500 DampE=0.500 DampFc=0.2500 IDamp=-1.
 Damping current iteration by 2.50D-01
 RMSDP=4.66D-03 MaxDP=4.80D-02 DE=-5.66D-03 OVMax= 3.02D-04

 Cycle   6  Pass 1  IDiag  1:
 E= -153.201881113803     Delta-E=       -0.003886684816 Rises=F Damp=T
 DIIS: error= 8.38D-03 at cycle   6 NSaved=   6.
 NSaved= 6 IEnMin= 6 EnMin= -153.201881113803     IErMin= 6 ErrMin= 8.38D-03
 ErrMax= 8.38D-03  0.00D+00 EMaxC= 1.00D+00 BMatC= 1.86D-03 BMatP= 3.33D-03
 IDIUse=1 WtCom= 1.00D+00 WtEn= 0.00D+00
 Large coefficients: NSaved=  6 BigCof=   10.40 CofMax=   10.00 Det=-5.53D-09
 Inversion failed.  Reducing to  5 matrices.
 Coeff-Com:  0.382D-01-0.135D-01 0.233D+01-0.865D+01 0.729D+01
 Coeff:      0.382D-01-0.135D-01 0.233D+01-0.865D+01 0.729D+01
 Gap=     0.058 Goal=     0.100 Shift=    0.042
 T=  927. Gap= 0.100 NK=3 IS=   14 IE=   20 IFin=   13
          NO(<0.9)=   0  NV(>0.1)=   0     13.00e < EF      0.00e >EF  Err=0.0D+00
 GapD=    0.058 DampG=0.500 DampE=1.000 DampFc=0.5000 IDamp=-1.
 Damping current iteration by 5.00D-01
 RMSDP=3.48D-03 MaxDP=3.59D-02 DE=-3.89D-03 OVMax= 1.91D-04

 Cycle   7  Pass 1  IDiag  1:
 E= -153.207157015782     Delta-E=       -0.005275901980 Rises=F Damp=T
 DIIS: error= 4.14D-03 at cycle   7 NSaved=   6.
 NSaved= 6 IEnMin= 6 EnMin= -153.207157015782     IErMin= 6 ErrMin= 4.14D-03
 ErrMax= 4.14D-03  0.00D+00 EMaxC= 1.00D+00 BMatC= 4.62D-04 BMatP= 1.86D-03
 IDIUse=1 WtCom= 1.00D+00 WtEn= 0.00D+00
 Coeff-Com: -0.444D-02-0.614D-01 0.823D+00-0.527D+00-0.197D+01 0.274D+01
 Coeff:     -0.444D-02-0.614D-01 0.823D+00-0.527D+00-0.197D+01 0.274D+01
 Gap=     0.058 Goal=     0.100 Shift=    0.042
 T=  698. Gap= 0.100 NK=3 IS=   14 IE=   20 IFin=   13
          NO(<0.9)=   0  NV(>0.1)=   0     13.00e < EF      0.00e >EF  Err=0.0D+00
 GapD=    0.058 DampG=0.500 DampE=1.000 DampFc=0.5000 IDamp=-1.
 Damping current iteration by 5.00D-01
 RMSDP=1.74D-03 MaxDP=1.79D-02 DE=-5.28D-03 OVMax= 2.13D-04

 Cycle   8  Pass 1  IDiag  1:
 E= -153.209549866174     Delta-E=       -0.002392850392 Rises=F Damp=T
 DIIS: error= 2.06D-03 at cycle   8 NSaved=   7.
 NSaved= 7 IEnMin= 7 EnMin= -153.209549866174     IErMin= 7 ErrMin= 2.06D-03
 ErrMax= 2.06D-03  0.00D+00 EMaxC= 1.00D+00 BMatC= 1.15D-04 BMatP= 4.62D-04
 IDIUse=1 WtCom= 1.00D+00 WtEn= 0.00D+00
 Coeff-Com: -0.663D-02-0.458D-01 0.386D+00 0.524D+00-0.225D+01 0.159D+01
 Coeff-Com:  0.801D+00
 Coeff:     -0.663D-02-0.458D-01 0.386D+00 0.524D+00-0.225D+01 0.159D+01
 Coeff:      0.801D+00
 Gap=     0.058 Goal=     0.100 Shift=    0.042
 T=  404. Gap= 0.100 NK=3 IS=   14 IE=   20 IFin=   13
          NO(<0.9)=   0  NV(>0.1)=   0     13.00e < EF      0.00e >EF  Err=0.0D+00
 GapD=    0.058 DampG=0.500 DampE=1.000 DampFc=0.5000 IDamp=-1.
 Damping current iteration by 5.00D-01
 RMSDP=8.69D-04 MaxDP=8.97D-03 DE=-2.39D-03 OVMax= 1.20D-04

 Cycle   9  Pass 1  IDiag  1:
 E= -153.210685936643     Delta-E=       -0.001136070469 Rises=F Damp=T
 DIIS: error= 1.02D-03 at cycle   9 NSaved=   8.
 NSaved= 8 IEnMin= 8 EnMin= -153.210685936643     IErMin= 8 ErrMin= 1.02D-03
 ErrMax= 1.02D-03  0.00D+00 EMaxC= 1.00D+00 BMatC= 2.88D-05 BMatP= 1.15D-04
 IDIUse=1 WtCom= 1.00D+00 WtEn= 0.00D+00
 Coeff-Com: -0.836D-03-0.290D-02-0.389D-01 0.224D+00-0.226D+00 0.642D-01
 Coeff-Com: -0.119D+01 0.217D+01
 Coeff:     -0.836D-03-0.290D-02-0.389D-01 0.224D+00-0.226D+00 0.642D-01
 Coeff:     -0.119D+01 0.217D+01
 Gap=     0.058 Goal=     0.100 Shift=    0.042
 GapD=    0.058 DampG=0.500 DampE=1.000 DampFc=0.5000 IDamp=-1.
 Damping current iteration by 5.00D-01
 RMSDP=4.34D-04 MaxDP=4.48D-03 DE=-1.14D-03 OVMax= 2.08D-05

 Cycle  10  Pass 1  IDiag  1:
 E= -153.211238979776     Delta-E=       -0.000553043133 Rises=F Damp=T
 DIIS: error= 5.12D-04 at cycle  10 NSaved=   9.
 NSaved= 9 IEnMin= 9 EnMin= -153.211238979776     IErMin= 9 ErrMin= 5.12D-04
 ErrMax= 5.12D-04  0.00D+00 EMaxC= 1.00D+00 BMatC= 7.20D-06 BMatP= 2.88D-05
 IDIUse=1 WtCom= 1.00D+00 WtEn= 0.00D+00
 Coeff-Com: -0.176D-03-0.162D-03-0.223D-01 0.631D-01-0.157D-01-0.524D-01
 Coeff-Com: -0.133D+00-0.657D+00 0.182D+01
 Coeff:     -0.176D-03-0.162D-03-0.223D-01 0.631D-01-0.157D-01-0.524D-01
 Coeff:     -0.133D+00-0.657D+00 0.182D+01
 Gap=     0.058 Goal=     0.100 Shift=    0.042
 RMSDP=2.17D-04 MaxDP=2.24D-03 DE=-5.53D-04 OVMax= 2.34D-06

 Cycle  11  Pass 1  IDiag  1:
 E= -153.211782041026     Delta-E=       -0.000543061250 Rises=F Damp=F
 DIIS: error= 2.42D-07 at cycle  11 NSaved=  10.
 NSaved=10 IEnMin=10 EnMin= -153.211782041026     IErMin=10 ErrMin= 2.42D-07
 ErrMax= 2.42D-07  0.00D+00 EMaxC= 1.00D+00 BMatC= 2.04D-12 BMatP= 7.20D-06
 IDIUse=1 WtCom= 1.00D+00 WtEn= 0.00D+00
 Coeff-Com: -0.221D-06 0.144D-04-0.225D-02 0.426D-02 0.437D-02-0.172D-01
 Coeff-Com:  0.164D-01-0.209D+00 0.392D+00 0.811D+00
 Coeff:     -0.221D-06 0.144D-04-0.225D-02 0.426D-02 0.437D-02-0.172D-01
 Coeff:      0.164D-01-0.209D+00 0.392D+00 0.811D+00
 Gap=     0.058 Goal=     0.100 Shift=    0.042
 RMSDP=5.85D-08 MaxDP=4.88D-07 DE=-5.43D-04 OVMax= 1.13D-06

 Cycle  12  Pass 1  IDiag  1:
 E= -153.211782041028     Delta-E=       -0.000000000001 Rises=F Damp=F
 DIIS: error= 9.75D-08 at cycle  12 NSaved=  11.
 NSaved=11 IEnMin=11 EnMin= -153.211782041028     IErMin=11 ErrMin= 9.75D-08
 ErrMax= 9.75D-08  0.00D+00 EMaxC= 1.00D+00 BMatC= 3.27D-13 BMatP= 2.04D-12
 IDIUse=1 WtCom= 1.00D+00 WtEn= 0.00D+00
 Coeff-Com:  0.142D-04 0.435D-05 0.106D-02-0.325D-02 0.258D-02-0.385D-02
 Coeff-Com:  0.192D-01-0.355D-01 0.221D-01 0.387D+00 0.611D+00
 Coeff:      0.142D-04 0.435D-05 0.106D-02-0.325D-02 0.258D-02-0.385D-02
 Coeff:      0.192D-01-0.355D-01 0.221D-01 0.387D+00 0.611D+00
 Gap=     0.058 Goal=     0.100 Shift=    0.042
 RMSDP=3.25D-08 MaxDP=1.88D-07 DE=-1.42D-12 OVMax= 8.65D-07

 Cycle  13  Pass 1  IDiag  1:
 E= -153.211782041029     Delta-E=       -0.000000000001 Rises=F Damp=F
 DIIS: error= 4.84D-08 at cycle  13 NSaved=  12.
 NSaved=12 IEnMin=12 EnMin= -153.211782041029     IErMin=12 ErrMin= 4.84D-08
 ErrMax= 4.84D-08  0.00D+00 EMaxC= 1.00D+00 BMatC= 2.39D-14 BMatP= 3.27D-13
 IDIUse=1 WtCom= 1.00D+00 WtEn= 0.00D+00
 Coeff-Com: -0.169D-05 0.794D-05-0.124D-03 0.653D-04-0.589D-06 0.360D-03
 Coeff-Com:  0.118D-02 0.120D-01-0.297D-01-0.690D-01-0.631D-01 0.115D+01
 Coeff:     -0.169D-05 0.794D-05-0.124D-03 0.653D-04-0.589D-06 0.360D-03
 Coeff:      0.118D-02 0.120D-01-0.297D-01-0.690D-01-0.631D-01 0.115D+01
 Gap=     0.058 Goal=     0.100 Shift=    0.042
 RMSDP=3.21D-08 MaxDP=1.67D-07 DE=-9.66D-13 OVMax= 1.03D-06

 Cycle  14  Pass 1  IDiag  1:
 E= -153.211782041029     Delta-E=        0.000000000000 Rises=F Damp=F
 DIIS: error= 4.02D-08 at cycle  14 NSaved=  13.
 NSaved=13 IEnMin=13 EnMin= -153.211782041029     IErMin=13 ErrMin= 4.02D-08
 ErrMax= 4.02D-08  0.00D+00 EMaxC= 1.00D+00 BMatC= 9.15D-15 BMatP= 2.39D-14
 IDIUse=1 WtCom= 1.00D+00 WtEn= 0.00D+00
 Coeff-Com: -0.789D-06-0.141D-04-0.793D-05 0.696D-03-0.916D-03 0.102D-02
 Coeff-Com: -0.844D-02-0.359D-02 0.334D-01-0.226D-01-0.933D-01-0.169D+01
 Coeff-Com:  0.278D+01
 Coeff:     -0.789D-06-0.141D-04-0.793D-05 0.696D-03-0.916D-03 0.102D-02
 Coeff:     -0.844D-02-0.359D-02 0.334D-01-0.226D-01-0.933D-01-0.169D+01
 Coeff:      0.278D+01
 Gap=     0.058 Goal=     0.100 Shift=    0.042
 RMSDP=5.08D-08 MaxDP=2.68D-07 DE=-4.55D-13 OVMax= 1.65D-06

 Cycle  15  Pass 1  IDiag  1:
 E= -153.211782041029     Delta-E=        0.000000000000 Rises=F Damp=F
 DIIS: error= 2.66D-08 at cycle  15 NSaved=  14.
 NSaved=14 IEnMin=14 EnMin= -153.211782041029     IErMin=14 ErrMin= 2.66D-08
 ErrMax= 2.66D-08  0.00D+00 EMaxC= 1.00D+00 BMatC= 4.43D-15 BMatP= 9.15D-15
 IDIUse=1 WtCom= 1.00D+00 WtEn= 0.00D+00
 Coeff-Com:  0.441D-06-0.233D-05 0.106D-04-0.964D-04 0.259D-03-0.225D-03
 Coeff-Com: -0.119D-03-0.637D-02 0.127D-01 0.408D-01 0.389D-01-0.667D+00
 Coeff-Com: -0.594D+00 0.217D+01
 Coeff:      0.441D-06-0.233D-05 0.106D-04-0.964D-04 0.259D-03-0.225D-03
 Coeff:     -0.119D-03-0.637D-02 0.127D-01 0.408D-01 0.389D-01-0.667D+00
 Coeff:     -0.594D+00 0.217D+01
 Gap=     0.058 Goal=     0.100 Shift=    0.042
 RMSDP=5.11D-08 MaxDP=2.68D-07 DE=-1.71D-13 OVMax= 1.66D-06

 Cycle  16  Pass 1  IDiag  1:
 E= -153.211782041030     Delta-E=        0.000000000000 Rises=F Damp=F
 DIIS: error= 1.31D-08 at cycle  16 NSaved=  15.
 NSaved=15 IEnMin=15 EnMin= -153.211782041030     IErMin=15 ErrMin= 1.31D-08
 ErrMax= 1.31D-08  0.00D+00 EMaxC= 1.00D+00 BMatC= 1.31D-15 BMatP= 4.43D-15
 IDIUse=1 WtCom= 1.00D+00 WtEn= 0.00D+00
 Coeff-Com: -0.272D-06 0.163D-05-0.181D-04 0.108D-03-0.220D-03 0.252D-03
 Coeff-Com: -0.321D-03 0.419D-02-0.744D-02-0.315D-01-0.330D-01 0.394D+00
 Coeff-Com:  0.871D-01-0.172D+01 0.230D+01
 Coeff:     -0.272D-06 0.163D-05-0.181D-04 0.108D-03-0.220D-03 0.252D-03
 Coeff:     -0.321D-03 0.419D-02-0.744D-02-0.315D-01-0.330D-01 0.394D+00
 Coeff:      0.871D-01-0.172D+01 0.230D+01
 Gap=     0.058 Goal=     0.100 Shift=    0.042
 RMSDP=2.66D-08 MaxDP=1.38D-07 DE=-4.55D-13 OVMax= 8.62D-07

 Cycle  17  Pass 1  IDiag  1:
 E= -153.211782041030     Delta-E=        0.000000000000 Rises=F Damp=F
 DIIS: error= 6.68D-09 at cycle  17 NSaved=  16.
 NSaved=16 IEnMin=15 EnMin= -153.211782041030     IErMin=16 ErrMin= 6.68D-09
 ErrMax= 6.68D-09  0.00D+00 EMaxC= 1.00D+00 BMatC= 3.87D-16 BMatP= 1.31D-15
 IDIUse=1 WtCom= 1.00D+00 WtEn= 0.00D+00
 Large coefficients: NSaved= 16 BigCof=    0.00 CofMax=   10.00 Det=-3.72D-17
 Inversion failed.  Reducing to 15 matrices.
 Coeff-Com: -0.633D-06-0.299D-05 0.489D-04-0.635D-04 0.787D-04-0.687D-03
 Coeff-Com:  0.634D-03 0.931D-03-0.562D-02-0.123D-01-0.887D-01 0.322D+00
 Coeff-Com: -0.286D+00-0.112D+01 0.219D+01
 Coeff:     -0.633D-06-0.299D-05 0.489D-04-0.635D-04 0.787D-04-0.687D-03
 Coeff:      0.634D-03 0.931D-03-0.562D-02-0.123D-01-0.887D-01 0.322D+00
 Coeff:     -0.286D+00-0.112D+01 0.219D+01
 Gap=     0.058 Goal=     0.100 Shift=    0.042
 RMSDP=1.76D-08 MaxDP=9.16D-08 DE= 2.27D-13 OVMax= 5.70D-07

 Cycle  18  Pass 1  IDiag  1:
 E= -153.211782041029     Delta-E=        0.000000000000 Rises=F Damp=F
 DIIS: error= 2.62D-09 at cycle  18 NSaved=  16.
 NSaved=16 IEnMin=14 EnMin= -153.211782041030     IErMin=16 ErrMin= 2.62D-09
 ErrMax= 2.62D-09  0.00D+00 EMaxC= 1.00D+00 BMatC= 8.49D-17 BMatP= 3.87D-16
 IDIUse=1 WtCom= 1.00D+00 WtEn= 0.00D+00
 Large coefficients: NSaved= 16 BigCof=    0.00 CofMax=   10.00 Det=-6.49D-18
 Inversion failed.  Reducing to 15 matrices.
 Coeff-Com: -0.487D-05 0.121D-04 0.375D-05-0.498D-05-0.196D-03 0.117D-03
 Coeff-Com:  0.409D-03-0.659D-03-0.252D-02-0.480D-01 0.107D+00 0.729D-01
 Coeff-Com: -0.663D+00 0.267D+00 0.127D+01
 Coeff:     -0.487D-05 0.121D-04 0.375D-05-0.498D-05-0.196D-03 0.117D-03
 Coeff:      0.409D-03-0.659D-03-0.252D-02-0.480D-01 0.107D+00 0.729D-01
 Coeff:     -0.663D+00 0.267D+00 0.127D+01
 Gap=     0.058 Goal=     0.100 Shift=    0.042
 RMSDP=6.98D-09 MaxDP=3.67D-08 DE= 3.98D-13 OVMax= 2.28D-07

 SCF Done:  E(RB3LYP) =  -153.211782041     A.U. after   18 cycles
            NFock= 18  Conv=0.70D-08     -V/T= 2.0065
 KE= 1.522219402089D+02 PE=-5.145419392236D+02 EE= 1.292844008010D+02
 Leave Link  502 at Thu Mar 31 22:23:43 2022, MaxMem=    33554432 cpu:         4.0
 (Enter C:\G09W\l601.exe)
 Copying SCF densities to generalized density rwf, IOpCl= 0 IROHF=0.

 **********************************************************************

            Population analysis using the SCF density.

 **********************************************************************

 Alpha  occ. eigenvalues --  -10.29546 -10.29536 -10.22866 -10.22859  -0.89488
 Alpha  occ. eigenvalues --   -0.66241  -0.66035  -0.48868  -0.48837  -0.40299
 Alpha  occ. eigenvalues --   -0.37343  -0.21226  -0.20119
 Alpha virt. eigenvalues --   -0.14350  -0.12605   0.05231   0.08182   0.08827
 Alpha virt. eigenvalues --    0.13854   0.15082   0.27200   0.36721   0.48500
 Alpha virt. eigenvalues --    0.50840   0.54171   0.56280   0.56878   0.58589
 Alpha virt. eigenvalues --    0.59238   0.61048   0.66590   0.71587   0.75671
 Alpha virt. eigenvalues --    0.77121   0.79907   0.85391   0.90607   1.04067
 Alpha virt. eigenvalues --    1.11606   1.39659
          Condensed to atoms (all electrons):
               1          2          3          4          5          6
     1  C    5.733687   0.194462  -0.157985   0.259309  -0.009352   0.011292
     2  C    0.194462   5.563898   0.316432  -0.157989   0.247903  -0.021643
     3  C   -0.157985   0.316432   5.563911   0.194491  -0.021631   0.247883
     4  C    0.259309  -0.157989   0.194491   5.733646   0.011286  -0.009361
     5  H   -0.009352   0.247903  -0.021631   0.011286   0.594329   0.002979
     6  H    0.011292  -0.021643   0.247883  -0.009361   0.002979   0.594376
 Mulliken charges:
               1
     1  C   -0.031414
     2  C   -0.143062
     3  C   -0.143102
     4  C   -0.031382
     5  H    0.174485
     6  H    0.174474
 Sum of Mulliken charges =   0.00000
 Mulliken charges with hydrogens summed into heavy atoms:
               1
     1  C   -0.031414
     2  C    0.031423
     3  C    0.031372
     4  C   -0.031382
 Electronic spatial extent (au):  <R**2>=            312.9411
 Charge=              0.0000 electrons
 Dipole moment (field-independent basis, Debye):
    X=              5.0405    Y=              0.0000    Z=              0.0004  Tot=              5.0405
 Quadrupole moment (field-independent basis, Debye-Ang):
   XX=            -19.7762   YY=            -26.1291   ZZ=            -22.1139
   XY=              4.6261   XZ=             -0.0004   YZ=              0.0028
 Traceless Quadrupole moment (field-independent basis, Debye-Ang):
   XX=              2.8969   YY=             -3.4561   ZZ=              0.5592
   XY=              4.6261   XZ=             -0.0004   YZ=              0.0028
 Octapole moment (field-independent basis, Debye-Ang**2):
  XXX=            -34.1740  YYY=            -71.9495  ZZZ=              0.0039  XYY=              0.5375
  XXY=            -18.1532  XXZ=              0.0021  XZZ=            -15.5205  YZZ=            -20.2978
  YYZ=              0.0077  XYZ=             -0.0025
 Hexadecapole moment (field-independent basis, Debye-Ang**3):
 XXXX=           -166.3603 YYYY=           -264.3536 ZZZZ=            -21.7661 XXXY=            -31.3690
 XXXZ=             -0.0012 YYYX=             -6.3142 YYYZ=              0.0230 ZZZX=             -0.0017
 ZZZY=              0.0093 XXYY=            -56.4863 XXZZ=            -35.2693 YYZZ=            -43.2125
 XXYZ=              0.0027 YYXZ=             -0.0052 ZZXY=            -14.2456
 N-N= 7.982381617260D+01 E-N=-5.145419392248D+02  KE= 1.522219402089D+02
 No NMR shielding tensors so no spin-rotation constants.
 Leave Link  601 at Thu Mar 31 22:23:44 2022, MaxMem=    33554432 cpu:         0.0
 (Enter C:\G09W\l701.exe)
 Compute integral first derivatives.
 ... and contract with generalized density number  0.
 R6Disp: Adding Grimme-D3 dispersion energy 1st derivatives to the gradient.
 Leave Link  701 at Thu Mar 31 22:23:44 2022, MaxMem=    33554432 cpu:         0.0
 (Enter C:\G09W\l702.exe)
 L702 exits ... SP integral derivatives will be done elsewhere.
 Leave Link  702 at Thu Mar 31 22:23:44 2022, MaxMem=    33554432 cpu:         0.0
 (Enter C:\G09W\l703.exe)
 Compute integral first derivatives, UseDBF=F ICtDFT=           0.
 Integral derivatives from FoFJK, PRISM(SPDF).
 Calling FoFJK, ICntrl=      2127 FMM=F ISym2X=0 I1Cent= 0 IOpClX= 0 NMat=1 NMatS=1 NMatT=0.
 FoFJK:  IHMeth= 1 ICntrl=    2127 DoSepK=F KAlg= 0 I1Cent=   0 FoldK=F
 IRaf=         0 NMat=   1 IRICut=       1 DoRegI=T DoRafI=F ISym2E= 0.
 FoFCou: FMM=F IPFlag=           0 FMFlag=      100000 FMFlg1=         800
         NFxFlg=           0 DoJE=F BraDBF=F KetDBF=F FulRan=T
         wScrn=  0.000000 ICntrl=    2127 IOpCl=  0 I1Cent=           0 NGrid=           0
         NMat0=    1 NMatS0=      1 NMatT0=    0 NMatD0=    1 NMtDS0=    0 NMtDT0=    0
 Symmetry not used in FoFCou.
 Leave Link  703 at Thu Mar 31 22:23:45 2022, MaxMem=    33554432 cpu:         1.0
 (Enter C:\G09W\l716.exe)
 Dipole        = 1.98307234D+00-5.48515204D-06 1.73433873D-04
 -------------------------------------------------------------------
 Center     Atomic                   Forces (Hartrees/Bohr)
 Number     Number              X              Y              Z
 -------------------------------------------------------------------
      1        6           0.017606436   -0.029846172    0.000042261
      2        6          -0.011207325    0.079660190    0.000007652
      3        6          -0.011178658   -0.079639778   -0.000009622
      4        6           0.017618340    0.029831431   -0.000039174
      5        1          -0.006416686    0.009021150   -0.000022838
      6        1          -0.006422108   -0.009026821    0.000021720
 -------------------------------------------------------------------
 Cartesian Forces:  Max     0.079660190 RMS     0.029425229
 Leave Link  716 at Thu Mar 31 22:23:45 2022, MaxMem=    33554432 cpu:         0.0
 (Enter C:\G09W\l103.exe)

 GradGradGradGradGradGradGradGradGradGradGradGradGradGradGradGradGradGrad
 Berny optimization.
 FormGI is forming the generalized inverse of G from B-inverse, IUseBI=4.
 Internal  Forces:  Max     0.075724395 RMS     0.018828637
 Search for a local minimum.
 Step number   1 out of a maximum of   33
 All quantities printed in internal units (Hartrees-Bohrs-Radians)
 RMS Force = .18829D-01 SwitMx=.10000D-02 MixMth= 1
 Mixed Optimization -- RFO/linear search
 Second derivative matrix not updated -- first step.
 ITU=  0
     Eigenvalues ---    0.00230   0.00230   0.00230   0.16000   0.16000
     Eigenvalues ---    0.23086   0.27094   0.27372   0.28234   0.28238
     Eigenvalues ---    0.32597   0.32599
 RFO step:  Lambda=-2.69827420D-02 EMin= 2.30000056D-03
 Linear search not attempted -- first point.
 Iteration  1 RMS(Cart)=  0.06170942 RMS(Int)=  0.00984833
 Iteration  2 RMS(Cart)=  0.01054464 RMS(Int)=  0.00044422
 Iteration  3 RMS(Cart)=  0.00001487 RMS(Int)=  0.00044387
 Iteration  4 RMS(Cart)=  0.00000000 RMS(Int)=  0.00044387
 ITry= 1 IFail=0 DXMaxC= 2.02D-01 DCOld= 1.00D+10 DXMaxT= 3.00D-01 DXLimC= 3.00D+00 Rises=F
 Variable       Old X    -DE/DX   Delta X   Delta X   Delta X     New X
                                 (Linear)    (Quad)   (Total)
    R1        2.91631  -0.01761   0.00000  -0.05694  -0.05690   2.85941
    R2        2.91620   0.01689   0.00000   0.06034   0.05961   2.97582
    R3        2.91621  -0.07572   0.00000  -0.25052  -0.24980   2.66641
    R4        2.09761  -0.01092   0.00000  -0.03093  -0.03093   2.06668
    R5        2.91628  -0.01761   0.00000  -0.05694  -0.05690   2.85938
    R6        2.09764  -0.01092   0.00000  -0.03095  -0.03095   2.06669
    A1        1.57082  -0.01589   0.00000  -0.05333  -0.05416   1.51666
    A2        1.57076   0.01589   0.00000   0.05333   0.05416   1.62492
    A3        2.35623  -0.00601   0.00000  -0.01633  -0.01675   2.33948
    A4        2.35620  -0.00988   0.00000  -0.03700  -0.03741   2.31879
    A5        1.57083   0.01587   0.00000   0.05327   0.05410   1.62493
    A6        2.35616  -0.00987   0.00000  -0.03696  -0.03738   2.31878
    A7        2.35620  -0.00600   0.00000  -0.01630  -0.01672   2.33948
    A8        1.57077  -0.01587   0.00000  -0.05326  -0.05410   1.51667
    D1        0.00017   0.00002   0.00000   0.00070   0.00070   0.00088
    D2        3.14159   0.00001   0.00000   0.00045   0.00043  -3.14116
    D3       -0.00017  -0.00002   0.00000  -0.00069  -0.00064  -0.00082
    D4       -0.00017  -0.00002   0.00000  -0.00070  -0.00074  -0.00091
    D5        3.14159  -0.00001   0.00000  -0.00046  -0.00047   3.14112
    D6        3.14159  -0.00001   0.00000  -0.00046  -0.00047   3.14112
    D7        0.00017  -0.00001   0.00000  -0.00021  -0.00021  -0.00004
    D8        0.00017   0.00002   0.00000   0.00070   0.00070   0.00088
    D9        3.14159   0.00001   0.00000   0.00045   0.00043  -3.14116
         Item               Value     Threshold  Converged?
 Maximum Force            0.075724     0.000450     NO 
 RMS     Force            0.018829     0.000300     NO 
 Maximum Displacement     0.202446     0.001800     NO 
 RMS     Displacement     0.071830     0.001200     NO 
 Predicted change in Energy=-1.470840D-02
 Lowest energy point so far.  Saving SCF results.
 GradGradGradGradGradGradGradGradGradGradGradGradGradGradGradGradGradGrad

 Leave Link  103 at Thu Mar 31 22:23:45 2022, MaxMem=    33554432 cpu:         0.0
 (Enter C:\G09W\l202.exe)
                          Input orientation:                          
 ---------------------------------------------------------------------
 Center     Atomic      Atomic             Coordinates (Angstroms)
 Number     Number       Type             X           Y           Z
 ---------------------------------------------------------------------
      1          6           0       -0.150283    0.130487    0.000486
      2          6           0        1.360636    0.212380   -0.000063
      3          6           0        1.360603    1.623383    0.000060
      4          6           0       -0.150302    1.705220   -0.000753
      5          1           0        2.162355   -0.531461   -0.000074
      6          1           0        2.162298    2.367256    0.000211
 ---------------------------------------------------------------------
                    Distance matrix (angstroms):
                    1          2          3          4          5
     1  C    0.000000
     2  C    1.513137   0.000000
     3  C    2.124033   1.411004   0.000000
     4  C    1.574734   2.124030   1.513120   0.000000
     5  H    2.405508   1.093642   2.299165   3.217316   0.000000
     6  H    3.217323   2.299164   1.093646   2.405496   2.898717
                    6
     6  H    0.000000
 Symmetry turned off by external request.
 Stoichiometry    C4H2
 Framework group  C1[X(C4H2)]
 Deg. of freedom    12
 Full point group                 C1      NOp   1
 Rotational constants (GHZ):     16.2718611     15.7513723      8.0036949
 Leave Link  202 at Thu Mar 31 22:23:45 2022, MaxMem=    33554432 cpu:         0.0
 (Enter C:\G09W\l301.exe)
 Standard basis: 6-31 (6D, 7F)
 Ernie: Thresh=  0.10000D-02 Tol=  0.10000D-05 Strict=F.
    40 basis functions,    96 primitive gaussians,    40 cartesian basis functions
    13 alpha electrons       13 beta electrons
       nuclear repulsion energy        82.0813277722 Hartrees.
 IExCor=  402 DFT=T Ex+Corr=B3LYP ExCW=0 ScaHFX=  0.200000
 ScaDFX=  0.800000  0.720000  1.000000  0.810000 ScalE2=  1.000000  1.000000
 IRadAn=      5 IRanWt=     -1 IRanGd=            0 ICorTp=0 IEmpDi=131
 NAtoms=    6 NActive=    6 NUniq=    6 SFac= 1.00D+00 NAtFMM=   60 NAOKFM=F Big=F
 Integral buffers will be    131072 words long.
 Raffenetti 2 integral format.
 Two-electron integral symmetry is turned off.
 R6Disp:  Grimme-D3 Dispersion energy=       -0.0011706341 Hartrees.
 Nuclear repulsion after empirical dispersion term =       82.0801571381 Hartrees.
 Leave Link  301 at Thu Mar 31 22:23:45 2022, MaxMem=    33554432 cpu:         0.0
 (Enter C:\G09W\l302.exe)
 NPDir=0 NMtPBC=     1 NCelOv=     1 NCel=       1 NClECP=     1 NCelD=      1
         NCelK=      1 NCelE2=     1 NClLst=     1 CellRange=     0.0.
 One-electron integrals computed using PRISM.
 NBasis=    40 RedAO= T EigKep=  2.18D-03  NBF=    40
 NBsUse=    40 1.00D-06 EigRej= -1.00D+00 NBFU=    40
 Precomputing XC quadrature grid using
 IXCGrd= 4 IRadAn=           5 IRanWt=          -1 IRanGd=           0 AccXCQ= 0.00D+00.
 Generated NRdTot=       0 NPtTot=           0 NUsed=           0 NTot=          32
 NSgBfM=    40    40    40    40    40 MxSgAt=     6 MxSgA2=     6.
 Leave Link  302 at Thu Mar 31 22:23:46 2022, MaxMem=    33554432 cpu:         1.0
 (Enter C:\G09W\l303.exe)
 DipDrv:  MaxL=1.
 Leave Link  303 at Thu Mar 31 22:23:46 2022, MaxMem=    33554432 cpu:         0.0
 (Enter C:\G09W\l401.exe)
 Initial guess from the checkpoint file:  "C:\G09W\Scratch\Gau-27908.chk"
 B after Tr=    -0.000305   -0.000006    0.000307
         Rot=    1.000000    0.000088    0.000000    0.000000 Ang=   0.01 deg.
 Guess basis will be translated and rotated to current coordinates.
 JPrj=2 DoOrth=T DoCkMO=T.
 Generating alternative initial guess.
 ExpMin= 1.61D-01 ExpMax= 3.05D+03 ExpMxC= 4.57D+02 IAcc=2 IRadAn=         4 AccDes= 0.00D+00
 Harris functional with IExCor=  402 and IRadAn=       4 diagonalized for initial guess.
 HarFok:  IExCor=  402 AccDes= 0.00D+00 IRadAn=         4 IDoV= 1 UseB2=F ITyADJ=14
 ICtDFT=  3500011 ScaDFX=  1.000000  1.000000  1.000000  1.000000
 FoFCou: FMM=F IPFlag=           0 FMFlag=      100000 FMFlg1=           0
         NFxFlg=           0 DoJE=T BraDBF=F KetDBF=T FulRan=T
         wScrn=  0.000000 ICntrl=     500 IOpCl=  0 I1Cent=   200000004 NGrid=           0
         NMat0=    1 NMatS0=      1 NMatT0=    0 NMatD0=    1 NMtDS0=    0 NMtDT0=    0
 Symmetry not used in FoFCou.
 Harris En= -153.239970580580    
 Leave Link  401 at Thu Mar 31 22:23:46 2022, MaxMem=    33554432 cpu:         0.0
 (Enter C:\G09W\l502.exe)
 Closed shell SCF:
 Using DIIS extrapolation, IDIIS=    10.
 Two-electron integral symmetry not used.
 Keep R1 ints in memory in canonical form, NReq=1459026.
 IVT=      259318 IEndB=      259318 NGot=    33554432 MDV=    32958505
 LenX=    32958505 LenY=    32956464
 Requested convergence on RMS density matrix=1.00D-08 within 500 cycles.
 Requested convergence on MAX density matrix=1.00D-06.
 Requested convergence on             energy=1.00D-06.
 Level shift goal  0.100 maximum shift  0.100.
 No special actions if energy rises.
 Dynamic level shift is on during FON iterations.
 FoFCou: FMM=F IPFlag=           0 FMFlag=           0 FMFlg1=           0
         NFxFlg=           0 DoJE=F BraDBF=F KetDBF=F FulRan=T
         wScrn=  0.000000 ICntrl=     600 IOpCl=  0 I1Cent=           0 NGrid=           0
         NMat0=    1 NMatS0=    820 NMatT0=    0 NMatD0=    1 NMtDS0=    0 NMtDT0=    0
 Symmetry not used in FoFCou.

 Cycle   1  Pass 1  IDiag  1:
 E= -153.222990995673    
 DIIS: error= 9.05D-03 at cycle   1 NSaved=   1.
 NSaved= 1 IEnMin= 1 EnMin= -153.222990995673     IErMin= 1 ErrMin= 9.05D-03
 ErrMax= 9.05D-03  0.00D+00 EMaxC= 1.00D+00 BMatC= 3.80D-03 BMatP= 3.80D-03
 IDIUse=1 WtCom= 1.00D+00 WtEn= 0.00D+00
 Coeff-Com:  0.100D+01
 Coeff:      0.100D+01
 Gap=     0.884 Goal=     0.100 Shift=    0.000
 T=  777. Gap= 0.063 NK=0 IS=    1 IE=   40 IFin=   14
          NO(<0.9)=   0  NV(>0.1)=   0     13.00e < EF      0.00e >EF  Err=0.0D+00
 GapD=    0.884 DampG=2.000 DampE=1.000 DampFc=2.0000 IDamp=-1.
 RMSDP=3.54D-03 MaxDP=1.93D-02              OVMax= 5.62D-02

 Cycle   2  Pass 1  IDiag  1:
 E= -153.227009976529     Delta-E=       -0.004018980856 Rises=F Damp=F
 DIIS: error= 9.51D-03 at cycle   2 NSaved=   2.
 NSaved= 2 IEnMin= 2 EnMin= -153.227009976529     IErMin= 1 ErrMin= 9.05D-03
 ErrMax= 9.51D-03  0.00D+00 EMaxC= 1.00D+00 BMatC= 2.56D-03 BMatP= 3.80D-03
 IDIUse=1 WtCom= 1.00D+00 WtEn= 0.00D+00
 Coeff-Com:  0.431D+00 0.569D+00
 Coeff:      0.431D+00 0.569D+00
 Gap=     0.079 Goal=     0.100 Shift=    0.021
 T=  777. Gap= 0.099 NK=3 IS=   14 IE=   19 IFin=   13
          NO(<0.9)=   0  NV(>0.1)=   0     13.00e < EF      0.00e >EF  Err=0.0D+00
 GapD=    0.079 DampG=0.500 DampE=1.000 DampFc=0.5000 IDamp=-1.
 Damping current iteration by 5.00D-01
 RMSDP=2.20D-03 MaxDP=1.49D-02 DE=-4.02D-03 OVMax= 3.86D-02

 Cycle   3  Pass 1  IDiag  1:
 E= -153.229165976261     Delta-E=       -0.002155999731 Rises=F Damp=T
 DIIS: error= 2.14D-03 at cycle   3 NSaved=   3.
 NSaved= 3 IEnMin= 3 EnMin= -153.229165976261     IErMin= 3 ErrMin= 2.14D-03
 ErrMax= 2.14D-03  0.00D+00 EMaxC= 1.00D+00 BMatC= 1.93D-04 BMatP= 2.56D-03
 IDIUse=1 WtCom= 1.00D+00 WtEn= 0.00D+00
 Coeff-Com: -0.119D-01-0.364D+00 0.138D+01
 Coeff:     -0.119D-01-0.364D+00 0.138D+01
 Gap=     0.071 Goal=     0.100 Shift=    0.029
 T=  615. Gap= 0.100 NK=3 IS=   14 IE=   20 IFin=   13
          NO(<0.9)=   0  NV(>0.1)=   0     13.00e < EF      0.00e >EF  Err=0.0D+00
 GapD=    0.071 DampG=0.500 DampE=1.000 DampFc=0.5000 IDamp=-1.
 Damping current iteration by 5.00D-01
 RMSDP=4.99D-04 MaxDP=3.60D-03 DE=-2.16D-03 OVMax= 1.48D-02

 Cycle   4  Pass 1  IDiag  1:
 E= -153.229603933878     Delta-E=       -0.000437957617 Rises=F Damp=T
 DIIS: error= 1.10D-03 at cycle   4 NSaved=   4.
 NSaved= 4 IEnMin= 4 EnMin= -153.229603933878     IErMin= 4 ErrMin= 1.10D-03
 ErrMax= 1.10D-03  0.00D+00 EMaxC= 1.00D+00 BMatC= 4.76D-05 BMatP= 1.93D-04
 IDIUse=1 WtCom= 1.00D+00 WtEn= 0.00D+00
 Coeff-Com: -0.148D-01-0.143D+00-0.154D+00 0.131D+01
 Coeff:     -0.148D-01-0.143D+00-0.154D+00 0.131D+01
 Gap=     0.072 Goal=     0.100 Shift=    0.028
 T=  324. Gap= 0.100 NK=3 IS=   14 IE=   19 IFin=   13
          NO(<0.9)=   0  NV(>0.1)=   0     13.00e < EF      0.00e >EF  Err=0.0D+00
 GapD=    0.072 DampG=0.500 DampE=1.000 DampFc=0.5000 IDamp=-1.
 Damping current iteration by 5.00D-01
 RMSDP=2.48D-04 MaxDP=1.84D-03 DE=-4.38D-04 OVMax= 8.36D-04

 Cycle   5  Pass 1  IDiag  1:
 E= -153.229803142741     Delta-E=       -0.000199208863 Rises=F Damp=T
 DIIS: error= 5.86D-04 at cycle   5 NSaved=   5.
 NSaved= 5 IEnMin= 5 EnMin= -153.229803142741     IErMin= 5 ErrMin= 5.86D-04
 ErrMax= 5.86D-04  0.00D+00 EMaxC= 1.00D+00 BMatC= 1.36D-05 BMatP= 4.76D-05
 IDIUse=1 WtCom= 1.00D+00 WtEn= 0.00D+00
 Coeff-Com: -0.843D-03-0.126D-01-0.221D-01-0.905D+00 0.194D+01
 Coeff:     -0.843D-03-0.126D-01-0.221D-01-0.905D+00 0.194D+01
 Gap=     0.072 Goal=     0.100 Shift=    0.028
 RMSDP=1.49D-04 MaxDP=1.24D-03 DE=-1.99D-04 OVMax= 1.93D-04

 Cycle   6  Pass 1  IDiag  1:
 E= -153.229990296707     Delta-E=       -0.000187153965 Rises=F Damp=F
 DIIS: error= 1.40D-05 at cycle   6 NSaved=   6.
 NSaved= 6 IEnMin= 6 EnMin= -153.229990296707     IErMin= 6 ErrMin= 1.40D-05
 ErrMax= 1.40D-05  0.00D+00 EMaxC= 1.00D+00 BMatC= 7.13D-09 BMatP= 1.36D-05
 IDIUse=1 WtCom= 1.00D+00 WtEn= 0.00D+00
 Coeff-Com:  0.183D-03 0.477D-04 0.811D-02 0.494D-01-0.146D+00 0.109D+01
 Coeff:      0.183D-03 0.477D-04 0.811D-02 0.494D-01-0.146D+00 0.109D+01
 Gap=     0.072 Goal=     0.100 Shift=    0.028
 RMSDP=5.42D-06 MaxDP=5.30D-05 DE=-1.87D-04 OVMax= 5.88D-05

 Cycle   7  Pass 1  IDiag  1:
 E= -153.229990307504     Delta-E=       -0.000000010797 Rises=F Damp=F
 DIIS: error= 1.81D-06 at cycle   7 NSaved=   7.
 NSaved= 7 IEnMin= 7 EnMin= -153.229990307504     IErMin= 7 ErrMin= 1.81D-06
 ErrMax= 1.81D-06  0.00D+00 EMaxC= 1.00D+00 BMatC= 4.18D-11 BMatP= 7.13D-09
 IDIUse=1 WtCom= 1.00D+00 WtEn= 0.00D+00
 Coeff-Com:  0.664D-05 0.191D-03 0.146D-03 0.157D-01-0.321D-01-0.453D-01
 Coeff-Com:  0.106D+01
 Coeff:      0.664D-05 0.191D-03 0.146D-03 0.157D-01-0.321D-01-0.453D-01
 Coeff:      0.106D+01
 Gap=     0.072 Goal=     0.100 Shift=    0.028
 RMSDP=1.22D-06 MaxDP=6.28D-06 DE=-1.08D-08 OVMax= 3.57D-05

 Cycle   8  Pass 1  IDiag  1:
 E= -153.229990308097     Delta-E=       -0.000000000594 Rises=F Damp=F
 DIIS: error= 1.16D-06 at cycle   8 NSaved=   8.
 NSaved= 8 IEnMin= 8 EnMin= -153.229990308097     IErMin= 8 ErrMin= 1.16D-06
 ErrMax= 1.16D-06  0.00D+00 EMaxC= 1.00D+00 BMatC= 1.79D-11 BMatP= 4.18D-11
 IDIUse=1 WtCom= 1.00D+00 WtEn= 0.00D+00
 Coeff-Com: -0.790D-05 0.596D-04-0.422D-03 0.127D-02-0.132D-03-0.802D-01
 Coeff-Com:  0.245D+00 0.834D+00
 Coeff:     -0.790D-05 0.596D-04-0.422D-03 0.127D-02-0.132D-03-0.802D-01
 Coeff:      0.245D+00 0.834D+00
 Gap=     0.072 Goal=     0.100 Shift=    0.028
 RMSDP=6.71D-07 MaxDP=3.47D-06 DE=-5.94D-10 OVMax= 2.13D-05

 Cycle   9  Pass 1  IDiag  1:
 E= -153.229990308297     Delta-E=       -0.000000000200 Rises=F Damp=F
 DIIS: error= 8.06D-07 at cycle   9 NSaved=   9.
 NSaved= 9 IEnMin= 9 EnMin= -153.229990308297     IErMin= 9 ErrMin= 8.06D-07
 ErrMax= 8.06D-07  0.00D+00 EMaxC= 1.00D+00 BMatC= 1.51D-11 BMatP= 1.79D-11
 IDIUse=1 WtCom= 1.00D+00 WtEn= 0.00D+00
 Coeff-Com: -0.123D-04-0.818D-04-0.517D-03-0.107D-01 0.242D-01-0.444D-01
 Coeff-Com: -0.577D+00 0.733D+00 0.876D+00
 Coeff:     -0.123D-04-0.818D-04-0.517D-03-0.107D-01 0.242D-01-0.444D-01
 Coeff:     -0.577D+00 0.733D+00 0.876D+00
 Gap=     0.072 Goal=     0.100 Shift=    0.028
 RMSDP=7.08D-07 MaxDP=3.86D-06 DE=-2.00D-10 OVMax= 2.33D-05

 Cycle  10  Pass 1  IDiag  1:
 E= -153.229990308440     Delta-E=       -0.000000000142 Rises=F Damp=F
 DIIS: error= 4.42D-07 at cycle  10 NSaved=  10.
 NSaved=10 IEnMin=10 EnMin= -153.229990308440     IErMin=10 ErrMin= 4.42D-07
 ErrMax= 4.42D-07  0.00D+00 EMaxC= 1.00D+00 BMatC= 1.24D-12 BMatP= 1.51D-11
 IDIUse=1 WtCom= 1.00D+00 WtEn= 0.00D+00
 Coeff-Com: -0.185D-05-0.192D-04-0.692D-04-0.214D-02 0.460D-02 0.337D-02
 Coeff-Com: -0.148D+00 0.636D-01 0.152D+00 0.926D+00
 Coeff:     -0.185D-05-0.192D-04-0.692D-04-0.214D-02 0.460D-02 0.337D-02
 Coeff:     -0.148D+00 0.636D-01 0.152D+00 0.926D+00
 Gap=     0.072 Goal=     0.100 Shift=    0.028
 RMSDP=2.97D-07 MaxDP=1.60D-06 DE=-1.42D-10 OVMax= 1.03D-05

 Cycle  11  Pass 1  IDiag  1:
 E= -153.229990308471     Delta-E=       -0.000000000032 Rises=F Damp=F
 DIIS: error= 2.68D-07 at cycle  11 NSaved=  11.
 NSaved=11 IEnMin=11 EnMin= -153.229990308471     IErMin=11 ErrMin= 2.68D-07
 ErrMax= 2.68D-07  0.00D+00 EMaxC= 1.00D+00 BMatC= 4.68D-13 BMatP= 1.24D-12
 IDIUse=1 WtCom= 1.00D+00 WtEn= 0.00D+00
 Coeff-Com:  0.137D-05 0.641D-05 0.606D-04 0.970D-03-0.229D-02 0.865D-02
 Coeff-Com:  0.352D-01-0.157D+00-0.115D+00-0.157D-02 0.123D+01
 Coeff:      0.137D-05 0.641D-05 0.606D-04 0.970D-03-0.229D-02 0.865D-02
 Coeff:      0.352D-01-0.157D+00-0.115D+00-0.157D-02 0.123D+01
 Gap=     0.072 Goal=     0.100 Shift=    0.028
 RMSDP=2.70D-07 MaxDP=1.49D-06 DE=-3.15D-11 OVMax= 8.92D-06

 Cycle  12  Pass 1  IDiag  1:
 E= -153.229990308490     Delta-E=       -0.000000000019 Rises=F Damp=F
 DIIS: error= 1.45D-07 at cycle  12 NSaved=  12.
 NSaved=12 IEnMin=12 EnMin= -153.229990308490     IErMin=12 ErrMin= 1.45D-07
 ErrMax= 1.45D-07  0.00D+00 EMaxC= 1.00D+00 BMatC= 2.52D-13 BMatP= 4.68D-13
 IDIUse=1 WtCom= 1.00D+00 WtEn= 0.00D+00
 Coeff-Com:  0.620D-06 0.340D-05 0.276D-04 0.527D-03-0.117D-02-0.135D-02
 Coeff-Com:  0.375D-01-0.377D-01-0.451D-01-0.564D+00 0.541D+00 0.107D+01
 Coeff:      0.620D-06 0.340D-05 0.276D-04 0.527D-03-0.117D-02-0.135D-02
 Coeff:      0.375D-01-0.377D-01-0.451D-01-0.564D+00 0.541D+00 0.107D+01
 Gap=     0.072 Goal=     0.100 Shift=    0.028
 RMSDP=1.89D-07 MaxDP=9.84D-07 DE=-1.89D-11 OVMax= 5.88D-06

 Cycle  13  Pass 1  IDiag  1:
 E= -153.229990308498     Delta-E=       -0.000000000008 Rises=F Damp=F
 DIIS: error= 6.85D-08 at cycle  13 NSaved=  13.
 NSaved=13 IEnMin=13 EnMin= -153.229990308498     IErMin=13 ErrMin= 6.85D-08
 ErrMax= 6.85D-08  0.00D+00 EMaxC= 1.00D+00 BMatC= 9.32D-14 BMatP= 2.52D-13
 IDIUse=1 WtCom= 1.00D+00 WtEn= 0.00D+00
 Coeff-Com: -0.402D-06-0.136D-05-0.188D-04-0.200D-03 0.541D-03-0.716D-02
 Coeff-Com:  0.110D-01 0.108D+00 0.504D-01-0.441D+00-0.424D+00 0.414D+00
 Coeff-Com:  0.129D+01
 Coeff:     -0.402D-06-0.136D-05-0.188D-04-0.200D-03 0.541D-03-0.716D-02
 Coeff:      0.110D-01 0.108D+00 0.504D-01-0.441D+00-0.424D+00 0.414D+00
 Coeff:      0.129D+01
 Gap=     0.072 Goal=     0.100 Shift=    0.028
 RMSDP=1.39D-07 MaxDP=7.25D-07 DE=-8.38D-12 OVMax= 3.76D-06

 Cycle  14  Pass 1  IDiag  1:
 E= -153.229990308499     Delta-E=       -0.000000000001 Rises=F Damp=F
 DIIS: error= 2.05D-08 at cycle  14 NSaved=  14.
 NSaved=14 IEnMin=14 EnMin= -153.229990308499     IErMin=14 ErrMin= 2.05D-08
 ErrMax= 2.05D-08  0.00D+00 EMaxC= 1.00D+00 BMatC= 5.23D-15 BMatP= 9.32D-14
 IDIUse=1 WtCom= 1.00D+00 WtEn= 0.00D+00
 Coeff-Com: -0.148D-06-0.266D-06-0.934D-05-0.907D-04 0.230D-03-0.116D-02
 Coeff-Com: -0.253D-02 0.257D-01 0.101D-01-0.165D-01-0.169D+00-0.657D-01
 Coeff-Com:  0.192D+00 0.103D+01
 Coeff:     -0.148D-06-0.266D-06-0.934D-05-0.907D-04 0.230D-03-0.116D-02
 Coeff:     -0.253D-02 0.257D-01 0.101D-01-0.165D-01-0.169D+00-0.657D-01
 Coeff:      0.192D+00 0.103D+01
 Gap=     0.072 Goal=     0.100 Shift=    0.028
 RMSDP=4.54D-08 MaxDP=2.36D-07 DE=-9.66D-13 OVMax= 1.21D-06

 Cycle  15  Pass 1  IDiag  1:
 E= -153.229990308500     Delta-E=        0.000000000000 Rises=F Damp=F
 DIIS: error= 6.56D-09 at cycle  15 NSaved=  15.
 NSaved=15 IEnMin=15 EnMin= -153.229990308500     IErMin=15 ErrMin= 6.56D-09
 ErrMax= 6.56D-09  0.00D+00 EMaxC= 1.00D+00 BMatC= 5.90D-16 BMatP= 5.23D-15
 IDIUse=1 WtCom= 1.00D+00 WtEn= 0.00D+00
 Coeff-Com:  0.647D-07 0.104D-06 0.414D-05 0.424D-04-0.106D-03 0.515D-03
 Coeff-Com:  0.147D-02-0.994D-02-0.434D-02 0.211D-01 0.357D-01-0.862D-02
 Coeff-Com: -0.630D-01-0.638D+00 0.167D+01
 Coeff:      0.647D-07 0.104D-06 0.414D-05 0.424D-04-0.106D-03 0.515D-03
 Coeff:      0.147D-02-0.994D-02-0.434D-02 0.211D-01 0.357D-01-0.862D-02
 Coeff:     -0.630D-01-0.638D+00 0.167D+01
 Gap=     0.072 Goal=     0.100 Shift=    0.028
 RMSDP=1.63D-08 MaxDP=8.69D-08 DE=-1.99D-13 OVMax= 4.31D-07

 Cycle  16  Pass 1  IDiag  1:
 E= -153.229990308500     Delta-E=        0.000000000000 Rises=F Damp=F
 DIIS: error= 1.79D-09 at cycle  16 NSaved=  16.
 NSaved=16 IEnMin=16 EnMin= -153.229990308500     IErMin=16 ErrMin= 1.79D-09
 ErrMax= 1.79D-09  0.00D+00 EMaxC= 1.00D+00 BMatC= 5.44D-17 BMatP= 5.90D-16
 IDIUse=1 WtCom= 1.00D+00 WtEn= 0.00D+00
 Large coefficients: NSaved= 16 BigCof=    0.00 CofMax=   10.00 Det=-1.43D-17
 Inversion failed.  Reducing to 15 matrices.
 Coeff-Com:  0.238D-07 0.301D-06 0.324D-05-0.769D-05-0.489D-05 0.291D-03
 Coeff-Com: -0.413D-03 0.452D-04-0.163D-02 0.945D-03 0.621D-02 0.666D-02
 Coeff-Com: -0.893D-01-0.213D+00 0.129D+01
 Coeff:      0.238D-07 0.301D-06 0.324D-05-0.769D-05-0.489D-05 0.291D-03
 Coeff:     -0.413D-03 0.452D-04-0.163D-02 0.945D-03 0.621D-02 0.666D-02
 Coeff:     -0.893D-01-0.213D+00 0.129D+01
 Gap=     0.072 Goal=     0.100 Shift=    0.028
 RMSDP=4.55D-09 MaxDP=2.42D-08 DE=-8.53D-14 OVMax= 1.19D-07

 SCF Done:  E(RB3LYP) =  -153.229990308     A.U. after   16 cycles
            NFock= 16  Conv=0.45D-08     -V/T= 2.0044
 KE= 1.525621630936D+02 PE=-5.192959630839D+02 EE= 1.314236525437D+02
 Leave Link  502 at Thu Mar 31 22:23:50 2022, MaxMem=    33554432 cpu:         4.0
 (Enter C:\G09W\l701.exe)
 Compute integral first derivatives.
 ... and contract with generalized density number  0.
 R6Disp: Adding Grimme-D3 dispersion energy 1st derivatives to the gradient.
 Leave Link  701 at Thu Mar 31 22:23:50 2022, MaxMem=    33554432 cpu:         0.0
 (Enter C:\G09W\l702.exe)
 L702 exits ... SP integral derivatives will be done elsewhere.
 Leave Link  702 at Thu Mar 31 22:23:50 2022, MaxMem=    33554432 cpu:         0.0
 (Enter C:\G09W\l703.exe)
 Compute integral first derivatives, UseDBF=F ICtDFT=           0.
 Integral derivatives from FoFJK, PRISM(SPDF).
 Calling FoFJK, ICntrl=      2127 FMM=F ISym2X=0 I1Cent= 0 IOpClX= 0 NMat=1 NMatS=1 NMatT=0.
 FoFJK:  IHMeth= 1 ICntrl=    2127 DoSepK=F KAlg= 0 I1Cent=   0 FoldK=F
 IRaf=         0 NMat=   1 IRICut=       1 DoRegI=T DoRafI=F ISym2E= 0.
 FoFCou: FMM=F IPFlag=           0 FMFlag=      100000 FMFlg1=         800
         NFxFlg=           0 DoJE=F BraDBF=F KetDBF=F FulRan=T
         wScrn=  0.000000 ICntrl=    2127 IOpCl=  0 I1Cent=           0 NGrid=           0
         NMat0=    1 NMatS0=      1 NMatT0=    0 NMatD0=    1 NMtDS0=    0 NMtDT0=    0
 Symmetry not used in FoFCou.
 Leave Link  703 at Thu Mar 31 22:23:51 2022, MaxMem=    33554432 cpu:         0.0
 (Enter C:\G09W\l716.exe)
 Dipole        = 1.88860352D+00 1.84295534D-05 1.65194271D-04
 -------------------------------------------------------------------
 Center     Atomic                   Forces (Hartrees/Bohr)
 Number     Number              X              Y              Z
 -------------------------------------------------------------------
      1        6           0.002230979   -0.026939597    0.000238052
      2        6          -0.000677942    0.019350148   -0.000060289
      3        6          -0.000668980   -0.019350236    0.000060192
      4        6           0.002223168    0.026941248   -0.000237672
      5        1          -0.001552377    0.000497773   -0.000087648
      6        1          -0.001554849   -0.000499336    0.000087365
 -------------------------------------------------------------------
 Cartesian Forces:  Max     0.026941248 RMS     0.011097346
 Leave Link  716 at Thu Mar 31 22:23:51 2022, MaxMem=    33554432 cpu:         0.0
 (Enter C:\G09W\l103.exe)

 GradGradGradGradGradGradGradGradGradGradGradGradGradGradGradGradGradGrad
 Berny optimization.
 Using GEDIIS/GDIIS optimizer.
 FormGI is forming the generalized inverse of G from B-inverse, IUseBI=4.
 Internal  Forces:  Max     0.021326510 RMS     0.006141419
 Search for a local minimum.
 Step number   2 out of a maximum of   33
 All quantities printed in internal units (Hartrees-Bohrs-Radians)
 RMS Force = .61414D-02 SwitMx=.10000D-02 MixMth= 1
 Mixed Optimization -- RFO/linear search
 Update second derivatives using D2CorX and points    1    2
 DE= -1.82D-02 DEPred=-1.47D-02 R= 1.24D+00
 TightC=F SS=  1.41D+00  RLast= 2.99D-01 DXNew= 5.0454D-01 8.9710D-01
 Trust test= 1.24D+00 RLast= 2.99D-01 DXMaxT set to 5.05D-01
 ITU=  1  0
 Use linear search instead of GDIIS.
     Eigenvalues ---    0.00230   0.00230   0.00230   0.16000   0.16022
     Eigenvalues ---    0.18580   0.22939   0.27370   0.28225   0.32173
     Eigenvalues ---    0.32598   0.34234
 RFO step:  Lambda=-1.94731908D-03 EMin= 2.29991114D-03
 Quartic linear search produced a step of  0.22129.
 Iteration  1 RMS(Cart)=  0.02365563 RMS(Int)=  0.00060861
 Iteration  2 RMS(Cart)=  0.00040475 RMS(Int)=  0.00035426
 Iteration  3 RMS(Cart)=  0.00000014 RMS(Int)=  0.00035426
 ITry= 1 IFail=0 DXMaxC= 4.55D-02 DCOld= 1.00D+10 DXMaxT= 5.05D-01 DXLimC= 3.00D+00 Rises=F
 Variable       Old X    -DE/DX   Delta X   Delta X   Delta X     New X
                                 (Linear)    (Quad)   (Total)
    R1        2.85941  -0.00192  -0.01259   0.00615  -0.00642   2.85299
    R2        2.97582   0.02133   0.01319   0.07910   0.09208   3.06789
    R3        2.66641  -0.01423  -0.05528  -0.00028  -0.05536   2.61105
    R4        2.06668  -0.00148  -0.00684   0.00191  -0.00493   2.06175
    R5        2.85938  -0.00192  -0.01259   0.00617  -0.00640   2.85298
    R6        2.06669  -0.00148  -0.00685   0.00190  -0.00494   2.06175
    A1        1.51666  -0.00626  -0.01199  -0.01378  -0.02626   1.49040
    A2        1.62492   0.00626   0.01199   0.01376   0.02572   1.65064
    A3        2.33948  -0.00385  -0.00371  -0.01577  -0.01955   2.31993
    A4        2.31879  -0.00242  -0.00828   0.00200  -0.00634   2.31244
    A5        1.62493   0.00626   0.01197   0.01378   0.02573   1.65066
    A6        2.31878  -0.00242  -0.00827   0.00199  -0.00634   2.31244
    A7        2.33948  -0.00385  -0.00370  -0.01578  -0.01956   2.31992
    A8        1.51667  -0.00627  -0.01197  -0.01381  -0.02628   1.49039
    D1        0.00088   0.00013   0.00015   0.03234   0.03229   0.03317
    D2       -3.14116   0.00006   0.00010   0.01457   0.01423  -3.12693
    D3       -0.00082  -0.00012  -0.00014  -0.03015  -0.02954  -0.03036
    D4       -0.00091  -0.00014  -0.00016  -0.03367  -0.03476  -0.03567
    D5        3.14112  -0.00007  -0.00011  -0.01625  -0.01681   3.12431
    D6        3.14112  -0.00007  -0.00011  -0.01625  -0.01681   3.12431
    D7       -0.00004   0.00000  -0.00005   0.00118   0.00114   0.00110
    D8        0.00088   0.00013   0.00015   0.03234   0.03229   0.03317
    D9       -3.14116   0.00006   0.00010   0.01457   0.01423  -3.12694
         Item               Value     Threshold  Converged?
 Maximum Force            0.021327     0.000450     NO 
 RMS     Force            0.006141     0.000300     NO 
 Maximum Displacement     0.045514     0.001800     NO 
 RMS     Displacement     0.023719     0.001200     NO 
 Predicted change in Energy=-2.192664D-03
 Lowest energy point so far.  Saving SCF results.
 GradGradGradGradGradGradGradGradGradGradGradGradGradGradGradGradGradGrad

 Leave Link  103 at Thu Mar 31 22:23:52 2022, MaxMem=    33554432 cpu:         0.0
 (Enter C:\G09W\l202.exe)
                          Input orientation:                          
 ---------------------------------------------------------------------
 Center     Atomic      Atomic             Coordinates (Angstroms)
 Number     Number       Type             X           Y           Z
 ---------------------------------------------------------------------
      1          6           0       -0.147053    0.106409    0.021236
      2          6           0        1.357635    0.227042   -0.004656
      3          6           0        1.357604    1.608719    0.004653
      4          6           0       -0.147078    1.729305   -0.021503
      5          1           0        2.162130   -0.509922   -0.009109
      6          1           0        2.162069    2.345713    0.009246
 ---------------------------------------------------------------------
                    Distance matrix (angstroms):
                    1          2          3          4          5
     1  C    0.000000
     2  C    1.509738   0.000000
     3  C    2.126312   1.381709   0.000000
     4  C    1.623459   2.126321   1.509733   0.000000
     5  H    2.390211   1.091031   2.266296   3.216635   0.000000
     6  H    3.216624   2.266291   1.091029   2.390202   2.855694
                    6
     6  H    0.000000
 Symmetry turned off by external request.
 Stoichiometry    C4H2
 Framework group  C1[X(C4H2)]
 Deg. of freedom    12
 Full point group                 C1      NOp   1
 Rotational constants (GHZ):     16.1062376     15.8595563      7.9931296
 Leave Link  202 at Thu Mar 31 22:23:52 2022, MaxMem=    33554432 cpu:         0.0
 (Enter C:\G09W\l301.exe)
 Standard basis: 6-31 (6D, 7F)
 Ernie: Thresh=  0.10000D-02 Tol=  0.10000D-05 Strict=F.
    40 basis functions,    96 primitive gaussians,    40 cartesian basis functions
    13 alpha electrons       13 beta electrons
       nuclear repulsion energy        82.1158447040 Hartrees.
 IExCor=  402 DFT=T Ex+Corr=B3LYP ExCW=0 ScaHFX=  0.200000
 ScaDFX=  0.800000  0.720000  1.000000  0.810000 ScalE2=  1.000000  1.000000
 IRadAn=      5 IRanWt=     -1 IRanGd=            0 ICorTp=0 IEmpDi=131
 NAtoms=    6 NActive=    6 NUniq=    6 SFac= 1.00D+00 NAtFMM=   60 NAOKFM=F Big=F
 Integral buffers will be    131072 words long.
 Raffenetti 2 integral format.
 Two-electron integral symmetry is turned off.
 R6Disp:  Grimme-D3 Dispersion energy=       -0.0011383014 Hartrees.
 Nuclear repulsion after empirical dispersion term =       82.1147064026 Hartrees.
 Leave Link  301 at Thu Mar 31 22:23:52 2022, MaxMem=    33554432 cpu:         0.0
 (Enter C:\G09W\l302.exe)
 NPDir=0 NMtPBC=     1 NCelOv=     1 NCel=       1 NClECP=     1 NCelD=      1
         NCelK=      1 NCelE2=     1 NClLst=     1 CellRange=     0.0.
 One-electron integrals computed using PRISM.
 NBasis=    40 RedAO= T EigKep=  2.16D-03  NBF=    40
 NBsUse=    40 1.00D-06 EigRej= -1.00D+00 NBFU=    40
 Precomputing XC quadrature grid using
 IXCGrd= 4 IRadAn=           5 IRanWt=          -1 IRanGd=           0 AccXCQ= 0.00D+00.
 Generated NRdTot=       0 NPtTot=           0 NUsed=           0 NTot=          32
 NSgBfM=    40    40    40    40    40 MxSgAt=     6 MxSgA2=     6.
 Leave Link  302 at Thu Mar 31 22:23:52 2022, MaxMem=    33554432 cpu:         0.0
 (Enter C:\G09W\l303.exe)
 DipDrv:  MaxL=1.
 Leave Link  303 at Thu Mar 31 22:23:52 2022, MaxMem=    33554432 cpu:         0.0
 (Enter C:\G09W\l401.exe)
 Initial guess from the checkpoint file:  "C:\G09W\Scratch\Gau-27908.chk"
 B after Tr=     0.000164    0.000051    0.012849
         Rot=    0.999993    0.003704    0.000000    0.000000 Ang=   0.42 deg.
 Guess basis will be translated and rotated to current coordinates.
 JPrj=2 DoOrth=T DoCkMO=T.
 Generating alternative initial guess.
 ExpMin= 1.61D-01 ExpMax= 3.05D+03 ExpMxC= 4.57D+02 IAcc=2 IRadAn=         4 AccDes= 0.00D+00
 Harris functional with IExCor=  402 and IRadAn=       4 diagonalized for initial guess.
 HarFok:  IExCor=  402 AccDes= 0.00D+00 IRadAn=         4 IDoV= 1 UseB2=F ITyADJ=14
 ICtDFT=  3500011 ScaDFX=  1.000000  1.000000  1.000000  1.000000
 FoFCou: FMM=F IPFlag=           0 FMFlag=      100000 FMFlg1=           0
         NFxFlg=           0 DoJE=T BraDBF=F KetDBF=T FulRan=T
         wScrn=  0.000000 ICntrl=     500 IOpCl=  0 I1Cent=   200000004 NGrid=           0
         NMat0=    1 NMatS0=      1 NMatT0=    0 NMatD0=    1 NMtDS0=    0 NMtDT0=    0
 Symmetry not used in FoFCou.
 Harris En= -153.241380433443    
 Leave Link  401 at Thu Mar 31 22:23:53 2022, MaxMem=    33554432 cpu:         1.0
 (Enter C:\G09W\l502.exe)
 Closed shell SCF:
 Using DIIS extrapolation, IDIIS=    10.
 Two-electron integral symmetry not used.
 Keep R1 ints in memory in canonical form, NReq=1459026.
 IVT=      259318 IEndB=      259318 NGot=    33554432 MDV=    32958505
 LenX=    32958505 LenY=    32956464
 Requested convergence on RMS density matrix=1.00D-08 within 500 cycles.
 Requested convergence on MAX density matrix=1.00D-06.
 Requested convergence on             energy=1.00D-06.
 Level shift goal  0.100 maximum shift  0.100.
 No special actions if energy rises.
 Dynamic level shift is on during FON iterations.
 FoFCou: FMM=F IPFlag=           0 FMFlag=           0 FMFlg1=           0
         NFxFlg=           0 DoJE=F BraDBF=F KetDBF=F FulRan=T
         wScrn=  0.000000 ICntrl=     600 IOpCl=  0 I1Cent=           0 NGrid=           0
         NMat0=    1 NMatS0=    820 NMatT0=    0 NMatD0=    1 NMtDS0=    0 NMtDT0=    0
 Symmetry not used in FoFCou.

 Cycle   1  Pass 1  IDiag  1:
 E= -153.230441912769    
 DIIS: error= 3.11D-03 at cycle   1 NSaved=   1.
 NSaved= 1 IEnMin= 1 EnMin= -153.230441912769     IErMin= 1 ErrMin= 3.11D-03
 ErrMax= 3.11D-03  0.00D+00 EMaxC= 1.00D+00 BMatC= 7.69D-04 BMatP= 7.69D-04
 IDIUse=1 WtCom= 1.00D+00 WtEn= 0.00D+00
 Coeff-Com:  0.100D+01
 Coeff:      0.100D+01
 Gap=     0.886 Goal=     0.100 Shift=    0.000
 T=  136. Gap= 0.076 NK=0 IS=   14 IE=   40 IFin=   13
          NO(<0.9)=   0  NV(>0.1)=   0     13.00e < EF      0.00e >EF  Err=0.0D+00
 GapD=    0.886 DampG=2.000 DampE=1.000 DampFc=2.0000 IDamp=-1.
 RMSDP=2.36D-03 MaxDP=1.09D-02              OVMax= 3.67D-02

 Cycle   2  Pass 1  IDiag  1:
 E= -153.232117325047     Delta-E=       -0.001675412277 Rises=F Damp=F
 DIIS: error= 3.51D-03 at cycle   2 NSaved=   2.
 NSaved= 2 IEnMin= 2 EnMin= -153.232117325047     IErMin= 1 ErrMin= 3.11D-03
 ErrMax= 3.51D-03  0.00D+00 EMaxC= 1.00D+00 BMatC= 3.59D-04 BMatP= 7.69D-04
 IDIUse=1 WtCom= 1.00D+00 WtEn= 0.00D+00
 Coeff-Com:  0.350D+00 0.650D+00
 Coeff:      0.350D+00 0.650D+00
 Gap=     0.082 Goal=     0.100 Shift=    0.018
 T=  136. Gap= 0.100 NK=3 IS=   14 IE=   19 IFin=   13
          NO(<0.9)=   0  NV(>0.1)=   0     13.00e < EF      0.00e >EF  Err=0.0D+00
 GapD=    0.082 DampG=0.500 DampE=1.000 DampFc=0.5000 IDamp=-1.
 Damping current iteration by 5.00D-01
 RMSDP=9.81D-04 MaxDP=7.01D-03 DE=-1.68D-03 OVMax= 1.62D-02

 Cycle   3  Pass 1  IDiag  1:
 E= -153.232434340879     Delta-E=       -0.000317015833 Rises=F Damp=T
 DIIS: error= 5.88D-04 at cycle   3 NSaved=   3.
 NSaved= 3 IEnMin= 3 EnMin= -153.232434340879     IErMin= 3 ErrMin= 5.88D-04
 ErrMax= 5.88D-04  0.00D+00 EMaxC= 1.00D+00 BMatC= 1.96D-05 BMatP= 3.59D-04
 IDIUse=1 WtCom= 1.00D+00 WtEn= 0.00D+00
 Coeff-Com: -0.477D-01-0.232D+00 0.128D+01
 Coeff:     -0.477D-01-0.232D+00 0.128D+01
 Gap=     0.079 Goal=     0.100 Shift=    0.021
 RMSDP=4.07D-04 MaxDP=1.88D-03 DE=-3.17D-04 OVMax= 8.10D-03

 Cycle   4  Pass 1  IDiag  1:
 E= -153.232633174854     Delta-E=       -0.000198833975 Rises=F Damp=F
 DIIS: error= 3.15D-04 at cycle   4 NSaved=   4.
 NSaved= 4 IEnMin= 4 EnMin= -153.232633174854     IErMin= 4 ErrMin= 3.15D-04
 ErrMax= 3.15D-04  0.00D+00 EMaxC= 1.00D+00 BMatC= 9.15D-07 BMatP= 1.96D-05
 IDIUse=1 WtCom= 1.00D+00 WtEn= 0.00D+00
 Coeff-Com: -0.445D-03-0.101D-01-0.998D-01 0.111D+01
 Coeff:     -0.445D-03-0.101D-01-0.998D-01 0.111D+01
 Gap=     0.080 Goal=     0.100 Shift=    0.020
 RMSDP=2.23D-04 MaxDP=1.06D-03 DE=-1.99D-04 OVMax= 6.68D-03

 Cycle   5  Pass 1  IDiag  1:
 E= -153.232650557592     Delta-E=       -0.000017382738 Rises=F Damp=F
 DIIS: error= 1.61D-04 at cycle   5 NSaved=   5.
 NSaved= 5 IEnMin= 5 EnMin= -153.232650557592     IErMin= 5 ErrMin= 1.61D-04
 ErrMax= 1.61D-04  0.00D+00 EMaxC= 1.00D+00 BMatC= 4.61D-07 BMatP= 9.15D-07
 IDIUse=1 WtCom= 1.00D+00 WtEn= 0.00D+00
 Coeff-Com:  0.952D-02 0.320D-01-0.265D+00-0.229D-01 0.125D+01
 Coeff:      0.952D-02 0.320D-01-0.265D+00-0.229D-01 0.125D+01
 Gap=     0.080 Goal=     0.100 Shift=    0.020
 RMSDP=1.56D-04 MaxDP=8.17D-04 DE=-1.74D-05 OVMax= 4.92D-03

 Cycle   6  Pass 1  IDiag  1:
 E= -153.232657042295     Delta-E=       -0.000006484703 Rises=F Damp=F
 DIIS: error= 8.32D-05 at cycle   6 NSaved=   6.
 NSaved= 6 IEnMin= 6 EnMin= -153.232657042295     IErMin= 6 ErrMin= 8.32D-05
 ErrMax= 8.32D-05  0.00D+00 EMaxC= 1.00D+00 BMatC= 3.61D-08 BMatP= 4.61D-07
 IDIUse=1 WtCom= 1.00D+00 WtEn= 0.00D+00
 Coeff-Com: -0.323D-03 0.396D-02 0.204D-01-0.159D+00-0.149D+00 0.128D+01
 Coeff:     -0.323D-03 0.396D-02 0.204D-01-0.159D+00-0.149D+00 0.128D+01
 Gap=     0.080 Goal=     0.100 Shift=    0.020
 RMSDP=7.63D-05 MaxDP=4.25D-04 DE=-6.48D-06 OVMax= 2.62D-03

 Cycle   7  Pass 1  IDiag  1:
 E= -153.232658468089     Delta-E=       -0.000001425794 Rises=F Damp=F
 DIIS: error= 4.11D-05 at cycle   7 NSaved=   7.
 NSaved= 7 IEnMin= 7 EnMin= -153.232658468089     IErMin= 7 ErrMin= 4.11D-05
 ErrMax= 4.11D-05  0.00D+00 EMaxC= 1.00D+00 BMatC= 1.11D-08 BMatP= 3.61D-08
 IDIUse=1 WtCom= 1.00D+00 WtEn= 0.00D+00
 Coeff-Com: -0.144D-02-0.742D-02 0.428D-01-0.363D-01-0.625D-01-0.409D+00
 Coeff-Com:  0.147D+01
 Coeff:     -0.144D-02-0.742D-02 0.428D-01-0.363D-01-0.625D-01-0.409D+00
 Coeff:      0.147D+01
 Gap=     0.080 Goal=     0.100 Shift=    0.020
 RMSDP=4.45D-05 MaxDP=2.36D-04 DE=-1.43D-06 OVMax= 1.46D-03

 Cycle   8  Pass 1  IDiag  1:
 E= -153.232658908997     Delta-E=       -0.000000440908 Rises=F Damp=F
 DIIS: error= 1.97D-05 at cycle   8 NSaved=   8.
 NSaved= 8 IEnMin= 8 EnMin= -153.232658908997     IErMin= 8 ErrMin= 1.97D-05
 ErrMax= 1.97D-05  0.00D+00 EMaxC= 1.00D+00 BMatC= 4.09D-09 BMatP= 1.11D-08
 IDIUse=1 WtCom= 1.00D+00 WtEn= 0.00D+00
 Coeff-Com: -0.478D-03-0.479D-02 0.103D-01 0.223D-01 0.808D-01-0.717D+00
 Coeff-Com:  0.472D+00 0.114D+01
 Coeff:     -0.478D-03-0.479D-02 0.103D-01 0.223D-01 0.808D-01-0.717D+00
 Coeff:      0.472D+00 0.114D+01
 Gap=     0.080 Goal=     0.100 Shift=    0.020
 RMSDP=2.98D-05 MaxDP=1.50D-04 DE=-4.41D-07 OVMax= 9.23D-04

 Cycle   9  Pass 1  IDiag  1:
 E= -153.232659046765     Delta-E=       -0.000000137768 Rises=F Damp=F
 DIIS: error= 6.69D-06 at cycle   9 NSaved=   9.
 NSaved= 9 IEnMin= 9 EnMin= -153.232659046765     IErMin= 9 ErrMin= 6.69D-06
 ErrMax= 6.69D-06  0.00D+00 EMaxC= 1.00D+00 BMatC= 9.31D-10 BMatP= 4.09D-09
 IDIUse=1 WtCom= 1.00D+00 WtEn= 0.00D+00
 Coeff-Com: -0.297D-04-0.114D-02-0.703D-03 0.108D-01 0.580D-01-0.273D+00
 Coeff-Com: -0.507D-01 0.461D+00 0.796D+00
 Coeff:     -0.297D-04-0.114D-02-0.703D-03 0.108D-01 0.580D-01-0.273D+00
 Coeff:     -0.507D-01 0.461D+00 0.796D+00
 Gap=     0.080 Goal=     0.100 Shift=    0.020
 RMSDP=1.06D-05 MaxDP=5.16D-05 DE=-1.38D-07 OVMax= 3.14D-04

 Cycle  10  Pass 1  IDiag  1:
 E= -153.232659064774     Delta-E=       -0.000000018010 Rises=F Damp=F
 DIIS: error= 3.69D-06 at cycle  10 NSaved=  10.
 NSaved=10 IEnMin=10 EnMin= -153.232659064774     IErMin=10 ErrMin= 3.69D-06
 ErrMax= 3.69D-06  0.00D+00 EMaxC= 1.00D+00 BMatC= 4.35D-10 BMatP= 9.31D-10
 IDIUse=1 WtCom= 1.00D+00 WtEn= 0.00D+00
 Coeff-Com:  0.128D-03 0.607D-03-0.361D-02 0.352D-03 0.209D-01 0.243D-01
 Coeff-Com: -0.210D+00-0.307D-01 0.586D+00 0.612D+00
 Coeff:      0.128D-03 0.607D-03-0.361D-02 0.352D-03 0.209D-01 0.243D-01
 Coeff:     -0.210D+00-0.307D-01 0.586D+00 0.612D+00
 Gap=     0.080 Goal=     0.100 Shift=    0.020
 RMSDP=4.34D-06 MaxDP=2.20D-05 DE=-1.80D-08 OVMax= 1.20D-04

 Cycle  11  Pass 1  IDiag  1:
 E= -153.232659067730     Delta-E=       -0.000000002956 Rises=F Damp=F
 DIIS: error= 5.81D-07 at cycle  11 NSaved=  11.
 NSaved=11 IEnMin=11 EnMin= -153.232659067730     IErMin=11 ErrMin= 5.81D-07
 ErrMax= 5.81D-07  0.00D+00 EMaxC= 1.00D+00 BMatC= 5.52D-12 BMatP= 4.35D-10
 IDIUse=1 WtCom= 1.00D+00 WtEn= 0.00D+00
 Coeff-Com:  0.487D-05 0.564D-05 0.104D-04 0.131D-03-0.366D-02 0.165D-01
 Coeff-Com: -0.791D-02-0.371D-01-0.435D-01-0.193D-01 0.109D+01
 Coeff:      0.487D-05 0.564D-05 0.104D-04 0.131D-03-0.366D-02 0.165D-01
 Coeff:     -0.791D-02-0.371D-01-0.435D-01-0.193D-01 0.109D+01
 Gap=     0.080 Goal=     0.100 Shift=    0.020
 RMSDP=1.21D-06 MaxDP=6.51D-06 DE=-2.96D-09 OVMax= 3.28D-05

 Cycle  12  Pass 1  IDiag  1:
 E= -153.232659067914     Delta-E=       -0.000000000184 Rises=F Damp=F
 DIIS: error= 1.30D-07 at cycle  12 NSaved=  12.
 NSaved=12 IEnMin=12 EnMin= -153.232659067914     IErMin=12 ErrMin= 1.30D-07
 ErrMax= 1.30D-07  0.00D+00 EMaxC= 1.00D+00 BMatC= 5.55D-13 BMatP= 5.52D-12
 IDIUse=1 WtCom= 1.00D+00 WtEn= 0.00D+00
 Coeff-Com: -0.479D-05-0.163D-04 0.154D-03 0.257D-03-0.222D-02 0.217D-02
 Coeff-Com:  0.808D-02-0.803D-02-0.433D-01-0.297D-01 0.214D+00 0.858D+00
 Coeff:     -0.479D-05-0.163D-04 0.154D-03 0.257D-03-0.222D-02 0.217D-02
 Coeff:      0.808D-02-0.803D-02-0.433D-01-0.297D-01 0.214D+00 0.858D+00
 Gap=     0.080 Goal=     0.100 Shift=    0.020
 RMSDP=2.81D-07 MaxDP=1.51D-06 DE=-1.84D-10 OVMax= 7.87D-06

 Cycle  13  Pass 1  IDiag  1:
 E= -153.232659067924     Delta-E=       -0.000000000010 Rises=F Damp=F
 DIIS: error= 8.08D-08 at cycle  13 NSaved=  13.
 NSaved=13 IEnMin=13 EnMin= -153.232659067924     IErMin=13 ErrMin= 8.08D-08
 ErrMax= 8.08D-08  0.00D+00 EMaxC= 1.00D+00 BMatC= 1.88D-13 BMatP= 5.55D-13
 IDIUse=1 WtCom= 1.00D+00 WtEn= 0.00D+00
 Coeff-Com: -0.336D-05-0.645D-05 0.738D-04 0.150D-03-0.536D-03-0.204D-02
 Coeff-Com:  0.562D-02 0.241D-02-0.162D-01-0.109D-01-0.889D-01 0.457D+00
 Coeff-Com:  0.653D+00
 Coeff:     -0.336D-05-0.645D-05 0.738D-04 0.150D-03-0.536D-03-0.204D-02
 Coeff:      0.562D-02 0.241D-02-0.162D-01-0.109D-01-0.889D-01 0.457D+00
 Coeff:      0.653D+00
 Gap=     0.080 Goal=     0.100 Shift=    0.020
 RMSDP=7.26D-08 MaxDP=3.78D-07 DE=-9.95D-12 OVMax= 2.11D-06

 Cycle  14  Pass 1  IDiag  1:
 E= -153.232659067926     Delta-E=       -0.000000000002 Rises=F Damp=F
 DIIS: error= 8.53D-09 at cycle  14 NSaved=  14.
 NSaved=14 IEnMin=14 EnMin= -153.232659067926     IErMin=14 ErrMin= 8.53D-09
 ErrMax= 8.53D-09  0.00D+00 EMaxC= 1.00D+00 BMatC= 2.12D-15 BMatP= 1.88D-13
 IDIUse=1 WtCom= 1.00D+00 WtEn= 0.00D+00
 Coeff-Com:  0.878D-07 0.966D-06-0.703D-05-0.843D-05 0.151D-03-0.337D-03
 Coeff-Com: -0.354D-03 0.686D-03 0.196D-02 0.881D-03-0.185D-01-0.343D-01
 Coeff-Com:  0.151D-01 0.103D+01
 Coeff:      0.878D-07 0.966D-06-0.703D-05-0.843D-05 0.151D-03-0.337D-03
 Coeff:     -0.354D-03 0.686D-03 0.196D-02 0.881D-03-0.185D-01-0.343D-01
 Coeff:      0.151D-01 0.103D+01
 Gap=     0.080 Goal=     0.100 Shift=    0.020
 RMSDP=1.76D-08 MaxDP=9.04D-08 DE=-1.79D-12 OVMax= 5.32D-07

 Cycle  15  Pass 1  IDiag  1:
 E= -153.232659067925     Delta-E=        0.000000000001 Rises=F Damp=F
 DIIS: error= 1.72D-09 at cycle  15 NSaved=  15.
 NSaved=15 IEnMin=14 EnMin= -153.232659067926     IErMin=15 ErrMin= 1.72D-09
 ErrMax= 1.72D-09  0.00D+00 EMaxC= 1.00D+00 BMatC= 8.52D-17 BMatP= 2.12D-15
 IDIUse=1 WtCom= 1.00D+00 WtEn= 0.00D+00
 Coeff-Com:  0.529D-07 0.290D-06-0.181D-05-0.331D-05 0.240D-04-0.406D-05
 Coeff-Com: -0.145D-03 0.262D-04 0.497D-03 0.308D-03 0.166D-03-0.161D-01
 Coeff-Com: -0.152D-01 0.419D-01 0.989D+00
 Coeff:      0.529D-07 0.290D-06-0.181D-05-0.331D-05 0.240D-04-0.406D-05
 Coeff:     -0.145D-03 0.262D-04 0.497D-03 0.308D-03 0.166D-03-0.161D-01
 Coeff:     -0.152D-01 0.419D-01 0.989D+00
 Gap=     0.080 Goal=     0.100 Shift=    0.020
 RMSDP=3.67D-09 MaxDP=2.01D-08 DE= 7.11D-13 OVMax= 1.14D-07

 SCF Done:  E(RB3LYP) =  -153.232659068     A.U. after   15 cycles
            NFock= 15  Conv=0.37D-08     -V/T= 2.0042
 KE= 1.525892218455D+02 PE=-5.193959405768D+02 EE= 1.314593532608D+02
 Leave Link  502 at Thu Mar 31 22:23:56 2022, MaxMem=    33554432 cpu:         3.0
 (Enter C:\G09W\l701.exe)
 Compute integral first derivatives.
 ... and contract with generalized density number  0.
 R6Disp: Adding Grimme-D3 dispersion energy 1st derivatives to the gradient.
 Leave Link  701 at Thu Mar 31 22:23:57 2022, MaxMem=    33554432 cpu:         0.0
 (Enter C:\G09W\l702.exe)
 L702 exits ... SP integral derivatives will be done elsewhere.
 Leave Link  702 at Thu Mar 31 22:23:57 2022, MaxMem=    33554432 cpu:         0.0
 (Enter C:\G09W\l703.exe)
 Compute integral first derivatives, UseDBF=F ICtDFT=           0.
 Integral derivatives from FoFJK, PRISM(SPDF).
 Calling FoFJK, ICntrl=      2127 FMM=F ISym2X=0 I1Cent= 0 IOpClX= 0 NMat=1 NMatS=1 NMatT=0.
 FoFJK:  IHMeth= 1 ICntrl=    2127 DoSepK=F KAlg= 0 I1Cent=   0 FoldK=F
 IRaf=         0 NMat=   1 IRICut=       1 DoRegI=T DoRafI=F ISym2E= 0.
 FoFCou: FMM=F IPFlag=           0 FMFlag=      100000 FMFlg1=         800
         NFxFlg=           0 DoJE=F BraDBF=F KetDBF=F FulRan=T
         wScrn=  0.000000 ICntrl=    2127 IOpCl=  0 I1Cent=           0 NGrid=           0
         NMat0=    1 NMatS0=      1 NMatT0=    0 NMatD0=    1 NMtDS0=    0 NMtDT0=    0
 Symmetry not used in FoFCou.
 Leave Link  703 at Thu Mar 31 22:23:58 2022, MaxMem=    33554432 cpu:         1.0
 (Enter C:\G09W\l716.exe)
 Dipole        = 1.82480461D+00 2.52617261D-05 1.60067793D-04
 -------------------------------------------------------------------
 Center     Atomic                   Forces (Hartrees/Bohr)
 Number     Number              X              Y              Z
 -------------------------------------------------------------------
      1        6           0.000286859   -0.012143110    0.007534595
      2        6           0.000243454   -0.001936535   -0.002021690
      3        6           0.000246575    0.001937731    0.002021514
      4        6           0.000287956    0.012141043   -0.007534493
      5        1          -0.000532557   -0.000585997   -0.003131864
      6        1          -0.000532288    0.000586867    0.003131938
 -------------------------------------------------------------------
 Cartesian Forces:  Max     0.012143110 RMS     0.004973458
 Leave Link  716 at Thu Mar 31 22:23:58 2022, MaxMem=    33554432 cpu:         0.0
 (Enter C:\G09W\l103.exe)

 GradGradGradGradGradGradGradGradGradGradGradGradGradGradGradGradGradGrad
 Berny optimization.
 Using GEDIIS/GDIIS optimizer.
 FormGI is forming the generalized inverse of G from B-inverse, IUseBI=4.
 Internal  Forces:  Max     0.010914404 RMS     0.003245182
 Search for a local minimum.
 Step number   3 out of a maximum of   33
 All quantities printed in internal units (Hartrees-Bohrs-Radians)
 RMS Force = .32452D-02 SwitMx=.10000D-02 MixMth= 1
 Mixed Optimization -- RFO/linear search
 Update second derivatives using D2CorX and points    1    2    3
 DE= -2.67D-03 DEPred=-2.19D-03 R= 1.22D+00
 TightC=F SS=  1.41D+00  RLast= 1.43D-01 DXNew= 8.4853D-01 4.2807D-01
 Trust test= 1.22D+00 RLast= 1.43D-01 DXMaxT set to 5.05D-01
 ITU=  1  1  0
 Use linear search instead of GDIIS.
     Eigenvalues ---    0.00121   0.00231   0.00231   0.15632   0.15995
     Eigenvalues ---    0.19981   0.22877   0.27396   0.28421   0.32542
     Eigenvalues ---    0.32598   0.52370
 RFO step:  Lambda=-1.14787363D-02 EMin= 1.21403346D-03
 Quartic linear search produced a step of  0.82880.
 Iteration  1 RMS(Cart)=  0.11320852 RMS(Int)=  0.08688522
 Iteration  2 RMS(Cart)=  0.07289725 RMS(Int)=  0.02250618
 Iteration  3 RMS(Cart)=  0.00536398 RMS(Int)=  0.02130399
 Iteration  4 RMS(Cart)=  0.00003745 RMS(Int)=  0.02130395
 Iteration  5 RMS(Cart)=  0.00000109 RMS(Int)=  0.02130395
 Iteration  6 RMS(Cart)=  0.00000003 RMS(Int)=  0.02130395
 ITry= 1 IFail=0 DXMaxC= 4.94D-01 DCOld= 1.00D+10 DXMaxT= 5.05D-01 DXLimC= 3.00D+00 Rises=F
 Variable       Old X    -DE/DX   Delta X   Delta X   Delta X     New X
                                 (Linear)    (Quad)   (Total)
    R1        2.85299  -0.00012  -0.00532  -0.02589  -0.02817   2.82482
    R2        3.06789   0.01091   0.07631   0.23433   0.30804   3.37594
    R3        2.61105   0.00387  -0.04588  -0.14844  -0.19780   2.41325
    R4        2.06175   0.00002  -0.00409  -0.01666  -0.02075   2.04100
    R5        2.85298  -0.00012  -0.00530  -0.02585  -0.02811   2.82487
    R6        2.06175   0.00002  -0.00410  -0.01668  -0.02078   2.04097
    A1        1.49040  -0.00131  -0.02177  -0.07366  -0.12850   1.36190
    A2        1.65064   0.00116   0.02132   0.06138   0.03907   1.68972
    A3        2.31993  -0.00140  -0.01620  -0.04801  -0.05799   2.26194
    A4        2.31244   0.00020  -0.00526  -0.01694  -0.00838   2.30407
    A5        1.65066   0.00116   0.02132   0.06136   0.03906   1.68972
    A6        2.31244   0.00020  -0.00525  -0.01692  -0.00836   2.30408
    A7        2.31992  -0.00140  -0.01621  -0.04801  -0.05799   2.26193
    A8        1.49039  -0.00131  -0.02178  -0.07367  -0.12852   1.36187
    D1        0.03317   0.00434   0.02676   0.37321   0.38213   0.41530
    D2       -3.12693   0.00206   0.01179   0.17879   0.17063  -2.95630
    D3       -0.03036  -0.00402  -0.02448  -0.34012  -0.32705  -0.35741
    D4       -0.03567  -0.00480  -0.02881  -0.40435  -0.45935  -0.49501
    D5        3.12431  -0.00250  -0.01393  -0.21074  -0.23904   2.88527
    D6        3.12431  -0.00250  -0.01393  -0.21073  -0.23904   2.88527
    D7        0.00110  -0.00021   0.00094  -0.01713  -0.01873  -0.01763
    D8        0.03317   0.00434   0.02676   0.37321   0.38213   0.41530
    D9       -3.12694   0.00206   0.01179   0.17880   0.17064  -2.95630
         Item               Value     Threshold  Converged?
 Maximum Force            0.010914     0.000450     NO 
 RMS     Force            0.003245     0.000300     NO 
 Maximum Displacement     0.493951     0.001800     NO 
 RMS     Displacement     0.177283     0.001200     NO 
 Predicted change in Energy=-1.016856D-02
 Lowest energy point so far.  Saving SCF results.
 GradGradGradGradGradGradGradGradGradGradGradGradGradGradGradGradGradGrad

 Leave Link  103 at Thu Mar 31 22:23:58 2022, MaxMem=    33554432 cpu:         0.0
 (Enter C:\G09W\l202.exe)
                          Input orientation:                          
 ---------------------------------------------------------------------
 Center     Atomic      Atomic             Coordinates (Angstroms)
 Number     Number       Type             X           Y           Z
 ---------------------------------------------------------------------
      1          6           0       -0.102624    0.070561    0.282624
      2          6           0        1.336443    0.282375   -0.061959
      3          6           0        1.336415    1.553386    0.061952
      4          6           0       -0.102628    1.765161   -0.282883
      5          1           0        2.138893   -0.436398   -0.139070
      6          1           0        2.138809    2.272181    0.139203
 ---------------------------------------------------------------------
                    Distance matrix (angstroms):
                    1          2          3          4          5
     1  C    0.000000
     2  C    1.494830   0.000000
     3  C    2.078052   1.277037   0.000000
     4  C    1.786468   2.078073   1.494859   0.000000
     5  H    2.336501   1.080050   2.154907   3.145149   0.000000
     6  H    3.145112   2.154898   1.080033   2.336507   2.722836
                    6
     6  H    0.000000
 Symmetry turned off by external request.
 Stoichiometry    C4H2
 Framework group  C1[X(C4H2)]
 Deg. of freedom    12
 Full point group                 C1      NOp   1
 Rotational constants (GHZ):     16.4556707     15.4693651      8.3367363
 Leave Link  202 at Thu Mar 31 22:23:58 2022, MaxMem=    33554432 cpu:         0.0
 (Enter C:\G09W\l301.exe)
 Standard basis: 6-31 (6D, 7F)
 Ernie: Thresh=  0.10000D-02 Tol=  0.10000D-05 Strict=F.
    40 basis functions,    96 primitive gaussians,    40 cartesian basis functions
    13 alpha electrons       13 beta electrons
       nuclear repulsion energy        83.1617419040 Hartrees.
 IExCor=  402 DFT=T Ex+Corr=B3LYP ExCW=0 ScaHFX=  0.200000
 ScaDFX=  0.800000  0.720000  1.000000  0.810000 ScalE2=  1.000000  1.000000
 IRadAn=      5 IRanWt=     -1 IRanGd=            0 ICorTp=0 IEmpDi=131
 NAtoms=    6 NActive=    6 NUniq=    6 SFac= 1.00D+00 NAtFMM=   60 NAOKFM=F Big=F
 Integral buffers will be    131072 words long.
 Raffenetti 2 integral format.
 Two-electron integral symmetry is turned off.
 R6Disp:  Grimme-D3 Dispersion energy=       -0.0010686243 Hartrees.
 Nuclear repulsion after empirical dispersion term =       83.1606732797 Hartrees.
 Leave Link  301 at Thu Mar 31 22:23:58 2022, MaxMem=    33554432 cpu:         0.0
 (Enter C:\G09W\l302.exe)
 NPDir=0 NMtPBC=     1 NCelOv=     1 NCel=       1 NClECP=     1 NCelD=      1
         NCelK=      1 NCelE2=     1 NClLst=     1 CellRange=     0.0.
 One-electron integrals computed using PRISM.
 NBasis=    40 RedAO= T EigKep=  3.38D-03  NBF=    40
 NBsUse=    40 1.00D-06 EigRej= -1.00D+00 NBFU=    40
 Precomputing XC quadrature grid using
 IXCGrd= 4 IRadAn=           5 IRanWt=          -1 IRanGd=           0 AccXCQ= 0.00D+00.
 Generated NRdTot=       0 NPtTot=           0 NUsed=           0 NTot=          32
 NSgBfM=    40    40    40    40    40 MxSgAt=     6 MxSgA2=     6.
 Leave Link  302 at Thu Mar 31 22:23:58 2022, MaxMem=    33554432 cpu:         0.0
 (Enter C:\G09W\l303.exe)
 DipDrv:  MaxL=1.
 Leave Link  303 at Thu Mar 31 22:23:59 2022, MaxMem=    33554432 cpu:         0.0
 (Enter C:\G09W\l401.exe)
 Initial guess from the checkpoint file:  "C:\G09W\Scratch\Gau-27908.chk"
 B after Tr=     0.016884    0.008044    0.166614
         Rot=    0.998843    0.048084    0.000000    0.000004 Ang=   5.51 deg.
 Guess basis will be translated and rotated to current coordinates.
 JPrj=2 DoOrth=T DoCkMO=T.
 Generating alternative initial guess.
 ExpMin= 1.61D-01 ExpMax= 3.05D+03 ExpMxC= 4.57D+02 IAcc=2 IRadAn=         4 AccDes= 0.00D+00
 Harris functional with IExCor=  402 and IRadAn=       4 diagonalized for initial guess.
 HarFok:  IExCor=  402 AccDes= 0.00D+00 IRadAn=         4 IDoV= 1 UseB2=F ITyADJ=14
 ICtDFT=  3500011 ScaDFX=  1.000000  1.000000  1.000000  1.000000
 FoFCou: FMM=F IPFlag=           0 FMFlag=      100000 FMFlg1=           0
         NFxFlg=           0 DoJE=T BraDBF=F KetDBF=T FulRan=T
         wScrn=  0.000000 ICntrl=     500 IOpCl=  0 I1Cent=   200000004 NGrid=           0
         NMat0=    1 NMatS0=      1 NMatT0=    0 NMatD0=    1 NMtDS0=    0 NMtDT0=    0
 Symmetry not used in FoFCou.
 Harris En= -153.253985719434    
 Leave Link  401 at Thu Mar 31 22:23:59 2022, MaxMem=    33554432 cpu:         0.0
 (Enter C:\G09W\l502.exe)
 Closed shell SCF:
 Using DIIS extrapolation, IDIIS=    10.
 Two-electron integral symmetry not used.
 Keep R1 ints in memory in canonical form, NReq=1459026.
 IVT=      259318 IEndB=      259318 NGot=    33554432 MDV=    32958505
 LenX=    32958505 LenY=    32956464
 Requested convergence on RMS density matrix=1.00D-08 within 500 cycles.
 Requested convergence on MAX density matrix=1.00D-06.
 Requested convergence on             energy=1.00D-06.
 Level shift goal  0.100 maximum shift  0.100.
 No special actions if energy rises.
 Dynamic level shift is on during FON iterations.
 FoFCou: FMM=F IPFlag=           0 FMFlag=           0 FMFlg1=           0
         NFxFlg=           0 DoJE=F BraDBF=F KetDBF=F FulRan=T
         wScrn=  0.000000 ICntrl=     600 IOpCl=  0 I1Cent=           0 NGrid=           0
         NMat0=    1 NMatS0=    820 NMatT0=    0 NMatD0=    1 NMtDS0=    0 NMtDT0=    0
 Symmetry not used in FoFCou.

 Cycle   1  Pass 1  IDiag  1:
 E= -153.136154549959    
 DIIS: error= 2.14D-02 at cycle   1 NSaved=   1.
 NSaved= 1 IEnMin= 1 EnMin= -153.136154549959     IErMin= 1 ErrMin= 2.14D-02
 ErrMax= 2.14D-02  0.00D+00 EMaxC= 1.00D+00 BMatC= 2.63D-02 BMatP= 2.63D-02
 IDIUse=1 WtCom= 1.00D+00 WtEn= 0.00D+00
 Coeff-Com:  0.100D+01
 Coeff:      0.100D+01
 Recover alternate guess density for next cycle.
 RMSDP=2.01D-02 MaxDP=1.08D-01              OVMax= 0.00D+00

 Cycle   2  Pass 1  IDiag  1:
 E= -153.206662480970     Delta-E=       -0.070507931010 Rises=F Damp=F
 DIIS: error= 2.63D-02 at cycle   2 NSaved=   2.
 NSaved= 2 IEnMin= 2 EnMin= -153.206662480970     IErMin= 1 ErrMin= 2.14D-02
 ErrMax= 2.63D-02  0.00D+00 EMaxC= 1.00D+00 BMatC= 3.50D-02 BMatP= 2.63D-02
 IDIUse=1 WtCom= 1.00D+00 WtEn= 0.00D+00
 Coeff-Com:  0.563D+00 0.437D+00
 Coeff:      0.563D+00 0.437D+00
 Gap=     0.121 Goal=     0.100 Shift=    0.000
 T= 1339. Gap= 0.118 NK=3 IS=   14 IE=   18 IFin=   13
          NO(<0.9)=   0  NV(>0.1)=   0     13.00e < EF      0.00e >EF  Err=0.0D+00
 GapD=    0.121 DampG=1.000 DampE=0.500 DampFc=0.5000 IDamp=-1.
 Damping current iteration by 5.00D-01
 RMSDP=1.37D-02 MaxDP=1.38D-01 DE=-7.05D-02 OVMax= 7.01D-02

 Cycle   3  Pass 1  IDiag  1:
 E= -153.231241900300     Delta-E=       -0.024579419330 Rises=F Damp=T
 DIIS: error= 9.89D-03 at cycle   3 NSaved=   3.
 NSaved= 3 IEnMin= 3 EnMin= -153.231241900300     IErMin= 3 ErrMin= 9.89D-03
 ErrMax= 9.89D-03  0.00D+00 EMaxC= 1.00D+00 BMatC= 5.28D-03 BMatP= 2.63D-02
 IDIUse=1 WtCom= 1.00D+00 WtEn= 0.00D+00
 Coeff-Com: -0.293D-01-0.608D+00 0.164D+01
 Coeff:     -0.293D-01-0.608D+00 0.164D+01
 Gap=     0.126 Goal=     0.100 Shift=    0.000
 T= 1229. Gap= 0.126 NK=3 IS=   14 IE=   18 IFin=   13
          NO(<0.9)=   0  NV(>0.1)=   0     13.00e < EF      0.00e >EF  Err=0.0D+00
 GapD=    0.126 DampG=1.000 DampE=1.000 DampFc=1.0000 IDamp=-1.
 RMSDP=6.71D-03 MaxDP=6.09D-02 DE=-2.46D-02 OVMax= 5.68D-02

 Cycle   4  Pass 1  IDiag  1:
 E= -153.247990013050     Delta-E=       -0.016748112750 Rises=F Damp=F
 DIIS: error= 1.55D-03 at cycle   4 NSaved=   4.
 NSaved= 4 IEnMin= 4 EnMin= -153.247990013050     IErMin= 4 ErrMin= 1.55D-03
 ErrMax= 1.55D-03  0.00D+00 EMaxC= 1.00D+00 BMatC= 9.79D-05 BMatP= 5.28D-03
 IDIUse=1 WtCom= 1.00D+00 WtEn= 0.00D+00
 Coeff-Com: -0.911D-02-0.138D+00 0.284D+00 0.863D+00
 Coeff:     -0.911D-02-0.138D+00 0.284D+00 0.863D+00
 Gap=     0.129 Goal=     0.100 Shift=    0.000
 T=  975. Gap= 0.129 NK=3 IS=   14 IE=   18 IFin=   13
          NO(<0.9)=   0  NV(>0.1)=   0     13.00e < EF      0.00e >EF  Err=0.0D+00
 GapD=    0.129 DampG=1.000 DampE=1.000 DampFc=1.0000 IDamp=-1.
 RMSDP=9.86D-04 MaxDP=9.25D-03 DE=-1.67D-02 OVMax= 1.07D-02

 Cycle   5  Pass 1  IDiag  1:
 E= -153.248153334993     Delta-E=       -0.000163321943 Rises=F Damp=F
 DIIS: error= 8.91D-04 at cycle   5 NSaved=   5.
 NSaved= 5 IEnMin= 5 EnMin= -153.248153334993     IErMin= 5 ErrMin= 8.91D-04
 ErrMax= 8.91D-04  0.00D+00 EMaxC= 1.00D+00 BMatC= 2.80D-05 BMatP= 9.79D-05
 IDIUse=1 WtCom= 1.00D+00 WtEn= 0.00D+00
 Coeff-Com: -0.526D-02-0.250D-01 0.541D-01 0.363D+00 0.614D+00
 Coeff:     -0.526D-02-0.250D-01 0.541D-01 0.363D+00 0.614D+00
 Gap=     0.129 Goal=     0.100 Shift=    0.000
 RMSDP=2.83D-04 MaxDP=1.75D-03 DE=-1.63D-04 OVMax= 7.23D-03

 Cycle   6  Pass 1  IDiag  1:
 E= -153.248196991909     Delta-E=       -0.000043656916 Rises=F Damp=F
 DIIS: error= 4.14D-04 at cycle   6 NSaved=   6.
 NSaved= 6 IEnMin= 6 EnMin= -153.248196991909     IErMin= 6 ErrMin= 4.14D-04
 ErrMax= 4.14D-04  0.00D+00 EMaxC= 1.00D+00 BMatC= 6.81D-06 BMatP= 2.80D-05
 IDIUse=1 WtCom= 1.00D+00 WtEn= 0.00D+00
 Coeff-Com:  0.685D-03 0.292D-01-0.656D-01-0.798D-01 0.339D+00 0.777D+00
 Coeff:      0.685D-03 0.292D-01-0.656D-01-0.798D-01 0.339D+00 0.777D+00
 Gap=     0.129 Goal=     0.100 Shift=    0.000
 RMSDP=1.74D-04 MaxDP=1.59D-03 DE=-4.37D-05 OVMax= 3.00D-03

 Cycle   7  Pass 1  IDiag  1:
 E= -153.248209804198     Delta-E=       -0.000012812288 Rises=F Damp=F
 DIIS: error= 4.59D-05 at cycle   7 NSaved=   7.
 NSaved= 7 IEnMin= 7 EnMin= -153.248209804198     IErMin= 7 ErrMin= 4.59D-05
 ErrMax= 4.59D-05  0.00D+00 EMaxC= 1.00D+00 BMatC= 2.54D-08 BMatP= 6.81D-06
 IDIUse=1 WtCom= 1.00D+00 WtEn= 0.00D+00
 Coeff-Com:  0.209D-03 0.192D-02-0.357D-02-0.159D-01-0.156D-01-0.133D-01
 Coeff-Com:  0.105D+01
 Coeff:      0.209D-03 0.192D-02-0.357D-02-0.159D-01-0.156D-01-0.133D-01
 Coeff:      0.105D+01
 Gap=     0.129 Goal=     0.100 Shift=    0.000
 RMSDP=3.43D-05 MaxDP=2.02D-04 DE=-1.28D-05 OVMax= 1.00D-03

 Cycle   8  Pass 1  IDiag  1:
 E= -153.248210107300     Delta-E=       -0.000000303103 Rises=F Damp=F
 DIIS: error= 1.30D-05 at cycle   8 NSaved=   8.
 NSaved= 8 IEnMin= 8 EnMin= -153.248210107300     IErMin= 8 ErrMin= 1.30D-05
 ErrMax= 1.30D-05  0.00D+00 EMaxC= 1.00D+00 BMatC= 6.31D-09 BMatP= 2.54D-08
 IDIUse=1 WtCom= 1.00D+00 WtEn= 0.00D+00
 Coeff-Com: -0.102D-04-0.104D-02 0.215D-02 0.872D-03-0.802D-02-0.388D-01
 Coeff-Com: -0.762D-02 0.105D+01
 Coeff:     -0.102D-04-0.104D-02 0.215D-02 0.872D-03-0.802D-02-0.388D-01
 Coeff:     -0.762D-02 0.105D+01
 Gap=     0.129 Goal=     0.100 Shift=    0.000
 RMSDP=1.03D-05 MaxDP=7.07D-05 DE=-3.03D-07 OVMax= 2.00D-04

 Cycle   9  Pass 1  IDiag  1:
 E= -153.248210131633     Delta-E=       -0.000000024332 Rises=F Damp=F
 DIIS: error= 4.91D-06 at cycle   9 NSaved=   9.
 NSaved= 9 IEnMin= 9 EnMin= -153.248210131633     IErMin= 9 ErrMin= 4.91D-06
 ErrMax= 4.91D-06  0.00D+00 EMaxC= 1.00D+00 BMatC= 1.24D-09 BMatP= 6.31D-09
 IDIUse=1 WtCom= 1.00D+00 WtEn= 0.00D+00
 Coeff-Com: -0.208D-04-0.671D-03 0.138D-02 0.156D-02-0.247D-02-0.174D-01
 Coeff-Com: -0.772D-01 0.562D+00 0.533D+00
 Coeff:     -0.208D-04-0.671D-03 0.138D-02 0.156D-02-0.247D-02-0.174D-01
 Coeff:     -0.772D-01 0.562D+00 0.533D+00
 Gap=     0.129 Goal=     0.100 Shift=    0.000
 RMSDP=1.89D-06 MaxDP=1.55D-05 DE=-2.43D-08 OVMax= 3.54D-05

 Cycle  10  Pass 1  IDiag  1:
 E= -153.248210133472     Delta-E=       -0.000000001840 Rises=F Damp=F
 DIIS: error= 2.85D-06 at cycle  10 NSaved=  10.
 NSaved=10 IEnMin=10 EnMin= -153.248210133472     IErMin=10 ErrMin= 2.85D-06
 ErrMax= 2.85D-06  0.00D+00 EMaxC= 1.00D+00 BMatC= 4.00D-10 BMatP= 1.24D-09
 IDIUse=1 WtCom= 1.00D+00 WtEn= 0.00D+00
 Coeff-Com: -0.124D-04-0.132D-03 0.278D-03 0.840D-03 0.124D-02 0.198D-02
 Coeff-Com: -0.575D-01 0.488D-01 0.379D+00 0.626D+00
 Coeff:     -0.124D-04-0.132D-03 0.278D-03 0.840D-03 0.124D-02 0.198D-02
 Coeff:     -0.575D-01 0.488D-01 0.379D+00 0.626D+00
 Gap=     0.129 Goal=     0.100 Shift=    0.000
 RMSDP=1.08D-06 MaxDP=7.17D-06 DE=-1.84D-09 OVMax= 2.15D-05

 Cycle  11  Pass 1  IDiag  1:
 E= -153.248210134202     Delta-E=       -0.000000000730 Rises=F Damp=F
 DIIS: error= 3.66D-07 at cycle  11 NSaved=  11.
 NSaved=11 IEnMin=11 EnMin= -153.248210134202     IErMin=11 ErrMin= 3.66D-07
 ErrMax= 3.66D-07  0.00D+00 EMaxC= 1.00D+00 BMatC= 7.13D-12 BMatP= 4.00D-10
 IDIUse=1 WtCom= 1.00D+00 WtEn= 0.00D+00
 Coeff-Com: -0.100D-06 0.115D-04-0.296D-04-0.498D-04 0.260D-03 0.118D-02
 Coeff-Com: -0.784D-02-0.260D-01 0.251D-01 0.116D+00 0.891D+00
 Coeff:     -0.100D-06 0.115D-04-0.296D-04-0.498D-04 0.260D-03 0.118D-02
 Coeff:     -0.784D-02-0.260D-01 0.251D-01 0.116D+00 0.891D+00
 Gap=     0.129 Goal=     0.100 Shift=    0.000
 RMSDP=3.92D-07 MaxDP=2.79D-06 DE=-7.30D-10 OVMax= 6.81D-06

 Cycle  12  Pass 1  IDiag  1:
 E= -153.248210134226     Delta-E=       -0.000000000024 Rises=F Damp=F
 DIIS: error= 5.37D-08 at cycle  12 NSaved=  12.
 NSaved=12 IEnMin=12 EnMin= -153.248210134226     IErMin=12 ErrMin= 5.37D-08
 ErrMax= 5.37D-08  0.00D+00 EMaxC= 1.00D+00 BMatC= 1.46D-13 BMatP= 7.13D-12
 IDIUse=1 WtCom= 1.00D+00 WtEn= 0.00D+00
 Coeff-Com:  0.134D-06 0.448D-05-0.950D-05-0.306D-04 0.512D-04 0.798D-04
 Coeff-Com:  0.989D-03-0.342D-02-0.112D-01-0.120D-01 0.822D-01 0.943D+00
 Coeff:      0.134D-06 0.448D-05-0.950D-05-0.306D-04 0.512D-04 0.798D-04
 Coeff:      0.989D-03-0.342D-02-0.112D-01-0.120D-01 0.822D-01 0.943D+00
 Gap=     0.129 Goal=     0.100 Shift=    0.000
 RMSDP=2.79D-08 MaxDP=1.73D-07 DE=-2.44D-11 OVMax= 4.90D-07

 Cycle  13  Pass 1  IDiag  1:
 E= -153.248210134227     Delta-E=       -0.000000000001 Rises=F Damp=F
 DIIS: error= 3.07D-08 at cycle  13 NSaved=  13.
 NSaved=13 IEnMin=13 EnMin= -153.248210134227     IErMin=13 ErrMin= 3.07D-08
 ErrMax= 3.07D-08  0.00D+00 EMaxC= 1.00D+00 BMatC= 2.87D-14 BMatP= 1.46D-13
 IDIUse=1 WtCom= 1.00D+00 WtEn= 0.00D+00
 Coeff-Com:  0.723D-07 0.182D-05-0.366D-05-0.142D-04 0.186D-04-0.455D-05
 Coeff-Com:  0.774D-03-0.718D-03-0.650D-02-0.102D-01 0.776D-02 0.476D+00
 Coeff-Com:  0.533D+00
 Coeff:      0.723D-07 0.182D-05-0.366D-05-0.142D-04 0.186D-04-0.455D-05
 Coeff:      0.774D-03-0.718D-03-0.650D-02-0.102D-01 0.776D-02 0.476D+00
 Coeff:      0.533D+00
 Gap=     0.129 Goal=     0.100 Shift=    0.000
 RMSDP=5.49D-09 MaxDP=5.51D-08 DE=-7.11D-13 OVMax= 7.03D-08

 SCF Done:  E(RB3LYP) =  -153.248210134     A.U. after   13 cycles
            NFock= 13  Conv=0.55D-08     -V/T= 2.0036
 KE= 1.526933876844D+02 PE=-5.215451807760D+02 EE= 1.324429096776D+02
 Leave Link  502 at Thu Mar 31 22:24:02 2022, MaxMem=    33554432 cpu:         3.0
 (Enter C:\G09W\l701.exe)
 Compute integral first derivatives.
 ... and contract with generalized density number  0.
 R6Disp: Adding Grimme-D3 dispersion energy 1st derivatives to the gradient.
 Leave Link  701 at Thu Mar 31 22:24:03 2022, MaxMem=    33554432 cpu:         1.0
 (Enter C:\G09W\l702.exe)
 L702 exits ... SP integral derivatives will be done elsewhere.
 Leave Link  702 at Thu Mar 31 22:24:03 2022, MaxMem=    33554432 cpu:         0.0
 (Enter C:\G09W\l703.exe)
 Compute integral first derivatives, UseDBF=F ICtDFT=           0.
 Integral derivatives from FoFJK, PRISM(SPDF).
 Calling FoFJK, ICntrl=      2127 FMM=F ISym2X=0 I1Cent= 0 IOpClX= 0 NMat=1 NMatS=1 NMatT=0.
 FoFJK:  IHMeth= 1 ICntrl=    2127 DoSepK=F KAlg= 0 I1Cent=   0 FoldK=F
 IRaf=         0 NMat=   1 IRICut=       1 DoRegI=T DoRafI=F ISym2E= 0.
 FoFCou: FMM=F IPFlag=           0 FMFlag=      100000 FMFlg1=         800
         NFxFlg=           0 DoJE=F BraDBF=F KetDBF=F FulRan=T
         wScrn=  0.000000 ICntrl=    2127 IOpCl=  0 I1Cent=           0 NGrid=           0
         NMat0=    1 NMatS0=      1 NMatT0=    0 NMatD0=    1 NMtDS0=    0 NMtDT0=    0
 Symmetry not used in FoFCou.
 Leave Link  703 at Thu Mar 31 22:24:04 2022, MaxMem=    33554432 cpu:         1.0
 (Enter C:\G09W\l716.exe)
 Dipole        = 1.44404460D+00 3.84628234D-05 1.15354979D-04
 -------------------------------------------------------------------
 Center     Atomic                   Forces (Hartrees/Bohr)
 Number     Number              X              Y              Z
 -------------------------------------------------------------------
      1        6           0.015532075    0.029389105    0.010940827
      2        6          -0.015698576   -0.140189730   -0.008775031
      3        6          -0.015723363    0.140186052    0.008766472
      4        6           0.015548820   -0.029392521   -0.010934307
      5        1           0.000167329   -0.003686708   -0.015654852
      6        1           0.000173715    0.003693802    0.015656891
 -------------------------------------------------------------------
 Cartesian Forces:  Max     0.140189730 RMS     0.048830904
 Leave Link  716 at Thu Mar 31 22:24:04 2022, MaxMem=    33554432 cpu:         0.0
 (Enter C:\G09W\l103.exe)

 GradGradGradGradGradGradGradGradGradGradGradGradGradGradGradGradGradGrad
 Berny optimization.
 Using GEDIIS/GDIIS optimizer.
 FormGI is forming the generalized inverse of G from B-inverse, IUseBI=4.
 Internal  Forces:  Max     0.122520922 RMS     0.029081388
 Search for a local minimum.
 Step number   4 out of a maximum of   33
 All quantities printed in internal units (Hartrees-Bohrs-Radians)
 RMS Force = .29081D-01 SwitMx=.10000D-02 MixMth= 1
 Mixed Optimization -- RFO/linear search
 Update second derivatives using D2CorX and points    3    4
 DE= -1.56D-02 DEPred=-1.02D-02 R= 1.53D+00
 TightC=F SS=  1.41D+00  RLast= 9.81D-01 DXNew= 8.4853D-01 2.9429D+00
 Trust test= 1.53D+00 RLast= 9.81D-01 DXMaxT set to 8.49D-01
 ITU=  1  1  1  0
 Use linear search instead of GDIIS.
     Eigenvalues ---    0.00298   0.00407   0.00668   0.14792   0.15347
     Eigenvalues ---    0.18828   0.22356   0.27144   0.30249   0.32598
     Eigenvalues ---    0.33045   1.52405
 RFO step:  Lambda=-1.75714244D-02 EMin= 2.98319818D-03
 Quartic linear search produced a step of -0.06383.
 Iteration  1 RMS(Cart)=  0.08778251 RMS(Int)=  0.00976102
 Iteration  2 RMS(Cart)=  0.00823603 RMS(Int)=  0.00385615
 Iteration  3 RMS(Cart)=  0.00003698 RMS(Int)=  0.00385587
 Iteration  4 RMS(Cart)=  0.00000021 RMS(Int)=  0.00385587
 ITry= 1 IFail=0 DXMaxC= 2.46D-01 DCOld= 1.00D+10 DXMaxT= 8.49D-01 DXLimC= 3.00D+00 Rises=F
 Variable       Old X    -DE/DX   Delta X   Delta X   Delta X     New X
                                 (Linear)    (Quad)   (Total)
    R1        2.82482  -0.01583   0.00180  -0.04830  -0.04479   2.78003
    R2        3.37594  -0.00648  -0.01966   0.17002   0.14949   3.52542
    R3        2.41325   0.12252   0.01263   0.00785   0.01781   2.43106
    R4        2.04100   0.00370   0.00132  -0.01247  -0.01114   2.02986
    R5        2.82487  -0.01584   0.00179  -0.04828  -0.04477   2.78011
    R6        2.04097   0.00371   0.00133  -0.01248  -0.01115   2.02982
    A1        1.36190   0.01829   0.00820  -0.06754  -0.06448   1.29742
    A2        1.68972  -0.02489  -0.00249  -0.01915  -0.02809   1.66163
    A3        2.26194   0.00980   0.00370  -0.01597  -0.01056   2.25138
    A4        2.30407   0.01434   0.00053   0.01594   0.02050   2.32456
    A5        1.68972  -0.02489  -0.00249  -0.01916  -0.02810   1.66162
    A6        2.30408   0.01434   0.00053   0.01596   0.02051   2.32459
    A7        2.26193   0.00980   0.00370  -0.01597  -0.01056   2.25137
    A8        1.36187   0.01830   0.00820  -0.06754  -0.06448   1.29739
    D1        0.41530   0.00835  -0.02439   0.18398   0.15306   0.56836
    D2       -2.95630   0.00620  -0.01089   0.10785   0.09211  -2.86420
    D3       -0.35741  -0.02779   0.02088  -0.16962  -0.15103  -0.50844
    D4       -0.49501  -0.01270   0.02932  -0.25270  -0.22570  -0.72071
    D5        2.88527  -0.00929   0.01526  -0.16688  -0.15363   2.73164
    D6        2.88527  -0.00929   0.01526  -0.16687  -0.15362   2.73165
    D7       -0.01763  -0.00588   0.00120  -0.08106  -0.08155  -0.09918
    D8        0.41530   0.00835  -0.02439   0.18398   0.15305   0.56835
    D9       -2.95630   0.00620  -0.01089   0.10786   0.09211  -2.86419
         Item               Value     Threshold  Converged?
 Maximum Force            0.122521     0.000450     NO 
 RMS     Force            0.029081     0.000300     NO 
 Maximum Displacement     0.245906     0.001800     NO 
 RMS     Displacement     0.092532     0.001200     NO 
 Predicted change in Energy=-9.376582D-03
 Lowest energy point so far.  Saving SCF results.
 GradGradGradGradGradGradGradGradGradGradGradGradGradGradGradGradGradGrad

 Leave Link  103 at Thu Mar 31 22:24:04 2022, MaxMem=    33554432 cpu:         0.0
 (Enter C:\G09W\l202.exe)
                          Input orientation:                          
 ---------------------------------------------------------------------
 Center     Atomic      Atomic             Coordinates (Angstroms)
 Number     Number       Type             X           Y           Z
 ---------------------------------------------------------------------
      1          6           0       -0.050511    0.081425    0.412752
      2          6           0        1.320491    0.279948   -0.082385
      3          6           0        1.320466    1.555814    0.082375
      4          6           0       -0.050499    1.754297   -0.413001
      5          1           0        2.102728   -0.444160   -0.214971
      6          1           0        2.102633    2.279941    0.215098
 ---------------------------------------------------------------------
                    Distance matrix (angstroms):
                    1          2          3          4          5
     1  C    0.000000
     2  C    1.471128   0.000000
     3  C    2.040233   1.286461   0.000000
     4  C    1.865574   2.040251   1.471169   0.000000
     5  H    2.303631   1.074154   2.168005   3.083636   0.000000
     6  H    3.083597   2.167998   1.074132   2.303646   2.757841
                    6
     6  H    0.000000
 Symmetry turned off by external request.
 Stoichiometry    C4H2
 Framework group  C1[X(C4H2)]
 Deg. of freedom    12
 Full point group                 C1      NOp   1
 Rotational constants (GHZ):     17.0963717     14.5874915      8.6347751
 Leave Link  202 at Thu Mar 31 22:24:04 2022, MaxMem=    33554432 cpu:         0.0
 (Enter C:\G09W\l301.exe)
 Standard basis: 6-31 (6D, 7F)
 Ernie: Thresh=  0.10000D-02 Tol=  0.10000D-05 Strict=F.
    40 basis functions,    96 primitive gaussians,    40 cartesian basis functions
    13 alpha electrons       13 beta electrons
       nuclear repulsion energy        83.4417690401 Hartrees.
 IExCor=  402 DFT=T Ex+Corr=B3LYP ExCW=0 ScaHFX=  0.200000
 ScaDFX=  0.800000  0.720000  1.000000  0.810000 ScalE2=  1.000000  1.000000
 IRadAn=      5 IRanWt=     -1 IRanGd=            0 ICorTp=0 IEmpDi=131
 NAtoms=    6 NActive=    6 NUniq=    6 SFac= 1.00D+00 NAtFMM=   60 NAOKFM=F Big=F
 Integral buffers will be    131072 words long.
 Raffenetti 2 integral format.
 Two-electron integral symmetry is turned off.
 R6Disp:  Grimme-D3 Dispersion energy=       -0.0010722930 Hartrees.
 Nuclear repulsion after empirical dispersion term =       83.4406967471 Hartrees.
 Leave Link  301 at Thu Mar 31 22:24:04 2022, MaxMem=    33554432 cpu:         0.0
 (Enter C:\G09W\l302.exe)
 NPDir=0 NMtPBC=     1 NCelOv=     1 NCel=       1 NClECP=     1 NCelD=      1
         NCelK=      1 NCelE2=     1 NClLst=     1 CellRange=     0.0.
 One-electron integrals computed using PRISM.
 NBasis=    40 RedAO= T EigKep=  4.31D-03  NBF=    40
 NBsUse=    40 1.00D-06 EigRej= -1.00D+00 NBFU=    40
 Precomputing XC quadrature grid using
 IXCGrd= 4 IRadAn=           5 IRanWt=          -1 IRanGd=           0 AccXCQ= 0.00D+00.
 Generated NRdTot=       0 NPtTot=           0 NUsed=           0 NTot=          32
 NSgBfM=    40    40    40    40    40 MxSgAt=     6 MxSgA2=     6.
 Leave Link  302 at Thu Mar 31 22:24:04 2022, MaxMem=    33554432 cpu:         0.0
 (Enter C:\G09W\l303.exe)
 DipDrv:  MaxL=1.
 Leave Link  303 at Thu Mar 31 22:24:05 2022, MaxMem=    33554432 cpu:         0.0
 (Enter C:\G09W\l401.exe)
 Initial guess from the checkpoint file:  "C:\G09W\Scratch\Gau-27908.chk"
 B after Tr=     0.026282    0.002531    0.093453
         Rot=    0.999637    0.026948    0.000000    0.000002 Ang=   3.09 deg.
 Guess basis will be translated and rotated to current coordinates.
 JPrj=2 DoOrth=T DoCkMO=T.
 Generating alternative initial guess.
 ExpMin= 1.61D-01 ExpMax= 3.05D+03 ExpMxC= 4.57D+02 IAcc=2 IRadAn=         4 AccDes= 0.00D+00
 Harris functional with IExCor=  402 and IRadAn=       4 diagonalized for initial guess.
 HarFok:  IExCor=  402 AccDes= 0.00D+00 IRadAn=         4 IDoV= 1 UseB2=F ITyADJ=14
 ICtDFT=  3500011 ScaDFX=  1.000000  1.000000  1.000000  1.000000
 FoFCou: FMM=F IPFlag=           0 FMFlag=      100000 FMFlg1=           0
         NFxFlg=           0 DoJE=T BraDBF=F KetDBF=T FulRan=T
         wScrn=  0.000000 ICntrl=     500 IOpCl=  0 I1Cent=   200000004 NGrid=           0
         NMat0=    1 NMatS0=      1 NMatT0=    0 NMatD0=    1 NMtDS0=    0 NMtDT0=    0
 Symmetry not used in FoFCou.
 Harris En= -153.262554632055    
 Leave Link  401 at Thu Mar 31 22:24:05 2022, MaxMem=    33554432 cpu:         0.0
 (Enter C:\G09W\l502.exe)
 Closed shell SCF:
 Using DIIS extrapolation, IDIIS=    10.
 Two-electron integral symmetry not used.
 Keep R1 ints in memory in canonical form, NReq=1459026.
 IVT=      259318 IEndB=      259318 NGot=    33554432 MDV=    32958505
 LenX=    32958505 LenY=    32956464
 Requested convergence on RMS density matrix=1.00D-08 within 500 cycles.
 Requested convergence on MAX density matrix=1.00D-06.
 Requested convergence on             energy=1.00D-06.
 Level shift goal  0.100 maximum shift  0.100.
 No special actions if energy rises.
 Dynamic level shift is on during FON iterations.
 FoFCou: FMM=F IPFlag=           0 FMFlag=           0 FMFlg1=           0
         NFxFlg=           0 DoJE=F BraDBF=F KetDBF=F FulRan=T
         wScrn=  0.000000 ICntrl=     600 IOpCl=  0 I1Cent=           0 NGrid=           0
         NMat0=    1 NMatS0=    820 NMatT0=    0 NMatD0=    1 NMtDS0=    0 NMtDT0=    0
 Symmetry not used in FoFCou.

 Cycle   1  Pass 1  IDiag  1:
 E= -153.241094854774    
 DIIS: error= 9.30D-03 at cycle   1 NSaved=   1.
 NSaved= 1 IEnMin= 1 EnMin= -153.241094854774     IErMin= 1 ErrMin= 9.30D-03
 ErrMax= 9.30D-03  0.00D+00 EMaxC= 1.00D+00 BMatC= 5.47D-03 BMatP= 5.47D-03
 IDIUse=1 WtCom= 1.00D+00 WtEn= 0.00D+00
 Coeff-Com:  0.100D+01
 Coeff:      0.100D+01
 Gap=     0.889 Goal=     0.100 Shift=    0.000
 T=  794. Gap= 0.152 NK=0 IS=   14 IE=   40 IFin=   13
          NO(<0.9)=   0  NV(>0.1)=   0     13.00e < EF      0.00e >EF  Err=0.0D+00
 GapD=    0.889 DampG=2.000 DampE=1.000 DampFc=2.0000 IDamp=-1.
 RMSDP=5.89D-03 MaxDP=3.14D-02              OVMax= 1.09D-01

 Cycle   2  Pass 1  IDiag  1:
 E= -153.258549937241     Delta-E=       -0.017455082467 Rises=F Damp=F
 DIIS: error= 4.21D-03 at cycle   2 NSaved=   2.
 NSaved= 2 IEnMin= 2 EnMin= -153.258549937241     IErMin= 2 ErrMin= 4.21D-03
 ErrMax= 4.21D-03  0.00D+00 EMaxC= 1.00D+00 BMatC= 6.48D-04 BMatP= 5.47D-03
 IDIUse=1 WtCom= 1.00D+00 WtEn= 0.00D+00
 Coeff-Com:  0.474D-01 0.953D+00
 Coeff:      0.474D-01 0.953D+00
 Gap=     0.155 Goal=     0.100 Shift=    0.000
 T=  673. Gap= 0.155 NK=0 IS=   14 IE=   40 IFin=   13
          NO(<0.9)=   0  NV(>0.1)=   0     13.00e < EF      0.00e >EF  Err=0.0D+00
 GapD=    0.155 DampG=1.000 DampE=1.000 DampFc=1.0000 IDamp=-1.
 RMSDP=2.20D-03 MaxDP=1.96D-02 DE=-1.75D-02 OVMax= 3.34D-02

 Cycle   3  Pass 1  IDiag  1:
 E= -153.257679566765     Delta-E=        0.000870370477 Rises=F Damp=F
 DIIS: error= 6.35D-03 at cycle   3 NSaved=   3.
 NSaved= 3 IEnMin= 2 EnMin= -153.258549937241     IErMin= 2 ErrMin= 4.21D-03
 ErrMax= 6.35D-03  0.00D+00 EMaxC= 1.00D+00 BMatC= 1.72D-03 BMatP= 6.48D-04
 IDIUse=1 WtCom= 1.00D+00 WtEn= 0.00D+00
 Coeff-Com: -0.685D-01 0.671D+00 0.398D+00
 Coeff:     -0.685D-01 0.671D+00 0.398D+00
 Gap=     0.154 Goal=   None    Shift=    0.000
 T=  590. Gap= 0.154 NK=0 IS=   14 IE=   40 IFin=   13
          NO(<0.9)=   0  NV(>0.1)=   0     13.00e < EF      0.00e >EF  Err=0.0D+00
 RMSDP=1.38D-03 MaxDP=1.08D-02 DE= 8.70D-04 OVMax= 2.38D-02

 Cycle   4  Pass 1  IDiag  1:
 E= -153.259775296280     Delta-E=       -0.002095729515 Rises=F Damp=F
 DIIS: error= 6.44D-04 at cycle   4 NSaved=   4.
 NSaved= 4 IEnMin= 4 EnMin= -153.259775296280     IErMin= 4 ErrMin= 6.44D-04
 ErrMax= 6.44D-04  0.00D+00 EMaxC= 1.00D+00 BMatC= 1.32D-05 BMatP= 6.48D-04
 IDIUse=1 WtCom= 1.00D+00 WtEn= 0.00D+00
 Coeff-Com: -0.586D-02-0.789D-03 0.742D-01 0.932D+00
 Coeff:     -0.586D-02-0.789D-03 0.742D-01 0.932D+00
 Gap=     0.154 Goal=     0.100 Shift=    0.000
 RMSDP=2.27D-04 MaxDP=1.57D-03 DE=-2.10D-03 OVMax= 5.35D-03

 Cycle   5  Pass 1  IDiag  1:
 E= -153.259803462714     Delta-E=       -0.000028166434 Rises=F Damp=F
 DIIS: error= 1.33D-04 at cycle   5 NSaved=   5.
 NSaved= 5 IEnMin= 5 EnMin= -153.259803462714     IErMin= 5 ErrMin= 1.33D-04
 ErrMax= 1.33D-04  0.00D+00 EMaxC= 1.00D+00 BMatC= 9.74D-07 BMatP= 1.32D-05
 IDIUse=1 WtCom= 1.00D+00 WtEn= 0.00D+00
 Coeff-Com:  0.331D-02-0.533D-01-0.183D-03 0.279D+00 0.771D+00
 Coeff:      0.331D-02-0.533D-01-0.183D-03 0.279D+00 0.771D+00
 Gap=     0.154 Goal=     0.100 Shift=    0.000
 RMSDP=9.16D-05 MaxDP=8.25D-04 DE=-2.82D-05 OVMax= 1.37D-03

 Cycle   6  Pass 1  IDiag  1:
 E= -153.259805881526     Delta-E=       -0.000002418812 Rises=F Damp=F
 DIIS: error= 3.01D-05 at cycle   6 NSaved=   6.
 NSaved= 6 IEnMin= 6 EnMin= -153.259805881526     IErMin= 6 ErrMin= 3.01D-05
 ErrMax= 3.01D-05  0.00D+00 EMaxC= 1.00D+00 BMatC= 6.00D-08 BMatP= 9.74D-07
 IDIUse=1 WtCom= 1.00D+00 WtEn= 0.00D+00
 Coeff-Com:  0.140D-02-0.160D-01-0.620D-02-0.206D-01 0.138D+00 0.903D+00
 Coeff:      0.140D-02-0.160D-01-0.620D-02-0.206D-01 0.138D+00 0.903D+00
 Gap=     0.154 Goal=     0.100 Shift=    0.000
 RMSDP=2.56D-05 MaxDP=2.17D-04 DE=-2.42D-06 OVMax= 5.55D-04

 Cycle   7  Pass 1  IDiag  1:
 E= -153.259806090494     Delta-E=       -0.000000208967 Rises=F Damp=F
 DIIS: error= 7.40D-06 at cycle   7 NSaved=   7.
 NSaved= 7 IEnMin= 7 EnMin= -153.259806090494     IErMin= 7 ErrMin= 7.40D-06
 ErrMax= 7.40D-06  0.00D+00 EMaxC= 1.00D+00 BMatC= 1.94D-09 BMatP= 6.00D-08
 IDIUse=1 WtCom= 1.00D+00 WtEn= 0.00D+00
 Coeff-Com: -0.273D-04 0.158D-02-0.318D-03-0.142D-01-0.278D-01 0.125D+00
 Coeff-Com:  0.915D+00
 Coeff:     -0.273D-04 0.158D-02-0.318D-03-0.142D-01-0.278D-01 0.125D+00
 Coeff:      0.915D+00
 Gap=     0.154 Goal=     0.100 Shift=    0.000
 RMSDP=3.87D-06 MaxDP=2.71D-05 DE=-2.09D-07 OVMax= 1.16D-04

 Cycle   8  Pass 1  IDiag  1:
 E= -153.259806098540     Delta-E=       -0.000000008046 Rises=F Damp=F
 DIIS: error= 1.93D-06 at cycle   8 NSaved=   8.
 NSaved= 8 IEnMin= 8 EnMin= -153.259806098540     IErMin= 8 ErrMin= 1.93D-06
 ErrMax= 1.93D-06  0.00D+00 EMaxC= 1.00D+00 BMatC= 1.46D-10 BMatP= 1.94D-09
 IDIUse=1 WtCom= 1.00D+00 WtEn= 0.00D+00
 Coeff-Com: -0.688D-04 0.976D-03 0.314D-03-0.169D-02-0.113D-01-0.290D-01
 Coeff-Com:  0.996D-01 0.941D+00
 Coeff:     -0.688D-04 0.976D-03 0.314D-03-0.169D-02-0.113D-01-0.290D-01
 Coeff:      0.996D-01 0.941D+00
 Gap=     0.154 Goal=     0.100 Shift=    0.000
 RMSDP=1.40D-06 MaxDP=1.08D-05 DE=-8.05D-09 OVMax= 2.68D-05

 Cycle   9  Pass 1  IDiag  1:
 E= -153.259806098856     Delta-E=       -0.000000000316 Rises=F Damp=F
 DIIS: error= 1.94D-06 at cycle   9 NSaved=   9.
 NSaved= 9 IEnMin= 9 EnMin= -153.259806098856     IErMin= 8 ErrMin= 1.93D-06
 ErrMax= 1.94D-06  0.00D+00 EMaxC= 1.00D+00 BMatC= 2.10D-10 BMatP= 1.46D-10
 IDIUse=1 WtCom= 1.00D+00 WtEn= 0.00D+00
 Coeff-Com: -0.460D-04 0.568D-03 0.238D-03-0.236D-03-0.588D-02-0.291D-01
 Coeff-Com:  0.666D-03 0.668D+00 0.365D+00
 Coeff:     -0.460D-04 0.568D-03 0.238D-03-0.236D-03-0.588D-02-0.291D-01
 Coeff:      0.666D-03 0.668D+00 0.365D+00
 Gap=     0.154 Goal=     0.100 Shift=    0.000
 RMSDP=4.82D-07 MaxDP=3.67D-06 DE=-3.16D-10 OVMax= 7.56D-06

 Cycle  10  Pass 1  IDiag  1:
 E= -153.259806099140     Delta-E=       -0.000000000284 Rises=F Damp=F
 DIIS: error= 1.94D-07 at cycle  10 NSaved=  10.
 NSaved=10 IEnMin=10 EnMin= -153.259806099140     IErMin=10 ErrMin= 1.94D-07
 ErrMax= 1.94D-07  0.00D+00 EMaxC= 1.00D+00 BMatC= 2.12D-12 BMatP= 1.46D-10
 IDIUse=1 WtCom= 1.00D+00 WtEn= 0.00D+00
 Coeff-Com:  0.124D-05-0.369D-04-0.843D-05 0.191D-03 0.762D-03-0.144D-02
 Coeff-Com: -0.223D-01 0.781D-02 0.773D-01 0.938D+00
 Coeff:      0.124D-05-0.369D-04-0.843D-05 0.191D-03 0.762D-03-0.144D-02
 Coeff:     -0.223D-01 0.781D-02 0.773D-01 0.938D+00
 Gap=     0.154 Goal=     0.100 Shift=    0.000
 RMSDP=9.89D-08 MaxDP=5.98D-07 DE=-2.84D-10 OVMax= 2.05D-06

 Cycle  11  Pass 1  IDiag  1:
 E= -153.259806099147     Delta-E=       -0.000000000006 Rises=F Damp=F
 DIIS: error= 5.86D-08 at cycle  11 NSaved=  11.
 NSaved=11 IEnMin=11 EnMin= -153.259806099147     IErMin=11 ErrMin= 5.86D-08
 ErrMax= 5.86D-08  0.00D+00 EMaxC= 1.00D+00 BMatC= 1.43D-13 BMatP= 2.12D-12
 IDIUse=1 WtCom= 1.00D+00 WtEn= 0.00D+00
 Coeff-Com:  0.158D-05-0.288D-04-0.846D-05 0.760D-04 0.477D-03 0.189D-03
 Coeff-Com: -0.957D-02-0.123D-01 0.230D-01 0.380D+00 0.619D+00
 Coeff:      0.158D-05-0.288D-04-0.846D-05 0.760D-04 0.477D-03 0.189D-03
 Coeff:     -0.957D-02-0.123D-01 0.230D-01 0.380D+00 0.619D+00
 Gap=     0.154 Goal=     0.100 Shift=    0.000
 RMSDP=1.57D-08 MaxDP=1.38D-07 DE=-6.28D-12 OVMax= 2.15D-07

 Cycle  12  Pass 1  IDiag  1:
 E= -153.259806099146     Delta-E=        0.000000000000 Rises=F Damp=F
 DIIS: error= 2.76D-08 at cycle  12 NSaved=  12.
 NSaved=12 IEnMin=11 EnMin= -153.259806099147     IErMin=12 ErrMin= 2.76D-08
 ErrMax= 2.76D-08  0.00D+00 EMaxC= 1.00D+00 BMatC= 3.24D-14 BMatP= 1.43D-13
 IDIUse=1 WtCom= 1.00D+00 WtEn= 0.00D+00
 Coeff-Com:  0.507D-06-0.713D-05-0.197D-05-0.147D-05 0.104D-03 0.367D-03
 Coeff-Com: -0.860D-03-0.668D-02-0.243D-02 0.158D-01 0.328D+00 0.666D+00
 Coeff:      0.507D-06-0.713D-05-0.197D-05-0.147D-05 0.104D-03 0.367D-03
 Coeff:     -0.860D-03-0.668D-02-0.243D-02 0.158D-01 0.328D+00 0.666D+00
 Gap=     0.154 Goal=     0.100 Shift=    0.000
 RMSDP=5.79D-09 MaxDP=4.52D-08 DE= 2.56D-13 OVMax= 7.21D-08

 SCF Done:  E(RB3LYP) =  -153.259806099     A.U. after   12 cycles
            NFock= 12  Conv=0.58D-08     -V/T= 2.0039
 KE= 1.526687561089D+02 PE=-5.220487648132D+02 EE= 1.326795058581D+02
 Leave Link  502 at Thu Mar 31 22:24:08 2022, MaxMem=    33554432 cpu:         3.0
 (Enter C:\G09W\l701.exe)
 Compute integral first derivatives.
 ... and contract with generalized density number  0.
 R6Disp: Adding Grimme-D3 dispersion energy 1st derivatives to the gradient.
 Leave Link  701 at Thu Mar 31 22:24:08 2022, MaxMem=    33554432 cpu:         0.0
 (Enter C:\G09W\l702.exe)
 L702 exits ... SP integral derivatives will be done elsewhere.
 Leave Link  702 at Thu Mar 31 22:24:08 2022, MaxMem=    33554432 cpu:         0.0
 (Enter C:\G09W\l703.exe)
 Compute integral first derivatives, UseDBF=F ICtDFT=           0.
 Integral derivatives from FoFJK, PRISM(SPDF).
 Calling FoFJK, ICntrl=      2127 FMM=F ISym2X=0 I1Cent= 0 IOpClX= 0 NMat=1 NMatS=1 NMatT=0.
 FoFJK:  IHMeth= 1 ICntrl=    2127 DoSepK=F KAlg= 0 I1Cent=   0 FoldK=F
 IRaf=         0 NMat=   1 IRICut=       1 DoRegI=T DoRafI=F ISym2E= 0.
 FoFCou: FMM=F IPFlag=           0 FMFlag=      100000 FMFlg1=         800
         NFxFlg=           0 DoJE=F BraDBF=F KetDBF=F FulRan=T
         wScrn=  0.000000 ICntrl=    2127 IOpCl=  0 I1Cent=           0 NGrid=           0
         NMat0=    1 NMatS0=      1 NMatT0=    0 NMatD0=    1 NMtDS0=    0 NMtDT0=    0
 Symmetry not used in FoFCou.
 Leave Link  703 at Thu Mar 31 22:24:09 2022, MaxMem=    33554432 cpu:         0.0
 (Enter C:\G09W\l716.exe)
 Dipole        = 1.37984467D+00 4.41305166D-05 1.09041412D-04
 -------------------------------------------------------------------
 Center     Atomic                   Forces (Hartrees/Bohr)
 Number     Number              X              Y              Z
 -------------------------------------------------------------------
      1        6           0.015680568    0.030689877   -0.010200616
      2        6          -0.018258191   -0.138748485    0.006193434
      3        6          -0.018291489    0.138742443   -0.006206084
      4        6           0.015700373   -0.030692787    0.010210443
      5        1           0.002579944   -0.004029472   -0.014967080
      6        1           0.002588795    0.004038424    0.014969902
 -------------------------------------------------------------------
 Cartesian Forces:  Max     0.138748485 RMS     0.048490572
 Leave Link  716 at Thu Mar 31 22:24:09 2022, MaxMem=    33554432 cpu:         0.0
 (Enter C:\G09W\l103.exe)

 GradGradGradGradGradGradGradGradGradGradGradGradGradGradGradGradGradGrad
 Berny optimization.
 Using GEDIIS/GDIIS optimizer.
 FormGI is forming the generalized inverse of G from B-inverse, IUseBI=4.
 Internal  Forces:  Max     0.118722318 RMS     0.028014760
 Search for a local minimum.
 Step number   5 out of a maximum of   33
 All quantities printed in internal units (Hartrees-Bohrs-Radians)
 RMS Force = .28015D-01 SwitMx=.10000D-02 MixMth= 1
 Mixed Optimization -- RFO/linear search
 Update second derivatives using D2CorX and points    4    5
 DE= -1.16D-02 DEPred=-9.38D-03 R= 1.24D+00
 TightC=F SS=  1.41D+00  RLast= 4.79D-01 DXNew= 1.4270D+00 1.4366D+00
 Trust test= 1.24D+00 RLast= 4.79D-01 DXMaxT set to 1.43D+00
 ITU=  1  1  1  1  0
 Use linear search instead of GDIIS.
     Eigenvalues ---    0.00381   0.00525   0.04989   0.12669   0.14390
     Eigenvalues ---    0.14889   0.19910   0.21912   0.26984   0.31453
     Eigenvalues ---    0.32598   0.33775
 RFO step:  Lambda=-8.13063127D-02 EMin= 3.81174649D-03
 Quartic linear search produced a step of  0.44444.
 Iteration  1 RMS(Cart)=  0.08514626 RMS(Int)=  0.06597977
 Iteration  2 RMS(Cart)=  0.05089665 RMS(Int)=  0.01926157
 Iteration  3 RMS(Cart)=  0.01970438 RMS(Int)=  0.00468021
 Iteration  4 RMS(Cart)=  0.00006638 RMS(Int)=  0.00467958
 Iteration  5 RMS(Cart)=  0.00000021 RMS(Int)=  0.00467958
 ITry= 1 IFail=0 DXMaxC= 3.59D-01 DCOld= 1.00D+10 DXMaxT= 1.43D+00 DXLimC= 3.00D+00 Rises=F
 Variable       Old X    -DE/DX   Delta X   Delta X   Delta X     New X
                                 (Linear)    (Quad)   (Total)
    R1        2.78003  -0.01722  -0.01991  -0.12754  -0.14445   2.63558
    R2        3.52542  -0.01137   0.06644  -0.03557   0.03089   3.55631
    R3        2.43106   0.11872   0.00792   0.53368   0.53626   2.96732
    R4        2.02986   0.00644  -0.00495   0.01047   0.00552   2.03537
    R5        2.78011  -0.01724  -0.01990  -0.12761  -0.14452   2.63559
    R6        2.02982   0.00646  -0.00496   0.01051   0.00556   2.03537
    A1        1.29742   0.01907  -0.02866   0.08922   0.05994   1.35736
    A2        1.66163  -0.02228  -0.01248  -0.08006  -0.09902   1.56261
    A3        2.25138   0.01084  -0.00469   0.04387   0.04038   2.29176
    A4        2.32456   0.01314   0.00911   0.05262   0.06628   2.39084
    A5        1.66162  -0.02228  -0.01249  -0.08007  -0.09903   1.56258
    A6        2.32459   0.01314   0.00911   0.05261   0.06628   2.39087
    A7        2.25137   0.01084  -0.00469   0.04388   0.04039   2.29176
    A8        1.29739   0.01908  -0.02866   0.08927   0.05999   1.35738
    D1        0.56836  -0.00423   0.06802  -0.05943  -0.00063   0.56773
    D2       -2.86420   0.00203   0.04094  -0.00440   0.02968  -2.83451
    D3       -0.50844  -0.02513  -0.06712  -0.08618  -0.15958  -0.66802
    D4       -0.72071   0.00029  -0.10031   0.03470  -0.06755  -0.78826
    D5        2.73164  -0.00528  -0.06828  -0.01985  -0.09060   2.64104
    D6        2.73165  -0.00528  -0.06828  -0.01986  -0.09060   2.64105
    D7       -0.09918  -0.01085  -0.03625  -0.07442  -0.11365  -0.21283
    D8        0.56835  -0.00422   0.06802  -0.05942  -0.00062   0.56773
    D9       -2.86419   0.00203   0.04094  -0.00440   0.02969  -2.83450
         Item               Value     Threshold  Converged?
 Maximum Force            0.118722     0.000450     NO 
 RMS     Force            0.028015     0.000300     NO 
 Maximum Displacement     0.358588     0.001800     NO 
 RMS     Displacement     0.146156     0.001200     NO 
 Predicted change in Energy=-5.814169D-02
 Lowest energy point so far.  Saving SCF results.
 GradGradGradGradGradGradGradGradGradGradGradGradGradGradGradGradGradGrad

 Leave Link  103 at Thu Mar 31 22:24:09 2022, MaxMem=    33554432 cpu:         0.0
 (Enter C:\G09W\l202.exe)
                          Input orientation:                          
 ---------------------------------------------------------------------
 Center     Atomic      Atomic             Coordinates (Angstroms)
 Number     Number       Type             X           Y           Z
 ---------------------------------------------------------------------
      1          6           0        0.022181    0.085274    0.438314
      2          6           0        1.309939    0.138485   -0.094605
      3          6           0        1.309909    1.697281    0.094590
      4          6           0        0.022231    1.750426   -0.438545
      5          1           0        2.040570   -0.633898   -0.266903
      6          1           0        2.040476    2.469698    0.267017
 ---------------------------------------------------------------------
                    Distance matrix (angstroms):
                    1          2          3          4          5
     1  C    0.000000
     2  C    1.394688   0.000000
     3  C    2.091639   1.570236   0.000000
     4  C    1.881917   2.091612   1.394694   0.000000
     5  H    2.255756   1.077072   2.469603   3.128603   0.000000
     6  H    3.128632   2.469618   1.077074   2.255766   3.149187
                    6
     6  H    0.000000
 Symmetry turned off by external request.
 Stoichiometry    C4H2
 Framework group  C1[X(C4H2)]
 Deg. of freedom    12
 Full point group                 C1      NOp   1
 Rotational constants (GHZ):     18.4779666     12.3139993      8.3126197
 Leave Link  202 at Thu Mar 31 22:24:10 2022, MaxMem=    33554432 cpu:         0.0
 (Enter C:\G09W\l301.exe)
 Standard basis: 6-31 (6D, 7F)
 Ernie: Thresh=  0.10000D-02 Tol=  0.10000D-05 Strict=F.
    40 basis functions,    96 primitive gaussians,    40 cartesian basis functions
    13 alpha electrons       13 beta electrons
       nuclear repulsion energy        81.2691574295 Hartrees.
 IExCor=  402 DFT=T Ex+Corr=B3LYP ExCW=0 ScaHFX=  0.200000
 ScaDFX=  0.800000  0.720000  1.000000  0.810000 ScalE2=  1.000000  1.000000
 IRadAn=      5 IRanWt=     -1 IRanGd=            0 ICorTp=0 IEmpDi=131
 NAtoms=    6 NActive=    6 NUniq=    6 SFac= 1.00D+00 NAtFMM=   60 NAOKFM=F Big=F
 Integral buffers will be    131072 words long.
 Raffenetti 2 integral format.
 Two-electron integral symmetry is turned off.
 R6Disp:  Grimme-D3 Dispersion energy=       -0.0012109109 Hartrees.
 Nuclear repulsion after empirical dispersion term =       81.2679465186 Hartrees.
 Leave Link  301 at Thu Mar 31 22:24:10 2022, MaxMem=    33554432 cpu:         0.0
 (Enter C:\G09W\l302.exe)
 NPDir=0 NMtPBC=     1 NCelOv=     1 NCel=       1 NClECP=     1 NCelD=      1
         NCelK=      1 NCelE2=     1 NClLst=     1 CellRange=     0.0.
 One-electron integrals computed using PRISM.
 NBasis=    40 RedAO= T EigKep=  6.54D-03  NBF=    40
 NBsUse=    40 1.00D-06 EigRej= -1.00D+00 NBFU=    40
 Precomputing XC quadrature grid using
 IXCGrd= 4 IRadAn=           5 IRanWt=          -1 IRanGd=           0 AccXCQ= 0.00D+00.
 Generated NRdTot=       0 NPtTot=           0 NUsed=           0 NTot=          32
 NSgBfM=    40    40    40    40    40 MxSgAt=     6 MxSgA2=     6.
 Leave Link  302 at Thu Mar 31 22:24:10 2022, MaxMem=    33554432 cpu:         0.0
 (Enter C:\G09W\l303.exe)
 DipDrv:  MaxL=1.
 Leave Link  303 at Thu Mar 31 22:24:10 2022, MaxMem=    33554432 cpu:         0.0
 (Enter C:\G09W\l401.exe)
 Initial guess from the checkpoint file:  "C:\G09W\Scratch\Gau-27908.chk"
 B after Tr=     0.045174    0.000133    0.021718
         Rot=    0.999980    0.006260    0.000001    0.000001 Ang=   0.72 deg.
 Guess basis will be translated and rotated to current coordinates.
 JPrj=2 DoOrth=T DoCkMO=T.
 Generating alternative initial guess.
 ExpMin= 1.61D-01 ExpMax= 3.05D+03 ExpMxC= 4.57D+02 IAcc=2 IRadAn=         4 AccDes= 0.00D+00
 Harris functional with IExCor=  402 and IRadAn=       4 diagonalized for initial guess.
 HarFok:  IExCor=  402 AccDes= 0.00D+00 IRadAn=         4 IDoV= 1 UseB2=F ITyADJ=14
 ICtDFT=  3500011 ScaDFX=  1.000000  1.000000  1.000000  1.000000
 FoFCou: FMM=F IPFlag=           0 FMFlag=      100000 FMFlg1=           0
         NFxFlg=           0 DoJE=T BraDBF=F KetDBF=T FulRan=T
         wScrn=  0.000000 ICntrl=     500 IOpCl=  0 I1Cent=   200000004 NGrid=           0
         NMat0=    1 NMatS0=      1 NMatT0=    0 NMatD0=    1 NMtDS0=    0 NMtDT0=    0
 Symmetry not used in FoFCou.
 Harris En= -153.266146477513    
 Leave Link  401 at Thu Mar 31 22:24:11 2022, MaxMem=    33554432 cpu:         1.0
 (Enter C:\G09W\l502.exe)
 Closed shell SCF:
 Using DIIS extrapolation, IDIIS=    10.
 Two-electron integral symmetry not used.
 Keep R1 ints in memory in canonical form, NReq=1459026.
 IVT=      259318 IEndB=      259318 NGot=    33554432 MDV=    32958505
 LenX=    32958505 LenY=    32956464
 Requested convergence on RMS density matrix=1.00D-08 within 500 cycles.
 Requested convergence on MAX density matrix=1.00D-06.
 Requested convergence on             energy=1.00D-06.
 Level shift goal  0.100 maximum shift  0.100.
 No special actions if energy rises.
 Dynamic level shift is on during FON iterations.
 FoFCou: FMM=F IPFlag=           0 FMFlag=           0 FMFlg1=           0
         NFxFlg=           0 DoJE=F BraDBF=F KetDBF=F FulRan=T
         wScrn=  0.000000 ICntrl=     600 IOpCl=  0 I1Cent=           0 NGrid=           0
         NMat0=    1 NMatS0=    820 NMatT0=    0 NMatD0=    1 NMtDS0=    0 NMtDT0=    0
 Symmetry not used in FoFCou.

 Cycle   1  Pass 1  IDiag  1:
 E= -153.226439048517    
 DIIS: error= 1.89D-02 at cycle   1 NSaved=   1.
 NSaved= 1 IEnMin= 1 EnMin= -153.226439048517     IErMin= 1 ErrMin= 1.89D-02
 ErrMax= 1.89D-02  0.00D+00 EMaxC= 1.00D+00 BMatC= 1.90D-02 BMatP= 1.90D-02
 IDIUse=1 WtCom= 1.00D+00 WtEn= 0.00D+00
 Coeff-Com:  0.100D+01
 Coeff:      0.100D+01
 Recover alternate guess density for next cycle.
 RMSDP=1.50D-02 MaxDP=1.23D-01              OVMax= 0.00D+00

 Cycle   2  Pass 1  IDiag  1:
 E= -153.252053510263     Delta-E=       -0.025614461746 Rises=F Damp=F
 DIIS: error= 2.23D-02 at cycle   2 NSaved=   2.
 NSaved= 2 IEnMin= 2 EnMin= -153.252053510263     IErMin= 1 ErrMin= 1.89D-02
 ErrMax= 2.23D-02  0.00D+00 EMaxC= 1.00D+00 BMatC= 1.81D-02 BMatP= 1.90D-02
 IDIUse=1 WtCom= 1.00D+00 WtEn= 0.00D+00
 Coeff-Com:  0.486D+00 0.514D+00
 Coeff:      0.486D+00 0.514D+00
 Gap=     0.161 Goal=     0.100 Shift=    0.000
 T= 1254. Gap= 0.159 NK=0 IS=   14 IE=   40 IFin=   13
          NO(<0.9)=   0  NV(>0.1)=   0     13.00e < EF      0.00e >EF  Err=0.0D+00
 GapD=    0.161 DampG=1.000 DampE=0.500 DampFc=0.5000 IDamp=-1.
 Damping current iteration by 5.00D-01
 RMSDP=1.07D-02 MaxDP=1.24D-01 DE=-2.56D-02 OVMax= 4.85D-02

 Cycle   3  Pass 1  IDiag  1:
 E= -153.265810896409     Delta-E=       -0.013757386146 Rises=F Damp=T
 DIIS: error= 7.71D-03 at cycle   3 NSaved=   3.
 NSaved= 3 IEnMin= 3 EnMin= -153.265810896409     IErMin= 3 ErrMin= 7.71D-03
 ErrMax= 7.71D-03  0.00D+00 EMaxC= 1.00D+00 BMatC= 2.55D-03 BMatP= 1.81D-02
 IDIUse=1 WtCom= 1.00D+00 WtEn= 0.00D+00
 Coeff-Com:  0.660D-01-0.425D+00 0.136D+01
 Coeff:      0.660D-01-0.425D+00 0.136D+01
 Gap=     0.160 Goal=     0.100 Shift=    0.000
 T= 1130. Gap= 0.156 NK=0 IS=   14 IE=   40 IFin=   13
          NO(<0.9)=   0  NV(>0.1)=   0     13.00e < EF      0.00e >EF  Err=0.0D+00
 GapD=    0.160 DampG=1.000 DampE=1.000 DampFc=1.0000 IDamp=-1.
 RMSDP=6.04D-03 MaxDP=6.70D-02 DE=-1.38D-02 OVMax= 5.78D-02

 Cycle   4  Pass 1  IDiag  1:
 E= -153.273203790754     Delta-E=       -0.007392894346 Rises=F Damp=F
 DIIS: error= 8.78D-03 at cycle   4 NSaved=   4.
 NSaved= 4 IEnMin= 4 EnMin= -153.273203790754     IErMin= 3 ErrMin= 7.71D-03
 ErrMax= 8.78D-03  0.00D+00 EMaxC= 1.00D+00 BMatC= 3.09D-03 BMatP= 2.55D-03
 IDIUse=1 WtCom= 1.00D+00 WtEn= 0.00D+00
 Coeff-Com: -0.138D-01-0.369D+00 0.101D+01 0.377D+00
 Coeff:     -0.138D-01-0.369D+00 0.101D+01 0.377D+00
 Gap=     0.162 Goal=     0.100 Shift=    0.000
 T=  991. Gap= 0.161 NK=0 IS=   14 IE=   40 IFin=   13
          NO(<0.9)=   0  NV(>0.1)=   0     13.00e < EF      0.00e >EF  Err=0.0D+00
 GapD=    0.162 DampG=1.000 DampE=1.000 DampFc=1.0000 IDamp=-1.
 RMSDP=1.81D-03 MaxDP=1.82D-02 DE=-7.39D-03 OVMax= 2.69D-02

 Cycle   5  Pass 1  IDiag  1:
 E= -153.276736209155     Delta-E=       -0.003532418401 Rises=F Damp=F
 DIIS: error= 5.95D-04 at cycle   5 NSaved=   5.
 NSaved= 5 IEnMin= 5 EnMin= -153.276736209155     IErMin= 5 ErrMin= 5.95D-04
 ErrMax= 5.95D-04  0.00D+00 EMaxC= 1.00D+00 BMatC= 3.16D-05 BMatP= 2.55D-03
 IDIUse=1 WtCom= 1.00D+00 WtEn= 0.00D+00
 Coeff-Com: -0.371D-02-0.955D-01 0.218D+00 0.125D+00 0.756D+00
 Coeff:     -0.371D-02-0.955D-01 0.218D+00 0.125D+00 0.756D+00
 Gap=     0.162 Goal=     0.100 Shift=    0.000
 RMSDP=3.34D-04 MaxDP=1.65D-03 DE=-3.53D-03 OVMax= 3.42D-03

 Cycle   6  Pass 1  IDiag  1:
 E= -153.276782885985     Delta-E=       -0.000046676829 Rises=F Damp=F
 DIIS: error= 1.32D-04 at cycle   6 NSaved=   6.
 NSaved= 6 IEnMin= 6 EnMin= -153.276782885985     IErMin= 6 ErrMin= 1.32D-04
 ErrMax= 1.32D-04  0.00D+00 EMaxC= 1.00D+00 BMatC= 7.96D-07 BMatP= 3.16D-05
 IDIUse=1 WtCom= 1.00D+00 WtEn= 0.00D+00
 Coeff-Com: -0.577D-03 0.127D-02-0.540D-02-0.307D-02 0.113D+00 0.895D+00
 Coeff:     -0.577D-03 0.127D-02-0.540D-02-0.307D-02 0.113D+00 0.895D+00
 Gap=     0.162 Goal=     0.100 Shift=    0.000
 RMSDP=6.37D-05 MaxDP=3.66D-04 DE=-4.67D-05 OVMax= 1.56D-03

 Cycle   7  Pass 1  IDiag  1:
 E= -153.276784962991     Delta-E=       -0.000002077007 Rises=F Damp=F
 DIIS: error= 3.36D-05 at cycle   7 NSaved=   7.
 NSaved= 7 IEnMin= 7 EnMin= -153.276784962991     IErMin= 7 ErrMin= 3.36D-05
 ErrMax= 3.36D-05  0.00D+00 EMaxC= 1.00D+00 BMatC= 5.45D-08 BMatP= 7.96D-07
 IDIUse=1 WtCom= 1.00D+00 WtEn= 0.00D+00
 Coeff-Com:  0.102D-03 0.410D-02-0.907D-02-0.875D-02-0.291D-01 0.792D-01
 Coeff-Com:  0.964D+00
 Coeff:      0.102D-03 0.410D-02-0.907D-02-0.875D-02-0.291D-01 0.792D-01
 Coeff:      0.964D+00
 Gap=     0.162 Goal=     0.100 Shift=    0.000
 RMSDP=2.44D-05 MaxDP=2.21D-04 DE=-2.08D-06 OVMax= 3.89D-04

 Cycle   8  Pass 1  IDiag  1:
 E= -153.276785115688     Delta-E=       -0.000000152696 Rises=F Damp=F
 DIIS: error= 8.56D-06 at cycle   8 NSaved=   8.
 NSaved= 8 IEnMin= 8 EnMin= -153.276785115688     IErMin= 8 ErrMin= 8.56D-06
 ErrMax= 8.56D-06  0.00D+00 EMaxC= 1.00D+00 BMatC= 2.48D-09 BMatP= 5.45D-08
 IDIUse=1 WtCom= 1.00D+00 WtEn= 0.00D+00
 Coeff-Com:  0.218D-04 0.142D-03-0.162D-03-0.938D-03-0.664D-02-0.383D-01
 Coeff-Com: -0.473D-02 0.105D+01
 Coeff:      0.218D-04 0.142D-03-0.162D-03-0.938D-03-0.664D-02-0.383D-01
 Coeff:     -0.473D-02 0.105D+01
 Gap=     0.162 Goal=     0.100 Shift=    0.000
 RMSDP=5.06D-06 MaxDP=4.59D-05 DE=-1.53D-07 OVMax= 1.17D-04

 Cycle   9  Pass 1  IDiag  1:
 E= -153.276785122669     Delta-E=       -0.000000006981 Rises=F Damp=F
 DIIS: error= 8.10D-07 at cycle   9 NSaved=   9.
 NSaved= 9 IEnMin= 9 EnMin= -153.276785122669     IErMin= 9 ErrMin= 8.10D-07
 ErrMax= 8.10D-07  0.00D+00 EMaxC= 1.00D+00 BMatC= 2.99D-11 BMatP= 2.48D-09
 IDIUse=1 WtCom= 1.00D+00 WtEn= 0.00D+00
 Coeff-Com:  0.382D-05-0.459D-04 0.124D-03-0.350D-04-0.414D-03-0.633D-02
 Coeff-Com: -0.166D-01 0.166D+00 0.858D+00
 Coeff:      0.382D-05-0.459D-04 0.124D-03-0.350D-04-0.414D-03-0.633D-02
 Coeff:     -0.166D-01 0.166D+00 0.858D+00
 Gap=     0.162 Goal=     0.100 Shift=    0.000
 RMSDP=4.23D-07 MaxDP=2.44D-06 DE=-6.98D-09 OVMax= 5.85D-06

 Cycle  10  Pass 1  IDiag  1:
 E= -153.276785122676     Delta-E=       -0.000000000008 Rises=F Damp=F
 DIIS: error= 1.27D-06 at cycle  10 NSaved=  10.
 NSaved=10 IEnMin=10 EnMin= -153.276785122676     IErMin= 9 ErrMin= 8.10D-07
 ErrMax= 1.27D-06  0.00D+00 EMaxC= 1.00D+00 BMatC= 4.59D-11 BMatP= 2.99D-11
 IDIUse=1 WtCom= 1.00D+00 WtEn= 0.00D+00
 Coeff-Com:  0.487D-06-0.461D-04 0.101D-03 0.791D-04 0.398D-03-0.376D-03
 Coeff-Com: -0.113D-01 0.614D-02 0.597D+00 0.408D+00
 Coeff:      0.487D-06-0.461D-04 0.101D-03 0.791D-04 0.398D-03-0.376D-03
 Coeff:     -0.113D-01 0.614D-02 0.597D+00 0.408D+00
 Gap=     0.162 Goal=     0.100 Shift=    0.000
 RMSDP=2.17D-07 MaxDP=1.39D-06 DE=-7.59D-12 OVMax= 3.99D-06

 Cycle  11  Pass 1  IDiag  1:
 E= -153.276785122737     Delta-E=       -0.000000000061 Rises=F Damp=F
 DIIS: error= 1.69D-07 at cycle  11 NSaved=  11.
 NSaved=11 IEnMin=11 EnMin= -153.276785122737     IErMin=11 ErrMin= 1.69D-07
 ErrMax= 1.69D-07  0.00D+00 EMaxC= 1.00D+00 BMatC= 2.01D-12 BMatP= 2.99D-11
 IDIUse=1 WtCom= 1.00D+00 WtEn= 0.00D+00
 Coeff-Com: -0.465D-06-0.794D-05 0.140D-04 0.440D-04 0.188D-03 0.862D-03
 Coeff-Com: -0.155D-02-0.243D-01 0.828D-01 0.165D+00 0.777D+00
 Coeff:     -0.465D-06-0.794D-05 0.140D-04 0.440D-04 0.188D-03 0.862D-03
 Coeff:     -0.155D-02-0.243D-01 0.828D-01 0.165D+00 0.777D+00
 Gap=     0.162 Goal=     0.100 Shift=    0.000
 RMSDP=6.57D-08 MaxDP=5.90D-07 DE=-6.09D-11 OVMax= 9.28D-07

 Cycle  12  Pass 1  IDiag  1:
 E= -153.276785122740     Delta-E=       -0.000000000002 Rises=F Damp=F
 DIIS: error= 1.16D-07 at cycle  12 NSaved=  12.
 NSaved=12 IEnMin=12 EnMin= -153.276785122740     IErMin=12 ErrMin= 1.16D-07
 ErrMax= 1.16D-07  0.00D+00 EMaxC= 1.00D+00 BMatC= 5.07D-13 BMatP= 2.01D-12
 IDIUse=1 WtCom= 1.00D+00 WtEn= 0.00D+00
 Coeff-Com: -0.340D-06-0.160D-05 0.125D-05 0.229D-04 0.878D-04 0.570D-03
 Coeff-Com: -0.129D-03-0.159D-01 0.659D-02 0.747D-01 0.502D+00 0.432D+00
 Coeff:     -0.340D-06-0.160D-05 0.125D-05 0.229D-04 0.878D-04 0.570D-03
 Coeff:     -0.129D-03-0.159D-01 0.659D-02 0.747D-01 0.502D+00 0.432D+00
 Gap=     0.162 Goal=     0.100 Shift=    0.000
 RMSDP=2.11D-08 MaxDP=2.15D-07 DE=-2.47D-12 OVMax= 2.80D-07

 Cycle  13  Pass 1  IDiag  1:
 E= -153.276785122741     Delta-E=       -0.000000000001 Rises=F Damp=F
 DIIS: error= 7.72D-09 at cycle  13 NSaved=  13.
 NSaved=13 IEnMin=13 EnMin= -153.276785122741     IErMin=13 ErrMin= 7.72D-09
 ErrMax= 7.72D-09  0.00D+00 EMaxC= 1.00D+00 BMatC= 3.33D-15 BMatP= 5.07D-13
 IDIUse=1 WtCom= 1.00D+00 WtEn= 0.00D+00
 Coeff-Com: -0.293D-08 0.352D-06-0.768D-06-0.131D-05-0.804D-05-0.245D-04
 Coeff-Com:  0.169D-03 0.361D-03-0.946D-02-0.825D-02-0.142D-01 0.567D-01
 Coeff-Com:  0.975D+00
 Coeff:     -0.293D-08 0.352D-06-0.768D-06-0.131D-05-0.804D-05-0.245D-04
 Coeff:      0.169D-03 0.361D-03-0.946D-02-0.825D-02-0.142D-01 0.567D-01
 Coeff:      0.975D+00
 Gap=     0.162 Goal=     0.100 Shift=    0.000
 RMSDP=3.72D-09 MaxDP=3.00D-08 DE=-1.39D-12 OVMax= 7.18D-08

 SCF Done:  E(RB3LYP) =  -153.276785123     A.U. after   13 cycles
            NFock= 13  Conv=0.37D-08     -V/T= 2.0066
 KE= 1.522698530039D+02 PE=-5.174740766409D+02 EE= 1.306594919956D+02
 Leave Link  502 at Thu Mar 31 22:24:14 2022, MaxMem=    33554432 cpu:         3.0
 (Enter C:\G09W\l701.exe)
 Compute integral first derivatives.
 ... and contract with generalized density number  0.
 R6Disp: Adding Grimme-D3 dispersion energy 1st derivatives to the gradient.
 Leave Link  701 at Thu Mar 31 22:24:14 2022, MaxMem=    33554432 cpu:         0.0
 (Enter C:\G09W\l702.exe)
 L702 exits ... SP integral derivatives will be done elsewhere.
 Leave Link  702 at Thu Mar 31 22:24:14 2022, MaxMem=    33554432 cpu:         0.0
 (Enter C:\G09W\l703.exe)
 Compute integral first derivatives, UseDBF=F ICtDFT=           0.
 Integral derivatives from FoFJK, PRISM(SPDF).
 Calling FoFJK, ICntrl=      2127 FMM=F ISym2X=0 I1Cent= 0 IOpClX= 0 NMat=1 NMatS=1 NMatT=0.
 FoFJK:  IHMeth= 1 ICntrl=    2127 DoSepK=F KAlg= 0 I1Cent=   0 FoldK=F
 IRaf=         0 NMat=   1 IRICut=       1 DoRegI=T DoRafI=F ISym2E= 0.
 FoFCou: FMM=F IPFlag=           0 FMFlag=      100000 FMFlg1=         800
         NFxFlg=           0 DoJE=F BraDBF=F KetDBF=F FulRan=T
         wScrn=  0.000000 ICntrl=    2127 IOpCl=  0 I1Cent=           0 NGrid=           0
         NMat0=    1 NMatS0=      1 NMatT0=    0 NMatD0=    1 NMtDS0=    0 NMtDT0=    0
 Symmetry not used in FoFCou.
 Leave Link  703 at Thu Mar 31 22:24:15 2022, MaxMem=    33554432 cpu:         0.0
 (Enter C:\G09W\l716.exe)
 Dipole        = 1.40810222D+00 3.94504541D-05 1.24061372D-04
 -------------------------------------------------------------------
 Center     Atomic                   Forces (Hartrees/Bohr)
 Number     Number              X              Y              Z
 -------------------------------------------------------------------
      1        6           0.014019105    0.009160917   -0.006317512
      2        6          -0.019175004    0.039022423    0.042360316
      3        6          -0.019176082   -0.039023846   -0.042363647
      4        6           0.014022388   -0.009157958    0.006321054
      5        1           0.005156358    0.005381521   -0.017169231
      6        1           0.005153234   -0.005383057    0.017169019
 -------------------------------------------------------------------
 Cartesian Forces:  Max     0.042363647 RMS     0.021999429
 Leave Link  716 at Thu Mar 31 22:24:15 2022, MaxMem=    33554432 cpu:         0.0
 (Enter C:\G09W\l103.exe)

 GradGradGradGradGradGradGradGradGradGradGradGradGradGradGradGradGradGrad
 Berny optimization.
 Using GEDIIS/GDIIS optimizer.
 FormGI is forming the generalized inverse of G from B-inverse, IUseBI=4.
 Internal  Forces:  Max     0.043578245 RMS     0.011842975
 Search for a local minimum.
 Step number   6 out of a maximum of   33
 All quantities printed in internal units (Hartrees-Bohrs-Radians)
 RMS Force = .11843D-01 SwitMx=.10000D-02 MixMth= 1
 Mixed Optimization -- RFO/linear search
 Update second derivatives using D2CorX and points    5    6
 DE= -1.70D-02 DEPred=-5.81D-02 R= 2.92D-01
 Trust test= 2.92D-01 RLast= 6.56D-01 DXMaxT set to 1.43D+00
 ITU=  0  1  1  1  1  0
 Use linear search instead of GDIIS.
     Eigenvalues ---    0.00340   0.00482   0.04470   0.14067   0.14877
     Eigenvalues ---    0.19429   0.22542   0.22693   0.26661   0.32598
     Eigenvalues ---    0.32798   0.39445
 RFO step:  Lambda=-6.51750560D-03 EMin= 3.39776666D-03
 Quartic linear search produced a step of -0.39185.
 Iteration  1 RMS(Cart)=  0.05826102 RMS(Int)=  0.03792327
 Iteration  2 RMS(Cart)=  0.01352536 RMS(Int)=  0.00742429
 Iteration  3 RMS(Cart)=  0.00075324 RMS(Int)=  0.00739248
 Iteration  4 RMS(Cart)=  0.00000326 RMS(Int)=  0.00739247
 Iteration  5 RMS(Cart)=  0.00000010 RMS(Int)=  0.00739247
 ITry= 1 IFail=0 DXMaxC= 1.39D-01 DCOld= 1.00D+10 DXMaxT= 1.43D+00 DXLimC= 3.00D+00 Rises=F
 Variable       Old X    -DE/DX   Delta X   Delta X   Delta X     New X
                                 (Linear)    (Quad)   (Total)
    R1        2.63558  -0.01418   0.05660  -0.04057   0.01429   2.64987
    R2        3.55631  -0.01217  -0.01210  -0.03471  -0.04835   3.50796
    R3        2.96732  -0.04358  -0.21013   0.00464  -0.20021   2.76711
    R4        2.03537   0.00239  -0.00216   0.00987   0.00771   2.04308
    R5        2.63559  -0.01418   0.05663  -0.04059   0.01430   2.64989
    R6        2.03537   0.00238  -0.00218   0.00987   0.00770   2.04307
    A1        1.35736  -0.00607  -0.02349   0.02012  -0.00549   1.35187
    A2        1.56261   0.00596   0.03880   0.01228   0.04987   1.61248
    A3        2.29176   0.00549  -0.01582   0.06095   0.03208   2.32383
    A4        2.39084  -0.01071  -0.02597  -0.00469  -0.04461   2.34624
    A5        1.56258   0.00596   0.03881   0.01230   0.04989   1.61248
    A6        2.39087  -0.01072  -0.02597  -0.00471  -0.04462   2.34625
    A7        2.29176   0.00549  -0.01583   0.06093   0.03206   2.32383
    A8        1.35738  -0.00607  -0.02351   0.02011  -0.00552   1.35186
    D1        0.56773   0.00135   0.00025  -0.04053  -0.04024   0.52749
    D2       -2.83451   0.00164  -0.01163   0.18331   0.18515  -2.64936
    D3       -0.66802   0.00459   0.06253   0.04012   0.09993  -0.56809
    D4       -0.78826  -0.00273   0.02647   0.05396   0.07933  -0.70894
    D5        2.64104  -0.00787   0.03550  -0.21170  -0.17233   2.46871
    D6        2.64105  -0.00787   0.03550  -0.21174  -0.17237   2.46869
    D7       -0.21283  -0.01301   0.04453  -0.47739  -0.42402  -0.63685
    D8        0.56773   0.00135   0.00024  -0.04052  -0.04024   0.52749
    D9       -2.83450   0.00164  -0.01163   0.18327   0.18511  -2.64939
         Item               Value     Threshold  Converged?
 Maximum Force            0.043578     0.000450     NO 
 RMS     Force            0.011843     0.000300     NO 
 Maximum Displacement     0.138753     0.001800     NO 
 RMS     Displacement     0.066966     0.001200     NO 
 Predicted change in Energy=-9.916308D-03
 Lowest energy point so far.  Saving SCF results.
 GradGradGradGradGradGradGradGradGradGradGradGradGradGradGradGradGradGrad

 Leave Link  103 at Thu Mar 31 22:24:16 2022, MaxMem=    33554432 cpu:         1.0
 (Enter C:\G09W\l202.exe)
                          Input orientation:                          
 ---------------------------------------------------------------------
 Center     Atomic      Atomic             Coordinates (Angstroms)
 Number     Number       Type             X           Y           Z
 ---------------------------------------------------------------------
      1          6           0        0.003822    0.108843    0.454839
      2          6           0        1.317796    0.186297   -0.028670
      3          6           0        1.317766    1.649464    0.028667
      4          6           0        0.003867    1.726872   -0.455078
      5          1           0        2.051081   -0.560483   -0.299775
      6          1           0        2.050975    2.396273    0.299883
 ---------------------------------------------------------------------
                    Distance matrix (angstroms):
                    1          2          3          4          5
     1  C    0.000000
     2  C    1.402251   0.000000
     3  C    2.069200   1.464290   0.000000
     4  C    1.856332   2.069203   1.402260   0.000000
     5  H    2.282260   1.081150   2.351486   3.073628   0.000000
     6  H    3.073628   2.351488   1.081146   2.282261   3.016951
                    6
     6  H    0.000000
 Symmetry turned off by external request.
 Stoichiometry    C4H2
 Framework group  C1[X(C4H2)]
 Deg. of freedom    12
 Full point group                 C1      NOp   1
 Rotational constants (GHZ):     18.2056663     13.2550495      8.5253667
 Leave Link  202 at Thu Mar 31 22:24:16 2022, MaxMem=    33554432 cpu:         0.0
 (Enter C:\G09W\l301.exe)
 Standard basis: 6-31 (6D, 7F)
 Ernie: Thresh=  0.10000D-02 Tol=  0.10000D-05 Strict=F.
    40 basis functions,    96 primitive gaussians,    40 cartesian basis functions
    13 alpha electrons       13 beta electrons
       nuclear repulsion energy        82.4544474684 Hartrees.
 IExCor=  402 DFT=T Ex+Corr=B3LYP ExCW=0 ScaHFX=  0.200000
 ScaDFX=  0.800000  0.720000  1.000000  0.810000 ScalE2=  1.000000  1.000000
 IRadAn=      5 IRanWt=     -1 IRanGd=            0 ICorTp=0 IEmpDi=131
 NAtoms=    6 NActive=    6 NUniq=    6 SFac= 1.00D+00 NAtFMM=   60 NAOKFM=F Big=F
 Integral buffers will be    131072 words long.
 Raffenetti 2 integral format.
 Two-electron integral symmetry is turned off.
 R6Disp:  Grimme-D3 Dispersion energy=       -0.0011632041 Hartrees.
 Nuclear repulsion after empirical dispersion term =       82.4532842643 Hartrees.
 Leave Link  301 at Thu Mar 31 22:24:16 2022, MaxMem=    33554432 cpu:         0.0
 (Enter C:\G09W\l302.exe)
 NPDir=0 NMtPBC=     1 NCelOv=     1 NCel=       1 NClECP=     1 NCelD=      1
         NCelK=      1 NCelE2=     1 NClLst=     1 CellRange=     0.0.
 One-electron integrals computed using PRISM.
 NBasis=    40 RedAO= T EigKep=  5.01D-03  NBF=    40
 NBsUse=    40 1.00D-06 EigRej= -1.00D+00 NBFU=    40
 Precomputing XC quadrature grid using
 IXCGrd= 4 IRadAn=           5 IRanWt=          -1 IRanGd=           0 AccXCQ= 0.00D+00.
 Generated NRdTot=       0 NPtTot=           0 NUsed=           0 NTot=          32
 NSgBfM=    40    40    40    40    40 MxSgAt=     6 MxSgA2=     6.
 Leave Link  302 at Thu Mar 31 22:24:16 2022, MaxMem=    33554432 cpu:         0.0
 (Enter C:\G09W\l303.exe)
 DipDrv:  MaxL=1.
 Leave Link  303 at Thu Mar 31 22:24:16 2022, MaxMem=    33554432 cpu:         0.0
 (Enter C:\G09W\l401.exe)
 Initial guess from the checkpoint file:  "C:\G09W\Scratch\Gau-27908.chk"
 B after Tr=    -0.007639    0.000905    0.055712
         Rot=    0.999871    0.016063    0.000001    0.000001 Ang=   1.84 deg.
 Guess basis will be translated and rotated to current coordinates.
 JPrj=2 DoOrth=T DoCkMO=T.
 Generating alternative initial guess.
 ExpMin= 1.61D-01 ExpMax= 3.05D+03 ExpMxC= 4.57D+02 IAcc=2 IRadAn=         4 AccDes= 0.00D+00
 Harris functional with IExCor=  402 and IRadAn=       4 diagonalized for initial guess.
 HarFok:  IExCor=  402 AccDes= 0.00D+00 IRadAn=         4 IDoV= 1 UseB2=F ITyADJ=14
 ICtDFT=  3500011 ScaDFX=  1.000000  1.000000  1.000000  1.000000
 FoFCou: FMM=F IPFlag=           0 FMFlag=      100000 FMFlg1=           0
         NFxFlg=           0 DoJE=T BraDBF=F KetDBF=T FulRan=T
         wScrn=  0.000000 ICntrl=     500 IOpCl=  0 I1Cent=   200000004 NGrid=           0
         NMat0=    1 NMatS0=      1 NMatT0=    0 NMatD0=    1 NMtDS0=    0 NMtDT0=    0
 Symmetry not used in FoFCou.
 Harris En= -153.281396509488    
 Leave Link  401 at Thu Mar 31 22:24:17 2022, MaxMem=    33554432 cpu:         1.0
 (Enter C:\G09W\l502.exe)
 Closed shell SCF:
 Using DIIS extrapolation, IDIIS=    10.
 Two-electron integral symmetry not used.
 Keep R1 ints in memory in canonical form, NReq=1459026.
 IVT=      259318 IEndB=      259318 NGot=    33554432 MDV=    32958505
 LenX=    32958505 LenY=    32956464
 Requested convergence on RMS density matrix=1.00D-08 within 500 cycles.
 Requested convergence on MAX density matrix=1.00D-06.
 Requested convergence on             energy=1.00D-06.
 Level shift goal  0.100 maximum shift  0.100.
 No special actions if energy rises.
 Dynamic level shift is on during FON iterations.
 FoFCou: FMM=F IPFlag=           0 FMFlag=           0 FMFlg1=           0
         NFxFlg=           0 DoJE=F BraDBF=F KetDBF=F FulRan=T
         wScrn=  0.000000 ICntrl=     600 IOpCl=  0 I1Cent=           0 NGrid=           0
         NMat0=    1 NMatS0=    820 NMatT0=    0 NMatD0=    1 NMtDS0=    0 NMtDT0=    0
 Symmetry not used in FoFCou.

 Cycle   1  Pass 1  IDiag  1:
 E= -153.282771160497    
 DIIS: error= 6.19D-03 at cycle   1 NSaved=   1.
 NSaved= 1 IEnMin= 1 EnMin= -153.282771160497     IErMin= 1 ErrMin= 6.19D-03
 ErrMax= 6.19D-03  0.00D+00 EMaxC= 1.00D+00 BMatC= 3.13D-03 BMatP= 3.13D-03
 IDIUse=1 WtCom= 1.00D+00 WtEn= 0.00D+00
 Coeff-Com:  0.100D+01
 Coeff:      0.100D+01
 Gap=     0.862 Goal=     0.100 Shift=    0.000
 T=  549. Gap= 0.164 NK=0 IS=   14 IE=   40 IFin=   13
          NO(<0.9)=   0  NV(>0.1)=   0     13.00e < EF      0.00e >EF  Err=0.0D+00
 GapD=    0.862 DampG=2.000 DampE=1.000 DampFc=2.0000 IDamp=-1.
 RMSDP=2.99D-03 MaxDP=1.41D-02              OVMax= 4.19D-02

 Cycle   2  Pass 1  IDiag  1:
 E= -153.289915604264     Delta-E=       -0.007144443767 Rises=F Damp=F
 DIIS: error= 2.65D-03 at cycle   2 NSaved=   2.
 NSaved= 2 IEnMin= 2 EnMin= -153.289915604264     IErMin= 2 ErrMin= 2.65D-03
 ErrMax= 2.65D-03  0.00D+00 EMaxC= 1.00D+00 BMatC= 3.15D-04 BMatP= 3.13D-03
 IDIUse=1 WtCom= 1.00D+00 WtEn= 0.00D+00
 Coeff-Com:  0.108D+00 0.892D+00
 Coeff:      0.108D+00 0.892D+00
 Gap=     0.164 Goal=     0.100 Shift=    0.000
 T=  422. Gap= 0.165 NK=0 IS=   14 IE=   40 IFin=   13
          NO(<0.9)=   0  NV(>0.1)=   0     13.00e < EF      0.00e >EF  Err=0.0D+00
 GapD=    0.164 DampG=1.000 DampE=1.000 DampFc=1.0000 IDamp=-1.
 RMSDP=1.21D-03 MaxDP=9.98D-03 DE=-7.14D-03 OVMax= 2.67D-02

 Cycle   3  Pass 1  IDiag  1:
 E= -153.289331605922     Delta-E=        0.000583998341 Rises=F Damp=F
 DIIS: error= 4.64D-03 at cycle   3 NSaved=   3.
 NSaved= 3 IEnMin= 2 EnMin= -153.289915604264     IErMin= 2 ErrMin= 2.65D-03
 ErrMax= 4.64D-03  0.00D+00 EMaxC= 1.00D+00 BMatC= 9.18D-04 BMatP= 3.15D-04
 IDIUse=1 WtCom= 1.00D+00 WtEn= 0.00D+00
 Coeff-Com: -0.250D-01 0.649D+00 0.376D+00
 Coeff:     -0.250D-01 0.649D+00 0.376D+00
 Gap=     0.165 Goal=   None    Shift=    0.000
 T=  357. Gap= 0.165 NK=0 IS=   14 IE=   40 IFin=   13
          NO(<0.9)=   0  NV(>0.1)=   0     13.00e < EF      0.00e >EF  Err=0.0D+00
 RMSDP=9.13D-04 MaxDP=8.15D-03 DE= 5.84D-04 OVMax= 1.35D-02

 Cycle   4  Pass 1  IDiag  1:
 E= -153.290339816364     Delta-E=       -0.001008210441 Rises=F Damp=F
 DIIS: error= 4.83D-04 at cycle   4 NSaved=   4.
 NSaved= 4 IEnMin= 4 EnMin= -153.290339816364     IErMin= 4 ErrMin= 4.83D-04
 ErrMax= 4.83D-04  0.00D+00 EMaxC= 1.00D+00 BMatC= 1.31D-05 BMatP= 3.15D-04
 IDIUse=1 WtCom= 1.00D+00 WtEn= 0.00D+00
 Coeff-Com: -0.169D-01 0.193D+00 0.159D+00 0.665D+00
 Coeff:     -0.169D-01 0.193D+00 0.159D+00 0.665D+00
 Gap=     0.165 Goal=     0.100 Shift=    0.000
 RMSDP=1.77D-04 MaxDP=7.18D-04 DE=-1.01D-03 OVMax= 2.90D-03

 Cycle   5  Pass 1  IDiag  1:
 E= -153.290359299699     Delta-E=       -0.000019483336 Rises=F Damp=F
 DIIS: error= 1.18D-04 at cycle   5 NSaved=   5.
 NSaved= 5 IEnMin= 5 EnMin= -153.290359299699     IErMin= 5 ErrMin= 1.18D-04
 ErrMax= 1.18D-04  0.00D+00 EMaxC= 1.00D+00 BMatC= 7.59D-07 BMatP= 1.31D-05
 IDIUse=1 WtCom= 1.00D+00 WtEn= 0.00D+00
 Coeff-Com: -0.102D-03-0.187D-01-0.125D-01 0.165D+00 0.867D+00
 Coeff:     -0.102D-03-0.187D-01-0.125D-01 0.165D+00 0.867D+00
 Gap=     0.165 Goal=     0.100 Shift=    0.000
 RMSDP=4.52D-05 MaxDP=3.69D-04 DE=-1.95D-05 OVMax= 1.05D-03

 Cycle   6  Pass 1  IDiag  1:
 E= -153.290360727209     Delta-E=       -0.000001427510 Rises=F Damp=F
 DIIS: error= 2.65D-05 at cycle   6 NSaved=   6.
 NSaved= 6 IEnMin= 6 EnMin= -153.290360727209     IErMin= 6 ErrMin= 2.65D-05
 ErrMax= 2.65D-05  0.00D+00 EMaxC= 1.00D+00 BMatC= 2.92D-08 BMatP= 7.59D-07
 IDIUse=1 WtCom= 1.00D+00 WtEn= 0.00D+00
 Coeff-Com:  0.830D-03-0.956D-02-0.122D-01-0.234D-01 0.893D-02 0.104D+01
 Coeff:      0.830D-03-0.956D-02-0.122D-01-0.234D-01 0.893D-02 0.104D+01
 Gap=     0.165 Goal=     0.100 Shift=    0.000
 RMSDP=1.68D-05 MaxDP=1.60D-04 DE=-1.43D-06 OVMax= 2.81D-04

 Cycle   7  Pass 1  IDiag  1:
 E= -153.290360799246     Delta-E=       -0.000000072037 Rises=F Damp=F
 DIIS: error= 3.56D-06 at cycle   7 NSaved=   7.
 NSaved= 7 IEnMin= 7 EnMin= -153.290360799246     IErMin= 7 ErrMin= 3.56D-06
 ErrMax= 3.56D-06  0.00D+00 EMaxC= 1.00D+00 BMatC= 2.42D-10 BMatP= 2.92D-08
 IDIUse=1 WtCom= 1.00D+00 WtEn= 0.00D+00
 Coeff-Com:  0.126D-03-0.634D-03-0.126D-02-0.896D-02-0.263D-01 0.114D+00
 Coeff-Com:  0.923D+00
 Coeff:      0.126D-03-0.634D-03-0.126D-02-0.896D-02-0.263D-01 0.114D+00
 Coeff:      0.923D+00
 Gap=     0.165 Goal=     0.100 Shift=    0.000
 RMSDP=2.03D-06 MaxDP=1.11D-05 DE=-7.20D-08 OVMax= 5.63D-05

 Cycle   8  Pass 1  IDiag  1:
 E= -153.290360800626     Delta-E=       -0.000000001380 Rises=F Damp=F
 DIIS: error= 6.37D-07 at cycle   8 NSaved=   8.
 NSaved= 8 IEnMin= 8 EnMin= -153.290360800626     IErMin= 8 ErrMin= 6.37D-07
 ErrMax= 6.37D-07  0.00D+00 EMaxC= 1.00D+00 BMatC= 1.16D-11 BMatP= 2.42D-10
 IDIUse=1 WtCom= 1.00D+00 WtEn= 0.00D+00
 Coeff-Com: -0.181D-04 0.290D-03 0.317D-03 0.304D-03-0.135D-02-0.313D-01
 Coeff-Com:  0.321D-01 0.100D+01
 Coeff:     -0.181D-04 0.290D-03 0.317D-03 0.304D-03-0.135D-02-0.313D-01
 Coeff:      0.321D-01 0.100D+01
 Gap=     0.165 Goal=     0.100 Shift=    0.000
 RMSDP=3.98D-07 MaxDP=2.86D-06 DE=-1.38D-09 OVMax= 7.03D-06

 Cycle   9  Pass 1  IDiag  1:
 E= -153.290360800652     Delta-E=       -0.000000000027 Rises=F Damp=F
 DIIS: error= 6.50D-07 at cycle   9 NSaved=   9.
 NSaved= 9 IEnMin= 9 EnMin= -153.290360800652     IErMin= 8 ErrMin= 6.37D-07
 ErrMax= 6.50D-07  0.00D+00 EMaxC= 1.00D+00 BMatC= 1.84D-11 BMatP= 1.16D-11
 IDIUse=1 WtCom= 1.00D+00 WtEn= 0.00D+00
 Coeff-Com: -0.188D-04 0.227D-03 0.283D-03 0.683D-03 0.554D-03-0.269D-01
 Coeff-Com: -0.279D-01 0.679D+00 0.374D+00
 Coeff:     -0.188D-04 0.227D-03 0.283D-03 0.683D-03 0.554D-03-0.269D-01
 Coeff:     -0.279D-01 0.679D+00 0.374D+00
 Gap=     0.165 Goal=     0.100 Shift=    0.000
 RMSDP=1.39D-07 MaxDP=9.32D-07 DE=-2.65D-11 OVMax= 2.21D-06

 Cycle  10  Pass 1  IDiag  1:
 E= -153.290360800678     Delta-E=       -0.000000000025 Rises=F Damp=F
 DIIS: error= 1.02D-07 at cycle  10 NSaved=  10.
 NSaved=10 IEnMin=10 EnMin= -153.290360800678     IErMin=10 ErrMin= 1.02D-07
 ErrMax= 1.02D-07  0.00D+00 EMaxC= 1.00D+00 BMatC= 5.39D-13 BMatP= 1.16D-11
 IDIUse=1 WtCom= 1.00D+00 WtEn= 0.00D+00
 Coeff-Com: -0.356D-05 0.242D-04 0.493D-04 0.206D-03 0.580D-03-0.357D-02
 Coeff-Com: -0.178D-01 0.657D-01 0.133D+00 0.822D+00
 Coeff:     -0.356D-05 0.242D-04 0.493D-04 0.206D-03 0.580D-03-0.357D-02
 Coeff:     -0.178D-01 0.657D-01 0.133D+00 0.822D+00
 Gap=     0.165 Goal=     0.100 Shift=    0.000
 RMSDP=4.42D-08 MaxDP=5.26D-07 DE=-2.52D-11 OVMax= 4.62D-07

 Cycle  11  Pass 1  IDiag  1:
 E= -153.290360800677     Delta-E=        0.000000000000 Rises=F Damp=F
 DIIS: error= 4.58D-08 at cycle  11 NSaved=  11.
 NSaved=11 IEnMin=10 EnMin= -153.290360800678     IErMin=11 ErrMin= 4.58D-08
 ErrMax= 4.58D-08  0.00D+00 EMaxC= 1.00D+00 BMatC= 7.85D-14 BMatP= 5.39D-13
 IDIUse=1 WtCom= 1.00D+00 WtEn= 0.00D+00
 Coeff-Com: -0.603D-06-0.198D-05 0.692D-05 0.562D-04 0.243D-03-0.670D-04
 Coeff-Com: -0.727D-02-0.123D-01 0.418D-01 0.421D+00 0.556D+00
 Coeff:     -0.603D-06-0.198D-05 0.692D-05 0.562D-04 0.243D-03-0.670D-04
 Coeff:     -0.727D-02-0.123D-01 0.418D-01 0.421D+00 0.556D+00
 Gap=     0.165 Goal=     0.100 Shift=    0.000
 RMSDP=1.01D-08 MaxDP=9.66D-08 DE= 4.55D-13 OVMax= 1.31D-07

 Cycle  12  Pass 1  IDiag  1:
 E= -153.290360800678     Delta-E=       -0.000000000001 Rises=F Damp=F
 DIIS: error= 1.49D-08 at cycle  12 NSaved=  12.
 NSaved=12 IEnMin=12 EnMin= -153.290360800678     IErMin=12 ErrMin= 1.49D-08
 ErrMax= 1.49D-08  0.00D+00 EMaxC= 1.00D+00 BMatC= 8.63D-15 BMatP= 7.85D-14
 IDIUse=1 WtCom= 1.00D+00 WtEn= 0.00D+00
 Coeff-Com:  0.217D-06-0.299D-05-0.378D-05-0.936D-05-0.621D-05 0.397D-03
 Coeff-Com: -0.200D-03-0.132D-01-0.307D-02 0.427D-01 0.263D+00 0.710D+00
 Coeff:      0.217D-06-0.299D-05-0.378D-05-0.936D-05-0.621D-05 0.397D-03
 Coeff:     -0.200D-03-0.132D-01-0.307D-02 0.427D-01 0.263D+00 0.710D+00
 Gap=     0.165 Goal=     0.100 Shift=    0.000
 RMSDP=3.53D-09 MaxDP=3.82D-08 DE=-9.66D-13 OVMax= 4.47D-08

 SCF Done:  E(RB3LYP) =  -153.290360801     A.U. after   12 cycles
            NFock= 12  Conv=0.35D-08     -V/T= 2.0057
 KE= 1.524160497978D+02 PE=-5.199223990481D+02 EE= 1.317627041853D+02
 Leave Link  502 at Thu Mar 31 22:24:20 2022, MaxMem=    33554432 cpu:         3.0
 (Enter C:\G09W\l701.exe)
 Compute integral first derivatives.
 ... and contract with generalized density number  0.
 R6Disp: Adding Grimme-D3 dispersion energy 1st derivatives to the gradient.
 Leave Link  701 at Thu Mar 31 22:24:20 2022, MaxMem=    33554432 cpu:         0.0
 (Enter C:\G09W\l702.exe)
 L702 exits ... SP integral derivatives will be done elsewhere.
 Leave Link  702 at Thu Mar 31 22:24:20 2022, MaxMem=    33554432 cpu:         0.0
 (Enter C:\G09W\l703.exe)
 Compute integral first derivatives, UseDBF=F ICtDFT=           0.
 Integral derivatives from FoFJK, PRISM(SPDF).
 Calling FoFJK, ICntrl=      2127 FMM=F ISym2X=0 I1Cent= 0 IOpClX= 0 NMat=1 NMatS=1 NMatT=0.
 FoFJK:  IHMeth= 1 ICntrl=    2127 DoSepK=F KAlg= 0 I1Cent=   0 FoldK=F
 IRaf=         0 NMat=   1 IRICut=       1 DoRegI=T DoRafI=F ISym2E= 0.
 FoFCou: FMM=F IPFlag=           0 FMFlag=      100000 FMFlg1=         800
         NFxFlg=           0 DoJE=F BraDBF=F KetDBF=F FulRan=T
         wScrn=  0.000000 ICntrl=    2127 IOpCl=  0 I1Cent=           0 NGrid=           0
         NMat0=    1 NMatS0=      1 NMatT0=    0 NMatD0=    1 NMtDS0=    0 NMtDT0=    0
 Symmetry not used in FoFCou.
 Leave Link  703 at Thu Mar 31 22:24:21 2022, MaxMem=    33554432 cpu:         1.0
 (Enter C:\G09W\l716.exe)
 Dipole        = 1.38744077D+00 2.69756138D-05 1.14664330D-04
 -------------------------------------------------------------------
 Center     Atomic                   Forces (Hartrees/Bohr)
 Number     Number              X              Y              Z
 -------------------------------------------------------------------
      1        6           0.010967649    0.013433707   -0.001580263
      2        6          -0.010627744    0.001311834    0.012965225
      3        6          -0.010633583   -0.001312457   -0.012971583
      4        6           0.010974174   -0.013434214    0.001585036
      5        1          -0.000340504    0.003174359   -0.009015273
      6        1          -0.000339992   -0.003173228    0.009016858
 -------------------------------------------------------------------
 Cartesian Forces:  Max     0.013434214 RMS     0.008677733
 Leave Link  716 at Thu Mar 31 22:24:21 2022, MaxMem=    33554432 cpu:         0.0
 (Enter C:\G09W\l103.exe)

 GradGradGradGradGradGradGradGradGradGradGradGradGradGradGradGradGradGrad
 Berny optimization.
 Using GEDIIS/GDIIS optimizer.
 FormGI is forming the generalized inverse of G from B-inverse, IUseBI=4.
 Internal  Forces:  Max     0.010297946 RMS     0.005156248
 Search for a local minimum.
 Step number   7 out of a maximum of   33
 All quantities printed in internal units (Hartrees-Bohrs-Radians)
 RMS Force = .51562D-02 SwitMx=.10000D-02 MixMth= 1
 Mixed Optimization -- RFO/linear search
 Update second derivatives using D2CorX and points    6    7
 DE= -1.36D-02 DEPred=-9.92D-03 R= 1.37D+00
 TightC=F SS=  1.41D+00  RLast= 6.17D-01 DXNew= 2.4000D+00 1.8525D+00
 Trust test= 1.37D+00 RLast= 6.17D-01 DXMaxT set to 1.85D+00
 ITU=  1  0  1  1  1  1  0
 Use linear search instead of GDIIS.
     Eigenvalues ---    0.00234   0.00375   0.04660   0.11391   0.15904
     Eigenvalues ---    0.15981   0.20942   0.22398   0.26814   0.30337
     Eigenvalues ---    0.32598   0.33339
 RFO step:  Lambda=-5.89532018D-03 EMin= 2.34138307D-03
 Quartic linear search produced a step of  0.28985.
 Iteration  1 RMS(Cart)=  0.06954272 RMS(Int)=  0.04265611
 Iteration  2 RMS(Cart)=  0.01957321 RMS(Int)=  0.00459983
 Iteration  3 RMS(Cart)=  0.00057689 RMS(Int)=  0.00455424
 Iteration  4 RMS(Cart)=  0.00000181 RMS(Int)=  0.00455424
 Iteration  5 RMS(Cart)=  0.00000002 RMS(Int)=  0.00455424
 ITry= 1 IFail=0 DXMaxC= 1.61D-01 DCOld= 1.00D+10 DXMaxT= 1.85D+00 DXLimC= 3.00D+00 Rises=F
 Variable       Old X    -DE/DX   Delta X   Delta X   Delta X     New X
                                 (Linear)    (Quad)   (Total)
    R1        2.64987  -0.01018   0.00414  -0.07677  -0.07240   2.57747
    R2        3.50796  -0.01030  -0.01401   0.05575   0.03969   3.54765
    R3        2.76711  -0.00759  -0.05803   0.08424   0.02837   2.79548
    R4        2.04308  -0.00016   0.00223  -0.00570  -0.00347   2.03961
    R5        2.64989  -0.01019   0.00414  -0.07679  -0.07242   2.57747
    R6        2.04307  -0.00016   0.00223  -0.00569  -0.00345   2.03962
    A1        1.35187  -0.00126  -0.00159  -0.02260  -0.02551   1.32636
    A2        1.61248  -0.00148   0.01445  -0.02956  -0.01772   1.59476
    A3        2.32383   0.00470   0.00930   0.02179   0.02115   2.34498
    A4        2.34624  -0.00324  -0.01293   0.01099  -0.01067   2.33556
    A5        1.61248  -0.00148   0.01446  -0.02956  -0.01772   1.59476
    A6        2.34625  -0.00324  -0.01293   0.01100  -0.01068   2.33556
    A7        2.32383   0.00470   0.00929   0.02180   0.02115   2.34497
    A8        1.35186  -0.00126  -0.00160  -0.02258  -0.02550   1.32636
    D1        0.52749   0.00343  -0.01166   0.05555   0.04183   0.56932
    D2       -2.64936   0.00279   0.05367   0.14512   0.20310  -2.44627
    D3       -0.56809  -0.00468   0.02897  -0.10279  -0.07841  -0.64650
    D4       -0.70894  -0.00554   0.02299  -0.11490  -0.09504  -0.80397
    D5        2.46871  -0.00515  -0.04995  -0.20686  -0.25601   2.21270
    D6        2.46869  -0.00515  -0.04996  -0.20676  -0.25592   2.21277
    D7       -0.63685  -0.00477  -0.12290  -0.29872  -0.41689  -1.05374
    D8        0.52749   0.00344  -0.01166   0.05556   0.04183   0.56932
    D9       -2.64939   0.00279   0.05365   0.14521   0.20318  -2.44621
         Item               Value     Threshold  Converged?
 Maximum Force            0.010298     0.000450     NO 
 RMS     Force            0.005156     0.000300     NO 
 Maximum Displacement     0.160557     0.001800     NO 
 RMS     Displacement     0.085831     0.001200     NO 
 Predicted change in Energy=-5.789539D-03
 Lowest energy point so far.  Saving SCF results.
 GradGradGradGradGradGradGradGradGradGradGradGradGradGradGradGradGradGrad

 Leave Link  103 at Thu Mar 31 22:24:21 2022, MaxMem=    33554432 cpu:         0.0
 (Enter C:\G09W\l202.exe)
                          Input orientation:                          
 ---------------------------------------------------------------------
 Center     Atomic      Atomic             Coordinates (Angstroms)
 Number     Number       Type             X           Y           Z
 ---------------------------------------------------------------------
      1          6           0        0.063232    0.150011    0.539802
      2          6           0        1.318125    0.178253    0.006160
      3          6           0        1.318104    1.657507   -0.006189
      4          6           0        0.063293    1.685711   -0.540021
      5          1           0        1.991339   -0.572262   -0.379109
      6          1           0        1.991213    2.408046    0.379224
 ---------------------------------------------------------------------
                    Distance matrix (angstroms):
                    1          2          3          4          5
     1  C    0.000000
     2  C    1.363939   0.000000
     3  C    2.036014   1.479305   0.000000
     4  C    1.877336   2.036012   1.363937   0.000000
     5  H    2.254700   1.079316   2.358853   2.973499   0.000000
     6  H    2.973486   2.358855   1.079318   2.254696   3.075273
                    6
     6  H    0.000000
 Symmetry turned off by external request.
 Stoichiometry    C4H2
 Framework group  C1[X(C4H2)]
 Deg. of freedom    12
 Full point group                 C1      NOp   1
 Rotational constants (GHZ):     19.0364300     12.9444761      8.8928176
 Leave Link  202 at Thu Mar 31 22:24:22 2022, MaxMem=    33554432 cpu:         0.0
 (Enter C:\G09W\l301.exe)
 Standard basis: 6-31 (6D, 7F)
 Ernie: Thresh=  0.10000D-02 Tol=  0.10000D-05 Strict=F.
    40 basis functions,    96 primitive gaussians,    40 cartesian basis functions
    13 alpha electrons       13 beta electrons
       nuclear repulsion energy        83.3728387584 Hartrees.
 IExCor=  402 DFT=T Ex+Corr=B3LYP ExCW=0 ScaHFX=  0.200000
 ScaDFX=  0.800000  0.720000  1.000000  0.810000 ScalE2=  1.000000  1.000000
 IRadAn=      5 IRanWt=     -1 IRanGd=            0 ICorTp=0 IEmpDi=131
 NAtoms=    6 NActive=    6 NUniq=    6 SFac= 1.00D+00 NAtFMM=   60 NAOKFM=F Big=F
 Integral buffers will be    131072 words long.
 Raffenetti 2 integral format.
 Two-electron integral symmetry is turned off.
 R6Disp:  Grimme-D3 Dispersion energy=       -0.0011943008 Hartrees.
 Nuclear repulsion after empirical dispersion term =       83.3716444576 Hartrees.
 Leave Link  301 at Thu Mar 31 22:24:22 2022, MaxMem=    33554432 cpu:         0.0
 (Enter C:\G09W\l302.exe)
 NPDir=0 NMtPBC=     1 NCelOv=     1 NCel=       1 NClECP=     1 NCelD=      1
         NCelK=      1 NCelE2=     1 NClLst=     1 CellRange=     0.0.
 One-electron integrals computed using PRISM.
 NBasis=    40 RedAO= T EigKep=  5.30D-03  NBF=    40
 NBsUse=    40 1.00D-06 EigRej= -1.00D+00 NBFU=    40
 Precomputing XC quadrature grid using
 IXCGrd= 4 IRadAn=           5 IRanWt=          -1 IRanGd=           0 AccXCQ= 0.00D+00.
 Generated NRdTot=       0 NPtTot=           0 NUsed=           0 NTot=          32
 NSgBfM=    40    40    40    40    40 MxSgAt=     6 MxSgA2=     6.
 Leave Link  302 at Thu Mar 31 22:24:22 2022, MaxMem=    33554432 cpu:         0.0
 (Enter C:\G09W\l303.exe)
 DipDrv:  MaxL=1.
 Leave Link  303 at Thu Mar 31 22:24:22 2022, MaxMem=    33554432 cpu:         0.0
 (Enter C:\G09W\l401.exe)
 Initial guess from the checkpoint file:  "C:\G09W\Scratch\Gau-27908.chk"
 B after Tr=     0.043418    0.002404    0.090982
         Rot=    0.999656    0.026234   -0.000003    0.000003 Ang=   3.01 deg.
 Guess basis will be translated and rotated to current coordinates.
 JPrj=2 DoOrth=T DoCkMO=T.
 Generating alternative initial guess.
 ExpMin= 1.61D-01 ExpMax= 3.05D+03 ExpMxC= 4.57D+02 IAcc=2 IRadAn=         4 AccDes= 0.00D+00
 Harris functional with IExCor=  402 and IRadAn=       4 diagonalized for initial guess.
 HarFok:  IExCor=  402 AccDes= 0.00D+00 IRadAn=         4 IDoV= 1 UseB2=F ITyADJ=14
 ICtDFT=  3500011 ScaDFX=  1.000000  1.000000  1.000000  1.000000
 FoFCou: FMM=F IPFlag=           0 FMFlag=      100000 FMFlg1=           0
         NFxFlg=           0 DoJE=T BraDBF=F KetDBF=T FulRan=T
         wScrn=  0.000000 ICntrl=     500 IOpCl=  0 I1Cent=   200000004 NGrid=           0
         NMat0=    1 NMatS0=      1 NMatT0=    0 NMatD0=    1 NMtDS0=    0 NMtDT0=    0
 Symmetry not used in FoFCou.
 Harris En= -153.286536902940    
 Leave Link  401 at Thu Mar 31 22:24:23 2022, MaxMem=    33554432 cpu:         1.0
 (Enter C:\G09W\l502.exe)
 Closed shell SCF:
 Using DIIS extrapolation, IDIIS=    10.
 Two-electron integral symmetry not used.
 Keep R1 ints in memory in canonical form, NReq=1459026.
 IVT=      259318 IEndB=      259318 NGot=    33554432 MDV=    32958505
 LenX=    32958505 LenY=    32956464
 Requested convergence on RMS density matrix=1.00D-08 within 500 cycles.
 Requested convergence on MAX density matrix=1.00D-06.
 Requested convergence on             energy=1.00D-06.
 Level shift goal  0.100 maximum shift  0.100.
 No special actions if energy rises.
 Dynamic level shift is on during FON iterations.
 FoFCou: FMM=F IPFlag=           0 FMFlag=           0 FMFlg1=           0
         NFxFlg=           0 DoJE=F BraDBF=F KetDBF=F FulRan=T
         wScrn=  0.000000 ICntrl=     600 IOpCl=  0 I1Cent=           0 NGrid=           0
         NMat0=    1 NMatS0=    820 NMatT0=    0 NMatD0=    1 NMtDS0=    0 NMtDT0=    0
 Symmetry not used in FoFCou.

 Cycle   1  Pass 1  IDiag  1:
 E= -153.285650244295    
 DIIS: error= 1.01D-02 at cycle   1 NSaved=   1.
 NSaved= 1 IEnMin= 1 EnMin= -153.285650244295     IErMin= 1 ErrMin= 1.01D-02
 ErrMax= 1.01D-02  0.00D+00 EMaxC= 1.00D+00 BMatC= 2.89D-03 BMatP= 2.89D-03
 IDIUse=1 WtCom= 1.00D+00 WtEn= 0.00D+00
 Coeff-Com:  0.100D+01
 Coeff:      0.100D+01
 Recover alternate guess density for next cycle.
 RMSDP=1.06D-02 MaxDP=1.09D-01              OVMax= 0.00D+00

 Cycle   2  Pass 1  IDiag  1:
 E= -153.264737060541     Delta-E=        0.020913183754 Rises=F Damp=F
 Switch densities from cycles 1 and 2 for lowest energy.
 DIIS: error= 2.20D-02 at cycle   2 NSaved=   2.
 NSaved= 2 IEnMin= 1 EnMin= -153.285650244295     IErMin= 1 ErrMin= 1.01D-02
 ErrMax= 2.20D-02  0.00D+00 EMaxC= 1.00D+00 BMatC= 2.34D-02 BMatP= 2.89D-03
 IDIUse=1 WtCom= 1.00D+00 WtEn= 0.00D+00
 Coeff-Com:  0.842D+00 0.158D+00
 Coeff:      0.842D+00 0.158D+00
 Gap=     0.193 Goal=   None    Shift=    0.000
 T= 1043. Gap= 0.182 NK=0 IS=   14 IE=   40 IFin=   13
          NO(<0.9)=   0  NV(>0.1)=   0     13.00e < EF      0.00e >EF  Err=0.0D+00
 RMSDP=3.22D-03 MaxDP=1.68D-02 DE= 2.09D-02 OVMax= 4.34D-02

 Cycle   3  Pass 1  IDiag  1:
 E= -153.294001786509     Delta-E=       -0.029264725969 Rises=F Damp=F
 DIIS: error= 2.13D-03 at cycle   3 NSaved=   3.
 NSaved= 3 IEnMin= 3 EnMin= -153.294001786509     IErMin= 3 ErrMin= 2.13D-03
 ErrMax= 2.13D-03  0.00D+00 EMaxC= 1.00D+00 BMatC= 1.84D-04 BMatP= 2.89D-03
 IDIUse=1 WtCom= 1.00D+00 WtEn= 0.00D+00
 Coeff-Com: -0.397D-01 0.649D-01 0.975D+00
 Coeff:     -0.397D-01 0.649D-01 0.975D+00
 Gap=     0.182 Goal=     0.100 Shift=    0.000
 T=  916. Gap= 0.182 NK=0 IS=   14 IE=   40 IFin=   13
          NO(<0.9)=   0  NV(>0.1)=   0     13.00e < EF      0.00e >EF  Err=0.0D+00
 GapD=    0.182 DampG=1.000 DampE=1.000 DampFc=1.0000 IDamp=-1.
 RMSDP=7.24D-04 MaxDP=6.85D-03 DE=-2.93D-02 OVMax= 1.46D-02

 Cycle   4  Pass 1  IDiag  1:
 E= -153.294096037528     Delta-E=       -0.000094251019 Rises=F Damp=F
 DIIS: error= 2.01D-03 at cycle   4 NSaved=   4.
 NSaved= 4 IEnMin= 4 EnMin= -153.294096037528     IErMin= 4 ErrMin= 2.01D-03
 ErrMax= 2.01D-03  0.00D+00 EMaxC= 1.00D+00 BMatC= 1.79D-04 BMatP= 1.84D-04
 IDIUse=1 WtCom= 1.00D+00 WtEn= 0.00D+00
 Coeff-Com: -0.438D-01 0.269D-01 0.631D+00 0.386D+00
 Coeff:     -0.438D-01 0.269D-01 0.631D+00 0.386D+00
 Gap=     0.183 Goal=     0.100 Shift=    0.000
 T=  754. Gap= 0.183 NK=0 IS=   14 IE=   40 IFin=   13
          NO(<0.9)=   0  NV(>0.1)=   0     13.00e < EF      0.00e >EF  Err=0.0D+00
 GapD=    0.183 DampG=1.000 DampE=1.000 DampFc=1.0000 IDamp=-1.
 RMSDP=4.47D-04 MaxDP=4.52D-03 DE=-9.43D-05 OVMax= 6.30D-03

 Cycle   5  Pass 1  IDiag  1:
 E= -153.294294128931     Delta-E=       -0.000198091403 Rises=F Damp=F
 DIIS: error= 2.94D-04 at cycle   5 NSaved=   5.
 NSaved= 5 IEnMin= 5 EnMin= -153.294294128931     IErMin= 5 ErrMin= 2.94D-04
 ErrMax= 2.94D-04  0.00D+00 EMaxC= 1.00D+00 BMatC= 3.63D-06 BMatP= 1.79D-04
 IDIUse=1 WtCom= 1.00D+00 WtEn= 0.00D+00
 Coeff-Com: -0.616D-02-0.122D-02 0.503D-01 0.139D+00 0.818D+00
 Coeff:     -0.616D-02-0.122D-02 0.503D-01 0.139D+00 0.818D+00
 Gap=     0.183 Goal=     0.100 Shift=    0.000
 RMSDP=7.64D-05 MaxDP=3.74D-04 DE=-1.98D-04 OVMax= 1.47D-03

 Cycle   6  Pass 1  IDiag  1:
 E= -153.294299645534     Delta-E=       -0.000005516603 Rises=F Damp=F
 DIIS: error= 2.90D-05 at cycle   6 NSaved=   6.
 NSaved= 6 IEnMin= 6 EnMin= -153.294299645534     IErMin= 6 ErrMin= 2.90D-05
 ErrMax= 2.90D-05  0.00D+00 EMaxC= 1.00D+00 BMatC= 6.45D-08 BMatP= 3.63D-06
 IDIUse=1 WtCom= 1.00D+00 WtEn= 0.00D+00
 Coeff-Com:  0.236D-03-0.380D-03-0.163D-01-0.459D-02 0.963D-01 0.925D+00
 Coeff:      0.236D-03-0.380D-03-0.163D-01-0.459D-02 0.963D-01 0.925D+00
 Gap=     0.183 Goal=     0.100 Shift=    0.000
 RMSDP=1.56D-05 MaxDP=8.39D-05 DE=-5.52D-06 OVMax= 3.24D-04

 Cycle   7  Pass 1  IDiag  1:
 E= -153.294299794830     Delta-E=       -0.000000149295 Rises=F Damp=F
 DIIS: error= 7.96D-06 at cycle   7 NSaved=   7.
 NSaved= 7 IEnMin= 7 EnMin= -153.294299794830     IErMin= 7 ErrMin= 7.96D-06
 ErrMax= 7.96D-06  0.00D+00 EMaxC= 1.00D+00 BMatC= 3.21D-09 BMatP= 6.45D-08
 IDIUse=1 WtCom= 1.00D+00 WtEn= 0.00D+00
 Coeff-Com:  0.374D-03-0.806D-04-0.577D-02-0.860D-02-0.171D-01 0.189D+00
 Coeff-Com:  0.842D+00
 Coeff:      0.374D-03-0.806D-04-0.577D-02-0.860D-02-0.171D-01 0.189D+00
 Coeff:      0.842D+00
 Gap=     0.183 Goal=     0.100 Shift=    0.000
 RMSDP=6.38D-06 MaxDP=5.59D-05 DE=-1.49D-07 OVMax= 3.97D-05

 Cycle   8  Pass 1  IDiag  1:
 E= -153.294299801461     Delta-E=       -0.000000006631 Rises=F Damp=F
 DIIS: error= 1.35D-06 at cycle   8 NSaved=   8.
 NSaved= 8 IEnMin= 8 EnMin= -153.294299801461     IErMin= 8 ErrMin= 1.35D-06
 ErrMax= 1.35D-06  0.00D+00 EMaxC= 1.00D+00 BMatC= 3.30D-11 BMatP= 3.21D-09
 IDIUse=1 WtCom= 1.00D+00 WtEn= 0.00D+00
 Coeff-Com:  0.103D-04 0.132D-04 0.202D-03-0.409D-03-0.273D-02-0.143D-01
 Coeff-Com:  0.234D-01 0.994D+00
 Coeff:      0.103D-04 0.132D-04 0.202D-03-0.409D-03-0.273D-02-0.143D-01
 Coeff:      0.234D-01 0.994D+00
 Gap=     0.183 Goal=     0.100 Shift=    0.000
 RMSDP=6.27D-07 MaxDP=4.03D-06 DE=-6.63D-09 OVMax= 1.65D-05

 Cycle   9  Pass 1  IDiag  1:
 E= -153.294299801622     Delta-E=       -0.000000000160 Rises=F Damp=F
 DIIS: error= 2.13D-07 at cycle   9 NSaved=   9.
 NSaved= 9 IEnMin= 9 EnMin= -153.294299801622     IErMin= 9 ErrMin= 2.13D-07
 ErrMax= 2.13D-07  0.00D+00 EMaxC= 1.00D+00 BMatC= 2.57D-12 BMatP= 3.30D-11
 IDIUse=1 WtCom= 1.00D+00 WtEn= 0.00D+00
 Coeff-Com: -0.698D-05 0.239D-05 0.147D-03 0.121D-03 0.168D-03-0.556D-02
 Coeff-Com: -0.263D-01 0.649D-01 0.967D+00
 Coeff:     -0.698D-05 0.239D-05 0.147D-03 0.121D-03 0.168D-03-0.556D-02
 Coeff:     -0.263D-01 0.649D-01 0.967D+00
 Gap=     0.183 Goal=     0.100 Shift=    0.000
 RMSDP=1.61D-07 MaxDP=1.46D-06 DE=-1.60D-10 OVMax= 2.37D-06

 Cycle  10  Pass 1  IDiag  1:
 E= -153.294299801628     Delta-E=       -0.000000000006 Rises=F Damp=F
 DIIS: error= 1.59D-07 at cycle  10 NSaved=  10.
 NSaved=10 IEnMin=10 EnMin= -153.294299801628     IErMin=10 ErrMin= 1.59D-07
 ErrMax= 1.59D-07  0.00D+00 EMaxC= 1.00D+00 BMatC= 6.35D-13 BMatP= 2.57D-12
 IDIUse=1 WtCom= 1.00D+00 WtEn= 0.00D+00
 Coeff-Com: -0.337D-05 0.460D-06 0.542D-04 0.784D-04 0.186D-03-0.166D-02
 Coeff-Com: -0.127D-01-0.161D-01 0.438D+00 0.592D+00
 Coeff:     -0.337D-05 0.460D-06 0.542D-04 0.784D-04 0.186D-03-0.166D-02
 Coeff:     -0.127D-01-0.161D-01 0.438D+00 0.592D+00
 Gap=     0.183 Goal=     0.100 Shift=    0.000
 RMSDP=2.95D-08 MaxDP=2.11D-07 DE=-6.42D-12 OVMax= 4.87D-07

 Cycle  11  Pass 1  IDiag  1:
 E= -153.294299801630     Delta-E=       -0.000000000002 Rises=F Damp=F
 DIIS: error= 7.32D-08 at cycle  11 NSaved=  11.
 NSaved=11 IEnMin=11 EnMin= -153.294299801630     IErMin=11 ErrMin= 7.32D-08
 ErrMax= 7.32D-08  0.00D+00 EMaxC= 1.00D+00 BMatC= 1.26D-13 BMatP= 6.35D-13
 IDIUse=1 WtCom= 1.00D+00 WtEn= 0.00D+00
 Coeff-Com: -0.355D-06-0.259D-06-0.157D-05 0.219D-04 0.638D-04 0.320D-03
 Coeff-Com: -0.143D-02-0.231D-01 0.466D-01 0.325D+00 0.653D+00
 Coeff:     -0.355D-06-0.259D-06-0.157D-05 0.219D-04 0.638D-04 0.320D-03
 Coeff:     -0.143D-02-0.231D-01 0.466D-01 0.325D+00 0.653D+00
 Gap=     0.183 Goal=     0.100 Shift=    0.000
 RMSDP=1.29D-08 MaxDP=7.58D-08 DE=-1.56D-12 OVMax= 2.07D-07

 Cycle  12  Pass 1  IDiag  1:
 E= -153.294299801630     Delta-E=        0.000000000000 Rises=F Damp=F
 DIIS: error= 1.38D-08 at cycle  12 NSaved=  12.
 NSaved=12 IEnMin=12 EnMin= -153.294299801630     IErMin=12 ErrMin= 1.38D-08
 ErrMax= 1.38D-08  0.00D+00 EMaxC= 1.00D+00 BMatC= 7.70D-15 BMatP= 1.26D-13
 IDIUse=1 WtCom= 1.00D+00 WtEn= 0.00D+00
 Coeff-Com: -0.108D-06-0.175D-06-0.249D-05 0.996D-05 0.298D-04 0.237D-03
 Coeff-Com: -0.394D-03-0.131D-01 0.138D-01 0.169D+00 0.373D+00 0.457D+00
 Coeff:     -0.108D-06-0.175D-06-0.249D-05 0.996D-05 0.298D-04 0.237D-03
 Coeff:     -0.394D-03-0.131D-01 0.138D-01 0.169D+00 0.373D+00 0.457D+00
 Gap=     0.183 Goal=     0.100 Shift=    0.000
 RMSDP=3.71D-09 MaxDP=2.95D-08 DE=-2.27D-13 OVMax= 5.39D-08

 SCF Done:  E(RB3LYP) =  -153.294299802     A.U. after   12 cycles
            NFock= 12  Conv=0.37D-08     -V/T= 2.0048
 KE= 1.525595687292D+02 PE=-5.218266889116D+02 EE= 1.326011759231D+02
 Leave Link  502 at Thu Mar 31 22:24:26 2022, MaxMem=    33554432 cpu:         3.0
 (Enter C:\G09W\l701.exe)
 Compute integral first derivatives.
 ... and contract with generalized density number  0.
 R6Disp: Adding Grimme-D3 dispersion energy 1st derivatives to the gradient.
 Leave Link  701 at Thu Mar 31 22:24:26 2022, MaxMem=    33554432 cpu:         0.0
 (Enter C:\G09W\l702.exe)
 L702 exits ... SP integral derivatives will be done elsewhere.
 Leave Link  702 at Thu Mar 31 22:24:26 2022, MaxMem=    33554432 cpu:         0.0
 (Enter C:\G09W\l703.exe)
 Compute integral first derivatives, UseDBF=F ICtDFT=           0.
 Integral derivatives from FoFJK, PRISM(SPDF).
 Calling FoFJK, ICntrl=      2127 FMM=F ISym2X=0 I1Cent= 0 IOpClX= 0 NMat=1 NMatS=1 NMatT=0.
 FoFJK:  IHMeth= 1 ICntrl=    2127 DoSepK=F KAlg= 0 I1Cent=   0 FoldK=F
 IRaf=         0 NMat=   1 IRICut=       1 DoRegI=T DoRafI=F ISym2E= 0.
 FoFCou: FMM=F IPFlag=           0 FMFlag=      100000 FMFlg1=         800
         NFxFlg=           0 DoJE=F BraDBF=F KetDBF=F FulRan=T
         wScrn=  0.000000 ICntrl=    2127 IOpCl=  0 I1Cent=           0 NGrid=           0
         NMat0=    1 NMatS0=      1 NMatT0=    0 NMatD0=    1 NMtDS0=    0 NMtDT0=    0
 Symmetry not used in FoFCou.
 Leave Link  703 at Thu Mar 31 22:24:27 2022, MaxMem=    33554432 cpu:         1.0
 (Enter C:\G09W\l716.exe)
 Dipole        = 1.34906972D+00 2.35066909D-05 1.19358736D-04
 -------------------------------------------------------------------
 Center     Atomic                   Forces (Hartrees/Bohr)
 Number     Number              X              Y              Z
 -------------------------------------------------------------------
      1        6          -0.010758395    0.006121918    0.000734725
      2        6           0.008972671   -0.002344589    0.002381958
      3        6           0.008973187    0.002345248   -0.002376663
      4        6          -0.010760244   -0.006121715   -0.000738435
      5        1           0.001786506    0.002597030   -0.003108761
      6        1           0.001786274   -0.002597892    0.003107176
 -------------------------------------------------------------------
 Cartesian Forces:  Max     0.010760244 RMS     0.005426814
 Leave Link  716 at Thu Mar 31 22:24:27 2022, MaxMem=    33554432 cpu:         0.0
 (Enter C:\G09W\l103.exe)

 GradGradGradGradGradGradGradGradGradGradGradGradGradGradGradGradGradGrad
 Berny optimization.
 Using GEDIIS/GDIIS optimizer.
 FormGI is forming the generalized inverse of G from B-inverse, IUseBI=4.
 Internal  Forces:  Max     0.010015291 RMS     0.003730971
 Search for a local minimum.
 Step number   8 out of a maximum of   33
 All quantities printed in internal units (Hartrees-Bohrs-Radians)
 RMS Force = .37310D-02 SwitMx=.10000D-02 MixMth= 1
 Mixed Optimization -- RFO/linear search
 Update second derivatives using D2CorX and points    7    8
 DE= -3.94D-03 DEPred=-5.79D-03 R= 6.80D-01
 TightC=F SS=  1.41D+00  RLast= 6.50D-01 DXNew= 3.1155D+00 1.9488D+00
 Trust test= 6.80D-01 RLast= 6.50D-01 DXMaxT set to 1.95D+00
 ITU=  1  1  0  1  1  1  1  0
 Use linear search instead of GDIIS.
     Eigenvalues ---    0.00282   0.00780   0.05559   0.07110   0.15760
     Eigenvalues ---    0.15781   0.20849   0.22355   0.26700   0.32598
     Eigenvalues ---    0.32692   0.35734
 RFO step:  Lambda=-2.30513036D-03 EMin= 2.81990632D-03
 Quartic linear search produced a step of -0.05550.
 Iteration  1 RMS(Cart)=  0.03200730 RMS(Int)=  0.00162761
 Iteration  2 RMS(Cart)=  0.00078644 RMS(Int)=  0.00132125
 Iteration  3 RMS(Cart)=  0.00000160 RMS(Int)=  0.00132125
 Iteration  4 RMS(Cart)=  0.00000000 RMS(Int)=  0.00132125
 ITry= 1 IFail=0 DXMaxC= 6.74D-02 DCOld= 1.00D+10 DXMaxT= 1.95D+00 DXLimC= 3.00D+00 Rises=F
 Variable       Old X    -DE/DX   Delta X   Delta X   Delta X     New X
                                 (Linear)    (Quad)   (Total)
    R1        2.57747   0.01001   0.00402   0.03157   0.03507   2.61254
    R2        3.54765  -0.00360  -0.00220  -0.06890  -0.07070   3.47695
    R3        2.79548  -0.00172  -0.00157  -0.04336  -0.04446   2.75103
    R4        2.03961   0.00042   0.00019   0.00158   0.00177   2.04138
    R5        2.57747   0.01002   0.00402   0.03156   0.03506   2.61253
    R6        2.03962   0.00042   0.00019   0.00158   0.00177   2.04139
    A1        1.32636   0.00097   0.00142   0.01323   0.01443   1.34079
    A2        1.59476  -0.00087   0.00098   0.00146   0.00241   1.59716
    A3        2.34498   0.00400  -0.00117   0.03369   0.03056   2.37554
    A4        2.33556  -0.00337   0.00059  -0.04618  -0.04618   2.28938
    A5        1.59476  -0.00087   0.00098   0.00148   0.00243   1.59718
    A6        2.33556  -0.00337   0.00059  -0.04618  -0.04618   2.28938
    A7        2.34497   0.00400  -0.00117   0.03369   0.03057   2.37555
    A8        1.32636   0.00097   0.00142   0.01322   0.01442   1.34078
    D1        0.56932   0.00146  -0.00232  -0.00689  -0.00968   0.55964
    D2       -2.44627   0.00381  -0.01127   0.08595   0.07782  -2.36845
    D3       -0.64650   0.00184   0.00435   0.03159   0.03518  -0.61132
    D4       -0.80397   0.00249   0.00527   0.04058   0.04501  -0.75897
    D5        2.21270   0.00106   0.01421  -0.04154  -0.02639   2.18632
    D6        2.21277   0.00106   0.01420  -0.04170  -0.02655   2.18622
    D7       -1.05374  -0.00038   0.02314  -0.12383  -0.09794  -1.15169
    D8        0.56932   0.00146  -0.00232  -0.00689  -0.00967   0.55965
    D9       -2.44621   0.00381  -0.01128   0.08579   0.07765  -2.36855
         Item               Value     Threshold  Converged?
 Maximum Force            0.010015     0.000450     NO 
 RMS     Force            0.003731     0.000300     NO 
 Maximum Displacement     0.067352     0.001800     NO 
 RMS     Displacement     0.031827     0.001200     NO 
 Predicted change in Energy=-1.240976D-03
 Lowest energy point so far.  Saving SCF results.
 GradGradGradGradGradGradGradGradGradGradGradGradGradGradGradGradGradGrad

 Leave Link  103 at Thu Mar 31 22:24:27 2022, MaxMem=    33554432 cpu:         0.0
 (Enter C:\G09W\l202.exe)
                          Input orientation:                          
 ---------------------------------------------------------------------
 Center     Atomic      Atomic             Coordinates (Angstroms)
 Number     Number       Type             X           Y           Z
 ---------------------------------------------------------------------
      1          6           0        0.041048    0.173082    0.539916
      2          6           0        1.324793    0.190493    0.027090
      3          6           0        1.324759    1.645265   -0.027071
      4          6           0        0.041121    1.662631   -0.540154
      5          1           0        2.006849   -0.536621   -0.388907
      6          1           0        2.006736    2.372416    0.388994
 ---------------------------------------------------------------------
                    Distance matrix (angstroms):
                    1          2          3          4          5
     1  C    0.000000
     2  C    1.382497   0.000000
     3  C    2.033891   1.455780   0.000000
     4  C    1.839921   2.033906   1.382492   0.000000
     5  H    2.287087   1.080254   2.314476   2.953587   0.000000
     6  H    2.953604   2.314478   1.080254   2.287084   3.011249
                    6
     6  H    0.000000
 Symmetry turned off by external request.
 Stoichiometry    C4H2
 Framework group  C1[X(C4H2)]
 Deg. of freedom    12
 Full point group                 C1      NOp   1
 Rotational constants (GHZ):     18.4529017     13.4420307      8.9386284
 Leave Link  202 at Thu Mar 31 22:24:27 2022, MaxMem=    33554432 cpu:         0.0
 (Enter C:\G09W\l301.exe)
 Standard basis: 6-31 (6D, 7F)
 Ernie: Thresh=  0.10000D-02 Tol=  0.10000D-05 Strict=F.
    40 basis functions,    96 primitive gaussians,    40 cartesian basis functions
    13 alpha electrons       13 beta electrons
       nuclear repulsion energy        83.4564700903 Hartrees.
 IExCor=  402 DFT=T Ex+Corr=B3LYP ExCW=0 ScaHFX=  0.200000
 ScaDFX=  0.800000  0.720000  1.000000  0.810000 ScalE2=  1.000000  1.000000
 IRadAn=      5 IRanWt=     -1 IRanGd=            0 ICorTp=0 IEmpDi=131
 NAtoms=    6 NActive=    6 NUniq=    6 SFac= 1.00D+00 NAtFMM=   60 NAOKFM=F Big=F
 Integral buffers will be    131072 words long.
 Raffenetti 2 integral format.
 Two-electron integral symmetry is turned off.
 R6Disp:  Grimme-D3 Dispersion energy=       -0.0011988873 Hartrees.
 Nuclear repulsion after empirical dispersion term =       83.4552712031 Hartrees.
 Leave Link  301 at Thu Mar 31 22:24:27 2022, MaxMem=    33554432 cpu:         0.0
 (Enter C:\G09W\l302.exe)
 NPDir=0 NMtPBC=     1 NCelOv=     1 NCel=       1 NClECP=     1 NCelD=      1
         NCelK=      1 NCelE2=     1 NClLst=     1 CellRange=     0.0.
 One-electron integrals computed using PRISM.
 NBasis=    40 RedAO= T EigKep=  5.23D-03  NBF=    40
 NBsUse=    40 1.00D-06 EigRej= -1.00D+00 NBFU=    40
 Precomputing XC quadrature grid using
 IXCGrd= 4 IRadAn=           5 IRanWt=          -1 IRanGd=           0 AccXCQ= 0.00D+00.
 Generated NRdTot=       0 NPtTot=           0 NUsed=           0 NTot=          32
 NSgBfM=    40    40    40    40    40 MxSgAt=     6 MxSgA2=     6.
 Leave Link  302 at Thu Mar 31 22:24:28 2022, MaxMem=    33554432 cpu:         0.0
 (Enter C:\G09W\l303.exe)
 DipDrv:  MaxL=1.
 Leave Link  303 at Thu Mar 31 22:24:28 2022, MaxMem=    33554432 cpu:         0.0
 (Enter C:\G09W\l401.exe)
 Initial guess from the checkpoint file:  "C:\G09W\Scratch\Gau-27908.chk"
 B after Tr=    -0.011275    0.000143    0.022704
         Rot=    0.999979    0.006548    0.000007   -0.000001 Ang=   0.75 deg.
 Guess basis will be translated and rotated to current coordinates.
 JPrj=2 DoOrth=T DoCkMO=T.
 Generating alternative initial guess.
 ExpMin= 1.61D-01 ExpMax= 3.05D+03 ExpMxC= 4.57D+02 IAcc=2 IRadAn=         4 AccDes= 0.00D+00
 Harris functional with IExCor=  402 and IRadAn=       4 diagonalized for initial guess.
 HarFok:  IExCor=  402 AccDes= 0.00D+00 IRadAn=         4 IDoV= 1 UseB2=F ITyADJ=14
 ICtDFT=  3500011 ScaDFX=  1.000000  1.000000  1.000000  1.000000
 FoFCou: FMM=F IPFlag=           0 FMFlag=      100000 FMFlg1=           0
         NFxFlg=           0 DoJE=T BraDBF=F KetDBF=T FulRan=T
         wScrn=  0.000000 ICntrl=     500 IOpCl=  0 I1Cent=   200000004 NGrid=           0
         NMat0=    1 NMatS0=      1 NMatT0=    0 NMatD0=    1 NMtDS0=    0 NMtDT0=    0
 Symmetry not used in FoFCou.
 Harris En= -153.287225790884    
 Leave Link  401 at Thu Mar 31 22:24:28 2022, MaxMem=    33554432 cpu:         0.0
 (Enter C:\G09W\l502.exe)
 Closed shell SCF:
 Using DIIS extrapolation, IDIIS=    10.
 Two-electron integral symmetry not used.
 Keep R1 ints in memory in canonical form, NReq=1459026.
 IVT=      259318 IEndB=      259318 NGot=    33554432 MDV=    32958505
 LenX=    32958505 LenY=    32956464
 Requested convergence on RMS density matrix=1.00D-08 within 500 cycles.
 Requested convergence on MAX density matrix=1.00D-06.
 Requested convergence on             energy=1.00D-06.
 Level shift goal  0.100 maximum shift  0.100.
 No special actions if energy rises.
 Dynamic level shift is on during FON iterations.
 FoFCou: FMM=F IPFlag=           0 FMFlag=           0 FMFlg1=           0
         NFxFlg=           0 DoJE=F BraDBF=F KetDBF=F FulRan=T
         wScrn=  0.000000 ICntrl=     600 IOpCl=  0 I1Cent=           0 NGrid=           0
         NMat0=    1 NMatS0=    820 NMatT0=    0 NMatD0=    1 NMtDS0=    0 NMtDT0=    0
 Symmetry not used in FoFCou.

 Cycle   1  Pass 1  IDiag  1:
 E= -153.293622079522    
 DIIS: error= 3.44D-03 at cycle   1 NSaved=   1.
 NSaved= 1 IEnMin= 1 EnMin= -153.293622079522     IErMin= 1 ErrMin= 3.44D-03
 ErrMax= 3.44D-03  0.00D+00 EMaxC= 1.00D+00 BMatC= 5.87D-04 BMatP= 5.87D-04
 IDIUse=1 WtCom= 1.00D+00 WtEn= 0.00D+00
 Coeff-Com:  0.100D+01
 Coeff:      0.100D+01
 Gap=     0.867 Goal=     0.100 Shift=    0.000
 T=  196. Gap= 0.182 NK=0 IS=   14 IE=   40 IFin=   13
          NO(<0.9)=   0  NV(>0.1)=   0     13.00e < EF      0.00e >EF  Err=0.0D+00
 GapD=    0.867 DampG=2.000 DampE=1.000 DampFc=2.0000 IDamp=-1.
 RMSDP=1.54D-03 MaxDP=6.44D-03              OVMax= 2.31D-02

 Cycle   2  Pass 1  IDiag  1:
 E= -153.295304234128     Delta-E=       -0.001682154605 Rises=F Damp=F
 DIIS: error= 1.16D-03 at cycle   2 NSaved=   2.
 NSaved= 2 IEnMin= 2 EnMin= -153.295304234128     IErMin= 2 ErrMin= 1.16D-03
 ErrMax= 1.16D-03  0.00D+00 EMaxC= 1.00D+00 BMatC= 5.42D-05 BMatP= 5.87D-04
 IDIUse=1 WtCom= 1.00D+00 WtEn= 0.00D+00
 Coeff-Com:  0.456D-01 0.954D+00
 Coeff:      0.456D-01 0.954D+00
 Gap=     0.181 Goal=     0.100 Shift=    0.000
 T=   46. Gap= 0.181 NK=0 IS=   14 IE=   40 IFin=   13
          NO(<0.9)=   0  NV(>0.1)=   0     13.00e < EF      0.00e >EF  Err=0.0D+00
 GapD=    0.181 DampG=1.000 DampE=1.000 DampFc=1.0000 IDamp=-1.
 RMSDP=5.46D-04 MaxDP=3.77D-03 DE=-1.68D-03 OVMax= 7.50D-03

 Cycle   3  Pass 1  IDiag  1:
 E= -153.295173529207     Delta-E=        0.000130704921 Rises=F Damp=F
 DIIS: error= 2.09D-03 at cycle   3 NSaved=   3.
 NSaved= 3 IEnMin= 2 EnMin= -153.295304234128     IErMin= 2 ErrMin= 1.16D-03
 ErrMax= 2.09D-03  0.00D+00 EMaxC= 1.00D+00 BMatC= 1.84D-04 BMatP= 5.42D-05
 IDIUse=1 WtCom= 1.00D+00 WtEn= 0.00D+00
 Coeff-Com: -0.449D-01 0.685D+00 0.360D+00
 Coeff:     -0.449D-01 0.685D+00 0.360D+00
 Gap=     0.181 Goal=   None    Shift=    0.000
 RMSDP=4.03D-04 MaxDP=3.43D-03 DE= 1.31D-04 OVMax= 6.90D-03

 Cycle   4  Pass 1  IDiag  1:
 E= -153.295383554369     Delta-E=       -0.000210025162 Rises=F Damp=F
 DIIS: error= 2.09D-04 at cycle   4 NSaved=   4.
 NSaved= 4 IEnMin= 4 EnMin= -153.295383554369     IErMin= 4 ErrMin= 2.09D-04
 ErrMax= 2.09D-04  0.00D+00 EMaxC= 1.00D+00 BMatC= 1.75D-06 BMatP= 5.42D-05
 IDIUse=1 WtCom= 1.00D+00 WtEn= 0.00D+00
 Coeff-Com: -0.824D-02 0.472D-01 0.104D+00 0.857D+00
 Coeff:     -0.824D-02 0.472D-01 0.104D+00 0.857D+00
 Gap=     0.181 Goal=     0.100 Shift=    0.000
 RMSDP=6.51D-05 MaxDP=6.48D-04 DE=-2.10D-04 OVMax= 7.89D-04

 Cycle   5  Pass 1  IDiag  1:
 E= -153.295385983822     Delta-E=       -0.000002429453 Rises=F Damp=F
 DIIS: error= 2.18D-05 at cycle   5 NSaved=   5.
 NSaved= 5 IEnMin= 5 EnMin= -153.295385983822     IErMin= 5 ErrMin= 2.18D-05
 ErrMax= 2.18D-05  0.00D+00 EMaxC= 1.00D+00 BMatC= 2.23D-08 BMatP= 1.75D-06
 IDIUse=1 WtCom= 1.00D+00 WtEn= 0.00D+00
 Coeff-Com:  0.144D-02-0.275D-01-0.348D-02 0.264D-01 0.100D+01
 Coeff:      0.144D-02-0.275D-01-0.348D-02 0.264D-01 0.100D+01
 Gap=     0.181 Goal=     0.100 Shift=    0.000
 RMSDP=1.08D-05 MaxDP=5.80D-05 DE=-2.43D-06 OVMax= 3.00D-04

 Cycle   6  Pass 1  IDiag  1:
 E= -153.295386053473     Delta-E=       -0.000000069651 Rises=F Damp=F
 DIIS: error= 3.65D-06 at cycle   6 NSaved=   6.
 NSaved= 6 IEnMin= 6 EnMin= -153.295386053473     IErMin= 6 ErrMin= 3.65D-06
 ErrMax= 3.65D-06  0.00D+00 EMaxC= 1.00D+00 BMatC= 9.28D-10 BMatP= 2.23D-08
 IDIUse=1 WtCom= 1.00D+00 WtEn= 0.00D+00
 Coeff-Com:  0.570D-03-0.640D-02-0.419D-02-0.348D-01 0.176D+00 0.869D+00
 Coeff:      0.570D-03-0.640D-02-0.419D-02-0.348D-01 0.176D+00 0.869D+00
 Gap=     0.181 Goal=     0.100 Shift=    0.000
 RMSDP=2.55D-06 MaxDP=2.66D-05 DE=-6.97D-08 OVMax= 4.78D-05

 Cycle   7  Pass 1  IDiag  1:
 E= -153.295386055924     Delta-E=       -0.000000002451 Rises=F Damp=F
 DIIS: error= 1.09D-06 at cycle   7 NSaved=   7.
 NSaved= 7 IEnMin= 7 EnMin= -153.295386055924     IErMin= 7 ErrMin= 1.09D-06
 ErrMax= 1.09D-06  0.00D+00 EMaxC= 1.00D+00 BMatC= 9.13D-11 BMatP= 9.28D-10
 IDIUse=1 WtCom= 1.00D+00 WtEn= 0.00D+00
 Coeff-Com:  0.102D-03-0.290D-03-0.134D-02-0.135D-01-0.760D-02 0.273D+00
 Coeff-Com:  0.749D+00
 Coeff:      0.102D-03-0.290D-03-0.134D-02-0.135D-01-0.760D-02 0.273D+00
 Coeff:      0.749D+00
 Gap=     0.181 Goal=     0.100 Shift=    0.000
 RMSDP=7.44D-07 MaxDP=4.40D-06 DE=-2.45D-09 OVMax= 8.64D-06

 Cycle   8  Pass 1  IDiag  1:
 E= -153.295386056090     Delta-E=       -0.000000000166 Rises=F Damp=F
 DIIS: error= 4.16D-07 at cycle   8 NSaved=   8.
 NSaved= 8 IEnMin= 8 EnMin= -153.295386056090     IErMin= 8 ErrMin= 4.16D-07
 ErrMax= 4.16D-07  0.00D+00 EMaxC= 1.00D+00 BMatC= 8.88D-12 BMatP= 9.13D-11
 IDIUse=1 WtCom= 1.00D+00 WtEn= 0.00D+00
 Coeff-Com:  0.426D-05 0.238D-03-0.250D-03-0.245D-02-0.104D-01 0.424D-01
 Coeff-Com:  0.260D+00 0.711D+00
 Coeff:      0.426D-05 0.238D-03-0.250D-03-0.245D-02-0.104D-01 0.424D-01
 Coeff:      0.260D+00 0.711D+00
 Gap=     0.181 Goal=     0.100 Shift=    0.000
 RMSDP=1.80D-07 MaxDP=1.28D-06 DE=-1.66D-10 OVMax= 2.54D-06

 Cycle   9  Pass 1  IDiag  1:
 E= -153.295386056091     Delta-E=        0.000000000000 Rises=F Damp=F
 DIIS: error= 4.89D-07 at cycle   9 NSaved=   9.
 NSaved= 9 IEnMin= 9 EnMin= -153.295386056091     IErMin= 8 ErrMin= 4.16D-07
 ErrMax= 4.89D-07  0.00D+00 EMaxC= 1.00D+00 BMatC= 9.27D-12 BMatP= 8.88D-12
 IDIUse=1 WtCom= 1.00D+00 WtEn= 0.00D+00
 Coeff-Com: -0.140D-04 0.214D-03 0.402D-04 0.575D-03-0.586D-02-0.162D-01
 Coeff-Com:  0.609D-01 0.537D+00 0.423D+00
 Coeff:     -0.140D-04 0.214D-03 0.402D-04 0.575D-03-0.586D-02-0.162D-01
 Coeff:      0.609D-01 0.537D+00 0.423D+00
 Gap=     0.181 Goal=     0.100 Shift=    0.000
 RMSDP=9.50D-08 MaxDP=6.65D-07 DE=-4.83D-13 OVMax= 1.39D-06

 Cycle  10  Pass 1  IDiag  1:
 E= -153.295386056103     Delta-E=       -0.000000000012 Rises=F Damp=F
 DIIS: error= 1.81D-08 at cycle  10 NSaved=  10.
 NSaved=10 IEnMin=10 EnMin= -153.295386056103     IErMin=10 ErrMin= 1.81D-08
 ErrMax= 1.81D-08  0.00D+00 EMaxC= 1.00D+00 BMatC= 2.23D-14 BMatP= 8.88D-12
 IDIUse=1 WtCom= 1.00D+00 WtEn= 0.00D+00
 Coeff-Com: -0.256D-05 0.223D-04 0.149D-04 0.248D-03-0.669D-03-0.516D-02
 Coeff-Com: -0.373D-02 0.505D-01 0.647D-01 0.894D+00
 Coeff:     -0.256D-05 0.223D-04 0.149D-04 0.248D-03-0.669D-03-0.516D-02
 Coeff:     -0.373D-02 0.505D-01 0.647D-01 0.894D+00
 Gap=     0.181 Goal=     0.100 Shift=    0.000
 RMSDP=8.64D-09 MaxDP=6.14D-08 DE=-1.22D-11 OVMax= 1.39D-07

 SCF Done:  E(RB3LYP) =  -153.295386056     A.U. after   10 cycles
            NFock= 10  Conv=0.86D-08     -V/T= 2.0049
 KE= 1.525410104260D+02 PE=-5.219715348371D+02 EE= 1.326798671520D+02
 Leave Link  502 at Thu Mar 31 22:24:31 2022, MaxMem=    33554432 cpu:         3.0
 (Enter C:\G09W\l701.exe)
 Compute integral first derivatives.
 ... and contract with generalized density number  0.
 R6Disp: Adding Grimme-D3 dispersion energy 1st derivatives to the gradient.
 Leave Link  701 at Thu Mar 31 22:24:31 2022, MaxMem=    33554432 cpu:         0.0
 (Enter C:\G09W\l702.exe)
 L702 exits ... SP integral derivatives will be done elsewhere.
 Leave Link  702 at Thu Mar 31 22:24:31 2022, MaxMem=    33554432 cpu:         0.0
 (Enter C:\G09W\l703.exe)
 Compute integral first derivatives, UseDBF=F ICtDFT=           0.
 Integral derivatives from FoFJK, PRISM(SPDF).
 Calling FoFJK, ICntrl=      2127 FMM=F ISym2X=0 I1Cent= 0 IOpClX= 0 NMat=1 NMatS=1 NMatT=0.
 FoFJK:  IHMeth= 1 ICntrl=    2127 DoSepK=F KAlg= 0 I1Cent=   0 FoldK=F
 IRaf=         0 NMat=   1 IRICut=       1 DoRegI=T DoRafI=F ISym2E= 0.
 FoFCou: FMM=F IPFlag=           0 FMFlag=      100000 FMFlg1=         800
         NFxFlg=           0 DoJE=F BraDBF=F KetDBF=F FulRan=T
         wScrn=  0.000000 ICntrl=    2127 IOpCl=  0 I1Cent=           0 NGrid=           0
         NMat0=    1 NMatS0=      1 NMatT0=    0 NMatD0=    1 NMtDS0=    0 NMtDT0=    0
 Symmetry not used in FoFCou.
 Leave Link  703 at Thu Mar 31 22:24:32 2022, MaxMem=    33554432 cpu:         0.0
 (Enter C:\G09W\l716.exe)
 Dipole        = 1.33745538D+00 2.33297069D-05 1.03989592D-04
 -------------------------------------------------------------------
 Center     Atomic                   Forces (Hartrees/Bohr)
 Number     Number              X              Y              Z
 -------------------------------------------------------------------
      1        6          -0.000590143    0.007917579   -0.003128158
      2        6           0.001055921   -0.010489783   -0.003487632
      3        6           0.001062481    0.010493042    0.003483816
      4        6          -0.000591575   -0.007920042    0.003129485
      5        1          -0.000467611   -0.000833177    0.000379208
      6        1          -0.000469072    0.000832381   -0.000376719
 -------------------------------------------------------------------
 Cartesian Forces:  Max     0.010493042 RMS     0.004681451
 Leave Link  716 at Thu Mar 31 22:24:32 2022, MaxMem=    33554432 cpu:         0.0
 (Enter C:\G09W\l103.exe)

 GradGradGradGradGradGradGradGradGradGradGradGradGradGradGradGradGradGrad
 Berny optimization.
 Using GEDIIS/GDIIS optimizer.
 FormGI is forming the generalized inverse of G from B-inverse, IUseBI=4.
 Internal  Forces:  Max     0.008492137 RMS     0.002729275
 Search for a local minimum.
 Step number   9 out of a maximum of   33
 All quantities printed in internal units (Hartrees-Bohrs-Radians)
 RMS Force = .27293D-02 SwitMx=.10000D-02 MixMth= 1
 Mixed Optimization -- RFO/linear search
 Update second derivatives using D2CorX and points    8    9
 DE= -1.09D-03 DEPred=-1.24D-03 R= 8.75D-01
 TightC=F SS=  1.41D+00  RLast= 2.06D-01 DXNew= 3.2775D+00 6.1871D-01
 Trust test= 8.75D-01 RLast= 2.06D-01 DXMaxT set to 1.95D+00
 ITU=  1  1  1  0  1  1  1  1  0
 Use linear search instead of GDIIS.
     Eigenvalues ---    0.00370   0.00792   0.04942   0.07283   0.15388
     Eigenvalues ---    0.16203   0.22489   0.26631   0.26753   0.32544
     Eigenvalues ---    0.32598   0.34416
 RFO step:  Lambda=-7.61303495D-04 EMin= 3.69822362D-03
 Quartic linear search produced a step of -0.06324.
 Iteration  1 RMS(Cart)=  0.01374635 RMS(Int)=  0.00020914
 Iteration  2 RMS(Cart)=  0.00014937 RMS(Int)=  0.00012907
 Iteration  3 RMS(Cart)=  0.00000001 RMS(Int)=  0.00012907
 ITry= 1 IFail=0 DXMaxC= 2.66D-02 DCOld= 1.00D+10 DXMaxT= 1.95D+00 DXLimC= 3.00D+00 Rises=F
 Variable       Old X    -DE/DX   Delta X   Delta X   Delta X     New X
                                 (Linear)    (Quad)   (Total)
    R1        2.61254   0.00069  -0.00222   0.00931   0.00712   2.61966
    R2        3.47695  -0.00631   0.00447  -0.04481  -0.04046   3.43648
    R3        2.75103   0.00849   0.00281   0.03889   0.04180   2.79283
    R4        2.04138   0.00012  -0.00011   0.00026   0.00015   2.04153
    R5        2.61253   0.00069  -0.00222   0.00932   0.00713   2.61966
    R6        2.04139   0.00012  -0.00011   0.00026   0.00015   2.04153
    A1        1.34079   0.00221  -0.00091   0.01792   0.01701   1.35780
    A2        1.59716  -0.00322  -0.00015  -0.01227  -0.01245   1.58471
    A3        2.37554   0.00053  -0.00193   0.00670   0.00452   2.38006
    A4        2.28938   0.00278   0.00292  -0.00356  -0.00093   2.28845
    A5        1.59718  -0.00322  -0.00015  -0.01229  -0.01248   1.58470
    A6        2.28938   0.00278   0.00292  -0.00359  -0.00096   2.28842
    A7        2.37555   0.00053  -0.00193   0.00668   0.00449   2.38003
    A8        1.34078   0.00222  -0.00091   0.01794   0.01703   1.35781
    D1        0.55964   0.00113   0.00061  -0.00602  -0.00533   0.55432
    D2       -2.36845   0.00046  -0.00492   0.04098   0.03595  -2.33250
    D3       -0.61132  -0.00294  -0.00222   0.00204  -0.00015  -0.61147
    D4       -0.75897  -0.00015  -0.00285   0.02104   0.01808  -0.74089
    D5        2.18632   0.00009   0.00167  -0.02045  -0.01884   2.16748
    D6        2.18622   0.00009   0.00168  -0.02009  -0.01846   2.16775
    D7       -1.15169   0.00033   0.00619  -0.06158  -0.05537  -1.20706
    D8        0.55965   0.00113   0.00061  -0.00602  -0.00533   0.55431
    D9       -2.36855   0.00046  -0.00491   0.04137   0.03635  -2.33220
         Item               Value     Threshold  Converged?
 Maximum Force            0.008492     0.000450     NO 
 RMS     Force            0.002729     0.000300     NO 
 Maximum Displacement     0.026628     0.001800     NO 
 RMS     Displacement     0.013684     0.001200     NO 
 Predicted change in Energy=-3.908533D-04
 Lowest energy point so far.  Saving SCF results.
 GradGradGradGradGradGradGradGradGradGradGradGradGradGradGradGradGradGrad

 Leave Link  103 at Thu Mar 31 22:24:32 2022, MaxMem=    33554432 cpu:         0.0
 (Enter C:\G09W\l202.exe)
                          Input orientation:                          
 ---------------------------------------------------------------------
 Center     Atomic      Atomic             Coordinates (Angstroms)
 Number     Number       Type             X           Y           Z
 ---------------------------------------------------------------------
      1          6           0        0.039431    0.182835    0.535124
      2          6           0        1.331556    0.179672    0.032997
      3          6           0        1.331551    1.656095   -0.033089
      4          6           0        0.039467    1.652908   -0.535325
      5          1           0        2.001729   -0.550712   -0.396567
      6          1           0        2.001574    2.386467    0.396727
 ---------------------------------------------------------------------
                    Distance matrix (angstroms):
                    1          2          3          4          5
     1  C    0.000000
     2  C    1.386264   0.000000
     3  C    2.040328   1.477901   0.000000
     4  C    1.818509   2.040320   1.386265   0.000000
     5  H    2.292761   1.080333   2.334792   2.953924   0.000000
     6  H    2.953838   2.334773   1.080331   2.292748   3.042422
                    6
     6  H    0.000000
 Symmetry turned off by external request.
 Stoichiometry    C4H2
 Framework group  C1[X(C4H2)]
 Deg. of freedom    12
 Full point group                 C1      NOp   1
 Rotational constants (GHZ):     18.3050072     13.4368588      8.9017151
 Leave Link  202 at Thu Mar 31 22:24:33 2022, MaxMem=    33554432 cpu:         0.0
 (Enter C:\G09W\l301.exe)
 Standard basis: 6-31 (6D, 7F)
 Ernie: Thresh=  0.10000D-02 Tol=  0.10000D-05 Strict=F.
    40 basis functions,    96 primitive gaussians,    40 cartesian basis functions
    13 alpha electrons       13 beta electrons
       nuclear repulsion energy        83.2154044315 Hartrees.
 IExCor=  402 DFT=T Ex+Corr=B3LYP ExCW=0 ScaHFX=  0.200000
 ScaDFX=  0.800000  0.720000  1.000000  0.810000 ScalE2=  1.000000  1.000000
 IRadAn=      5 IRanWt=     -1 IRanGd=            0 ICorTp=0 IEmpDi=131
 NAtoms=    6 NActive=    6 NUniq=    6 SFac= 1.00D+00 NAtFMM=   60 NAOKFM=F Big=F
 Integral buffers will be    131072 words long.
 Raffenetti 2 integral format.
 Two-electron integral symmetry is turned off.
 R6Disp:  Grimme-D3 Dispersion energy=       -0.0012170920 Hartrees.
 Nuclear repulsion after empirical dispersion term =       83.2141873395 Hartrees.
 Leave Link  301 at Thu Mar 31 22:24:33 2022, MaxMem=    33554432 cpu:         0.0
 (Enter C:\G09W\l302.exe)
 NPDir=0 NMtPBC=     1 NCelOv=     1 NCel=       1 NClECP=     1 NCelD=      1
         NCelK=      1 NCelE2=     1 NClLst=     1 CellRange=     0.0.
 One-electron integrals computed using PRISM.
 NBasis=    40 RedAO= T EigKep=  5.36D-03  NBF=    40
 NBsUse=    40 1.00D-06 EigRej= -1.00D+00 NBFU=    40
 Precomputing XC quadrature grid using
 IXCGrd= 4 IRadAn=           5 IRanWt=          -1 IRanGd=           0 AccXCQ= 0.00D+00.
 Generated NRdTot=       0 NPtTot=           0 NUsed=           0 NTot=          32
 NSgBfM=    40    40    40    40    40 MxSgAt=     6 MxSgA2=     6.
 Leave Link  302 at Thu Mar 31 22:24:33 2022, MaxMem=    33554432 cpu:         0.0
 (Enter C:\G09W\l303.exe)
 DipDrv:  MaxL=1.
 Leave Link  303 at Thu Mar 31 22:24:33 2022, MaxMem=    33554432 cpu:         0.0
 (Enter C:\G09W\l401.exe)
 Initial guess from the checkpoint file:  "C:\G09W\Scratch\Gau-27908.chk"
 B after Tr=     0.003726    0.000030    0.004730
         Rot=    0.999999    0.001357   -0.000016    0.000003 Ang=   0.16 deg.
 Guess basis will be translated and rotated to current coordinates.
 JPrj=2 DoOrth=T DoCkMO=T.
 Generating alternative initial guess.
 ExpMin= 1.61D-01 ExpMax= 3.05D+03 ExpMxC= 4.57D+02 IAcc=2 IRadAn=         4 AccDes= 0.00D+00
 Harris functional with IExCor=  402 and IRadAn=       4 diagonalized for initial guess.
 HarFok:  IExCor=  402 AccDes= 0.00D+00 IRadAn=         4 IDoV= 1 UseB2=F ITyADJ=14
 ICtDFT=  3500011 ScaDFX=  1.000000  1.000000  1.000000  1.000000
 FoFCou: FMM=F IPFlag=           0 FMFlag=      100000 FMFlg1=           0
         NFxFlg=           0 DoJE=T BraDBF=F KetDBF=T FulRan=T
         wScrn=  0.000000 ICntrl=     500 IOpCl=  0 I1Cent=   200000004 NGrid=           0
         NMat0=    1 NMatS0=      1 NMatT0=    0 NMatD0=    1 NMtDS0=    0 NMtDT0=    0
 Symmetry not used in FoFCou.
 Harris En= -153.286603632015    
 Leave Link  401 at Thu Mar 31 22:24:34 2022, MaxMem=    33554432 cpu:         1.0
 (Enter C:\G09W\l502.exe)
 Closed shell SCF:
 Using DIIS extrapolation, IDIIS=    10.
 Two-electron integral symmetry not used.
 Keep R1 ints in memory in canonical form, NReq=1459026.
 IVT=      259318 IEndB=      259318 NGot=    33554432 MDV=    32958505
 LenX=    32958505 LenY=    32956464
 Requested convergence on RMS density matrix=1.00D-08 within 500 cycles.
 Requested convergence on MAX density matrix=1.00D-06.
 Requested convergence on             energy=1.00D-06.
 Level shift goal  0.100 maximum shift  0.100.
 No special actions if energy rises.
 Dynamic level shift is on during FON iterations.
 FoFCou: FMM=F IPFlag=           0 FMFlag=           0 FMFlg1=           0
         NFxFlg=           0 DoJE=F BraDBF=F KetDBF=F FulRan=T
         wScrn=  0.000000 ICntrl=     600 IOpCl=  0 I1Cent=           0 NGrid=           0
         NMat0=    1 NMatS0=    820 NMatT0=    0 NMatD0=    1 NMtDS0=    0 NMtDT0=    0
 Symmetry not used in FoFCou.

 Cycle   1  Pass 1  IDiag  1:
 E= -153.295272834186    
 DIIS: error= 2.16D-03 at cycle   1 NSaved=   1.
 NSaved= 1 IEnMin= 1 EnMin= -153.295272834186     IErMin= 1 ErrMin= 2.16D-03
 ErrMax= 2.16D-03  0.00D+00 EMaxC= 1.00D+00 BMatC= 2.49D-04 BMatP= 2.49D-04
 IDIUse=1 WtCom= 1.00D+00 WtEn= 0.00D+00
 Coeff-Com:  0.100D+01
 Coeff:      0.100D+01
 Gap=     0.880 Goal=     0.100 Shift=    0.000
 GapD=    0.880 DampG=2.000 DampE=1.000 DampFc=2.0000 IDamp=-1.
 RMSDP=9.04D-04 MaxDP=4.99D-03              OVMax= 1.21D-02

 Cycle   2  Pass 1  IDiag  1:
 E= -153.295647045111     Delta-E=       -0.000374210924 Rises=F Damp=F
 DIIS: error= 2.00D-03 at cycle   2 NSaved=   2.
 NSaved= 2 IEnMin= 2 EnMin= -153.295647045111     IErMin= 2 ErrMin= 2.00D-03
 ErrMax= 2.00D-03  0.00D+00 EMaxC= 1.00D+00 BMatC= 1.59D-04 BMatP= 2.49D-04
 IDIUse=1 WtCom= 1.00D+00 WtEn= 0.00D+00
 Coeff-Com:  0.414D+00 0.586D+00
 Coeff:      0.414D+00 0.586D+00
 Gap=     0.179 Goal=     0.100 Shift=    0.000
 GapD=    0.179 DampG=1.000 DampE=1.000 DampFc=1.0000 IDamp=-1.
 RMSDP=6.07D-04 MaxDP=4.27D-03 DE=-3.74D-04 OVMax= 1.08D-02

 Cycle   3  Pass 1  IDiag  1:
 E= -153.295661005534     Delta-E=       -0.000013960423 Rises=F Damp=F
 DIIS: error= 1.79D-03 at cycle   3 NSaved=   3.
 NSaved= 3 IEnMin= 3 EnMin= -153.295661005534     IErMin= 3 ErrMin= 1.79D-03
 ErrMax= 1.79D-03  0.00D+00 EMaxC= 1.00D+00 BMatC= 1.41D-04 BMatP= 1.59D-04
 IDIUse=1 WtCom= 1.00D+00 WtEn= 0.00D+00
 Coeff-Com: -0.425D-01 0.496D+00 0.547D+00
 Coeff:     -0.425D-01 0.496D+00 0.547D+00
 Gap=     0.180 Goal=     0.100 Shift=    0.000
 GapD=    0.180 DampG=1.000 DampE=1.000 DampFc=1.0000 IDamp=-1.
 RMSDP=3.83D-04 MaxDP=3.89D-03 DE=-1.40D-05 OVMax= 5.36D-03

 Cycle   4  Pass 1  IDiag  1:
 E= -153.295824101312     Delta-E=       -0.000163095778 Rises=F Damp=F
 DIIS: error= 1.28D-04 at cycle   4 NSaved=   4.
 NSaved= 4 IEnMin= 4 EnMin= -153.295824101312     IErMin= 4 ErrMin= 1.28D-04
 ErrMax= 1.28D-04  0.00D+00 EMaxC= 1.00D+00 BMatC= 5.03D-07 BMatP= 1.41D-04
 IDIUse=1 WtCom= 1.00D+00 WtEn= 0.00D+00
 Coeff-Com: -0.142D-01 0.900D-01 0.141D+00 0.783D+00
 Coeff:     -0.142D-01 0.900D-01 0.141D+00 0.783D+00
 Gap=     0.180 Goal=     0.100 Shift=    0.000
 RMSDP=3.19D-05 MaxDP=2.69D-04 DE=-1.63D-04 OVMax= 4.53D-04

 Cycle   5  Pass 1  IDiag  1:
 E= -153.295824815652     Delta-E=       -0.000000714340 Rises=F Damp=F
 DIIS: error= 1.92D-05 at cycle   5 NSaved=   5.
 NSaved= 5 IEnMin= 5 EnMin= -153.295824815652     IErMin= 5 ErrMin= 1.92D-05
 ErrMax= 1.92D-05  0.00D+00 EMaxC= 1.00D+00 BMatC= 2.04D-08 BMatP= 5.03D-07
 IDIUse=1 WtCom= 1.00D+00 WtEn= 0.00D+00
 Coeff-Com: -0.786D-03-0.105D-01 0.324D-02 0.228D+00 0.780D+00
 Coeff:     -0.786D-03-0.105D-01 0.324D-02 0.228D+00 0.780D+00
 Gap=     0.180 Goal=     0.100 Shift=    0.000
 RMSDP=7.00D-06 MaxDP=3.19D-05 DE=-7.14D-07 OVMax= 1.01D-04

 Cycle   6  Pass 1  IDiag  1:
 E= -153.295824848505     Delta-E=       -0.000000032853 Rises=F Damp=F
 DIIS: error= 3.88D-06 at cycle   6 NSaved=   6.
 NSaved= 6 IEnMin= 6 EnMin= -153.295824848505     IErMin= 6 ErrMin= 3.88D-06
 ErrMax= 3.88D-06  0.00D+00 EMaxC= 1.00D+00 BMatC= 5.46D-10 BMatP= 2.04D-08
 IDIUse=1 WtCom= 1.00D+00 WtEn= 0.00D+00
 Coeff-Com:  0.671D-03-0.723D-02-0.861D-02-0.107D-01 0.118D+00 0.908D+00
 Coeff:      0.671D-03-0.723D-02-0.861D-02-0.107D-01 0.118D+00 0.908D+00
 Gap=     0.180 Goal=     0.100 Shift=    0.000
 RMSDP=2.17D-06 MaxDP=1.75D-05 DE=-3.29D-08 OVMax= 2.90D-05

 Cycle   7  Pass 1  IDiag  1:
 E= -153.295824850133     Delta-E=       -0.000000001629 Rises=F Damp=F
 DIIS: error= 7.10D-07 at cycle   7 NSaved=   7.
 NSaved= 7 IEnMin= 7 EnMin= -153.295824850133     IErMin= 7 ErrMin= 7.10D-07
 ErrMax= 7.10D-07  0.00D+00 EMaxC= 1.00D+00 BMatC= 1.87D-11 BMatP= 5.46D-10
 IDIUse=1 WtCom= 1.00D+00 WtEn= 0.00D+00
 Coeff-Com:  0.118D-03-0.572D-03-0.139D-02-0.105D-01-0.187D-01 0.132D+00
 Coeff-Com:  0.899D+00
 Coeff:      0.118D-03-0.572D-03-0.139D-02-0.105D-01-0.187D-01 0.132D+00
 Coeff:      0.899D+00
 Gap=     0.180 Goal=     0.100 Shift=    0.000
 RMSDP=3.69D-07 MaxDP=2.41D-06 DE=-1.63D-09 OVMax= 6.02D-06

 Cycle   8  Pass 1  IDiag  1:
 E= -153.295824850174     Delta-E=       -0.000000000040 Rises=F Damp=F
 DIIS: error= 5.20D-07 at cycle   8 NSaved=   8.
 NSaved= 8 IEnMin= 8 EnMin= -153.295824850174     IErMin= 8 ErrMin= 5.20D-07
 ErrMax= 5.20D-07  0.00D+00 EMaxC= 1.00D+00 BMatC= 9.20D-12 BMatP= 1.87D-11
 IDIUse=1 WtCom= 1.00D+00 WtEn= 0.00D+00
 Coeff-Com:  0.544D-04-0.160D-03-0.605D-03-0.599D-02-0.140D-01 0.581D-01
 Coeff-Com:  0.531D+00 0.432D+00
 Coeff:      0.544D-04-0.160D-03-0.605D-03-0.599D-02-0.140D-01 0.581D-01
 Coeff:      0.531D+00 0.432D+00
 Gap=     0.180 Goal=     0.100 Shift=    0.000
 RMSDP=1.23D-07 MaxDP=1.01D-06 DE=-4.05D-11 OVMax= 1.87D-06

 Cycle   9  Pass 1  IDiag  1:
 E= -153.295824850186     Delta-E=       -0.000000000012 Rises=F Damp=F
 DIIS: error= 1.71D-07 at cycle   9 NSaved=   9.
 NSaved= 9 IEnMin= 9 EnMin= -153.295824850186     IErMin= 9 ErrMin= 1.71D-07
 ErrMax= 1.71D-07  0.00D+00 EMaxC= 1.00D+00 BMatC= 1.16D-12 BMatP= 9.20D-12
 IDIUse=1 WtCom= 1.00D+00 WtEn= 0.00D+00
 Coeff-Com: -0.796D-05 0.105D-03 0.126D-03-0.171D-04-0.192D-02-0.872D-02
 Coeff-Com:  0.214D-03 0.259D+00 0.752D+00
 Coeff:     -0.796D-05 0.105D-03 0.126D-03-0.171D-04-0.192D-02-0.872D-02
 Coeff:      0.214D-03 0.259D+00 0.752D+00
 Gap=     0.180 Goal=     0.100 Shift=    0.000
 RMSDP=4.20D-08 MaxDP=3.56D-07 DE=-1.21D-11 OVMax= 7.89D-07

 Cycle  10  Pass 1  IDiag  1:
 E= -153.295824850187     Delta-E=       -0.000000000001 Rises=F Damp=F
 DIIS: error= 6.56D-08 at cycle  10 NSaved=  10.
 NSaved=10 IEnMin=10 EnMin= -153.295824850187     IErMin=10 ErrMin= 6.56D-08
 ErrMax= 6.56D-08  0.00D+00 EMaxC= 1.00D+00 BMatC= 8.95D-14 BMatP= 1.16D-12
 IDIUse=1 WtCom= 1.00D+00 WtEn= 0.00D+00
 Coeff-Com: -0.696D-05 0.655D-04 0.976D-04 0.236D-03-0.499D-03-0.720D-02
 Coeff-Com: -0.240D-01 0.125D+00 0.416D+00 0.491D+00
 Coeff:     -0.696D-05 0.655D-04 0.976D-04 0.236D-03-0.499D-03-0.720D-02
 Coeff:     -0.240D-01 0.125D+00 0.416D+00 0.491D+00
 Gap=     0.180 Goal=     0.100 Shift=    0.000
 RMSDP=9.27D-09 MaxDP=9.62D-08 DE=-1.02D-12 OVMax= 1.43D-07

 SCF Done:  E(RB3LYP) =  -153.295824850     A.U. after   10 cycles
            NFock= 10  Conv=0.93D-08     -V/T= 2.0053
 KE= 1.524935743879D+02 PE=-5.214592146302D+02 EE= 1.324556280527D+02
 Leave Link  502 at Thu Mar 31 22:24:36 2022, MaxMem=    33554432 cpu:         2.0
 (Enter C:\G09W\l701.exe)
 Compute integral first derivatives.
 ... and contract with generalized density number  0.
 R6Disp: Adding Grimme-D3 dispersion energy 1st derivatives to the gradient.
 Leave Link  701 at Thu Mar 31 22:24:37 2022, MaxMem=    33554432 cpu:         1.0
 (Enter C:\G09W\l702.exe)
 L702 exits ... SP integral derivatives will be done elsewhere.
 Leave Link  702 at Thu Mar 31 22:24:37 2022, MaxMem=    33554432 cpu:         0.0
 (Enter C:\G09W\l703.exe)
 Compute integral first derivatives, UseDBF=F ICtDFT=           0.
 Integral derivatives from FoFJK, PRISM(SPDF).
 Calling FoFJK, ICntrl=      2127 FMM=F ISym2X=0 I1Cent= 0 IOpClX= 0 NMat=1 NMatS=1 NMatT=0.
 FoFJK:  IHMeth= 1 ICntrl=    2127 DoSepK=F KAlg= 0 I1Cent=   0 FoldK=F
 IRaf=         0 NMat=   1 IRICut=       1 DoRegI=T DoRafI=F ISym2E= 0.
 FoFCou: FMM=F IPFlag=           0 FMFlag=      100000 FMFlg1=         800
         NFxFlg=           0 DoJE=F BraDBF=F KetDBF=F FulRan=T
         wScrn=  0.000000 ICntrl=    2127 IOpCl=  0 I1Cent=           0 NGrid=           0
         NMat0=    1 NMatS0=      1 NMatT0=    0 NMatD0=    1 NMtDS0=    0 NMtDT0=    0
 Symmetry not used in FoFCou.
 Leave Link  703 at Thu Mar 31 22:24:37 2022, MaxMem=    33554432 cpu:         0.0
 (Enter C:\G09W\l716.exe)
 Dipole        = 1.32880068D+00 1.43018491D-05 1.33143667D-04
 -------------------------------------------------------------------
 Center     Atomic                   Forces (Hartrees/Bohr)
 Number     Number              X              Y              Z
 -------------------------------------------------------------------
      1        6           0.002928855    0.007586238   -0.003691480
      2        6          -0.002614428    0.002066643   -0.003602075
      3        6          -0.002620855   -0.002072819    0.003614865
      4        6           0.002924073   -0.007583210    0.003685168
      5        1          -0.000310918   -0.000627585    0.000676007
      6        1          -0.000306726    0.000630733   -0.000682485
 -------------------------------------------------------------------
 Cartesian Forces:  Max     0.007586238 RMS     0.003412486
 Leave Link  716 at Thu Mar 31 22:24:38 2022, MaxMem=    33554432 cpu:         0.0
 (Enter C:\G09W\l103.exe)

 GradGradGradGradGradGradGradGradGradGradGradGradGradGradGradGradGradGrad
 Berny optimization.
 Using GEDIIS/GDIIS optimizer.
 FormGI is forming the generalized inverse of G from B-inverse, IUseBI=4.
 Internal  Forces:  Max     0.007579816 RMS     0.002125547
 Search for a local minimum.
 Step number  10 out of a maximum of   33
 All quantities printed in internal units (Hartrees-Bohrs-Radians)
 RMS Force = .21255D-02 SwitMx=.10000D-02 MixMth= 1
 Mixed Optimization -- RFO/linear search
 Update second derivatives using D2CorX and points    8    9   10
 DE= -4.39D-04 DEPred=-3.91D-04 R= 1.12D+00
 TightC=F SS=  1.41D+00  RLast= 1.06D-01 DXNew= 3.2775D+00 3.1718D-01
 Trust test= 1.12D+00 RLast= 1.06D-01 DXMaxT set to 1.95D+00
 ITU=  1  1  1  1  0  1  1  1  1  0
 Use linear search instead of GDIIS.
     Eigenvalues ---    0.00430   0.01155   0.02075   0.07437   0.15133
     Eigenvalues ---    0.17323   0.22615   0.23722   0.26735   0.32598
     Eigenvalues ---    0.32890   0.49372
 RFO step:  Lambda=-1.38050359D-03 EMin= 4.30479803D-03
 Quartic linear search produced a step of  0.18942.
 Iteration  1 RMS(Cart)=  0.03353781 RMS(Int)=  0.00118715
 Iteration  2 RMS(Cart)=  0.00069290 RMS(Int)=  0.00071567
 Iteration  3 RMS(Cart)=  0.00000058 RMS(Int)=  0.00071567
 ITry= 1 IFail=0 DXMaxC= 9.37D-02 DCOld= 1.00D+10 DXMaxT= 1.95D+00 DXLimC= 3.00D+00 Rises=F
 Variable       Old X    -DE/DX   Delta X   Delta X   Delta X     New X
                                 (Linear)    (Quad)   (Total)
    R1        2.61966  -0.00266   0.00135   0.01987   0.02079   2.64045
    R2        3.43648  -0.00758  -0.00766  -0.17876  -0.18613   3.25035
    R3        2.79283  -0.00258   0.00792  -0.01939  -0.01101   2.78182
    R4        2.04153  -0.00004   0.00003   0.00506   0.00509   2.04662
    R5        2.61966  -0.00266   0.00135   0.01987   0.02080   2.64046
    R6        2.04153  -0.00004   0.00003   0.00506   0.00509   2.04662
    A1        1.35780   0.00019   0.00322   0.02750   0.03028   1.38808
    A2        1.58471  -0.00148  -0.00236  -0.03199  -0.03387   1.55085
    A3        2.38006   0.00000   0.00086   0.04933   0.04928   2.42934
    A4        2.28845   0.00185  -0.00018  -0.02002  -0.02012   2.26833
    A5        1.58470  -0.00148  -0.00236  -0.03195  -0.03383   1.55088
    A6        2.28842   0.00185  -0.00018  -0.01995  -0.02006   2.26835
    A7        2.38003   0.00000   0.00085   0.04940   0.04935   2.42938
    A8        1.35781   0.00019   0.00322   0.02746   0.03025   1.38805
    D1        0.55432   0.00179  -0.00101   0.01752   0.01688   0.57119
    D2       -2.33250   0.00001   0.00681   0.03767   0.04613  -2.28637
    D3       -0.61147  -0.00208  -0.00003  -0.00581  -0.00616  -0.61763
    D4       -0.74089  -0.00158   0.00342   0.02359   0.02729  -0.71360
    D5        2.16748  -0.00034  -0.00357   0.02236   0.01955   2.18703
    D6        2.16775  -0.00034  -0.00350   0.02167   0.01895   2.18670
    D7       -1.20706   0.00090  -0.01049   0.02043   0.01122  -1.19584
    D8        0.55431   0.00179  -0.00101   0.01753   0.01688   0.57119
    D9       -2.33220   0.00000   0.00689   0.03693   0.04545  -2.28675
         Item               Value     Threshold  Converged?
 Maximum Force            0.007580     0.000450     NO 
 RMS     Force            0.002126     0.000300     NO 
 Maximum Displacement     0.093706     0.001800     NO 
 RMS     Displacement     0.033372     0.001200     NO 
 Predicted change in Energy=-7.296967D-04
 Lowest energy point so far.  Saving SCF results.
 GradGradGradGradGradGradGradGradGradGradGradGradGradGradGradGradGradGrad

 Leave Link  103 at Thu Mar 31 22:24:38 2022, MaxMem=    33554432 cpu:         0.0
 (Enter C:\G09W\l202.exe)
                          Input orientation:                          
 ---------------------------------------------------------------------
 Center     Atomic      Atomic             Coordinates (Angstroms)
 Number     Number       Type             X           Y           Z
 ---------------------------------------------------------------------
      1          6           0        0.022822    0.232372    0.519226
      2          6           0        1.331897    0.182587    0.033219
      3          6           0        1.331848    1.653168   -0.033126
      4          6           0        0.022906    1.603321   -0.519495
      5          1           0        2.017960   -0.533403   -0.402237
      6          1           0        2.017875    2.369221    0.402281
 ---------------------------------------------------------------------
                    Distance matrix (angstroms):
                    1          2          3          4          5
     1  C    0.000000
     2  C    1.397268   0.000000
     3  C    2.009304   1.472077   0.000000
     4  C    1.720012   2.009337   1.397273   0.000000
     5  H    2.327248   1.083026   2.321225   2.925676   0.000000
     6  H    2.925754   2.321237   1.083025   2.327268   3.012055
                    6
     6  H    0.000000
 Symmetry turned off by external request.
 Stoichiometry    C4H2
 Framework group  C1[X(C4H2)]
 Deg. of freedom    12
 Full point group                 C1      NOp   1
 Rotational constants (GHZ):     17.8836203     14.3067787      9.1650799
 Leave Link  202 at Thu Mar 31 22:24:38 2022, MaxMem=    33554432 cpu:         0.0
 (Enter C:\G09W\l301.exe)
 Standard basis: 6-31 (6D, 7F)
 Ernie: Thresh=  0.10000D-02 Tol=  0.10000D-05 Strict=F.
    40 basis functions,    96 primitive gaussians,    40 cartesian basis functions
    13 alpha electrons       13 beta electrons
       nuclear repulsion energy        83.9206041663 Hartrees.
 IExCor=  402 DFT=T Ex+Corr=B3LYP ExCW=0 ScaHFX=  0.200000
 ScaDFX=  0.800000  0.720000  1.000000  0.810000 ScalE2=  1.000000  1.000000
 IRadAn=      5 IRanWt=     -1 IRanGd=            0 ICorTp=0 IEmpDi=131
 NAtoms=    6 NActive=    6 NUniq=    6 SFac= 1.00D+00 NAtFMM=   60 NAOKFM=F Big=F
 Integral buffers will be    131072 words long.
 Raffenetti 2 integral format.
 Two-electron integral symmetry is turned off.
 R6Disp:  Grimme-D3 Dispersion energy=       -0.0012318273 Hartrees.
 Nuclear repulsion after empirical dispersion term =       83.9193723390 Hartrees.
 Leave Link  301 at Thu Mar 31 22:24:38 2022, MaxMem=    33554432 cpu:         0.0
 (Enter C:\G09W\l302.exe)
 NPDir=0 NMtPBC=     1 NCelOv=     1 NCel=       1 NClECP=     1 NCelD=      1
         NCelK=      1 NCelE2=     1 NClLst=     1 CellRange=     0.0.
 One-electron integrals computed using PRISM.
 NBasis=    40 RedAO= T EigKep=  5.23D-03  NBF=    40
 NBsUse=    40 1.00D-06 EigRej= -1.00D+00 NBFU=    40
 Precomputing XC quadrature grid using
 IXCGrd= 4 IRadAn=           5 IRanWt=          -1 IRanGd=           0 AccXCQ= 0.00D+00.
 Generated NRdTot=       0 NPtTot=           0 NUsed=           0 NTot=          32
 NSgBfM=    40    40    40    40    40 MxSgAt=     6 MxSgA2=     6.
 Leave Link  302 at Thu Mar 31 22:24:38 2022, MaxMem=    33554432 cpu:         0.0
 (Enter C:\G09W\l303.exe)
 DipDrv:  MaxL=1.
 Leave Link  303 at Thu Mar 31 22:24:39 2022, MaxMem=    33554432 cpu:         0.0
 (Enter C:\G09W\l401.exe)
 Initial guess from the checkpoint file:  "C:\G09W\Scratch\Gau-27908.chk"
 B after Tr=    -0.011805    0.000009    0.012703
         Rot=    0.999993    0.003673    0.000027   -0.000005 Ang=   0.42 deg.
 Guess basis will be translated and rotated to current coordinates.
 JPrj=2 DoOrth=T DoCkMO=T.
 Generating alternative initial guess.
 ExpMin= 1.61D-01 ExpMax= 3.05D+03 ExpMxC= 4.57D+02 IAcc=2 IRadAn=         4 AccDes= 0.00D+00
 Harris functional with IExCor=  402 and IRadAn=       4 diagonalized for initial guess.
 HarFok:  IExCor=  402 AccDes= 0.00D+00 IRadAn=         4 IDoV= 1 UseB2=F ITyADJ=14
 ICtDFT=  3500011 ScaDFX=  1.000000  1.000000  1.000000  1.000000
 FoFCou: FMM=F IPFlag=           0 FMFlag=      100000 FMFlg1=           0
         NFxFlg=           0 DoJE=T BraDBF=F KetDBF=T FulRan=T
         wScrn=  0.000000 ICntrl=     500 IOpCl=  0 I1Cent=   200000004 NGrid=           0
         NMat0=    1 NMatS0=      1 NMatT0=    0 NMatD0=    1 NMtDS0=    0 NMtDT0=    0
 Symmetry not used in FoFCou.
 Harris En= -153.287611898805    
 Leave Link  401 at Thu Mar 31 22:24:39 2022, MaxMem=    33554432 cpu:         0.0
 (Enter C:\G09W\l502.exe)
 Closed shell SCF:
 Using DIIS extrapolation, IDIIS=    10.
 Two-electron integral symmetry not used.
 Keep R1 ints in memory in canonical form, NReq=1459026.
 IVT=      259318 IEndB=      259318 NGot=    33554432 MDV=    32958505
 LenX=    32958505 LenY=    32956464
 Requested convergence on RMS density matrix=1.00D-08 within 500 cycles.
 Requested convergence on MAX density matrix=1.00D-06.
 Requested convergence on             energy=1.00D-06.
 Level shift goal  0.100 maximum shift  0.100.
 No special actions if energy rises.
 Dynamic level shift is on during FON iterations.
 FoFCou: FMM=F IPFlag=           0 FMFlag=           0 FMFlg1=           0
         NFxFlg=           0 DoJE=F BraDBF=F KetDBF=F FulRan=T
         wScrn=  0.000000 ICntrl=     600 IOpCl=  0 I1Cent=           0 NGrid=           0
         NMat0=    1 NMatS0=    820 NMatT0=    0 NMatD0=    1 NMtDS0=    0 NMtDT0=    0
 Symmetry not used in FoFCou.

 Cycle   1  Pass 1  IDiag  1:
 E= -153.292556326928    
 DIIS: error= 5.06D-03 at cycle   1 NSaved=   1.
 NSaved= 1 IEnMin= 1 EnMin= -153.292556326928     IErMin= 1 ErrMin= 5.06D-03
 ErrMax= 5.06D-03  0.00D+00 EMaxC= 1.00D+00 BMatC= 1.35D-03 BMatP= 1.35D-03
 IDIUse=1 WtCom= 1.00D+00 WtEn= 0.00D+00
 Coeff-Com:  0.100D+01
 Coeff:      0.100D+01
 Gap=     0.878 Goal=     0.100 Shift=    0.000
 T=  429. Gap= 0.177 NK=0 IS=   14 IE=   40 IFin=   13
          NO(<0.9)=   0  NV(>0.1)=   0     13.00e < EF      0.00e >EF  Err=0.0D+00
 GapD=    0.878 DampG=2.000 DampE=1.000 DampFc=2.0000 IDamp=-1.
 RMSDP=2.73D-03 MaxDP=1.47D-02              OVMax= 4.12D-02

 Cycle   2  Pass 1  IDiag  1:
 E= -153.296021378225     Delta-E=       -0.003465051297 Rises=F Damp=F
 DIIS: error= 3.74D-03 at cycle   2 NSaved=   2.
 NSaved= 2 IEnMin= 2 EnMin= -153.296021378225     IErMin= 2 ErrMin= 3.74D-03
 ErrMax= 3.74D-03  0.00D+00 EMaxC= 1.00D+00 BMatC= 5.19D-04 BMatP= 1.35D-03
 IDIUse=1 WtCom= 1.00D+00 WtEn= 0.00D+00
 Coeff-Com:  0.299D+00 0.701D+00
 Coeff:      0.299D+00 0.701D+00
 Gap=     0.174 Goal=     0.100 Shift=    0.000
 T=  374. Gap= 0.174 NK=0 IS=   14 IE=   40 IFin=   13
          NO(<0.9)=   0  NV(>0.1)=   0     13.00e < EF      0.00e >EF  Err=0.0D+00
 GapD=    0.174 DampG=1.000 DampE=1.000 DampFc=1.0000 IDamp=-1.
 RMSDP=1.33D-03 MaxDP=9.38D-03 DE=-3.47D-03 OVMax= 2.22D-02

 Cycle   3  Pass 1  IDiag  1:
 E= -153.295614140119     Delta-E=        0.000407238106 Rises=F Damp=F
 DIIS: error= 4.87D-03 at cycle   3 NSaved=   3.
 NSaved= 3 IEnMin= 2 EnMin= -153.296021378225     IErMin= 2 ErrMin= 3.74D-03
 ErrMax= 4.87D-03  0.00D+00 EMaxC= 1.00D+00 BMatC= 8.76D-04 BMatP= 5.19D-04
 IDIUse=1 WtCom= 1.00D+00 WtEn= 0.00D+00
 Coeff-Com: -0.466D-01 0.586D+00 0.460D+00
 Coeff:     -0.466D-01 0.586D+00 0.460D+00
 Gap=     0.177 Goal=   None    Shift=    0.000
 T=  365. Gap= 0.176 NK=0 IS=   14 IE=   40 IFin=   13
          NO(<0.9)=   0  NV(>0.1)=   0     13.00e < EF      0.00e >EF  Err=0.0D+00
 RMSDP=9.51D-04 MaxDP=8.17D-03 DE= 4.07D-04 OVMax= 1.62D-02

 Cycle   4  Pass 1  IDiag  1:
 E= -153.296649219778     Delta-E=       -0.001035079660 Rises=F Damp=F
 DIIS: error= 3.89D-04 at cycle   4 NSaved=   4.
 NSaved= 4 IEnMin= 4 EnMin= -153.296649219778     IErMin= 4 ErrMin= 3.89D-04
 ErrMax= 3.89D-04  0.00D+00 EMaxC= 1.00D+00 BMatC= 8.07D-06 BMatP= 5.19D-04
 IDIUse=1 WtCom= 1.00D+00 WtEn= 0.00D+00
 Coeff-Com: -0.240D-01 0.153D+00 0.174D+00 0.697D+00
 Coeff:     -0.240D-01 0.153D+00 0.174D+00 0.697D+00
 Gap=     0.176 Goal=     0.100 Shift=    0.000
 RMSDP=1.36D-04 MaxDP=9.02D-04 DE=-1.04D-03 OVMax= 1.37D-03

 Cycle   5  Pass 1  IDiag  1:
 E= -153.296659642852     Delta-E=       -0.000010423073 Rises=F Damp=F
 DIIS: error= 8.55D-05 at cycle   5 NSaved=   5.
 NSaved= 5 IEnMin= 5 EnMin= -153.296659642852     IErMin= 5 ErrMin= 8.55D-05
 ErrMax= 8.55D-05  0.00D+00 EMaxC= 1.00D+00 BMatC= 4.16D-07 BMatP= 8.07D-06
 IDIUse=1 WtCom= 1.00D+00 WtEn= 0.00D+00
 Coeff-Com: -0.752D-04-0.254D-01 0.581D-02 0.142D+00 0.878D+00
 Coeff:     -0.752D-04-0.254D-01 0.581D-02 0.142D+00 0.878D+00
 Gap=     0.176 Goal=     0.100 Shift=    0.000
 RMSDP=3.63D-05 MaxDP=2.69D-04 DE=-1.04D-05 OVMax= 5.87D-04

 Cycle   6  Pass 1  IDiag  1:
 E= -153.296660435748     Delta-E=       -0.000000792896 Rises=F Damp=F
 DIIS: error= 1.62D-05 at cycle   6 NSaved=   6.
 NSaved= 6 IEnMin= 6 EnMin= -153.296660435748     IErMin= 6 ErrMin= 1.62D-05
 ErrMax= 1.62D-05  0.00D+00 EMaxC= 1.00D+00 BMatC= 9.37D-09 BMatP= 4.16D-07
 IDIUse=1 WtCom= 1.00D+00 WtEn= 0.00D+00
 Coeff-Com:  0.130D-02-0.128D-01-0.108D-01-0.195D-01 0.133D+00 0.908D+00
 Coeff:      0.130D-02-0.128D-01-0.108D-01-0.195D-01 0.133D+00 0.908D+00
 Gap=     0.176 Goal=     0.100 Shift=    0.000
 RMSDP=7.55D-06 MaxDP=4.23D-05 DE=-7.93D-07 OVMax= 2.00D-04

 Cycle   7  Pass 1  IDiag  1:
 E= -153.296660466461     Delta-E=       -0.000000030713 Rises=F Damp=F
 DIIS: error= 1.83D-06 at cycle   7 NSaved=   7.
 NSaved= 7 IEnMin= 7 EnMin= -153.296660466461     IErMin= 7 ErrMin= 1.83D-06
 ErrMax= 1.83D-06  0.00D+00 EMaxC= 1.00D+00 BMatC= 1.22D-10 BMatP= 9.37D-09
 IDIUse=1 WtCom= 1.00D+00 WtEn= 0.00D+00
 Coeff-Com:  0.703D-04 0.167D-03-0.801D-03-0.711D-02-0.182D-01 0.558D-01
 Coeff-Com:  0.970D+00
 Coeff:      0.703D-04 0.167D-03-0.801D-03-0.711D-02-0.182D-01 0.558D-01
 Coeff:      0.970D+00
 Gap=     0.176 Goal=     0.100 Shift=    0.000
 RMSDP=1.45D-06 MaxDP=1.39D-05 DE=-3.07D-08 OVMax= 2.09D-05

 Cycle   8  Pass 1  IDiag  1:
 E= -153.296660466977     Delta-E=       -0.000000000516 Rises=F Damp=F
 DIIS: error= 4.54D-07 at cycle   8 NSaved=   8.
 NSaved= 8 IEnMin= 8 EnMin= -153.296660466977     IErMin= 8 ErrMin= 4.54D-07
 ErrMax= 4.54D-07  0.00D+00 EMaxC= 1.00D+00 BMatC= 7.63D-12 BMatP= 1.22D-10
 IDIUse=1 WtCom= 1.00D+00 WtEn= 0.00D+00
 Coeff-Com: -0.147D-04 0.326D-03 0.932D-04-0.105D-02-0.652D-02-0.807D-02
 Coeff-Com:  0.179D+00 0.837D+00
 Coeff:     -0.147D-04 0.326D-03 0.932D-04-0.105D-02-0.652D-02-0.807D-02
 Coeff:      0.179D+00 0.837D+00
 Gap=     0.176 Goal=     0.100 Shift=    0.000
 RMSDP=2.13D-07 MaxDP=2.49D-06 DE=-5.16D-10 OVMax= 3.31D-06

 Cycle   9  Pass 1  IDiag  1:
 E= -153.296660466978     Delta-E=       -0.000000000002 Rises=F Damp=F
 DIIS: error= 6.07D-07 at cycle   9 NSaved=   9.
 NSaved= 9 IEnMin= 9 EnMin= -153.296660466978     IErMin= 8 ErrMin= 4.54D-07
 ErrMax= 6.07D-07  0.00D+00 EMaxC= 1.00D+00 BMatC= 9.51D-12 BMatP= 7.63D-12
 IDIUse=1 WtCom= 1.00D+00 WtEn= 0.00D+00
 Coeff-Com: -0.154D-04 0.189D-03 0.130D-03-0.207D-04-0.242D-02-0.991D-02
 Coeff-Com:  0.213D-01 0.549D+00 0.442D+00
 Coeff:     -0.154D-04 0.189D-03 0.130D-03-0.207D-04-0.242D-02-0.991D-02
 Coeff:      0.213D-01 0.549D+00 0.442D+00
 Gap=     0.176 Goal=     0.100 Shift=    0.000
 RMSDP=1.08D-07 MaxDP=1.04D-06 DE=-1.82D-12 OVMax= 1.52D-06

 Cycle  10  Pass 1  IDiag  1:
 E= -153.296660466991     Delta-E=       -0.000000000013 Rises=F Damp=F
 DIIS: error= 1.32D-07 at cycle  10 NSaved=  10.
 NSaved=10 IEnMin=10 EnMin= -153.296660466991     IErMin=10 ErrMin= 1.32D-07
 ErrMax= 1.32D-07  0.00D+00 EMaxC= 1.00D+00 BMatC= 4.97D-13 BMatP= 7.63D-12
 IDIUse=1 WtCom= 1.00D+00 WtEn= 0.00D+00
 Coeff-Com: -0.768D-05 0.845D-04 0.661D-04 0.651D-04-0.909D-03-0.505D-02
 Coeff-Com: -0.242D-02 0.260D+00 0.254D+00 0.494D+00
 Coeff:     -0.768D-05 0.845D-04 0.661D-04 0.651D-04-0.909D-03-0.505D-02
 Coeff:     -0.242D-02 0.260D+00 0.254D+00 0.494D+00
 Gap=     0.176 Goal=     0.100 Shift=    0.000
 RMSDP=2.64D-08 MaxDP=1.81D-07 DE=-1.26D-11 OVMax= 4.02D-07

 Cycle  11  Pass 1  IDiag  1:
 E= -153.296660466990     Delta-E=        0.000000000001 Rises=F Damp=F
 DIIS: error= 6.06D-08 at cycle  11 NSaved=  11.
 NSaved=11 IEnMin=10 EnMin= -153.296660466991     IErMin=11 ErrMin= 6.06D-08
 ErrMax= 6.06D-08  0.00D+00 EMaxC= 1.00D+00 BMatC= 8.16D-14 BMatP= 4.97D-13
 IDIUse=1 WtCom= 1.00D+00 WtEn= 0.00D+00
 Coeff-Com: -0.607D-07-0.535D-05 0.790D-06 0.508D-04 0.189D-03-0.952D-04
 Coeff-Com: -0.954D-02-0.423D-02 0.264D-01 0.306D+00 0.681D+00
 Coeff:     -0.607D-07-0.535D-05 0.790D-06 0.508D-04 0.189D-03-0.952D-04
 Coeff:     -0.954D-02-0.423D-02 0.264D-01 0.306D+00 0.681D+00
 Gap=     0.176 Goal=     0.100 Shift=    0.000
 RMSDP=1.03D-08 MaxDP=7.80D-08 DE= 1.08D-12 OVMax= 1.38D-07

 Cycle  12  Pass 1  IDiag  1:
 E= -153.296660466990     Delta-E=        0.000000000000 Rises=F Damp=F
 DIIS: error= 1.20D-09 at cycle  12 NSaved=  12.
 NSaved=12 IEnMin=10 EnMin= -153.296660466991     IErMin=12 ErrMin= 1.20D-09
 ErrMax= 1.20D-09  0.00D+00 EMaxC= 1.00D+00 BMatC= 8.28D-17 BMatP= 8.16D-14
 IDIUse=1 WtCom= 1.00D+00 WtEn= 0.00D+00
 Coeff-Com:  0.101D-06-0.101D-05-0.933D-06-0.819D-06 0.128D-04 0.993D-04
 Coeff-Com: -0.107D-03-0.324D-02-0.313D-02-0.516D-02 0.105D-01 0.100D+01
 Coeff:      0.101D-06-0.101D-05-0.933D-06-0.819D-06 0.128D-04 0.993D-04
 Coeff:     -0.107D-03-0.324D-02-0.313D-02-0.516D-02 0.105D-01 0.100D+01
 Gap=     0.176 Goal=     0.100 Shift=    0.000
 RMSDP=8.74D-10 MaxDP=4.66D-09 DE= 0.00D+00 OVMax= 1.08D-08

 SCF Done:  E(RB3LYP) =  -153.296660467     A.U. after   12 cycles
            NFock= 12  Conv=0.87D-09     -V/T= 2.0051
 KE= 1.525258815494D+02 PE=-5.228714146072D+02 EE= 1.331295002518D+02
 Leave Link  502 at Thu Mar 31 22:24:42 2022, MaxMem=    33554432 cpu:         3.0
 (Enter C:\G09W\l701.exe)
 Compute integral first derivatives.
 ... and contract with generalized density number  0.
 R6Disp: Adding Grimme-D3 dispersion energy 1st derivatives to the gradient.
 Leave Link  701 at Thu Mar 31 22:24:42 2022, MaxMem=    33554432 cpu:         0.0
 (Enter C:\G09W\l702.exe)
 L702 exits ... SP integral derivatives will be done elsewhere.
 Leave Link  702 at Thu Mar 31 22:24:42 2022, MaxMem=    33554432 cpu:         0.0
 (Enter C:\G09W\l703.exe)
 Compute integral first derivatives, UseDBF=F ICtDFT=           0.
 Integral derivatives from FoFJK, PRISM(SPDF).
 Calling FoFJK, ICntrl=      2127 FMM=F ISym2X=0 I1Cent= 0 IOpClX= 0 NMat=1 NMatS=1 NMatT=0.
 FoFJK:  IHMeth= 1 ICntrl=    2127 DoSepK=F KAlg= 0 I1Cent=   0 FoldK=F
 IRaf=         0 NMat=   1 IRICut=       1 DoRegI=T DoRafI=F ISym2E= 0.
 FoFCou: FMM=F IPFlag=           0 FMFlag=      100000 FMFlg1=         800
         NFxFlg=           0 DoJE=F BraDBF=F KetDBF=F FulRan=T
         wScrn=  0.000000 ICntrl=    2127 IOpCl=  0 I1Cent=           0 NGrid=           0
         NMat0=    1 NMatS0=      1 NMatT0=    0 NMatD0=    1 NMtDS0=    0 NMtDT0=    0
 Symmetry not used in FoFCou.
 Leave Link  703 at Thu Mar 31 22:24:43 2022, MaxMem=    33554432 cpu:         0.0
 (Enter C:\G09W\l716.exe)
 Dipole        = 1.35029219D+00 3.67068083D-05 8.52649778D-05
 -------------------------------------------------------------------
 Center     Atomic                   Forces (Hartrees/Bohr)
 Number     Number              X              Y              Z
 -------------------------------------------------------------------
      1        6           0.001597642    0.003017719   -0.001322323
      2        6           0.002512375    0.006018919   -0.006431743
      3        6           0.002518064   -0.006011124    0.006412196
      4        6           0.001610160   -0.003023430    0.001333476
      5        1          -0.004116888   -0.001946000    0.002127442
      6        1          -0.004121353    0.001943917   -0.002119048
 -------------------------------------------------------------------
 Cartesian Forces:  Max     0.006431743 RMS     0.003688821
 Leave Link  716 at Thu Mar 31 22:24:43 2022, MaxMem=    33554432 cpu:         0.0
 (Enter C:\G09W\l103.exe)

 GradGradGradGradGradGradGradGradGradGradGradGradGradGradGradGradGradGrad
 Berny optimization.
 Using GEDIIS/GDIIS optimizer.
 FormGI is forming the generalized inverse of G from B-inverse, IUseBI=4.
 Internal  Forces:  Max     0.005055848 RMS     0.002496093
 Search for a local minimum.
 Step number  11 out of a maximum of   33
 All quantities printed in internal units (Hartrees-Bohrs-Radians)
 RMS Force = .24961D-02 SwitMx=.10000D-02 MixMth= 1
 Mixed Optimization -- RFO/linear search
 Update second derivatives using D2CorX and points    8    9   10   11
 DE= -8.36D-04 DEPred=-7.30D-04 R= 1.15D+00
 TightC=F SS=  1.41D+00  RLast= 2.28D-01 DXNew= 3.2775D+00 6.8338D-01
 Trust test= 1.15D+00 RLast= 2.28D-01 DXMaxT set to 1.95D+00
 ITU=  1  1  1  1  1  0  1  1  1  1  0
 Use linear search instead of GDIIS.
     Eigenvalues ---    0.00461   0.01096   0.01891   0.07193   0.14944
     Eigenvalues ---    0.20543   0.22793   0.24272   0.26623   0.32598
     Eigenvalues ---    0.33342   0.53605
 RFO step:  Lambda=-6.02686218D-04 EMin= 4.61116469D-03
 Quartic linear search produced a step of  0.12604.
 Iteration  1 RMS(Cart)=  0.01602728 RMS(Int)=  0.00026623
 Iteration  2 RMS(Cart)=  0.00013171 RMS(Int)=  0.00021578
 Iteration  3 RMS(Cart)=  0.00000003 RMS(Int)=  0.00021578
 ITry= 1 IFail=0 DXMaxC= 4.54D-02 DCOld= 1.00D+10 DXMaxT= 1.95D+00 DXLimC= 3.00D+00 Rises=F
 Variable       Old X    -DE/DX   Delta X   Delta X   Delta X     New X
                                 (Linear)    (Quad)   (Total)
    R1        2.64045  -0.00108   0.00262   0.01458   0.01706   2.65752
    R2        3.25035  -0.00472  -0.02346  -0.06388  -0.08727   3.16308
    R3        2.78182  -0.00329  -0.00139  -0.00501  -0.00621   2.77561
    R4        2.04662  -0.00218   0.00064  -0.00456  -0.00392   2.04271
    R5        2.64046  -0.00109   0.00262   0.01458   0.01706   2.65752
    R6        2.04662  -0.00218   0.00064  -0.00456  -0.00392   2.04270
    A1        1.38808  -0.00038   0.00382   0.00769   0.01126   1.39934
    A2        1.55085  -0.00091  -0.00427  -0.01437  -0.01845   1.53240
    A3        2.42934  -0.00365   0.00621  -0.00580   0.00018   2.42952
    A4        2.26833   0.00505  -0.00254   0.01978   0.01725   2.28558
    A5        1.55088  -0.00091  -0.00426  -0.01446  -0.01854   1.53233
    A6        2.26835   0.00506  -0.00253   0.01960   0.01707   2.28543
    A7        2.42938  -0.00365   0.00622  -0.00597   0.00002   2.42940
    A8        1.38805  -0.00037   0.00381   0.00777   0.01135   1.39940
    D1        0.57119   0.00195   0.00213   0.01398   0.01637   0.58756
    D2       -2.28637  -0.00130   0.00581   0.01217   0.01836  -2.26801
    D3       -0.61763  -0.00164  -0.00078  -0.00903  -0.00989  -0.62752
    D4       -0.71360  -0.00168   0.00344   0.00148   0.00524  -0.70836
    D5        2.18703  -0.00103   0.00246  -0.00429  -0.00157   2.18547
    D6        2.18670  -0.00102   0.00239  -0.00272  -0.00007   2.18664
    D7       -1.19584  -0.00037   0.00141  -0.00849  -0.00687  -1.20271
    D8        0.57119   0.00195   0.00213   0.01397   0.01636   0.58755
    D9       -2.28675  -0.00129   0.00573   0.01401   0.02010  -2.26665
         Item               Value     Threshold  Converged?
 Maximum Force            0.005056     0.000450     NO 
 RMS     Force            0.002496     0.000300     NO 
 Maximum Displacement     0.045429     0.001800     NO 
 RMS     Displacement     0.016011     0.001200     NO 
 Predicted change in Energy=-3.280343D-04
 Lowest energy point so far.  Saving SCF results.
 GradGradGradGradGradGradGradGradGradGradGradGradGradGradGradGradGradGrad

 Leave Link  103 at Thu Mar 31 22:24:43 2022, MaxMem=    33554432 cpu:         0.0
 (Enter C:\G09W\l202.exe)
                          Input orientation:                          
 ---------------------------------------------------------------------
 Center     Atomic      Atomic             Coordinates (Angstroms)
 Number     Number       Type             X           Y           Z
 ---------------------------------------------------------------------
      1          6           0        0.021153    0.256412    0.512638
      2          6           0        1.339138    0.184028    0.027514
      3          6           0        1.339189    1.651774   -0.027886
      4          6           0        0.021103    1.579399   -0.512746
      5          1           0        2.012491   -0.541419   -0.406978
      6          1           0        2.012233    2.377070    0.407325
 ---------------------------------------------------------------------
                    Distance matrix (angstroms):
                    1          2          3          4          5
     1  C    0.000000
     2  C    1.406297   0.000000
     3  C    1.994097   1.468791   0.000000
     4  C    1.673830   1.994031   1.406300   0.000000
     5  H    2.334022   1.080954   2.325326   2.911131   0.000000
     6  H    2.910787   2.325241   1.080950   2.333969   3.029962
                    6
     6  H    0.000000
 Symmetry turned off by external request.
 Stoichiometry    C4H2
 Framework group  C1[X(C4H2)]
 Deg. of freedom    12
 Full point group                 C1      NOp   1
 Rotational constants (GHZ):     17.6808258     14.6995474      9.2974395
 Leave Link  202 at Thu Mar 31 22:24:44 2022, MaxMem=    33554432 cpu:         0.0
 (Enter C:\G09W\l301.exe)
 Standard basis: 6-31 (6D, 7F)
 Ernie: Thresh=  0.10000D-02 Tol=  0.10000D-05 Strict=F.
    40 basis functions,    96 primitive gaussians,    40 cartesian basis functions
    13 alpha electrons       13 beta electrons
       nuclear repulsion energy        84.2337432204 Hartrees.
 IExCor=  402 DFT=T Ex+Corr=B3LYP ExCW=0 ScaHFX=  0.200000
 ScaDFX=  0.800000  0.720000  1.000000  0.810000 ScalE2=  1.000000  1.000000
 IRadAn=      5 IRanWt=     -1 IRanGd=            0 ICorTp=0 IEmpDi=131
 NAtoms=    6 NActive=    6 NUniq=    6 SFac= 1.00D+00 NAtFMM=   60 NAOKFM=F Big=F
 Integral buffers will be    131072 words long.
 Raffenetti 2 integral format.
 Two-electron integral symmetry is turned off.
 R6Disp:  Grimme-D3 Dispersion energy=       -0.0012353258 Hartrees.
 Nuclear repulsion after empirical dispersion term =       84.2325078946 Hartrees.
 Leave Link  301 at Thu Mar 31 22:24:44 2022, MaxMem=    33554432 cpu:         0.0
 (Enter C:\G09W\l302.exe)
 NPDir=0 NMtPBC=     1 NCelOv=     1 NCel=       1 NClECP=     1 NCelD=      1
         NCelK=      1 NCelE2=     1 NClLst=     1 CellRange=     0.0.
 One-electron integrals computed using PRISM.
 NBasis=    40 RedAO= T EigKep=  5.26D-03  NBF=    40
 NBsUse=    40 1.00D-06 EigRej= -1.00D+00 NBFU=    40
 Precomputing XC quadrature grid using
 IXCGrd= 4 IRadAn=           5 IRanWt=          -1 IRanGd=           0 AccXCQ= 0.00D+00.
 Generated NRdTot=       0 NPtTot=           0 NUsed=           0 NTot=          32
 NSgBfM=    40    40    40    40    40 MxSgAt=     6 MxSgA2=     6.
 Leave Link  302 at Thu Mar 31 22:24:44 2022, MaxMem=    33554432 cpu:         0.0
 (Enter C:\G09W\l303.exe)
 DipDrv:  MaxL=1.
 Leave Link  303 at Thu Mar 31 22:24:44 2022, MaxMem=    33554432 cpu:         0.0
 (Enter C:\G09W\l401.exe)
 Initial guess from the checkpoint file:  "C:\G09W\Scratch\Gau-27908.chk"
 B after Tr=     0.003999    0.000097    0.003530
         Rot=    1.000000    0.000992   -0.000067    0.000011 Ang=   0.11 deg.
 Guess basis will be translated and rotated to current coordinates.
 JPrj=2 DoOrth=T DoCkMO=T.
 Generating alternative initial guess.
 ExpMin= 1.61D-01 ExpMax= 3.05D+03 ExpMxC= 4.57D+02 IAcc=2 IRadAn=         4 AccDes= 0.00D+00
 Harris functional with IExCor=  402 and IRadAn=       4 diagonalized for initial guess.
 HarFok:  IExCor=  402 AccDes= 0.00D+00 IRadAn=         4 IDoV= 1 UseB2=F ITyADJ=14
 ICtDFT=  3500011 ScaDFX=  1.000000  1.000000  1.000000  1.000000
 FoFCou: FMM=F IPFlag=           0 FMFlag=      100000 FMFlg1=           0
         NFxFlg=           0 DoJE=T BraDBF=F KetDBF=T FulRan=T
         wScrn=  0.000000 ICntrl=     500 IOpCl=  0 I1Cent=   200000004 NGrid=           0
         NMat0=    1 NMatS0=      1 NMatT0=    0 NMatD0=    1 NMtDS0=    0 NMtDT0=    0
 Symmetry not used in FoFCou.
 Harris En= -153.288345927263    
 Leave Link  401 at Thu Mar 31 22:24:45 2022, MaxMem=    33554432 cpu:         1.0
 (Enter C:\G09W\l502.exe)
 Closed shell SCF:
 Using DIIS extrapolation, IDIIS=    10.
 Two-electron integral symmetry not used.
 Keep R1 ints in memory in canonical form, NReq=1459026.
 IVT=      259318 IEndB=      259318 NGot=    33554432 MDV=    32958505
 LenX=    32958505 LenY=    32956464
 Requested convergence on RMS density matrix=1.00D-08 within 500 cycles.
 Requested convergence on MAX density matrix=1.00D-06.
 Requested convergence on             energy=1.00D-06.
 Level shift goal  0.100 maximum shift  0.100.
 No special actions if energy rises.
 Dynamic level shift is on during FON iterations.
 FoFCou: FMM=F IPFlag=           0 FMFlag=           0 FMFlg1=           0
         NFxFlg=           0 DoJE=F BraDBF=F KetDBF=F FulRan=T
         wScrn=  0.000000 ICntrl=     600 IOpCl=  0 I1Cent=           0 NGrid=           0
         NMat0=    1 NMatS0=    820 NMatT0=    0 NMatD0=    1 NMtDS0=    0 NMtDT0=    0
 Symmetry not used in FoFCou.

 Cycle   1  Pass 1  IDiag  1:
 E= -153.295961552702    
 DIIS: error= 2.55D-03 at cycle   1 NSaved=   1.
 NSaved= 1 IEnMin= 1 EnMin= -153.295961552702     IErMin= 1 ErrMin= 2.55D-03
 ErrMax= 2.55D-03  0.00D+00 EMaxC= 1.00D+00 BMatC= 3.91D-04 BMatP= 3.91D-04
 IDIUse=1 WtCom= 1.00D+00 WtEn= 0.00D+00
 Coeff-Com:  0.100D+01
 Coeff:      0.100D+01
 Gap=     0.891 Goal=     0.100 Shift=    0.000
 T=   16. Gap= 0.176 NK=0 IS=   14 IE=   40 IFin=   13
          NO(<0.9)=   0  NV(>0.1)=   0     13.00e < EF      0.00e >EF  Err=0.0D+00
 GapD=    0.891 DampG=2.000 DampE=1.000 DampFc=2.0000 IDamp=-1.
 RMSDP=1.57D-03 MaxDP=7.76D-03              OVMax= 1.96D-02

 Cycle   2  Pass 1  IDiag  1:
 E= -153.296997395683     Delta-E=       -0.001035842982 Rises=F Damp=F
 DIIS: error= 2.01D-03 at cycle   2 NSaved=   2.
 NSaved= 2 IEnMin= 2 EnMin= -153.296997395683     IErMin= 2 ErrMin= 2.01D-03
 ErrMax= 2.01D-03  0.00D+00 EMaxC= 1.00D+00 BMatC= 1.42D-04 BMatP= 3.91D-04
 IDIUse=1 WtCom= 1.00D+00 WtEn= 0.00D+00
 Coeff-Com:  0.287D+00 0.713D+00
 Coeff:      0.287D+00 0.713D+00
 Gap=     0.174 Goal=     0.100 Shift=    0.000
 GapD=    0.174 DampG=1.000 DampE=1.000 DampFc=1.0000 IDamp=-1.
 RMSDP=7.37D-04 MaxDP=5.33D-03 DE=-1.04D-03 OVMax= 1.20D-02

 Cycle   3  Pass 1  IDiag  1:
 E= -153.296864175898     Delta-E=        0.000133219785 Rises=F Damp=F
 DIIS: error= 2.71D-03 at cycle   3 NSaved=   3.
 NSaved= 3 IEnMin= 2 EnMin= -153.296997395683     IErMin= 2 ErrMin= 2.01D-03
 ErrMax= 2.71D-03  0.00D+00 EMaxC= 1.00D+00 BMatC= 2.63D-04 BMatP= 1.42D-04
 IDIUse=1 WtCom= 1.00D+00 WtEn= 0.00D+00
 Coeff-Com: -0.499D-01 0.599D+00 0.451D+00
 Coeff:     -0.499D-01 0.599D+00 0.451D+00
 Gap=     0.176 Goal=   None    Shift=    0.000
 RMSDP=5.19D-04 MaxDP=4.27D-03 DE= 1.33D-04 OVMax= 9.03D-03

 Cycle   4  Pass 1  IDiag  1:
 E= -153.297176533792     Delta-E=       -0.000312357894 Rises=F Damp=F
 DIIS: error= 1.92D-04 at cycle   4 NSaved=   4.
 NSaved= 4 IEnMin= 4 EnMin= -153.297176533792     IErMin= 4 ErrMin= 1.92D-04
 ErrMax= 1.92D-04  0.00D+00 EMaxC= 1.00D+00 BMatC= 1.82D-06 BMatP= 1.42D-04
 IDIUse=1 WtCom= 1.00D+00 WtEn= 0.00D+00
 Coeff-Com: -0.220D-01 0.139D+00 0.154D+00 0.730D+00
 Coeff:     -0.220D-01 0.139D+00 0.154D+00 0.730D+00
 Gap=     0.176 Goal=     0.100 Shift=    0.000
 RMSDP=7.01D-05 MaxDP=4.59D-04 DE=-3.12D-04 OVMax= 8.79D-04

 Cycle   5  Pass 1  IDiag  1:
 E= -153.297179081766     Delta-E=       -0.000002547974 Rises=F Damp=F
 DIIS: error= 3.88D-05 at cycle   5 NSaved=   5.
 NSaved= 5 IEnMin= 5 EnMin= -153.297179081766     IErMin= 5 ErrMin= 3.88D-05
 ErrMax= 3.88D-05  0.00D+00 EMaxC= 1.00D+00 BMatC= 1.00D-07 BMatP= 1.82D-06
 IDIUse=1 WtCom= 1.00D+00 WtEn= 0.00D+00
 Coeff-Com:  0.792D-03-0.339D-01-0.316D-02 0.167D+00 0.869D+00
 Coeff:      0.792D-03-0.339D-01-0.316D-02 0.167D+00 0.869D+00
 Gap=     0.176 Goal=     0.100 Shift=    0.000
 RMSDP=1.93D-05 MaxDP=1.20D-04 DE=-2.55D-06 OVMax= 3.39D-04

 Cycle   6  Pass 1  IDiag  1:
 E= -153.297179299403     Delta-E=       -0.000000217637 Rises=F Damp=F
 DIIS: error= 8.91D-06 at cycle   6 NSaved=   6.
 NSaved= 6 IEnMin= 6 EnMin= -153.297179299403     IErMin= 6 ErrMin= 8.91D-06
 ErrMax= 8.91D-06  0.00D+00 EMaxC= 1.00D+00 BMatC= 3.13D-09 BMatP= 1.00D-07
 IDIUse=1 WtCom= 1.00D+00 WtEn= 0.00D+00
 Coeff-Com:  0.125D-02-0.130D-01-0.108D-01-0.124D-01 0.136D+00 0.899D+00
 Coeff:      0.125D-02-0.130D-01-0.108D-01-0.124D-01 0.136D+00 0.899D+00
 Gap=     0.176 Goal=     0.100 Shift=    0.000
 RMSDP=4.39D-06 MaxDP=2.23D-05 DE=-2.18D-07 OVMax= 1.10D-04

 Cycle   7  Pass 1  IDiag  1:
 E= -153.297179308661     Delta-E=       -0.000000009258 Rises=F Damp=F
 DIIS: error= 1.07D-06 at cycle   7 NSaved=   7.
 NSaved= 7 IEnMin= 7 EnMin= -153.297179308661     IErMin= 7 ErrMin= 1.07D-06
 ErrMax= 1.07D-06  0.00D+00 EMaxC= 1.00D+00 BMatC= 6.20D-11 BMatP= 3.13D-09
 IDIUse=1 WtCom= 1.00D+00 WtEn= 0.00D+00
 Coeff-Com:  0.123D-03-0.470D-03-0.113D-02-0.801D-02-0.974D-02 0.120D+00
 Coeff-Com:  0.899D+00
 Coeff:      0.123D-03-0.470D-03-0.113D-02-0.801D-02-0.974D-02 0.120D+00
 Coeff:      0.899D+00
 Gap=     0.176 Goal=     0.100 Shift=    0.000
 RMSDP=7.81D-07 MaxDP=9.61D-06 DE=-9.26D-09 OVMax= 1.10D-05

 Cycle   8  Pass 1  IDiag  1:
 E= -153.297179308778     Delta-E=       -0.000000000117 Rises=F Damp=F
 DIIS: error= 1.39D-06 at cycle   8 NSaved=   8.
 NSaved= 8 IEnMin= 8 EnMin= -153.297179308778     IErMin= 7 ErrMin= 1.07D-06
 ErrMax= 1.39D-06  0.00D+00 EMaxC= 1.00D+00 BMatC= 4.52D-11 BMatP= 6.20D-11
 IDIUse=1 WtCom= 1.00D+00 WtEn= 0.00D+00
 Coeff-Com:  0.838D-05 0.403D-03-0.104D-03-0.425D-02-0.130D-01 0.264D-01
 Coeff-Com:  0.533D+00 0.458D+00
 Coeff:      0.838D-05 0.403D-03-0.104D-03-0.425D-02-0.130D-01 0.264D-01
 Coeff:      0.533D+00 0.458D+00
 Gap=     0.176 Goal=     0.100 Shift=    0.000
 RMSDP=2.63D-07 MaxDP=2.78D-06 DE=-1.17D-10 OVMax= 3.61D-06

 Cycle   9  Pass 1  IDiag  1:
 E= -153.297179308829     Delta-E=       -0.000000000051 Rises=F Damp=F
 DIIS: error= 3.19D-07 at cycle   9 NSaved=   9.
 NSaved= 9 IEnMin= 9 EnMin= -153.297179308829     IErMin= 9 ErrMin= 3.19D-07
 ErrMax= 3.19D-07  0.00D+00 EMaxC= 1.00D+00 BMatC= 4.05D-12 BMatP= 4.52D-11
 IDIUse=1 WtCom= 1.00D+00 WtEn= 0.00D+00
 Coeff-Com: -0.114D-04 0.273D-03 0.948D-04-0.123D-02-0.560D-02-0.103D-02
 Coeff-Com:  0.155D+00 0.250D+00 0.602D+00
 Coeff:     -0.114D-04 0.273D-03 0.948D-04-0.123D-02-0.560D-02-0.103D-02
 Coeff:      0.155D+00 0.250D+00 0.602D+00
 Gap=     0.176 Goal=     0.100 Shift=    0.000
 RMSDP=8.95D-08 MaxDP=5.48D-07 DE=-5.11D-11 OVMax= 1.43D-06

 Cycle  10  Pass 1  IDiag  1:
 E= -153.297179308834     Delta-E=       -0.000000000005 Rises=F Damp=F
 DIIS: error= 2.64D-07 at cycle  10 NSaved=  10.
 NSaved=10 IEnMin=10 EnMin= -153.297179308834     IErMin=10 ErrMin= 2.64D-07
 ErrMax= 2.64D-07  0.00D+00 EMaxC= 1.00D+00 BMatC= 1.53D-12 BMatP= 4.05D-12
 IDIUse=1 WtCom= 1.00D+00 WtEn= 0.00D+00
 Coeff-Com: -0.897D-05 0.106D-03 0.814D-04-0.366D-04-0.130D-02-0.535D-02
 Coeff-Com:  0.432D-03 0.853D-01 0.429D+00 0.491D+00
 Coeff:     -0.897D-05 0.106D-03 0.814D-04-0.366D-04-0.130D-02-0.535D-02
 Coeff:      0.432D-03 0.853D-01 0.429D+00 0.491D+00
 Gap=     0.176 Goal=     0.100 Shift=    0.000
 RMSDP=3.36D-08 MaxDP=2.66D-07 DE=-4.83D-12 OVMax= 4.95D-07

 Cycle  11  Pass 1  IDiag  1:
 E= -153.297179308834     Delta-E=        0.000000000000 Rises=F Damp=F
 DIIS: error= 8.47D-09 at cycle  11 NSaved=  11.
 NSaved=11 IEnMin=10 EnMin= -153.297179308834     IErMin=11 ErrMin= 8.47D-09
 ErrMax= 8.47D-09  0.00D+00 EMaxC= 1.00D+00 BMatC= 3.45D-15 BMatP= 1.53D-12
 IDIUse=1 WtCom= 1.00D+00 WtEn= 0.00D+00
 Coeff-Com: -0.118D-06-0.354D-05 0.547D-06 0.518D-04 0.158D-03-0.227D-03
 Coeff-Com: -0.904D-02-0.510D-02 0.116D-01 0.453D-01 0.957D+00
 Coeff:     -0.118D-06-0.354D-05 0.547D-06 0.518D-04 0.158D-03-0.227D-03
 Coeff:     -0.904D-02-0.510D-02 0.116D-01 0.453D-01 0.957D+00
 Gap=     0.176 Goal=     0.100 Shift=    0.000
 RMSDP=5.31D-09 MaxDP=5.22D-08 DE= 3.41D-13 OVMax= 5.45D-08

 SCF Done:  E(RB3LYP) =  -153.297179309     A.U. after   11 cycles
            NFock= 11  Conv=0.53D-08     -V/T= 2.0050
 KE= 1.525397284595D+02 PE=-5.234943968641D+02 EE= 1.334249812012D+02
 Leave Link  502 at Thu Mar 31 22:24:47 2022, MaxMem=    33554432 cpu:         2.0
 (Enter C:\G09W\l701.exe)
 Compute integral first derivatives.
 ... and contract with generalized density number  0.
 R6Disp: Adding Grimme-D3 dispersion energy 1st derivatives to the gradient.
 Leave Link  701 at Thu Mar 31 22:24:48 2022, MaxMem=    33554432 cpu:         0.0
 (Enter C:\G09W\l702.exe)
 L702 exits ... SP integral derivatives will be done elsewhere.
 Leave Link  702 at Thu Mar 31 22:24:48 2022, MaxMem=    33554432 cpu:         0.0
 (Enter C:\G09W\l703.exe)
 Compute integral first derivatives, UseDBF=F ICtDFT=           0.
 Integral derivatives from FoFJK, PRISM(SPDF).
 Calling FoFJK, ICntrl=      2127 FMM=F ISym2X=0 I1Cent= 0 IOpClX= 0 NMat=1 NMatS=1 NMatT=0.
 FoFJK:  IHMeth= 1 ICntrl=    2127 DoSepK=F KAlg= 0 I1Cent=   0 FoldK=F
 IRaf=         0 NMat=   1 IRICut=       1 DoRegI=T DoRafI=F ISym2E= 0.
 FoFCou: FMM=F IPFlag=           0 FMFlag=      100000 FMFlg1=         800
         NFxFlg=           0 DoJE=F BraDBF=F KetDBF=F FulRan=T
         wScrn=  0.000000 ICntrl=    2127 IOpCl=  0 I1Cent=           0 NGrid=           0
         NMat0=    1 NMatS0=      1 NMatT0=    0 NMatD0=    1 NMtDS0=    0 NMtDT0=    0
 Symmetry not used in FoFCou.
 Leave Link  703 at Thu Mar 31 22:24:49 2022, MaxMem=    33554432 cpu:         1.0
 (Enter C:\G09W\l716.exe)
 Dipole        = 1.34778912D+00-3.79018096D-05 2.16889024D-04
 -------------------------------------------------------------------
 Center     Atomic                   Forces (Hartrees/Bohr)
 Number     Number              X              Y              Z
 -------------------------------------------------------------------
      1        6           0.001614321    0.000835265   -0.000901964
      2        6           0.001602867    0.010136722   -0.004159426
      3        6           0.001577524   -0.010168497    0.004222530
      4        6           0.001579341   -0.000817157    0.000868900
      5        1          -0.003195748   -0.002484371    0.001315970
      6        1          -0.003178306    0.002498038   -0.001346010
 -------------------------------------------------------------------
 Cartesian Forces:  Max     0.010168497 RMS     0.004018321
 Leave Link  716 at Thu Mar 31 22:24:49 2022, MaxMem=    33554432 cpu:         0.0
 (Enter C:\G09W\l103.exe)

 GradGradGradGradGradGradGradGradGradGradGradGradGradGradGradGradGradGrad
 Berny optimization.
 Using GEDIIS/GDIIS optimizer.
 FormGI is forming the generalized inverse of G from B-inverse, IUseBI=4.
 Internal  Forces:  Max     0.005970596 RMS     0.002339221
 Search for a local minimum.
 Step number  12 out of a maximum of   33
 All quantities printed in internal units (Hartrees-Bohrs-Radians)
 RMS Force = .23392D-02 SwitMx=.10000D-02 MixMth= 1
 Mixed Optimization -- RFO/linear search
 Update second derivatives using D2CorX and points    8    9   10   11   12
 DE= -5.19D-04 DEPred=-3.28D-04 R= 1.58D+00
 TightC=F SS=  1.41D+00  RLast= 1.06D-01 DXNew= 3.2775D+00 3.1817D-01
 Trust test= 1.58D+00 RLast= 1.06D-01 DXMaxT set to 1.95D+00
 ITU=  1  1  1  1  1  1  0  1  1  1  1  0
 Use linear search instead of GDIIS.
     Eigenvalues ---    0.00471   0.01109   0.01704   0.06836   0.11830
     Eigenvalues ---    0.14874   0.22849   0.26537   0.29470   0.32598
     Eigenvalues ---    0.33976   0.49300
 RFO step:  Lambda=-5.52693663D-04 EMin= 4.70531194D-03
 Quartic linear search produced a step of  1.14723.
 Iteration  1 RMS(Cart)=  0.02381101 RMS(Int)=  0.00079362
 Iteration  2 RMS(Cart)=  0.00047514 RMS(Int)=  0.00057028
 Iteration  3 RMS(Cart)=  0.00000029 RMS(Int)=  0.00057028
 ITry= 1 IFail=0 DXMaxC= 5.31D-02 DCOld= 1.00D+10 DXMaxT= 1.95D+00 DXLimC= 3.00D+00 Rises=F
 Variable       Old X    -DE/DX   Delta X   Delta X   Delta X     New X
                                 (Linear)    (Quad)   (Total)
    R1        2.65752  -0.00130   0.01957   0.00538   0.02449   2.68200
    R2        3.16308  -0.00311  -0.10012  -0.00307  -0.10284   3.06024
    R3        2.77561  -0.00597  -0.00712  -0.02108  -0.02775   2.74787
    R4        2.04271  -0.00085  -0.00449   0.00067  -0.00382   2.03889
    R5        2.65752  -0.00128   0.01957   0.00537   0.02453   2.68205
    R6        2.04270  -0.00084  -0.00450   0.00071  -0.00379   2.03891
    A1        1.39934  -0.00090   0.01292  -0.00481   0.00755   1.40690
    A2        1.53240   0.00006  -0.02117   0.00017  -0.02068   1.51172
    A3        2.42952  -0.00378   0.00021  -0.02148  -0.02174   2.40778
    A4        2.28558   0.00411   0.01980   0.02447   0.04434   2.32993
    A5        1.53233   0.00008  -0.02127   0.00080  -0.02020   1.51213
    A6        2.28543   0.00411   0.01958   0.02578   0.04547   2.33090
    A7        2.42940  -0.00379   0.00002  -0.02026  -0.02081   2.40859
    A8        1.39940  -0.00092   0.01302  -0.00536   0.00711   1.40650
    D1        0.58756   0.00144   0.01878   0.00799   0.02744   0.61500
    D2       -2.26801  -0.00129   0.02106  -0.01131   0.01069  -2.25732
    D3       -0.62752  -0.00047  -0.01134  -0.00240  -0.01366  -0.64118
    D4       -0.70836  -0.00128   0.00601  -0.00697  -0.00003  -0.70839
    D5        2.18547  -0.00093  -0.00180   0.00861   0.00768   2.19314
    D6        2.18664  -0.00095  -0.00008  -0.00207  -0.00157   2.18507
    D7       -1.20271  -0.00060  -0.00788   0.01351   0.00613  -1.19658
    D8        0.58755   0.00144   0.01877   0.00804   0.02746   0.61502
    D9       -2.26665  -0.00133   0.02306  -0.02371   0.00055  -2.26610
         Item               Value     Threshold  Converged?
 Maximum Force            0.005971     0.000450     NO 
 RMS     Force            0.002339     0.000300     NO 
 Maximum Displacement     0.053086     0.001800     NO 
 RMS     Displacement     0.023829     0.001200     NO 
 Predicted change in Energy=-5.676591D-04
 Lowest energy point so far.  Saving SCF results.
 GradGradGradGradGradGradGradGradGradGradGradGradGradGradGradGradGradGrad

 Leave Link  103 at Thu Mar 31 22:24:49 2022, MaxMem=    33554432 cpu:         0.0
 (Enter C:\G09W\l202.exe)
                          Input orientation:                          
 ---------------------------------------------------------------------
 Center     Atomic      Atomic             Coordinates (Angstroms)
 Number     Number       Type             X           Y           Z
 ---------------------------------------------------------------------
      1          6           0        0.022441    0.283775    0.503419
      2          6           0        1.351948    0.190845    0.015505
      3          6           0        1.351433    1.644673   -0.013066
      4          6           0        0.023221    1.551307   -0.504478
      5          1           0        1.997745   -0.560099   -0.412423
      6          1           0        1.998519    2.396764    0.410911
 ---------------------------------------------------------------------
                    Distance matrix (angstroms):
                    1          2          3          4          5
     1  C    0.000000
     2  C    1.419256   0.000000
     3  C    1.971046   1.454108   0.000000
     4  C    1.619412   1.971485   1.419278   0.000000
     5  H    2.335105   1.078932   2.331999   2.892275   0.000000
     6  H    2.894506   2.332483   1.078943   2.335495   3.069351
                    6
     6  H    0.000000
 Symmetry turned off by external request.
 Stoichiometry    C4H2
 Framework group  C1[X(C4H2)]
 Deg. of freedom    12
 Full point group                 C1      NOp   1
 Rotational constants (GHZ):     17.4570698     15.2365433      9.4910220
 Leave Link  202 at Thu Mar 31 22:24:49 2022, MaxMem=    33554432 cpu:         0.0
 (Enter C:\G09W\l301.exe)
 Standard basis: 6-31 (6D, 7F)
 Ernie: Thresh=  0.10000D-02 Tol=  0.10000D-05 Strict=F.
    40 basis functions,    96 primitive gaussians,    40 cartesian basis functions
    13 alpha electrons       13 beta electrons
       nuclear repulsion energy        84.7328872832 Hartrees.
 IExCor=  402 DFT=T Ex+Corr=B3LYP ExCW=0 ScaHFX=  0.200000
 ScaDFX=  0.800000  0.720000  1.000000  0.810000 ScalE2=  1.000000  1.000000
 IRadAn=      5 IRanWt=     -1 IRanGd=            0 ICorTp=0 IEmpDi=131
 NAtoms=    6 NActive=    6 NUniq=    6 SFac= 1.00D+00 NAtFMM=   60 NAOKFM=F Big=F
 Integral buffers will be    131072 words long.
 Raffenetti 2 integral format.
 Two-electron integral symmetry is turned off.
 R6Disp:  Grimme-D3 Dispersion energy=       -0.0012315338 Hartrees.
 Nuclear repulsion after empirical dispersion term =       84.7316557493 Hartrees.
 Leave Link  301 at Thu Mar 31 22:24:49 2022, MaxMem=    33554432 cpu:         0.0
 (Enter C:\G09W\l302.exe)
 NPDir=0 NMtPBC=     1 NCelOv=     1 NCel=       1 NClECP=     1 NCelD=      1
         NCelK=      1 NCelE2=     1 NClLst=     1 CellRange=     0.0.
 One-electron integrals computed using PRISM.
 NBasis=    40 RedAO= T EigKep=  5.26D-03  NBF=    40
 NBsUse=    40 1.00D-06 EigRej= -1.00D+00 NBFU=    40
 Precomputing XC quadrature grid using
 IXCGrd= 4 IRadAn=           5 IRanWt=          -1 IRanGd=           0 AccXCQ= 0.00D+00.
 Generated NRdTot=       0 NPtTot=           0 NUsed=           0 NTot=          32
 NSgBfM=    40    40    40    40    40 MxSgAt=     6 MxSgA2=     6.
 Leave Link  302 at Thu Mar 31 22:24:50 2022, MaxMem=    33554432 cpu:         1.0
 (Enter C:\G09W\l303.exe)
 DipDrv:  MaxL=1.
 Leave Link  303 at Thu Mar 31 22:24:50 2022, MaxMem=    33554432 cpu:         0.0
 (Enter C:\G09W\l401.exe)
 Initial guess from the checkpoint file:  "C:\G09W\Scratch\Gau-27908.chk"
 B after Tr=     0.010561   -0.000553   -0.001622
         Rot=    1.000000   -0.000318    0.000404   -0.000063 Ang=  -0.06 deg.
 Guess basis will be translated and rotated to current coordinates.
 JPrj=2 DoOrth=T DoCkMO=T.
 Generating alternative initial guess.
 ExpMin= 1.61D-01 ExpMax= 3.05D+03 ExpMxC= 4.57D+02 IAcc=2 IRadAn=         4 AccDes= 0.00D+00
 Harris functional with IExCor=  402 and IRadAn=       4 diagonalized for initial guess.
 HarFok:  IExCor=  402 AccDes= 0.00D+00 IRadAn=         4 IDoV= 1 UseB2=F ITyADJ=14
 ICtDFT=  3500011 ScaDFX=  1.000000  1.000000  1.000000  1.000000
 FoFCou: FMM=F IPFlag=           0 FMFlag=      100000 FMFlg1=           0
         NFxFlg=           0 DoJE=T BraDBF=F KetDBF=T FulRan=T
         wScrn=  0.000000 ICntrl=     500 IOpCl=  0 I1Cent=   200000004 NGrid=           0
         NMat0=    1 NMatS0=      1 NMatT0=    0 NMatD0=    1 NMtDS0=    0 NMtDT0=    0
 Symmetry not used in FoFCou.
 Harris En= -153.289603292489    
 Leave Link  401 at Thu Mar 31 22:24:50 2022, MaxMem=    33554432 cpu:         0.0
 (Enter C:\G09W\l502.exe)
 Closed shell SCF:
 Using DIIS extrapolation, IDIIS=    10.
 Two-electron integral symmetry not used.
 Keep R1 ints in memory in canonical form, NReq=1459026.
 IVT=      259318 IEndB=      259318 NGot=    33554432 MDV=    32958505
 LenX=    32958505 LenY=    32956464
 Requested convergence on RMS density matrix=1.00D-08 within 500 cycles.
 Requested convergence on MAX density matrix=1.00D-06.
 Requested convergence on             energy=1.00D-06.
 Level shift goal  0.100 maximum shift  0.100.
 No special actions if energy rises.
 Dynamic level shift is on during FON iterations.
 FoFCou: FMM=F IPFlag=           0 FMFlag=           0 FMFlg1=           0
         NFxFlg=           0 DoJE=F BraDBF=F KetDBF=F FulRan=T
         wScrn=  0.000000 ICntrl=     600 IOpCl=  0 I1Cent=           0 NGrid=           0
         NMat0=    1 NMatS0=    820 NMatT0=    0 NMatD0=    1 NMtDS0=    0 NMtDT0=    0
 Symmetry not used in FoFCou.

 Cycle   1  Pass 1  IDiag  1:
 E= -153.295591809613    
 DIIS: error= 3.49D-03 at cycle   1 NSaved=   1.
 NSaved= 1 IEnMin= 1 EnMin= -153.295591809613     IErMin= 1 ErrMin= 3.49D-03
 ErrMax= 3.49D-03  0.00D+00 EMaxC= 1.00D+00 BMatC= 7.01D-04 BMatP= 7.01D-04
 IDIUse=1 WtCom= 1.00D+00 WtEn= 0.00D+00
 Coeff-Com:  0.100D+01
 Coeff:      0.100D+01
 Gap=     0.891 Goal=     0.100 Shift=    0.000
 T=  205. Gap= 0.177 NK=0 IS=   14 IE=   40 IFin=   13
          NO(<0.9)=   0  NV(>0.1)=   0     13.00e < EF      0.00e >EF  Err=0.0D+00
 GapD=    0.891 DampG=2.000 DampE=1.000 DampFc=2.0000 IDamp=-1.
 RMSDP=2.28D-03 MaxDP=1.22D-02              OVMax= 2.76D-02

 Cycle   2  Pass 1  IDiag  1:
 E= -153.297615266551     Delta-E=       -0.002023456937 Rises=F Damp=F
 DIIS: error= 2.20D-03 at cycle   2 NSaved=   2.
 NSaved= 2 IEnMin= 2 EnMin= -153.297615266551     IErMin= 2 ErrMin= 2.20D-03
 ErrMax= 2.20D-03  0.00D+00 EMaxC= 1.00D+00 BMatC= 1.66D-04 BMatP= 7.01D-04
 IDIUse=1 WtCom= 1.00D+00 WtEn= 0.00D+00
 Coeff-Com:  0.195D+00 0.805D+00
 Coeff:      0.195D+00 0.805D+00
 Gap=     0.174 Goal=     0.100 Shift=    0.000
 T=  126. Gap= 0.174 NK=0 IS=   14 IE=   40 IFin=   13
          NO(<0.9)=   0  NV(>0.1)=   0     13.00e < EF      0.00e >EF  Err=0.0D+00
 GapD=    0.174 DampG=1.000 DampE=1.000 DampFc=1.0000 IDamp=-1.
 RMSDP=9.17D-04 MaxDP=6.68D-03 DE=-2.02D-03 OVMax= 1.40D-02

 Cycle   3  Pass 1  IDiag  1:
 E= -153.297329067910     Delta-E=        0.000286198641 Rises=F Damp=F
 DIIS: error= 3.61D-03 at cycle   3 NSaved=   3.
 NSaved= 3 IEnMin= 2 EnMin= -153.297615266551     IErMin= 2 ErrMin= 2.20D-03
 ErrMax= 3.61D-03  0.00D+00 EMaxC= 1.00D+00 BMatC= 4.34D-04 BMatP= 1.66D-04
 IDIUse=1 WtCom= 1.00D+00 WtEn= 0.00D+00
 Coeff-Com: -0.478D-01 0.646D+00 0.402D+00
 Coeff:     -0.478D-01 0.646D+00 0.402D+00
 Gap=     0.176 Goal=   None    Shift=    0.000
 T=  126. Gap= 0.176 NK=0 IS=   14 IE=   40 IFin=   13
          NO(<0.9)=   0  NV(>0.1)=   0     13.00e < EF      0.00e >EF  Err=0.0D+00
 RMSDP=6.70D-04 MaxDP=5.30D-03 DE= 2.86D-04 OVMax= 1.18D-02

 Cycle   4  Pass 1  IDiag  1:
 E= -153.297846548917     Delta-E=       -0.000517481008 Rises=F Damp=F
 DIIS: error= 2.61D-04 at cycle   4 NSaved=   4.
 NSaved= 4 IEnMin= 4 EnMin= -153.297846548917     IErMin= 4 ErrMin= 2.61D-04
 ErrMax= 2.61D-04  0.00D+00 EMaxC= 1.00D+00 BMatC= 3.71D-06 BMatP= 1.66D-04
 IDIUse=1 WtCom= 1.00D+00 WtEn= 0.00D+00
 Coeff-Com: -0.243D-01 0.176D+00 0.156D+00 0.692D+00
 Coeff:     -0.243D-01 0.176D+00 0.156D+00 0.692D+00
 Gap=     0.176 Goal=     0.100 Shift=    0.000
 RMSDP=9.55D-05 MaxDP=5.62D-04 DE=-5.17D-04 OVMax= 1.31D-03

 Cycle   5  Pass 1  IDiag  1:
 E= -153.297851773062     Delta-E=       -0.000005224145 Rises=F Damp=F
 DIIS: error= 5.60D-05 at cycle   5 NSaved=   5.
 NSaved= 5 IEnMin= 5 EnMin= -153.297851773062     IErMin= 5 ErrMin= 5.60D-05
 ErrMax= 5.60D-05  0.00D+00 EMaxC= 1.00D+00 BMatC= 1.70D-07 BMatP= 3.71D-06
 IDIUse=1 WtCom= 1.00D+00 WtEn= 0.00D+00
 Coeff-Com:  0.181D-02-0.447D-01-0.746D-02 0.125D+00 0.925D+00
 Coeff:      0.181D-02-0.447D-01-0.746D-02 0.125D+00 0.925D+00
 Gap=     0.176 Goal=     0.100 Shift=    0.000
 RMSDP=2.90D-05 MaxDP=1.55D-04 DE=-5.22D-06 OVMax= 5.94D-04

 Cycle   6  Pass 1  IDiag  1:
 E= -153.297852208465     Delta-E=       -0.000000435402 Rises=F Damp=F
 DIIS: error= 1.19D-05 at cycle   6 NSaved=   6.
 NSaved= 6 IEnMin= 6 EnMin= -153.297852208465     IErMin= 6 ErrMin= 1.19D-05
 ErrMax= 1.19D-05  0.00D+00 EMaxC= 1.00D+00 BMatC= 5.64D-09 BMatP= 1.70D-07
 IDIUse=1 WtCom= 1.00D+00 WtEn= 0.00D+00
 Coeff-Com:  0.125D-02-0.151D-01-0.979D-02-0.538D-02 0.156D+00 0.873D+00
 Coeff:      0.125D-02-0.151D-01-0.979D-02-0.538D-02 0.156D+00 0.873D+00
 Gap=     0.176 Goal=     0.100 Shift=    0.000
 RMSDP=6.08D-06 MaxDP=3.31D-05 DE=-4.35D-07 OVMax= 1.39D-04

 Cycle   7  Pass 1  IDiag  1:
 E= -153.297852223080     Delta-E=       -0.000000014615 Rises=F Damp=F
 DIIS: error= 5.82D-06 at cycle   7 NSaved=   7.
 NSaved= 7 IEnMin= 7 EnMin= -153.297852223080     IErMin= 7 ErrMin= 5.82D-06
 ErrMax= 5.82D-06  0.00D+00 EMaxC= 1.00D+00 BMatC= 9.65D-10 BMatP= 5.64D-09
 IDIUse=1 WtCom= 1.00D+00 WtEn= 0.00D+00
 Coeff-Com:  0.522D-03-0.539D-02-0.433D-02-0.844D-02 0.365D-01 0.421D+00
 Coeff-Com:  0.560D+00
 Coeff:      0.522D-03-0.539D-02-0.433D-02-0.844D-02 0.365D-01 0.421D+00
 Coeff:      0.560D+00
 Gap=     0.176 Goal=     0.100 Shift=    0.000
 RMSDP=1.21D-06 MaxDP=9.63D-06 DE=-1.46D-08 OVMax= 1.80D-05

 Cycle   8  Pass 1  IDiag  1:
 E= -153.297852223988     Delta-E=       -0.000000000909 Rises=F Damp=F
 DIIS: error= 2.99D-06 at cycle   8 NSaved=   8.
 NSaved= 8 IEnMin= 8 EnMin= -153.297852223988     IErMin= 8 ErrMin= 2.99D-06
 ErrMax= 2.99D-06  0.00D+00 EMaxC= 1.00D+00 BMatC= 2.73D-10 BMatP= 9.65D-10
 IDIUse=1 WtCom= 1.00D+00 WtEn= 0.00D+00
 Coeff-Com:  0.523D-04-0.596D-04-0.482D-03-0.431D-02-0.107D-01 0.762D-01
 Coeff-Com:  0.354D+00 0.585D+00
 Coeff:      0.523D-04-0.596D-04-0.482D-03-0.431D-02-0.107D-01 0.762D-01
 Coeff:      0.354D+00 0.585D+00
 Gap=     0.176 Goal=     0.100 Shift=    0.000
 RMSDP=7.08D-07 MaxDP=5.62D-06 DE=-9.09D-10 OVMax= 1.18D-05

 Cycle   9  Pass 1  IDiag  1:
 E= -153.297852224274     Delta-E=       -0.000000000286 Rises=F Damp=F
 DIIS: error= 1.54D-06 at cycle   9 NSaved=   9.
 NSaved= 9 IEnMin= 9 EnMin= -153.297852224274     IErMin= 9 ErrMin= 1.54D-06
 ErrMax= 1.54D-06  0.00D+00 EMaxC= 1.00D+00 BMatC= 5.84D-11 BMatP= 2.73D-10
 IDIUse=1 WtCom= 1.00D+00 WtEn= 0.00D+00
 Coeff-Com: -0.170D-04 0.505D-03 0.119D-03-0.213D-02-0.111D-01 0.993D-02
 Coeff-Com:  0.184D+00 0.402D+00 0.416D+00
 Coeff:     -0.170D-04 0.505D-03 0.119D-03-0.213D-02-0.111D-01 0.993D-02
 Coeff:      0.184D+00 0.402D+00 0.416D+00
 Gap=     0.176 Goal=     0.100 Shift=    0.000
 RMSDP=2.66D-07 MaxDP=2.56D-06 DE=-2.86D-10 OVMax= 3.89D-06

 Cycle  10  Pass 1  IDiag  1:
 E= -153.297852224352     Delta-E=       -0.000000000077 Rises=F Damp=F
 DIIS: error= 1.31D-07 at cycle  10 NSaved=  10.
 NSaved=10 IEnMin=10 EnMin= -153.297852224352     IErMin=10 ErrMin= 1.31D-07
 ErrMax= 1.31D-07  0.00D+00 EMaxC= 1.00D+00 BMatC= 4.39D-13 BMatP= 5.84D-11
 IDIUse=1 WtCom= 1.00D+00 WtEn= 0.00D+00
 Coeff-Com: -0.741D-05 0.967D-04 0.603D-04-0.387D-04-0.120D-02-0.428D-02
 Coeff-Com: -0.452D-03 0.174D-01 0.887D-01 0.900D+00
 Coeff:     -0.741D-05 0.967D-04 0.603D-04-0.387D-04-0.120D-02-0.428D-02
 Coeff:     -0.452D-03 0.174D-01 0.887D-01 0.900D+00
 Gap=     0.176 Goal=     0.100 Shift=    0.000
 RMSDP=3.62D-08 MaxDP=3.01D-07 DE=-7.75D-11 OVMax= 5.80D-07

 Cycle  11  Pass 1  IDiag  1:
 E= -153.297852224352     Delta-E=       -0.000000000001 Rises=F Damp=F
 DIIS: error= 9.63D-09 at cycle  11 NSaved=  11.
 NSaved=11 IEnMin=11 EnMin= -153.297852224352     IErMin=11 ErrMin= 9.63D-09
 ErrMax= 9.63D-09  0.00D+00 EMaxC= 1.00D+00 BMatC= 6.10D-15 BMatP= 4.39D-13
 IDIUse=1 WtCom= 1.00D+00 WtEn= 0.00D+00
 Coeff-Com: -0.212D-06-0.194D-05 0.104D-05 0.458D-04 0.144D-03-0.432D-03
 Coeff-Com: -0.482D-02-0.992D-02-0.156D-02 0.102D+00 0.914D+00
 Coeff:     -0.212D-06-0.194D-05 0.104D-05 0.458D-04 0.144D-03-0.432D-03
 Coeff:     -0.482D-02-0.992D-02-0.156D-02 0.102D+00 0.914D+00
 Gap=     0.176 Goal=     0.100 Shift=    0.000
 RMSDP=7.41D-09 MaxDP=5.57D-08 DE=-6.82D-13 OVMax= 6.29D-08

 SCF Done:  E(RB3LYP) =  -153.297852224     A.U. after   11 cycles
            NFock= 11  Conv=0.74D-08     -V/T= 2.0048
 KE= 1.525725360874D+02 PE=-5.244973679187D+02 EE= 1.338953238576D+02
 Leave Link  502 at Thu Mar 31 22:24:53 2022, MaxMem=    33554432 cpu:         3.0
 (Enter C:\G09W\l701.exe)
 Compute integral first derivatives.
 ... and contract with generalized density number  0.
 R6Disp: Adding Grimme-D3 dispersion energy 1st derivatives to the gradient.
 Leave Link  701 at Thu Mar 31 22:24:53 2022, MaxMem=    33554432 cpu:         0.0
 (Enter C:\G09W\l702.exe)
 L702 exits ... SP integral derivatives will be done elsewhere.
 Leave Link  702 at Thu Mar 31 22:24:53 2022, MaxMem=    33554432 cpu:         0.0
 (Enter C:\G09W\l703.exe)
 Compute integral first derivatives, UseDBF=F ICtDFT=           0.
 Integral derivatives from FoFJK, PRISM(SPDF).
 Calling FoFJK, ICntrl=      2127 FMM=F ISym2X=0 I1Cent= 0 IOpClX= 0 NMat=1 NMatS=1 NMatT=0.
 FoFJK:  IHMeth= 1 ICntrl=    2127 DoSepK=F KAlg= 0 I1Cent=   0 FoldK=F
 IRaf=         0 NMat=   1 IRICut=       1 DoRegI=T DoRafI=F ISym2E= 0.
 FoFCou: FMM=F IPFlag=           0 FMFlag=      100000 FMFlg1=         800
         NFxFlg=           0 DoJE=F BraDBF=F KetDBF=F FulRan=T
         wScrn=  0.000000 ICntrl=    2127 IOpCl=  0 I1Cent=           0 NGrid=           0
         NMat0=    1 NMatS0=      1 NMatT0=    0 NMatD0=    1 NMtDS0=    0 NMtDT0=    0
 Symmetry not used in FoFCou.
 Leave Link  703 at Thu Mar 31 22:24:54 2022, MaxMem=    33554432 cpu:         0.0
 (Enter C:\G09W\l716.exe)
 Dipole        = 1.33869973D+00 5.22219668D-04-6.02418902D-04
 -------------------------------------------------------------------
 Center     Atomic                   Forces (Hartrees/Bohr)
 Number     Number              X              Y              Z
 -------------------------------------------------------------------
      1        6          -0.000091945   -0.001922850    0.000033577
      2        6           0.001164112    0.010068096   -0.000062174
      3        6           0.001313708   -0.009866361   -0.000380386
      4        6           0.000198848    0.001797813    0.000207635
      5        1          -0.001235884   -0.001699024    0.000135098
      6        1          -0.001348839    0.001622326    0.000066251
 -------------------------------------------------------------------
 Cartesian Forces:  Max     0.010068096 RMS     0.003478912
 Leave Link  716 at Thu Mar 31 22:24:54 2022, MaxMem=    33554432 cpu:         0.0
 (Enter C:\G09W\l103.exe)

 GradGradGradGradGradGradGradGradGradGradGradGradGradGradGradGradGradGrad
 Berny optimization.
 Using GEDIIS/GDIIS optimizer.
 FormGI is forming the generalized inverse of G from B-inverse, IUseBI=4.
 Internal  Forces:  Max     0.006339473 RMS     0.001670071
 Search for a local minimum.
 Step number  13 out of a maximum of   33
 All quantities printed in internal units (Hartrees-Bohrs-Radians)
 RMS Force = .16701D-02 SwitMx=.10000D-02 MixMth= 1
 Mixed Optimization -- RFO/linear search
 Update second derivatives using D2CorX and points    9   10   11   12   13
 DE= -6.73D-04 DEPred=-5.68D-04 R= 1.19D+00
 TightC=F SS=  1.41D+00  RLast= 1.43D-01 DXNew= 3.2775D+00 4.2812D-01
 Trust test= 1.19D+00 RLast= 1.43D-01 DXMaxT set to 1.95D+00
 ITU=  1  1  1  1  1  1  1  0  1  1  1  1  0
 Use linear search instead of GDIIS.
     Eigenvalues ---    0.00451   0.01139   0.02022   0.06633   0.09015
     Eigenvalues ---    0.14928   0.22877   0.26394   0.29978   0.32599
     Eigenvalues ---    0.34980   0.43919
 RFO step:  Lambda=-2.65604938D-04 EMin= 4.51119355D-03
 Quartic linear search produced a step of  0.37666.
 Iteration  1 RMS(Cart)=  0.01179531 RMS(Int)=  0.00039565
 Iteration  2 RMS(Cart)=  0.00020924 RMS(Int)=  0.00031612
 Iteration  3 RMS(Cart)=  0.00000003 RMS(Int)=  0.00031612
 ITry= 1 IFail=0 DXMaxC= 2.24D-02 DCOld= 1.00D+10 DXMaxT= 1.95D+00 DXLimC= 3.00D+00 Rises=F
 Variable       Old X    -DE/DX   Delta X   Delta X   Delta X     New X
                                 (Linear)    (Quad)   (Total)
    R1        2.68200  -0.00011   0.00922   0.00290   0.01203   2.69403
    R2        3.06024  -0.00010  -0.03873   0.01302  -0.02555   3.03470
    R3        2.74787  -0.00634  -0.01045  -0.01701  -0.02729   2.72057
    R4        2.03889   0.00039  -0.00144   0.00074  -0.00070   2.03819
    R5        2.68205  -0.00029   0.00924   0.00280   0.01177   2.69382
    R6        2.03891   0.00035  -0.00143   0.00060  -0.00083   2.03808
    A1        1.40690  -0.00106   0.00285  -0.00454  -0.00183   1.40507
    A2        1.51172   0.00122  -0.00779   0.00803   0.00025   1.51197
    A3        2.40778  -0.00249  -0.00819  -0.01378  -0.02241   2.38537
    A4        2.32993   0.00133   0.01670   0.01202   0.02879   2.35872
    A5        1.51213   0.00110  -0.00761   0.00553  -0.00198   1.51015
    A6        2.33090   0.00135   0.01713   0.00695   0.02395   2.35485
    A7        2.40859  -0.00244  -0.00784  -0.01849  -0.02651   2.38209
    A8        1.40650  -0.00085   0.00268  -0.00221   0.00035   1.40685
    D1        0.61500   0.00011   0.01034  -0.00351   0.00700   0.62200
    D2       -2.25732  -0.00070   0.00403  -0.03203  -0.02700  -2.28432
    D3       -0.64118   0.00137  -0.00514   0.00848   0.00340  -0.63778
    D4       -0.70839   0.00000  -0.00001   0.00243   0.00266  -0.70573
    D5        2.19314  -0.00041   0.00289  -0.02339  -0.02071   2.17244
    D6        2.18507  -0.00027  -0.00059   0.02185   0.02202   2.20709
    D7       -1.19658  -0.00068   0.00231  -0.00397  -0.00135  -1.19793
    D8        0.61502   0.00014   0.01034  -0.00365   0.00690   0.62192
    D9       -2.26610  -0.00048   0.00021   0.01723   0.01750  -2.24860
         Item               Value     Threshold  Converged?
 Maximum Force            0.006339     0.000450     NO 
 RMS     Force            0.001670     0.000300     NO 
 Maximum Displacement     0.022446     0.001800     NO 
 RMS     Displacement     0.011792     0.001200     NO 
 Predicted change in Energy=-1.998597D-04
 Lowest energy point so far.  Saving SCF results.
 GradGradGradGradGradGradGradGradGradGradGradGradGradGradGradGradGradGrad

 Leave Link  103 at Thu Mar 31 22:24:54 2022, MaxMem=    33554432 cpu:         0.0
 (Enter C:\G09W\l202.exe)
                          Input orientation:                          
 ---------------------------------------------------------------------
 Center     Atomic      Atomic             Coordinates (Angstroms)
 Number     Number       Type             X           Y           Z
 ---------------------------------------------------------------------
      1          6           0        0.025579    0.290477    0.501064
      2          6           0        1.358454    0.198621    0.003668
      3          6           0        1.360571    1.638177   -0.013924
      4          6           0        0.022788    1.547823   -0.497916
      5          1           0        1.990876   -0.571976   -0.408056
      6          1           0        1.987039    2.404144    0.415031
 ---------------------------------------------------------------------
                    Distance matrix (angstroms):
                    1          2          3          4          5
     1  C    0.000000
     2  C    1.425622   0.000000
     3  C    1.965633   1.439665   0.000000
     4  C    1.605892   1.963654   1.425509   0.000000
     5  H    2.330819   1.078562   2.331824   2.893959   0.000000
     6  H    2.884843   2.329950   1.078504   2.329172   3.087843
                    6
     6  H    0.000000
 Symmetry turned off by external request.
 Stoichiometry    C4H2
 Framework group  C1[X(C4H2)]
 Deg. of freedom    12
 Full point group                 C1      NOp   1
 Rotational constants (GHZ):     17.3754261     15.4483904      9.5475562
 Leave Link  202 at Thu Mar 31 22:24:55 2022, MaxMem=    33554432 cpu:         0.0
 (Enter C:\G09W\l301.exe)
 Standard basis: 6-31 (6D, 7F)
 Ernie: Thresh=  0.10000D-02 Tol=  0.10000D-05 Strict=F.
    40 basis functions,    96 primitive gaussians,    40 cartesian basis functions
    13 alpha electrons       13 beta electrons
       nuclear repulsion energy        84.9218911129 Hartrees.
 IExCor=  402 DFT=T Ex+Corr=B3LYP ExCW=0 ScaHFX=  0.200000
 ScaDFX=  0.800000  0.720000  1.000000  0.810000 ScalE2=  1.000000  1.000000
 IRadAn=      5 IRanWt=     -1 IRanGd=            0 ICorTp=0 IEmpDi=131
 NAtoms=    6 NActive=    6 NUniq=    6 SFac= 1.00D+00 NAtFMM=   60 NAOKFM=F Big=F
 Integral buffers will be    131072 words long.
 Raffenetti 2 integral format.
 Two-electron integral symmetry is turned off.
 R6Disp:  Grimme-D3 Dispersion energy=       -0.0012219108 Hartrees.
 Nuclear repulsion after empirical dispersion term =       84.9206692021 Hartrees.
 Leave Link  301 at Thu Mar 31 22:24:55 2022, MaxMem=    33554432 cpu:         0.0
 (Enter C:\G09W\l302.exe)
 NPDir=0 NMtPBC=     1 NCelOv=     1 NCel=       1 NClECP=     1 NCelD=      1
         NCelK=      1 NCelE2=     1 NClLst=     1 CellRange=     0.0.
 One-electron integrals computed using PRISM.
 NBasis=    40 RedAO= T EigKep=  5.20D-03  NBF=    40
 NBsUse=    40 1.00D-06 EigRej= -1.00D+00 NBFU=    40
 Precomputing XC quadrature grid using
 IXCGrd= 4 IRadAn=           5 IRanWt=          -1 IRanGd=           0 AccXCQ= 0.00D+00.
 Generated NRdTot=       0 NPtTot=           0 NUsed=           0 NTot=          32
 NSgBfM=    40    40    40    40    40 MxSgAt=     6 MxSgA2=     6.
 Leave Link  302 at Thu Mar 31 22:24:55 2022, MaxMem=    33554432 cpu:         0.0
 (Enter C:\G09W\l303.exe)
 DipDrv:  MaxL=1.
 Leave Link  303 at Thu Mar 31 22:24:55 2022, MaxMem=    33554432 cpu:         0.0
 (Enter C:\G09W\l401.exe)
 Initial guess from the checkpoint file:  "C:\G09W\Scratch\Gau-27908.chk"
 B after Tr=     0.005678    0.002486   -0.001493
         Rot=    0.999998   -0.001101   -0.001816    0.000286 Ang=  -0.25 deg.
 Guess basis will be translated and rotated to current coordinates.
 JPrj=2 DoOrth=T DoCkMO=T.
 Generating alternative initial guess.
 ExpMin= 1.61D-01 ExpMax= 3.05D+03 ExpMxC= 4.57D+02 IAcc=2 IRadAn=         4 AccDes= 0.00D+00
 Harris functional with IExCor=  402 and IRadAn=       4 diagonalized for initial guess.
 HarFok:  IExCor=  402 AccDes= 0.00D+00 IRadAn=         4 IDoV= 1 UseB2=F ITyADJ=14
 ICtDFT=  3500011 ScaDFX=  1.000000  1.000000  1.000000  1.000000
 FoFCou: FMM=F IPFlag=           0 FMFlag=      100000 FMFlg1=           0
         NFxFlg=           0 DoJE=T BraDBF=F KetDBF=T FulRan=T
         wScrn=  0.000000 ICntrl=     500 IOpCl=  0 I1Cent=   200000004 NGrid=           0
         NMat0=    1 NMatS0=      1 NMatT0=    0 NMatD0=    1 NMtDS0=    0 NMtDT0=    0
 Symmetry not used in FoFCou.
 Harris En= -153.290119642921    
 Leave Link  401 at Thu Mar 31 22:24:56 2022, MaxMem=    33554432 cpu:         1.0
 (Enter C:\G09W\l502.exe)
 Closed shell SCF:
 Using DIIS extrapolation, IDIIS=    10.
 Two-electron integral symmetry not used.
 Keep R1 ints in memory in canonical form, NReq=1459026.
 IVT=      259318 IEndB=      259318 NGot=    33554432 MDV=    32958505
 LenX=    32958505 LenY=    32956464
 Requested convergence on RMS density matrix=1.00D-08 within 500 cycles.
 Requested convergence on MAX density matrix=1.00D-06.
 Requested convergence on             energy=1.00D-06.
 Level shift goal  0.100 maximum shift  0.100.
 No special actions if energy rises.
 Dynamic level shift is on during FON iterations.
 FoFCou: FMM=F IPFlag=           0 FMFlag=           0 FMFlg1=           0
         NFxFlg=           0 DoJE=F BraDBF=F KetDBF=F FulRan=T
         wScrn=  0.000000 ICntrl=     600 IOpCl=  0 I1Cent=           0 NGrid=           0
         NMat0=    1 NMatS0=    820 NMatT0=    0 NMatD0=    1 NMtDS0=    0 NMtDT0=    0
 Symmetry not used in FoFCou.

 Cycle   1  Pass 1  IDiag  1:
 E= -153.297681632437    
 DIIS: error= 1.42D-03 at cycle   1 NSaved=   1.
 NSaved= 1 IEnMin= 1 EnMin= -153.297681632437     IErMin= 1 ErrMin= 1.42D-03
 ErrMax= 1.42D-03  0.00D+00 EMaxC= 1.00D+00 BMatC= 1.25D-04 BMatP= 1.25D-04
 IDIUse=1 WtCom= 1.00D+00 WtEn= 0.00D+00
 Coeff-Com:  0.100D+01
 Coeff:      0.100D+01
 Gap=     0.889 Goal=     0.100 Shift=    0.000
 GapD=    0.889 DampG=2.000 DampE=1.000 DampFc=2.0000 IDamp=-1.
 RMSDP=9.01D-04 MaxDP=5.03D-03              OVMax= 1.14D-02

 Cycle   2  Pass 1  IDiag  1:
 E= -153.298059608040     Delta-E=       -0.000377975603 Rises=F Damp=F
 DIIS: error= 2.74D-04 at cycle   2 NSaved=   2.
 NSaved= 2 IEnMin= 2 EnMin= -153.298059608040     IErMin= 2 ErrMin= 2.74D-04
 ErrMax= 2.74D-04  0.00D+00 EMaxC= 1.00D+00 BMatC= 3.92D-06 BMatP= 1.25D-04
 IDIUse=1 WtCom= 1.00D+00 WtEn= 0.00D+00
 Coeff-Com: -0.407D-01 0.104D+01
 Coeff:     -0.407D-01 0.104D+01
 Gap=     0.176 Goal=     0.100 Shift=    0.000
 RMSDP=2.07D-04 MaxDP=1.38D-03 DE=-3.78D-04 OVMax= 3.68D-03

 Cycle   3  Pass 1  IDiag  1:
 E= -153.298062189335     Delta-E=       -0.000002581295 Rises=F Damp=F
 DIIS: error= 5.00D-04 at cycle   3 NSaved=   3.
 NSaved= 3 IEnMin= 3 EnMin= -153.298062189335     IErMin= 2 ErrMin= 2.74D-04
 ErrMax= 5.00D-04  0.00D+00 EMaxC= 1.00D+00 BMatC= 8.37D-06 BMatP= 3.92D-06
 IDIUse=1 WtCom= 1.00D+00 WtEn= 0.00D+00
 Coeff-Com: -0.445D-01 0.654D+00 0.391D+00
 Coeff:     -0.445D-01 0.654D+00 0.391D+00
 Gap=     0.177 Goal=     0.100 Shift=    0.000
 RMSDP=1.12D-04 MaxDP=9.87D-04 DE=-2.58D-06 OVMax= 1.88D-03

 Cycle   4  Pass 1  IDiag  1:
 E= -153.298071897829     Delta-E=       -0.000009708494 Rises=F Damp=F
 DIIS: error= 1.48D-04 at cycle   4 NSaved=   4.
 NSaved= 4 IEnMin= 4 EnMin= -153.298071897829     IErMin= 4 ErrMin= 1.48D-04
 ErrMax= 1.48D-04  0.00D+00 EMaxC= 1.00D+00 BMatC= 9.46D-07 BMatP= 3.92D-06
 IDIUse=1 WtCom= 1.00D+00 WtEn= 0.00D+00
 Coeff-Com: -0.229D-01 0.214D+00 0.258D+00 0.551D+00
 Coeff:     -0.229D-01 0.214D+00 0.258D+00 0.551D+00
 Gap=     0.177 Goal=     0.100 Shift=    0.000
 RMSDP=3.58D-05 MaxDP=2.56D-04 DE=-9.71D-06 OVMax= 5.15D-04

 Cycle   5  Pass 1  IDiag  1:
 E= -153.298073067710     Delta-E=       -0.000001169881 Rises=F Damp=F
 DIIS: error= 2.04D-05 at cycle   5 NSaved=   5.
 NSaved= 5 IEnMin= 5 EnMin= -153.298073067710     IErMin= 5 ErrMin= 2.04D-05
 ErrMax= 2.04D-05  0.00D+00 EMaxC= 1.00D+00 BMatC= 2.52D-08 BMatP= 9.46D-07
 IDIUse=1 WtCom= 1.00D+00 WtEn= 0.00D+00
 Coeff-Com:  0.147D-02-0.461D-01 0.219D-01 0.136D+00 0.887D+00
 Coeff:      0.147D-02-0.461D-01 0.219D-01 0.136D+00 0.887D+00
 Gap=     0.177 Goal=     0.100 Shift=    0.000
 RMSDP=1.19D-05 MaxDP=5.95D-05 DE=-1.17D-06 OVMax= 2.54D-04

 Cycle   6  Pass 1  IDiag  1:
 E= -153.298073124502     Delta-E=       -0.000000056792 Rises=F Damp=F
 DIIS: error= 1.99D-05 at cycle   6 NSaved=   6.
 NSaved= 6 IEnMin= 6 EnMin= -153.298073124502     IErMin= 6 ErrMin= 1.99D-05
 ErrMax= 1.99D-05  0.00D+00 EMaxC= 1.00D+00 BMatC= 1.05D-08 BMatP= 2.52D-08
 IDIUse=1 WtCom= 1.00D+00 WtEn= 0.00D+00
 Coeff-Com:  0.228D-02-0.405D-01-0.257D-02 0.412D-01 0.520D+00 0.479D+00
 Coeff:      0.228D-02-0.405D-01-0.257D-02 0.412D-01 0.520D+00 0.479D+00
 Gap=     0.177 Goal=     0.100 Shift=    0.000
 RMSDP=3.74D-06 MaxDP=4.29D-05 DE=-5.68D-08 OVMax= 5.47D-05

 Cycle   7  Pass 1  IDiag  1:
 E= -153.298073136600     Delta-E=       -0.000000012098 Rises=F Damp=F
 DIIS: error= 4.75D-06 at cycle   7 NSaved=   7.
 NSaved= 7 IEnMin= 7 EnMin= -153.298073136600     IErMin= 7 ErrMin= 4.75D-06
 ErrMax= 4.75D-06  0.00D+00 EMaxC= 1.00D+00 BMatC= 8.34D-10 BMatP= 1.05D-08
 IDIUse=1 WtCom= 1.00D+00 WtEn= 0.00D+00
 Coeff-Com:  0.104D-02-0.165D-01-0.302D-02 0.706D-02 0.189D+00 0.257D+00
 Coeff-Com:  0.565D+00
 Coeff:      0.104D-02-0.165D-01-0.302D-02 0.706D-02 0.189D+00 0.257D+00
 Coeff:      0.565D+00
 Gap=     0.177 Goal=     0.100 Shift=    0.000
 RMSDP=1.49D-06 MaxDP=9.35D-06 DE=-1.21D-08 OVMax= 2.26D-05

 Cycle   8  Pass 1  IDiag  1:
 E= -153.298073137421     Delta-E=       -0.000000000821 Rises=F Damp=F
 DIIS: error= 3.24D-06 at cycle   8 NSaved=   8.
 NSaved= 8 IEnMin= 8 EnMin= -153.298073137421     IErMin= 8 ErrMin= 3.24D-06
 ErrMax= 3.24D-06  0.00D+00 EMaxC= 1.00D+00 BMatC= 3.85D-10 BMatP= 8.34D-10
 IDIUse=1 WtCom= 1.00D+00 WtEn= 0.00D+00
 Coeff-Com:  0.162D-03-0.135D-02-0.202D-02-0.828D-02-0.626D-02 0.564D-01
 Coeff-Com:  0.433D+00 0.528D+00
 Coeff:      0.162D-03-0.135D-02-0.202D-02-0.828D-02-0.626D-02 0.564D-01
 Coeff:      0.433D+00 0.528D+00
 Gap=     0.177 Goal=     0.100 Shift=    0.000
 RMSDP=5.99D-07 MaxDP=5.38D-06 DE=-8.21D-10 OVMax= 1.04D-05

 Cycle   9  Pass 1  IDiag  1:
 E= -153.298073137897     Delta-E=       -0.000000000476 Rises=F Damp=F
 DIIS: error= 2.06D-07 at cycle   9 NSaved=   9.
 NSaved= 9 IEnMin= 9 EnMin= -153.298073137897     IErMin= 9 ErrMin= 2.06D-07
 ErrMax= 2.06D-07  0.00D+00 EMaxC= 1.00D+00 BMatC= 2.46D-12 BMatP= 3.85D-10
 IDIUse=1 WtCom= 1.00D+00 WtEn= 0.00D+00
 Coeff-Com: -0.187D-04 0.638D-03-0.350D-03-0.268D-02-0.126D-01-0.278D-02
 Coeff-Com:  0.907D-01 0.128D+00 0.799D+00
 Coeff:     -0.187D-04 0.638D-03-0.350D-03-0.268D-02-0.126D-01-0.278D-02
 Coeff:      0.907D-01 0.128D+00 0.799D+00
 Gap=     0.177 Goal=     0.100 Shift=    0.000
 RMSDP=1.47D-07 MaxDP=8.85D-07 DE=-4.76D-10 OVMax= 1.52D-06

 Cycle  10  Pass 1  IDiag  1:
 E= -153.298073137901     Delta-E=       -0.000000000004 Rises=F Damp=F
 DIIS: error= 4.61D-08 at cycle  10 NSaved=  10.
 NSaved=10 IEnMin=10 EnMin= -153.298073137901     IErMin=10 ErrMin= 4.61D-08
 ErrMax= 4.61D-08  0.00D+00 EMaxC= 1.00D+00 BMatC= 1.20D-13 BMatP= 2.46D-12
 IDIUse=1 WtCom= 1.00D+00 WtEn= 0.00D+00
 Coeff-Com: -0.994D-05 0.183D-03-0.120D-04-0.219D-03-0.256D-02-0.280D-02
 Coeff-Com:  0.184D-02 0.313D-02 0.194D+00 0.806D+00
 Coeff:     -0.994D-05 0.183D-03-0.120D-04-0.219D-03-0.256D-02-0.280D-02
 Coeff:      0.184D-02 0.313D-02 0.194D+00 0.806D+00
 Gap=     0.177 Goal=     0.100 Shift=    0.000
 RMSDP=2.75D-08 MaxDP=1.43D-07 DE=-4.26D-12 OVMax= 3.30D-07

 Cycle  11  Pass 1  IDiag  1:
 E= -153.298073137904     Delta-E=       -0.000000000003 Rises=F Damp=F
 DIIS: error= 1.66D-08 at cycle  11 NSaved=  11.
 NSaved=11 IEnMin=11 EnMin= -153.298073137904     IErMin=11 ErrMin= 1.66D-08
 ErrMax= 1.66D-08  0.00D+00 EMaxC= 1.00D+00 BMatC= 7.09D-15 BMatP= 1.20D-13
 IDIUse=1 WtCom= 1.00D+00 WtEn= 0.00D+00
 Coeff-Com: -0.166D-06-0.793D-05 0.153D-04 0.102D-03 0.300D-03-0.959D-04
 Coeff-Com: -0.481D-02-0.354D-02-0.167D-01 0.998D-01 0.925D+00
 Coeff:     -0.166D-06-0.793D-05 0.153D-04 0.102D-03 0.300D-03-0.959D-04
 Coeff:     -0.481D-02-0.354D-02-0.167D-01 0.998D-01 0.925D+00
 Gap=     0.177 Goal=     0.100 Shift=    0.000
 RMSDP=4.56D-09 MaxDP=2.29D-08 DE=-2.76D-12 OVMax= 5.64D-08

 SCF Done:  E(RB3LYP) =  -153.298073138     A.U. after   11 cycles
            NFock= 11  Conv=0.46D-08     -V/T= 2.0046
 KE= 1.525911001820D+02 PE=-5.248826934070D+02 EE= 1.340728508850D+02
 Leave Link  502 at Thu Mar 31 22:24:59 2022, MaxMem=    33554432 cpu:         3.0
 (Enter C:\G09W\l701.exe)
 Compute integral first derivatives.
 ... and contract with generalized density number  0.
 R6Disp: Adding Grimme-D3 dispersion energy 1st derivatives to the gradient.
 Leave Link  701 at Thu Mar 31 22:24:59 2022, MaxMem=    33554432 cpu:         0.0
 (Enter C:\G09W\l702.exe)
 L702 exits ... SP integral derivatives will be done elsewhere.
 Leave Link  702 at Thu Mar 31 22:24:59 2022, MaxMem=    33554432 cpu:         0.0
 (Enter C:\G09W\l703.exe)
 Compute integral first derivatives, UseDBF=F ICtDFT=           0.
 Integral derivatives from FoFJK, PRISM(SPDF).
 Calling FoFJK, ICntrl=      2127 FMM=F ISym2X=0 I1Cent= 0 IOpClX= 0 NMat=1 NMatS=1 NMatT=0.
 FoFJK:  IHMeth= 1 ICntrl=    2127 DoSepK=F KAlg= 0 I1Cent=   0 FoldK=F
 IRaf=         0 NMat=   1 IRICut=       1 DoRegI=T DoRafI=F ISym2E= 0.
 FoFCou: FMM=F IPFlag=           0 FMFlag=      100000 FMFlg1=         800
         NFxFlg=           0 DoJE=F BraDBF=F KetDBF=F FulRan=T
         wScrn=  0.000000 ICntrl=    2127 IOpCl=  0 I1Cent=           0 NGrid=           0
         NMat0=    1 NMatS0=      1 NMatT0=    0 NMatD0=    1 NMtDS0=    0 NMtDT0=    0
 Symmetry not used in FoFCou.
 Leave Link  703 at Thu Mar 31 22:25:00 2022, MaxMem=    33554432 cpu:         1.0
 (Enter C:\G09W\l716.exe)
 Dipole        = 1.32932271D+00-2.15281780D-03 3.21564495D-03
 -------------------------------------------------------------------
 Center     Atomic                   Forces (Hartrees/Bohr)
 Number     Number              X              Y              Z
 -------------------------------------------------------------------
      1        6           0.000319874   -0.000648709   -0.000677367
      2        6           0.000599120    0.003292469    0.002064940
      3        6          -0.000081946   -0.004168732   -0.000170307
      4        6          -0.000951938    0.001209692   -0.000358734
      5        1          -0.000186629   -0.000537381   -0.000806743
      6        1           0.000301519    0.000852660   -0.000051788
 -------------------------------------------------------------------
 Cartesian Forces:  Max     0.004168732 RMS     0.001455881
 Leave Link  716 at Thu Mar 31 22:25:00 2022, MaxMem=    33554432 cpu:         0.0
 (Enter C:\G09W\l103.exe)

 GradGradGradGradGradGradGradGradGradGradGradGradGradGradGradGradGradGrad
 Berny optimization.
 Using GEDIIS/GDIIS optimizer.
 FormGI is forming the generalized inverse of G from B-inverse, IUseBI=4.
 Internal  Forces:  Max     0.002319573 RMS     0.000682330
 Search for a local minimum.
 Step number  14 out of a maximum of   33
 All quantities printed in internal units (Hartrees-Bohrs-Radians)
 RMS Force = .68233D-03 SwitMx=.10000D-02 MixMth= 2
 Mixed Optimization -- En-DIIS/RFO-DIIS
 Update second derivatives using D2CorX and points    9   10   11   12   13
                                                     14
 DE= -2.21D-04 DEPred=-2.00D-04 R= 1.11D+00
 TightC=F SS=  1.41D+00  RLast= 7.98D-02 DXNew= 3.2775D+00 2.3931D-01
 Trust test= 1.11D+00 RLast= 7.98D-02 DXMaxT set to 1.95D+00
 ITU=  1  1  1  1  1  1  1  1  0  1  1  1  1  0
 Use linear search instead of GDIIS.
     Eigenvalues ---    0.00505   0.01124   0.01844   0.06871   0.07734
     Eigenvalues ---    0.14965   0.23019   0.25857   0.26715   0.32607
     Eigenvalues ---    0.34435   0.42695
 RFO step:  Lambda=-2.02357265D-04 EMin= 5.05071598D-03
 Quartic linear search produced a step of  0.16612.
 Iteration  1 RMS(Cart)=  0.02088739 RMS(Int)=  0.00127791
 Iteration  2 RMS(Cart)=  0.00076500 RMS(Int)=  0.00093467
 Iteration  3 RMS(Cart)=  0.00000038 RMS(Int)=  0.00093467
 ITry= 1 IFail=0 DXMaxC= 5.00D-02 DCOld= 1.00D+10 DXMaxT= 1.95D+00 DXLimC= 3.00D+00 Rises=F
 Variable       Old X    -DE/DX   Delta X   Delta X   Delta X     New X
                                 (Linear)    (Quad)   (Total)
    R1        2.69403  -0.00023   0.00200   0.00993   0.01174   2.70577
    R2        3.03470   0.00023  -0.00424  -0.03079  -0.03542   2.99928
    R3        2.72057  -0.00232  -0.00453  -0.01903  -0.02316   2.69742
    R4        2.03819   0.00058  -0.00012   0.00078   0.00066   2.03885
    R5        2.69382   0.00055   0.00196   0.01051   0.01268   2.70650
    R6        2.03808   0.00076  -0.00014   0.00133   0.00119   2.03927
    A1        1.40507   0.00020  -0.00030   0.00751   0.00732   1.41239
    A2        1.51197   0.00033   0.00004  -0.00585  -0.00606   1.50591
    A3        2.38537  -0.00050  -0.00372  -0.02219  -0.02732   2.35805
    A4        2.35872   0.00003   0.00478   0.00665   0.00922   2.36794
    A5        1.51015   0.00086  -0.00033   0.00337   0.00277   1.51292
    A6        2.35485  -0.00007   0.00398   0.02422   0.02710   2.38194
    A7        2.38209  -0.00076  -0.00440  -0.00578  -0.01191   2.37018
    A8        1.40685  -0.00074   0.00006  -0.00119  -0.00126   1.40559
    D1        0.62200  -0.00019   0.00116   0.00183   0.00341   0.62541
    D2       -2.28432   0.00037  -0.00449   0.09016   0.08417  -2.20015
    D3       -0.63778   0.00088   0.00056   0.00630   0.00638  -0.63139
    D4       -0.70573   0.00035   0.00044   0.00890   0.00901  -0.69672
    D5        2.17244   0.00035  -0.00344   0.08333   0.08120   2.25364
    D6        2.20709  -0.00032   0.00366  -0.08393  -0.08155   2.12554
    D7       -1.19793  -0.00033  -0.00022  -0.00951  -0.00935  -1.20728
    D8        0.62192  -0.00031   0.00115   0.00232   0.00378   0.62570
    D9       -2.24860  -0.00051   0.00291  -0.08277  -0.07842  -2.32702
         Item               Value     Threshold  Converged?
 Maximum Force            0.002320     0.000450     NO 
 RMS     Force            0.000682     0.000300     NO 
 Maximum Displacement     0.049988     0.001800     NO 
 RMS     Displacement     0.020914     0.001200     NO 
 Predicted change in Energy=-1.048854D-04
 Lowest energy point so far.  Saving SCF results.
 GradGradGradGradGradGradGradGradGradGradGradGradGradGradGradGradGradGrad

 Leave Link  103 at Thu Mar 31 22:25:00 2022, MaxMem=    33554432 cpu:         0.0
 (Enter C:\G09W\l202.exe)
                          Input orientation:                          
 ---------------------------------------------------------------------
 Center     Atomic      Atomic             Coordinates (Angstroms)
 Number     Number       Type             X           Y           Z
 ---------------------------------------------------------------------
      1          6           0        0.018562    0.291560    0.487005
      2          6           0        1.370811    0.202287    0.024841
      3          6           0        1.362837    1.629624    0.012528
      4          6           0        0.028602    1.534901   -0.499426
      5          1           0        1.975608   -0.570061   -0.424321
      6          1           0        1.988888    2.418955    0.399240
 ---------------------------------------------------------------------
                    Distance matrix (angstroms):
                    1          2          3          4          5
     1  C    0.000000
     2  C    1.431832   0.000000
     3  C    1.955152   1.427412   0.000000
     4  C    1.587149   1.962712   1.432220   0.000000
     5  H    2.324422   1.078910   2.324852   2.868333   0.000000
     6  H    2.900982   2.331482   1.079133   2.330638   3.100426
                    6
     6  H    0.000000
 Symmetry turned off by external request.
 Stoichiometry    C4H2
 Framework group  C1[X(C4H2)]
 Deg. of freedom    12
 Full point group                 C1      NOp   1
 Rotational constants (GHZ):     17.2758938     15.7019820      9.5977525
 Leave Link  202 at Thu Mar 31 22:25:00 2022, MaxMem=    33554432 cpu:         0.0
 (Enter C:\G09W\l301.exe)
 Standard basis: 6-31 (6D, 7F)
 Ernie: Thresh=  0.10000D-02 Tol=  0.10000D-05 Strict=F.
    40 basis functions,    96 primitive gaussians,    40 cartesian basis functions
    13 alpha electrons       13 beta electrons
       nuclear repulsion energy        85.1179913734 Hartrees.
 IExCor=  402 DFT=T Ex+Corr=B3LYP ExCW=0 ScaHFX=  0.200000
 ScaDFX=  0.800000  0.720000  1.000000  0.810000 ScalE2=  1.000000  1.000000
 IRadAn=      5 IRanWt=     -1 IRanGd=            0 ICorTp=0 IEmpDi=131
 NAtoms=    6 NActive=    6 NUniq=    6 SFac= 1.00D+00 NAtFMM=   60 NAOKFM=F Big=F
 Integral buffers will be    131072 words long.
 Raffenetti 2 integral format.
 Two-electron integral symmetry is turned off.
 R6Disp:  Grimme-D3 Dispersion energy=       -0.0012149633 Hartrees.
 Nuclear repulsion after empirical dispersion term =       85.1167764101 Hartrees.
 Leave Link  301 at Thu Mar 31 22:25:00 2022, MaxMem=    33554432 cpu:         0.0
 (Enter C:\G09W\l302.exe)
 NPDir=0 NMtPBC=     1 NCelOv=     1 NCel=       1 NClECP=     1 NCelD=      1
         NCelK=      1 NCelE2=     1 NClLst=     1 CellRange=     0.0.
 One-electron integrals computed using PRISM.
 NBasis=    40 RedAO= T EigKep=  5.12D-03  NBF=    40
 NBsUse=    40 1.00D-06 EigRej= -1.00D+00 NBFU=    40
 Precomputing XC quadrature grid using
 IXCGrd= 4 IRadAn=           5 IRanWt=          -1 IRanGd=           0 AccXCQ= 0.00D+00.
 Generated NRdTot=       0 NPtTot=           0 NUsed=           0 NTot=          32
 NSgBfM=    40    40    40    40    40 MxSgAt=     6 MxSgA2=     6.
 Leave Link  302 at Thu Mar 31 22:25:01 2022, MaxMem=    33554432 cpu:         1.0
 (Enter C:\G09W\l303.exe)
 DipDrv:  MaxL=1.
 Leave Link  303 at Thu Mar 31 22:25:01 2022, MaxMem=    33554432 cpu:         0.0
 (Enter C:\G09W\l401.exe)
 Initial guess from the checkpoint file:  "C:\G09W\Scratch\Gau-27908.chk"
 B after Tr=     0.008710   -0.009264   -0.010715
         Rot=    0.999976   -0.000610    0.006775   -0.001070 Ang=  -0.79 deg.
 Guess basis will be translated and rotated to current coordinates.
 JPrj=2 DoOrth=T DoCkMO=T.
 Generating alternative initial guess.
 ExpMin= 1.61D-01 ExpMax= 3.05D+03 ExpMxC= 4.57D+02 IAcc=2 IRadAn=         4 AccDes= 0.00D+00
 Harris functional with IExCor=  402 and IRadAn=       4 diagonalized for initial guess.
 HarFok:  IExCor=  402 AccDes= 0.00D+00 IRadAn=         4 IDoV= 1 UseB2=F ITyADJ=14
 ICtDFT=  3500011 ScaDFX=  1.000000  1.000000  1.000000  1.000000
 FoFCou: FMM=F IPFlag=           0 FMFlag=      100000 FMFlg1=           0
         NFxFlg=           0 DoJE=T BraDBF=F KetDBF=T FulRan=T
         wScrn=  0.000000 ICntrl=     500 IOpCl=  0 I1Cent=   200000004 NGrid=           0
         NMat0=    1 NMatS0=      1 NMatT0=    0 NMatD0=    1 NMtDS0=    0 NMtDT0=    0
 Symmetry not used in FoFCou.
 Harris En= -153.290177390564    
 Leave Link  401 at Thu Mar 31 22:25:01 2022, MaxMem=    33554432 cpu:         0.0
 (Enter C:\G09W\l502.exe)
 Closed shell SCF:
 Using DIIS extrapolation, IDIIS=    10.
 Two-electron integral symmetry not used.
 Keep R1 ints in memory in canonical form, NReq=1459026.
 IVT=      259318 IEndB=      259318 NGot=    33554432 MDV=    32958505
 LenX=    32958505 LenY=    32956464
 Requested convergence on RMS density matrix=1.00D-08 within 500 cycles.
 Requested convergence on MAX density matrix=1.00D-06.
 Requested convergence on             energy=1.00D-06.
 Level shift goal  0.100 maximum shift  0.100.
 No special actions if energy rises.
 Dynamic level shift is on during FON iterations.
 FoFCou: FMM=F IPFlag=           0 FMFlag=           0 FMFlg1=           0
         NFxFlg=           0 DoJE=F BraDBF=F KetDBF=F FulRan=T
         wScrn=  0.000000 ICntrl=     600 IOpCl=  0 I1Cent=           0 NGrid=           0
         NMat0=    1 NMatS0=    820 NMatT0=    0 NMatD0=    1 NMtDS0=    0 NMtDT0=    0
 Symmetry not used in FoFCou.

 Cycle   1  Pass 1  IDiag  1:
 E= -153.297078969943    
 DIIS: error= 2.20D-03 at cycle   1 NSaved=   1.
 NSaved= 1 IEnMin= 1 EnMin= -153.297078969943     IErMin= 1 ErrMin= 2.20D-03
 ErrMax= 2.20D-03  0.00D+00 EMaxC= 1.00D+00 BMatC= 2.73D-04 BMatP= 2.73D-04
 IDIUse=1 WtCom= 1.00D+00 WtEn= 0.00D+00
 Coeff-Com:  0.100D+01
 Coeff:      0.100D+01
 Gap=     0.884 Goal=     0.100 Shift=    0.000
 GapD=    0.884 DampG=2.000 DampE=1.000 DampFc=2.0000 IDamp=-1.
 RMSDP=1.24D-03 MaxDP=6.93D-03              OVMax= 1.49D-02

 Cycle   2  Pass 1  IDiag  1:
 E= -153.297844264378     Delta-E=       -0.000765294436 Rises=F Damp=F
 DIIS: error= 6.81D-04 at cycle   2 NSaved=   2.
 NSaved= 2 IEnMin= 2 EnMin= -153.297844264378     IErMin= 2 ErrMin= 6.81D-04
 ErrMax= 6.81D-04  0.00D+00 EMaxC= 1.00D+00 BMatC= 2.06D-05 BMatP= 2.73D-04
 IDIUse=1 WtCom= 1.00D+00 WtEn= 0.00D+00
 Coeff-Com:  0.325D-01 0.967D+00
 Coeff:      0.325D-01 0.967D+00
 Gap=     0.176 Goal=     0.100 Shift=    0.000
 RMSDP=4.78D-04 MaxDP=3.08D-03 DE=-7.65D-04 OVMax= 6.53D-03

 Cycle   3  Pass 1  IDiag  1:
 E= -153.297796098892     Delta-E=        0.000048165486 Rises=F Damp=F
 DIIS: error= 1.42D-03 at cycle   3 NSaved=   3.
 NSaved= 3 IEnMin= 2 EnMin= -153.297844264378     IErMin= 2 ErrMin= 6.81D-04
 ErrMax= 1.42D-03  0.00D+00 EMaxC= 1.00D+00 BMatC= 7.09D-05 BMatP= 2.06D-05
 IDIUse=1 WtCom= 1.00D+00 WtEn= 0.00D+00
 Coeff-Com: -0.407D-01 0.687D+00 0.354D+00
 Coeff:     -0.407D-01 0.687D+00 0.354D+00
 Gap=     0.176 Goal=   None    Shift=    0.000
 RMSDP=2.84D-04 MaxDP=2.58D-03 DE= 4.82D-05 OVMax= 4.56D-03

 Cycle   4  Pass 1  IDiag  1:
 E= -153.297880966175     Delta-E=       -0.000084867283 Rises=F Damp=F
 DIIS: error= 1.81D-04 at cycle   4 NSaved=   4.
 NSaved= 4 IEnMin= 4 EnMin= -153.297880966175     IErMin= 4 ErrMin= 1.81D-04
 ErrMax= 1.81D-04  0.00D+00 EMaxC= 1.00D+00 BMatC= 1.75D-06 BMatP= 2.06D-05
 IDIUse=1 WtCom= 1.00D+00 WtEn= 0.00D+00
 Coeff-Com: -0.229D-01 0.218D+00 0.180D+00 0.625D+00
 Coeff:     -0.229D-01 0.218D+00 0.180D+00 0.625D+00
 Gap=     0.176 Goal=     0.100 Shift=    0.000
 RMSDP=6.50D-05 MaxDP=3.92D-04 DE=-8.49D-05 OVMax= 7.62D-04

 Cycle   5  Pass 1  IDiag  1:
 E= -153.297883280162     Delta-E=       -0.000002313987 Rises=F Damp=F
 DIIS: error= 6.07D-05 at cycle   5 NSaved=   5.
 NSaved= 5 IEnMin= 5 EnMin= -153.297883280162     IErMin= 5 ErrMin= 6.07D-05
 ErrMax= 6.07D-05  0.00D+00 EMaxC= 1.00D+00 BMatC= 1.15D-07 BMatP= 1.75D-06
 IDIUse=1 WtCom= 1.00D+00 WtEn= 0.00D+00
 Coeff-Com: -0.530D-02 0.229D-01 0.464D-01 0.251D+00 0.685D+00
 Coeff:     -0.530D-02 0.229D-01 0.464D-01 0.251D+00 0.685D+00
 Gap=     0.176 Goal=     0.100 Shift=    0.000
 RMSDP=1.59D-05 MaxDP=1.12D-04 DE=-2.31D-06 OVMax= 2.32D-04

 Cycle   6  Pass 1  IDiag  1:
 E= -153.297883437138     Delta-E=       -0.000000156976 Rises=F Damp=F
 DIIS: error= 2.92D-05 at cycle   6 NSaved=   6.
 NSaved= 6 IEnMin= 6 EnMin= -153.297883437138     IErMin= 6 ErrMin= 2.92D-05
 ErrMax= 2.92D-05  0.00D+00 EMaxC= 1.00D+00 BMatC= 2.67D-08 BMatP= 1.15D-07
 IDIUse=1 WtCom= 1.00D+00 WtEn= 0.00D+00
 Coeff-Com:  0.132D-02-0.273D-01-0.527D-02 0.275D-01 0.363D+00 0.641D+00
 Coeff:      0.132D-02-0.273D-01-0.527D-02 0.275D-01 0.363D+00 0.641D+00
 Gap=     0.176 Goal=     0.100 Shift=    0.000
 RMSDP=6.96D-06 MaxDP=6.99D-05 DE=-1.57D-07 OVMax= 1.10D-04

 Cycle   7  Pass 1  IDiag  1:
 E= -153.297883471717     Delta-E=       -0.000000034579 Rises=F Damp=F
 DIIS: error= 9.20D-06 at cycle   7 NSaved=   7.
 NSaved= 7 IEnMin= 7 EnMin= -153.297883471717     IErMin= 7 ErrMin= 9.20D-06
 ErrMax= 9.20D-06  0.00D+00 EMaxC= 1.00D+00 BMatC= 3.11D-09 BMatP= 2.67D-08
 IDIUse=1 WtCom= 1.00D+00 WtEn= 0.00D+00
 Coeff-Com:  0.939D-03-0.155D-01-0.495D-02 0.194D-02 0.163D+00 0.358D+00
 Coeff-Com:  0.496D+00
 Coeff:      0.939D-03-0.155D-01-0.495D-02 0.194D-02 0.163D+00 0.358D+00
 Coeff:      0.496D+00
 Gap=     0.176 Goal=     0.100 Shift=    0.000
 RMSDP=2.84D-06 MaxDP=1.81D-05 DE=-3.46D-08 OVMax= 4.29D-05

 Cycle   8  Pass 1  IDiag  1:
 E= -153.297883475090     Delta-E=       -0.000000003373 Rises=F Damp=F
 DIIS: error= 4.83D-06 at cycle   8 NSaved=   8.
 NSaved= 8 IEnMin= 8 EnMin= -153.297883475090     IErMin= 8 ErrMin= 4.83D-06
 ErrMax= 4.83D-06  0.00D+00 EMaxC= 1.00D+00 BMatC= 1.15D-09 BMatP= 3.11D-09
 IDIUse=1 WtCom= 1.00D+00 WtEn= 0.00D+00
 Coeff-Com:  0.436D-03-0.502D-02-0.318D-02-0.100D-01 0.168D-01 0.852D-01
 Coeff-Com:  0.380D+00 0.536D+00
 Coeff:      0.436D-03-0.502D-02-0.318D-02-0.100D-01 0.168D-01 0.852D-01
 Coeff:      0.380D+00 0.536D+00
 Gap=     0.176 Goal=     0.100 Shift=    0.000
 RMSDP=9.74D-07 MaxDP=9.00D-06 DE=-3.37D-09 OVMax= 1.79D-05

 Cycle   9  Pass 1  IDiag  1:
 E= -153.297883476520     Delta-E=       -0.000000001429 Rises=F Damp=F
 DIIS: error= 3.28D-07 at cycle   9 NSaved=   9.
 NSaved= 9 IEnMin= 9 EnMin= -153.297883476520     IErMin= 9 ErrMin= 3.28D-07
 ErrMax= 3.28D-07  0.00D+00 EMaxC= 1.00D+00 BMatC= 8.89D-12 BMatP= 1.15D-09
 IDIUse=1 WtCom= 1.00D+00 WtEn= 0.00D+00
 Coeff-Com:  0.355D-04-0.566D-04-0.349D-03-0.252D-02-0.599D-02-0.591D-02
 Coeff-Com:  0.720D-01 0.106D+00 0.837D+00
 Coeff:      0.355D-04-0.566D-04-0.349D-03-0.252D-02-0.599D-02-0.591D-02
 Coeff:      0.720D-01 0.106D+00 0.837D+00
 Gap=     0.176 Goal=     0.100 Shift=    0.000
 RMSDP=2.54D-07 MaxDP=1.48D-06 DE=-1.43D-09 OVMax= 3.27D-06

 Cycle  10  Pass 1  IDiag  1:
 E= -153.297883476538     Delta-E=       -0.000000000019 Rises=F Damp=F
 DIIS: error= 1.03D-07 at cycle  10 NSaved=  10.
 NSaved=10 IEnMin=10 EnMin= -153.297883476538     IErMin=10 ErrMin= 1.03D-07
 ErrMax= 1.03D-07  0.00D+00 EMaxC= 1.00D+00 BMatC= 7.45D-13 BMatP= 8.89D-12
 IDIUse=1 WtCom= 1.00D+00 WtEn= 0.00D+00
 Coeff-Com: -0.152D-04 0.266D-03 0.804D-04-0.956D-04-0.272D-02-0.669D-02
 Coeff-Com: -0.203D-02-0.943D-02 0.240D+00 0.781D+00
 Coeff:     -0.152D-04 0.266D-03 0.804D-04-0.956D-04-0.272D-02-0.669D-02
 Coeff:     -0.203D-02-0.943D-02 0.240D+00 0.781D+00
 Gap=     0.176 Goal=     0.100 Shift=    0.000
 RMSDP=6.38D-08 MaxDP=3.60D-07 DE=-1.87D-11 OVMax= 8.66D-07

 Cycle  11  Pass 1  IDiag  1:
 E= -153.297883476539     Delta-E=       -0.000000000001 Rises=F Damp=F
 DIIS: error= 3.51D-08 at cycle  11 NSaved=  11.
 NSaved=11 IEnMin=11 EnMin= -153.297883476539     IErMin=11 ErrMin= 3.51D-08
 ErrMax= 3.51D-08  0.00D+00 EMaxC= 1.00D+00 BMatC= 2.76D-14 BMatP= 7.45D-13
 IDIUse=1 WtCom= 1.00D+00 WtEn= 0.00D+00
 Coeff-Com: -0.193D-05 0.165D-04 0.205D-04 0.873D-04 0.505D-04-0.131D-03
 Coeff-Com: -0.394D-02-0.252D-02-0.165D-01 0.613D-01 0.962D+00
 Coeff:     -0.193D-05 0.165D-04 0.205D-04 0.873D-04 0.505D-04-0.131D-03
 Coeff:     -0.394D-02-0.252D-02-0.165D-01 0.613D-01 0.962D+00
 Gap=     0.176 Goal=     0.100 Shift=    0.000
 RMSDP=9.11D-09 MaxDP=5.20D-08 DE=-1.02D-12 OVMax= 1.44D-07

 SCF Done:  E(RB3LYP) =  -153.297883477     A.U. after   11 cycles
            NFock= 11  Conv=0.91D-08     -V/T= 2.0045
 KE= 1.526097006537D+02 PE=-5.252820172222D+02 EE= 1.342576566819D+02
 Leave Link  502 at Thu Mar 31 22:25:04 2022, MaxMem=    33554432 cpu:         3.0
 (Enter C:\G09W\l701.exe)
 Compute integral first derivatives.
 ... and contract with generalized density number  0.
 R6Disp: Adding Grimme-D3 dispersion energy 1st derivatives to the gradient.
 Leave Link  701 at Thu Mar 31 22:25:04 2022, MaxMem=    33554432 cpu:         0.0
 (Enter C:\G09W\l702.exe)
 L702 exits ... SP integral derivatives will be done elsewhere.
 Leave Link  702 at Thu Mar 31 22:25:05 2022, MaxMem=    33554432 cpu:         0.0
 (Enter C:\G09W\l703.exe)
 Compute integral first derivatives, UseDBF=F ICtDFT=           0.
 Integral derivatives from FoFJK, PRISM(SPDF).
 Calling FoFJK, ICntrl=      2127 FMM=F ISym2X=0 I1Cent= 0 IOpClX= 0 NMat=1 NMatS=1 NMatT=0.
 FoFJK:  IHMeth= 1 ICntrl=    2127 DoSepK=F KAlg= 0 I1Cent=   0 FoldK=F
 IRaf=         0 NMat=   1 IRICut=       1 DoRegI=T DoRafI=F ISym2E= 0.
 FoFCou: FMM=F IPFlag=           0 FMFlag=      100000 FMFlg1=         800
         NFxFlg=           0 DoJE=F BraDBF=F KetDBF=F FulRan=T
         wScrn=  0.000000 ICntrl=    2127 IOpCl=  0 I1Cent=           0 NGrid=           0
         NMat0=    1 NMatS0=      1 NMatT0=    0 NMatD0=    1 NMtDS0=    0 NMtDT0=    0
 Symmetry not used in FoFCou.
 Leave Link  703 at Thu Mar 31 22:25:05 2022, MaxMem=    33554432 cpu:         0.0
 (Enter C:\G09W\l716.exe)
 Dipole        = 1.32113965D+00 8.46745244D-03-1.14060362D-02
 -------------------------------------------------------------------
 Center     Atomic                   Forces (Hartrees/Bohr)
 Number     Number              X              Y              Z
 -------------------------------------------------------------------
      1        6          -0.003221529   -0.001812523    0.002782751
      2        6          -0.001310109   -0.000338042   -0.002819696
      3        6           0.001312771    0.003634684   -0.004197734
      4        6           0.001650290   -0.000337983    0.001049516
      5        1           0.001702934   -0.000328275    0.001197759
      6        1          -0.000134358   -0.000817862    0.001987404
 -------------------------------------------------------------------
 Cartesian Forces:  Max     0.004197734 RMS     0.002065081
 Leave Link  716 at Thu Mar 31 22:25:05 2022, MaxMem=    33554432 cpu:         0.0
 (Enter C:\G09W\l103.exe)

 GradGradGradGradGradGradGradGradGradGradGradGradGradGradGradGradGradGrad
 Berny optimization.
 Using GEDIIS/GDIIS optimizer.
 FormGI is forming the generalized inverse of G from B-inverse, IUseBI=4.
 Internal  Forces:  Max     0.002221528 RMS     0.001138438
 Search for a local minimum.
 Step number  15 out of a maximum of   33
 All quantities printed in internal units (Hartrees-Bohrs-Radians)
 RMS Force = .11384D-02 SwitMx=.10000D-02 MixMth= 1
 Mixed Optimization -- RFO/linear search
 Update second derivatives using D2CorX and points    9   10   11   12   13
                                                     15   14
 DE=  1.90D-04 DEPred=-1.05D-04 R=-1.81D+00
 Trust test=-1.81D+00 RLast= 1.75D-01 DXMaxT set to 9.74D-01
 ITU= -1  1  1  1  1  1  1  1  1  0  1  1  1  1  0
 Use linear search instead of GDIIS.
 Energy rises -- skip Quadratic/GDIIS search.
 Quartic linear search produced a step of -0.73441.
 Iteration  1 RMS(Cart)=  0.01535102 RMS(Int)=  0.00049987
 Iteration  2 RMS(Cart)=  0.00041174 RMS(Int)=  0.00018567
 Iteration  3 RMS(Cart)=  0.00000016 RMS(Int)=  0.00018567
 ITry= 1 IFail=0 DXMaxC= 3.68D-02 DCOld= 1.00D+10 DXMaxT= 9.74D-01 DXLimC= 3.00D+00 Rises=T
 Variable       Old X    -DE/DX   Delta X   Delta X   Delta X     New X
                                 (Linear)    (Quad)   (Total)
    R1        2.70577   0.00222  -0.00862   0.00000  -0.00858   2.69719
    R2        2.99928   0.00131   0.02601   0.00000   0.02609   3.02537
    R3        2.69742   0.00142   0.01701   0.00000   0.01693   2.71435
    R4        2.03885   0.00069  -0.00048   0.00000  -0.00048   2.03836
    R5        2.70650  -0.00069  -0.00931   0.00000  -0.00936   2.69715
    R6        2.03927   0.00004  -0.00087   0.00000  -0.00087   2.03839
    A1        1.41239  -0.00171  -0.00538   0.00000  -0.00540   1.40699
    A2        1.50591   0.00106   0.00445   0.00000   0.00450   1.51041
    A3        2.35805   0.00029   0.02006   0.00000   0.02034   2.37839
    A4        2.36794  -0.00100  -0.00677   0.00000  -0.00636   2.36158
    A5        1.51292  -0.00099  -0.00203   0.00000  -0.00198   1.51094
    A6        2.38194  -0.00062  -0.01990   0.00000  -0.01971   2.36223
    A7        2.37018   0.00132   0.00875   0.00000   0.00910   2.37928
    A8        1.40559   0.00188   0.00093   0.00000   0.00096   1.40654
    D1        0.62541  -0.00045  -0.00250   0.00000  -0.00259   0.62282
    D2       -2.20015  -0.00132  -0.06181   0.00000  -0.06151  -2.26166
    D3       -0.63139   0.00006  -0.00469   0.00000  -0.00459  -0.63599
    D4       -0.69672   0.00012  -0.00661   0.00000  -0.00655  -0.70327
    D5        2.25364  -0.00121  -0.05964   0.00000  -0.05992   2.19372
    D6        2.12554   0.00144   0.05989   0.00000   0.06017   2.18572
    D7       -1.20728   0.00011   0.00687   0.00000   0.00680  -1.20048
    D8        0.62570  -0.00001  -0.00278   0.00000  -0.00284   0.62286
    D9       -2.32702   0.00169   0.05759   0.00000   0.05731  -2.26970
         Item               Value     Threshold  Converged?
 Maximum Force            0.002222     0.000450     NO 
 RMS     Force            0.001138     0.000300     NO 
 Maximum Displacement     0.036766     0.001800     NO 
 RMS     Displacement     0.015373     0.001200     NO 
 Predicted change in Energy=-3.100802D-05
 GradGradGradGradGradGradGradGradGradGradGradGradGradGradGradGradGradGrad

 Leave Link  103 at Thu Mar 31 22:25:06 2022, MaxMem=    33554432 cpu:         0.0
 (Enter C:\G09W\l202.exe)
                          Input orientation:                          
 ---------------------------------------------------------------------
 Center     Atomic      Atomic             Coordinates (Angstroms)
 Number     Number       Type             X           Y           Z
 ---------------------------------------------------------------------
      1          6           0        0.023621    0.290699    0.497316
      2          6           0        1.361767    0.199644    0.009225
      3          6           0        1.361155    1.635923   -0.006927
      4          6           0        0.024253    1.544438   -0.498271
      5          1           0        1.986895   -0.571702   -0.412361
      6          1           0        1.987616    2.408264    0.410885
 ---------------------------------------------------------------------
                    Distance matrix (angstroms):
                    1          2          3          4          5
     1  C    0.000000
     2  C    1.427290   0.000000
     3  C    1.962877   1.436370   0.000000
     4  C    1.600955   1.963406   1.427268   0.000000
     5  H    2.329312   1.078654   2.330136   2.887454   0.000000
     6  H    2.889433   2.330454   1.078671   2.329710   3.091590
                    6
     6  H    0.000000
 Symmetry turned off by external request.
 Stoichiometry    C4H2
 Framework group  C1[X(C4H2)]
 Deg. of freedom    12
 Full point group                 C1      NOp   1
 Rotational constants (GHZ):     17.3486432     15.5149652      9.5603653
 Leave Link  202 at Thu Mar 31 22:25:06 2022, MaxMem=    33554432 cpu:         0.0
 (Enter C:\G09W\l301.exe)
 Standard basis: 6-31 (6D, 7F)
 Ernie: Thresh=  0.10000D-02 Tol=  0.10000D-05 Strict=F.
    40 basis functions,    96 primitive gaussians,    40 cartesian basis functions
    13 alpha electrons       13 beta electrons
       nuclear repulsion energy        84.9726388509 Hartrees.
 IExCor=  402 DFT=T Ex+Corr=B3LYP ExCW=0 ScaHFX=  0.200000
 ScaDFX=  0.800000  0.720000  1.000000  0.810000 ScalE2=  1.000000  1.000000
 IRadAn=      5 IRanWt=     -1 IRanGd=            0 ICorTp=0 IEmpDi=131
 NAtoms=    6 NActive=    6 NUniq=    6 SFac= 1.00D+00 NAtFMM=   60 NAOKFM=F Big=F
 Integral buffers will be    131072 words long.
 Raffenetti 2 integral format.
 Two-electron integral symmetry is turned off.
 R6Disp:  Grimme-D3 Dispersion energy=       -0.0012202091 Hartrees.
 Nuclear repulsion after empirical dispersion term =       84.9714186418 Hartrees.
 Leave Link  301 at Thu Mar 31 22:25:06 2022, MaxMem=    33554432 cpu:         0.0
 (Enter C:\G09W\l302.exe)
 NPDir=0 NMtPBC=     1 NCelOv=     1 NCel=       1 NClECP=     1 NCelD=      1
         NCelK=      1 NCelE2=     1 NClLst=     1 CellRange=     0.0.
 One-electron integrals computed using PRISM.
 NBasis=    40 RedAO= T EigKep=  5.17D-03  NBF=    40
 NBsUse=    40 1.00D-06 EigRej= -1.00D+00 NBFU=    40
 Precomputing XC quadrature grid using
 IXCGrd= 4 IRadAn=           5 IRanWt=          -1 IRanGd=           0 AccXCQ= 0.00D+00.
 Generated NRdTot=       0 NPtTot=           0 NUsed=           0 NTot=          32
 NSgBfM=    40    40    40    40    40 MxSgAt=     6 MxSgA2=     6.
 Leave Link  302 at Thu Mar 31 22:25:06 2022, MaxMem=    33554432 cpu:         0.0
 (Enter C:\G09W\l303.exe)
 DipDrv:  MaxL=1.
 Leave Link  303 at Thu Mar 31 22:25:06 2022, MaxMem=    33554432 cpu:         0.0
 (Enter C:\G09W\l401.exe)
 Lowest energy guess from the checkpoint file:  "C:\G09W\Scratch\Gau-27908.chk"
 B after Tr=     0.002253   -0.002470   -0.002910
         Rot=    0.999998   -0.000180    0.001791   -0.000292 Ang=  -0.21 deg.
 Guess basis will be translated and rotated to current coordinates.
 B after Tr=    -0.006335    0.006816    0.007883
         Rot=    0.999987    0.000431   -0.004984    0.000777 Ang=   0.58 deg.
 Guess basis will be translated and rotated to current coordinates.
 CkInt1:  FT= 2.66D-01
 Max alpha theta=  1.300 degrees.
 JPrj=2 DoOrth=T DoCkMO=T.
 Leave Link  401 at Thu Mar 31 22:25:07 2022, MaxMem=    33554432 cpu:         1.0
 (Enter C:\G09W\l502.exe)
 Closed shell SCF:
 Using DIIS extrapolation, IDIIS=    10.
 Two-electron integral symmetry not used.
 Keep R1 ints in memory in canonical form, NReq=1459026.
 IVT=      259318 IEndB=      259318 NGot=    33554432 MDV=    32958505
 LenX=    32958505 LenY=    32956464
 Requested convergence on RMS density matrix=1.00D-08 within 500 cycles.
 Requested convergence on MAX density matrix=1.00D-06.
 Requested convergence on             energy=1.00D-06.
 Level shift goal  0.100 maximum shift  0.100.
 No special actions if energy rises.
 Dynamic level shift is on during FON iterations.
 FoFCou: FMM=F IPFlag=           0 FMFlag=           0 FMFlg1=           0
         NFxFlg=           0 DoJE=F BraDBF=F KetDBF=F FulRan=T
         wScrn=  0.000000 ICntrl=     600 IOpCl=  0 I1Cent=           0 NGrid=           0
         NMat0=    1 NMatS0=    820 NMatT0=    0 NMatD0=    1 NMtDS0=    0 NMtDT0=    0
 Symmetry not used in FoFCou.

 Cycle   1  Pass 1  IDiag  1:
 E= -153.298101055894    
 DIIS: error= 1.42D-05 at cycle   1 NSaved=   1.
 NSaved= 1 IEnMin= 1 EnMin= -153.298101055894     IErMin= 1 ErrMin= 1.42D-05
 ErrMax= 1.42D-05  0.00D+00 EMaxC= 1.00D+00 BMatC= 1.54D-08 BMatP= 1.54D-08
 IDIUse=1 WtCom= 1.00D+00 WtEn= 0.00D+00
 Coeff-Com:  0.100D+01
 Coeff:      0.100D+01
 Gap=    10.270 Goal=     0.100 Shift=    0.000
 RMSDP=1.08D-05 MaxDP=4.73D-05              OVMax= 1.27D-04

 Cycle   2  Pass 1  IDiag  1:
 E= -153.298101089236     Delta-E=       -0.000000033341 Rises=F Damp=F
 DIIS: error= 9.74D-06 at cycle   2 NSaved=   2.
 NSaved= 2 IEnMin= 2 EnMin= -153.298101089236     IErMin= 2 ErrMin= 9.74D-06
 ErrMax= 9.74D-06  0.00D+00 EMaxC= 1.00D+00 BMatC= 4.68D-09 BMatP= 1.54D-08
 IDIUse=1 WtCom= 1.00D+00 WtEn= 0.00D+00
 Coeff-Com:  0.251D+00 0.749D+00
 Coeff:      0.251D+00 0.749D+00
 Gap=     0.177 Goal=     0.100 Shift=    0.000
 RMSDP=5.77D-06 MaxDP=6.30D-05 DE=-3.33D-08 OVMax= 6.90D-05

 Cycle   3  Pass 1  IDiag  1:
 E= -153.298101084031     Delta-E=        0.000000005205 Rises=F Damp=F
 DIIS: error= 1.28D-05 at cycle   3 NSaved=   3.
 NSaved= 3 IEnMin= 2 EnMin= -153.298101089236     IErMin= 2 ErrMin= 9.74D-06
 ErrMax= 1.28D-05  0.00D+00 EMaxC= 1.00D+00 BMatC= 9.38D-09 BMatP= 4.68D-09
 IDIUse=1 WtCom= 1.00D+00 WtEn= 0.00D+00
 Coeff-Com: -0.188D-01 0.598D+00 0.421D+00
 Coeff:     -0.188D-01 0.598D+00 0.421D+00
 Gap=     0.177 Goal=     0.100 Shift=    0.000
 RMSDP=2.85D-06 MaxDP=2.29D-05 DE= 5.20D-09 OVMax= 4.41D-05

 Cycle   4  Pass 1  IDiag  1:
 E= -153.298101095474     Delta-E=       -0.000000011443 Rises=F Damp=F
 DIIS: error= 1.87D-06 at cycle   4 NSaved=   4.
 NSaved= 4 IEnMin= 4 EnMin= -153.298101095474     IErMin= 4 ErrMin= 1.87D-06
 ErrMax= 1.87D-06  0.00D+00 EMaxC= 1.00D+00 BMatC= 1.95D-10 BMatP= 4.68D-09
 IDIUse=1 WtCom= 1.00D+00 WtEn= 0.00D+00
 Coeff-Com: -0.262D-01 0.275D+00 0.217D+00 0.533D+00
 Coeff:     -0.262D-01 0.275D+00 0.217D+00 0.533D+00
 Gap=     0.177 Goal=     0.100 Shift=    0.000
 RMSDP=4.98D-07 MaxDP=5.35D-06 DE=-1.14D-08 OVMax= 6.22D-06

 Cycle   5  Pass 1  IDiag  1:
 E= -153.298101095676     Delta-E=       -0.000000000202 Rises=F Damp=F
 DIIS: error= 5.45D-07 at cycle   5 NSaved=   5.
 NSaved= 5 IEnMin= 5 EnMin= -153.298101095676     IErMin= 5 ErrMin= 5.45D-07
 ErrMax= 5.45D-07  0.00D+00 EMaxC= 1.00D+00 BMatC= 1.46D-11 BMatP= 1.95D-10
 IDIUse=1 WtCom= 1.00D+00 WtEn= 0.00D+00
 Coeff-Com: -0.525D-02 0.299D-01 0.289D-01 0.230D+00 0.716D+00
 Coeff:     -0.525D-02 0.299D-01 0.289D-01 0.230D+00 0.716D+00
 Gap=     0.177 Goal=     0.100 Shift=    0.000
 RMSDP=1.78D-07 MaxDP=1.33D-06 DE=-2.02D-10 OVMax= 3.05D-06

 Cycle   6  Pass 1  IDiag  1:
 E= -153.298101095693     Delta-E=       -0.000000000018 Rises=F Damp=F
 DIIS: error= 2.65D-07 at cycle   6 NSaved=   6.
 NSaved= 6 IEnMin= 6 EnMin= -153.298101095693     IErMin= 6 ErrMin= 2.65D-07
 ErrMax= 2.65D-07  0.00D+00 EMaxC= 1.00D+00 BMatC= 3.64D-12 BMatP= 1.46D-11
 IDIUse=1 WtCom= 1.00D+00 WtEn= 0.00D+00
 Coeff-Com: -0.132D-02-0.103D-01-0.305D-02 0.800D-01 0.428D+00 0.506D+00
 Coeff:     -0.132D-02-0.103D-01-0.305D-02 0.800D-01 0.428D+00 0.506D+00
 Gap=     0.177 Goal=     0.100 Shift=    0.000
 RMSDP=8.85D-08 MaxDP=9.06D-07 DE=-1.77D-11 OVMax= 1.17D-06

 Cycle   7  Pass 1  IDiag  1:
 E= -153.298101095696     Delta-E=       -0.000000000003 Rises=F Damp=F
 DIIS: error= 1.47D-07 at cycle   7 NSaved=   7.
 NSaved= 7 IEnMin= 7 EnMin= -153.298101095696     IErMin= 7 ErrMin= 1.47D-07
 ErrMax= 1.47D-07  0.00D+00 EMaxC= 1.00D+00 BMatC= 9.76D-13 BMatP= 3.64D-12
 IDIUse=1 WtCom= 1.00D+00 WtEn= 0.00D+00
 Coeff-Com:  0.554D-03-0.154D-01-0.875D-02 0.117D-01 0.191D+00 0.355D+00
 Coeff-Com:  0.466D+00
 Coeff:      0.554D-03-0.154D-01-0.875D-02 0.117D-01 0.191D+00 0.355D+00
 Coeff:      0.466D+00
 Gap=     0.177 Goal=     0.100 Shift=    0.000
 RMSDP=2.88D-08 MaxDP=3.41D-07 DE=-2.96D-12 OVMax= 5.69D-07

 Cycle   8  Pass 1  IDiag  1:
 E= -153.298101095698     Delta-E=       -0.000000000002 Rises=F Damp=F
 DIIS: error= 2.82D-08 at cycle   8 NSaved=   8.
 NSaved= 8 IEnMin= 8 EnMin= -153.298101095698     IErMin= 8 ErrMin= 2.82D-08
 ErrMax= 2.82D-08  0.00D+00 EMaxC= 1.00D+00 BMatC= 2.86D-14 BMatP= 9.76D-13
 IDIUse=1 WtCom= 1.00D+00 WtEn= 0.00D+00
 Coeff-Com:  0.290D-03-0.434D-02-0.247D-02-0.689D-02 0.174D-01 0.378D-01
 Coeff-Com:  0.159D+00 0.799D+00
 Coeff:      0.290D-03-0.434D-02-0.247D-02-0.689D-02 0.174D-01 0.378D-01
 Coeff:      0.159D+00 0.799D+00
 Gap=     0.177 Goal=     0.100 Shift=    0.000
 RMSDP=1.23D-08 MaxDP=1.11D-07 DE=-1.71D-12 OVMax= 1.15D-07

 Cycle   9  Pass 1  IDiag  1:
 E= -153.298101095698     Delta-E=        0.000000000000 Rises=F Damp=F
 DIIS: error= 2.18D-09 at cycle   9 NSaved=   9.
 NSaved= 9 IEnMin= 8 EnMin= -153.298101095698     IErMin= 9 ErrMin= 2.18D-09
 ErrMax= 2.18D-09  0.00D+00 EMaxC= 1.00D+00 BMatC= 2.30D-16 BMatP= 2.86D-14
 IDIUse=1 WtCom= 1.00D+00 WtEn= 0.00D+00
 Coeff-Com:  0.103D-04 0.156D-03 0.467D-04-0.892D-03-0.382D-02-0.870D-02
 Coeff-Com: -0.142D-02 0.105D+00 0.910D+00
 Coeff:      0.103D-04 0.156D-03 0.467D-04-0.892D-03-0.382D-02-0.870D-02
 Coeff:     -0.142D-02 0.105D+00 0.910D+00
 Gap=     0.177 Goal=     0.100 Shift=    0.000
 RMSDP=1.33D-09 MaxDP=1.09D-08 DE= 2.27D-13 OVMax= 2.20D-08

 SCF Done:  E(RB3LYP) =  -153.298101096     A.U. after    9 cycles
            NFock=  9  Conv=0.13D-08     -V/T= 2.0046
 KE= 1.525958099041D+02 PE=-5.249859684320D+02 EE= 1.341206387904D+02
 Leave Link  502 at Thu Mar 31 22:25:09 2022, MaxMem=    33554432 cpu:         2.0
 (Enter C:\G09W\l701.exe)
 Compute integral first derivatives.
 ... and contract with generalized density number  0.
 R6Disp: Adding Grimme-D3 dispersion energy 1st derivatives to the gradient.
 Leave Link  701 at Thu Mar 31 22:25:09 2022, MaxMem=    33554432 cpu:         0.0
 (Enter C:\G09W\l702.exe)
 L702 exits ... SP integral derivatives will be done elsewhere.
 Leave Link  702 at Thu Mar 31 22:25:10 2022, MaxMem=    33554432 cpu:         1.0
 (Enter C:\G09W\l703.exe)
 Compute integral first derivatives, UseDBF=F ICtDFT=           0.
 Integral derivatives from FoFJK, PRISM(SPDF).
 Calling FoFJK, ICntrl=      2127 FMM=F ISym2X=0 I1Cent= 0 IOpClX= 0 NMat=1 NMatS=1 NMatT=0.
 FoFJK:  IHMeth= 1 ICntrl=    2127 DoSepK=F KAlg= 0 I1Cent=   0 FoldK=F
 IRaf=         0 NMat=   1 IRICut=       1 DoRegI=T DoRafI=F ISym2E= 0.
 FoFCou: FMM=F IPFlag=           0 FMFlag=      100000 FMFlg1=         800
         NFxFlg=           0 DoJE=F BraDBF=F KetDBF=F FulRan=T
         wScrn=  0.000000 ICntrl=    2127 IOpCl=  0 I1Cent=           0 NGrid=           0
         NMat0=    1 NMatS0=      1 NMatT0=    0 NMatD0=    1 NMtDS0=    0 NMtDT0=    0
 Symmetry not used in FoFCou.
 Leave Link  703 at Thu Mar 31 22:25:10 2022, MaxMem=    33554432 cpu:         0.0
 (Enter C:\G09W\l716.exe)
 Dipole        = 1.32734151D+00 5.15913097D-04-6.39491233D-04
 -------------------------------------------------------------------
 Center     Atomic                   Forces (Hartrees/Bohr)
 Number     Number              X              Y              Z
 -------------------------------------------------------------------
      1        6          -0.000544908   -0.000917745    0.000220494
      2        6           0.000060698    0.002347914    0.000793358
      3        6           0.000284380   -0.002148067   -0.001215684
      4        6          -0.000272748    0.000779566    0.000010008
      5        1           0.000297746   -0.000457702   -0.000279266
      6        1           0.000174831    0.000396034    0.000471090
 -------------------------------------------------------------------
 Cartesian Forces:  Max     0.002347914 RMS     0.000912086
 Leave Link  716 at Thu Mar 31 22:25:10 2022, MaxMem=    33554432 cpu:         0.0
 (Enter C:\G09W\l103.exe)

 GradGradGradGradGradGradGradGradGradGradGradGradGradGradGradGradGradGrad
 Berny optimization.
 Using GEDIIS/GDIIS optimizer.
 FormGI is forming the generalized inverse of G from B-inverse, IUseBI=4.
 Internal  Forces:  Max     0.001378865 RMS     0.000443327
 Search for a local minimum.
 Step number  16 out of a maximum of   33
 All quantities printed in internal units (Hartrees-Bohrs-Radians)
 RMS Force = .44333D-03 SwitMx=.10000D-02 MixMth= 2
 Mixed Optimization -- En-DIIS/RFO-DIIS
 Update second derivatives using D2CorX and points    9   10   11   12   13
                                                     15   14   16
 ITU=  0 -1  1  1  1  1  1  1  1  1  0  1  1  1  1  0
 Use linear search instead of GDIIS.
     Eigenvalues ---    0.01129   0.01799   0.02093   0.07088   0.07306
     Eigenvalues ---    0.14961   0.23485   0.23915   0.28406   0.32671
     Eigenvalues ---    0.33916   0.43277
 RFO step:  Lambda=-2.91305145D-05 EMin= 1.12944058D-02
 Quartic linear search produced a step of  0.00045.
 Iteration  1 RMS(Cart)=  0.00262090 RMS(Int)=  0.00001267
 Iteration  2 RMS(Cart)=  0.00000793 RMS(Int)=  0.00000726
 Iteration  3 RMS(Cart)=  0.00000000 RMS(Int)=  0.00000726
 ITry= 1 IFail=0 DXMaxC= 7.57D-03 DCOld= 1.00D+10 DXMaxT= 9.74D-01 DXLimC= 3.00D+00 Rises=F
 Variable       Old X    -DE/DX   Delta X   Delta X   Delta X     New X
                                 (Linear)    (Quad)   (Total)
    R1        2.69719   0.00038   0.00000  -0.00002  -0.00002   2.69717
    R2        3.02537   0.00049   0.00000   0.00982   0.00982   3.03518
    R3        2.71435  -0.00138   0.00000  -0.00435  -0.00435   2.71000
    R4        2.03836   0.00061   0.00000   0.00175   0.00175   2.04011
    R5        2.69715   0.00022   0.00000   0.00006   0.00006   2.69721
    R6        2.03839   0.00057   0.00000   0.00172   0.00172   2.04012
    A1        1.40699  -0.00029   0.00000  -0.00098  -0.00099   1.40600
    A2        1.51041   0.00052   0.00000   0.00443   0.00443   1.51485
    A3        2.37839  -0.00030   0.00000  -0.00380  -0.00381   2.37458
    A4        2.36158  -0.00026   0.00000  -0.00054  -0.00053   2.36105
    A5        1.51094   0.00038   0.00000   0.00389   0.00388   1.51482
    A6        2.36223  -0.00022   0.00000  -0.00123  -0.00125   2.36099
    A7        2.37928  -0.00025   0.00000  -0.00467  -0.00468   2.37460
    A8        1.40654  -0.00007   0.00000  -0.00053  -0.00054   1.40600
    D1        0.62282  -0.00025   0.00000  -0.00462  -0.00462   0.61820
    D2       -2.26166  -0.00009   0.00001  -0.00545  -0.00543  -2.26709
    D3       -0.63599   0.00067   0.00000   0.00569   0.00568  -0.63031
    D4       -0.70327   0.00029   0.00000   0.00306   0.00307  -0.70020
    D5        2.19372  -0.00005   0.00001  -0.00530  -0.00529   2.18843
    D6        2.18572   0.00012  -0.00001   0.00299   0.00299   2.18870
    D7       -1.20048  -0.00022   0.00000  -0.00537  -0.00537  -1.20586
    D8        0.62286  -0.00023   0.00000  -0.00467  -0.00467   0.61819
    D9       -2.26970   0.00010  -0.00001   0.00292   0.00290  -2.26680
         Item               Value     Threshold  Converged?
 Maximum Force            0.001379     0.000450     NO 
 RMS     Force            0.000443     0.000300     NO 
 Maximum Displacement     0.007566     0.001800     NO 
 RMS     Displacement     0.002620     0.001200     NO 
 Predicted change in Energy=-1.456573D-05
 Lowest energy point so far.  Saving SCF results.
 GradGradGradGradGradGradGradGradGradGradGradGradGradGradGradGradGradGrad

 Leave Link  103 at Thu Mar 31 22:25:11 2022, MaxMem=    33554432 cpu:         0.0
 (Enter C:\G09W\l202.exe)
                          Input orientation:                          
 ---------------------------------------------------------------------
 Center     Atomic      Atomic             Coordinates (Angstroms)
 Number     Number       Type             X           Y           Z
 ---------------------------------------------------------------------
      1          6           0        0.023235    0.287269    0.497197
      2          6           0        1.361852    0.200924    0.009567
      3          6           0        1.361831    1.634865   -0.009665
      4          6           0        0.023226    1.548442   -0.497368
      5          1           0        1.987652   -0.571848   -0.410777
      6          1           0        1.987510    2.407614    0.410913
 ---------------------------------------------------------------------
                    Distance matrix (angstroms):
                    1          2          3          4          5
     1  C    0.000000
     2  C    1.427281   0.000000
     3  C    1.965901   1.434070   0.000000
     4  C    1.606150   1.965885   1.427301   0.000000
     5  H    2.328397   1.079580   2.328546   2.891729   0.000000
     6  H    2.891657   2.328520   1.079583   2.328425   3.090691
                    6
     6  H    0.000000
 Symmetry turned off by external request.
 Stoichiometry    C4H2
 Framework group  C1[X(C4H2)]
 Deg. of freedom    12
 Full point group                 C1      NOp   1
 Rotational constants (GHZ):     17.3511863     15.4875979      9.5357389
 Leave Link  202 at Thu Mar 31 22:25:11 2022, MaxMem=    33554432 cpu:         0.0
 (Enter C:\G09W\l301.exe)
 Standard basis: 6-31 (6D, 7F)
 Ernie: Thresh=  0.10000D-02 Tol=  0.10000D-05 Strict=F.
    40 basis functions,    96 primitive gaussians,    40 cartesian basis functions
    13 alpha electrons       13 beta electrons
       nuclear repulsion energy        84.9239371531 Hartrees.
 IExCor=  402 DFT=T Ex+Corr=B3LYP ExCW=0 ScaHFX=  0.200000
 ScaDFX=  0.800000  0.720000  1.000000  0.810000 ScalE2=  1.000000  1.000000
 IRadAn=      5 IRanWt=     -1 IRanGd=            0 ICorTp=0 IEmpDi=131
 NAtoms=    6 NActive=    6 NUniq=    6 SFac= 1.00D+00 NAtFMM=   60 NAOKFM=F Big=F
 Integral buffers will be    131072 words long.
 Raffenetti 2 integral format.
 Two-electron integral symmetry is turned off.
 R6Disp:  Grimme-D3 Dispersion energy=       -0.0012180298 Hartrees.
 Nuclear repulsion after empirical dispersion term =       84.9227191233 Hartrees.
 Leave Link  301 at Thu Mar 31 22:25:11 2022, MaxMem=    33554432 cpu:         0.0
 (Enter C:\G09W\l302.exe)
 NPDir=0 NMtPBC=     1 NCelOv=     1 NCel=       1 NClECP=     1 NCelD=      1
         NCelK=      1 NCelE2=     1 NClLst=     1 CellRange=     0.0.
 One-electron integrals computed using PRISM.
 NBasis=    40 RedAO= T EigKep=  5.15D-03  NBF=    40
 NBsUse=    40 1.00D-06 EigRej= -1.00D+00 NBFU=    40
 Precomputing XC quadrature grid using
 IXCGrd= 4 IRadAn=           5 IRanWt=          -1 IRanGd=           0 AccXCQ= 0.00D+00.
 Generated NRdTot=       0 NPtTot=           0 NUsed=           0 NTot=          32
 NSgBfM=    40    40    40    40    40 MxSgAt=     6 MxSgA2=     6.
 Leave Link  302 at Thu Mar 31 22:25:11 2022, MaxMem=    33554432 cpu:         0.0
 (Enter C:\G09W\l303.exe)
 DipDrv:  MaxL=1.
 Leave Link  303 at Thu Mar 31 22:25:11 2022, MaxMem=    33554432 cpu:         0.0
 (Enter C:\G09W\l401.exe)
 Initial guess from the checkpoint file:  "C:\G09W\Scratch\Gau-27908.chk"
 B after Tr=    -0.000441    0.000466   -0.000543
         Rot=    1.000000   -0.000283   -0.000341    0.000059 Ang=  -0.05 deg.
 Guess basis will be translated and rotated to current coordinates.
 JPrj=2 DoOrth=T DoCkMO=T.
 Leave Link  401 at Thu Mar 31 22:25:11 2022, MaxMem=    33554432 cpu:         0.0
 (Enter C:\G09W\l502.exe)
 Closed shell SCF:
 Using DIIS extrapolation, IDIIS=    10.
 Two-electron integral symmetry not used.
 Keep R1 ints in memory in canonical form, NReq=1459026.
 IVT=      259318 IEndB=      259318 NGot=    33554432 MDV=    32958505
 LenX=    32958505 LenY=    32956464
 Requested convergence on RMS density matrix=1.00D-08 within 500 cycles.
 Requested convergence on MAX density matrix=1.00D-06.
 Requested convergence on             energy=1.00D-06.
 Level shift goal  0.100 maximum shift  0.100.
 No special actions if energy rises.
 Dynamic level shift is on during FON iterations.
 FoFCou: FMM=F IPFlag=           0 FMFlag=           0 FMFlg1=           0
         NFxFlg=           0 DoJE=F BraDBF=F KetDBF=F FulRan=T
         wScrn=  0.000000 ICntrl=     600 IOpCl=  0 I1Cent=           0 NGrid=           0
         NMat0=    1 NMatS0=    820 NMatT0=    0 NMatD0=    1 NMtDS0=    0 NMtDT0=    0
 Symmetry not used in FoFCou.

 Cycle   1  Pass 1  IDiag  1:
 E= -153.298086276389    
 DIIS: error= 5.06D-04 at cycle   1 NSaved=   1.
 NSaved= 1 IEnMin= 1 EnMin= -153.298086276389     IErMin= 1 ErrMin= 5.06D-04
 ErrMax= 5.06D-04  0.00D+00 EMaxC= 1.00D+00 BMatC= 1.12D-05 BMatP= 1.12D-05
 IDIUse=1 WtCom= 1.00D+00 WtEn= 0.00D+00
 Coeff-Com:  0.100D+01
 Coeff:      0.100D+01
 Gap=     0.888 Goal=     0.100 Shift=    0.000
 RMSDP=2.57D-04 MaxDP=1.30D-03              OVMax= 2.13D-03

 Cycle   2  Pass 1  IDiag  1:
 E= -153.298109259687     Delta-E=       -0.000022983298 Rises=F Damp=F
 DIIS: error= 2.86D-04 at cycle   2 NSaved=   2.
 NSaved= 2 IEnMin= 2 EnMin= -153.298109259687     IErMin= 2 ErrMin= 2.86D-04
 ErrMax= 2.86D-04  0.00D+00 EMaxC= 1.00D+00 BMatC= 2.68D-06 BMatP= 1.12D-05
 IDIUse=1 WtCom= 1.00D+00 WtEn= 0.00D+00
 Coeff-Com:  0.219D+00 0.781D+00
 Coeff:      0.219D+00 0.781D+00
 Gap=     0.177 Goal=     0.100 Shift=    0.000
 RMSDP=1.10D-04 MaxDP=7.96D-04 DE=-2.30D-05 OVMax= 1.90D-03

 Cycle   3  Pass 1  IDiag  1:
 E= -153.298104900581     Delta-E=        0.000004359106 Rises=F Damp=F
 DIIS: error= 4.38D-04 at cycle   3 NSaved=   3.
 NSaved= 3 IEnMin= 2 EnMin= -153.298109259687     IErMin= 2 ErrMin= 2.86D-04
 ErrMax= 4.38D-04  0.00D+00 EMaxC= 1.00D+00 BMatC= 6.44D-06 BMatP= 2.68D-06
 IDIUse=1 WtCom= 1.00D+00 WtEn= 0.00D+00
 Coeff-Com: -0.321D-01 0.625D+00 0.407D+00
 Coeff:     -0.321D-01 0.625D+00 0.407D+00
 Gap=     0.176 Goal=   None    Shift=    0.000
 RMSDP=8.25D-05 MaxDP=7.00D-04 DE= 4.36D-06 OVMax= 1.30D-03

 Cycle   4  Pass 1  IDiag  1:
 E= -153.298112495451     Delta-E=       -0.000007594869 Rises=F Damp=F
 DIIS: error= 3.12D-05 at cycle   4 NSaved=   4.
 NSaved= 4 IEnMin= 4 EnMin= -153.298112495451     IErMin= 4 ErrMin= 3.12D-05
 ErrMax= 3.12D-05  0.00D+00 EMaxC= 1.00D+00 BMatC= 5.13D-08 BMatP= 2.68D-06
 IDIUse=1 WtCom= 1.00D+00 WtEn= 0.00D+00
 Coeff-Com: -0.190D-01 0.176D+00 0.160D+00 0.683D+00
 Coeff:     -0.190D-01 0.176D+00 0.160D+00 0.683D+00
 Gap=     0.176 Goal=     0.100 Shift=    0.000
 RMSDP=1.09D-05 MaxDP=6.16D-05 DE=-7.59D-06 OVMax= 1.42D-04

 Cycle   5  Pass 1  IDiag  1:
 E= -153.298112564055     Delta-E=       -0.000000068604 Rises=F Damp=F
 DIIS: error= 5.19D-06 at cycle   5 NSaved=   5.
 NSaved= 5 IEnMin= 5 EnMin= -153.298112564055     IErMin= 5 ErrMin= 5.19D-06
 ErrMax= 5.19D-06  0.00D+00 EMaxC= 1.00D+00 BMatC= 1.88D-09 BMatP= 5.13D-08
 IDIUse=1 WtCom= 1.00D+00 WtEn= 0.00D+00
 Coeff-Com: -0.209D-02-0.316D-02 0.170D-01 0.178D+00 0.811D+00
 Coeff:     -0.209D-02-0.316D-02 0.170D-01 0.178D+00 0.811D+00
 Gap=     0.176 Goal=     0.100 Shift=    0.000
 RMSDP=2.56D-06 MaxDP=1.82D-05 DE=-6.86D-08 OVMax= 4.81D-05

 Cycle   6  Pass 1  IDiag  1:
 E= -153.298112567162     Delta-E=       -0.000000003107 Rises=F Damp=F
 DIIS: error= 3.92D-06 at cycle   6 NSaved=   6.
 NSaved= 6 IEnMin= 6 EnMin= -153.298112567162     IErMin= 6 ErrMin= 3.92D-06
 ErrMax= 3.92D-06  0.00D+00 EMaxC= 1.00D+00 BMatC= 4.01D-10 BMatP= 1.88D-09
 IDIUse=1 WtCom= 1.00D+00 WtEn= 0.00D+00
 Coeff-Com:  0.103D-03-0.125D-01-0.226D-02 0.525D-01 0.409D+00 0.553D+00
 Coeff:      0.103D-03-0.125D-01-0.226D-02 0.525D-01 0.409D+00 0.553D+00
 Gap=     0.176 Goal=     0.100 Shift=    0.000
 RMSDP=9.78D-07 MaxDP=9.37D-06 DE=-3.11D-09 OVMax= 1.37D-05

 Cycle   7  Pass 1  IDiag  1:
 E= -153.298112567565     Delta-E=       -0.000000000403 Rises=F Damp=F
 DIIS: error= 1.78D-06 at cycle   7 NSaved=   7.
 NSaved= 7 IEnMin= 7 EnMin= -153.298112567565     IErMin= 7 ErrMin= 1.78D-06
 ErrMax= 1.78D-06  0.00D+00 EMaxC= 1.00D+00 BMatC= 1.37D-10 BMatP= 4.01D-10
 IDIUse=1 WtCom= 1.00D+00 WtEn= 0.00D+00
 Coeff-Com:  0.605D-03-0.872D-02-0.668D-02-0.536D-02 0.100D+00 0.387D+00
 Coeff-Com:  0.533D+00
 Coeff:      0.605D-03-0.872D-02-0.668D-02-0.536D-02 0.100D+00 0.387D+00
 Coeff:      0.533D+00
 Gap=     0.176 Goal=     0.100 Shift=    0.000
 RMSDP=5.16D-07 MaxDP=3.83D-06 DE=-4.03D-10 OVMax= 7.07D-06

 Cycle   8  Pass 1  IDiag  1:
 E= -153.298112567743     Delta-E=       -0.000000000178 Rises=F Damp=F
 DIIS: error= 7.39D-07 at cycle   8 NSaved=   8.
 NSaved= 8 IEnMin= 8 EnMin= -153.298112567743     IErMin= 8 ErrMin= 7.39D-07
 ErrMax= 7.39D-07  0.00D+00 EMaxC= 1.00D+00 BMatC= 1.57D-11 BMatP= 1.37D-10
 IDIUse=1 WtCom= 1.00D+00 WtEn= 0.00D+00
 Coeff-Com:  0.387D-03-0.414D-02-0.413D-02-0.104D-01 0.120D-01 0.171D+00
 Coeff-Com:  0.333D+00 0.503D+00
 Coeff:      0.387D-03-0.414D-02-0.413D-02-0.104D-01 0.120D-01 0.171D+00
 Coeff:      0.333D+00 0.503D+00
 Gap=     0.176 Goal=     0.100 Shift=    0.000
 RMSDP=1.22D-07 MaxDP=1.00D-06 DE=-1.78D-10 OVMax= 1.82D-06

 Cycle   9  Pass 1  IDiag  1:
 E= -153.298112567762     Delta-E=       -0.000000000019 Rises=F Damp=F
 DIIS: error= 1.05D-07 at cycle   9 NSaved=   9.
 NSaved= 9 IEnMin= 9 EnMin= -153.298112567762     IErMin= 9 ErrMin= 1.05D-07
 ErrMax= 1.05D-07  0.00D+00 EMaxC= 1.00D+00 BMatC= 5.17D-13 BMatP= 1.57D-11
 IDIUse=1 WtCom= 1.00D+00 WtEn= 0.00D+00
 Coeff-Com:  0.370D-04-0.142D-03-0.314D-03-0.213D-02-0.731D-02 0.287D-02
 Coeff-Com:  0.411D-01 0.175D+00 0.791D+00
 Coeff:      0.370D-04-0.142D-03-0.314D-03-0.213D-02-0.731D-02 0.287D-02
 Coeff:      0.411D-01 0.175D+00 0.791D+00
 Gap=     0.176 Goal=     0.100 Shift=    0.000
 RMSDP=3.84D-08 MaxDP=3.80D-07 DE=-1.92D-11 OVMax= 6.63D-07

 Cycle  10  Pass 1  IDiag  1:
 E= -153.298112567763     Delta-E=       -0.000000000001 Rises=F Damp=F
 DIIS: error= 1.47D-08 at cycle  10 NSaved=  10.
 NSaved=10 IEnMin=10 EnMin= -153.298112567763     IErMin=10 ErrMin= 1.47D-08
 ErrMax= 1.47D-08  0.00D+00 EMaxC= 1.00D+00 BMatC= 6.47D-15 BMatP= 5.17D-13
 IDIUse=1 WtCom= 1.00D+00 WtEn= 0.00D+00
 Coeff-Com: -0.825D-05 0.113D-03 0.996D-04 0.494D-04-0.138D-02-0.539D-02
 Coeff-Com: -0.680D-02-0.519D-02 0.709D-01 0.948D+00
 Coeff:     -0.825D-05 0.113D-03 0.996D-04 0.494D-04-0.138D-02-0.539D-02
 Coeff:     -0.680D-02-0.519D-02 0.709D-01 0.948D+00
 Gap=     0.176 Goal=     0.100 Shift=    0.000
 RMSDP=8.47D-09 MaxDP=3.92D-08 DE=-1.48D-12 OVMax= 1.70D-07

 SCF Done:  E(RB3LYP) =  -153.298112568     A.U. after   10 cycles
            NFock= 10  Conv=0.85D-08     -V/T= 2.0046
 KE= 1.525924603362D+02 PE=-5.248880560442D+02 EE= 1.340747640169D+02
 Leave Link  502 at Thu Mar 31 22:25:14 2022, MaxMem=    33554432 cpu:         2.0
 (Enter C:\G09W\l701.exe)
 Compute integral first derivatives.
 ... and contract with generalized density number  0.
 R6Disp: Adding Grimme-D3 dispersion energy 1st derivatives to the gradient.
 Leave Link  701 at Thu Mar 31 22:25:14 2022, MaxMem=    33554432 cpu:         0.0
 (Enter C:\G09W\l702.exe)
 L702 exits ... SP integral derivatives will be done elsewhere.
 Leave Link  702 at Thu Mar 31 22:25:15 2022, MaxMem=    33554432 cpu:         0.0
 (Enter C:\G09W\l703.exe)
 Compute integral first derivatives, UseDBF=F ICtDFT=           0.
 Integral derivatives from FoFJK, PRISM(SPDF).
 Calling FoFJK, ICntrl=      2127 FMM=F ISym2X=0 I1Cent= 0 IOpClX= 0 NMat=1 NMatS=1 NMatT=0.
 FoFJK:  IHMeth= 1 ICntrl=    2127 DoSepK=F KAlg= 0 I1Cent=   0 FoldK=F
 IRaf=         0 NMat=   1 IRICut=       1 DoRegI=T DoRafI=F ISym2E= 0.
 FoFCou: FMM=F IPFlag=           0 FMFlag=      100000 FMFlg1=         800
         NFxFlg=           0 DoJE=F BraDBF=F KetDBF=F FulRan=T
         wScrn=  0.000000 ICntrl=    2127 IOpCl=  0 I1Cent=           0 NGrid=           0
         NMat0=    1 NMatS0=      1 NMatT0=    0 NMatD0=    1 NMtDS0=    0 NMtDT0=    0
 Symmetry not used in FoFCou.
 Leave Link  703 at Thu Mar 31 22:25:15 2022, MaxMem=    33554432 cpu:         0.0
 (Enter C:\G09W\l716.exe)
 Dipole        = 1.32579005D+00 2.00339855D-05 1.19231183D-04
 -------------------------------------------------------------------
 Center     Atomic                   Forces (Hartrees/Bohr)
 Number     Number              X              Y              Z
 -------------------------------------------------------------------
      1        6           0.000099904    0.000312208   -0.000096246
      2        6          -0.000126023   -0.000304646   -0.000002114
      3        6          -0.000138777    0.000294359    0.000013879
      4        6           0.000101177   -0.000304909    0.000092690
      5        1           0.000031709    0.000029533   -0.000053712
      6        1           0.000032009   -0.000026544    0.000045502
 -------------------------------------------------------------------
 Cartesian Forces:  Max     0.000312208 RMS     0.000158442
 Leave Link  716 at Thu Mar 31 22:25:15 2022, MaxMem=    33554432 cpu:         0.0
 (Enter C:\G09W\l103.exe)

 GradGradGradGradGradGradGradGradGradGradGradGradGradGradGradGradGradGrad
 Berny optimization.
 Using GEDIIS/GDIIS optimizer.
 FormGI is forming the generalized inverse of G from B-inverse, IUseBI=4.
 Internal  Forces:  Max     0.000219604 RMS     0.000084152
 Search for a local minimum.
 Step number  17 out of a maximum of   33
 All quantities printed in internal units (Hartrees-Bohrs-Radians)
 RMS Force = .84152D-04 SwitMx=.10000D-02 MixMth= 2
 Mixed Optimization -- En-DIIS/RFO-DIIS
 Swapping is turned off.
 Update second derivatives using D2CorX and points    9   10   11   12   13
                                                     15   14   16   17
 DE= -1.15D-05 DEPred=-1.46D-05 R= 7.88D-01
 TightC=F SS=  1.41D+00  RLast= 1.96D-02 DXNew= 1.6387D+00 5.8788D-02
 Trust test= 7.88D-01 RLast= 1.96D-02 DXMaxT set to 9.74D-01
 ITU=  1  0 -1  1  1  1  1  1  1  1  1  0  1  1  1  1  0
     Eigenvalues ---    0.01106   0.01759   0.02123   0.07068   0.08200
     Eigenvalues ---    0.14936   0.23487   0.24740   0.28438   0.32670
     Eigenvalues ---    0.33440   0.43137
 En-DIIS/RFO-DIIS IScMMF=        0 using points:    17   16
 RFO step:  Lambda=-5.20370806D-07.
 NNeg= 0 NP= 2 Switch=  2.50D-03 Rises=F DC=  1.15D-05 SmlDif=  1.00D-05
 RMS Error=  0.3089543542D-03 NUsed= 2 EDIIS=F
 DidBck=F Rises=F RFO-DIIS coefs:    0.82674    0.17326
 Iteration  1 RMS(Cart)=  0.00123631 RMS(Int)=  0.00000205
 Iteration  2 RMS(Cart)=  0.00000122 RMS(Int)=  0.00000131
 Iteration  3 RMS(Cart)=  0.00000000 RMS(Int)=  0.00000131
 ITry= 1 IFail=0 DXMaxC= 3.90D-03 DCOld= 1.00D+10 DXMaxT= 9.74D-01 DXLimC= 3.00D+00 Rises=F
 Variable       Old X    -DE/DX   Delta X   Delta X   Delta X     New X
                                 (Linear)    (Quad)   (Total)
    R1        2.69717  -0.00009   0.00000   0.00087   0.00087   2.69804
    R2        3.03518  -0.00022  -0.00170  -0.00487  -0.00657   3.02861
    R3        2.71000   0.00017   0.00075  -0.00118  -0.00043   2.70957
    R4        2.04011   0.00002  -0.00030   0.00042   0.00012   2.04023
    R5        2.69721  -0.00009  -0.00001   0.00085   0.00083   2.69804
    R6        2.04012   0.00002  -0.00030   0.00041   0.00011   2.04023
    A1        1.40600   0.00004   0.00017   0.00067   0.00084   1.40685
    A2        1.51485  -0.00010  -0.00077  -0.00050  -0.00127   1.51358
    A3        2.37458   0.00010   0.00066   0.00016   0.00081   2.37540
    A4        2.36105   0.00000   0.00009  -0.00009   0.00000   2.36105
    A5        1.51482  -0.00009  -0.00067  -0.00061  -0.00128   1.51354
    A6        2.36099   0.00000   0.00022  -0.00024  -0.00002   2.36096
    A7        2.37460   0.00009   0.00081  -0.00006   0.00076   2.37535
    A8        1.40600   0.00003   0.00009   0.00078   0.00087   1.40688
    D1        0.61820   0.00006   0.00080   0.00027   0.00107   0.61927
    D2       -2.26709   0.00006   0.00094   0.00201   0.00295  -2.26414
    D3       -0.63031  -0.00012  -0.00098   0.00038  -0.00060  -0.63091
    D4       -0.70020  -0.00005  -0.00053   0.00117   0.00064  -0.69956
    D5        2.18843  -0.00001   0.00092  -0.00225  -0.00134   2.18709
    D6        2.18870  -0.00002  -0.00052  -0.00047  -0.00099   2.18771
    D7       -1.20586   0.00001   0.00093  -0.00390  -0.00297  -1.20882
    D8        0.61819   0.00006   0.00081   0.00027   0.00108   0.61927
    D9       -2.26680   0.00005  -0.00050   0.00379   0.00330  -2.26351
         Item               Value     Threshold  Converged?
 Maximum Force            0.000220     0.000450     YES
 RMS     Force            0.000084     0.000300     YES
 Maximum Displacement     0.003901     0.001800     NO 
 RMS     Displacement     0.001236     0.001200     NO 
 Predicted change in Energy=-1.097556D-06
 Lowest energy point so far.  Saving SCF results.
 GradGradGradGradGradGradGradGradGradGradGradGradGradGradGradGradGradGrad

 Leave Link  103 at Thu Mar 31 22:25:16 2022, MaxMem=    33554432 cpu:         0.0
 (Enter C:\G09W\l202.exe)
                          Input orientation:                          
 ---------------------------------------------------------------------
 Center     Atomic      Atomic             Coordinates (Angstroms)
 Number     Number       Type             X           Y           Z
 ---------------------------------------------------------------------
      1          6           0        0.023119    0.289333    0.497005
      2          6           0        1.362201    0.201041    0.009657
      3          6           0        1.362202    1.634751   -0.009854
      4          6           0        0.023098    1.546410   -0.497137
      5          1           0        1.987439   -0.571880   -0.411413
      6          1           0        1.987248    2.407611    0.411609
 ---------------------------------------------------------------------
                    Distance matrix (angstroms):
                    1          2          3          4          5
     1  C    0.000000
     2  C    1.427740   0.000000
     3  C    1.964739   1.433843   0.000000
     4  C    1.602673   1.964702   1.427742   0.000000
     5  H    2.329262   1.079643   2.328388   2.890180   0.000000
     6  H    2.890017   2.328348   1.079642   2.329243   3.091073
                    6
     6  H    0.000000
 Symmetry turned off by external request.
 Stoichiometry    C4H2
 Framework group  C1[X(C4H2)]
 Deg. of freedom    12
 Full point group                 C1      NOp   1
 Rotational constants (GHZ):     17.3394896     15.5207256      9.5468897
 Leave Link  202 at Thu Mar 31 22:25:16 2022, MaxMem=    33554432 cpu:         0.0
 (Enter C:\G09W\l301.exe)
 Standard basis: 6-31 (6D, 7F)
 Ernie: Thresh=  0.10000D-02 Tol=  0.10000D-05 Strict=F.
    40 basis functions,    96 primitive gaussians,    40 cartesian basis functions
    13 alpha electrons       13 beta electrons
       nuclear repulsion energy        84.9549833588 Hartrees.
 IExCor=  402 DFT=T Ex+Corr=B3LYP ExCW=0 ScaHFX=  0.200000
 ScaDFX=  0.800000  0.720000  1.000000  0.810000 ScalE2=  1.000000  1.000000
 IRadAn=      5 IRanWt=     -1 IRanGd=            0 ICorTp=0 IEmpDi=131
 NAtoms=    6 NActive=    6 NUniq=    6 SFac= 1.00D+00 NAtFMM=   60 NAOKFM=F Big=F
 Integral buffers will be    131072 words long.
 Raffenetti 2 integral format.
 Two-electron integral symmetry is turned off.
 R6Disp:  Grimme-D3 Dispersion energy=       -0.0012186482 Hartrees.
 Nuclear repulsion after empirical dispersion term =       84.9537647106 Hartrees.
 Leave Link  301 at Thu Mar 31 22:25:16 2022, MaxMem=    33554432 cpu:         0.0
 (Enter C:\G09W\l302.exe)
 NPDir=0 NMtPBC=     1 NCelOv=     1 NCel=       1 NClECP=     1 NCelD=      1
         NCelK=      1 NCelE2=     1 NClLst=     1 CellRange=     0.0.
 One-electron integrals computed using PRISM.
 NBasis=    40 RedAO= T EigKep=  5.15D-03  NBF=    40
 NBsUse=    40 1.00D-06 EigRej= -1.00D+00 NBFU=    40
 Precomputing XC quadrature grid using
 IXCGrd= 4 IRadAn=           5 IRanWt=          -1 IRanGd=           0 AccXCQ= 0.00D+00.
 Generated NRdTot=       0 NPtTot=           0 NUsed=           0 NTot=          32
 NSgBfM=    40    40    40    40    40 MxSgAt=     6 MxSgA2=     6.
 Leave Link  302 at Thu Mar 31 22:25:16 2022, MaxMem=    33554432 cpu:         0.0
 (Enter C:\G09W\l303.exe)
 DipDrv:  MaxL=1.
 Leave Link  303 at Thu Mar 31 22:25:16 2022, MaxMem=    33554432 cpu:         0.0
 (Enter C:\G09W\l401.exe)
 Initial guess from the checkpoint file:  "C:\G09W\Scratch\Gau-27908.chk"
 B after Tr=     0.000159    0.000025    0.000936
         Rot=    1.000000    0.000264   -0.000014    0.000004 Ang=   0.03 deg.
 Guess basis will be translated and rotated to current coordinates.
 JPrj=2 DoOrth=T DoCkMO=T.
 Leave Link  401 at Thu Mar 31 22:25:17 2022, MaxMem=    33554432 cpu:         1.0
 (Enter C:\G09W\l502.exe)
 Closed shell SCF:
 Using DIIS extrapolation, IDIIS=    10.
 Two-electron integral symmetry not used.
 Keep R1 ints in memory in canonical form, NReq=1459026.
 IVT=      259318 IEndB=      259318 NGot=    33554432 MDV=    32958505
 LenX=    32958505 LenY=    32956464
 Requested convergence on RMS density matrix=1.00D-08 within 500 cycles.
 Requested convergence on MAX density matrix=1.00D-06.
 Requested convergence on             energy=1.00D-06.
 Level shift goal  0.100 maximum shift  0.100.
 No special actions if energy rises.
 Dynamic level shift is on during FON iterations.
 FoFCou: FMM=F IPFlag=           0 FMFlag=           0 FMFlg1=           0
         NFxFlg=           0 DoJE=F BraDBF=F KetDBF=F FulRan=T
         wScrn=  0.000000 ICntrl=     600 IOpCl=  0 I1Cent=           0 NGrid=           0
         NMat0=    1 NMatS0=    820 NMatT0=    0 NMatD0=    1 NMtDS0=    0 NMtDT0=    0
 Symmetry not used in FoFCou.

 Cycle   1  Pass 1  IDiag  1:
 E= -153.298106027188    
 DIIS: error= 1.87D-04 at cycle   1 NSaved=   1.
 NSaved= 1 IEnMin= 1 EnMin= -153.298106027188     IErMin= 1 ErrMin= 1.87D-04
 ErrMax= 1.87D-04  0.00D+00 EMaxC= 1.00D+00 BMatC= 2.53D-06 BMatP= 2.53D-06
 IDIUse=1 WtCom= 1.00D+00 WtEn= 0.00D+00
 Coeff-Com:  0.100D+01
 Coeff:      0.100D+01
 Gap=     0.888 Goal=     0.100 Shift=    0.000
 RMSDP=1.19D-04 MaxDP=6.34D-04              OVMax= 1.37D-03

 Cycle   2  Pass 1  IDiag  1:
 E= -153.298112163624     Delta-E=       -0.000006136436 Rises=F Damp=F
 DIIS: error= 1.75D-04 at cycle   2 NSaved=   2.
 NSaved= 2 IEnMin= 2 EnMin= -153.298112163624     IErMin= 2 ErrMin= 1.75D-04
 ErrMax= 1.75D-04  0.00D+00 EMaxC= 1.00D+00 BMatC= 9.54D-07 BMatP= 2.53D-06
 IDIUse=1 WtCom= 1.00D+00 WtEn= 0.00D+00
 Coeff-Com:  0.303D+00 0.697D+00
 Coeff:      0.303D+00 0.697D+00
 Gap=     0.176 Goal=     0.100 Shift=    0.000
 RMSDP=5.78D-05 MaxDP=3.67D-04 DE=-6.14D-06 OVMax= 9.63D-04

 Cycle   3  Pass 1  IDiag  1:
 E= -153.298111460499     Delta-E=        0.000000703125 Rises=F Damp=F
 DIIS: error= 2.14D-04 at cycle   3 NSaved=   3.
 NSaved= 3 IEnMin= 2 EnMin= -153.298112163624     IErMin= 2 ErrMin= 1.75D-04
 ErrMax= 2.14D-04  0.00D+00 EMaxC= 1.00D+00 BMatC= 1.57D-06 BMatP= 9.54D-07
 IDIUse=1 WtCom= 1.00D+00 WtEn= 0.00D+00
 Coeff-Com: -0.318D-01 0.576D+00 0.456D+00
 Coeff:     -0.318D-01 0.576D+00 0.456D+00
 Gap=     0.176 Goal=     0.100 Shift=    0.000
 RMSDP=4.41D-05 MaxDP=3.71D-04 DE= 7.03D-07 OVMax= 7.15D-04

 Cycle   4  Pass 1  IDiag  1:
 E= -153.298113341692     Delta-E=       -0.000001881193 Rises=F Damp=F
 DIIS: error= 1.95D-05 at cycle   4 NSaved=   4.
 NSaved= 4 IEnMin= 4 EnMin= -153.298113341692     IErMin= 4 ErrMin= 1.95D-05
 ErrMax= 1.95D-05  0.00D+00 EMaxC= 1.00D+00 BMatC= 1.94D-08 BMatP= 9.54D-07
 IDIUse=1 WtCom= 1.00D+00 WtEn= 0.00D+00
 Coeff-Com: -0.243D-01 0.163D+00 0.188D+00 0.673D+00
 Coeff:     -0.243D-01 0.163D+00 0.188D+00 0.673D+00
 Gap=     0.176 Goal=     0.100 Shift=    0.000
 RMSDP=6.52D-06 MaxDP=3.53D-05 DE=-1.88D-06 OVMax= 8.92D-05

 Cycle   5  Pass 1  IDiag  1:
 E= -153.298113367630     Delta-E=       -0.000000025938 Rises=F Damp=F
 DIIS: error= 3.85D-06 at cycle   5 NSaved=   5.
 NSaved= 5 IEnMin= 5 EnMin= -153.298113367630     IErMin= 5 ErrMin= 3.85D-06
 ErrMax= 3.85D-06  0.00D+00 EMaxC= 1.00D+00 BMatC= 7.27D-10 BMatP= 1.94D-08
 IDIUse=1 WtCom= 1.00D+00 WtEn= 0.00D+00
 Coeff-Com: -0.842D-03-0.214D-01 0.789D-02 0.122D+00 0.892D+00
 Coeff:     -0.842D-03-0.214D-01 0.789D-02 0.122D+00 0.892D+00
 Gap=     0.176 Goal=     0.100 Shift=    0.000
 RMSDP=1.71D-06 MaxDP=9.61D-06 DE=-2.59D-08 OVMax= 3.61D-05

 Cycle   6  Pass 1  IDiag  1:
 E= -153.298113369199     Delta-E=       -0.000000001569 Rises=F Damp=F
 DIIS: error= 8.42D-07 at cycle   6 NSaved=   6.
 NSaved= 6 IEnMin= 6 EnMin= -153.298113369199     IErMin= 6 ErrMin= 8.42D-07
 ErrMax= 8.42D-07  0.00D+00 EMaxC= 1.00D+00 BMatC= 2.64D-11 BMatP= 7.27D-10
 IDIUse=1 WtCom= 1.00D+00 WtEn= 0.00D+00
 Coeff-Com:  0.126D-02-0.136D-01-0.126D-01-0.190D-01 0.135D+00 0.909D+00
 Coeff:      0.126D-02-0.136D-01-0.126D-01-0.190D-01 0.135D+00 0.909D+00
 Gap=     0.176 Goal=     0.100 Shift=    0.000
 RMSDP=4.67D-07 MaxDP=3.01D-06 DE=-1.57D-09 OVMax= 9.60D-06

 Cycle   7  Pass 1  IDiag  1:
 E= -153.298113369278     Delta-E=       -0.000000000079 Rises=F Damp=F
 DIIS: error= 2.36D-07 at cycle   7 NSaved=   7.
 NSaved= 7 IEnMin= 7 EnMin= -153.298113369278     IErMin= 7 ErrMin= 2.36D-07
 ErrMax= 2.36D-07  0.00D+00 EMaxC= 1.00D+00 BMatC= 1.83D-12 BMatP= 2.64D-11
 IDIUse=1 WtCom= 1.00D+00 WtEn= 0.00D+00
 Coeff-Com:  0.477D-03-0.422D-02-0.475D-02-0.107D-01 0.229D-01 0.327D+00
 Coeff-Com:  0.670D+00
 Coeff:      0.477D-03-0.422D-02-0.475D-02-0.107D-01 0.229D-01 0.327D+00
 Coeff:      0.670D+00
 Gap=     0.176 Goal=     0.100 Shift=    0.000
 RMSDP=6.94D-08 MaxDP=4.96D-07 DE=-7.89D-11 OVMax= 1.13D-06

 Cycle   8  Pass 1  IDiag  1:
 E= -153.298113369277     Delta-E=        0.000000000001 Rises=F Damp=F
 DIIS: error= 2.03D-07 at cycle   8 NSaved=   8.
 NSaved= 8 IEnMin= 7 EnMin= -153.298113369278     IErMin= 8 ErrMin= 2.03D-07
 ErrMax= 2.03D-07  0.00D+00 EMaxC= 1.00D+00 BMatC= 1.28D-12 BMatP= 1.83D-12
 IDIUse=1 WtCom= 1.00D+00 WtEn= 0.00D+00
 Coeff-Com:  0.671D-04-0.107D-03-0.653D-03-0.351D-02-0.113D-01 0.400D-01
 Coeff-Com:  0.464D+00 0.511D+00
 Coeff:      0.671D-04-0.107D-03-0.653D-03-0.351D-02-0.113D-01 0.400D-01
 Coeff:      0.464D+00 0.511D+00
 Gap=     0.176 Goal=     0.100 Shift=    0.000
 RMSDP=4.03D-08 MaxDP=2.56D-07 DE= 1.22D-12 OVMax= 6.94D-07

 Cycle   9  Pass 1  IDiag  1:
 E= -153.298113369280     Delta-E=       -0.000000000003 Rises=F Damp=F
 DIIS: error= 7.42D-08 at cycle   9 NSaved=   9.
 NSaved= 9 IEnMin= 9 EnMin= -153.298113369280     IErMin= 9 ErrMin= 7.42D-08
 ErrMax= 7.42D-08  0.00D+00 EMaxC= 1.00D+00 BMatC= 1.41D-13 BMatP= 1.28D-12
 IDIUse=1 WtCom= 1.00D+00 WtEn= 0.00D+00
 Coeff-Com:  0.431D-05 0.281D-03-0.245D-04-0.143D-02-0.931D-02-0.568D-03
 Coeff-Com:  0.242D+00 0.331D+00 0.437D+00
 Coeff:      0.431D-05 0.281D-03-0.245D-04-0.143D-02-0.931D-02-0.568D-03
 Coeff:      0.242D+00 0.331D+00 0.437D+00
 Gap=     0.176 Goal=     0.100 Shift=    0.000
 RMSDP=1.39D-08 MaxDP=1.28D-07 DE=-2.93D-12 OVMax= 1.99D-07

 Cycle  10  Pass 1  IDiag  1:
 E= -153.298113369280     Delta-E=        0.000000000000 Rises=F Damp=F
 DIIS: error= 1.35D-08 at cycle  10 NSaved=  10.
 NSaved=10 IEnMin=10 EnMin= -153.298113369280     IErMin=10 ErrMin= 1.35D-08
 ErrMax= 1.35D-08  0.00D+00 EMaxC= 1.00D+00 BMatC= 4.40D-15 BMatP= 1.41D-13
 IDIUse=1 WtCom= 1.00D+00 WtEn= 0.00D+00
 Coeff-Com: -0.998D-05 0.108D-03 0.109D-03 0.120D-03-0.116D-02-0.669D-02
 Coeff-Com: -0.102D-01 0.980D-02 0.155D+00 0.853D+00
 Coeff:     -0.998D-05 0.108D-03 0.109D-03 0.120D-03-0.116D-02-0.669D-02
 Coeff:     -0.102D-01 0.980D-02 0.155D+00 0.853D+00
 Gap=     0.176 Goal=     0.100 Shift=    0.000
 RMSDP=3.34D-09 MaxDP=3.72D-08 DE=-4.55D-13 OVMax= 5.70D-08

 SCF Done:  E(RB3LYP) =  -153.298113369     A.U. after   10 cycles
            NFock= 10  Conv=0.33D-08     -V/T= 2.0046
 KE= 1.525947407479D+02 PE=-5.249506106162D+02 EE= 1.341039917885D+02
 Leave Link  502 at Thu Mar 31 22:25:19 2022, MaxMem=    33554432 cpu:         2.0
 (Enter C:\G09W\l701.exe)
 Compute integral first derivatives.
 ... and contract with generalized density number  0.
 R6Disp: Adding Grimme-D3 dispersion energy 1st derivatives to the gradient.
 Leave Link  701 at Thu Mar 31 22:25:19 2022, MaxMem=    33554432 cpu:         0.0
 (Enter C:\G09W\l702.exe)
 L702 exits ... SP integral derivatives will be done elsewhere.
 Leave Link  702 at Thu Mar 31 22:25:20 2022, MaxMem=    33554432 cpu:         0.0
 (Enter C:\G09W\l703.exe)
 Compute integral first derivatives, UseDBF=F ICtDFT=           0.
 Integral derivatives from FoFJK, PRISM(SPDF).
 Calling FoFJK, ICntrl=      2127 FMM=F ISym2X=0 I1Cent= 0 IOpClX= 0 NMat=1 NMatS=1 NMatT=0.
 FoFJK:  IHMeth= 1 ICntrl=    2127 DoSepK=F KAlg= 0 I1Cent=   0 FoldK=F
 IRaf=         0 NMat=   1 IRICut=       1 DoRegI=T DoRafI=F ISym2E= 0.
 FoFCou: FMM=F IPFlag=           0 FMFlag=      100000 FMFlg1=         800
         NFxFlg=           0 DoJE=F BraDBF=F KetDBF=F FulRan=T
         wScrn=  0.000000 ICntrl=    2127 IOpCl=  0 I1Cent=           0 NGrid=           0
         NMat0=    1 NMatS0=      1 NMatT0=    0 NMatD0=    1 NMtDS0=    0 NMtDT0=    0
 Symmetry not used in FoFCou.
 Leave Link  703 at Thu Mar 31 22:25:20 2022, MaxMem=    33554432 cpu:         0.0
 (Enter C:\G09W\l716.exe)
 Dipole        = 1.32556735D+00-5.60971176D-06 1.45377909D-04
 -------------------------------------------------------------------
 Center     Atomic                   Forces (Hartrees/Bohr)
 Number     Number              X              Y              Z
 -------------------------------------------------------------------
      1        6          -0.000070226   -0.000066010    0.000129262
      2        6           0.000114188   -0.000141328   -0.000071526
      3        6           0.000100820    0.000123511    0.000105085
      4        6          -0.000091150    0.000077115   -0.000146988
      5        1          -0.000030861    0.000023571    0.000006540
      6        1          -0.000022771   -0.000016859   -0.000022373
 -------------------------------------------------------------------
 Cartesian Forces:  Max     0.000146988 RMS     0.000087972
 Leave Link  716 at Thu Mar 31 22:25:20 2022, MaxMem=    33554432 cpu:         0.0
 (Enter C:\G09W\l103.exe)

 GradGradGradGradGradGradGradGradGradGradGradGradGradGradGradGradGradGrad
 Berny optimization.
 Using GEDIIS/GDIIS optimizer.
 FormGI is forming the generalized inverse of G from B-inverse, IUseBI=4.
 Internal  Forces:  Max     0.000117021 RMS     0.000045991
 Search for a local minimum.
 Step number  18 out of a maximum of   33
 All quantities printed in internal units (Hartrees-Bohrs-Radians)
 RMS Force = .45991D-04 SwitMx=.10000D-02 MixMth= 2
 Mixed Optimization -- En-DIIS/RFO-DIIS
 Swapping is turned off.
 Update second derivatives using D2CorX and points    9   10   11   12   13
                                                     15   14   16   17   18
 DE= -8.02D-07 DEPred=-1.10D-06 R= 7.30D-01
 TightC=F SS=  1.41D+00  RLast= 9.22D-03 DXNew= 1.6387D+00 2.7658D-02
 Trust test= 7.30D-01 RLast= 9.22D-03 DXMaxT set to 9.74D-01
 ITU=  1  1  0 -1  1  1  1  1  1  1  1  1  0  1  1  1  1  0
     Eigenvalues ---    0.01066   0.01890   0.02800   0.06967   0.07924
     Eigenvalues ---    0.14917   0.23490   0.24411   0.28448   0.32672
     Eigenvalues ---    0.33856   0.46155
 En-DIIS/RFO-DIIS IScMMF=        0 using points:    18   17   16
 RFO step:  Lambda=-1.08187805D-07.
 NNeg= 0 NP= 3 Switch=  2.50D-03 Rises=F DC=  1.15D-05 SmlDif=  1.00D-05
 RMS Error=  0.1233870065D-03 NUsed= 3 EDIIS=F
 DidBck=T Rises=F RFO-DIIS coefs:    0.63106    0.29877    0.07017
 Iteration  1 RMS(Cart)=  0.00038155 RMS(Int)=  0.00000068
 Iteration  2 RMS(Cart)=  0.00000008 RMS(Int)=  0.00000067
 ITry= 1 IFail=0 DXMaxC= 9.12D-04 DCOld= 1.00D+10 DXMaxT= 9.74D-01 DXLimC= 3.00D+00 Rises=F
 Variable       Old X    -DE/DX   Delta X   Delta X   Delta X     New X
                                 (Linear)    (Quad)   (Total)
    R1        2.69804   0.00009  -0.00032   0.00002  -0.00030   2.69774
    R2        3.02861   0.00012   0.00174   0.00046   0.00220   3.03081
    R3        2.70957   0.00010   0.00046   0.00016   0.00062   2.71019
    R4        2.04023  -0.00004  -0.00017   0.00008  -0.00009   2.04014
    R5        2.69804   0.00010  -0.00031   0.00001  -0.00031   2.69774
    R6        2.04023  -0.00003  -0.00016   0.00008  -0.00008   2.04014
    A1        1.40685   0.00000  -0.00024  -0.00013  -0.00037   1.40647
    A2        1.51358  -0.00001   0.00016  -0.00004   0.00012   1.51370
    A3        2.37540   0.00000  -0.00003   0.00006   0.00003   2.37543
    A4        2.36105   0.00002   0.00004  -0.00019  -0.00015   2.36090
    A5        1.51354   0.00000   0.00020  -0.00003   0.00017   1.51371
    A6        2.36096   0.00001   0.00010  -0.00016  -0.00006   2.36090
    A7        2.37535   0.00000   0.00005   0.00005   0.00010   2.37545
    A8        1.40688  -0.00002  -0.00028  -0.00013  -0.00041   1.40647
    D1        0.61927   0.00002  -0.00007   0.00017   0.00010   0.61938
    D2       -2.26414   0.00001  -0.00071   0.00082   0.00011  -2.26403
    D3       -0.63091  -0.00003  -0.00018  -0.00023  -0.00041  -0.63132
    D4       -0.69956  -0.00003  -0.00045  -0.00032  -0.00077  -0.70033
    D5        2.18709  -0.00001   0.00086  -0.00085   0.00001   2.18710
    D6        2.18771  -0.00002   0.00016  -0.00088  -0.00073   2.18698
    D7       -1.20882   0.00001   0.00147  -0.00142   0.00005  -1.20877
    D8        0.61927   0.00002  -0.00007   0.00018   0.00011   0.61938
    D9       -2.26351  -0.00001  -0.00142   0.00078  -0.00064  -2.26415
         Item               Value     Threshold  Converged?
 Maximum Force            0.000117     0.000450     YES
 RMS     Force            0.000046     0.000300     YES
 Maximum Displacement     0.000912     0.001800     YES
 RMS     Displacement     0.000382     0.001200     YES
 Predicted change in Energy=-1.736858D-07
 Optimization completed.
    -- Stationary point found.
                           ----------------------------
                           !   Optimized Parameters   !
                           ! (Angstroms and Degrees)  !
 --------------------------                            --------------------------
 ! Name  Definition              Value          Derivative Info.                !
 --------------------------------------------------------------------------------
 ! R1    R(1,2)                  1.4277         -DE/DX =    0.0001              !
 ! R2    R(1,4)                  1.6027         -DE/DX =    0.0001              !
 ! R3    R(2,3)                  1.4338         -DE/DX =    0.0001              !
 ! R4    R(2,5)                  1.0796         -DE/DX =    0.0                 !
 ! R5    R(3,4)                  1.4277         -DE/DX =    0.0001              !
 ! R6    R(3,6)                  1.0796         -DE/DX =    0.0                 !
 ! A1    A(2,1,4)               80.6063         -DE/DX =    0.0                 !
 ! A2    A(1,2,3)               86.7215         -DE/DX =    0.0                 !
 ! A3    A(1,2,5)              136.1001         -DE/DX =    0.0                 !
 ! A4    A(3,2,5)              135.278          -DE/DX =    0.0                 !
 ! A5    A(2,3,4)               86.7194         -DE/DX =    0.0                 !
 ! A6    A(2,3,6)              135.2732         -DE/DX =    0.0                 !
 ! A7    A(4,3,6)              136.0976         -DE/DX =    0.0                 !
 ! A8    A(1,4,3)               80.6081         -DE/DX =    0.0                 !
 ! D1    D(4,1,2,3)             35.4818         -DE/DX =    0.0                 !
 ! D2    D(4,1,2,5)           -129.7259         -DE/DX =    0.0                 !
 ! D3    D(2,1,4,3)            -36.1484         -DE/DX =    0.0                 !
 ! D4    D(1,2,3,4)            -40.0818         -DE/DX =    0.0                 !
 ! D5    D(1,2,3,6)            125.3112         -DE/DX =    0.0                 !
 ! D6    D(5,2,3,4)            125.3466         -DE/DX =    0.0                 !
 ! D7    D(5,2,3,6)            -69.2605         -DE/DX =    0.0                 !
 ! D8    D(2,3,4,1)             35.4816         -DE/DX =    0.0                 !
 ! D9    D(6,3,4,1)           -129.6895         -DE/DX =    0.0                 !
 --------------------------------------------------------------------------------
 Lowest energy point so far.  Saving SCF results.
 GradGradGradGradGradGradGradGradGradGradGradGradGradGradGradGradGradGrad

 Largest change from initial coordinates is atom    1       0.452 Angstoms.
 Leave Link  103 at Thu Mar 31 22:25:21 2022, MaxMem=    33554432 cpu:         0.0
 (Enter C:\G09W\l202.exe)
                          Input orientation:                          
 ---------------------------------------------------------------------
 Center     Atomic      Atomic             Coordinates (Angstroms)
 Number     Number       Type             X           Y           Z
 ---------------------------------------------------------------------
      1          6           0        0.023119    0.289333    0.497005
      2          6           0        1.362201    0.201041    0.009657
      3          6           0        1.362202    1.634751   -0.009854
      4          6           0        0.023098    1.546410   -0.497137
      5          1           0        1.987439   -0.571880   -0.411413
      6          1           0        1.987248    2.407611    0.411609
 ---------------------------------------------------------------------
                    Distance matrix (angstroms):
                    1          2          3          4          5
     1  C    0.000000
     2  C    1.427740   0.000000
     3  C    1.964739   1.433843   0.000000
     4  C    1.602673   1.964702   1.427742   0.000000
     5  H    2.329262   1.079643   2.328388   2.890180   0.000000
     6  H    2.890017   2.328348   1.079642   2.329243   3.091073
                    6
     6  H    0.000000
 Symmetry turned off by external request.
 Stoichiometry    C4H2
 Framework group  C1[X(C4H2)]
 Deg. of freedom    12
 Full point group                 C1      NOp   1
 Rotational constants (GHZ):     17.3394896     15.5207256      9.5468897
 Leave Link  202 at Thu Mar 31 22:25:21 2022, MaxMem=    33554432 cpu:         0.0
 (Enter C:\G09W\l601.exe)
 Copying SCF densities to generalized density rwf, IOpCl= 0 IROHF=0.

 **********************************************************************

            Population analysis using the SCF density.

 **********************************************************************

 Alpha  occ. eigenvalues --  -10.26087 -10.26053 -10.25441 -10.25436  -0.96763
 Alpha  occ. eigenvalues --   -0.67170  -0.64072  -0.53138  -0.49583  -0.38776
 Alpha  occ. eigenvalues --   -0.36517  -0.26680  -0.24405
 Alpha virt. eigenvalues --   -0.06774  -0.05461  -0.02632   0.10866   0.12428
 Alpha virt. eigenvalues --    0.15687   0.21982   0.22081   0.36386   0.49635
 Alpha virt. eigenvalues --    0.51145   0.52104   0.53547   0.56504   0.59188
 Alpha virt. eigenvalues --    0.61149   0.61995   0.64666   0.70225   0.72517
 Alpha virt. eigenvalues --    0.75324   0.82145   0.92882   1.00030   1.08558
 Alpha virt. eigenvalues --    1.10864   1.13864
          Condensed to atoms (all electrons):
               1          2          3          4          5          6
     1  C    5.805767   0.087164  -0.053601   0.196790  -0.011984   0.002156
     2  C    0.087164   5.666012   0.138672  -0.053604   0.348613  -0.018552
     3  C   -0.053601   0.138672   5.665913   0.087178  -0.018557   0.348609
     4  C    0.196790  -0.053604   0.087178   5.805764   0.002166  -0.011977
     5  H   -0.011984   0.348613  -0.018557   0.002166   0.484644   0.000553
     6  H    0.002156  -0.018552   0.348609  -0.011977   0.000553   0.484648
 Mulliken charges:
               1
     1  C   -0.026292
     2  C   -0.168304
     3  C   -0.168214
     4  C   -0.026317
     5  H    0.194564
     6  H    0.194564
 Sum of Mulliken charges =   0.00000
 Mulliken charges with hydrogens summed into heavy atoms:
               1
     1  C   -0.026292
     2  C    0.026259
     3  C    0.026349
     4  C   -0.026317
 Electronic spatial extent (au):  <R**2>=            302.1023
 Charge=              0.0000 electrons
 Dipole moment (field-independent basis, Debye):
    X=              3.3693    Y=              0.0000    Z=              0.0004  Tot=              3.3693
 Quadrupole moment (field-independent basis, Debye-Ang):
   XX=            -19.5421   YY=            -21.2731   ZZ=            -25.7990
   XY=              3.0924   XZ=              0.0002   YZ=              3.5861
 Traceless Quadrupole moment (field-independent basis, Debye-Ang):
   XX=              2.6626   YY=              0.9316   ZZ=             -3.5943
   XY=              3.0924   XZ=              0.0002   YZ=              3.5861
 Octapole moment (field-independent basis, Debye-Ang**2):
  XXX=            -42.6213  YYY=            -58.5788  ZZZ=              0.0059  XYY=             -7.3238
  XXY=            -17.9387  XXZ=              0.0026  XZZ=            -15.6738  YZZ=            -23.6805
  YYZ=              6.5854  XYZ=              1.3126
 Hexadecapole moment (field-independent basis, Debye-Ang**3):
 XXXX=           -155.1247 YYYY=           -199.0725 ZZZZ=            -47.3953 XXXY=            -39.1251
 XXXZ=              0.0048 YYYX=            -25.3787 YYYZ=             23.4505 ZZZX=              0.0036
 ZZZY=             12.4832 XXYY=            -48.6658 XXZZ=            -35.9985 YYZZ=            -47.8404
 XXYZ=              8.3588 YYXZ=              2.4116 ZZXY=            -14.3856
 N-N= 8.495376471056D+01 E-N=-5.249506106778D+02  KE= 1.525947407479D+02
 No NMR shielding tensors so no spin-rotation constants.
 Leave Link  601 at Thu Mar 31 22:25:21 2022, MaxMem=    33554432 cpu:         0.0
 (Enter C:\G09W\l9999.exe)
 1|1|UNPC-ZIKO|FOpt|RB3LYP|6-31|C4H2|ZIKO|31-Mar-2022|0||#p opt freq b3
 lyp/6-31d,p nosymm empiricaldispersion=gd3 int=(grid=ultrafine,acc2e=1
 2) scf=(maxcyc=500,ferm,novaracc,noincfoc,intrep)||AA opt||0,1|C,0.023
 119277,0.2893326805,0.4970050382|C,1.3622005558,0.2010405668,0.0096568
 058|C,1.3622017696,1.6347512222,-0.0098539806|C,0.0230977295,1.5464098
 982,-0.4971369207|H,1.9874394162,-0.571879765,-0.4114126212|H,1.987248
 0819,2.4076110175,0.4116089985||Version=EM64W-G09RevD.01|HF=-153.29811
 34|RMSD=3.336e-009|RMSF=8.797e-005|Dipole=1.3255673,-0.0000056,0.00014
 54|Quadrupole=1.9796108,0.6926575,-2.6722683,2.2990885,0.0001314,2.666
 182|PG=C01 [X(C4H2)]||@


 DEFINE YOUR TERMS, YOU WILL PERMIT ME AGAIN TO SAY, 
 OR WE SHALL NEVER UNDERSTAND ONE ANOTHER.

                                    -- VOLTAIRE
 Leave Link 9999 at Thu Mar 31 22:25:21 2022, MaxMem=    33554432 cpu:         0.0
 Job cpu time:       0 days  0 hours  1 minutes 43.0 seconds.
 File lengths (MBytes):  RWF=      5 Int=      0 D2E=      0 Chk=      1 Scr=      1
 Normal termination of Gaussian 09 at Thu Mar 31 22:25:21 2022.
 (Enter C:\G09W\l1.exe)
 Link1:  Proceeding to internal job step number  2.
 ----------------------------------------------------------------
 #P Geom=AllCheck Guess=TCheck SCRF=Check GenChk RB3LYP/6-31 Freq
 ----------------------------------------------------------------
 1/10=4,29=7,30=1,38=1,40=1/1,3;
 2/12=2,15=1,40=1/2;
 3/5=1,6=6,11=2,14=-4,16=1,25=1,30=1,70=2,71=2,74=-5,75=-5,116=1,124=31,140=1/1,2,3;
 4/5=101/1;
 5/5=100002,7=500,17=20,22=13,38=1,87=12,98=1/2;
 8/6=4,10=90,11=11,87=12/1;
 11/6=1,8=1,9=11,15=111,16=1,31=1,87=12/1,2,10;
 10/6=1,31=1,87=12/2;
 6/7=2,8=2,9=2,10=2,18=1,28=1/1;
 7/8=1,10=1,25=1,30=1,87=12/1,2,3,16;
 1/10=4,30=1/3;
 99//99;
 Leave Link    1 at Thu Mar 31 22:25:21 2022, MaxMem=    33554432 cpu:         0.0
 (Enter C:\G09W\l101.exe)
 Structure from the checkpoint file:  "C:\G09W\Scratch\Gau-27908.chk"
 ------
 AA opt
 ------
 Charge =  0 Multiplicity = 1
 Redundant internal coordinates found in file.
 C,0,0.023119277,0.2893326805,0.4970050382
 C,0,1.3622005558,0.2010405668,0.0096568058
 C,0,1.3622017696,1.6347512222,-0.0098539806
 C,0,0.0230977295,1.5464098982,-0.4971369207
 H,0,1.9874394162,-0.571879765,-0.4114126212
 H,0,1.9872480819,2.4076110175,0.4116089985
 Recover connectivity data from disk.
 NAtoms=      6 NQM=        6 NQMF=       0 NMMI=      0 NMMIF=      0
                NMic=       0 NMicF=      0.
                    Isotopes and Nuclear Properties:
 (Nuclear quadrupole moments (NQMom) in fm**2, nuclear magnetic moments (NMagM)
  in nuclear magnetons)

  Atom         1           2           3           4           5           6
 IAtWgt=          12          12          12          12           1           1
 AtmWgt=  12.0000000  12.0000000  12.0000000  12.0000000   1.0078250   1.0078250
 NucSpn=           0           0           0           0           1           1
 AtZEff=  -3.6000000  -3.6000000  -3.6000000  -3.6000000  -1.0000000  -1.0000000
 NQMom=    0.0000000   0.0000000   0.0000000   0.0000000   0.0000000   0.0000000
 NMagM=    0.0000000   0.0000000   0.0000000   0.0000000   2.7928460   2.7928460
 AtZNuc=   6.0000000   6.0000000   6.0000000   6.0000000   1.0000000   1.0000000
 Leave Link  101 at Thu Mar 31 22:25:22 2022, MaxMem=    33554432 cpu:         0.0
 (Enter C:\G09W\l103.exe)

 GradGradGradGradGradGradGradGradGradGradGradGradGradGradGradGradGradGrad
 Berny optimization.
 Initialization pass.
                           ----------------------------
                           !    Initial Parameters    !
                           ! (Angstroms and Degrees)  !
 --------------------------                            --------------------------
 ! Name  Definition              Value          Derivative Info.                !
 --------------------------------------------------------------------------------
 ! R1    R(1,2)                  1.4277         calculate D2E/DX2 analytically  !
 ! R2    R(1,4)                  1.6027         calculate D2E/DX2 analytically  !
 ! R3    R(2,3)                  1.4338         calculate D2E/DX2 analytically  !
 ! R4    R(2,5)                  1.0796         calculate D2E/DX2 analytically  !
 ! R5    R(3,4)                  1.4277         calculate D2E/DX2 analytically  !
 ! R6    R(3,6)                  1.0796         calculate D2E/DX2 analytically  !
 ! A1    A(2,1,4)               80.6063         calculate D2E/DX2 analytically  !
 ! A2    A(1,2,3)               86.7215         calculate D2E/DX2 analytically  !
 ! A3    A(1,2,5)              136.1001         calculate D2E/DX2 analytically  !
 ! A4    A(3,2,5)              135.278          calculate D2E/DX2 analytically  !
 ! A5    A(2,3,4)               86.7194         calculate D2E/DX2 analytically  !
 ! A6    A(2,3,6)              135.2732         calculate D2E/DX2 analytically  !
 ! A7    A(4,3,6)              136.0976         calculate D2E/DX2 analytically  !
 ! A8    A(1,4,3)               80.6081         calculate D2E/DX2 analytically  !
 ! D1    D(4,1,2,3)             35.4818         calculate D2E/DX2 analytically  !
 ! D2    D(4,1,2,5)           -129.7259         calculate D2E/DX2 analytically  !
 ! D3    D(2,1,4,3)            -36.1484         calculate D2E/DX2 analytically  !
 ! D4    D(1,2,3,4)            -40.0818         calculate D2E/DX2 analytically  !
 ! D5    D(1,2,3,6)            125.3112         calculate D2E/DX2 analytically  !
 ! D6    D(5,2,3,4)            125.3466         calculate D2E/DX2 analytically  !
 ! D7    D(5,2,3,6)            -69.2605         calculate D2E/DX2 analytically  !
 ! D8    D(2,3,4,1)             35.4816         calculate D2E/DX2 analytically  !
 ! D9    D(6,3,4,1)           -129.6895         calculate D2E/DX2 analytically  !
 --------------------------------------------------------------------------------
 Trust Radius=3.00D-01 FncErr=1.00D-07 GrdErr=1.00D-07
 Number of steps in this run=      2 maximum allowed number of steps=      2.
 GradGradGradGradGradGradGradGradGradGradGradGradGradGradGradGradGradGrad

 Leave Link  103 at Thu Mar 31 22:25:22 2022, MaxMem=    33554432 cpu:         0.0
 (Enter C:\G09W\l202.exe)
                          Input orientation:                          
 ---------------------------------------------------------------------
 Center     Atomic      Atomic             Coordinates (Angstroms)
 Number     Number       Type             X           Y           Z
 ---------------------------------------------------------------------
      1          6           0        0.023119    0.289333    0.497005
      2          6           0        1.362201    0.201041    0.009657
      3          6           0        1.362202    1.634751   -0.009854
      4          6           0        0.023098    1.546410   -0.497137
      5          1           0        1.987439   -0.571880   -0.411413
      6          1           0        1.987248    2.407611    0.411609
 ---------------------------------------------------------------------
                    Distance matrix (angstroms):
                    1          2          3          4          5
     1  C    0.000000
     2  C    1.427740   0.000000
     3  C    1.964739   1.433843   0.000000
     4  C    1.602673   1.964702   1.427742   0.000000
     5  H    2.329262   1.079643   2.328388   2.890180   0.000000
     6  H    2.890017   2.328348   1.079642   2.329243   3.091073
                    6
     6  H    0.000000
 Symmetry turned off by external request.
 Stoichiometry    C4H2
 Framework group  C1[X(C4H2)]
 Deg. of freedom    12
 Full point group                 C1      NOp   1
 Rotational constants (GHZ):     17.3394896     15.5207256      9.5468897
 Leave Link  202 at Thu Mar 31 22:25:22 2022, MaxMem=    33554432 cpu:         0.0
 (Enter C:\G09W\l301.exe)
 Standard basis: 6-31G (6D, 7F)
 Ernie: Thresh=  0.10000D-02 Tol=  0.10000D-05 Strict=F.
    40 basis functions,    96 primitive gaussians,    40 cartesian basis functions
    13 alpha electrons       13 beta electrons
       nuclear repulsion energy        84.9549833588 Hartrees.
 IExCor=  402 DFT=T Ex+Corr=B3LYP ExCW=0 ScaHFX=  0.200000
 ScaDFX=  0.800000  0.720000  1.000000  0.810000 ScalE2=  1.000000  1.000000
 IRadAn=      5 IRanWt=     -1 IRanGd=            0 ICorTp=0 IEmpDi=131
 NAtoms=    6 NActive=    6 NUniq=    6 SFac= 1.00D+00 NAtFMM=   60 NAOKFM=F Big=F
 Integral buffers will be    131072 words long.
 Raffenetti 2 integral format.
 Two-electron integral symmetry is turned off.
 R6Disp:  Grimme-D3 Dispersion energy=       -0.0012186482 Hartrees.
 Nuclear repulsion after empirical dispersion term =       84.9537647106 Hartrees.
 Leave Link  301 at Thu Mar 31 22:25:22 2022, MaxMem=    33554432 cpu:         0.0
 (Enter C:\G09W\l302.exe)
 NPDir=0 NMtPBC=     1 NCelOv=     1 NCel=       1 NClECP=     1 NCelD=      1
         NCelK=      1 NCelE2=     1 NClLst=     1 CellRange=     0.0.
 One-electron integrals computed using PRISM.
 NBasis=    40 RedAO= T EigKep=  5.15D-03  NBF=    40
 NBsUse=    40 1.00D-06 EigRej= -1.00D+00 NBFU=    40
 Precomputing XC quadrature grid using
 IXCGrd= 4 IRadAn=           5 IRanWt=          -1 IRanGd=           0 AccXCQ= 0.00D+00.
 Generated NRdTot=       0 NPtTot=           0 NUsed=           0 NTot=          32
 NSgBfM=    40    40    40    40    40 MxSgAt=     6 MxSgA2=     6.
 Leave Link  302 at Thu Mar 31 22:25:22 2022, MaxMem=    33554432 cpu:         0.0
 (Enter C:\G09W\l303.exe)
 DipDrv:  MaxL=1.
 Leave Link  303 at Thu Mar 31 22:25:23 2022, MaxMem=    33554432 cpu:         1.0
 (Enter C:\G09W\l401.exe)
 Initial guess from the checkpoint file:  "C:\G09W\Scratch\Gau-27908.chk"
 B after Tr=     0.000000    0.000000    0.000000
         Rot=    1.000000    0.000000    0.000000    0.000000 Ang=   0.00 deg.
 Guess basis will be translated and rotated to current coordinates.
 JPrj=2 DoOrth=T DoCkMO=T.
 Leave Link  401 at Thu Mar 31 22:25:23 2022, MaxMem=    33554432 cpu:         0.0
 (Enter C:\G09W\l502.exe)
 Closed shell SCF:
 Using DIIS extrapolation, IDIIS=    10.
 Two-electron integral symmetry not used.
 Keep R1 ints in memory in canonical form, NReq=1459026.
 IVT=      259318 IEndB=      259318 NGot=    33554432 MDV=    32958505
 LenX=    32958505 LenY=    32956464
 Requested convergence on RMS density matrix=1.00D-08 within 500 cycles.
 Requested convergence on MAX density matrix=1.00D-06.
 Requested convergence on             energy=1.00D-06.
 Level shift goal  0.100 maximum shift  0.100.
 No special actions if energy rises.
 Dynamic level shift is on during FON iterations.
 FoFCou: FMM=F IPFlag=           0 FMFlag=           0 FMFlg1=           0
         NFxFlg=           0 DoJE=F BraDBF=F KetDBF=F FulRan=T
         wScrn=  0.000000 ICntrl=     600 IOpCl=  0 I1Cent=           0 NGrid=           0
         NMat0=    1 NMatS0=    820 NMatT0=    0 NMatD0=    1 NMtDS0=    0 NMtDT0=    0
 Symmetry not used in FoFCou.

 Cycle   1  Pass 1  IDiag  1:
 E= -153.298113369281    
 DIIS: error= 5.99D-10 at cycle   1 NSaved=   1.
 NSaved= 1 IEnMin= 1 EnMin= -153.298113369281     IErMin= 1 ErrMin= 5.99D-10
 ErrMax= 5.99D-10  0.00D+00 EMaxC= 1.00D+00 BMatC= 1.93D-17 BMatP= 1.93D-17
 IDIUse=1 WtCom= 1.00D+00 WtEn= 0.00D+00
 Coeff-Com:  0.100D+01
 Coeff:      0.100D+01
 Gap=     0.176 Goal=     0.100 Shift=    0.000
 RMSDP=5.53D-10 MaxDP=5.27D-09              OVMax= 4.39D-09

 SCF Done:  E(RB3LYP) =  -153.298113369     A.U. after    1 cycles
            NFock=  1  Conv=0.55D-09     -V/T= 2.0046
 KE= 1.525947407354D+02 PE=-5.249506106653D+02 EE= 1.341039918500D+02
 Leave Link  502 at Thu Mar 31 22:25:23 2022, MaxMem=    33554432 cpu:         0.0
 (Enter C:\G09W\l801.exe)
 DoSCS=F DFT=T ScalE2(SS,OS)=  1.000000  1.000000
 Range of M.O.s used for correlation:     1    40
 NBasis=    40 NAE=    13 NBE=    13 NFC=     0 NFV=     0
 NROrb=     40 NOA=    13 NOB=    13 NVA=    27 NVB=    27
 Leave Link  801 at Thu Mar 31 22:25:23 2022, MaxMem=    33554432 cpu:         0.0
 (Enter C:\G09W\l1101.exe)
 Using compressed storage, NAtomX=     6.
 Will process      7 centers per pass.
 R6Disp: Adding Grimme-D3 dispersion energy 1st derivatives to the gradient.
 Leave Link 1101 at Thu Mar 31 22:25:24 2022, MaxMem=    33554432 cpu:         0.0
 (Enter C:\G09W\l1102.exe)
 Symmetrizing basis deriv contribution to polar:
 IMax=3 JMax=2 DiffMx= 0.00D+00
 Leave Link 1102 at Thu Mar 31 22:25:24 2022, MaxMem=    33554432 cpu:         0.0
 (Enter C:\G09W\l1110.exe)
 Forming Gx(P) for the SCF density, NAtomX=     6.
 Integral derivatives from FoFJK, PRISM(SPDF).
 Do as many integral derivatives as possible in FoFJK.
 G2DrvN: MDV=      33554280.
 G2DrvN: will do     7 centers at a time, making    1 passes.
 Calling FoFCou, ICntrl=  3107 FMM=F I1Cent=   0 AccDes= 1.00D-12.
 FoFJK:  IHMeth= 1 ICntrl=    3107 DoSepK=F KAlg= 0 I1Cent=   0 FoldK=F
 IRaf=         0 NMat=   1 IRICut=       1 DoRegI=T DoRafI=F ISym2E= 0.
 FoFCou: FMM=F IPFlag=           0 FMFlag=      100000 FMFlg1=           0
         NFxFlg=           0 DoJE=F BraDBF=F KetDBF=F FulRan=T
         wScrn=  0.000000 ICntrl=    3107 IOpCl=  0 I1Cent=           0 NGrid=           0
         NMat0=    1 NMatS0=      1 NMatT0=    0 NMatD0=    1 NMtDS0=    0 NMtDT0=    0
 Symmetry not used in FoFCou.
 End of G2Drv F.D. properties file   721 does not exist.
 End of G2Drv F.D. properties file   722 does not exist.
 End of G2Drv F.D. properties file   788 does not exist.
 Leave Link 1110 at Thu Mar 31 22:25:26 2022, MaxMem=    33554432 cpu:         2.0
 (Enter C:\G09W\l1002.exe)
 Minotr:  Closed shell wavefunction.
          IDoAtm=111111
          Direct CPHF calculation.
          Differentiating once with respect to electric field.
                with respect to dipole field.
          Differentiating once with respect to nuclear coordinates.
          Requested convergence is 1.0D-08 RMS, and 1.0D-07 maximum.
          Secondary convergence is 1.0D-12 RMS, and 1.0D-12 maximum.
          NewPWx=T KeepS1=F KeepF1=F KeepIn=T MapXYZ=F SortEE=F KeepMc=T.
          MDV=      33554328 using IRadAn=       1.
 Generate precomputed XC quadrature information.
 Keep R1 ints in memory in canonical form, NReq=1198739.
 FoFCou: FMM=F IPFlag=           0 FMFlag=           0 FMFlg1=           0
         NFxFlg=           0 DoJE=F BraDBF=F KetDBF=F FulRan=T
         wScrn=  0.000000 ICntrl=     600 IOpCl=  0 I1Cent=           0 NGrid=           0
         NMat0=    1 NMatS0=    820 NMatT0=    0 NMatD0=    1 NMtDS0=    0 NMtDT0=    0
 Symmetry not used in FoFCou.
          Solving linear equations simultaneously, MaxMat=       0.
          There are    21 degrees of freedom in the 1st order CPHF.  IDoFFX=6 NUNeed=     3.
     18 vectors produced by pass  0 Test12= 1.67D-15 4.76D-09 XBig12= 7.61D+01 4.97D+00.
 AX will form    18 AO Fock derivatives at one time.
     18 vectors produced by pass  1 Test12= 1.67D-15 4.76D-09 XBig12= 1.78D+01 1.32D+00.
     18 vectors produced by pass  2 Test12= 1.67D-15 4.76D-09 XBig12= 1.81D-01 1.36D-01.
     18 vectors produced by pass  3 Test12= 1.67D-15 4.76D-09 XBig12= 3.60D-04 5.67D-03.
     18 vectors produced by pass  4 Test12= 1.67D-15 4.76D-09 XBig12= 3.15D-07 1.24D-04.
     14 vectors produced by pass  5 Test12= 1.67D-15 4.76D-09 XBig12= 1.56D-10 2.85D-06.
      3 vectors produced by pass  6 Test12= 1.67D-15 4.76D-09 XBig12= 9.33D-14 7.92D-08.
 InvSVY:  IOpt=1 It=  1 EMax= 5.33D-15
 Solved reduced A of dimension   107 with    21 vectors.
 FullF1:  Do perturbations    1 to     3.
 Isotropic polarizability for W=    0.000000       35.88 Bohr**3.
 End of Minotr F.D. properties file   721 does not exist.
 End of Minotr F.D. properties file   722 does not exist.
 End of Minotr F.D. properties file   788 does not exist.
 Leave Link 1002 at Thu Mar 31 22:25:30 2022, MaxMem=    33554432 cpu:         4.0
 (Enter C:\G09W\l601.exe)
 Copying SCF densities to generalized density rwf, IOpCl= 0 IROHF=0.

 **********************************************************************

            Population analysis using the SCF density.

 **********************************************************************

 Alpha  occ. eigenvalues --  -10.26087 -10.26053 -10.25441 -10.25436  -0.96763
 Alpha  occ. eigenvalues --   -0.67170  -0.64072  -0.53138  -0.49583  -0.38776
 Alpha  occ. eigenvalues --   -0.36517  -0.26680  -0.24405
 Alpha virt. eigenvalues --   -0.06774  -0.05461  -0.02632   0.10866   0.12428
 Alpha virt. eigenvalues --    0.15687   0.21982   0.22081   0.36386   0.49635
 Alpha virt. eigenvalues --    0.51145   0.52104   0.53547   0.56504   0.59188
 Alpha virt. eigenvalues --    0.61149   0.61995   0.64666   0.70225   0.72517
 Alpha virt. eigenvalues --    0.75324   0.82145   0.92882   1.00030   1.08558
 Alpha virt. eigenvalues --    1.10864   1.13864
          Condensed to atoms (all electrons):
               1          2          3          4          5          6
     1  C    5.805767   0.087164  -0.053601   0.196790  -0.011984   0.002156
     2  C    0.087164   5.666012   0.138672  -0.053604   0.348613  -0.018552
     3  C   -0.053601   0.138672   5.665913   0.087178  -0.018557   0.348609
     4  C    0.196790  -0.053604   0.087178   5.805764   0.002166  -0.011977
     5  H   -0.011984   0.348613  -0.018557   0.002166   0.484644   0.000553
     6  H    0.002156  -0.018552   0.348609  -0.011977   0.000553   0.484648
 Mulliken charges:
               1
     1  C   -0.026292
     2  C   -0.168304
     3  C   -0.168214
     4  C   -0.026317
     5  H    0.194564
     6  H    0.194564
 Sum of Mulliken charges =   0.00000
 Mulliken charges with hydrogens summed into heavy atoms:
               1
     1  C   -0.026292
     2  C    0.026259
     3  C    0.026349
     4  C   -0.026317
 APT charges:
               1
     1  C   -0.084611
     2  C   -0.056134
     3  C   -0.056134
     4  C   -0.084609
     5  H    0.140740
     6  H    0.140749
 Sum of APT charges =   0.00000
 APT charges with hydrogens summed into heavy atoms:
               1
     1  C   -0.084611
     2  C    0.084606
     3  C    0.084615
     4  C   -0.084609
 Electronic spatial extent (au):  <R**2>=            302.1023
 Charge=              0.0000 electrons
 Dipole moment (field-independent basis, Debye):
    X=              3.3693    Y=              0.0000    Z=              0.0004  Tot=              3.3693
 Quadrupole moment (field-independent basis, Debye-Ang):
   XX=            -19.5421   YY=            -21.2731   ZZ=            -25.7990
   XY=              3.0924   XZ=              0.0002   YZ=              3.5861
 Traceless Quadrupole moment (field-independent basis, Debye-Ang):
   XX=              2.6626   YY=              0.9316   ZZ=             -3.5943
   XY=              3.0924   XZ=              0.0002   YZ=              3.5861
 Octapole moment (field-independent basis, Debye-Ang**2):
  XXX=            -42.6213  YYY=            -58.5788  ZZZ=              0.0059  XYY=             -7.3238
  XXY=            -17.9387  XXZ=              0.0026  XZZ=            -15.6738  YZZ=            -23.6805
  YYZ=              6.5854  XYZ=              1.3126
 Hexadecapole moment (field-independent basis, Debye-Ang**3):
 XXXX=           -155.1247 YYYY=           -199.0725 ZZZZ=            -47.3953 XXXY=            -39.1251
 XXXZ=              0.0048 YYYX=            -25.3787 YYYZ=             23.4505 ZZZX=              0.0036
 ZZZY=             12.4832 XXYY=            -48.6658 XXZZ=            -35.9985 YYZZ=            -47.8404
 XXYZ=              8.3588 YYXZ=              2.4116 ZZXY=            -14.3856
 N-N= 8.495376471056D+01 E-N=-5.249506106531D+02  KE= 1.525947407354D+02
  Exact polarizability:  40.921   0.000  42.682  -0.001  -4.672  24.049
 Approx polarizability:  87.179   0.004  88.457  -0.005 -17.287  40.806
 No NMR shielding tensors so no spin-rotation constants.
 Leave Link  601 at Thu Mar 31 22:25:30 2022, MaxMem=    33554432 cpu:         0.0
 (Enter C:\G09W\l701.exe)
 Compute integral second derivatives.
 ... and contract with generalized density number  0.
 R6Disp: Adding Grimme-D3 dispersion energy 2nd derivatives to the Hessian.
 Leave Link  701 at Thu Mar 31 22:25:30 2022, MaxMem=    33554432 cpu:         0.0
 (Enter C:\G09W\l702.exe)
 L702 exits ... SP integral derivatives will be done elsewhere.
 Leave Link  702 at Thu Mar 31 22:25:30 2022, MaxMem=    33554432 cpu:         0.0
 (Enter C:\G09W\l703.exe)
 Compute integral second derivatives, UseDBF=F ICtDFT=           0.
 Integral derivatives from FoFJK, PRISM(SPDF).
 Calling FoFJK, ICntrl=    100127 FMM=F ISym2X=0 I1Cent= 0 IOpClX= 0 NMat=1 NMatS=1 NMatT=0.
 FoFJK:  IHMeth= 1 ICntrl=  100127 DoSepK=F KAlg= 0 I1Cent=   0 FoldK=F
 IRaf=         0 NMat=   1 IRICut=       1 DoRegI=T DoRafI=F ISym2E= 0.
 FoFCou: FMM=F IPFlag=           0 FMFlag=      100000 FMFlg1=         800
         NFxFlg=           0 DoJE=F BraDBF=F KetDBF=F FulRan=T
         wScrn=  0.000000 ICntrl=  100127 IOpCl=  0 I1Cent=           0 NGrid=           0
         NMat0=    1 NMatS0=      1 NMatT0=    0 NMatD0=    1 NMtDS0=    0 NMtDT0=    0
 Symmetry not used in FoFCou.
 Leave Link  703 at Thu Mar 31 22:25:34 2022, MaxMem=    33554432 cpu:         3.0
 (Enter C:\G09W\l716.exe)
 Dipole        = 1.32556736D+00-5.62751617D-06 1.45360460D-04
 Polarizability= 4.09213417D+01 2.69348042D-04 4.26823710D+01
                -5.44150266D-04-4.67206838D+00 2.40493959D+01
 Full mass-weighted force constant matrix:
 Low frequencies ---  -12.5120  -12.2538  -10.3246   -0.0008   -0.0002    0.0006
 Low frequencies ---  362.6385  548.6067  589.6345
 Diagonal vibrational polarizability:
        2.1589429       0.9618507       2.7452760
 Harmonic frequencies (cm**-1), IR intensities (KM/Mole), Raman scattering
 activities (A**4/AMU), depolarization ratios for plane and unpolarized
 incident light, reduced masses (AMU), force constants (mDyne/A),
 and normal coordinates:
                      1                      2                      3
                      A                      A                      A
 Frequencies --    362.6385               548.6066               589.6344
 Red. masses --     11.5541                 2.3527                 3.4713
 Frc consts  --      0.8952                 0.4172                 0.7111
 IR Inten    --      0.1096                16.0438                 2.2943
  Atom  AN      X      Y      Z        X      Y      Z        X      Y      Z
     1   6    -0.21   0.54  -0.23     0.16   0.13  -0.03     0.12   0.11   0.22
     2   6     0.21   0.16  -0.16     0.07  -0.11  -0.02    -0.09  -0.02  -0.17
     3   6     0.21  -0.16   0.16    -0.07  -0.11  -0.02    -0.09   0.02   0.17
     4   6    -0.21  -0.54   0.23    -0.16   0.13  -0.03     0.12  -0.11  -0.22
     5   1    -0.01  -0.02  -0.14     0.31  -0.21   0.54    -0.28   0.05  -0.55
     6   1    -0.01   0.02   0.14    -0.31  -0.21   0.54    -0.28  -0.05   0.55
                      4                      5                      6
                      A                      A                      A
 Frequencies --    768.8968               895.1276              1051.2446
 Red. masses --      1.6932                 2.0192                 1.5190
 Frc consts  --      0.5898                 0.9532                 0.9891
 IR Inten    --     28.1931                59.6768                 0.5910
  Atom  AN      X      Y      Z        X      Y      Z        X      Y      Z
     1   6     0.02   0.02  -0.07     0.03   0.08  -0.04    -0.07  -0.04   0.06
     2   6     0.02  -0.08   0.13     0.14  -0.08   0.10     0.05   0.07   0.06
     3   6     0.02   0.08  -0.13    -0.14  -0.08   0.10     0.06  -0.07  -0.06
     4   6     0.02  -0.02   0.07    -0.03   0.08  -0.04    -0.08   0.03  -0.07
     5   1    -0.44  -0.12  -0.51    -0.17   0.06  -0.65     0.22   0.47  -0.41
     6   1    -0.44   0.11   0.51     0.17   0.06  -0.65     0.28  -0.51   0.42
                      7                      8                      9
                      A                      A                      A
 Frequencies --   1051.4926              1176.6610              1318.4682
 Red. masses --      1.5548                 2.2356                 2.9539
 Frc consts  --      1.0128                 1.8237                 3.0255
 IR Inten    --      5.0149                33.7925                 9.1432
  Atom  AN      X      Y      Z        X      Y      Z        X      Y      Z
     1   6     0.12  -0.03  -0.06    -0.09  -0.09   0.09     0.16   0.00  -0.06
     2   6    -0.04   0.06   0.04     0.13   0.11  -0.04    -0.22  -0.04   0.08
     3   6     0.03   0.07   0.05     0.13  -0.11   0.04     0.22  -0.04   0.08
     4   6    -0.11  -0.03  -0.05    -0.09   0.09  -0.09    -0.16   0.00  -0.06
     5   1    -0.58  -0.40   0.10    -0.50  -0.44   0.01     0.25   0.54  -0.24
     6   1     0.56  -0.35   0.06    -0.50   0.44  -0.01    -0.25   0.54  -0.24
                     10                     11                     12
                      A                      A                      A
 Frequencies --   1333.0020              3274.4945              3291.0941
 Red. masses --      6.0091                 1.0914                 1.1090
 Frc consts  --      6.2911                 6.8948                 7.0771
 IR Inten    --      0.0906                 1.7236                 1.3339
  Atom  AN      X      Y      Z        X      Y      Z        X      Y      Z
     1   6     0.19   0.00  -0.11     0.00   0.00   0.00     0.00   0.00   0.00
     2   6    -0.16   0.38   0.09    -0.04   0.04   0.02     0.04  -0.05  -0.02
     3   6    -0.16  -0.38  -0.09     0.04   0.04   0.02     0.04   0.05   0.02
     4   6     0.19   0.00   0.11     0.00   0.00   0.00     0.00   0.00   0.00
     5   1    -0.44   0.27   0.08     0.41  -0.50  -0.27    -0.41   0.50   0.27
     6   1    -0.44  -0.27  -0.08    -0.41  -0.50  -0.27    -0.41  -0.50  -0.27

 -------------------
 - Thermochemistry -
 -------------------
 Temperature   298.150 Kelvin.  Pressure   1.00000 Atm.
 Atom     1 has atomic number  6 and mass  12.00000
 Atom     2 has atomic number  6 and mass  12.00000
 Atom     3 has atomic number  6 and mass  12.00000
 Atom     4 has atomic number  6 and mass  12.00000
 Atom     5 has atomic number  1 and mass   1.00783
[truncated: 24,895 more chars]
