# Supplementary material for: HOMA Index Establishes Similarity to a Reference Molecule
Source: J Chem Inf Model. 2023 Dec 6;63(24):7744–54. doi: 10.1021/acs.jcim.3c01551 (PMC10751799; doi:10.1021/acs.jcim.3c01551)
Supplement: Supplementary file 3 — ci3c01551_si_003.zip [file ci3c01551_si_003.zip › 33.log]

 Default is to use a total of  16 processors:
                               16 via shared-memory
                                1 via Linda
 Entering Link 1 = C:\Program Files\G09W\l1.exe PID=      4512.
  
 Copyright (c) 1988,1990,1992,1993,1995,1998,2003,2009,2013,
            Gaussian, Inc.  All Rights Reserved.
  
 This is part of the Gaussian(R) 09 program.  It is based on
 the Gaussian(R) 03 system (copyright 2003, Gaussian, Inc.),
 the Gaussian(R) 98 system (copyright 1998, Gaussian, Inc.),
 the Gaussian(R) 94 system (copyright 1995, Gaussian, Inc.),
 the Gaussian 92(TM) system (copyright 1992, Gaussian, Inc.),
 the Gaussian 90(TM) system (copyright 1990, Gaussian, Inc.),
 the Gaussian 88(TM) system (copyright 1988, Gaussian, Inc.),
 the Gaussian 86(TM) system (copyright 1986, Carnegie Mellon
 University), and the Gaussian 82(TM) system (copyright 1983,
 Carnegie Mellon University). Gaussian is a federally registered
 trademark of Gaussian, Inc.
  
 This software contains proprietary and confidential information,
 including trade secrets, belonging to Gaussian, Inc.
  
 This software is provided under written license and may be
 used, copied, transmitted, or stored only in accord with that
 written license.
  
 The following legend is applicable only to US Government
 contracts under FAR:
  
                    RESTRICTED RIGHTS LEGEND
  
 Use, reproduction and disclosure by the US Government is
 subject to restrictions as set forth in subparagraphs (a)
 and (c) of the Commercial Computer Software - Restricted
 Rights clause in FAR 52.227-19.
  
 Gaussian, Inc.
 340 Quinnipiac St., Bldg. 40, Wallingford CT 06492
  
  
 ---------------------------------------------------------------
 Warning -- This program may not be used in any manner that
 competes with the business of Gaussian, Inc. or will provide
 assistance to any competitor of Gaussian, Inc.  The licensee
 of this program is prohibited from giving any competitor of
 Gaussian, Inc. access to this program.  By using this program,
 the user acknowledges that Gaussian, Inc. is engaged in the
 business of creating and licensing software in the field of
 computational chemistry and represents and warrants to the
 licensee that it is not a competitor of Gaussian, Inc. and that
 it will not use this program in any manner prohibited above.
 ---------------------------------------------------------------
  

 Cite this work as:
 Gaussian 09, Revision D.01,
 M. J. Frisch, G. W. Trucks, H. B. Schlegel, G. E. Scuseria, 
 M. A. Robb, J. R. Cheeseman, G. Scalmani, V. Barone, B. Mennucci, 
 G. A. Petersson, H. Nakatsuji, M. Caricato, X. Li, H. P. Hratchian, 
 A. F. Izmaylov, J. Bloino, G. Zheng, J. L. Sonnenberg, M. Hada, 
 M. Ehara, K. Toyota, R. Fukuda, J. Hasegawa, M. Ishida, T. Nakajima, 
 Y. Honda, O. Kitao, H. Nakai, T. Vreven, J. A. Montgomery, Jr., 
 J. E. Peralta, F. Ogliaro, M. Bearpark, J. J. Heyd, E. Brothers, 
 K. N. Kudin, V. N. Staroverov, T. Keith, R. Kobayashi, J. Normand, 
 K. Raghavachari, A. Rendell, J. C. Burant, S. S. Iyengar, J. Tomasi, 
 M. Cossi, N. Rega, J. M. Millam, M. Klene, J. E. Knox, J. B. Cross, 
 V. Bakken, C. Adamo, J. Jaramillo, R. Gomperts, R. E. Stratmann, 
 O. Yazyev, A. J. Austin, R. Cammi, C. Pomelli, J. W. Ochterski, 
 R. L. Martin, K. Morokuma, V. G. Zakrzewski, G. A. Voth, 
 P. Salvador, J. J. Dannenberg, S. Dapprich, A. D. Daniels, 
 O. Farkas, J. B. Foresman, J. V. Ortiz, J. Cioslowski, 
 and D. J. Fox, Gaussian, Inc., Wallingford CT, 2013.
 
 ******************************************
 Gaussian 09:  EM64W-G09RevD.01 13-Apr-2013
                01-Apr-2022 
 ******************************************
 ----------------------------------------------------------------------
 #p opt freq b3lyp nosymm 6-31d empiricaldispersion=gd3 int=(grid=ultra
 fine,acc2e=12) p scf=(maxcyc=500,ferm,novaracc,noincfoc,intrep)
 ----------------------------------------------------------------------
 1/14=-1,18=20,19=15,26=4,38=1/1,3;
 2/9=110,12=2,15=1,17=6,18=5,40=1/2;
 3/5=11,6=6,11=2,16=1,25=1,30=1,71=1,74=-5,75=-5,124=31/1,2,3;
 4//1;
 5/5=100002,7=500,17=20,22=13,38=1,87=12/2;
 6/7=2,8=2,9=2,10=2,28=1/1;
 7/30=1,87=12/1,2,3,16;
 1/14=-1,18=20,19=15,26=4/3(2);
 2/9=110,15=1/2;
 99//99;
 2/9=110,15=1/2;
 3/5=11,6=6,11=2,16=1,25=1,30=1,71=1,74=-5,75=-5,124=31/1,2,3;
 4/5=5,16=3,69=1/1;
 5/5=100002,7=500,17=20,22=13,38=1,87=12/2;
 7/30=1,87=12/1,2,3,16;
 1/14=-1,18=20,19=15,26=4/3(-5);
 2/9=110,15=1/2;
 6/7=2,8=2,9=2,10=2,19=2,28=1/1;
 99/9=1/99;
 Leave Link    1 at Fri Apr 01 19:47:00 2022, MaxMem=           0 cpu:         0.0
 (Enter C:\Program Files\G09W\l101.exe)
 ------
 AA opt
 ------
 Symbolic Z-matrix:
 Charge =  0 Multiplicity = 1
 C                    -0.37486  -0.54405  -1.16862 
 C                    -1.04954  -1.48832  -0.72501 
 C                    -0.38565  -0.56362   1.17043 
 C                    -1.06905  -1.51896   0.76553 
 C                     0.2147    0.27743  -0.0205 
 H                     1.31039   0.28879  -0.031 
 H                    -0.12803   1.31821  -0.02903 
 
 NAtoms=      7 NQM=        7 NQMF=       0 NMMI=      0 NMMIF=      0
                NMic=       0 NMicF=      0.
                    Isotopes and Nuclear Properties:
 (Nuclear quadrupole moments (NQMom) in fm**2, nuclear magnetic moments (NMagM)
  in nuclear magnetons)

  Atom         1           2           3           4           5           6           7
 IAtWgt=          12          12          12          12          12           1           1
 AtmWgt=  12.0000000  12.0000000  12.0000000  12.0000000  12.0000000   1.0078250   1.0078250
 NucSpn=           0           0           0           0           0           1           1
 AtZEff=   0.0000000   0.0000000   0.0000000   0.0000000   0.0000000   0.0000000   0.0000000
 NQMom=    0.0000000   0.0000000   0.0000000   0.0000000   0.0000000   0.0000000   0.0000000
 NMagM=    0.0000000   0.0000000   0.0000000   0.0000000   0.0000000   2.7928460   2.7928460
 AtZNuc=   6.0000000   6.0000000   6.0000000   6.0000000   6.0000000   1.0000000   1.0000000
 Leave Link  101 at Fri Apr 01 19:47:00 2022, MaxMem=    33554432 cpu:         0.0
 (Enter C:\Program Files\G09W\l103.exe)

 GradGradGradGradGradGradGradGradGradGradGradGradGradGradGradGradGradGrad
 Berny optimization.
 Initialization pass.
                           ----------------------------
                           !    Initial Parameters    !
                           ! (Angstroms and Degrees)  !
 --------------------------                            --------------------------
 ! Name  Definition              Value          Derivative Info.                !
 --------------------------------------------------------------------------------
 ! R1    R(1,2)                  1.2424         estimate D2E/DX2                !
 ! R2    R(1,5)                  1.5299         estimate D2E/DX2                !
 ! R3    R(2,4)                  1.491          estimate D2E/DX2                !
 ! R4    R(3,4)                  1.2424         estimate D2E/DX2                !
 ! R5    R(3,5)                  1.5767         estimate D2E/DX2                !
 ! R6    R(5,6)                  1.0958         estimate D2E/DX2                !
 ! R7    R(5,7)                  1.0958         estimate D2E/DX2                !
 ! A1    A(2,1,5)              110.4506         estimate D2E/DX2                !
 ! A2    A(1,2,4)              112.3131         estimate D2E/DX2                !
 ! A3    A(4,3,5)              111.9281         estimate D2E/DX2                !
 ! A4    A(2,4,3)              107.6256         estimate D2E/DX2                !
 ! A5    A(1,5,3)               97.6826         estimate D2E/DX2                !
 ! A6    A(1,5,6)              112.5625         estimate D2E/DX2                !
 ! A7    A(1,5,7)              112.558          estimate D2E/DX2                !
 ! A8    A(3,5,6)              113.1723         estimate D2E/DX2                !
 ! A9    A(3,5,7)              113.1679         estimate D2E/DX2                !
 ! A10   A(6,5,7)              107.6267         estimate D2E/DX2                !
 ! D1    D(5,1,2,4)              0.0044         estimate D2E/DX2                !
 ! D2    D(2,1,5,3)             -0.0233         estimate D2E/DX2                !
 ! D3    D(2,1,5,6)            119.0559         estimate D2E/DX2                !
 ! D4    D(2,1,5,7)           -119.0958         estimate D2E/DX2                !
 ! D5    D(1,2,4,3)              0.0228         estimate D2E/DX2                !
 ! D6    D(5,3,4,2)             -0.0383         estimate D2E/DX2                !
 ! D7    D(4,3,5,1)              0.0388         estimate D2E/DX2                !
 ! D8    D(4,3,5,6)           -118.5734         estimate D2E/DX2                !
 ! D9    D(4,3,5,7)            118.6443         estimate D2E/DX2                !
 --------------------------------------------------------------------------------
 Trust Radius=3.00D-01 FncErr=1.00D-07 GrdErr=1.00D-06
 Number of steps in this run=     36 maximum allowed number of steps=    100.
 GradGradGradGradGradGradGradGradGradGradGradGradGradGradGradGradGradGrad

 Leave Link  103 at Fri Apr 01 19:47:00 2022, MaxMem=    33554432 cpu:         0.0
 (Enter C:\Program Files\G09W\l202.exe)
                          Input orientation:                          
 ---------------------------------------------------------------------
 Center     Atomic      Atomic             Coordinates (Angstroms)
 Number     Number       Type             X           Y           Z
 ---------------------------------------------------------------------
      1          6           0       -0.374857   -0.544051   -1.168621
      2          6           0       -1.049540   -1.488321   -0.725007
      3          6           0       -0.385654   -0.563620    1.170427
      4          6           0       -1.069046   -1.518957    0.765533
      5          6           0        0.214703    0.277427   -0.020495
      6          1           0        1.310392    0.288790   -0.031004
      7          1           0       -0.128025    1.318205   -0.029031
 ---------------------------------------------------------------------
                    Distance matrix (angstroms):
                    1          2          3          4          5
     1  C    0.000000
     2  C    1.242432   0.000000
     3  C    2.339154   2.210992   0.000000
     4  C    2.274487   1.490983   1.242430   0.000000
     5  C    1.529902   2.283093   1.576732   2.343682   0.000000
     6  H    2.197239   3.034640   2.246466   3.092595   1.095798
     7  H    2.197177   3.034825   2.246405   3.092950   1.095789
                    6          7
     6  H    0.000000
     7  H    1.768825   0.000000
 Symmetry turned off by external request.
 Stoichiometry    C5H2
 Framework group  C1[X(C5H2)]
 Deg. of freedom    15
 Full point group                 C1      NOp   1
 Rotational constants (GHZ):     10.7563829      9.9581435      5.3433348
 Leave Link  202 at Fri Apr 01 19:47:01 2022, MaxMem=    33554432 cpu:         0.0
 (Enter C:\Program Files\G09W\l301.exe)
 Standard basis: 6-31 (6D, 7F)
 Ernie: Thresh=  0.10000D-02 Tol=  0.10000D-05 Strict=F.
    49 basis functions,   118 primitive gaussians,    49 cartesian basis functions
    16 alpha electrons       16 beta electrons
       nuclear repulsion energy       125.5428281249 Hartrees.
 IExCor=  402 DFT=T Ex+Corr=B3LYP ExCW=0 ScaHFX=  0.200000
 ScaDFX=  0.800000  0.720000  1.000000  0.810000 ScalE2=  1.000000  1.000000
 IRadAn=      5 IRanWt=     -1 IRanGd=            0 ICorTp=0 IEmpDi=131
 NAtoms=    7 NActive=    7 NUniq=    7 SFac= 1.00D+00 NAtFMM=   60 NAOKFM=F Big=F
 Integral buffers will be    131072 words long.
 Raffenetti 2 integral format.
 Two-electron integral symmetry is turned off.
 R6Disp:  Grimme-D3 Dispersion energy=       -0.0016078984 Hartrees.
 Nuclear repulsion after empirical dispersion term =      125.5412202265 Hartrees.
 Leave Link  301 at Fri Apr 01 19:47:01 2022, MaxMem=    33554432 cpu:         0.0
 (Enter C:\Program Files\G09W\l302.exe)
 NPDir=0 NMtPBC=     1 NCelOv=     1 NCel=       1 NClECP=     1 NCelD=      1
         NCelK=      1 NCelE2=     1 NClLst=     1 CellRange=     0.0.
 One-electron integrals computed using PRISM.
 PrsmSu:  requested number of processors reduced to:  10 ShMem   1 Linda.
 NBasis=    49 RedAO= T EigKep=  2.88D-03  NBF=    49
 NBsUse=    49 1.00D-06 EigRej= -1.00D+00 NBFU=    49
 Precomputing XC quadrature grid using
 IXCGrd= 4 IRadAn=           5 IRanWt=          -1 IRanGd=           0 AccXCQ= 0.00D+00.
 Generated NRdTot=       0 NPtTot=           0 NUsed=           0 NTot=          32
 NSgBfM=    49    49    49    49    49 MxSgAt=     7 MxSgA2=     7.
 Leave Link  302 at Fri Apr 01 19:47:01 2022, MaxMem=    33554432 cpu:         0.0
 (Enter C:\Program Files\G09W\l303.exe)
 DipDrv:  MaxL=1.
 Leave Link  303 at Fri Apr 01 19:47:02 2022, MaxMem=    33554432 cpu:         0.0
 (Enter C:\Program Files\G09W\l401.exe)
 ExpMin= 1.61D-01 ExpMax= 3.05D+03 ExpMxC= 4.57D+02 IAcc=3 IRadAn=         5 AccDes= 0.00D+00
 Harris functional with IExCor=  402 and IRadAn=       5 diagonalized for initial guess.
 HarFok:  IExCor=  402 AccDes= 0.00D+00 IRadAn=         5 IDoV= 1 UseB2=F ITyADJ=14
 ICtDFT=  3500011 ScaDFX=  1.000000  1.000000  1.000000  1.000000
 FoFCou: FMM=F IPFlag=           0 FMFlag=      100000 FMFlg1=           0
         NFxFlg=           0 DoJE=T BraDBF=F KetDBF=T FulRan=T
         wScrn=  0.000000 ICntrl=     500 IOpCl=  0 I1Cent=   200000004 NGrid=           0
         NMat0=    1 NMatS0=      1 NMatT0=    0 NMatD0=    1 NMtDS0=    0 NMtDT0=    0
 Symmetry not used in FoFCou.
 Harris En= -191.287850738510    
 JPrj=0 DoOrth=F DoCkMO=F.
 Leave Link  401 at Fri Apr 01 19:47:02 2022, MaxMem=    33554432 cpu:         0.0
 (Enter C:\Program Files\G09W\l502.exe)
 Closed shell SCF:
 Using DIIS extrapolation, IDIIS=    10.
 Two-electron integral symmetry not used.
 Keep R1 ints in memory in canonical form, NReq=1884742.
 IVT=      262321 IEndB=      262321 NGot=    33554432 MDV=    32541187
 LenX=    32541187 LenY=    32538345
 Requested convergence on RMS density matrix=1.00D-08 within 500 cycles.
 Requested convergence on MAX density matrix=1.00D-06.
 Requested convergence on             energy=1.00D-06.
 Level shift goal  0.100 maximum shift  0.100.
 No special actions if energy rises.
 Dynamic level shift is on during FON iterations.
 FoFCou: FMM=F IPFlag=           0 FMFlag=           0 FMFlg1=           0
         NFxFlg=           0 DoJE=F BraDBF=F KetDBF=F FulRan=T
         wScrn=  0.000000 ICntrl=     600 IOpCl=  0 I1Cent=           0 NGrid=           0
         NMat0=    1 NMatS0=   1225 NMatT0=    0 NMatD0=    1 NMtDS0=    0 NMtDT0=    0
 Symmetry not used in FoFCou.

 Cycle   1  Pass 1  IDiag  1:
 E= -191.222015477778    
 DIIS: error= 3.56D-02 at cycle   1 NSaved=   1.
 NSaved= 1 IEnMin= 1 EnMin= -191.222015477778     IErMin= 1 ErrMin= 3.56D-02
 ErrMax= 3.56D-02  0.00D+00 EMaxC= 1.00D+00 BMatC= 4.48D-02 BMatP= 4.48D-02
 IDIUse=1 WtCom= 1.00D+00 WtEn= 0.00D+00
 Coeff-Com:  0.100D+01
 Coeff:      0.100D+01
 Gap=     0.087 Goal=     0.100 Shift=    0.013
 T= 1599. Gap= 0.100 NK=0 IS=   15 IE=   49 IFin=   18
          NO(<0.9)=   0  NV(>0.1)=   0     16.00e < EF      0.00e >EF  Err=0.0D+00
 GapD=    0.087 DampG=0.500 DampE=0.500 DampFc=0.2500 IDamp=-1.
 Damping current iteration by 2.50D-01
 RMSDP=9.99D-03 MaxDP=1.02D-01              OVMax= 1.76D-01

 Cycle   2  Pass 1  IDiag  1:
 E= -191.242428375371     Delta-E=       -0.020412897594 Rises=F Damp=T
 DIIS: error= 2.12D-02 at cycle   2 NSaved=   2.
 NSaved= 2 IEnMin= 2 EnMin= -191.242428375371     IErMin= 2 ErrMin= 2.12D-02
 ErrMax= 2.12D-02  0.00D+00 EMaxC= 1.00D+00 BMatC= 1.49D-02 BMatP= 4.48D-02
 IDIUse=1 WtCom= 1.00D+00 WtEn= 0.00D+00
 Coeff-Com: -0.873D+00 0.187D+01
 Coeff:     -0.873D+00 0.187D+01
 Gap=     0.103 Goal=     0.100 Shift=    0.000
 T= 1512. Gap= 0.105 NK=3 IS=   13 IE=   19 IFin=   18
          NO(<0.9)=   0  NV(>0.1)=   0     16.00e < EF      0.00e >EF  Err=3.6D-15
 GapD=    0.103 DampG=1.000 DampE=0.500 DampFc=0.5000 IDamp=-1.
 Damping current iteration by 5.00D-01
 RMSDP=5.56D-03 MaxDP=5.57D-02 DE=-2.04D-02 OVMax= 2.20D-01

 Cycle   3  Pass 1  IDiag  1:
 E= -191.250342062032     Delta-E=       -0.007913686661 Rises=F Damp=T
 DIIS: error= 1.51D-02 at cycle   3 NSaved=   3.
 NSaved= 3 IEnMin= 3 EnMin= -191.250342062032     IErMin= 3 ErrMin= 1.51D-02
 ErrMax= 1.51D-02  0.00D+00 EMaxC= 1.00D+00 BMatC= 1.31D-02 BMatP= 1.49D-02
 IDIUse=1 WtCom= 1.00D+00 WtEn= 0.00D+00
 Coeff-Com: -0.909D+00 0.132D+01 0.589D+00
 Coeff:     -0.909D+00 0.132D+01 0.589D+00
 Gap=     0.100 Goal=     0.100 Shift=    0.000
 T= 1362. Gap= 0.103 NK=3 IS=   13 IE=   19 IFin=   18
          NO(<0.9)=   0  NV(>0.1)=   0     16.00e < EF      0.00e >EF  Err=0.0D+00
 GapD=    0.100 DampG=1.000 DampE=0.500 DampFc=0.5000 IDamp=-1.
 Damping current iteration by 5.00D-01
 RMSDP=2.84D-03 MaxDP=3.94D-02 DE=-7.91D-03 OVMax= 1.45D-01

 Cycle   4  Pass 1  IDiag  1:
 E= -191.269330834687     Delta-E=       -0.018988772655 Rises=F Damp=T
 DIIS: error= 7.82D-03 at cycle   4 NSaved=   4.
 NSaved= 4 IEnMin= 4 EnMin= -191.269330834687     IErMin= 4 ErrMin= 7.82D-03
 ErrMax= 7.82D-03  0.00D+00 EMaxC= 1.00D+00 BMatC= 2.62D-03 BMatP= 1.31D-02
 IDIUse=1 WtCom= 1.00D+00 WtEn= 0.00D+00
 Coeff-Com: -0.570D+00 0.763D+00 0.988D-01 0.709D+00
 Coeff:     -0.570D+00 0.763D+00 0.988D-01 0.709D+00
 Gap=     0.102 Goal=     0.100 Shift=    0.000
 T= 1069. Gap= 0.103 NK=3 IS=   17 IE=   19 IFin=   16
          NO(<0.9)=   0  NV(>0.1)=   0     16.00e < EF      0.00e >EF  Err=0.0D+00
 GapD=    0.102 DampG=1.000 DampE=1.000 DampFc=1.0000 IDamp=-1.
 RMSDP=1.44D-03 MaxDP=1.24D-02 DE=-1.90D-02 OVMax= 4.74D-02

 Cycle   5  Pass 1  IDiag  1:
 E= -191.281030089232     Delta-E=       -0.011699254544 Rises=F Damp=F
 DIIS: error= 4.96D-03 at cycle   5 NSaved=   5.
 NSaved= 5 IEnMin= 5 EnMin= -191.281030089232     IErMin= 5 ErrMin= 4.96D-03
 ErrMax= 4.96D-03  0.00D+00 EMaxC= 1.00D+00 BMatC= 1.43D-03 BMatP= 2.62D-03
 IDIUse=1 WtCom= 1.00D+00 WtEn= 0.00D+00
 Coeff-Com: -0.179D+00 0.183D+00-0.154D+00 0.761D+00 0.389D+00
 Coeff:     -0.179D+00 0.183D+00-0.154D+00 0.761D+00 0.389D+00
 Gap=     0.103 Goal=     0.100 Shift=    0.000
 T=  794. Gap= 0.103 NK=3 IS=   17 IE=   19 IFin=   16
          NO(<0.9)=   0  NV(>0.1)=   0     16.00e < EF      0.00e >EF  Err=0.0D+00
 GapD=    0.103 DampG=1.000 DampE=1.000 DampFc=1.0000 IDamp=-1.
 RMSDP=7.06D-04 MaxDP=9.21D-03 DE=-1.17D-02 OVMax= 2.48D-02

 Cycle   6  Pass 1  IDiag  1:
 E= -191.282556976001     Delta-E=       -0.001526886769 Rises=F Damp=F
 DIIS: error= 1.03D-03 at cycle   6 NSaved=   6.
 NSaved= 6 IEnMin= 6 EnMin= -191.282556976001     IErMin= 6 ErrMin= 1.03D-03
 ErrMax= 1.03D-03  0.00D+00 EMaxC= 1.00D+00 BMatC= 4.17D-05 BMatP= 1.43D-03
 IDIUse=1 WtCom= 1.00D+00 WtEn= 0.00D+00
 Coeff-Com: -0.363D-01 0.114D-01-0.973D-01 0.370D+00 0.233D+00 0.519D+00
 Coeff:     -0.363D-01 0.114D-01-0.973D-01 0.370D+00 0.233D+00 0.519D+00
 Gap=     0.103 Goal=     0.100 Shift=    0.000
 T=  371. Gap= 0.103 NK=3 IS=   17 IE=   19 IFin=   16
          NO(<0.9)=   0  NV(>0.1)=   0     16.00e < EF      0.00e >EF  Err=0.0D+00
 GapD=    0.103 DampG=1.000 DampE=1.000 DampFc=1.0000 IDamp=-1.
 RMSDP=1.28D-04 MaxDP=1.38D-03 DE=-1.53D-03 OVMax= 2.20D-03

 Cycle   7  Pass 1  IDiag  1:
 E= -191.282602830870     Delta-E=       -0.000045854869 Rises=F Damp=F
 DIIS: error= 1.08D-04 at cycle   7 NSaved=   7.
 NSaved= 7 IEnMin= 7 EnMin= -191.282602830870     IErMin= 7 ErrMin= 1.08D-04
 ErrMax= 1.08D-04  0.00D+00 EMaxC= 1.00D+00 BMatC= 5.31D-07 BMatP= 4.17D-05
 IDIUse=1 WtCom= 1.00D+00 WtEn= 0.00D+00
 Coeff-Com:  0.587D-02-0.118D-01-0.109D-02 0.109D-01 0.189D-01 0.729D-01
 Coeff-Com:  0.904D+00
 Coeff:      0.587D-02-0.118D-01-0.109D-02 0.109D-01 0.189D-01 0.729D-01
 Coeff:      0.904D+00
 Gap=     0.104 Goal=     0.100 Shift=    0.000
 RMSDP=2.83D-05 MaxDP=2.34D-04 DE=-4.59D-05 OVMax= 7.09D-04

 Cycle   8  Pass 1  IDiag  1:
 E= -191.282603493285     Delta-E=       -0.000000662415 Rises=F Damp=F
 DIIS: error= 7.52D-05 at cycle   8 NSaved=   8.
 NSaved= 8 IEnMin= 8 EnMin= -191.282603493285     IErMin= 8 ErrMin= 7.52D-05
 ErrMax= 7.52D-05  0.00D+00 EMaxC= 1.00D+00 BMatC= 1.62D-07 BMatP= 5.31D-07
 IDIUse=1 WtCom= 1.00D+00 WtEn= 0.00D+00
 Coeff-Com:  0.254D-02-0.352D-02 0.575D-02-0.127D-01 0.111D-02-0.753D-02
 Coeff-Com:  0.178D+00 0.837D+00
 Coeff:      0.254D-02-0.352D-02 0.575D-02-0.127D-01 0.111D-02-0.753D-02
 Coeff:      0.178D+00 0.837D+00
 Gap=     0.104 Goal=     0.100 Shift=    0.000
 RMSDP=9.39D-06 MaxDP=6.14D-05 DE=-6.62D-07 OVMax= 1.95D-04

 Cycle   9  Pass 1  IDiag  1:
 E= -191.282603667782     Delta-E=       -0.000000174496 Rises=F Damp=F
 DIIS: error= 2.17D-05 at cycle   9 NSaved=   9.
 NSaved= 9 IEnMin= 9 EnMin= -191.282603667782     IErMin= 9 ErrMin= 2.17D-05
 ErrMax= 2.17D-05  0.00D+00 EMaxC= 1.00D+00 BMatC= 1.94D-08 BMatP= 1.62D-07
 IDIUse=1 WtCom= 1.00D+00 WtEn= 0.00D+00
 Coeff-Com:  0.299D-03 0.325D-03 0.409D-02-0.105D-01-0.254D-02-0.215D-01
 Coeff-Com: -0.980D-01 0.467D+00 0.661D+00
 Coeff:      0.299D-03 0.325D-03 0.409D-02-0.105D-01-0.254D-02-0.215D-01
 Coeff:     -0.980D-01 0.467D+00 0.661D+00
 Gap=     0.104 Goal=     0.100 Shift=    0.000
 RMSDP=4.36D-06 MaxDP=2.91D-05 DE=-1.74D-07 OVMax= 9.85D-05

 Cycle  10  Pass 1  IDiag  1:
 E= -191.282603693533     Delta-E=       -0.000000025751 Rises=F Damp=F
 DIIS: error= 1.37D-06 at cycle  10 NSaved=  10.
 NSaved=10 IEnMin=10 EnMin= -191.282603693533     IErMin=10 ErrMin= 1.37D-06
 ErrMax= 1.37D-06  0.00D+00 EMaxC= 1.00D+00 BMatC= 9.94D-11 BMatP= 1.94D-08
 IDIUse=1 WtCom= 1.00D+00 WtEn= 0.00D+00
 Coeff-Com: -0.402D-04 0.131D-03 0.192D-03-0.610D-03-0.181D-03-0.152D-02
 Coeff-Com: -0.147D-01 0.129D-01 0.103D+00 0.901D+00
 Coeff:     -0.402D-04 0.131D-03 0.192D-03-0.610D-03-0.181D-03-0.152D-02
 Coeff:     -0.147D-01 0.129D-01 0.103D+00 0.901D+00
 Gap=     0.104 Goal=     0.100 Shift=    0.000
 RMSDP=6.91D-07 MaxDP=4.81D-06 DE=-2.58D-08 OVMax= 2.66D-05

 Cycle  11  Pass 1  IDiag  1:
 E= -191.282603693698     Delta-E=       -0.000000000166 Rises=F Damp=F
 DIIS: error= 2.14D-06 at cycle  11 NSaved=  11.
 NSaved=11 IEnMin=11 EnMin= -191.282603693698     IErMin=10 ErrMin= 1.37D-06
 ErrMax= 2.14D-06  0.00D+00 EMaxC= 1.00D+00 BMatC= 1.06D-10 BMatP= 9.94D-11
 IDIUse=1 WtCom= 1.00D+00 WtEn= 0.00D+00
 Coeff-Com: -0.891D-05-0.265D-04-0.552D-04 0.250D-03 0.161D-03 0.682D-03
 Coeff-Com:  0.242D-02-0.229D-01-0.256D-01 0.254D-01 0.102D+01
 Coeff:     -0.891D-05-0.265D-04-0.552D-04 0.250D-03 0.161D-03 0.682D-03
 Coeff:      0.242D-02-0.229D-01-0.256D-01 0.254D-01 0.102D+01
 Gap=     0.104 Goal=     0.100 Shift=    0.000
 RMSDP=2.36D-07 MaxDP=1.30D-06 DE=-1.66D-10 OVMax= 5.13D-06

 Cycle  12  Pass 1  IDiag  1:
 E= -191.282603693817     Delta-E=       -0.000000000119 Rises=F Damp=F
 DIIS: error= 2.86D-08 at cycle  12 NSaved=  12.
 NSaved=12 IEnMin=12 EnMin= -191.282603693817     IErMin=12 ErrMin= 2.86D-08
 ErrMax= 2.86D-08  0.00D+00 EMaxC= 1.00D+00 BMatC= 3.77D-14 BMatP= 9.94D-11
 IDIUse=1 WtCom= 1.00D+00 WtEn= 0.00D+00
 Coeff-Com:  0.643D-06 0.479D-06 0.435D-05-0.151D-04-0.603D-05-0.372D-04
 Coeff-Com:  0.537D-04 0.163D-02 0.759D-03-0.489D-02-0.462D-01 0.105D+01
 Coeff:      0.643D-06 0.479D-06 0.435D-05-0.151D-04-0.603D-05-0.372D-04
 Coeff:      0.537D-04 0.163D-02 0.759D-03-0.489D-02-0.462D-01 0.105D+01
 Gap=     0.104 Goal=     0.100 Shift=    0.000
 RMSDP=9.59D-09 MaxDP=9.22D-08 DE=-1.19D-10 OVMax= 2.84D-07

 SCF Done:  E(RB3LYP) =  -191.282603694     A.U. after   12 cycles
            NFock= 12  Conv=0.96D-08     -V/T= 2.0052
 KE= 1.902958700028D+02 PE=-6.944722604154D+02 EE= 1.873525664923D+02
 Leave Link  502 at Fri Apr 01 19:47:03 2022, MaxMem=    33554432 cpu:         1.0
 (Enter C:\Program Files\G09W\l601.exe)
 Copying SCF densities to generalized density rwf, IOpCl= 0 IROHF=0.

 **********************************************************************

            Population analysis using the SCF density.

 **********************************************************************

 Alpha  occ. eigenvalues --  -10.27952 -10.23771 -10.23213 -10.22427 -10.21421
 Alpha  occ. eigenvalues --   -0.91009  -0.73861  -0.72777  -0.53213  -0.48253
 Alpha  occ. eigenvalues --   -0.47647  -0.46191  -0.34386  -0.32594  -0.25848
 Alpha  occ. eigenvalues --   -0.23988
 Alpha virt. eigenvalues --   -0.13626  -0.12841  -0.00933   0.10118   0.10398
 Alpha virt. eigenvalues --    0.14612   0.15985   0.25128   0.31169   0.34542
 Alpha virt. eigenvalues --    0.47857   0.50943   0.51008   0.52595   0.53559
 Alpha virt. eigenvalues --    0.58002   0.59589   0.60915   0.64539   0.65173
 Alpha virt. eigenvalues --    0.68347   0.68602   0.71195   0.73301   0.74411
 Alpha virt. eigenvalues --    0.83011   0.89686   0.93470   0.93993   1.00918
 Alpha virt. eigenvalues --    1.20357   1.32660   1.43306
          Condensed to atoms (all electrons):
               1          2          3          4          5          6
     1  C    5.151924   0.770130  -0.151246  -0.112314   0.378610  -0.031024
     2  C    0.770130   5.034642  -0.095860   0.416290  -0.076121   0.000437
     3  C   -0.151246  -0.095860   5.182807   0.768455   0.353452  -0.028121
     4  C   -0.112314   0.416290   0.768455   5.019627  -0.075751   0.000685
     5  C    0.378610  -0.076121   0.353452  -0.075751   5.097297   0.352136
     6  H   -0.031024   0.000437  -0.028121   0.000685   0.352136   0.522681
     7  H   -0.031058   0.000445  -0.028142   0.000701   0.352123  -0.029696
               7
     1  C   -0.031058
     2  C    0.000445
     3  C   -0.028142
     4  C    0.000701
     5  C    0.352123
     6  H   -0.029696
     7  H    0.522755
 Mulliken charges:
               1
     1  C    0.024977
     2  C   -0.049964
     3  C   -0.001346
     4  C   -0.017693
     5  C   -0.381747
     6  H    0.212900
     7  H    0.212872
 Sum of Mulliken charges =   0.00000
 Mulliken charges with hydrogens summed into heavy atoms:
               1
     1  C    0.024977
     2  C   -0.049964
     3  C   -0.001346
     4  C   -0.017693
     5  C    0.044025
 Electronic spatial extent (au):  <R**2>=            328.6187
 Charge=              0.0000 electrons
 Dipole moment (field-independent basis, Debye):
    X=              1.2666    Y=              1.7696    Z=              0.0471  Tot=              2.1767
 Quadrupole moment (field-independent basis, Debye-Ang):
   XX=            -28.6446   YY=            -29.0617   ZZ=            -31.7487
   XY=             -0.5174   XZ=              0.1957   YZ=              0.2787
 Traceless Quadrupole moment (field-independent basis, Debye-Ang):
   XX=              1.1737   YY=              0.7566   ZZ=             -1.9304
   XY=             -0.5174   XZ=              0.1957   YZ=              0.2787
 Octapole moment (field-independent basis, Debye-Ang**2):
  XXX=             45.0237  YYY=             64.3222  ZZZ=              0.6009  XYY=             14.3103
  XXY=             21.2107  XXZ=             -0.5728  XZZ=             15.6945  YZZ=             22.6523
  YYZ=             -0.9719  XYZ=             -0.5639
 Hexadecapole moment (field-independent basis, Debye-Ang**3):
 XXXX=           -121.9494 YYYY=           -211.5477 ZZZZ=           -167.4636 XXXY=            -62.0403
 XXXZ=              1.9569 YYYX=            -62.7558 YYYZ=              3.7934 ZZZX=              1.7187
 ZZZY=              2.5142 XXYY=            -56.2208 XXZZ=            -49.7548 YYZZ=            -65.3892
 XXYZ=              1.5564 YYXZ=              1.7009 ZZXY=            -21.7737
 N-N= 1.255412202265D+02 E-N=-6.944722594926D+02  KE= 1.902958700028D+02
 No NMR shielding tensors so no spin-rotation constants.
 Leave Link  601 at Fri Apr 01 19:47:04 2022, MaxMem=    33554432 cpu:         0.0
 (Enter C:\Program Files\G09W\l701.exe)
 Compute integral first derivatives.
 ... and contract with generalized density number  0.
 R6Disp: Adding Grimme-D3 dispersion energy 1st derivatives to the gradient.
 PrsmSu:  requested number of processors reduced to:  10 ShMem   1 Linda.
 Leave Link  701 at Fri Apr 01 19:47:04 2022, MaxMem=    33554432 cpu:         0.0
 (Enter C:\Program Files\G09W\l702.exe)
 L702 exits ... SP integral derivatives will be done elsewhere.
 Leave Link  702 at Fri Apr 01 19:47:04 2022, MaxMem=    33554432 cpu:         0.0
 (Enter C:\Program Files\G09W\l703.exe)
 Compute integral first derivatives, UseDBF=F ICtDFT=           0.
 Integral derivatives from FoFJK, PRISM(SPDF).
 Calling FoFJK, ICntrl=      2127 FMM=F ISym2X=0 I1Cent= 0 IOpClX= 0 NMat=1 NMatS=1 NMatT=0.
 FoFJK:  IHMeth= 1 ICntrl=    2127 DoSepK=F KAlg= 0 I1Cent=   0 FoldK=F
 IRaf=         0 NMat=   1 IRICut=       1 DoRegI=T DoRafI=F ISym2E= 0.
 FoFCou: FMM=F IPFlag=           0 FMFlag=      100000 FMFlg1=         800
         NFxFlg=           0 DoJE=F BraDBF=F KetDBF=F FulRan=T
         wScrn=  0.000000 ICntrl=    2127 IOpCl=  0 I1Cent=           0 NGrid=           0
         NMat0=    1 NMatS0=      1 NMatT0=    0 NMatD0=    1 NMtDS0=    0 NMtDT0=    0
 Symmetry not used in FoFCou.
 Leave Link  703 at Fri Apr 01 19:47:05 2022, MaxMem=    33554432 cpu:         0.0
 (Enter C:\Program Files\G09W\l716.exe)
 Dipole        = 4.98314128D-01 6.96207139D-01 1.85394224D-02
 -------------------------------------------------------------------
 Center     Atomic                   Forces (Hartrees/Bohr)
 Number     Number              X              Y              Z
 -------------------------------------------------------------------
      1        6           0.000495994    0.000677795   -0.006838295
      2        6          -0.006121592   -0.008544356   -0.001583371
      3        6           0.005326351    0.007434326   -0.008188606
      4        6          -0.011378550   -0.015927239    0.009065937
      5        6           0.014163945    0.019844428    0.002614302
      6        1          -0.002071799   -0.001160638    0.002465482
      7        1          -0.000414349   -0.002324316    0.002464551
 -------------------------------------------------------------------
 Cartesian Forces:  Max     0.019844428 RMS     0.008168191
 Leave Link  716 at Fri Apr 01 19:47:05 2022, MaxMem=    33554432 cpu:         0.0
 (Enter C:\Program Files\G09W\l103.exe)

 GradGradGradGradGradGradGradGradGradGradGradGradGradGradGradGradGradGrad
 Berny optimization.
 FormGI is forming the generalized inverse of G from B-inverse, IUseBI=4.
 Internal  Forces:  Max     0.013890811 RMS     0.006158177
 Search for a local minimum.
 Step number   1 out of a maximum of   36
 All quantities printed in internal units (Hartrees-Bohrs-Radians)
 RMS Force = .61582D-02 SwitMx=.10000D-02 MixMth= 1
 Mixed Optimization -- RFO/linear search
 Second derivative matrix not updated -- first step.
 ITU=  0
     Eigenvalues ---    0.00814   0.02097   0.08502   0.09873   0.10221
     Eigenvalues ---    0.10903   0.23657   0.25000   0.25438   0.29014
     Eigenvalues ---    0.32636   0.34151   0.34152   0.79510   0.84990
 RFO step:  Lambda=-2.99225609D-03 EMin= 8.13587269D-03
 Linear search not attempted -- first point.
 Iteration  1 RMS(Cart)=  0.02281759 RMS(Int)=  0.00050280
 Iteration  2 RMS(Cart)=  0.00034359 RMS(Int)=  0.00031238
 Iteration  3 RMS(Cart)=  0.00000008 RMS(Int)=  0.00031238
 ITry= 1 IFail=0 DXMaxC= 5.35D-02 DCOld= 1.00D+10 DXMaxT= 3.00D-01 DXLimC= 3.00D+00 Rises=F
 Variable       Old X    -DE/DX   Delta X   Delta X   Delta X     New X
                                 (Linear)    (Quad)   (Total)
    R1        2.34786   0.01389   0.00000   0.01617   0.01605   2.36391
    R2        2.89110   0.01157   0.00000   0.03898   0.03897   2.93007
    R3        2.81755   0.00449   0.00000   0.01346   0.01338   2.83093
    R4        2.34785   0.01389   0.00000   0.01601   0.01608   2.36393
    R5        2.97959   0.00202   0.00000   0.00752   0.00765   2.98724
    R6        2.07076  -0.00211   0.00000  -0.00612  -0.00612   2.06464
    R7        2.07074  -0.00210   0.00000  -0.00609  -0.00609   2.06465
    A1        1.92773   0.00504   0.00000   0.02246   0.02232   1.95004
    A2        1.96023  -0.00032   0.00000   0.00137   0.00112   1.96135
    A3        1.95351   0.01356   0.00000   0.05480   0.05509   2.00860
    A4        1.87842  -0.00924   0.00000  -0.03476  -0.03474   1.84369
    A5        1.70488  -0.00904   0.00000  -0.04386  -0.04379   1.66110
    A6        1.96459   0.00389   0.00000   0.02352   0.02282   1.98740
    A7        1.96451   0.00391   0.00000   0.02373   0.02303   1.98754
    A8        1.97523  -0.00005   0.00000  -0.01336  -0.01330   1.96193
    A9        1.97515  -0.00004   0.00000  -0.01317  -0.01311   1.96205
   A10        1.87844   0.00093   0.00000   0.01920   0.01856   1.89700
    D1        0.00008  -0.00001   0.00000  -0.00022  -0.00023  -0.00015
    D2       -0.00041   0.00001   0.00000   0.00033   0.00032  -0.00008
    D3        2.07792  -0.00353   0.00000  -0.03010  -0.03071   2.04721
    D4       -2.07861   0.00352   0.00000   0.03046   0.03106  -2.04755
    D5        0.00040   0.00000   0.00000  -0.00002  -0.00002   0.00038
    D6       -0.00067   0.00001   0.00000   0.00023   0.00023  -0.00044
    D7        0.00068  -0.00001   0.00000  -0.00033  -0.00033   0.00035
    D8       -2.06950   0.00059   0.00000   0.00229   0.00198  -2.06751
    D9        2.07073  -0.00058   0.00000  -0.00264  -0.00233   2.06840
         Item               Value     Threshold  Converged?
 Maximum Force            0.013891     0.000450     NO 
 RMS     Force            0.006158     0.000300     NO 
 Maximum Displacement     0.053489     0.001800     NO 
 RMS     Displacement     0.022759     0.001200     NO 
 Predicted change in Energy=-1.520524D-03
 Lowest energy point so far.  Saving SCF results.
 GradGradGradGradGradGradGradGradGradGradGradGradGradGradGradGradGradGrad

 Leave Link  103 at Fri Apr 01 19:47:06 2022, MaxMem=    33554432 cpu:         0.0
 (Enter C:\Program Files\G09W\l202.exe)
                          Input orientation:                          
 ---------------------------------------------------------------------
 Center     Atomic      Atomic             Coordinates (Angstroms)
 Number     Number       Type             X           Y           Z
 ---------------------------------------------------------------------
      1          6           0       -0.383378   -0.556174   -1.169800
      2          6           0       -1.062425   -1.506230   -0.721356
      3          6           0       -0.385554   -0.563645    1.142122
      4          6           0       -1.081664   -1.536494    0.776277
      5          6           0        0.229952    0.298828   -0.030973
      6          1           0        1.322439    0.299933   -0.018232
      7          1           0       -0.121398    1.333256   -0.016236
 ---------------------------------------------------------------------
                    Distance matrix (angstroms):
                    1          2          3          4          5
     1  C    0.000000
     2  C    1.250925   0.000000
     3  C    2.311935   2.195261   0.000000
     4  C    2.288197   1.498062   1.250938   0.000000
     5  C    1.550526   2.324888   1.580778   2.395912   0.000000
     6  H    2.229090   3.073139   2.238175   3.127845   1.092562
     7  H    2.229190   3.073338   2.238259   3.128202   1.092568
                    6          7
     6  H    0.000000
     7  H    1.775507   0.000000
 Symmetry turned off by external request.
 Stoichiometry    C5H2
 Framework group  C1[X(C5H2)]
 Deg. of freedom    15
 Full point group                 C1      NOp   1
 Rotational constants (GHZ):     10.8409241      9.6480658      5.2741442
 Leave Link  202 at Fri Apr 01 19:47:06 2022, MaxMem=    33554432 cpu:         0.0
 (Enter C:\Program Files\G09W\l301.exe)
 Standard basis: 6-31 (6D, 7F)
 Ernie: Thresh=  0.10000D-02 Tol=  0.10000D-05 Strict=F.
    49 basis functions,   118 primitive gaussians,    49 cartesian basis functions
    16 alpha electrons       16 beta electrons
       nuclear repulsion energy       124.7933683453 Hartrees.
 IExCor=  402 DFT=T Ex+Corr=B3LYP ExCW=0 ScaHFX=  0.200000
 ScaDFX=  0.800000  0.720000  1.000000  0.810000 ScalE2=  1.000000  1.000000
 IRadAn=      5 IRanWt=     -1 IRanGd=            0 ICorTp=0 IEmpDi=131
 NAtoms=    7 NActive=    7 NUniq=    7 SFac= 1.00D+00 NAtFMM=   60 NAOKFM=F Big=F
 Integral buffers will be    131072 words long.
 Raffenetti 2 integral format.
 Two-electron integral symmetry is turned off.
 R6Disp:  Grimme-D3 Dispersion energy=       -0.0015887480 Hartrees.
 Nuclear repulsion after empirical dispersion term =      124.7917795974 Hartrees.
 Leave Link  301 at Fri Apr 01 19:47:06 2022, MaxMem=    33554432 cpu:         0.0
 (Enter C:\Program Files\G09W\l302.exe)
 NPDir=0 NMtPBC=     1 NCelOv=     1 NCel=       1 NClECP=     1 NCelD=      1
         NCelK=      1 NCelE2=     1 NClLst=     1 CellRange=     0.0.
 One-electron integrals computed using PRISM.
 PrsmSu:  requested number of processors reduced to:  10 ShMem   1 Linda.
 NBasis=    49 RedAO= T EigKep=  2.96D-03  NBF=    49
 NBsUse=    49 1.00D-06 EigRej= -1.00D+00 NBFU=    49
 Precomputing XC quadrature grid using
 IXCGrd= 4 IRadAn=           5 IRanWt=          -1 IRanGd=           0 AccXCQ= 0.00D+00.
 Generated NRdTot=       0 NPtTot=           0 NUsed=           0 NTot=          32
 NSgBfM=    49    49    49    49    49 MxSgAt=     7 MxSgA2=     7.
 Leave Link  302 at Fri Apr 01 19:47:07 2022, MaxMem=    33554432 cpu:         1.0
 (Enter C:\Program Files\G09W\l303.exe)
 DipDrv:  MaxL=1.
 Leave Link  303 at Fri Apr 01 19:47:07 2022, MaxMem=    33554432 cpu:         0.0
 (Enter C:\Program Files\G09W\l401.exe)
 Initial guess from the checkpoint file:  "D:\TMP\Gau-4512.chk"
 B after Tr=    -0.005513   -0.007778   -0.014682
         Rot=    0.999997    0.001887   -0.001349    0.000009 Ang=   0.27 deg.
 Guess basis will be translated and rotated to current coordinates.
 JPrj=2 DoOrth=T DoCkMO=T.
 Generating alternative initial guess.
 ExpMin= 1.61D-01 ExpMax= 3.05D+03 ExpMxC= 4.57D+02 IAcc=2 IRadAn=         4 AccDes= 0.00D+00
 Harris functional with IExCor=  402 and IRadAn=       4 diagonalized for initial guess.
 HarFok:  IExCor=  402 AccDes= 0.00D+00 IRadAn=         4 IDoV= 1 UseB2=F ITyADJ=14
 ICtDFT=  3500011 ScaDFX=  1.000000  1.000000  1.000000  1.000000
 FoFCou: FMM=F IPFlag=           0 FMFlag=      100000 FMFlg1=           0
         NFxFlg=           0 DoJE=T BraDBF=F KetDBF=T FulRan=T
         wScrn=  0.000000 ICntrl=     500 IOpCl=  0 I1Cent=   200000004 NGrid=           0
         NMat0=    1 NMatS0=      1 NMatT0=    0 NMatD0=    1 NMtDS0=    0 NMtDT0=    0
 Symmetry not used in FoFCou.
 Harris En= -191.287338024940    
 Leave Link  401 at Fri Apr 01 19:47:07 2022, MaxMem=    33554432 cpu:         0.0
 (Enter C:\Program Files\G09W\l502.exe)
 Closed shell SCF:
 Using DIIS extrapolation, IDIIS=    10.
 Two-electron integral symmetry not used.
 Keep R1 ints in memory in canonical form, NReq=1884742.
 IVT=      262321 IEndB=      262321 NGot=    33554432 MDV=    32541187
 LenX=    32541187 LenY=    32538345
 Requested convergence on RMS density matrix=1.00D-08 within 500 cycles.
 Requested convergence on MAX density matrix=1.00D-06.
 Requested convergence on             energy=1.00D-06.
 Level shift goal  0.100 maximum shift  0.100.
 No special actions if energy rises.
 Dynamic level shift is on during FON iterations.
 FoFCou: FMM=F IPFlag=           0 FMFlag=           0 FMFlg1=           0
         NFxFlg=           0 DoJE=F BraDBF=F KetDBF=F FulRan=T
         wScrn=  0.000000 ICntrl=     600 IOpCl=  0 I1Cent=           0 NGrid=           0
         NMat0=    1 NMatS0=   1225 NMatT0=    0 NMatD0=    1 NMtDS0=    0 NMtDT0=    0
 Symmetry not used in FoFCou.

 Cycle   1  Pass 1  IDiag  1:
 E= -191.283318189891    
 DIIS: error= 2.13D-03 at cycle   1 NSaved=   1.
 NSaved= 1 IEnMin= 1 EnMin= -191.283318189891     IErMin= 1 ErrMin= 2.13D-03
 ErrMax= 2.13D-03  0.00D+00 EMaxC= 1.00D+00 BMatC= 4.16D-04 BMatP= 4.16D-04
 IDIUse=1 WtCom= 1.00D+00 WtEn= 0.00D+00
 Coeff-Com:  0.100D+01
 Coeff:      0.100D+01
 Gap=     0.829 Goal=     0.100 Shift=    0.000
 GapD=    0.829 DampG=2.000 DampE=1.000 DampFc=2.0000 IDamp=-1.
 RMSDP=1.64D-03 MaxDP=1.22D-02              OVMax= 4.33D-02

 Cycle   2  Pass 1  IDiag  1:
 E= -191.284316655792     Delta-E=       -0.000998465901 Rises=F Damp=F
 DIIS: error= 3.16D-03 at cycle   2 NSaved=   2.
 NSaved= 2 IEnMin= 2 EnMin= -191.284316655792     IErMin= 1 ErrMin= 2.13D-03
 ErrMax= 3.16D-03  0.00D+00 EMaxC= 1.00D+00 BMatC= 3.06D-04 BMatP= 4.16D-04
 IDIUse=1 WtCom= 1.00D+00 WtEn= 0.00D+00
 Coeff-Com:  0.410D+00 0.590D+00
 Coeff:      0.410D+00 0.590D+00
 Gap=     0.100 Goal=     0.100 Shift=    0.000
 GapD=    0.100 DampG=0.500 DampE=1.000 DampFc=0.5000 IDamp=-1.
 Damping current iteration by 5.00D-01
 RMSDP=9.12D-04 MaxDP=9.58D-03 DE=-9.98D-04 OVMax= 2.97D-02

 Cycle   3  Pass 1  IDiag  1:
 E= -191.284363463812     Delta-E=       -0.000046808020 Rises=F Damp=T
 DIIS: error= 1.94D-03 at cycle   3 NSaved=   3.
 NSaved= 3 IEnMin= 3 EnMin= -191.284363463812     IErMin= 3 ErrMin= 1.94D-03
 ErrMax= 1.94D-03  0.00D+00 EMaxC= 1.00D+00 BMatC= 1.25D-04 BMatP= 3.06D-04
 IDIUse=1 WtCom= 1.00D+00 WtEn= 0.00D+00
 Coeff-Com:  0.101D-01 0.373D+00 0.617D+00
 Coeff:      0.101D-01 0.373D+00 0.617D+00
 Gap=     0.101 Goal=     0.100 Shift=    0.000
 GapD=    0.101 DampG=1.000 DampE=1.000 DampFc=1.0000 IDamp=-1.
 RMSDP=3.89D-04 MaxDP=3.14D-03 DE=-4.68D-05 OVMax= 2.76D-02

 Cycle   4  Pass 1  IDiag  1:
 E= -191.284630601388     Delta-E=       -0.000267137575 Rises=F Damp=F
 DIIS: error= 1.06D-03 at cycle   4 NSaved=   4.
 NSaved= 4 IEnMin= 4 EnMin= -191.284630601388     IErMin= 4 ErrMin= 1.06D-03
 ErrMax= 1.06D-03  0.00D+00 EMaxC= 1.00D+00 BMatC= 3.79D-05 BMatP= 1.25D-04
 IDIUse=1 WtCom= 1.00D+00 WtEn= 0.00D+00
 Coeff-Com: -0.212D-01 0.129D+00 0.398D+00 0.495D+00
 Coeff:     -0.212D-01 0.129D+00 0.398D+00 0.495D+00
 Gap=     0.101 Goal=     0.100 Shift=    0.000
 GapD=    0.101 DampG=1.000 DampE=1.000 DampFc=1.0000 IDamp=-1.
 RMSDP=1.84D-04 MaxDP=1.99D-03 DE=-2.67D-04 OVMax= 6.12D-03

 Cycle   5  Pass 1  IDiag  1:
 E= -191.284645071056     Delta-E=       -0.000014469668 Rises=F Damp=F
 DIIS: error= 9.08D-04 at cycle   5 NSaved=   5.
 NSaved= 5 IEnMin= 5 EnMin= -191.284645071056     IErMin= 5 ErrMin= 9.08D-04
 ErrMax= 9.08D-04  0.00D+00 EMaxC= 1.00D+00 BMatC= 2.62D-05 BMatP= 3.79D-05
 IDIUse=1 WtCom= 1.00D+00 WtEn= 0.00D+00
 Coeff-Com: -0.255D-01 0.905D-02 0.223D+00 0.461D+00 0.333D+00
 Coeff:     -0.255D-01 0.905D-02 0.223D+00 0.461D+00 0.333D+00
 Gap=     0.100 Goal=     0.100 Shift=    0.000
 RMSDP=9.41D-05 MaxDP=1.12D-03 DE=-1.45D-05 OVMax= 2.81D-03

 Cycle   6  Pass 1  IDiag  1:
 E= -191.284673206339     Delta-E=       -0.000028135283 Rises=F Damp=F
 DIIS: error= 1.44D-04 at cycle   6 NSaved=   6.
 NSaved= 6 IEnMin= 6 EnMin= -191.284673206339     IErMin= 6 ErrMin= 1.44D-04
 ErrMax= 1.44D-04  0.00D+00 EMaxC= 1.00D+00 BMatC= 1.05D-06 BMatP= 2.62D-05
 IDIUse=1 WtCom= 1.00D+00 WtEn= 0.00D+00
 Coeff-Com: -0.599D-02-0.436D-01 0.525D-01 0.165D+00 0.167D+00 0.665D+00
 Coeff:     -0.599D-02-0.436D-01 0.525D-01 0.165D+00 0.167D+00 0.665D+00
 Gap=     0.101 Goal=     0.100 Shift=    0.000
 RMSDP=2.97D-05 MaxDP=2.12D-04 DE=-2.81D-05 OVMax= 6.62D-04

 Cycle   7  Pass 1  IDiag  1:
 E= -191.284674268958     Delta-E=       -0.000001062619 Rises=F Damp=F
 DIIS: error= 8.86D-05 at cycle   7 NSaved=   7.
 NSaved= 7 IEnMin= 7 EnMin= -191.284674268958     IErMin= 7 ErrMin= 8.86D-05
 ErrMax= 8.86D-05  0.00D+00 EMaxC= 1.00D+00 BMatC= 3.18D-07 BMatP= 1.05D-06
 IDIUse=1 WtCom= 1.00D+00 WtEn= 0.00D+00
 Coeff-Com:  0.160D-02-0.347D-01 0.184D-02 0.933D-02 0.152D-01 0.316D+00
 Coeff-Com:  0.691D+00
 Coeff:      0.160D-02-0.347D-01 0.184D-02 0.933D-02 0.152D-01 0.316D+00
 Coeff:      0.691D+00
 Gap=     0.101 Goal=     0.100 Shift=    0.000
 RMSDP=1.28D-05 MaxDP=1.13D-04 DE=-1.06D-06 OVMax= 2.13D-04

 Cycle   8  Pass 1  IDiag  1:
 E= -191.284674618606     Delta-E=       -0.000000349648 Rises=F Damp=F
 DIIS: error= 3.42D-05 at cycle   8 NSaved=   8.
 NSaved= 8 IEnMin= 8 EnMin= -191.284674618606     IErMin= 8 ErrMin= 3.42D-05
 ErrMax= 3.42D-05  0.00D+00 EMaxC= 1.00D+00 BMatC= 3.68D-08 BMatP= 3.18D-07
 IDIUse=1 WtCom= 1.00D+00 WtEn= 0.00D+00
 Coeff-Com:  0.867D-03-0.960D-02 0.930D-03-0.140D-01-0.185D-01 0.137D-01
 Coeff-Com:  0.160D+00 0.866D+00
 Coeff:      0.867D-03-0.960D-02 0.930D-03-0.140D-01-0.185D-01 0.137D-01
 Coeff:      0.160D+00 0.866D+00
 Gap=     0.101 Goal=     0.100 Shift=    0.000
 RMSDP=5.06D-06 MaxDP=3.71D-05 DE=-3.50D-07 OVMax= 9.65D-05

 Cycle   9  Pass 1  IDiag  1:
 E= -191.284674663080     Delta-E=       -0.000000044474 Rises=F Damp=F
 DIIS: error= 3.88D-06 at cycle   9 NSaved=   9.
 NSaved= 9 IEnMin= 9 EnMin= -191.284674663080     IErMin= 9 ErrMin= 3.88D-06
 ErrMax= 3.88D-06  0.00D+00 EMaxC= 1.00D+00 BMatC= 5.85D-10 BMatP= 3.68D-08
 IDIUse=1 WtCom= 1.00D+00 WtEn= 0.00D+00
 Coeff-Com:  0.143D-03-0.817D-03-0.963D-04-0.271D-02-0.664D-02-0.644D-02
 Coeff-Com:  0.190D-01 0.208D+00 0.789D+00
 Coeff:      0.143D-03-0.817D-03-0.963D-04-0.271D-02-0.664D-02-0.644D-02
 Coeff:      0.190D-01 0.208D+00 0.789D+00
 Gap=     0.101 Goal=     0.100 Shift=    0.000
 RMSDP=6.92D-07 MaxDP=4.04D-06 DE=-4.45D-08 OVMax= 1.83D-05

 Cycle  10  Pass 1  IDiag  1:
 E= -191.284674663785     Delta-E=       -0.000000000705 Rises=F Damp=F
 DIIS: error= 1.55D-06 at cycle  10 NSaved=  10.
 NSaved=10 IEnMin=10 EnMin= -191.284674663785     IErMin=10 ErrMin= 1.55D-06
 ErrMax= 1.55D-06  0.00D+00 EMaxC= 1.00D+00 BMatC= 1.26D-10 BMatP= 5.85D-10
 IDIUse=1 WtCom= 1.00D+00 WtEn= 0.00D+00
 Coeff-Com: -0.727D-04 0.151D-02-0.352D-03 0.108D-02-0.101D-02-0.734D-02
 Coeff-Com: -0.195D-01-0.381D-01 0.453D+00 0.611D+00
 Coeff:     -0.727D-04 0.151D-02-0.352D-03 0.108D-02-0.101D-02-0.734D-02
 Coeff:     -0.195D-01-0.381D-01 0.453D+00 0.611D+00
 Gap=     0.101 Goal=     0.100 Shift=    0.000
 RMSDP=2.92D-07 MaxDP=1.74D-06 DE=-7.05D-10 OVMax= 7.31D-06

 Cycle  11  Pass 1  IDiag  1:
 E= -191.284674663949     Delta-E=       -0.000000000164 Rises=F Damp=F
 DIIS: error= 2.42D-07 at cycle  11 NSaved=  11.
 NSaved=11 IEnMin=11 EnMin= -191.284674663949     IErMin=11 ErrMin= 2.42D-07
 ErrMax= 2.42D-07  0.00D+00 EMaxC= 1.00D+00 BMatC= 2.22D-12 BMatP= 1.26D-10
 IDIUse=1 WtCom= 1.00D+00 WtEn= 0.00D+00
 Coeff-Com: -0.983D-05 0.854D-04-0.143D-04 0.180D-03 0.178D-03 0.152D-03
 Coeff-Com: -0.144D-02-0.112D-01-0.549D-01-0.786D-02 0.107D+01
 Coeff:     -0.983D-05 0.854D-04-0.143D-04 0.180D-03 0.178D-03 0.152D-03
 Coeff:     -0.144D-02-0.112D-01-0.549D-01-0.786D-02 0.107D+01
 Gap=     0.101 Goal=     0.100 Shift=    0.000
 RMSDP=9.09D-08 MaxDP=4.75D-07 DE=-1.64D-10 OVMax= 3.07D-06

 Cycle  12  Pass 1  IDiag  1:
 E= -191.284674663954     Delta-E=       -0.000000000005 Rises=F Damp=F
 DIIS: error= 1.04D-07 at cycle  12 NSaved=  12.
 NSaved=12 IEnMin=12 EnMin= -191.284674663954     IErMin=12 ErrMin= 1.04D-07
 ErrMax= 1.04D-07  0.00D+00 EMaxC= 1.00D+00 BMatC= 4.67D-13 BMatP= 2.22D-12
 IDIUse=1 WtCom= 1.00D+00 WtEn= 0.00D+00
 Coeff-Com:  0.327D-05-0.617D-04 0.101D-04-0.279D-04-0.728D-04 0.373D-03
 Coeff-Com:  0.890D-03 0.274D-02-0.202D-01-0.210D-01-0.183D-01 0.106D+01
 Coeff:      0.327D-05-0.617D-04 0.101D-04-0.279D-04-0.728D-04 0.373D-03
 Coeff:      0.890D-03 0.274D-02-0.202D-01-0.210D-01-0.183D-01 0.106D+01
 Gap=     0.101 Goal=     0.100 Shift=    0.000
 RMSDP=1.82D-08 MaxDP=1.57D-07 DE=-5.29D-12 OVMax= 3.75D-07

 Cycle  13  Pass 1  IDiag  1:
 E= -191.284674663954     Delta-E=        0.000000000000 Rises=F Damp=F
 DIIS: error= 1.41D-08 at cycle  13 NSaved=  13.
 NSaved=13 IEnMin=12 EnMin= -191.284674663954     IErMin=13 ErrMin= 1.41D-08
 ErrMax= 1.41D-08  0.00D+00 EMaxC= 1.00D+00 BMatC= 6.25D-15 BMatP= 4.67D-13
 IDIUse=1 WtCom= 1.00D+00 WtEn= 0.00D+00
 Coeff-Com:  0.146D-06 0.237D-05-0.212D-05-0.273D-05-0.362D-05-0.185D-04
 Coeff-Com:  0.852D-05 0.116D-03 0.218D-02 0.189D-02-0.208D-01-0.130D+00
 Coeff-Com:  0.115D+01
 Coeff:      0.146D-06 0.237D-05-0.212D-05-0.273D-05-0.362D-05-0.185D-04
 Coeff:      0.852D-05 0.116D-03 0.218D-02 0.189D-02-0.208D-01-0.130D+00
 Coeff:      0.115D+01
 Gap=     0.101 Goal=     0.100 Shift=    0.000
 RMSDP=2.92D-09 MaxDP=2.37D-08 DE= 1.14D-13 OVMax= 7.38D-08

 SCF Done:  E(RB3LYP) =  -191.284674664     A.U. after   13 cycles
            NFock= 13  Conv=0.29D-08     -V/T= 2.0057
 KE= 1.902057428756D+02 PE=-6.928952077936D+02 EE= 1.866130106567D+02
 Leave Link  502 at Fri Apr 01 19:47:09 2022, MaxMem=    33554432 cpu:         2.0
 (Enter C:\Program Files\G09W\l701.exe)
 Compute integral first derivatives.
 ... and contract with generalized density number  0.
 R6Disp: Adding Grimme-D3 dispersion energy 1st derivatives to the gradient.
 PrsmSu:  requested number of processors reduced to:  10 ShMem   1 Linda.
 Leave Link  701 at Fri Apr 01 19:47:09 2022, MaxMem=    33554432 cpu:         0.0
 (Enter C:\Program Files\G09W\l702.exe)
 L702 exits ... SP integral derivatives will be done elsewhere.
 Leave Link  702 at Fri Apr 01 19:47:10 2022, MaxMem=    33554432 cpu:         0.0
 (Enter C:\Program Files\G09W\l703.exe)
 Compute integral first derivatives, UseDBF=F ICtDFT=           0.
 Integral derivatives from FoFJK, PRISM(SPDF).
 Calling FoFJK, ICntrl=      2127 FMM=F ISym2X=0 I1Cent= 0 IOpClX= 0 NMat=1 NMatS=1 NMatT=0.
 FoFJK:  IHMeth= 1 ICntrl=    2127 DoSepK=F KAlg= 0 I1Cent=   0 FoldK=F
 IRaf=         0 NMat=   1 IRICut=       1 DoRegI=T DoRafI=F ISym2E= 0.
 FoFCou: FMM=F IPFlag=           0 FMFlag=      100000 FMFlg1=         800
         NFxFlg=           0 DoJE=F BraDBF=F KetDBF=F FulRan=T
         wScrn=  0.000000 ICntrl=    2127 IOpCl=  0 I1Cent=           0 NGrid=           0
         NMat0=    1 NMatS0=      1 NMatT0=    0 NMatD0=    1 NMtDS0=    0 NMtDT0=    0
 Symmetry not used in FoFCou.
 Leave Link  703 at Fri Apr 01 19:47:10 2022, MaxMem=    33554432 cpu:         0.0
 (Enter C:\Program Files\G09W\l716.exe)
 Dipole        = 5.72257962D-01 7.99709652D-01 2.36942457D-02
 -------------------------------------------------------------------
 Center     Atomic                   Forces (Hartrees/Bohr)
 Number     Number              X              Y              Z
 -------------------------------------------------------------------
      1        6          -0.000491046   -0.000686125    0.001281053
      2        6           0.003792967    0.005318210   -0.006481505
      3        6          -0.000718844   -0.000978840   -0.012451123
      4        6          -0.004575465   -0.006433621    0.016392783
      5        6           0.003558058    0.004972694    0.002262101
      6        1          -0.000652922   -0.001185169   -0.000501576
      7        1          -0.000912749   -0.001007148   -0.000501733
 -------------------------------------------------------------------
 Cartesian Forces:  Max     0.016392783 RMS     0.005439162
 Leave Link  716 at Fri Apr 01 19:47:10 2022, MaxMem=    33554432 cpu:         0.0
 (Enter C:\Program Files\G09W\l103.exe)

 GradGradGradGradGradGradGradGradGradGradGradGradGradGradGradGradGradGrad
 Berny optimization.
 Using GEDIIS/GDIIS optimizer.
 FormGI is forming the generalized inverse of G from B-inverse, IUseBI=4.
 Internal  Forces:  Max     0.011143208 RMS     0.003560120
 Search for a local minimum.
 Step number   2 out of a maximum of   36
 All quantities printed in internal units (Hartrees-Bohrs-Radians)
 RMS Force = .35601D-02 SwitMx=.10000D-02 MixMth= 1
 Mixed Optimization -- RFO/linear search
 Update second derivatives using D2CorX and points    1    2
 DE= -2.07D-03 DEPred=-1.52D-03 R= 1.36D+00
 TightC=F SS=  1.41D+00  RLast= 1.13D-01 DXNew= 5.0454D-01 3.3763D-01
 Trust test= 1.36D+00 RLast= 1.13D-01 DXMaxT set to 3.38D-01
 ITU=  1  0
 Use linear search instead of GDIIS.
     Eigenvalues ---    0.00831   0.02113   0.07229   0.08839   0.10520
     Eigenvalues ---    0.10571   0.12779   0.25403   0.25681   0.31352
     Eigenvalues ---    0.33962   0.34152   0.37827   0.79374   0.98770
 RFO step:  Lambda=-2.48484919D-03 EMin= 8.31050210D-03
 Quartic linear search produced a step of  0.74573.
 Iteration  1 RMS(Cart)=  0.03499470 RMS(Int)=  0.00162238
 Iteration  2 RMS(Cart)=  0.00124526 RMS(Int)=  0.00073584
 Iteration  3 RMS(Cart)=  0.00000110 RMS(Int)=  0.00073584
 Iteration  4 RMS(Cart)=  0.00000000 RMS(Int)=  0.00073584
 ITry= 1 IFail=0 DXMaxC= 1.04D-01 DCOld= 1.00D+10 DXMaxT= 3.38D-01 DXLimC= 3.00D+00 Rises=F
 Variable       Old X    -DE/DX   Delta X   Delta X   Delta X     New X
                                 (Linear)    (Quad)   (Total)
    R1        2.36391  -0.00047   0.01197  -0.00017   0.01115   2.37506
    R2        2.93007  -0.00194   0.02906  -0.00787   0.02084   2.95091
    R3        2.83093   0.00785   0.00998   0.04092   0.05073   2.88166
    R4        2.36393  -0.00030   0.01199   0.00034   0.01293   2.37686
    R5        2.98724  -0.00042   0.00570  -0.00164   0.00461   2.99185
    R6        2.06464  -0.00066  -0.00456  -0.00378  -0.00834   2.05631
    R7        2.06465  -0.00067  -0.00454  -0.00381  -0.00835   2.05630
    A1        1.95004   0.00049   0.01664   0.00729   0.02273   1.97277
    A2        1.96135   0.00405   0.00083   0.02850   0.02839   1.98974
    A3        2.00860   0.01008   0.04108   0.07615   0.11876   2.12736
    A4        1.84369  -0.01114  -0.02590  -0.07846  -0.10346   1.74022
    A5        1.66110  -0.00348  -0.03265  -0.03347  -0.06642   1.59468
    A6        1.98740   0.00010   0.01701  -0.00496   0.01058   1.99798
    A7        1.98754   0.00009   0.01718  -0.00499   0.01073   1.99827
    A8        1.96193   0.00090  -0.00992   0.00424  -0.00590   1.95603
    A9        1.96205   0.00090  -0.00977   0.00422  -0.00579   1.95625
   A10        1.89700   0.00108   0.01384   0.02780   0.04063   1.93763
    D1       -0.00015   0.00000  -0.00017  -0.00015  -0.00033  -0.00048
    D2       -0.00008   0.00000   0.00024   0.00021   0.00043   0.00034
    D3        2.04721  -0.00083  -0.02290  -0.01482  -0.03835   2.00886
    D4       -2.04755   0.00084   0.02316   0.01528   0.03906  -2.00849
    D5        0.00038   0.00000  -0.00002  -0.00001  -0.00001   0.00037
    D6       -0.00044   0.00000   0.00017   0.00014   0.00032  -0.00012
    D7        0.00035   0.00000  -0.00025  -0.00020  -0.00045  -0.00010
    D8       -2.06751   0.00140   0.00148   0.02137   0.02212  -2.04539
    D9        2.06840  -0.00140  -0.00174  -0.02181  -0.02284   2.04556
         Item               Value     Threshold  Converged?
 Maximum Force            0.011143     0.000450     NO 
 RMS     Force            0.003560     0.000300     NO 
 Maximum Displacement     0.103916     0.001800     NO 
 RMS     Displacement     0.034902     0.001200     NO 
 Predicted change in Energy=-1.522474D-03
 Lowest energy point so far.  Saving SCF results.
 GradGradGradGradGradGradGradGradGradGradGradGradGradGradGradGradGradGrad

 Leave Link  103 at Fri Apr 01 19:47:11 2022, MaxMem=    33554432 cpu:         0.0
 (Enter C:\Program Files\G09W\l202.exe)
                          Input orientation:                          
 ---------------------------------------------------------------------
 Center     Atomic      Atomic             Coordinates (Angstroms)
 Number     Number       Type             X           Y           Z
 ---------------------------------------------------------------------
      1          6           0       -0.383202   -0.556244   -1.162898
      2          6           0       -1.065166   -1.509877   -0.709999
      3          6           0       -0.393683   -0.575203    1.087132
      4          6           0       -1.108161   -1.573390    0.812981
      5          6           0        0.250626    0.327759   -0.042515
      6          1           0        1.338149    0.306301   -0.012471
      7          1           0       -0.120590    1.350128   -0.010427
 ---------------------------------------------------------------------
                    Distance matrix (angstroms):
                    1          2          3          4          5
     1  C    0.000000
     2  C    1.256826   0.000000
     3  C    2.250134   2.134053   0.000000
     4  C    2.337574   1.524909   1.257781   0.000000
     5  C    1.561556   2.356640   1.583217   2.488481   0.000000
     6  H    2.242881   3.092082   2.232805   3.193593   1.088150
     7  H    2.243080   3.092128   2.232961   3.193783   1.088149
                    6          7
     6  H    0.000000
     7  H    1.793739   0.000000
 Symmetry turned off by external request.
 Stoichiometry    C5H2
 Framework group  C1[X(C5H2)]
 Deg. of freedom    15
 Full point group                 C1      NOp   1
 Rotational constants (GHZ):     11.2344965      9.1417617      5.2087856
 Leave Link  202 at Fri Apr 01 19:47:11 2022, MaxMem=    33554432 cpu:         0.0
 (Enter C:\Program Files\G09W\l301.exe)
 Standard basis: 6-31 (6D, 7F)
 Ernie: Thresh=  0.10000D-02 Tol=  0.10000D-05 Strict=F.
    49 basis functions,   118 primitive gaussians,    49 cartesian basis functions
    16 alpha electrons       16 beta electrons
       nuclear repulsion energy       124.1583566047 Hartrees.
 IExCor=  402 DFT=T Ex+Corr=B3LYP ExCW=0 ScaHFX=  0.200000
 ScaDFX=  0.800000  0.720000  1.000000  0.810000 ScalE2=  1.000000  1.000000
 IRadAn=      5 IRanWt=     -1 IRanGd=            0 ICorTp=0 IEmpDi=131
 NAtoms=    7 NActive=    7 NUniq=    7 SFac= 1.00D+00 NAtFMM=   60 NAOKFM=F Big=F
 Integral buffers will be    131072 words long.
 Raffenetti 2 integral format.
 Two-electron integral symmetry is turned off.
 R6Disp:  Grimme-D3 Dispersion energy=       -0.0015580476 Hartrees.
 Nuclear repulsion after empirical dispersion term =      124.1567985572 Hartrees.
 Leave Link  301 at Fri Apr 01 19:47:11 2022, MaxMem=    33554432 cpu:         0.0
 (Enter C:\Program Files\G09W\l302.exe)
 NPDir=0 NMtPBC=     1 NCelOv=     1 NCel=       1 NClECP=     1 NCelD=      1
         NCelK=      1 NCelE2=     1 NClLst=     1 CellRange=     0.0.
 One-electron integrals computed using PRISM.
 PrsmSu:  requested number of processors reduced to:  10 ShMem   1 Linda.
 NBasis=    49 RedAO= T EigKep=  3.02D-03  NBF=    49
 NBsUse=    49 1.00D-06 EigRej= -1.00D+00 NBFU=    49
 Precomputing XC quadrature grid using
 IXCGrd= 4 IRadAn=           5 IRanWt=          -1 IRanGd=           0 AccXCQ= 0.00D+00.
 Generated NRdTot=       0 NPtTot=           0 NUsed=           0 NTot=          32
 NSgBfM=    49    49    49    49    49 MxSgAt=     7 MxSgA2=     7.
 Leave Link  302 at Fri Apr 01 19:47:11 2022, MaxMem=    33554432 cpu:         0.0
 (Enter C:\Program Files\G09W\l303.exe)
 DipDrv:  MaxL=1.
 Leave Link  303 at Fri Apr 01 19:47:12 2022, MaxMem=    33554432 cpu:         0.0
 (Enter C:\Program Files\G09W\l401.exe)
 Initial guess from the checkpoint file:  "D:\TMP\Gau-4512.chk"
 B after Tr=    -0.004815   -0.006900   -0.006635
         Rot=    0.999999    0.000847   -0.000604    0.000024 Ang=   0.12 deg.
 Guess basis will be translated and rotated to current coordinates.
 JPrj=2 DoOrth=T DoCkMO=T.
 Generating alternative initial guess.
 ExpMin= 1.61D-01 ExpMax= 3.05D+03 ExpMxC= 4.57D+02 IAcc=2 IRadAn=         4 AccDes= 0.00D+00
 Harris functional with IExCor=  402 and IRadAn=       4 diagonalized for initial guess.
 HarFok:  IExCor=  402 AccDes= 0.00D+00 IRadAn=         4 IDoV= 1 UseB2=F ITyADJ=14
 ICtDFT=  3500011 ScaDFX=  1.000000  1.000000  1.000000  1.000000
 FoFCou: FMM=F IPFlag=           0 FMFlag=      100000 FMFlg1=           0
         NFxFlg=           0 DoJE=T BraDBF=F KetDBF=T FulRan=T
         wScrn=  0.000000 ICntrl=     500 IOpCl=  0 I1Cent=   200000004 NGrid=           0
         NMat0=    1 NMatS0=      1 NMatT0=    0 NMatD0=    1 NMtDS0=    0 NMtDT0=    0
 Symmetry not used in FoFCou.
 Harris En= -191.288954844765    
 Leave Link  401 at Fri Apr 01 19:47:12 2022, MaxMem=    33554432 cpu:         0.0
 (Enter C:\Program Files\G09W\l502.exe)
 Closed shell SCF:
 Using DIIS extrapolation, IDIIS=    10.
 Two-electron integral symmetry not used.
 Keep R1 ints in memory in canonical form, NReq=1884742.
 IVT=      262321 IEndB=      262321 NGot=    33554432 MDV=    32541187
 LenX=    32541187 LenY=    32538345
 Requested convergence on RMS density matrix=1.00D-08 within 500 cycles.
 Requested convergence on MAX density matrix=1.00D-06.
 Requested convergence on             energy=1.00D-06.
 Level shift goal  0.100 maximum shift  0.100.
 No special actions if energy rises.
 Dynamic level shift is on during FON iterations.
 FoFCou: FMM=F IPFlag=           0 FMFlag=           0 FMFlg1=           0
         NFxFlg=           0 DoJE=F BraDBF=F KetDBF=F FulRan=T
         wScrn=  0.000000 ICntrl=     600 IOpCl=  0 I1Cent=           0 NGrid=           0
         NMat0=    1 NMatS0=   1225 NMatT0=    0 NMatD0=    1 NMtDS0=    0 NMtDT0=    0
 Symmetry not used in FoFCou.

 Cycle   1  Pass 1  IDiag  1:
 E= -191.280705485702    
 DIIS: error= 5.55D-03 at cycle   1 NSaved=   1.
 NSaved= 1 IEnMin= 1 EnMin= -191.280705485702     IErMin= 1 ErrMin= 5.55D-03
 ErrMax= 5.55D-03  0.00D+00 EMaxC= 1.00D+00 BMatC= 1.78D-03 BMatP= 1.78D-03
 IDIUse=1 WtCom= 1.00D+00 WtEn= 0.00D+00
 Coeff-Com:  0.100D+01
 Coeff:      0.100D+01
 Gap=     0.818 Goal=     0.100 Shift=    0.000
 T=  484. Gap= 0.100 NK=0 IS=   17 IE=   49 IFin=   16
          NO(<0.9)=   0  NV(>0.1)=   0     16.00e < EF      0.00e >EF  Err=0.0D+00
 GapD=    0.818 DampG=2.000 DampE=1.000 DampFc=2.0000 IDamp=-1.
 RMSDP=3.59D-03 MaxDP=3.41D-02              OVMax= 1.10D-01

 Cycle   2  Pass 1  IDiag  1:
 E= -191.286272253219     Delta-E=       -0.005566767517 Rises=F Damp=F
 DIIS: error= 4.13D-03 at cycle   2 NSaved=   2.
 NSaved= 2 IEnMin= 2 EnMin= -191.286272253219     IErMin= 2 ErrMin= 4.13D-03
 ErrMax= 4.13D-03  0.00D+00 EMaxC= 1.00D+00 BMatC= 1.16D-03 BMatP= 1.78D-03
 IDIUse=1 WtCom= 1.00D+00 WtEn= 0.00D+00
 Coeff-Com:  0.363D+00 0.637D+00
 Coeff:      0.363D+00 0.637D+00
 Gap=     0.096 Goal=     0.100 Shift=    0.004
 T=  430. Gap= 0.100 NK=3 IS=   17 IE=   19 IFin=   16
          NO(<0.9)=   0  NV(>0.1)=   0     16.00e < EF      0.00e >EF  Err=0.0D+00
 GapD=    0.096 DampG=0.500 DampE=1.000 DampFc=0.5000 IDamp=-1.
 Damping current iteration by 5.00D-01
 RMSDP=1.64D-03 MaxDP=1.79D-02 DE=-5.57D-03 OVMax= 4.53D-02

 Cycle   3  Pass 1  IDiag  1:
 E= -191.286736288449     Delta-E=       -0.000464035230 Rises=F Damp=T
 DIIS: error= 2.25D-03 at cycle   3 NSaved=   3.
 NSaved= 3 IEnMin= 3 EnMin= -191.286736288449     IErMin= 3 ErrMin= 2.25D-03
 ErrMax= 2.25D-03  0.00D+00 EMaxC= 1.00D+00 BMatC= 2.74D-04 BMatP= 1.16D-03
 IDIUse=1 WtCom= 1.00D+00 WtEn= 0.00D+00
 Coeff-Com:  0.887D-02 0.282D+00 0.709D+00
 Coeff:      0.887D-02 0.282D+00 0.709D+00
 Gap=     0.099 Goal=     0.100 Shift=    0.001
 T=  284. Gap= 0.100 NK=3 IS=   17 IE=   19 IFin=   16
          NO(<0.9)=   0  NV(>0.1)=   0     16.00e < EF      0.00e >EF  Err=0.0D+00
 GapD=    0.099 DampG=0.500 DampE=1.000 DampFc=0.5000 IDamp=-1.
 Damping current iteration by 5.00D-01
 RMSDP=9.05D-04 MaxDP=8.18D-03 DE=-4.64D-04 OVMax= 4.96D-02

 Cycle   4  Pass 1  IDiag  1:
 E= -191.287234071988     Delta-E=       -0.000497783539 Rises=F Damp=T
 DIIS: error= 1.26D-03 at cycle   4 NSaved=   4.
 NSaved= 4 IEnMin= 4 EnMin= -191.287234071988     IErMin= 4 ErrMin= 1.26D-03
 ErrMax= 1.26D-03  0.00D+00 EMaxC= 1.00D+00 BMatC= 5.31D-05 BMatP= 2.74D-04
 IDIUse=1 WtCom= 1.00D+00 WtEn= 0.00D+00
 Coeff-Com: -0.361D-01 0.123D+00 0.228D+00 0.684D+00
 Coeff:     -0.361D-01 0.123D+00 0.228D+00 0.684D+00
 Gap=     0.099 Goal=     0.100 Shift=    0.001
 T=   16. Gap= 0.100 NK=3 IS=   17 IE=   19 IFin=   16
          NO(<0.9)=   0  NV(>0.1)=   0     16.00e < EF      0.00e >EF  Err=0.0D+00
 GapD=    0.099 DampG=0.500 DampE=1.000 DampFc=0.5000 IDamp=-1.
 Damping current iteration by 5.00D-01
 RMSDP=5.77D-04 MaxDP=3.79D-03 DE=-4.98D-04 OVMax= 1.72D-02

 Cycle   5  Pass 1  IDiag  1:
 E= -191.287467458873     Delta-E=       -0.000233386885 Rises=F Damp=T
 DIIS: error= 5.27D-04 at cycle   5 NSaved=   5.
 NSaved= 5 IEnMin= 5 EnMin= -191.287467458873     IErMin= 5 ErrMin= 5.27D-04
 ErrMax= 5.27D-04  0.00D+00 EMaxC= 1.00D+00 BMatC= 1.29D-05 BMatP= 5.31D-05
 IDIUse=1 WtCom= 1.00D+00 WtEn= 0.00D+00
 Coeff-Com: -0.266D-01-0.208D-01-0.658D-01 0.278D+00 0.836D+00
 Coeff:     -0.266D-01-0.208D-01-0.658D-01 0.278D+00 0.836D+00
 Gap=     0.099 Goal=     0.100 Shift=    0.001
 RMSDP=3.20D-04 MaxDP=2.07D-03 DE=-2.33D-04 OVMax= 8.08D-03

 Cycle   6  Pass 1  IDiag  1:
 E= -191.287713196004     Delta-E=       -0.000245737131 Rises=F Damp=F
 DIIS: error= 3.62D-04 at cycle   6 NSaved=   6.
 NSaved= 6 IEnMin= 6 EnMin= -191.287713196004     IErMin= 6 ErrMin= 3.62D-04
 ErrMax= 3.62D-04  0.00D+00 EMaxC= 1.00D+00 BMatC= 8.00D-06 BMatP= 1.29D-05
 IDIUse=1 WtCom= 1.00D+00 WtEn= 0.00D+00
 Coeff-Com: -0.561D-02-0.615D-01-0.840D-01 0.385D-01 0.514D+00 0.598D+00
 Coeff:     -0.561D-02-0.615D-01-0.840D-01 0.385D-01 0.514D+00 0.598D+00
 Gap=     0.099 Goal=     0.100 Shift=    0.001
 RMSDP=7.67D-05 MaxDP=5.47D-04 DE=-2.46D-04 OVMax= 1.32D-03

 Cycle   7  Pass 1  IDiag  1:
 E= -191.287722806100     Delta-E=       -0.000009610096 Rises=F Damp=F
 DIIS: error= 1.70D-04 at cycle   7 NSaved=   7.
 NSaved= 7 IEnMin= 7 EnMin= -191.287722806100     IErMin= 7 ErrMin= 1.70D-04
 ErrMax= 1.70D-04  0.00D+00 EMaxC= 1.00D+00 BMatC= 1.27D-06 BMatP= 8.00D-06
 IDIUse=1 WtCom= 1.00D+00 WtEn= 0.00D+00
 Coeff-Com:  0.181D-02-0.365D-01-0.468D-02-0.403D-01 0.115D+00 0.200D+00
 Coeff-Com:  0.764D+00
 Coeff:      0.181D-02-0.365D-01-0.468D-02-0.403D-01 0.115D+00 0.200D+00
 Coeff:      0.764D+00
 Gap=     0.099 Goal=     0.100 Shift=    0.001
 RMSDP=3.11D-05 MaxDP=2.60D-04 DE=-9.61D-06 OVMax= 6.86D-04

 Cycle   8  Pass 1  IDiag  1:
 E= -191.287724346826     Delta-E=       -0.000001540726 Rises=F Damp=F
 DIIS: error= 5.29D-05 at cycle   8 NSaved=   8.
 NSaved= 8 IEnMin= 8 EnMin= -191.287724346826     IErMin= 8 ErrMin= 5.29D-05
 ErrMax= 5.29D-05  0.00D+00 EMaxC= 1.00D+00 BMatC= 1.32D-07 BMatP= 1.27D-06
 IDIUse=1 WtCom= 1.00D+00 WtEn= 0.00D+00
 Coeff-Com:  0.125D-02-0.124D-01 0.133D-01-0.253D-01-0.588D-02 0.132D-01
 Coeff-Com:  0.298D+00 0.717D+00
 Coeff:      0.125D-02-0.124D-01 0.133D-01-0.253D-01-0.588D-02 0.132D-01
 Coeff:      0.298D+00 0.717D+00
 Gap=     0.099 Goal=     0.100 Shift=    0.001
 RMSDP=1.17D-05 MaxDP=7.85D-05 DE=-1.54D-06 OVMax= 2.88D-04

 Cycle   9  Pass 1  IDiag  1:
 E= -191.287724520591     Delta-E=       -0.000000173765 Rises=F Damp=F
 DIIS: error= 1.25D-05 at cycle   9 NSaved=   9.
 NSaved= 9 IEnMin= 9 EnMin= -191.287724520591     IErMin= 9 ErrMin= 1.25D-05
 ErrMax= 1.25D-05  0.00D+00 EMaxC= 1.00D+00 BMatC= 8.80D-09 BMatP= 1.32D-07
 IDIUse=1 WtCom= 1.00D+00 WtEn= 0.00D+00
 Coeff-Com:  0.424D-03-0.288D-02 0.672D-02-0.521D-02-0.181D-01-0.124D-01
 Coeff-Com:  0.793D-01 0.365D+00 0.587D+00
 Coeff:      0.424D-03-0.288D-02 0.672D-02-0.521D-02-0.181D-01-0.124D-01
 Coeff:      0.793D-01 0.365D+00 0.587D+00
 Gap=     0.099 Goal=     0.100 Shift=    0.001
 RMSDP=2.52D-06 MaxDP=2.03D-05 DE=-1.74D-07 OVMax= 5.82D-05

 Cycle  10  Pass 1  IDiag  1:
 E= -191.287724528904     Delta-E=       -0.000000008313 Rises=F Damp=F
 DIIS: error= 1.19D-05 at cycle  10 NSaved=  10.
 NSaved=10 IEnMin=10 EnMin= -191.287724528904     IErMin=10 ErrMin= 1.19D-05
 ErrMax= 1.19D-05  0.00D+00 EMaxC= 1.00D+00 BMatC= 3.54D-09 BMatP= 8.80D-09
 IDIUse=1 WtCom= 1.00D+00 WtEn= 0.00D+00
 Coeff-Com: -0.122D-03 0.195D-02-0.216D-02 0.756D-02-0.810D-02-0.481D-02
 Coeff-Com: -0.304D-01-0.375D-01 0.839D-01 0.990D+00
 Coeff:     -0.122D-03 0.195D-02-0.216D-02 0.756D-02-0.810D-02-0.481D-02
 Coeff:     -0.304D-01-0.375D-01 0.839D-01 0.990D+00
 Gap=     0.099 Goal=     0.100 Shift=    0.001
 RMSDP=1.56D-06 MaxDP=1.23D-05 DE=-8.31D-09 OVMax= 3.15D-05

 Cycle  11  Pass 1  IDiag  1:
 E= -191.287724533163     Delta-E=       -0.000000004259 Rises=F Damp=F
 DIIS: error= 1.80D-06 at cycle  11 NSaved=  11.
 NSaved=11 IEnMin=11 EnMin= -191.287724533163     IErMin=11 ErrMin= 1.80D-06
 ErrMax= 1.80D-06  0.00D+00 EMaxC= 1.00D+00 BMatC= 7.49D-11 BMatP= 3.54D-09
 IDIUse=1 WtCom= 1.00D+00 WtEn= 0.00D+00
 Coeff-Com: -0.126D-04 0.147D-03-0.238D-03 0.312D-03 0.154D-03 0.400D-03
 Coeff-Com: -0.105D-02-0.572D-02-0.243D-01-0.607D-01 0.109D+01
 Coeff:     -0.126D-04 0.147D-03-0.238D-03 0.312D-03 0.154D-03 0.400D-03
 Coeff:     -0.105D-02-0.572D-02-0.243D-01-0.607D-01 0.109D+01
 Gap=     0.099 Goal=     0.100 Shift=    0.001
 RMSDP=2.93D-07 MaxDP=2.18D-06 DE=-4.26D-09 OVMax= 6.62D-06

 Cycle  12  Pass 1  IDiag  1:
 E= -191.287724533254     Delta-E=       -0.000000000091 Rises=F Damp=F
 DIIS: error= 2.61D-07 at cycle  12 NSaved=  12.
 NSaved=12 IEnMin=12 EnMin= -191.287724533254     IErMin=12 ErrMin= 2.61D-07
 ErrMax= 2.61D-07  0.00D+00 EMaxC= 1.00D+00 BMatC= 3.00D-12 BMatP= 7.49D-11
 IDIUse=1 WtCom= 1.00D+00 WtEn= 0.00D+00
 Coeff-Com:  0.296D-05-0.698D-04 0.724D-04-0.124D-03 0.722D-04 0.179D-03
 Coeff-Com:  0.855D-03 0.225D-02-0.567D-02-0.378D-01 0.172D-01 0.102D+01
 Coeff:      0.296D-05-0.698D-04 0.724D-04-0.124D-03 0.722D-04 0.179D-03
 Coeff:      0.855D-03 0.225D-02-0.567D-02-0.378D-01 0.172D-01 0.102D+01
 Gap=     0.099 Goal=     0.100 Shift=    0.001
 RMSDP=5.07D-08 MaxDP=4.97D-07 DE=-9.06D-11 OVMax= 9.11D-07

 Cycle  13  Pass 1  IDiag  1:
 E= -191.287724533258     Delta-E=       -0.000000000005 Rises=F Damp=F
 DIIS: error= 1.77D-08 at cycle  13 NSaved=  13.
 NSaved=13 IEnMin=13 EnMin= -191.287724533258     IErMin=13 ErrMin= 1.77D-08
 ErrMax= 1.77D-08  0.00D+00 EMaxC= 1.00D+00 BMatC= 1.18D-14 BMatP= 3.00D-12
 IDIUse=1 WtCom= 1.00D+00 WtEn= 0.00D+00
 Coeff-Com:  0.261D-06-0.157D-05 0.145D-05 0.955D-06-0.905D-05-0.400D-05
 Coeff-Com:  0.191D-04 0.895D-04 0.435D-03 0.212D-02-0.172D-01-0.644D-01
 Coeff-Com:  0.108D+01
 Coeff:      0.261D-06-0.157D-05 0.145D-05 0.955D-06-0.905D-05-0.400D-05
 Coeff:      0.191D-04 0.895D-04 0.435D-03 0.212D-02-0.172D-01-0.644D-01
 Coeff:      0.108D+01
 Gap=     0.099 Goal=     0.100 Shift=    0.001
 RMSDP=3.97D-09 MaxDP=4.20D-08 DE=-4.66D-12 OVMax= 8.56D-08

 SCF Done:  E(RB3LYP) =  -191.287724533     A.U. after   13 cycles
            NFock= 13  Conv=0.40D-08     -V/T= 2.0059
 KE= 1.901658953016D+02 PE=-6.915265483067D+02 EE= 1.859161299147D+02
 Leave Link  502 at Fri Apr 01 19:47:14 2022, MaxMem=    33554432 cpu:         2.0
 (Enter C:\Program Files\G09W\l701.exe)
 Compute integral first derivatives.
 ... and contract with generalized density number  0.
 R6Disp: Adding Grimme-D3 dispersion energy 1st derivatives to the gradient.
 PrsmSu:  requested number of processors reduced to:  10 ShMem   1 Linda.
 Leave Link  701 at Fri Apr 01 19:47:14 2022, MaxMem=    33554432 cpu:         0.0
 (Enter C:\Program Files\G09W\l702.exe)
 L702 exits ... SP integral derivatives will be done elsewhere.
 Leave Link  702 at Fri Apr 01 19:47:14 2022, MaxMem=    33554432 cpu:         0.0
 (Enter C:\Program Files\G09W\l703.exe)
 Compute integral first derivatives, UseDBF=F ICtDFT=           0.
 Integral derivatives from FoFJK, PRISM(SPDF).
 Calling FoFJK, ICntrl=      2127 FMM=F ISym2X=0 I1Cent= 0 IOpClX= 0 NMat=1 NMatS=1 NMatT=0.
 FoFJK:  IHMeth= 1 ICntrl=    2127 DoSepK=F KAlg= 0 I1Cent=   0 FoldK=F
 IRaf=         0 NMat=   1 IRICut=       1 DoRegI=T DoRafI=F ISym2E= 0.
 FoFCou: FMM=F IPFlag=           0 FMFlag=      100000 FMFlg1=         800
         NFxFlg=           0 DoJE=F BraDBF=F KetDBF=F FulRan=T
         wScrn=  0.000000 ICntrl=    2127 IOpCl=  0 I1Cent=           0 NGrid=           0
         NMat0=    1 NMatS0=      1 NMatT0=    0 NMatD0=    1 NMtDS0=    0 NMtDT0=    0
 Symmetry not used in FoFCou.
 Leave Link  703 at Fri Apr 01 19:47:15 2022, MaxMem=    33554432 cpu:         0.0
 (Enter C:\Program Files\G09W\l716.exe)
 Dipole        = 6.98952387D-01 9.77101420D-01-1.59511255D-02
 -------------------------------------------------------------------
 Center     Atomic                   Forces (Hartrees/Bohr)
 Number     Number              X              Y              Z
 -------------------------------------------------------------------
      1        6           0.001971257    0.002789765    0.001748926
      2        6           0.011363585    0.015867668    0.001318813
      3        6           0.000332196    0.000526357   -0.015696946
      4        6          -0.007187672   -0.010084813    0.015800460
      5        6          -0.007741652   -0.010879268    0.000545922
      6        1           0.001420475    0.000337115   -0.001858524
      7        1          -0.000158189    0.001443176   -0.001858650
 -------------------------------------------------------------------
 Cartesian Forces:  Max     0.015867668 RMS     0.007674696
 Leave Link  716 at Fri Apr 01 19:47:15 2022, MaxMem=    33554432 cpu:         0.0
 (Enter C:\Program Files\G09W\l103.exe)

 GradGradGradGradGradGradGradGradGradGradGradGradGradGradGradGradGradGrad
 Berny optimization.
 Using GEDIIS/GDIIS optimizer.
 FormGI is forming the generalized inverse of G from B-inverse, IUseBI=4.
 Internal  Forces:  Max     0.017755223 RMS     0.005872549
 Search for a local minimum.
 Step number   3 out of a maximum of   36
 All quantities printed in internal units (Hartrees-Bohrs-Radians)
 RMS Force = .58725D-02 SwitMx=.10000D-02 MixMth= 1
 Mixed Optimization -- RFO/linear search
 Update second derivatives using D2CorX and points    1    2    3
 DE= -3.05D-03 DEPred=-1.52D-03 R= 2.00D+00
 TightC=F SS=  1.41D+00  RLast= 2.00D-01 DXNew= 5.6782D-01 5.9969D-01
 Trust test= 2.00D+00 RLast= 2.00D-01 DXMaxT set to 5.68D-01
 ITU=  1  1  0
 Use linear search instead of GDIIS.
     Eigenvalues ---    0.00333   0.00851   0.02132   0.09323   0.10078
     Eigenvalues ---    0.10133   0.11771   0.25462   0.27053   0.33297
     Eigenvalues ---    0.34011   0.34152   0.73633   0.83305   1.93163
 RFO step:  Lambda=-4.79396046D-03 EMin= 3.32935699D-03
 Quartic linear search produced a step of  2.00000.
 Iteration  1 RMS(Cart)=  0.08117939 RMS(Int)=  0.08901428
 Iteration  2 RMS(Cart)=  0.06855345 RMS(Int)=  0.02445830
 Iteration  3 RMS(Cart)=  0.02032527 RMS(Int)=  0.01308998
 Iteration  4 RMS(Cart)=  0.00069784 RMS(Int)=  0.01307234
 Iteration  5 RMS(Cart)=  0.00000570 RMS(Int)=  0.01307233
 Iteration  6 RMS(Cart)=  0.00000008 RMS(Int)=  0.01307233
 ITry= 1 IFail=0 DXMaxC= 5.48D-01 DCOld= 1.00D+10 DXMaxT= 5.68D-01 DXLimC= 3.00D+00 Rises=F
 Variable       Old X    -DE/DX   Delta X   Delta X   Delta X     New X
                                 (Linear)    (Quad)   (Total)
    R1        2.37506  -0.00588   0.02230   0.03081   0.03771   2.41277
    R2        2.95091  -0.01357   0.04169   0.02311   0.05493   3.00584
    R3        2.88166   0.00486   0.10147   0.11745   0.21376   3.09542
    R4        2.37686  -0.00120   0.02586   0.04332   0.08501   2.46187
    R5        2.99185  -0.00250   0.00922   0.00612   0.02985   3.02169
    R6        2.05631   0.00136  -0.01667  -0.01628  -0.03296   2.02335
    R7        2.05630   0.00136  -0.01670  -0.01629  -0.03299   2.02332
    A1        1.97277  -0.00631   0.04545   0.02240   0.03825   2.01102
    A2        1.98974   0.01341   0.05678   0.11008   0.14607   2.13581
    A3        2.12736   0.00960   0.23753   0.30880   0.57304   2.70040
    A4        1.74022  -0.01776  -0.20692  -0.28995  -0.47135   1.26887
    A5        1.59468   0.00106  -0.13284  -0.15132  -0.28601   1.30867
    A6        1.99798  -0.00151   0.02115   0.02782   0.03107   2.02905
    A7        1.99827  -0.00153   0.02146   0.02819   0.03181   2.03008
    A8        1.95603   0.00130  -0.01180  -0.00150  -0.01733   1.93870
    A9        1.95625   0.00128  -0.01158  -0.00122  -0.01679   1.93946
   A10        1.93763  -0.00022   0.08127   0.06183   0.13246   2.07009
    D1       -0.00048   0.00001  -0.00066   0.00053  -0.00010  -0.00058
    D2        0.00034  -0.00001   0.00085  -0.00078  -0.00001   0.00033
    D3        2.00886   0.00164  -0.07671  -0.07356  -0.15094   1.85792
    D4       -2.00849  -0.00163   0.07813   0.07165   0.15051  -1.85798
    D5        0.00037   0.00000  -0.00001   0.00001   0.00002   0.00039
    D6       -0.00012  -0.00001   0.00064  -0.00063  -0.00003  -0.00015
    D7       -0.00010   0.00001  -0.00090   0.00089   0.00002  -0.00008
    D8       -2.04539   0.00087   0.04424   0.04136   0.07664  -1.96876
    D9        2.04556  -0.00088  -0.04569  -0.03915  -0.07595   1.96960
         Item               Value     Threshold  Converged?
 Maximum Force            0.017755     0.000450     NO 
 RMS     Force            0.005873     0.000300     NO 
 Maximum Displacement     0.547719     0.001800     NO 
 RMS     Displacement     0.157705     0.001200     NO 
 Predicted change in Energy=-1.213421D-02
 Lowest energy point so far.  Saving SCF results.
 GradGradGradGradGradGradGradGradGradGradGradGradGradGradGradGradGradGrad

 Leave Link  103 at Fri Apr 01 19:47:16 2022, MaxMem=    33554432 cpu:         0.0
 (Enter C:\Program Files\G09W\l202.exe)
                          Input orientation:                          
 ---------------------------------------------------------------------
 Center     Atomic      Atomic             Coordinates (Angstroms)
 Number     Number       Type             X           Y           Z
 ---------------------------------------------------------------------
      1          6           0       -0.373189   -0.542327   -1.139392
      2          6           0       -1.054047   -1.494691   -0.629875
      3          6           0       -0.449570   -0.652650    0.797291
      4          6           0       -1.199023   -1.700938    0.988634
      5          6           0        0.323266    0.429680   -0.090473
      6          1           0        1.383850    0.329216    0.016710
      7          1           0       -0.113314    1.401183    0.018907
 ---------------------------------------------------------------------
                    Distance matrix (angstroms):
                    1          2          3          4          5
     1  C    0.000000
     2  C    1.276782   0.000000
     3  C    1.941326   1.763868   0.000000
     4  C    2.559859   1.638026   1.302766   0.000000
     5  C    1.590622   2.427169   1.599012   2.832202   0.000000
     6  H    2.276696   3.112563   2.221440   3.425988   1.070710
     7  H    2.277372   3.113195   2.221976   3.426702   1.070693
                    6          7
     6  H    0.000000
     7  H    1.841363   0.000000
 Symmetry turned off by external request.
 Stoichiometry    C5H2
 Framework group  C1[X(C5H2)]
 Deg. of freedom    15
 Full point group                 C1      NOp   1
 Rotational constants (GHZ):     13.6844187      7.5599145      5.0354779
 Leave Link  202 at Fri Apr 01 19:47:16 2022, MaxMem=    33554432 cpu:         0.0
 (Enter C:\Program Files\G09W\l301.exe)
 Standard basis: 6-31 (6D, 7F)
 Ernie: Thresh=  0.10000D-02 Tol=  0.10000D-05 Strict=F.
    49 basis functions,   118 primitive gaussians,    49 cartesian basis functions
    16 alpha electrons       16 beta electrons
       nuclear repulsion energy       123.4532689966 Hartrees.
 IExCor=  402 DFT=T Ex+Corr=B3LYP ExCW=0 ScaHFX=  0.200000
 ScaDFX=  0.800000  0.720000  1.000000  0.810000 ScalE2=  1.000000  1.000000
 IRadAn=      5 IRanWt=     -1 IRanGd=            0 ICorTp=0 IEmpDi=131
 NAtoms=    7 NActive=    7 NUniq=    7 SFac= 1.00D+00 NAtFMM=   60 NAOKFM=F Big=F
 Integral buffers will be    131072 words long.
 Raffenetti 2 integral format.
 Two-electron integral symmetry is turned off.
 R6Disp:  Grimme-D3 Dispersion energy=       -0.0015251079 Hartrees.
 Nuclear repulsion after empirical dispersion term =      123.4517438887 Hartrees.
 Leave Link  301 at Fri Apr 01 19:47:16 2022, MaxMem=    33554432 cpu:         0.0
 (Enter C:\Program Files\G09W\l302.exe)
 NPDir=0 NMtPBC=     1 NCelOv=     1 NCel=       1 NClECP=     1 NCelD=      1
         NCelK=      1 NCelE2=     1 NClLst=     1 CellRange=     0.0.
 One-electron integrals computed using PRISM.
 PrsmSu:  requested number of processors reduced to:  10 ShMem   1 Linda.
 NBasis=    49 RedAO= T EigKep=  2.82D-03  NBF=    49
 NBsUse=    49 1.00D-06 EigRej= -1.00D+00 NBFU=    49
 Precomputing XC quadrature grid using
 IXCGrd= 4 IRadAn=           5 IRanWt=          -1 IRanGd=           0 AccXCQ= 0.00D+00.
 Generated NRdTot=       0 NPtTot=           0 NUsed=           0 NTot=          32
 NSgBfM=    49    49    49    49    49 MxSgAt=     7 MxSgA2=     7.
 Leave Link  302 at Fri Apr 01 19:47:16 2022, MaxMem=    33554432 cpu:         0.0
 (Enter C:\Program Files\G09W\l303.exe)
 DipDrv:  MaxL=1.
 Leave Link  303 at Fri Apr 01 19:47:17 2022, MaxMem=    33554432 cpu:         0.0
 (Enter C:\Program Files\G09W\l401.exe)
 Initial guess from the checkpoint file:  "D:\TMP\Gau-4512.chk"
 B after Tr=    -0.015744   -0.021774   -0.031449
         Rot=    0.999990    0.003711   -0.002642   -0.000039 Ang=   0.52 deg.
 Guess basis will be translated and rotated to current coordinates.
 JPrj=2 DoOrth=T DoCkMO=T.
 Generating alternative initial guess.
 ExpMin= 1.61D-01 ExpMax= 3.05D+03 ExpMxC= 4.57D+02 IAcc=2 IRadAn=         4 AccDes= 0.00D+00
 Harris functional with IExCor=  402 and IRadAn=       4 diagonalized for initial guess.
 HarFok:  IExCor=  402 AccDes= 0.00D+00 IRadAn=         4 IDoV= 1 UseB2=F ITyADJ=14
 ICtDFT=  3500011 ScaDFX=  1.000000  1.000000  1.000000  1.000000
 FoFCou: FMM=F IPFlag=           0 FMFlag=      100000 FMFlg1=           0
         NFxFlg=           0 DoJE=T BraDBF=F KetDBF=T FulRan=T
         wScrn=  0.000000 ICntrl=     500 IOpCl=  0 I1Cent=   200000004 NGrid=           0
         NMat0=    1 NMatS0=      1 NMatT0=    0 NMatD0=    1 NMtDS0=    0 NMtDT0=    0
 Symmetry not used in FoFCou.
 Harris En= -191.287839505044    
 Leave Link  401 at Fri Apr 01 19:47:17 2022, MaxMem=    33554432 cpu:         0.0
 (Enter C:\Program Files\G09W\l502.exe)
 Closed shell SCF:
 Using DIIS extrapolation, IDIIS=    10.
 Two-electron integral symmetry not used.
 Keep R1 ints in memory in canonical form, NReq=1884742.
 IVT=      262321 IEndB=      262321 NGot=    33554432 MDV=    32541187
 LenX=    32541187 LenY=    32538345
 Requested convergence on RMS density matrix=1.00D-08 within 500 cycles.
 Requested convergence on MAX density matrix=1.00D-06.
 Requested convergence on             energy=1.00D-06.
 Level shift goal  0.100 maximum shift  0.100.
 No special actions if energy rises.
 Dynamic level shift is on during FON iterations.
 FoFCou: FMM=F IPFlag=           0 FMFlag=           0 FMFlg1=           0
         NFxFlg=           0 DoJE=F BraDBF=F KetDBF=F FulRan=T
         wScrn=  0.000000 ICntrl=     600 IOpCl=  0 I1Cent=           0 NGrid=           0
         NMat0=    1 NMatS0=   1225 NMatT0=    0 NMatD0=    1 NMtDS0=    0 NMtDT0=    0
 Symmetry not used in FoFCou.

 Cycle   1  Pass 1  IDiag  1:
 E= -191.141184645809    
 DIIS: error= 2.57D-02 at cycle   1 NSaved=   1.
 NSaved= 1 IEnMin= 1 EnMin= -191.141184645809     IErMin= 1 ErrMin= 2.57D-02
 ErrMax= 2.57D-02  0.00D+00 EMaxC= 1.00D+00 BMatC= 4.44D-02 BMatP= 4.44D-02
 IDIUse=1 WtCom= 1.00D+00 WtEn= 0.00D+00
 Coeff-Com:  0.100D+01
 Coeff:      0.100D+01
 Recover alternate guess density for next cycle.
 RMSDP=1.56D-02 MaxDP=1.34D-01              OVMax= 0.00D+00

 Cycle   2  Pass 1  IDiag  1:
 E= -191.231482380335     Delta-E=       -0.090297734526 Rises=F Damp=F
 DIIS: error= 2.96D-02 at cycle   2 NSaved=   2.
 NSaved= 2 IEnMin= 2 EnMin= -191.231482380335     IErMin= 1 ErrMin= 2.57D-02
 ErrMax= 2.96D-02  0.00D+00 EMaxC= 1.00D+00 BMatC= 4.96D-02 BMatP= 4.44D-02
 IDIUse=1 WtCom= 1.00D+00 WtEn= 0.00D+00
 Coeff-Com:  0.535D+00 0.465D+00
 Coeff:      0.535D+00 0.465D+00
 Gap=     0.118 Goal=     0.100 Shift=    0.000
 T= 1432. Gap= 0.080 NK=2 IS=   12 IE=   20 IFin=   17
          NO(<0.9)=   0  NV(>0.1)=   0     16.00e < EF      0.00e >EF  Err=3.6D-15
 GapD=    0.118 DampG=1.000 DampE=0.500 DampFc=0.5000 IDamp=-1.
 Damping current iteration by 5.00D-01
 RMSDP=1.11D-02 MaxDP=9.48D-02 DE=-9.03D-02 OVMax= 1.95D-01

 Cycle   3  Pass 1  IDiag  1:
 E= -191.269187091287     Delta-E=       -0.037704710952 Rises=F Damp=T
 DIIS: error= 7.80D-03 at cycle   3 NSaved=   3.
 NSaved= 3 IEnMin= 3 EnMin= -191.269187091287     IErMin= 3 ErrMin= 7.80D-03
 ErrMax= 7.80D-03  0.00D+00 EMaxC= 1.00D+00 BMatC= 4.94D-03 BMatP= 4.44D-02
 IDIUse=1 WtCom= 1.00D+00 WtEn= 0.00D+00
 Coeff-Com:  0.103D+00-0.281D-01 0.925D+00
 Coeff:      0.103D+00-0.281D-01 0.925D+00
 Gap=     0.111 Goal=     0.100 Shift=    0.000
 T= 1283. Gap= 0.114 NK=3 IS=   17 IE=   21 IFin=   16
          NO(<0.9)=   0  NV(>0.1)=   0     16.00e < EF      0.00e >EF  Err=0.0D+00
 GapD=    0.111 DampG=1.000 DampE=1.000 DampFc=1.0000 IDamp=-1.
 RMSDP=4.10D-03 MaxDP=4.25D-02 DE=-3.77D-02 OVMax= 1.70D-01

 Cycle   4  Pass 1  IDiag  1:
 E= -191.280093994180     Delta-E=       -0.010906902892 Rises=F Damp=F
 DIIS: error= 2.36D-02 at cycle   4 NSaved=   4.
 NSaved= 4 IEnMin= 4 EnMin= -191.280093994180     IErMin= 3 ErrMin= 7.80D-03
 ErrMax= 2.36D-02  0.00D+00 EMaxC= 1.00D+00 BMatC= 1.44D-02 BMatP= 4.94D-03
 IDIUse=1 WtCom= 1.00D+00 WtEn= 0.00D+00
 Coeff-Com:  0.109D-01-0.115D+00 0.719D+00 0.386D+00
 Coeff:      0.109D-01-0.115D+00 0.719D+00 0.386D+00
 Gap=     0.107 Goal=     0.100 Shift=    0.000
 T= 1263. Gap= 0.108 NK=3 IS=   12 IE=   22 IFin=   17
          NO(<0.9)=   0  NV(>0.1)=   0     16.00e < EF      0.00e >EF  Err=3.6D-15
 GapD=    0.107 DampG=1.000 DampE=0.500 DampFc=0.5000 IDamp=-1.
 Damping current iteration by 5.00D-01
 RMSDP=2.88D-03 MaxDP=2.90D-02 DE=-1.09D-02 OVMax= 7.25D-02

 Cycle   5  Pass 1  IDiag  1:
 E= -191.291452113051     Delta-E=       -0.011358118871 Rises=F Damp=T
 DIIS: error= 9.02D-03 at cycle   5 NSaved=   5.
 NSaved= 5 IEnMin= 5 EnMin= -191.291452113051     IErMin= 3 ErrMin= 7.80D-03
 ErrMax= 9.02D-03  0.00D+00 EMaxC= 1.00D+00 BMatC= 2.44D-03 BMatP= 4.94D-03
 IDIUse=1 WtCom= 1.00D+00 WtEn= 0.00D+00
 Coeff-Com: -0.127D-01-0.851D-01 0.383D+00-0.114D+00 0.828D+00
 Coeff:     -0.127D-01-0.851D-01 0.383D+00-0.114D+00 0.828D+00
 Gap=     0.109 Goal=     0.100 Shift=    0.000
 T= 1016. Gap= 0.109 NK=3 IS=   17 IE=   21 IFin=   16
          NO(<0.9)=   0  NV(>0.1)=   0     16.00e < EF      0.00e >EF  Err=0.0D+00
 GapD=    0.109 DampG=1.000 DampE=1.000 DampFc=1.0000 IDamp=-1.
 RMSDP=1.28D-03 MaxDP=1.27D-02 DE=-1.14D-02 OVMax= 2.70D-02

 Cycle   6  Pass 1  IDiag  1:
 E= -191.295409294924     Delta-E=       -0.003957181873 Rises=F Damp=F
 DIIS: error= 1.96D-03 at cycle   6 NSaved=   6.
 NSaved= 6 IEnMin= 6 EnMin= -191.295409294924     IErMin= 6 ErrMin= 1.96D-03
 ErrMax= 1.96D-03  0.00D+00 EMaxC= 1.00D+00 BMatC= 1.74D-04 BMatP= 2.44D-03
 IDIUse=1 WtCom= 1.00D+00 WtEn= 0.00D+00
 Coeff-Com: -0.350D-02-0.198D-01 0.631D-01-0.173D+00 0.518D+00 0.615D+00
 Coeff:     -0.350D-02-0.198D-01 0.631D-01-0.173D+00 0.518D+00 0.615D+00
 Gap=     0.108 Goal=     0.100 Shift=    0.000
 T=  923. Gap= 0.108 NK=3 IS=   17 IE=   21 IFin=   16
          NO(<0.9)=   0  NV(>0.1)=   0     16.00e < EF      0.00e >EF  Err=0.0D+00
 GapD=    0.108 DampG=1.000 DampE=1.000 DampFc=1.0000 IDamp=-1.
 RMSDP=3.07D-04 MaxDP=2.65D-03 DE=-3.96D-03 OVMax= 5.45D-03

 Cycle   7  Pass 1  IDiag  1:
 E= -191.295597920431     Delta-E=       -0.000188625508 Rises=F Damp=F
 DIIS: error= 4.40D-04 at cycle   7 NSaved=   7.
 NSaved= 7 IEnMin= 7 EnMin= -191.295597920431     IErMin= 7 ErrMin= 4.40D-04
 ErrMax= 4.40D-04  0.00D+00 EMaxC= 1.00D+00 BMatC= 1.65D-05 BMatP= 1.74D-04
 IDIUse=1 WtCom= 1.00D+00 WtEn= 0.00D+00
 Coeff-Com: -0.186D-02-0.343D-02 0.783D-02-0.102D+00 0.252D+00 0.349D+00
 Coeff-Com:  0.498D+00
 Coeff:     -0.186D-02-0.343D-02 0.783D-02-0.102D+00 0.252D+00 0.349D+00
 Coeff:      0.498D+00
 Gap=     0.109 Goal=     0.100 Shift=    0.000
 RMSDP=1.25D-04 MaxDP=8.35D-04 DE=-1.89D-04 OVMax= 2.92D-03

 Cycle   8  Pass 1  IDiag  1:
 E= -191.295618761276     Delta-E=       -0.000020840845 Rises=F Damp=F
 DIIS: error= 2.34D-04 at cycle   8 NSaved=   8.
 NSaved= 8 IEnMin= 8 EnMin= -191.295618761276     IErMin= 8 ErrMin= 2.34D-04
 ErrMax= 2.34D-04  0.00D+00 EMaxC= 1.00D+00 BMatC= 1.77D-06 BMatP= 1.65D-05
 IDIUse=1 WtCom= 1.00D+00 WtEn= 0.00D+00
 Coeff-Com:  0.165D-04 0.182D-02-0.714D-02-0.182D-01 0.178D-01 0.783D-02
 Coeff-Com:  0.196D+00 0.802D+00
 Coeff:      0.165D-04 0.182D-02-0.714D-02-0.182D-01 0.178D-01 0.783D-02
 Coeff:      0.196D+00 0.802D+00
 Gap=     0.109 Goal=     0.100 Shift=    0.000
 RMSDP=5.53D-05 MaxDP=8.90D-04 DE=-2.08D-05 OVMax= 5.56D-04

 Cycle   9  Pass 1  IDiag  1:
 E= -191.295621152495     Delta-E=       -0.000002391218 Rises=F Damp=F
 DIIS: error= 6.12D-05 at cycle   9 NSaved=   9.
 NSaved= 9 IEnMin= 9 EnMin= -191.295621152495     IErMin= 9 ErrMin= 6.12D-05
 ErrMax= 6.12D-05  0.00D+00 EMaxC= 1.00D+00 BMatC= 9.80D-08 BMatP= 1.77D-06
 IDIUse=1 WtCom= 1.00D+00 WtEn= 0.00D+00
 Coeff-Com:  0.818D-04 0.516D-03-0.228D-02-0.161D-02-0.721D-02-0.199D-01
 Coeff-Com:  0.410D-01 0.234D+00 0.755D+00
 Coeff:      0.818D-04 0.516D-03-0.228D-02-0.161D-02-0.721D-02-0.199D-01
 Coeff:      0.410D-01 0.234D+00 0.755D+00
 Gap=     0.109 Goal=     0.100 Shift=    0.000
 RMSDP=1.38D-05 MaxDP=2.12D-04 DE=-2.39D-06 OVMax= 1.83D-04

 Cycle  10  Pass 1  IDiag  1:
 E= -191.295621264243     Delta-E=       -0.000000111749 Rises=F Damp=F
 DIIS: error= 1.99D-05 at cycle  10 NSaved=  10.
 NSaved=10 IEnMin=10 EnMin= -191.295621264243     IErMin=10 ErrMin= 1.99D-05
 ErrMax= 1.99D-05  0.00D+00 EMaxC= 1.00D+00 BMatC= 1.99D-08 BMatP= 9.80D-08
 IDIUse=1 WtCom= 1.00D+00 WtEn= 0.00D+00
 Coeff-Com:  0.193D-04-0.188D-03 0.436D-03 0.204D-02-0.613D-02-0.115D-01
 Coeff-Com: -0.141D-01-0.474D-01 0.414D+00 0.663D+00
 Coeff:      0.193D-04-0.188D-03 0.436D-03 0.204D-02-0.613D-02-0.115D-01
 Coeff:     -0.141D-01-0.474D-01 0.414D+00 0.663D+00
 Gap=     0.109 Goal=     0.100 Shift=    0.000
 RMSDP=5.80D-06 MaxDP=7.45D-05 DE=-1.12D-07 OVMax= 9.48D-05

 Cycle  11  Pass 1  IDiag  1:
 E= -191.295621290860     Delta-E=       -0.000000026617 Rises=F Damp=F
 DIIS: error= 2.56D-06 at cycle  11 NSaved=  11.
 NSaved=11 IEnMin=11 EnMin= -191.295621290860     IErMin=11 ErrMin= 2.56D-06
 ErrMax= 2.56D-06  0.00D+00 EMaxC= 1.00D+00 BMatC= 2.00D-10 BMatP= 1.99D-08
 IDIUse=1 WtCom= 1.00D+00 WtEn= 0.00D+00
 Coeff-Com: -0.978D-06-0.347D-04 0.869D-04-0.921D-04 0.465D-03 0.397D-03
 Coeff-Com:  0.818D-04-0.892D-02-0.242D-01 0.139D-01 0.102D+01
 Coeff:     -0.978D-06-0.347D-04 0.869D-04-0.921D-04 0.465D-03 0.397D-03
 Coeff:      0.818D-04-0.892D-02-0.242D-01 0.139D-01 0.102D+01
 Gap=     0.109 Goal=     0.100 Shift=    0.000
 RMSDP=9.14D-07 MaxDP=9.40D-06 DE=-2.66D-08 OVMax= 2.22D-05

 Cycle  12  Pass 1  IDiag  1:
 E= -191.295621291280     Delta-E=       -0.000000000420 Rises=F Damp=F
 DIIS: error= 8.85D-07 at cycle  12 NSaved=  12.
 NSaved=12 IEnMin=12 EnMin= -191.295621291280     IErMin=12 ErrMin= 8.85D-07
 ErrMax= 8.85D-07  0.00D+00 EMaxC= 1.00D+00 BMatC= 1.81D-11 BMatP= 2.00D-10
 IDIUse=1 WtCom= 1.00D+00 WtEn= 0.00D+00
 Coeff-Com: -0.748D-06-0.123D-05 0.242D-05-0.104D-03 0.281D-03 0.499D-03
 Coeff-Com:  0.389D-03 0.108D-02-0.205D-01-0.264D-01 0.604D-01 0.984D+00
 Coeff:     -0.748D-06-0.123D-05 0.242D-05-0.104D-03 0.281D-03 0.499D-03
 Coeff:      0.389D-03 0.108D-02-0.205D-01-0.264D-01 0.604D-01 0.984D+00
 Gap=     0.109 Goal=     0.100 Shift=    0.000
 RMSDP=2.58D-07 MaxDP=3.05D-06 DE=-4.20D-10 OVMax= 2.99D-06

 Cycle  13  Pass 1  IDiag  1:
 E= -191.295621291306     Delta-E=       -0.000000000026 Rises=F Damp=F
 DIIS: error= 3.08D-08 at cycle  13 NSaved=  13.
 NSaved=13 IEnMin=13 EnMin= -191.295621291306     IErMin=13 ErrMin= 3.08D-08
 ErrMax= 3.08D-08  0.00D+00 EMaxC= 1.00D+00 BMatC= 7.34D-14 BMatP= 1.81D-11
 IDIUse=1 WtCom= 1.00D+00 WtEn= 0.00D+00
 Coeff-Com: -0.428D-08 0.166D-06-0.903D-06 0.763D-05-0.226D-04-0.170D-04
 Coeff-Com:  0.146D-04 0.454D-04 0.125D-02 0.899D-03-0.152D-01-0.566D-01
 Coeff-Com:  0.107D+01
 Coeff:     -0.428D-08 0.166D-06-0.903D-06 0.763D-05-0.226D-04-0.170D-04
 Coeff:      0.146D-04 0.454D-04 0.125D-02 0.899D-03-0.152D-01-0.566D-01
 Coeff:      0.107D+01
 Gap=     0.109 Goal=     0.100 Shift=    0.000
 RMSDP=1.33D-08 MaxDP=8.38D-08 DE=-2.55D-11 OVMax= 2.86D-07

 Cycle  14  Pass 1  IDiag  1:
 E= -191.295621291308     Delta-E=       -0.000000000002 Rises=F Damp=F
 DIIS: error= 8.62D-09 at cycle  14 NSaved=  14.
 NSaved=14 IEnMin=14 EnMin= -191.295621291308     IErMin=14 ErrMin= 8.62D-09
 ErrMax= 8.62D-09  0.00D+00 EMaxC= 1.00D+00 BMatC= 3.75D-15 BMatP= 7.34D-14
 IDIUse=1 WtCom= 1.00D+00 WtEn= 0.00D+00
 Coeff-Com:  0.203D-08-0.112D-07 0.638D-07 0.135D-05-0.252D-05-0.195D-05
 Coeff-Com: -0.714D-05-0.894D-05 0.134D-03 0.174D-03 0.226D-03-0.667D-02
 Coeff-Com: -0.333D-01 0.104D+01
 Coeff:      0.203D-08-0.112D-07 0.638D-07 0.135D-05-0.252D-05-0.195D-05
 Coeff:     -0.714D-05-0.894D-05 0.134D-03 0.174D-03 0.226D-03-0.667D-02
 Coeff:     -0.333D-01 0.104D+01
 Gap=     0.109 Goal=     0.100 Shift=    0.000
 RMSDP=1.53D-09 MaxDP=1.54D-08 DE=-2.10D-12 OVMax= 3.16D-08

 SCF Done:  E(RB3LYP) =  -191.295621291     A.U. after   14 cycles
            NFock= 14  Conv=0.15D-08     -V/T= 2.0055
 KE= 1.902527727301D+02 PE=-6.897084275588D+02 EE= 1.847082896487D+02
 Leave Link  502 at Fri Apr 01 19:47:19 2022, MaxMem=    33554432 cpu:         2.0
 (Enter C:\Program Files\G09W\l701.exe)
 Compute integral first derivatives.
 ... and contract with generalized density number  0.
 R6Disp: Adding Grimme-D3 dispersion energy 1st derivatives to the gradient.
 PrsmSu:  requested number of processors reduced to:  10 ShMem   1 Linda.
 Leave Link  701 at Fri Apr 01 19:47:19 2022, MaxMem=    33554432 cpu:         0.0
 (Enter C:\Program Files\G09W\l702.exe)
 L702 exits ... SP integral derivatives will be done elsewhere.
 Leave Link  702 at Fri Apr 01 19:47:20 2022, MaxMem=    33554432 cpu:         0.0
 (Enter C:\Program Files\G09W\l703.exe)
 Compute integral first derivatives, UseDBF=F ICtDFT=           0.
 Integral derivatives from FoFJK, PRISM(SPDF).
 Calling FoFJK, ICntrl=      2127 FMM=F ISym2X=0 I1Cent= 0 IOpClX= 0 NMat=1 NMatS=1 NMatT=0.
 FoFJK:  IHMeth= 1 ICntrl=    2127 DoSepK=F KAlg= 0 I1Cent=   0 FoldK=F
 IRaf=         0 NMat=   1 IRICut=       1 DoRegI=T DoRafI=F ISym2E= 0.
 FoFCou: FMM=F IPFlag=           0 FMFlag=      100000 FMFlg1=         800
         NFxFlg=           0 DoJE=F BraDBF=F KetDBF=F FulRan=T
         wScrn=  0.000000 ICntrl=    2127 IOpCl=  0 I1Cent=           0 NGrid=           0
         NMat0=    1 NMatS0=      1 NMatT0=    0 NMatD0=    1 NMtDS0=    0 NMtDT0=    0
 Symmetry not used in FoFCou.
 Leave Link  703 at Fri Apr 01 19:47:20 2022, MaxMem=    33554432 cpu:         0.0
 (Enter C:\Program Files\G09W\l716.exe)
 Dipole        = 1.02934871D+00 1.44005279D+00-4.00095440D-01
 -------------------------------------------------------------------
 Center     Atomic                   Forces (Hartrees/Bohr)
 Number     Number              X              Y              Z
 -------------------------------------------------------------------
      1        6           0.003940578    0.005580360    0.005199564
      2        6           0.019420581    0.027128783   -0.002316288
      3        6           0.030364313    0.042530719   -0.011026156
      4        6          -0.020610574   -0.028832873    0.009209710
      5        6          -0.044589681   -0.062499601    0.007680687
      6        1           0.011927724    0.003647985   -0.004377288
      7        1          -0.000452941    0.012444626   -0.004370228
 -------------------------------------------------------------------
 Cartesian Forces:  Max     0.062499601 RMS     0.023591688
 Leave Link  716 at Fri Apr 01 19:47:20 2022, MaxMem=    33554432 cpu:         0.0
 (Enter C:\Program Files\G09W\l103.exe)

 GradGradGradGradGradGradGradGradGradGradGradGradGradGradGradGradGradGrad
 Berny optimization.
 Using GEDIIS/GDIIS optimizer.
 FormGI is forming the generalized inverse of G from B-inverse, IUseBI=4.
 Internal  Forces:  Max     0.027951922 RMS     0.012496245
 Search for a local minimum.
 Step number   4 out of a maximum of   36
 All quantities printed in internal units (Hartrees-Bohrs-Radians)
 RMS Force = .12496D-01 SwitMx=.10000D-02 MixMth= 1
 Mixed Optimization -- RFO/linear search
 Update second derivatives using D2CorX and points    3    4
 DE= -7.90D-03 DEPred=-1.21D-02 R= 6.51D-01
 TightC=F SS=  1.41D+00  RLast= 8.90D-01 DXNew= 9.5496D-01 2.6711D+00
 Trust test= 6.51D-01 RLast= 8.90D-01 DXMaxT set to 9.55D-01
 ITU=  1  1  1  0
 Use linear search instead of GDIIS.
     Eigenvalues ---    0.00953   0.02209   0.02480   0.07459   0.07878
     Eigenvalues ---    0.11505   0.12589   0.26873   0.27093   0.33581
     Eigenvalues ---    0.34152   0.34939   0.73177   0.83635   1.76157
 RFO step:  Lambda=-4.33943432D-03 EMin= 9.53134753D-03
 Quartic linear search produced a step of -0.15963.
 Iteration  1 RMS(Cart)=  0.01218548 RMS(Int)=  0.00200879
 Iteration  2 RMS(Cart)=  0.00023027 RMS(Int)=  0.00199668
 Iteration  3 RMS(Cart)=  0.00000018 RMS(Int)=  0.00199668
 ITry= 1 IFail=0 DXMaxC= 3.04D-02 DCOld= 1.00D+10 DXMaxT= 9.55D-01 DXLimC= 3.00D+00 Rises=F
 Variable       Old X    -DE/DX   Delta X   Delta X   Delta X     New X
                                 (Linear)    (Quad)   (Total)
    R1        2.41277  -0.01944  -0.00602  -0.00406  -0.00751   2.40525
    R2        3.00584  -0.02795  -0.00877  -0.00495  -0.01230   2.99354
    R3        3.09542   0.00738  -0.03412   0.06510   0.03204   3.12746
    R4        2.46187   0.02503  -0.01357   0.05259   0.03644   2.49831
    R5        3.02169  -0.02707  -0.00476  -0.05647  -0.06368   2.95801
    R6        2.02335   0.01103   0.00526   0.01031   0.01557   2.03892
    R7        2.02332   0.01103   0.00527   0.01030   0.01557   2.03889
    A1        2.01102  -0.01119  -0.00611  -0.00755  -0.00902   2.00200
    A2        2.13581   0.01842  -0.02332   0.01631  -0.00327   2.13253
    A3        2.70040  -0.01204  -0.09147   0.09210  -0.00378   2.69662
    A4        1.26887  -0.01135   0.07524  -0.07617  -0.00462   1.26425
    A5        1.30867   0.01616   0.04565  -0.02468   0.02070   1.32937
    A6        2.02905  -0.00396  -0.00496  -0.00877  -0.01185   2.01720
    A7        2.03008  -0.00404  -0.00508  -0.00875  -0.01195   2.01813
    A8        1.93870   0.00205   0.00277   0.01879   0.02226   1.96096
    A9        1.93946   0.00199   0.00268   0.01880   0.02218   1.96164
   A10        2.07009  -0.00313  -0.02114   0.00311  -0.01753   2.05257
    D1       -0.00058   0.00001   0.00002   0.00028   0.00028  -0.00029
    D2        0.00033  -0.00001   0.00000  -0.00025  -0.00024   0.00009
    D3        1.85792   0.00985   0.02409   0.01129   0.03490   1.89282
    D4       -1.85798  -0.00984  -0.02403  -0.01177  -0.03533  -1.89331
    D5        0.00039   0.00000   0.00000  -0.00009  -0.00009   0.00030
    D6       -0.00015  -0.00001   0.00001  -0.00030  -0.00029  -0.00044
    D7       -0.00008   0.00002   0.00000   0.00042   0.00041   0.00033
    D8       -1.96876  -0.00037  -0.01223   0.01985   0.00905  -1.95971
    D9        1.96960   0.00035   0.01212  -0.01899  -0.00829   1.96131
         Item               Value     Threshold  Converged?
 Maximum Force            0.027952     0.000450     NO 
 RMS     Force            0.012496     0.000300     NO 
 Maximum Displacement     0.030400     0.001800     NO 
 RMS     Displacement     0.012213     0.001200     NO 
 Predicted change in Energy=-2.609795D-03
 Lowest energy point so far.  Saving SCF results.
 GradGradGradGradGradGradGradGradGradGradGradGradGradGradGradGradGradGrad

 Leave Link  103 at Fri Apr 01 19:47:21 2022, MaxMem=    33554432 cpu:         0.0
 (Enter C:\Program Files\G09W\l202.exe)
                          Input orientation:                          
 ---------------------------------------------------------------------
 Center     Atomic      Atomic             Coordinates (Angstroms)
 Number     Number       Type             X           Y           Z
 ---------------------------------------------------------------------
      1          6           0       -0.370237   -0.538043   -1.138894
      2          6           0       -1.051112   -1.490736   -0.640078
      3          6           0       -0.441516   -0.641224    0.799711
      4          6           0       -1.201945   -1.705088    0.994014
      5          6           0        0.313146    0.415488   -0.074386
      6          1           0        1.385193    0.327241    0.009616
      7          1           0       -0.115557    1.401833    0.011820
 ---------------------------------------------------------------------
                    Distance matrix (angstroms):
                    1          2          3          4          5
     1  C    0.000000
     2  C    1.272805   0.000000
     3  C    1.942657   1.779402   0.000000
     4  C    2.569636   1.654978   1.322049   0.000000
     5  C    1.584112   2.411410   1.565312   2.816704   0.000000
     6  H    2.269212   3.108493   2.213378   3.434047   1.078948
     7  H    2.269829   3.109211   2.213844   3.434807   1.078932
                    6          7
     6  H    0.000000
     7  H    1.845807   0.000000
 Symmetry turned off by external request.
 Stoichiometry    C5H2
 Framework group  C1[X(C5H2)]
 Deg. of freedom    15
 Full point group                 C1      NOp   1
 Rotational constants (GHZ):     13.5483648      7.6245793      5.0461677
 Leave Link  202 at Fri Apr 01 19:47:21 2022, MaxMem=    33554432 cpu:         0.0
 (Enter C:\Program Files\G09W\l301.exe)
 Standard basis: 6-31 (6D, 7F)
 Ernie: Thresh=  0.10000D-02 Tol=  0.10000D-05 Strict=F.
    49 basis functions,   118 primitive gaussians,    49 cartesian basis functions
    16 alpha electrons       16 beta electrons
       nuclear repulsion energy       123.4041451899 Hartrees.
 IExCor=  402 DFT=T Ex+Corr=B3LYP ExCW=0 ScaHFX=  0.200000
 ScaDFX=  0.800000  0.720000  1.000000  0.810000 ScalE2=  1.000000  1.000000
 IRadAn=      5 IRanWt=     -1 IRanGd=            0 ICorTp=0 IEmpDi=131
 NAtoms=    7 NActive=    7 NUniq=    7 SFac= 1.00D+00 NAtFMM=   60 NAOKFM=F Big=F
 Integral buffers will be    131072 words long.
 Raffenetti 2 integral format.
 Two-electron integral symmetry is turned off.
 R6Disp:  Grimme-D3 Dispersion energy=       -0.0015104450 Hartrees.
 Nuclear repulsion after empirical dispersion term =      123.4026347449 Hartrees.
 Leave Link  301 at Fri Apr 01 19:47:21 2022, MaxMem=    33554432 cpu:         0.0
 (Enter C:\Program Files\G09W\l302.exe)
 NPDir=0 NMtPBC=     1 NCelOv=     1 NCel=       1 NClECP=     1 NCelD=      1
         NCelK=      1 NCelE2=     1 NClLst=     1 CellRange=     0.0.
 One-electron integrals computed using PRISM.
 PrsmSu:  requested number of processors reduced to:  10 ShMem   1 Linda.
 NBasis=    49 RedAO= T EigKep=  2.86D-03  NBF=    49
 NBsUse=    49 1.00D-06 EigRej= -1.00D+00 NBFU=    49
 Precomputing XC quadrature grid using
 IXCGrd= 4 IRadAn=           5 IRanWt=          -1 IRanGd=           0 AccXCQ= 0.00D+00.
 Generated NRdTot=       0 NPtTot=           0 NUsed=           0 NTot=          32
 NSgBfM=    49    49    49    49    49 MxSgAt=     7 MxSgA2=     7.
 Leave Link  302 at Fri Apr 01 19:47:22 2022, MaxMem=    33554432 cpu:         1.0
 (Enter C:\Program Files\G09W\l303.exe)
 DipDrv:  MaxL=1.
 Leave Link  303 at Fri Apr 01 19:47:22 2022, MaxMem=    33554432 cpu:         0.0
 (Enter C:\Program Files\G09W\l401.exe)
 Initial guess from the checkpoint file:  "D:\TMP\Gau-4512.chk"
 B after Tr=     0.000203    0.000355    0.008159
         Rot=    0.999999   -0.001019    0.000733   -0.000009 Ang=  -0.14 deg.
 Guess basis will be translated and rotated to current coordinates.
 JPrj=2 DoOrth=T DoCkMO=T.
 Generating alternative initial guess.
 ExpMin= 1.61D-01 ExpMax= 3.05D+03 ExpMxC= 4.57D+02 IAcc=2 IRadAn=         4 AccDes= 0.00D+00
 Harris functional with IExCor=  402 and IRadAn=       4 diagonalized for initial guess.
 HarFok:  IExCor=  402 AccDes= 0.00D+00 IRadAn=         4 IDoV= 1 UseB2=F ITyADJ=14
 ICtDFT=  3500011 ScaDFX=  1.000000  1.000000  1.000000  1.000000
 FoFCou: FMM=F IPFlag=           0 FMFlag=      100000 FMFlg1=           0
         NFxFlg=           0 DoJE=T BraDBF=F KetDBF=T FulRan=T
         wScrn=  0.000000 ICntrl=     500 IOpCl=  0 I1Cent=   200000004 NGrid=           0
         NMat0=    1 NMatS0=      1 NMatT0=    0 NMatD0=    1 NMtDS0=    0 NMtDT0=    0
 Symmetry not used in FoFCou.
 Harris En= -191.289923189509    
 Leave Link  401 at Fri Apr 01 19:47:22 2022, MaxMem=    33554432 cpu:         0.0
 (Enter C:\Program Files\G09W\l502.exe)
 Closed shell SCF:
 Using DIIS extrapolation, IDIIS=    10.
 Two-electron integral symmetry not used.
 Keep R1 ints in memory in canonical form, NReq=1884742.
 IVT=      262321 IEndB=      262321 NGot=    33554432 MDV=    32541187
 LenX=    32541187 LenY=    32538345
 Requested convergence on RMS density matrix=1.00D-08 within 500 cycles.
 Requested convergence on MAX density matrix=1.00D-06.
 Requested convergence on             energy=1.00D-06.
 Level shift goal  0.100 maximum shift  0.100.
 No special actions if energy rises.
 Dynamic level shift is on during FON iterations.
 FoFCou: FMM=F IPFlag=           0 FMFlag=           0 FMFlg1=           0
         NFxFlg=           0 DoJE=F BraDBF=F KetDBF=F FulRan=T
         wScrn=  0.000000 ICntrl=     600 IOpCl=  0 I1Cent=           0 NGrid=           0
         NMat0=    1 NMatS0=   1225 NMatT0=    0 NMatD0=    1 NMtDS0=    0 NMtDT0=    0
 Symmetry not used in FoFCou.

 Cycle   1  Pass 1  IDiag  1:
 E= -191.298932842681    
 DIIS: error= 1.94D-03 at cycle   1 NSaved=   1.
 NSaved= 1 IEnMin= 1 EnMin= -191.298932842681     IErMin= 1 ErrMin= 1.94D-03
 ErrMax= 1.94D-03  0.00D+00 EMaxC= 1.00D+00 BMatC= 3.85D-04 BMatP= 3.85D-04
 IDIUse=1 WtCom= 1.00D+00 WtEn= 0.00D+00
 Coeff-Com:  0.100D+01
 Coeff:      0.100D+01
 Gap=     0.813 Goal=     0.100 Shift=    0.000
 GapD=    0.813 DampG=2.000 DampE=1.000 DampFc=2.0000 IDamp=-1.
 RMSDP=1.01D-03 MaxDP=7.71D-03              OVMax= 1.29D-02

 Cycle   2  Pass 1  IDiag  1:
 E= -191.299587307604     Delta-E=       -0.000654464923 Rises=F Damp=F
 DIIS: error= 2.15D-03 at cycle   2 NSaved=   2.
 NSaved= 2 IEnMin= 2 EnMin= -191.299587307604     IErMin= 1 ErrMin= 1.94D-03
 ErrMax= 2.15D-03  0.00D+00 EMaxC= 1.00D+00 BMatC= 1.36D-04 BMatP= 3.85D-04
 IDIUse=1 WtCom= 1.00D+00 WtEn= 0.00D+00
 Coeff-Com:  0.305D+00 0.695D+00
 Coeff:      0.305D+00 0.695D+00
 Gap=     0.115 Goal=     0.100 Shift=    0.000
 GapD=    0.115 DampG=1.000 DampE=1.000 DampFc=1.0000 IDamp=-1.
 RMSDP=6.74D-04 MaxDP=5.73D-03 DE=-6.54D-04 OVMax= 1.71D-02

 Cycle   3  Pass 1  IDiag  1:
 E= -191.299296391703     Delta-E=        0.000290915901 Rises=F Damp=F
 DIIS: error= 4.21D-03 at cycle   3 NSaved=   3.
 NSaved= 3 IEnMin= 2 EnMin= -191.299587307604     IErMin= 1 ErrMin= 1.94D-03
 ErrMax= 4.21D-03  0.00D+00 EMaxC= 1.00D+00 BMatC= 4.09D-04 BMatP= 1.36D-04
 IDIUse=1 WtCom= 1.00D+00 WtEn= 0.00D+00
 Coeff-Com:  0.287D-01 0.628D+00 0.344D+00
 Coeff:      0.287D-01 0.628D+00 0.344D+00
 Gap=     0.113 Goal=   None    Shift=    0.000
 RMSDP=4.41D-04 MaxDP=4.45D-03 DE= 2.91D-04 OVMax= 1.08D-02

 Cycle   4  Pass 1  IDiag  1:
 E= -191.299726422320     Delta-E=       -0.000430030617 Rises=F Damp=F
 DIIS: error= 5.81D-04 at cycle   4 NSaved=   4.
 NSaved= 4 IEnMin= 4 EnMin= -191.299726422320     IErMin= 4 ErrMin= 5.81D-04
 ErrMax= 5.81D-04  0.00D+00 EMaxC= 1.00D+00 BMatC= 2.40D-05 BMatP= 1.36D-04
 IDIUse=1 WtCom= 1.00D+00 WtEn= 0.00D+00
 Coeff-Com: -0.167D-01 0.352D+00 0.238D+00 0.427D+00
 Coeff:     -0.167D-01 0.352D+00 0.238D+00 0.427D+00
 Gap=     0.112 Goal=     0.100 Shift=    0.000
 RMSDP=1.18D-04 MaxDP=1.03D-03 DE=-4.30D-04 OVMax= 2.47D-03

 Cycle   5  Pass 1  IDiag  1:
 E= -191.299752988562     Delta-E=       -0.000026566241 Rises=F Damp=F
 DIIS: error= 1.28D-04 at cycle   5 NSaved=   5.
 NSaved= 5 IEnMin= 5 EnMin= -191.299752988562     IErMin= 5 ErrMin= 1.28D-04
 ErrMax= 1.28D-04  0.00D+00 EMaxC= 1.00D+00 BMatC= 1.07D-06 BMatP= 2.40D-05
 IDIUse=1 WtCom= 1.00D+00 WtEn= 0.00D+00
 Coeff-Com: -0.899D-02 0.103D+00 0.749D-01 0.222D+00 0.609D+00
 Coeff:     -0.899D-02 0.103D+00 0.749D-01 0.222D+00 0.609D+00
 Gap=     0.112 Goal=     0.100 Shift=    0.000
 RMSDP=3.27D-05 MaxDP=2.55D-04 DE=-2.66D-05 OVMax= 5.69D-04

 Cycle   6  Pass 1  IDiag  1:
 E= -191.299754046763     Delta-E=       -0.000001058201 Rises=F Damp=F
 DIIS: error= 7.05D-05 at cycle   6 NSaved=   6.
 NSaved= 6 IEnMin= 6 EnMin= -191.299754046763     IErMin= 6 ErrMin= 7.05D-05
 ErrMax= 7.05D-05  0.00D+00 EMaxC= 1.00D+00 BMatC= 2.75D-07 BMatP= 1.07D-06
 IDIUse=1 WtCom= 1.00D+00 WtEn= 0.00D+00
 Coeff-Com: -0.304D-02 0.833D-02 0.586D-02 0.811D-01 0.384D+00 0.524D+00
 Coeff:     -0.304D-02 0.833D-02 0.586D-02 0.811D-01 0.384D+00 0.524D+00
 Gap=     0.112 Goal=     0.100 Shift=    0.000
 RMSDP=1.55D-05 MaxDP=1.92D-04 DE=-1.06D-06 OVMax= 2.65D-04

 Cycle   7  Pass 1  IDiag  1:
 E= -191.299754313426     Delta-E=       -0.000000266663 Rises=F Damp=F
 DIIS: error= 2.90D-05 at cycle   7 NSaved=   7.
 NSaved= 7 IEnMin= 7 EnMin= -191.299754313426     IErMin= 7 ErrMin= 2.90D-05
 ErrMax= 2.90D-05  0.00D+00 EMaxC= 1.00D+00 BMatC= 4.65D-08 BMatP= 2.75D-07
 IDIUse=1 WtCom= 1.00D+00 WtEn= 0.00D+00
 Coeff-Com: -0.455D-03-0.989D-02-0.103D-01 0.231D-01 0.153D+00 0.313D+00
 Coeff-Com:  0.532D+00
 Coeff:     -0.455D-03-0.989D-02-0.103D-01 0.231D-01 0.153D+00 0.313D+00
 Coeff:      0.532D+00
 Gap=     0.112 Goal=     0.100 Shift=    0.000
 RMSDP=6.28D-06 MaxDP=7.98D-05 DE=-2.67D-07 OVMax= 9.75D-05

 Cycle   8  Pass 1  IDiag  1:
 E= -191.299754362579     Delta-E=       -0.000000049152 Rises=F Damp=F
 DIIS: error= 1.61D-05 at cycle   8 NSaved=   8.
 NSaved= 8 IEnMin= 8 EnMin= -191.299754362579     IErMin= 8 ErrMin= 1.61D-05
 ErrMax= 1.61D-05  0.00D+00 EMaxC= 1.00D+00 BMatC= 8.97D-09 BMatP= 4.65D-08
 IDIUse=1 WtCom= 1.00D+00 WtEn= 0.00D+00
 Coeff-Com:  0.350D-03-0.769D-02-0.915D-02 0.928D-03 0.236D-01 0.909D-01
 Coeff-Com:  0.307D+00 0.594D+00
 Coeff:      0.350D-03-0.769D-02-0.915D-02 0.928D-03 0.236D-01 0.909D-01
 Coeff:      0.307D+00 0.594D+00
 Gap=     0.112 Goal=     0.100 Shift=    0.000
 RMSDP=3.25D-06 MaxDP=4.50D-05 DE=-4.92D-08 OVMax= 4.58D-05

 Cycle   9  Pass 1  IDiag  1:
 E= -191.299754372980     Delta-E=       -0.000000010401 Rises=F Damp=F
 DIIS: error= 5.94D-06 at cycle   9 NSaved=   9.
 NSaved= 9 IEnMin= 9 EnMin= -191.299754372980     IErMin= 9 ErrMin= 5.94D-06
 ErrMax= 5.94D-06  0.00D+00 EMaxC= 1.00D+00 BMatC= 9.89D-10 BMatP= 8.97D-09
 IDIUse=1 WtCom= 1.00D+00 WtEn= 0.00D+00
 Coeff-Com:  0.246D-03-0.192D-02-0.312D-02-0.328D-02-0.158D-01-0.166D-01
 Coeff-Com:  0.237D-01 0.259D+00 0.758D+00
 Coeff:      0.246D-03-0.192D-02-0.312D-02-0.328D-02-0.158D-01-0.166D-01
 Coeff:      0.237D-01 0.259D+00 0.758D+00
 Gap=     0.112 Goal=     0.100 Shift=    0.000
 RMSDP=1.34D-06 MaxDP=1.94D-05 DE=-1.04D-08 OVMax= 1.53D-05

 Cycle  10  Pass 1  IDiag  1:
 E= -191.299754374336     Delta-E=       -0.000000001356 Rises=F Damp=F
 DIIS: error= 2.86D-07 at cycle  10 NSaved=  10.
 NSaved=10 IEnMin=10 EnMin= -191.299754374336     IErMin=10 ErrMin= 2.86D-07
 ErrMax= 2.86D-07  0.00D+00 EMaxC= 1.00D+00 BMatC= 3.08D-12 BMatP= 9.89D-10
 IDIUse=1 WtCom= 1.00D+00 WtEn= 0.00D+00
 Coeff-Com: -0.128D-04 0.268D-03 0.301D-03-0.571D-05-0.787D-04-0.402D-02
 Coeff-Com: -0.158D-01-0.147D-01 0.317D-01 0.100D+01
 Coeff:     -0.128D-04 0.268D-03 0.301D-03-0.571D-05-0.787D-04-0.402D-02
 Coeff:     -0.158D-01-0.147D-01 0.317D-01 0.100D+01
 Gap=     0.112 Goal=     0.100 Shift=    0.000
 RMSDP=2.01D-07 MaxDP=2.58D-06 DE=-1.36D-09 OVMax= 5.48D-06

 Cycle  11  Pass 1  IDiag  1:
 E= -191.299754374349     Delta-E=       -0.000000000013 Rises=F Damp=F
 DIIS: error= 1.73D-07 at cycle  11 NSaved=  11.
 NSaved=11 IEnMin=11 EnMin= -191.299754374349     IErMin=11 ErrMin= 1.73D-07
 ErrMax= 1.73D-07  0.00D+00 EMaxC= 1.00D+00 BMatC= 5.08D-13 BMatP= 3.08D-12
 IDIUse=1 WtCom= 1.00D+00 WtEn= 0.00D+00
 Coeff-Com: -0.686D-05 0.526D-04 0.726D-04 0.120D-03 0.538D-03 0.646D-03
 Coeff-Com: -0.168D-03-0.115D-01-0.261D-01-0.164D-01 0.105D+01
 Coeff:     -0.686D-05 0.526D-04 0.726D-04 0.120D-03 0.538D-03 0.646D-03
 Coeff:     -0.168D-03-0.115D-01-0.261D-01-0.164D-01 0.105D+01
 Gap=     0.112 Goal=     0.100 Shift=    0.000
 RMSDP=4.19D-08 MaxDP=4.25D-07 DE=-1.28D-11 OVMax= 6.87D-07

 Cycle  12  Pass 1  IDiag  1:
 E= -191.299754374350     Delta-E=       -0.000000000001 Rises=F Damp=F
 DIIS: error= 1.27D-08 at cycle  12 NSaved=  12.
 NSaved=12 IEnMin=12 EnMin= -191.299754374350     IErMin=12 ErrMin= 1.27D-08
 ErrMax= 1.27D-08  0.00D+00 EMaxC= 1.00D+00 BMatC= 9.17D-15 BMatP= 5.08D-13
 IDIUse=1 WtCom= 1.00D+00 WtEn= 0.00D+00
 Coeff-Com: -0.207D-07-0.489D-05-0.323D-05 0.984D-06 0.635D-04 0.103D-03
 Coeff-Com:  0.467D-03 0.174D-03-0.129D-02-0.184D-01 0.115D-01 0.101D+01
 Coeff:     -0.207D-07-0.489D-05-0.323D-05 0.984D-06 0.635D-04 0.103D-03
 Coeff:      0.467D-03 0.174D-03-0.129D-02-0.184D-01 0.115D-01 0.101D+01
 Gap=     0.112 Goal=     0.100 Shift=    0.000
 RMSDP=3.34D-09 MaxDP=3.65D-08 DE=-7.39D-13 OVMax= 7.72D-08

 SCF Done:  E(RB3LYP) =  -191.299754374     A.U. after   12 cycles
            NFock= 12  Conv=0.33D-08     -V/T= 2.0056
 KE= 1.902282760972D+02 PE=-6.895999397716D+02 EE= 1.846692745552D+02
 Leave Link  502 at Fri Apr 01 19:47:24 2022, MaxMem=    33554432 cpu:         2.0
 (Enter C:\Program Files\G09W\l701.exe)
 Compute integral first derivatives.
 ... and contract with generalized density number  0.
 R6Disp: Adding Grimme-D3 dispersion energy 1st derivatives to the gradient.
 PrsmSu:  requested number of processors reduced to:  10 ShMem   1 Linda.
 Leave Link  701 at Fri Apr 01 19:47:24 2022, MaxMem=    33554432 cpu:         0.0
 (Enter C:\Program Files\G09W\l702.exe)
 L702 exits ... SP integral derivatives will be done elsewhere.
 Leave Link  702 at Fri Apr 01 19:47:25 2022, MaxMem=    33554432 cpu:         0.0
 (Enter C:\Program Files\G09W\l703.exe)
 Compute integral first derivatives, UseDBF=F ICtDFT=           0.
 Integral derivatives from FoFJK, PRISM(SPDF).
 Calling FoFJK, ICntrl=      2127 FMM=F ISym2X=0 I1Cent= 0 IOpClX= 0 NMat=1 NMatS=1 NMatT=0.
 FoFJK:  IHMeth= 1 ICntrl=    2127 DoSepK=F KAlg= 0 I1Cent=   0 FoldK=F
 IRaf=         0 NMat=   1 IRICut=       1 DoRegI=T DoRafI=F ISym2E= 0.
 FoFCou: FMM=F IPFlag=           0 FMFlag=      100000 FMFlg1=         800
         NFxFlg=           0 DoJE=F BraDBF=F KetDBF=F FulRan=T
         wScrn=  0.000000 ICntrl=    2127 IOpCl=  0 I1Cent=           0 NGrid=           0
         NMat0=    1 NMatS0=      1 NMatT0=    0 NMatD0=    1 NMtDS0=    0 NMtDT0=    0
 Symmetry not used in FoFCou.
 Leave Link  703 at Fri Apr 01 19:47:25 2022, MaxMem=    33554432 cpu:         0.0
 (Enter C:\Program Files\G09W\l716.exe)
 Dipole        = 1.02374119D+00 1.43203039D+00-3.93153877D-01
 -------------------------------------------------------------------
 Center     Atomic                   Forces (Hartrees/Bohr)
 Number     Number              X              Y              Z
 -------------------------------------------------------------------
      1        6           0.004815546    0.006788956    0.004201368
      2        6           0.015005695    0.020956996    0.002502346
      3        6           0.013830278    0.019392282   -0.008185056
      4        6          -0.008190724   -0.011458473    0.004739431
      5        6          -0.033129499   -0.046444938    0.004030284
      6        1           0.006032743    0.003837156   -0.003640948
      7        1           0.001635960    0.006928021   -0.003647425
 -------------------------------------------------------------------
 Cartesian Forces:  Max     0.046444938 RMS     0.015448885
 Leave Link  716 at Fri Apr 01 19:47:25 2022, MaxMem=    33554432 cpu:         0.0
 (Enter C:\Program Files\G09W\l103.exe)

 GradGradGradGradGradGradGradGradGradGradGradGradGradGradGradGradGradGrad
 Berny optimization.
 Using GEDIIS/GDIIS optimizer.
 FormGI is forming the generalized inverse of G from B-inverse, IUseBI=4.
 Internal  Forces:  Max     0.024849869 RMS     0.008845434
 Search for a local minimum.
 Step number   5 out of a maximum of   36
 All quantities printed in internal units (Hartrees-Bohrs-Radians)
 RMS Force = .88454D-02 SwitMx=.10000D-02 MixMth= 1
 Mixed Optimization -- RFO/linear search
 Update second derivatives using D2CorX and points    4    5
 DE= -4.13D-03 DEPred=-2.61D-03 R= 1.58D+00
 TightC=F SS=  1.41D+00  RLast= 1.09D-01 DXNew= 1.6060D+00 3.2662D-01
 Trust test= 1.58D+00 RLast= 1.09D-01 DXMaxT set to 9.55D-01
 ITU=  1  1  1  1  0
 Use linear search instead of GDIIS.
     Eigenvalues ---    0.00947   0.02204   0.02461   0.06863   0.08096
     Eigenvalues ---    0.11107   0.11311   0.18857   0.27072   0.31725
     Eigenvalues ---    0.34152   0.35012   0.66213   0.76061   1.56495
 RFO step:  Lambda=-1.41962063D-03 EMin= 9.46938825D-03
 Quartic linear search produced a step of  1.61057.
 Iteration  1 RMS(Cart)=  0.02418402 RMS(Int)=  0.00171943
 Iteration  2 RMS(Cart)=  0.00087170 RMS(Int)=  0.00146629
 Iteration  3 RMS(Cart)=  0.00000088 RMS(Int)=  0.00146629
 ITry= 1 IFail=0 DXMaxC= 6.11D-02 DCOld= 1.00D+10 DXMaxT= 9.55D-01 DXLimC= 3.00D+00 Rises=F
 Variable       Old X    -DE/DX   Delta X   Delta X   Delta X     New X
                                 (Linear)    (Quad)   (Total)
    R1        2.40525  -0.01427  -0.01210   0.00207  -0.01015   2.39510
    R2        2.99354  -0.02485  -0.01981  -0.01912  -0.03870   2.95484
    R3        3.12746   0.00323   0.05159   0.00565   0.05692   3.18438
    R4        2.49831   0.00606   0.05869  -0.01185   0.04689   2.54520
    R5        2.95801  -0.01803  -0.10257  -0.02844  -0.13082   2.82719
    R6        2.03892   0.00540   0.02507  -0.01231   0.01277   2.05168
    R7        2.03889   0.00539   0.02507  -0.01231   0.01276   2.05165
    A1        2.00200  -0.01148  -0.01453  -0.01139  -0.02555   1.97645
    A2        2.13253   0.01473  -0.00527   0.00091  -0.00472   2.12782
    A3        2.69662  -0.00534  -0.00609   0.01306   0.00727   2.70389
    A4        1.26425  -0.01019  -0.00744  -0.00969  -0.01766   1.24660
    A5        1.32937   0.01228   0.03334   0.00710   0.04066   1.37003
    A6        2.01720  -0.00313  -0.01909   0.00365  -0.01900   1.99820
    A7        2.01813  -0.00319  -0.01925   0.00341  -0.01940   1.99872
    A8        1.96096   0.00183   0.03585   0.01385   0.04913   2.01009
    A9        1.96164   0.00178   0.03571   0.01379   0.04893   2.01057
   A10        2.05257  -0.00328  -0.02823  -0.02548  -0.05801   1.99456
    D1       -0.00029   0.00001   0.00046   0.00002   0.00046   0.00017
    D2        0.00009  -0.00001  -0.00039   0.00003  -0.00038  -0.00029
    D3        1.89282   0.00752   0.05621   0.01808   0.07206   1.96488
    D4       -1.89331  -0.00751  -0.05691  -0.01800  -0.07266  -1.96597
    D5        0.00030   0.00000  -0.00014  -0.00005  -0.00020   0.00010
    D6       -0.00044  -0.00001  -0.00046   0.00015  -0.00031  -0.00075
    D7        0.00033   0.00002   0.00067  -0.00015   0.00053   0.00086
    D8       -1.95971  -0.00063   0.01457  -0.00520   0.00888  -1.95083
    D9        1.96131   0.00060  -0.01335   0.00466  -0.00820   1.95311
         Item               Value     Threshold  Converged?
 Maximum Force            0.024850     0.000450     NO 
 RMS     Force            0.008845     0.000300     NO 
 Maximum Displacement     0.061108     0.001800     NO 
 RMS     Displacement     0.024373     0.001200     NO 
 Predicted change in Energy=-3.288659D-03
 Lowest energy point so far.  Saving SCF results.
 GradGradGradGradGradGradGradGradGradGradGradGradGradGradGradGradGradGrad

 Leave Link  103 at Fri Apr 01 19:47:26 2022, MaxMem=    33554432 cpu:         0.0
 (Enter C:\Program Files\G09W\l202.exe)
                          Input orientation:                          
 ---------------------------------------------------------------------
 Center     Atomic      Atomic             Coordinates (Angstroms)
 Number     Number       Type             X           Y           Z
 ---------------------------------------------------------------------
      1          6           0       -0.361469   -0.525493   -1.137818
      2          6           0       -1.042562   -1.478950   -0.654684
      3          6           0       -0.429581   -0.624367    0.794999
      4          6           0       -1.202897   -1.706474    1.007270
      5          6           0        0.290119    0.383151   -0.044770
      6          1           0        1.373697    0.329891   -0.002651
      7          1           0       -0.109333    1.391713   -0.000544
 ---------------------------------------------------------------------
                    Distance matrix (angstroms):
                    1          2          3          4          5
     1  C    0.000000
     2  C    1.267433   0.000000
     3  C    1.936542   1.790988   0.000000
     4  C    2.589232   1.685102   1.346861   0.000000
     5  C    1.563635   2.369695   1.496085   2.775323   0.000000
     6  H    2.243009   3.087938   2.190585   3.435922   1.085703
     7  H    2.243356   3.088612   2.190896   3.436617   1.085686
                    6          7
     6  H    0.000000
     7  H    1.823964   0.000000
 Symmetry turned off by external request.
 Stoichiometry    C5H2
 Framework group  C1[X(C5H2)]
 Deg. of freedom    15
 Full point group                 C1      NOp   1
 Rotational constants (GHZ):     13.4521591      7.7943835      5.1020243
 Leave Link  202 at Fri Apr 01 19:47:26 2022, MaxMem=    33554432 cpu:         0.0
 (Enter C:\Program Files\G09W\l301.exe)
 Standard basis: 6-31 (6D, 7F)
 Ernie: Thresh=  0.10000D-02 Tol=  0.10000D-05 Strict=F.
    49 basis functions,   118 primitive gaussians,    49 cartesian basis functions
    16 alpha electrons       16 beta electrons
       nuclear repulsion energy       123.9047383254 Hartrees.
 IExCor=  402 DFT=T Ex+Corr=B3LYP ExCW=0 ScaHFX=  0.200000
 ScaDFX=  0.800000  0.720000  1.000000  0.810000 ScalE2=  1.000000  1.000000
 IRadAn=      5 IRanWt=     -1 IRanGd=            0 ICorTp=0 IEmpDi=131
 NAtoms=    7 NActive=    7 NUniq=    7 SFac= 1.00D+00 NAtFMM=   60 NAOKFM=F Big=F
 Integral buffers will be    131072 words long.
 Raffenetti 2 integral format.
 Two-electron integral symmetry is turned off.
 R6Disp:  Grimme-D3 Dispersion energy=       -0.0014688949 Hartrees.
 Nuclear repulsion after empirical dispersion term =      123.9032694305 Hartrees.
 Leave Link  301 at Fri Apr 01 19:47:26 2022, MaxMem=    33554432 cpu:         0.0
 (Enter C:\Program Files\G09W\l302.exe)
 NPDir=0 NMtPBC=     1 NCelOv=     1 NCel=       1 NClECP=     1 NCelD=      1
         NCelK=      1 NCelE2=     1 NClLst=     1 CellRange=     0.0.
 One-electron integrals computed using PRISM.
 PrsmSu:  requested number of processors reduced to:  10 ShMem   1 Linda.
 NBasis=    49 RedAO= T EigKep=  2.75D-03  NBF=    49
 NBsUse=    49 1.00D-06 EigRej= -1.00D+00 NBFU=    49
 Precomputing XC quadrature grid using
 IXCGrd= 4 IRadAn=           5 IRanWt=          -1 IRanGd=           0 AccXCQ= 0.00D+00.
 Generated NRdTot=       0 NPtTot=           0 NUsed=           0 NTot=          32
 NSgBfM=    49    49    49    49    49 MxSgAt=     7 MxSgA2=     7.
 Leave Link  302 at Fri Apr 01 19:47:27 2022, MaxMem=    33554432 cpu:         0.0
 (Enter C:\Program Files\G09W\l303.exe)
 DipDrv:  MaxL=1.
 Leave Link  303 at Fri Apr 01 19:47:27 2022, MaxMem=    33554432 cpu:         0.0
 (Enter C:\Program Files\G09W\l401.exe)
 Initial guess from the checkpoint file:  "D:\TMP\Gau-4512.chk"
 B after Tr=     0.001487    0.002130    0.014193
         Rot=    0.999998   -0.001782    0.001269   -0.000004 Ang=  -0.25 deg.
 Guess basis will be translated and rotated to current coordinates.
 JPrj=2 DoOrth=T DoCkMO=T.
 Generating alternative initial guess.
 ExpMin= 1.61D-01 ExpMax= 3.05D+03 ExpMxC= 4.57D+02 IAcc=2 IRadAn=         4 AccDes= 0.00D+00
 Harris functional with IExCor=  402 and IRadAn=       4 diagonalized for initial guess.
 HarFok:  IExCor=  402 AccDes= 0.00D+00 IRadAn=         4 IDoV= 1 UseB2=F ITyADJ=14
 ICtDFT=  3500011 ScaDFX=  1.000000  1.000000  1.000000  1.000000
 FoFCou: FMM=F IPFlag=           0 FMFlag=      100000 FMFlg1=           0
         NFxFlg=           0 DoJE=T BraDBF=F KetDBF=T FulRan=T
         wScrn=  0.000000 ICntrl=     500 IOpCl=  0 I1Cent=   200000004 NGrid=           0
         NMat0=    1 NMatS0=      1 NMatT0=    0 NMatD0=    1 NMtDS0=    0 NMtDT0=    0
 Symmetry not used in FoFCou.
 Harris En= -191.291040818938    
 Leave Link  401 at Fri Apr 01 19:47:27 2022, MaxMem=    33554432 cpu:         0.0
 (Enter C:\Program Files\G09W\l502.exe)
 Closed shell SCF:
 Using DIIS extrapolation, IDIIS=    10.
 Two-electron integral symmetry not used.
 Keep R1 ints in memory in canonical form, NReq=1884742.
 IVT=      262321 IEndB=      262321 NGot=    33554432 MDV=    32541187
 LenX=    32541187 LenY=    32538345
 Requested convergence on RMS density matrix=1.00D-08 within 500 cycles.
 Requested convergence on MAX density matrix=1.00D-06.
 Requested convergence on             energy=1.00D-06.
 Level shift goal  0.100 maximum shift  0.100.
 No special actions if energy rises.
 Dynamic level shift is on during FON iterations.
 FoFCou: FMM=F IPFlag=           0 FMFlag=           0 FMFlg1=           0
         NFxFlg=           0 DoJE=F BraDBF=F KetDBF=F FulRan=T
         wScrn=  0.000000 ICntrl=     600 IOpCl=  0 I1Cent=           0 NGrid=           0
         NMat0=    1 NMatS0=   1225 NMatT0=    0 NMatD0=    1 NMtDS0=    0 NMtDT0=    0
 Symmetry not used in FoFCou.

 Cycle   1  Pass 1  IDiag  1:
 E= -191.300389983413    
 DIIS: error= 3.77D-03 at cycle   1 NSaved=   1.
 NSaved= 1 IEnMin= 1 EnMin= -191.300389983413     IErMin= 1 ErrMin= 3.77D-03
 ErrMax= 3.77D-03  0.00D+00 EMaxC= 1.00D+00 BMatC= 1.37D-03 BMatP= 1.37D-03
 IDIUse=1 WtCom= 1.00D+00 WtEn= 0.00D+00
 Coeff-Com:  0.100D+01
 Coeff:      0.100D+01
 Gap=     0.809 Goal=     0.100 Shift=    0.000
 T=  252. Gap= 0.114 NK=0 IS=   17 IE=   49 IFin=   16
          NO(<0.9)=   0  NV(>0.1)=   0     16.00e < EF      0.00e >EF  Err=0.0D+00
 GapD=    0.809 DampG=2.000 DampE=1.000 DampFc=2.0000 IDamp=-1.
 RMSDP=1.82D-03 MaxDP=1.27D-02              OVMax= 2.15D-02

 Cycle   2  Pass 1  IDiag  1:
 E= -191.302280167427     Delta-E=       -0.001890184014 Rises=F Damp=F
 DIIS: error= 5.17D-03 at cycle   2 NSaved=   2.
 NSaved= 2 IEnMin= 2 EnMin= -191.302280167427     IErMin= 1 ErrMin= 3.77D-03
 ErrMax= 5.17D-03  0.00D+00 EMaxC= 1.00D+00 BMatC= 7.90D-04 BMatP= 1.37D-03
 IDIUse=1 WtCom= 1.00D+00 WtEn= 0.00D+00
 Coeff-Com:  0.397D+00 0.603D+00
 Coeff:      0.397D+00 0.603D+00
 Gap=     0.122 Goal=     0.100 Shift=    0.000
 T=  252. Gap= 0.122 NK=3 IS=   17 IE=   20 IFin=   16
          NO(<0.9)=   0  NV(>0.1)=   0     16.00e < EF      0.00e >EF  Err=0.0D+00
 GapD=    0.122 DampG=1.000 DampE=1.000 DampFc=1.0000 IDamp=-1.
 RMSDP=1.34D-03 MaxDP=9.02D-03 DE=-1.89D-03 OVMax= 2.82D-02

 Cycle   3  Pass 1  IDiag  1:
 E= -191.301614746798     Delta-E=        0.000665420629 Rises=F Damp=F
 DIIS: error= 7.84D-03 at cycle   3 NSaved=   3.
 NSaved= 3 IEnMin= 2 EnMin= -191.302280167427     IErMin= 1 ErrMin= 3.77D-03
 ErrMax= 7.84D-03  0.00D+00 EMaxC= 1.00D+00 BMatC= 1.42D-03 BMatP= 7.90D-04
 IDIUse=1 WtCom= 1.00D+00 WtEn= 0.00D+00
 Coeff-Com:  0.341D-01 0.562D+00 0.404D+00
 Coeff:      0.341D-01 0.562D+00 0.404D+00
 Gap=     0.118 Goal=   None    Shift=    0.000
 T=  252. Gap= 0.118 NK=3 IS=   17 IE=   20 IFin=   16
          NO(<0.9)=   0  NV(>0.1)=   0     16.00e < EF      0.00e >EF  Err=0.0D+00
 RMSDP=8.38D-04 MaxDP=7.42D-03 DE= 6.65D-04 OVMax= 1.86D-02

 Cycle   4  Pass 1  IDiag  1:
 E= -191.303031656707     Delta-E=       -0.001416909910 Rises=F Damp=F
 DIIS: error= 1.40D-03 at cycle   4 NSaved=   4.
 NSaved= 4 IEnMin= 4 EnMin= -191.303031656707     IErMin= 4 ErrMin= 1.40D-03
 ErrMax= 1.40D-03  0.00D+00 EMaxC= 1.00D+00 BMatC= 1.20D-04 BMatP= 7.90D-04
 IDIUse=1 WtCom= 1.00D+00 WtEn= 0.00D+00
 Coeff-Com: -0.202D-01 0.334D+00 0.290D+00 0.396D+00
 Coeff:     -0.202D-01 0.334D+00 0.290D+00 0.396D+00
 Gap=     0.117 Goal=     0.100 Shift=    0.000
 T=  252. Gap= 0.117 NK=3 IS=   17 IE=   20 IFin=   16
          NO(<0.9)=   0  NV(>0.1)=   0     16.00e < EF      0.00e >EF  Err=0.0D+00
 GapD=    0.117 DampG=1.000 DampE=1.000 DampFc=1.0000 IDamp=-1.
 RMSDP=2.42D-04 MaxDP=2.22D-03 DE=-1.42D-03 OVMax= 5.45D-03

 Cycle   5  Pass 1  IDiag  1:
 E= -191.303157888525     Delta-E=       -0.000126231818 Rises=F Damp=F
 DIIS: error= 4.75D-04 at cycle   5 NSaved=   5.
 NSaved= 5 IEnMin= 5 EnMin= -191.303157888525     IErMin= 5 ErrMin= 4.75D-04
 ErrMax= 4.75D-04  0.00D+00 EMaxC= 1.00D+00 BMatC= 8.10D-06 BMatP= 1.20D-04
 IDIUse=1 WtCom= 1.00D+00 WtEn= 0.00D+00
 Coeff-Com: -0.136D-01 0.165D+00 0.150D+00 0.261D+00 0.438D+00
 Coeff:     -0.136D-01 0.165D+00 0.150D+00 0.261D+00 0.438D+00
 Gap=     0.118 Goal=     0.100 Shift=    0.000
 RMSDP=6.22D-05 MaxDP=7.65D-04 DE=-1.26D-04 OVMax= 1.37D-03

 Cycle   6  Pass 1  IDiag  1:
 E= -191.303166355776     Delta-E=       -0.000008467251 Rises=F Damp=F
 DIIS: error= 9.36D-05 at cycle   6 NSaved=   6.
 NSaved= 6 IEnMin= 6 EnMin= -191.303166355776     IErMin= 6 ErrMin= 9.36D-05
 ErrMax= 9.36D-05  0.00D+00 EMaxC= 1.00D+00 BMatC= 5.25D-07 BMatP= 8.10D-06
 IDIUse=1 WtCom= 1.00D+00 WtEn= 0.00D+00
 Coeff-Com: -0.185D-02 0.532D-05 0.318D-02 0.481D-01 0.218D+00 0.732D+00
 Coeff:     -0.185D-02 0.532D-05 0.318D-02 0.481D-01 0.218D+00 0.732D+00
 Gap=     0.118 Goal=     0.100 Shift=    0.000
 RMSDP=2.72D-05 MaxDP=3.29D-04 DE=-8.47D-06 OVMax= 6.69D-04

 Cycle   7  Pass 1  IDiag  1:
 E= -191.303166947449     Delta-E=       -0.000000591672 Rises=F Damp=F
 DIIS: error= 4.90D-05 at cycle   7 NSaved=   7.
 NSaved= 7 IEnMin= 7 EnMin= -191.303166947449     IErMin= 7 ErrMin= 4.90D-05
 ErrMax= 4.90D-05  0.00D+00 EMaxC= 1.00D+00 BMatC= 9.99D-08 BMatP= 5.25D-07
 IDIUse=1 WtCom= 1.00D+00 WtEn= 0.00D+00
 Coeff-Com: -0.325D-03-0.895D-02-0.802D-02 0.174D-01 0.102D+00 0.427D+00
 Coeff-Com:  0.471D+00
 Coeff:     -0.325D-03-0.895D-02-0.802D-02 0.174D-01 0.102D+00 0.427D+00
 Coeff:      0.471D+00
 Gap=     0.118 Goal=     0.100 Shift=    0.000
 RMSDP=9.04D-06 MaxDP=9.67D-05 DE=-5.92D-07 OVMax= 1.40D-04

 Cycle   8  Pass 1  IDiag  1:
 E= -191.303167061028     Delta-E=       -0.000000113580 Rises=F Damp=F
 DIIS: error= 2.07D-05 at cycle   8 NSaved=   8.
 NSaved= 8 IEnMin= 8 EnMin= -191.303167061028     IErMin= 8 ErrMin= 2.07D-05
 ErrMax= 2.07D-05  0.00D+00 EMaxC= 1.00D+00 BMatC= 1.51D-08 BMatP= 9.99D-08
 IDIUse=1 WtCom= 1.00D+00 WtEn= 0.00D+00
 Coeff-Com:  0.419D-03-0.470D-02-0.677D-02-0.256D-02-0.110D-01 0.125D-01
 Coeff-Com:  0.190D+00 0.822D+00
 Coeff:      0.419D-03-0.470D-02-0.677D-02-0.256D-02-0.110D-01 0.125D-01
 Coeff:      0.190D+00 0.822D+00
 Gap=     0.118 Goal=     0.100 Shift=    0.000
 RMSDP=5.54D-06 MaxDP=8.40D-05 DE=-1.14D-07 OVMax= 7.65D-05

 Cycle   9  Pass 1  IDiag  1:
 E= -191.303167081722     Delta-E=       -0.000000020694 Rises=F Damp=F
 DIIS: error= 3.29D-06 at cycle   9 NSaved=   9.
 NSaved= 9 IEnMin= 9 EnMin= -191.303167081722     IErMin= 9 ErrMin= 3.29D-06
 ErrMax= 3.29D-06  0.00D+00 EMaxC= 1.00D+00 BMatC= 3.04D-10 BMatP= 1.51D-08
 IDIUse=1 WtCom= 1.00D+00 WtEn= 0.00D+00
 Coeff-Com:  0.103D-03-0.607D-03-0.120D-02-0.107D-02-0.676D-02-0.154D-01
 Coeff-Com: -0.271D-02 0.177D+00 0.851D+00
 Coeff:      0.103D-03-0.607D-03-0.120D-02-0.107D-02-0.676D-02-0.154D-01
 Coeff:     -0.271D-02 0.177D+00 0.851D+00
 Gap=     0.118 Goal=     0.100 Shift=    0.000
 RMSDP=9.78D-07 MaxDP=1.37D-05 DE=-2.07D-08 OVMax= 1.96D-05

 Cycle  10  Pass 1  IDiag  1:
 E= -191.303167082258     Delta-E=       -0.000000000536 Rises=F Damp=F
 DIIS: error= 4.84D-07 at cycle  10 NSaved=  10.
 NSaved=10 IEnMin=10 EnMin= -191.303167082258     IErMin=10 ErrMin= 4.84D-07
 ErrMax= 4.84D-07  0.00D+00 EMaxC= 1.00D+00 BMatC= 1.57D-11 BMatP= 3.04D-10
 IDIUse=1 WtCom= 1.00D+00 WtEn= 0.00D+00
 Coeff-Com: -0.845D-05 0.194D-03 0.207D-03-0.169D-05-0.611D-03-0.368D-02
 Coeff-Com: -0.192D-01-0.225D-01 0.243D+00 0.803D+00
 Coeff:     -0.845D-05 0.194D-03 0.207D-03-0.169D-05-0.611D-03-0.368D-02
 Coeff:     -0.192D-01-0.225D-01 0.243D+00 0.803D+00
 Gap=     0.118 Goal=     0.100 Shift=    0.000
 RMSDP=2.77D-07 MaxDP=3.69D-06 DE=-5.36D-10 OVMax= 5.66D-06

 Cycle  11  Pass 1  IDiag  1:
 E= -191.303167082288     Delta-E=       -0.000000000030 Rises=F Damp=F
 DIIS: error= 2.55D-07 at cycle  11 NSaved=  11.
 NSaved=11 IEnMin=11 EnMin= -191.303167082288     IErMin=11 ErrMin= 2.55D-07
 ErrMax= 2.55D-07  0.00D+00 EMaxC= 1.00D+00 BMatC= 1.19D-12 BMatP= 1.57D-11
 IDIUse=1 WtCom= 1.00D+00 WtEn= 0.00D+00
 Coeff-Com: -0.562D-05 0.438D-04 0.598D-04 0.738D-04 0.381D-03 0.882D-03
 Coeff-Com: -0.514D-03-0.141D-01-0.340D-01 0.422D-01 0.100D+01
 Coeff:     -0.562D-05 0.438D-04 0.598D-04 0.738D-04 0.381D-03 0.882D-03
 Coeff:     -0.514D-03-0.141D-01-0.340D-01 0.422D-01 0.100D+01
 Gap=     0.118 Goal=     0.100 Shift=    0.000
 RMSDP=6.19D-08 MaxDP=5.75D-07 DE=-3.01D-11 OVMax= 8.96D-07

 Cycle  12  Pass 1  IDiag  1:
 E= -191.303167082289     Delta-E=       -0.000000000001 Rises=F Damp=F
 DIIS: error= 1.30D-08 at cycle  12 NSaved=  12.
 NSaved=12 IEnMin=12 EnMin= -191.303167082289     IErMin=12 ErrMin= 1.30D-08
 ErrMax= 1.30D-08  0.00D+00 EMaxC= 1.00D+00 BMatC= 9.75D-15 BMatP= 1.19D-12
 IDIUse=1 WtCom= 1.00D+00 WtEn= 0.00D+00
 Coeff-Com: -0.976D-07-0.318D-05-0.234D-05 0.205D-05 0.536D-04 0.144D-03
 Coeff-Com:  0.379D-03 0.245D-03-0.585D-02-0.131D-01 0.157D-01 0.100D+01
 Coeff:     -0.976D-07-0.318D-05-0.234D-05 0.205D-05 0.536D-04 0.144D-03
 Coeff:      0.379D-03 0.245D-03-0.585D-02-0.131D-01 0.157D-01 0.100D+01
 Gap=     0.118 Goal=     0.100 Shift=    0.000
 RMSDP=4.43D-09 MaxDP=3.46D-08 DE=-9.09D-13 OVMax= 8.60D-08

 SCF Done:  E(RB3LYP) =  -191.303167082     A.U. after   12 cycles
            NFock= 12  Conv=0.44D-08     -V/T= 2.0054
 KE= 1.902779508164D+02 PE=-6.906280412970D+02 EE= 1.851436539678D+02
 Leave Link  502 at Fri Apr 01 19:47:29 2022, MaxMem=    33554432 cpu:         1.0
 (Enter C:\Program Files\G09W\l701.exe)
 Compute integral first derivatives.
 ... and contract with generalized density number  0.
 R6Disp: Adding Grimme-D3 dispersion energy 1st derivatives to the gradient.
 PrsmSu:  requested number of processors reduced to:  10 ShMem   1 Linda.
 Leave Link  701 at Fri Apr 01 19:47:29 2022, MaxMem=    33554432 cpu:         0.0
 (Enter C:\Program Files\G09W\l702.exe)
 L702 exits ... SP integral derivatives will be done elsewhere.
 Leave Link  702 at Fri Apr 01 19:47:30 2022, MaxMem=    33554432 cpu:         0.0
 (Enter C:\Program Files\G09W\l703.exe)
 Compute integral first derivatives, UseDBF=F ICtDFT=           0.
 Integral derivatives from FoFJK, PRISM(SPDF).
 Calling FoFJK, ICntrl=      2127 FMM=F ISym2X=0 I1Cent= 0 IOpClX= 0 NMat=1 NMatS=1 NMatT=0.
 FoFJK:  IHMeth= 1 ICntrl=    2127 DoSepK=F KAlg= 0 I1Cent=   0 FoldK=F
 IRaf=         0 NMat=   1 IRICut=       1 DoRegI=T DoRafI=F ISym2E= 0.
 FoFCou: FMM=F IPFlag=           0 FMFlag=      100000 FMFlg1=         800
         NFxFlg=           0 DoJE=F BraDBF=F KetDBF=F FulRan=T
         wScrn=  0.000000 ICntrl=    2127 IOpCl=  0 I1Cent=           0 NGrid=           0
         NMat0=    1 NMatS0=      1 NMatT0=    0 NMatD0=    1 NMtDS0=    0 NMtDT0=    0
 Symmetry not used in FoFCou.
 Leave Link  703 at Fri Apr 01 19:47:30 2022, MaxMem=    33554432 cpu:         0.0
 (Enter C:\Program Files\G09W\l716.exe)
 Dipole        = 1.00423759D+00 1.40441427D+00-3.71551175D-01
 -------------------------------------------------------------------
 Center     Atomic                   Forces (Hartrees/Bohr)
 Number     Number              X              Y              Z
 -------------------------------------------------------------------
      1        6           0.003286259    0.004620596   -0.000200041
      2        6           0.007132874    0.009952059    0.008097605
      3        6          -0.011403358   -0.015935656    0.002915650
      4        6           0.006052486    0.008476102   -0.001689515
      5        6          -0.008300961   -0.011658257   -0.006855531
      6        1           0.002119016    0.001927560   -0.001133585
      7        1           0.001113684    0.002617596   -0.001134583
 -------------------------------------------------------------------
 Cartesian Forces:  Max     0.015935656 RMS     0.006976783
 Leave Link  716 at Fri Apr 01 19:47:30 2022, MaxMem=    33554432 cpu:         0.0
 (Enter C:\Program Files\G09W\l103.exe)

 GradGradGradGradGradGradGradGradGradGradGradGradGradGradGradGradGradGrad
 Berny optimization.
 Using GEDIIS/GDIIS optimizer.
 FormGI is forming the generalized inverse of G from B-inverse, IUseBI=4.
 Internal  Forces:  Max     0.014963473 RMS     0.005266342
 Search for a local minimum.
 Step number   6 out of a maximum of   36
 All quantities printed in internal units (Hartrees-Bohrs-Radians)
 RMS Force = .52663D-02 SwitMx=.10000D-02 MixMth= 1
 Mixed Optimization -- RFO/linear search
 Update second derivatives using D2CorX and points    4    5    6
 DE= -3.41D-03 DEPred=-3.29D-03 R= 1.04D+00
 TightC=F SS=  1.41D+00  RLast= 2.16D-01 DXNew= 1.6060D+00 6.4831D-01
 Trust test= 1.04D+00 RLast= 2.16D-01 DXMaxT set to 9.55D-01
 ITU=  1  1  1  1  1  0
 Use linear search instead of GDIIS.
     Eigenvalues ---    0.00934   0.02194   0.02462   0.07070   0.08525
     Eigenvalues ---    0.10339   0.10877   0.21595   0.27194   0.31191
     Eigenvalues ---    0.34152   0.34827   0.62789   0.78974   1.54575
 RFO step:  Lambda=-6.27559778D-04 EMin= 9.34210341D-03
 Quartic linear search produced a step of  0.01326.
 Iteration  1 RMS(Cart)=  0.00628467 RMS(Int)=  0.00004260
 Iteration  2 RMS(Cart)=  0.00002942 RMS(Int)=  0.00002974
 Iteration  3 RMS(Cart)=  0.00000000 RMS(Int)=  0.00002974
 ITry= 1 IFail=0 DXMaxC= 1.20D-02 DCOld= 1.00D+10 DXMaxT= 9.55D-01 DXLimC= 3.00D+00 Rises=F
 Variable       Old X    -DE/DX   Delta X   Delta X   Delta X     New X
                                 (Linear)    (Quad)   (Total)
    R1        2.39510  -0.00472  -0.00013   0.00031   0.00017   2.39527
    R2        2.95484  -0.01300  -0.00051  -0.00893  -0.00944   2.94540
    R3        3.18438  -0.00179   0.00075   0.00290   0.00365   3.18803
    R4        2.54520  -0.01496   0.00062  -0.00738  -0.00676   2.53844
    R5        2.82719   0.00572  -0.00173   0.01312   0.01139   2.83858
    R6        2.05168   0.00198   0.00017   0.00445   0.00462   2.05630
    R7        2.05165   0.00198   0.00017   0.00446   0.00463   2.05628
    A1        1.97645  -0.00888  -0.00034  -0.00886  -0.00919   1.96726
    A2        2.12782   0.00994  -0.00006   0.01041   0.01034   2.13816
    A3        2.70389   0.00171   0.00010  -0.00551  -0.00540   2.69849
    A4        1.24660  -0.00679  -0.00023  -0.00339  -0.00363   1.24297
    A5        1.37003   0.00401   0.00054   0.00735   0.00787   1.37790
    A6        1.99820  -0.00101  -0.00025   0.00192   0.00158   1.99978
    A7        1.99872  -0.00104  -0.00026   0.00181   0.00146   2.00019
    A8        2.01009   0.00077   0.00065   0.00660   0.00723   2.01732
    A9        2.01057   0.00074   0.00065   0.00647   0.00709   2.01767
   A10        1.99456  -0.00178  -0.00077  -0.01569  -0.01651   1.97805
    D1        0.00017   0.00001   0.00001   0.00001   0.00002   0.00019
    D2       -0.00029   0.00000   0.00000   0.00000   0.00000  -0.00029
    D3        1.96488   0.00251   0.00096   0.01021   0.01115   1.97603
    D4       -1.96597  -0.00249  -0.00096  -0.01006  -0.01101  -1.97698
    D5        0.00010   0.00000   0.00000  -0.00002  -0.00003   0.00007
    D6       -0.00075   0.00000   0.00000   0.00006   0.00006  -0.00069
    D7        0.00086   0.00001   0.00001  -0.00006  -0.00005   0.00081
    D8       -1.95083  -0.00055   0.00012  -0.00509  -0.00502  -1.95585
    D9        1.95311   0.00054  -0.00011   0.00487   0.00480   1.95791
         Item               Value     Threshold  Converged?
 Maximum Force            0.014963     0.000450     NO 
 RMS     Force            0.005266     0.000300     NO 
 Maximum Displacement     0.011960     0.001800     NO 
 RMS     Displacement     0.006286     0.001200     NO 
 Predicted change in Energy=-3.152616D-04
 Lowest energy point so far.  Saving SCF results.
 GradGradGradGradGradGradGradGradGradGradGradGradGradGradGradGradGradGrad

 Leave Link  103 at Fri Apr 01 19:47:31 2022, MaxMem=    33554432 cpu:         0.0
 (Enter C:\Program Files\G09W\l202.exe)
                          Input orientation:                          
 ---------------------------------------------------------------------
 Center     Atomic      Atomic             Coordinates (Angstroms)
 Number     Number       Type             X           Y           Z
 ---------------------------------------------------------------------
      1          6           0       -0.359169   -0.522277   -1.140614
      2          6           0       -1.039155   -1.474163   -0.652613
      3          6           0       -0.434081   -0.630696    0.801208
      4          6           0       -1.205706   -1.710341    1.009481
      5          6           0        0.287152    0.378944   -0.045429
      6          1           0        1.373697    0.334798   -0.006176
      7          1           0       -0.104766    1.393207   -0.004055
 ---------------------------------------------------------------------
                    Distance matrix (angstroms):
                    1          2          3          4          5
     1  C    0.000000
     2  C    1.267522   0.000000
     3  C    1.946288   1.786378   0.000000
     4  C    2.598273   1.687031   1.343285   0.000000
     5  C    1.558640   2.358340   1.502114   2.776071   0.000000
     6  H    2.241506   3.084165   2.202751   3.444919   1.088149
     7  H    2.241777   3.084723   2.202970   3.445479   1.088136
                    6          7
     6  H    0.000000
     7  H    1.818264   0.000000
 Symmetry turned off by external request.
 Stoichiometry    C5H2
 Framework group  C1[X(C5H2)]
 Deg. of freedom    15
 Full point group                 C1      NOp   1
 Rotational constants (GHZ):     13.4825771      7.7762287      5.0975193
 Leave Link  202 at Fri Apr 01 19:47:31 2022, MaxMem=    33554432 cpu:         0.0
 (Enter C:\Program Files\G09W\l301.exe)
 Standard basis: 6-31 (6D, 7F)
 Ernie: Thresh=  0.10000D-02 Tol=  0.10000D-05 Strict=F.
    49 basis functions,   118 primitive gaussians,    49 cartesian basis functions
    16 alpha electrons       16 beta electrons
       nuclear repulsion energy       123.8772950705 Hartrees.
 IExCor=  402 DFT=T Ex+Corr=B3LYP ExCW=0 ScaHFX=  0.200000
 ScaDFX=  0.800000  0.720000  1.000000  0.810000 ScalE2=  1.000000  1.000000
 IRadAn=      5 IRanWt=     -1 IRanGd=            0 ICorTp=0 IEmpDi=131
 NAtoms=    7 NActive=    7 NUniq=    7 SFac= 1.00D+00 NAtFMM=   60 NAOKFM=F Big=F
 Integral buffers will be    131072 words long.
 Raffenetti 2 integral format.
 Two-electron integral symmetry is turned off.
 R6Disp:  Grimme-D3 Dispersion energy=       -0.0014768877 Hartrees.
 Nuclear repulsion after empirical dispersion term =      123.8758181828 Hartrees.
 Leave Link  301 at Fri Apr 01 19:47:31 2022, MaxMem=    33554432 cpu:         0.0
 (Enter C:\Program Files\G09W\l302.exe)
 NPDir=0 NMtPBC=     1 NCelOv=     1 NCel=       1 NClECP=     1 NCelD=      1
         NCelK=      1 NCelE2=     1 NClLst=     1 CellRange=     0.0.
 One-electron integrals computed using PRISM.
 PrsmSu:  requested number of processors reduced to:  10 ShMem   1 Linda.
 NBasis=    49 RedAO= T EigKep=  2.77D-03  NBF=    49
 NBsUse=    49 1.00D-06 EigRej= -1.00D+00 NBFU=    49
 Precomputing XC quadrature grid using
 IXCGrd= 4 IRadAn=           5 IRanWt=          -1 IRanGd=           0 AccXCQ= 0.00D+00.
 Generated NRdTot=       0 NPtTot=           0 NUsed=           0 NTot=          32
 NSgBfM=    49    49    49    49    49 MxSgAt=     7 MxSgA2=     7.
 Leave Link  302 at Fri Apr 01 19:47:32 2022, MaxMem=    33554432 cpu:         0.0
 (Enter C:\Program Files\G09W\l303.exe)
 DipDrv:  MaxL=1.
 Leave Link  303 at Fri Apr 01 19:47:32 2022, MaxMem=    33554432 cpu:         0.0
 (Enter C:\Program Files\G09W\l401.exe)
 Initial guess from the checkpoint file:  "D:\TMP\Gau-4512.chk"
 B after Tr=    -0.001336   -0.001919    0.004069
         Rot=    1.000000   -0.000512    0.000367    0.000009 Ang=  -0.07 deg.
 Guess basis will be translated and rotated to current coordinates.
 JPrj=2 DoOrth=T DoCkMO=T.
 Leave Link  401 at Fri Apr 01 19:47:32 2022, MaxMem=    33554432 cpu:         0.0
 (Enter C:\Program Files\G09W\l502.exe)
 Closed shell SCF:
 Using DIIS extrapolation, IDIIS=    10.
 Two-electron integral symmetry not used.
 Keep R1 ints in memory in canonical form, NReq=1884742.
 IVT=      262321 IEndB=      262321 NGot=    33554432 MDV=    32541187
 LenX=    32541187 LenY=    32538345
 Requested convergence on RMS density matrix=1.00D-08 within 500 cycles.
 Requested convergence on MAX density matrix=1.00D-06.
 Requested convergence on             energy=1.00D-06.
 Level shift goal  0.100 maximum shift  0.100.
 No special actions if energy rises.
 Dynamic level shift is on during FON iterations.
 FoFCou: FMM=F IPFlag=           0 FMFlag=           0 FMFlg1=           0
         NFxFlg=           0 DoJE=F BraDBF=F KetDBF=F FulRan=T
         wScrn=  0.000000 ICntrl=     600 IOpCl=  0 I1Cent=           0 NGrid=           0
         NMat0=    1 NMatS0=   1225 NMatT0=    0 NMatD0=    1 NMtDS0=    0 NMtDT0=    0
 Symmetry not used in FoFCou.

 Cycle   1  Pass 1  IDiag  1:
 E= -191.303606434396    
 DIIS: error= 4.54D-04 at cycle   1 NSaved=   1.
 NSaved= 1 IEnMin= 1 EnMin= -191.303606434396     IErMin= 1 ErrMin= 4.54D-04
 ErrMax= 4.54D-04  0.00D+00 EMaxC= 1.00D+00 BMatC= 3.36D-05 BMatP= 3.36D-05
 IDIUse=1 WtCom= 1.00D+00 WtEn= 0.00D+00
 Coeff-Com:  0.100D+01
 Coeff:      0.100D+01
 Gap=     0.816 Goal=     0.100 Shift=    0.000
 RMSDP=3.92D-04 MaxDP=2.97D-03              OVMax= 7.49D-03

 Cycle   2  Pass 1  IDiag  1:
 E= -191.303691294125     Delta-E=       -0.000084859728 Rises=F Damp=F
 DIIS: error= 2.49D-04 at cycle   2 NSaved=   2.
 NSaved= 2 IEnMin= 2 EnMin= -191.303691294125     IErMin= 2 ErrMin= 2.49D-04
 ErrMax= 2.49D-04  0.00D+00 EMaxC= 1.00D+00 BMatC= 5.00D-06 BMatP= 3.36D-05
 IDIUse=1 WtCom= 1.00D+00 WtEn= 0.00D+00
 Coeff-Com:  0.108D+00 0.892D+00
 Coeff:      0.108D+00 0.892D+00
 Gap=     0.118 Goal=     0.100 Shift=    0.000
 RMSDP=1.12D-04 MaxDP=9.92D-04 DE=-8.49D-05 OVMax= 2.08D-03

 Cycle   3  Pass 1  IDiag  1:
 E= -191.303680906258     Delta-E=        0.000010387867 Rises=F Damp=F
 DIIS: error= 5.43D-04 at cycle   3 NSaved=   3.
 NSaved= 3 IEnMin= 2 EnMin= -191.303691294125     IErMin= 2 ErrMin= 2.49D-04
 ErrMax= 5.43D-04  0.00D+00 EMaxC= 1.00D+00 BMatC= 1.51D-05 BMatP= 5.00D-06
 IDIUse=1 WtCom= 1.00D+00 WtEn= 0.00D+00
 Coeff-Com: -0.131D-01 0.652D+00 0.361D+00
 Coeff:     -0.131D-01 0.652D+00 0.361D+00
 Gap=     0.118 Goal=   None    Shift=    0.000
 RMSDP=9.33D-05 MaxDP=1.06D-03 DE= 1.04D-05 OVMax= 2.64D-03

 Cycle   4  Pass 1  IDiag  1:
 E= -191.303695420397     Delta-E=       -0.000014514139 Rises=F Damp=F
 DIIS: error= 3.04D-04 at cycle   4 NSaved=   4.
 NSaved= 4 IEnMin= 4 EnMin= -191.303695420397     IErMin= 2 ErrMin= 2.49D-04
 ErrMax= 3.04D-04  0.00D+00 EMaxC= 1.00D+00 BMatC= 2.50D-06 BMatP= 5.00D-06
 IDIUse=1 WtCom= 1.00D+00 WtEn= 0.00D+00
 Coeff-Com: -0.321D-01 0.386D+00 0.295D+00 0.352D+00
 Coeff:     -0.321D-01 0.386D+00 0.295D+00 0.352D+00
 Gap=     0.118 Goal=     0.100 Shift=    0.000
 RMSDP=3.22D-05 MaxDP=2.44D-04 DE=-1.45D-05 OVMax= 5.16D-04

 Cycle   5  Pass 1  IDiag  1:
 E= -191.303697999003     Delta-E=       -0.000002578607 Rises=F Damp=F
 DIIS: error= 5.01D-05 at cycle   5 NSaved=   5.
 NSaved= 5 IEnMin= 5 EnMin= -191.303697999003     IErMin= 5 ErrMin= 5.01D-05
 ErrMax= 5.01D-05  0.00D+00 EMaxC= 1.00D+00 BMatC= 1.08D-07 BMatP= 2.50D-06
 IDIUse=1 WtCom= 1.00D+00 WtEn= 0.00D+00
 Coeff-Com: -0.133D-01 0.129D+00 0.137D+00 0.190D+00 0.557D+00
 Coeff:     -0.133D-01 0.129D+00 0.137D+00 0.190D+00 0.557D+00
 Gap=     0.118 Goal=     0.100 Shift=    0.000
 RMSDP=1.27D-05 MaxDP=1.13D-04 DE=-2.58D-06 OVMax= 2.81D-04

 Cycle   6  Pass 1  IDiag  1:
 E= -191.303698090917     Delta-E=       -0.000000091914 Rises=F Damp=F
 DIIS: error= 4.29D-05 at cycle   6 NSaved=   6.
 NSaved= 6 IEnMin= 6 EnMin= -191.303698090917     IErMin= 6 ErrMin= 4.29D-05
 ErrMax= 4.29D-05  0.00D+00 EMaxC= 1.00D+00 BMatC= 5.39D-08 BMatP= 1.08D-07
 IDIUse=1 WtCom= 1.00D+00 WtEn= 0.00D+00
 Coeff-Com:  0.155D-03-0.361D-01 0.123D-01 0.663D-02 0.441D+00 0.576D+00
 Coeff:      0.155D-03-0.361D-01 0.123D-01 0.663D-02 0.441D+00 0.576D+00
 Gap=     0.118 Goal=     0.100 Shift=    0.000
 RMSDP=7.00D-06 MaxDP=9.50D-05 DE=-9.19D-08 OVMax= 9.65D-05

 Cycle   7  Pass 1  IDiag  1:
 E= -191.303698151506     Delta-E=       -0.000000060588 Rises=F Damp=F
 DIIS: error= 9.39D-06 at cycle   7 NSaved=   7.
 NSaved= 7 IEnMin= 7 EnMin= -191.303698151506     IErMin= 7 ErrMin= 9.39D-06
 ErrMax= 9.39D-06  0.00D+00 EMaxC= 1.00D+00 BMatC= 2.38D-09 BMatP= 5.39D-08
 IDIUse=1 WtCom= 1.00D+00 WtEn= 0.00D+00
 Coeff-Com:  0.127D-02-0.259D-01-0.565D-02-0.258D-01 0.141D+00 0.202D+00
 Coeff-Com:  0.713D+00
 Coeff:      0.127D-02-0.259D-01-0.565D-02-0.258D-01 0.141D+00 0.202D+00
 Coeff:      0.713D+00
 Gap=     0.118 Goal=     0.100 Shift=    0.000
 RMSDP=2.42D-06 MaxDP=3.20D-05 DE=-6.06D-08 OVMax= 2.94D-05

 Cycle   8  Pass 1  IDiag  1:
 E= -191.303698154273     Delta-E=       -0.000000002768 Rises=F Damp=F
 DIIS: error= 3.25D-06 at cycle   8 NSaved=   8.
 NSaved= 8 IEnMin= 8 EnMin= -191.303698154273     IErMin= 8 ErrMin= 3.25D-06
 ErrMax= 3.25D-06  0.00D+00 EMaxC= 1.00D+00 BMatC= 6.90D-10 BMatP= 2.38D-09
 IDIUse=1 WtCom= 1.00D+00 WtEn= 0.00D+00
 Coeff-Com:  0.813D-03-0.103D-01-0.614D-02-0.205D-01 0.135D-01 0.159D-01
 Coeff-Com:  0.481D+00 0.526D+00
 Coeff:      0.813D-03-0.103D-01-0.614D-02-0.205D-01 0.135D-01 0.159D-01
 Coeff:      0.481D+00 0.526D+00
 Gap=     0.118 Goal=     0.100 Shift=    0.000
 RMSDP=8.96D-07 MaxDP=9.74D-06 DE=-2.77D-09 OVMax= 1.60D-05

 Cycle   9  Pass 1  IDiag  1:
 E= -191.303698155220     Delta-E=       -0.000000000947 Rises=F Damp=F
 DIIS: error= 3.10D-07 at cycle   9 NSaved=   9.
 NSaved= 9 IEnMin= 9 EnMin= -191.303698155220     IErMin= 9 ErrMin= 3.10D-07
 ErrMax= 3.10D-07  0.00D+00 EMaxC= 1.00D+00 BMatC= 1.16D-11 BMatP= 6.90D-10
 IDIUse=1 WtCom= 1.00D+00 WtEn= 0.00D+00
 Coeff-Com:  0.138D-03-0.985D-03-0.144D-02-0.362D-02-0.424D-02-0.118D-01
 Coeff-Com:  0.924D-01 0.158D+00 0.771D+00
 Coeff:      0.138D-03-0.985D-03-0.144D-02-0.362D-02-0.424D-02-0.118D-01
 Coeff:      0.924D-01 0.158D+00 0.771D+00
 Gap=     0.118 Goal=     0.100 Shift=    0.000
 RMSDP=1.34D-07 MaxDP=1.21D-06 DE=-9.47D-10 OVMax= 2.38D-06

 Cycle  10  Pass 1  IDiag  1:
 E= -191.303698155236     Delta-E=       -0.000000000016 Rises=F Damp=F
 DIIS: error= 1.12D-07 at cycle  10 NSaved=  10.
 NSaved=10 IEnMin=10 EnMin= -191.303698155236     IErMin=10 ErrMin= 1.12D-07
 ErrMax= 1.12D-07  0.00D+00 EMaxC= 1.00D+00 BMatC= 8.99D-13 BMatP= 1.16D-11
 IDIUse=1 WtCom= 1.00D+00 WtEn= 0.00D+00
 Coeff-Com: -0.559D-05 0.350D-03-0.138D-03 0.395D-03-0.241D-02-0.543D-02
 Coeff-Com: -0.263D-02 0.178D-01 0.237D+00 0.755D+00
 Coeff:     -0.559D-05 0.350D-03-0.138D-03 0.395D-03-0.241D-02-0.543D-02
 Coeff:     -0.263D-02 0.178D-01 0.237D+00 0.755D+00
 Gap=     0.118 Goal=     0.100 Shift=    0.000
 RMSDP=3.99D-08 MaxDP=3.91D-07 DE=-1.56D-11 OVMax= 7.65D-07

 Cycle  11  Pass 1  IDiag  1:
 E= -191.303698155236     Delta-E=        0.000000000000 Rises=F Damp=F
 DIIS: error= 1.11D-08 at cycle  11 NSaved=  11.
 NSaved=11 IEnMin=11 EnMin= -191.303698155236     IErMin=11 ErrMin= 1.11D-08
 ErrMax= 1.11D-08  0.00D+00 EMaxC= 1.00D+00 BMatC= 9.63D-15 BMatP= 8.99D-13
 IDIUse=1 WtCom= 1.00D+00 WtEn= 0.00D+00
 Coeff-Com: -0.535D-05 0.605D-04 0.334D-04 0.150D-03 0.561D-04-0.145D-03
 Coeff-Com: -0.320D-02-0.358D-02-0.148D-01 0.382D-01 0.983D+00
 Coeff:     -0.535D-05 0.605D-04 0.334D-04 0.150D-03 0.561D-04-0.145D-03
 Coeff:     -0.320D-02-0.358D-02-0.148D-01 0.382D-01 0.983D+00
 Gap=     0.118 Goal=     0.100 Shift=    0.000
 RMSDP=4.32D-09 MaxDP=4.26D-08 DE=-1.14D-13 OVMax= 7.02D-08

 SCF Done:  E(RB3LYP) =  -191.303698155     A.U. after   11 cycles
            NFock= 11  Conv=0.43D-08     -V/T= 2.0054
 KE= 1.902687534593D+02 PE=-6.905688222796D+02 EE= 1.851205524822D+02
 Leave Link  502 at Fri Apr 01 19:47:34 2022, MaxMem=    33554432 cpu:         1.0
 (Enter C:\Program Files\G09W\l701.exe)
 Compute integral first derivatives.
 ... and contract with generalized density number  0.
 R6Disp: Adding Grimme-D3 dispersion energy 1st derivatives to the gradient.
 PrsmSu:  requested number of processors reduced to:  10 ShMem   1 Linda.
 Leave Link  701 at Fri Apr 01 19:47:34 2022, MaxMem=    33554432 cpu:         0.0
 (Enter C:\Program Files\G09W\l702.exe)
 L702 exits ... SP integral derivatives will be done elsewhere.
 Leave Link  702 at Fri Apr 01 19:47:35 2022, MaxMem=    33554432 cpu:         1.0
 (Enter C:\Program Files\G09W\l703.exe)
 Compute integral first derivatives, UseDBF=F ICtDFT=           0.
 Integral derivatives from FoFJK, PRISM(SPDF).
 Calling FoFJK, ICntrl=      2127 FMM=F ISym2X=0 I1Cent= 0 IOpClX= 0 NMat=1 NMatS=1 NMatT=0.
 FoFJK:  IHMeth= 1 ICntrl=    2127 DoSepK=F KAlg= 0 I1Cent=   0 FoldK=F
 IRaf=         0 NMat=   1 IRICut=       1 DoRegI=T DoRafI=F ISym2E= 0.
 FoFCou: FMM=F IPFlag=           0 FMFlag=      100000 FMFlg1=         800
         NFxFlg=           0 DoJE=F BraDBF=F KetDBF=F FulRan=T
         wScrn=  0.000000 ICntrl=    2127 IOpCl=  0 I1Cent=           0 NGrid=           0
         NMat0=    1 NMatS0=      1 NMatT0=    0 NMatD0=    1 NMtDS0=    0 NMtDT0=    0
 Symmetry not used in FoFCou.
 Leave Link  703 at Fri Apr 01 19:47:35 2022, MaxMem=    33554432 cpu:         0.0
 (Enter C:\Program Files\G09W\l716.exe)
 Dipole        = 9.96756967D-01 1.39389138D+00-3.63196739D-01
 -------------------------------------------------------------------
 Center     Atomic                   Forces (Hartrees/Bohr)
 Number     Number              X              Y              Z
 -------------------------------------------------------------------
      1        6           0.001914509    0.002694995    0.000068598
      2        6           0.006433977    0.008974956    0.009114360
      3        6          -0.007819120   -0.010929227    0.000648466
      4        6           0.004774014    0.006690388   -0.003615880
      5        6          -0.006377773   -0.008952276   -0.005225474
      6        1           0.000499036    0.000797930   -0.000492892
      7        1           0.000575358    0.000723235   -0.000497176
 -------------------------------------------------------------------
 Cartesian Forces:  Max     0.010929227 RMS     0.005468261
 Leave Link  716 at Fri Apr 01 19:47:35 2022, MaxMem=    33554432 cpu:         0.0
 (Enter C:\Program Files\G09W\l103.exe)

 GradGradGradGradGradGradGradGradGradGradGradGradGradGradGradGradGradGrad
 Berny optimization.
 Using GEDIIS/GDIIS optimizer.
 FormGI is forming the generalized inverse of G from B-inverse, IUseBI=4.
 Internal  Forces:  Max     0.011725083 RMS     0.004309063
 Search for a local minimum.
 Step number   7 out of a maximum of   36
 All quantities printed in internal units (Hartrees-Bohrs-Radians)
 RMS Force = .43091D-02 SwitMx=.10000D-02 MixMth= 1
 Mixed Optimization -- RFO/linear search
 Update second derivatives using D2CorX and points    4    5    6    7
 DE= -5.31D-04 DEPred=-3.15D-04 R= 1.68D+00
 TightC=F SS=  1.41D+00  RLast= 3.59D-02 DXNew= 1.6060D+00 1.0775D-01
 Trust test= 1.68D+00 RLast= 3.59D-02 DXMaxT set to 9.55D-01
 ITU=  1  1  1  1  1  1  0
 Use linear search instead of GDIIS.
     Eigenvalues ---    0.00931   0.02200   0.02462   0.07899   0.08580
     Eigenvalues ---    0.08669   0.10787   0.21026   0.23553   0.32533
     Eigenvalues ---    0.34150   0.34155   0.44408   0.76137   0.90730
 RFO step:  Lambda=-7.24752003D-04 EMin= 9.30531180D-03
 Quartic linear search produced a step of  2.00000.
 Iteration  1 RMS(Cart)=  0.01666325 RMS(Int)=  0.00024714
 Iteration  2 RMS(Cart)=  0.00018960 RMS(Int)=  0.00010085
 Iteration  3 RMS(Cart)=  0.00000002 RMS(Int)=  0.00010085
 ITry= 1 IFail=0 DXMaxC= 4.00D-02 DCOld= 1.00D+10 DXMaxT= 9.55D-01 DXLimC= 3.00D+00 Rises=F
 Variable       Old X    -DE/DX   Delta X   Delta X   Delta X     New X
                                 (Linear)    (Quad)   (Total)
    R1        2.39527  -0.00496   0.00034  -0.00416  -0.00380   2.39147
    R2        2.94540  -0.01066  -0.01888  -0.01476  -0.03360   2.91180
    R3        3.18803  -0.00395   0.00729  -0.01051  -0.00323   3.18480
    R4        2.53844  -0.01173  -0.01351  -0.00555  -0.01909   2.51935
    R5        2.83858   0.00212   0.02278  -0.01127   0.01150   2.85009
    R6        2.05630   0.00045   0.00924  -0.00327   0.00598   2.06228
    R7        2.05628   0.00045   0.00926  -0.00326   0.00600   2.06228
    A1        1.96726  -0.00768  -0.01838  -0.01994  -0.03820   1.92906
    A2        2.13816   0.00879   0.02069   0.02306   0.04381   2.18197
    A3        2.69849   0.00165  -0.01079   0.01536   0.00458   2.70308
    A4        1.24297  -0.00575  -0.00725  -0.02044  -0.02773   1.21524
    A5        1.37790   0.00300   0.01574   0.00195   0.01753   1.39542
    A6        1.99978  -0.00072   0.00316   0.00832   0.01131   2.01109
    A7        2.00019  -0.00074   0.00293   0.00823   0.01100   2.01119
    A8        2.01732   0.00005   0.01447  -0.01138   0.00287   2.02020
    A9        2.01767   0.00003   0.01419  -0.01139   0.00259   2.02026
   A10        1.97805  -0.00068  -0.03303   0.00395  -0.02915   1.94890
    D1        0.00019   0.00001   0.00004   0.00002   0.00006   0.00025
    D2       -0.00029   0.00000   0.00000  -0.00002  -0.00002  -0.00031
    D3        1.97603   0.00130   0.02230  -0.01186   0.01059   1.98662
    D4       -1.97698  -0.00129  -0.02202   0.01183  -0.01033  -1.98731
    D5        0.00007   0.00000  -0.00005   0.00000  -0.00005   0.00002
    D6       -0.00069   0.00000   0.00012  -0.00008   0.00004  -0.00065
    D7        0.00081   0.00001  -0.00010   0.00009  -0.00001   0.00080
    D8       -1.95585  -0.00050  -0.01004  -0.01018  -0.02032  -1.97617
    D9        1.95791   0.00049   0.00960   0.01026   0.01997   1.97788
         Item               Value     Threshold  Converged?
 Maximum Force            0.011725     0.000450     NO 
 RMS     Force            0.004309     0.000300     NO 
 Maximum Displacement     0.039987     0.001800     NO 
 RMS     Displacement     0.016661     0.001200     NO 
 Predicted change in Energy=-8.384016D-04
 Lowest energy point so far.  Saving SCF results.
 GradGradGradGradGradGradGradGradGradGradGradGradGradGradGradGradGradGrad

 Leave Link  103 at Fri Apr 01 19:47:36 2022, MaxMem=    33554432 cpu:         0.0
 (Enter C:\Program Files\G09W\l202.exe)
                          Input orientation:                          
 ---------------------------------------------------------------------
 Center     Atomic      Atomic             Coordinates (Angstroms)
 Number     Number       Type             X           Y           Z
 ---------------------------------------------------------------------
      1          6           0       -0.352576   -0.513010   -1.152901
      2          6           0       -1.024049   -1.453002   -0.636121
      3          6           0       -0.443443   -0.643835    0.799688
      4          6           0       -1.208167   -1.713699    1.018707
      5          6           0        0.278383    0.366558   -0.056316
      6          1           0        1.368184    0.337729   -0.006678
      7          1           0       -0.100359    1.388732   -0.004576
 ---------------------------------------------------------------------
                    Distance matrix (angstroms):
                    1          2          3          4          5
     1  C    0.000000
     2  C    1.265513   0.000000
     3  C    1.959076   1.747399   0.000000
     4  C    2.624799   1.685324   1.333184   0.000000
     5  C    1.540860   2.311558   1.508201   2.773621   0.000000
     6  H    2.235755   3.053800   2.212620   3.449254   1.091312
     7  H    2.235819   3.054097   2.212663   3.449554   1.091312
                    6          7
     6  H    0.000000
     7  H    1.805887   0.000000
 Symmetry turned off by external request.
 Stoichiometry    C5H2
 Framework group  C1[X(C5H2)]
 Deg. of freedom    15
 Full point group                 C1      NOp   1
 Rotational constants (GHZ):     13.7840292      7.7583679      5.1298550
 Leave Link  202 at Fri Apr 01 19:47:36 2022, MaxMem=    33554432 cpu:         0.0
 (Enter C:\Program Files\G09W\l301.exe)
 Standard basis: 6-31 (6D, 7F)
 Ernie: Thresh=  0.10000D-02 Tol=  0.10000D-05 Strict=F.
    49 basis functions,   118 primitive gaussians,    49 cartesian basis functions
    16 alpha electrons       16 beta electrons
       nuclear repulsion energy       124.3773802744 Hartrees.
 IExCor=  402 DFT=T Ex+Corr=B3LYP ExCW=0 ScaHFX=  0.200000
 ScaDFX=  0.800000  0.720000  1.000000  0.810000 ScalE2=  1.000000  1.000000
 IRadAn=      5 IRanWt=     -1 IRanGd=            0 ICorTp=0 IEmpDi=131
 NAtoms=    7 NActive=    7 NUniq=    7 SFac= 1.00D+00 NAtFMM=   60 NAOKFM=F Big=F
 Integral buffers will be    131072 words long.
 Raffenetti 2 integral format.
 Two-electron integral symmetry is turned off.
 R6Disp:  Grimme-D3 Dispersion energy=       -0.0014945043 Hartrees.
 Nuclear repulsion after empirical dispersion term =      124.3758857701 Hartrees.
 Leave Link  301 at Fri Apr 01 19:47:36 2022, MaxMem=    33554432 cpu:         0.0
 (Enter C:\Program Files\G09W\l302.exe)
 NPDir=0 NMtPBC=     1 NCelOv=     1 NCel=       1 NClECP=     1 NCelD=      1
         NCelK=      1 NCelE2=     1 NClLst=     1 CellRange=     0.0.
 One-electron integrals computed using PRISM.
 PrsmSu:  requested number of processors reduced to:  10 ShMem   1 Linda.
 NBasis=    49 RedAO= T EigKep=  2.70D-03  NBF=    49
 NBsUse=    49 1.00D-06 EigRej= -1.00D+00 NBFU=    49
 Precomputing XC quadrature grid using
 IXCGrd= 4 IRadAn=           5 IRanWt=          -1 IRanGd=           0 AccXCQ= 0.00D+00.
 Generated NRdTot=       0 NPtTot=           0 NUsed=           0 NTot=          32
 NSgBfM=    49    49    49    49    49 MxSgAt=     7 MxSgA2=     7.
 Leave Link  302 at Fri Apr 01 19:47:36 2022, MaxMem=    33554432 cpu:         0.0
 (Enter C:\Program Files\G09W\l303.exe)
 DipDrv:  MaxL=1.
 Leave Link  303 at Fri Apr 01 19:47:37 2022, MaxMem=    33554432 cpu:         0.0
 (Enter C:\Program Files\G09W\l401.exe)
 Initial guess from the checkpoint file:  "D:\TMP\Gau-4512.chk"
 B after Tr=     0.000370    0.000423    0.000592
         Rot=    1.000000   -0.000077    0.000050    0.000017 Ang=  -0.01 deg.
 Guess basis will be translated and rotated to current coordinates.
 JPrj=2 DoOrth=T DoCkMO=T.
 Generating alternative initial guess.
 ExpMin= 1.61D-01 ExpMax= 3.05D+03 ExpMxC= 4.57D+02 IAcc=2 IRadAn=         4 AccDes= 0.00D+00
 Harris functional with IExCor=  402 and IRadAn=       4 diagonalized for initial guess.
 HarFok:  IExCor=  402 AccDes= 0.00D+00 IRadAn=         4 IDoV= 1 UseB2=F ITyADJ=14
 ICtDFT=  3500011 ScaDFX=  1.000000  1.000000  1.000000  1.000000
 FoFCou: FMM=F IPFlag=           0 FMFlag=      100000 FMFlg1=           0
         NFxFlg=           0 DoJE=T BraDBF=F KetDBF=T FulRan=T
         wScrn=  0.000000 ICntrl=     500 IOpCl=  0 I1Cent=   200000004 NGrid=           0
         NMat0=    1 NMatS0=      1 NMatT0=    0 NMatD0=    1 NMtDS0=    0 NMtDT0=    0
 Symmetry not used in FoFCou.
 Harris En= -191.291759415719    
 Leave Link  401 at Fri Apr 01 19:47:37 2022, MaxMem=    33554432 cpu:         0.0
 (Enter C:\Program Files\G09W\l502.exe)
 Closed shell SCF:
 Using DIIS extrapolation, IDIIS=    10.
 Two-electron integral symmetry not used.
 Keep R1 ints in memory in canonical form, NReq=1884742.
 IVT=      262321 IEndB=      262321 NGot=    33554432 MDV=    32541187
 LenX=    32541187 LenY=    32538345
 Requested convergence on RMS density matrix=1.00D-08 within 500 cycles.
 Requested convergence on MAX density matrix=1.00D-06.
 Requested convergence on             energy=1.00D-06.
 Level shift goal  0.100 maximum shift  0.100.
 No special actions if energy rises.
 Dynamic level shift is on during FON iterations.
 FoFCou: FMM=F IPFlag=           0 FMFlag=           0 FMFlg1=           0
         NFxFlg=           0 DoJE=F BraDBF=F KetDBF=F FulRan=T
         wScrn=  0.000000 ICntrl=     600 IOpCl=  0 I1Cent=           0 NGrid=           0
         NMat0=    1 NMatS0=   1225 NMatT0=    0 NMatD0=    1 NMtDS0=    0 NMtDT0=    0
 Symmetry not used in FoFCou.

 Cycle   1  Pass 1  IDiag  1:
 E= -191.303508989674    
 DIIS: error= 1.75D-03 at cycle   1 NSaved=   1.
 NSaved= 1 IEnMin= 1 EnMin= -191.303508989674     IErMin= 1 ErrMin= 1.75D-03
 ErrMax= 1.75D-03  0.00D+00 EMaxC= 1.00D+00 BMatC= 3.97D-04 BMatP= 3.97D-04
 IDIUse=1 WtCom= 1.00D+00 WtEn= 0.00D+00
 Coeff-Com:  0.100D+01
 Coeff:      0.100D+01
 Gap=     0.817 Goal=     0.100 Shift=    0.000
 GapD=    0.817 DampG=2.000 DampE=1.000 DampFc=2.0000 IDamp=-1.
 RMSDP=1.25D-03 MaxDP=8.29D-03              OVMax= 2.84D-02

 Cycle   2  Pass 1  IDiag  1:
 E= -191.304564213942     Delta-E=       -0.001055224268 Rises=F Damp=F
 DIIS: error= 1.35D-03 at cycle   2 NSaved=   2.
 NSaved= 2 IEnMin= 2 EnMin= -191.304564213942     IErMin= 2 ErrMin= 1.35D-03
 ErrMax= 1.35D-03  0.00D+00 EMaxC= 1.00D+00 BMatC= 6.00D-05 BMatP= 3.97D-04
 IDIUse=1 WtCom= 1.00D+00 WtEn= 0.00D+00
 Coeff-Com:  0.858D-01 0.914D+00
 Coeff:      0.858D-01 0.914D+00
 Gap=     0.122 Goal=     0.100 Shift=    0.000
 GapD=    0.122 DampG=1.000 DampE=1.000 DampFc=1.0000 IDamp=-1.
 RMSDP=5.70D-04 MaxDP=5.19D-03 DE=-1.06D-03 OVMax= 8.20D-03

 Cycle   3  Pass 1  IDiag  1:
 E= -191.304308682114     Delta-E=        0.000255531827 Rises=F Damp=F
 DIIS: error= 3.51D-03 at cycle   3 NSaved=   3.
 NSaved= 3 IEnMin= 2 EnMin= -191.304564213942     IErMin= 2 ErrMin= 1.35D-03
 ErrMax= 3.51D-03  0.00D+00 EMaxC= 1.00D+00 BMatC= 3.08D-04 BMatP= 6.00D-05
 IDIUse=1 WtCom= 1.00D+00 WtEn= 0.00D+00
 Coeff-Com: -0.244D-01 0.722D+00 0.302D+00
 Coeff:     -0.244D-01 0.722D+00 0.302D+00
 Gap=     0.121 Goal=   None    Shift=    0.000
 RMSDP=3.93D-04 MaxDP=3.57D-03 DE= 2.56D-04 OVMax= 1.09D-02

 Cycle   4  Pass 1  IDiag  1:
 E= -191.304630467955     Delta-E=       -0.000321785841 Rises=F Damp=F
 DIIS: error= 7.42D-04 at cycle   4 NSaved=   4.
 NSaved= 4 IEnMin= 4 EnMin= -191.304630467955     IErMin= 4 ErrMin= 7.42D-04
 ErrMax= 7.42D-04  0.00D+00 EMaxC= 1.00D+00 BMatC= 1.69D-05 BMatP= 6.00D-05
 IDIUse=1 WtCom= 1.00D+00 WtEn= 0.00D+00
 Coeff-Com: -0.361D-01 0.393D+00 0.220D+00 0.423D+00
 Coeff:     -0.361D-01 0.393D+00 0.220D+00 0.423D+00
 Gap=     0.121 Goal=     0.100 Shift=    0.000
 RMSDP=8.70D-05 MaxDP=7.67D-04 DE=-3.22D-04 OVMax= 1.66D-03

 Cycle   5  Pass 1  IDiag  1:
 E= -191.304647269464     Delta-E=       -0.000016801509 Rises=F Damp=F
 DIIS: error= 2.15D-04 at cycle   5 NSaved=   5.
 NSaved= 5 IEnMin= 5 EnMin= -191.304647269464     IErMin= 5 ErrMin= 2.15D-04
 ErrMax= 2.15D-04  0.00D+00 EMaxC= 1.00D+00 BMatC= 1.78D-06 BMatP= 1.69D-05
 IDIUse=1 WtCom= 1.00D+00 WtEn= 0.00D+00
 Coeff-Com: -0.142D-01 0.116D+00 0.930D-01 0.271D+00 0.534D+00
 Coeff:     -0.142D-01 0.116D+00 0.930D-01 0.271D+00 0.534D+00
 Gap=     0.121 Goal=     0.100 Shift=    0.000
 RMSDP=4.21D-05 MaxDP=4.10D-04 DE=-1.68D-05 OVMax= 9.74D-04

 Cycle   6  Pass 1  IDiag  1:
 E= -191.304649229724     Delta-E=       -0.000001960260 Rises=F Damp=F
 DIIS: error= 7.39D-05 at cycle   6 NSaved=   6.
 NSaved= 6 IEnMin= 6 EnMin= -191.304649229724     IErMin= 6 ErrMin= 7.39D-05
 ErrMax= 7.39D-05  0.00D+00 EMaxC= 1.00D+00 BMatC= 3.52D-07 BMatP= 1.78D-06
 IDIUse=1 WtCom= 1.00D+00 WtEn= 0.00D+00
 Coeff-Com: -0.847D-03-0.212D-01 0.104D-01 0.466D-01 0.330D+00 0.635D+00
 Coeff:     -0.847D-03-0.212D-01 0.104D-01 0.466D-01 0.330D+00 0.635D+00
 Gap=     0.121 Goal=     0.100 Shift=    0.000
 RMSDP=1.84D-05 MaxDP=2.08D-04 DE=-1.96D-06 OVMax= 2.60D-04

 Cycle   7  Pass 1  IDiag  1:
 E= -191.304649621238     Delta-E=       -0.000000391514 Rises=F Damp=F
 DIIS: error= 3.45D-05 at cycle   7 NSaved=   7.
 NSaved= 7 IEnMin= 7 EnMin= -191.304649621238     IErMin= 7 ErrMin= 3.45D-05
 ErrMax= 3.45D-05  0.00D+00 EMaxC= 1.00D+00 BMatC= 3.92D-08 BMatP= 3.52D-07
 IDIUse=1 WtCom= 1.00D+00 WtEn= 0.00D+00
 Coeff-Com:  0.178D-02-0.282D-01-0.410D-02-0.168D-01 0.122D+00 0.340D+00
 Coeff-Com:  0.586D+00
 Coeff:      0.178D-02-0.282D-01-0.410D-02-0.168D-01 0.122D+00 0.340D+00
 Coeff:      0.586D+00
 Gap=     0.121 Goal=     0.100 Shift=    0.000
 RMSDP=7.47D-06 MaxDP=1.04D-04 DE=-3.92D-07 OVMax= 7.49D-05

 Cycle   8  Pass 1  IDiag  1:
 E= -191.304649667099     Delta-E=       -0.000000045861 Rises=F Damp=F
 DIIS: error= 9.26D-06 at cycle   8 NSaved=   8.
 NSaved= 8 IEnMin= 8 EnMin= -191.304649667099     IErMin= 8 ErrMin= 9.26D-06
 ErrMax= 9.26D-06  0.00D+00 EMaxC= 1.00D+00 BMatC= 4.03D-09 BMatP= 3.92D-08
 IDIUse=1 WtCom= 1.00D+00 WtEn= 0.00D+00
 Coeff-Com:  0.959D-03-0.131D-01-0.235D-02-0.158D-01 0.316D-01 0.117D+00
 Coeff-Com:  0.288D+00 0.593D+00
 Coeff:      0.959D-03-0.131D-01-0.235D-02-0.158D-01 0.316D-01 0.117D+00
 Coeff:      0.288D+00 0.593D+00
 Gap=     0.121 Goal=     0.100 Shift=    0.000
 RMSDP=2.31D-06 MaxDP=2.41D-05 DE=-4.59D-08 OVMax= 3.38D-05

 Cycle   9  Pass 1  IDiag  1:
 E= -191.304649671879     Delta-E=       -0.000000004781 Rises=F Damp=F
 DIIS: error= 3.90D-06 at cycle   9 NSaved=   9.
 NSaved= 9 IEnMin= 9 EnMin= -191.304649671879     IErMin= 9 ErrMin= 3.90D-06
 ErrMax= 3.90D-06  0.00D+00 EMaxC= 1.00D+00 BMatC= 6.19D-10 BMatP= 4.03D-09
 IDIUse=1 WtCom= 1.00D+00 WtEn= 0.00D+00
 Coeff-Com:  0.264D-03-0.249D-02-0.478D-03-0.688D-02-0.595D-02 0.382D-02
 Coeff-Com:  0.496D-01 0.360D+00 0.602D+00
 Coeff:      0.264D-03-0.249D-02-0.478D-03-0.688D-02-0.595D-02 0.382D-02
 Coeff:      0.496D-01 0.360D+00 0.602D+00
 Gap=     0.121 Goal=     0.100 Shift=    0.000
 RMSDP=9.33D-07 MaxDP=1.17D-05 DE=-4.78D-09 OVMax= 1.23D-05

 Cycle  10  Pass 1  IDiag  1:
 E= -191.304649672685     Delta-E=       -0.000000000805 Rises=F Damp=F
 DIIS: error= 6.58D-07 at cycle  10 NSaved=  10.
 NSaved=10 IEnMin=10 EnMin= -191.304649672685     IErMin=10 ErrMin= 6.58D-07
 ErrMax= 6.58D-07  0.00D+00 EMaxC= 1.00D+00 BMatC= 1.79D-11 BMatP= 6.19D-10
 IDIUse=1 WtCom= 1.00D+00 WtEn= 0.00D+00
 Coeff-Com: -0.371D-04 0.656D-03 0.586D-04 0.854D-03-0.295D-02-0.638D-02
 Coeff-Com: -0.148D-01 0.129D-01 0.459D-01 0.964D+00
 Coeff:     -0.371D-04 0.656D-03 0.586D-04 0.854D-03-0.295D-02-0.638D-02
 Coeff:     -0.148D-01 0.129D-01 0.459D-01 0.964D+00
 Gap=     0.121 Goal=     0.100 Shift=    0.000
 RMSDP=1.63D-07 MaxDP=1.68D-06 DE=-8.05D-10 OVMax= 4.45D-06

 Cycle  11  Pass 1  IDiag  1:
 E= -191.304649672712     Delta-E=       -0.000000000027 Rises=F Damp=F
 DIIS: error= 5.24D-08 at cycle  11 NSaved=  11.
 NSaved=11 IEnMin=11 EnMin= -191.304649672712     IErMin=11 ErrMin= 5.24D-08
 ErrMax= 5.24D-08  0.00D+00 EMaxC= 1.00D+00 BMatC= 1.19D-13 BMatP= 1.79D-11
 IDIUse=1 WtCom= 1.00D+00 WtEn= 0.00D+00
 Coeff-Com: -0.677D-06-0.184D-04 0.985D-05 0.758D-04 0.205D-03 0.513D-03
 Coeff-Com: -0.344D-03-0.612D-02-0.148D-01-0.707D-01 0.109D+01
 Coeff:     -0.677D-06-0.184D-04 0.985D-05 0.758D-04 0.205D-03 0.513D-03
 Coeff:     -0.344D-03-0.612D-02-0.148D-01-0.707D-01 0.109D+01
 Gap=     0.121 Goal=     0.100 Shift=    0.000
 RMSDP=1.98D-08 MaxDP=2.61D-07 DE=-2.69D-11 OVMax= 2.87D-07

 Cycle  12  Pass 1  IDiag  1:
 E= -191.304649672711     Delta-E=        0.000000000001 Rises=F Damp=F
 DIIS: error= 5.65D-09 at cycle  12 NSaved=  12.
 NSaved=12 IEnMin=11 EnMin= -191.304649672712     IErMin=12 ErrMin= 5.65D-09
 ErrMax= 5.65D-09  0.00D+00 EMaxC= 1.00D+00 BMatC= 1.50D-15 BMatP= 1.19D-13
 IDIUse=1 WtCom= 1.00D+00 WtEn= 0.00D+00
 Coeff-Com:  0.387D-06-0.699D-05 0.920D-06-0.817D-05 0.255D-04 0.954D-04
 Coeff-Com:  0.125D-03 0.901D-04-0.487D-03-0.771D-02-0.135D-01 0.102D+01
 Coeff:      0.387D-06-0.699D-05 0.920D-06-0.817D-05 0.255D-04 0.954D-04
 Coeff:      0.125D-03 0.901D-04-0.487D-03-0.771D-02-0.135D-01 0.102D+01
 Gap=     0.121 Goal=     0.100 Shift=    0.000
 RMSDP=1.87D-09 MaxDP=1.93D-08 DE= 5.12D-13 OVMax= 2.28D-08

 SCF Done:  E(RB3LYP) =  -191.304649673     A.U. after   12 cycles
            NFock= 12  Conv=0.19D-08     -V/T= 2.0052
 KE= 1.903100609044D+02 PE=-6.915875154631D+02 EE= 1.855969191159D+02
 Leave Link  502 at Fri Apr 01 19:47:39 2022, MaxMem=    33554432 cpu:         2.0
 (Enter C:\Program Files\G09W\l701.exe)
 Compute integral first derivatives.
 ... and contract with generalized density number  0.
 R6Disp: Adding Grimme-D3 dispersion energy 1st derivatives to the gradient.
 PrsmSu:  requested number of processors reduced to:  10 ShMem   1 Linda.
 Leave Link  701 at Fri Apr 01 19:47:39 2022, MaxMem=    33554432 cpu:         0.0
 (Enter C:\Program Files\G09W\l702.exe)
 L702 exits ... SP integral derivatives will be done elsewhere.
 Leave Link  702 at Fri Apr 01 19:47:39 2022, MaxMem=    33554432 cpu:         0.0
 (Enter C:\Program Files\G09W\l703.exe)
 Compute integral first derivatives, UseDBF=F ICtDFT=           0.
 Integral derivatives from FoFJK, PRISM(SPDF).
 Calling FoFJK, ICntrl=      2127 FMM=F ISym2X=0 I1Cent= 0 IOpClX= 0 NMat=1 NMatS=1 NMatT=0.
 FoFJK:  IHMeth= 1 ICntrl=    2127 DoSepK=F KAlg= 0 I1Cent=   0 FoldK=F
 IRaf=         0 NMat=   1 IRICut=       1 DoRegI=T DoRafI=F ISym2E= 0.
 FoFCou: FMM=F IPFlag=           0 FMFlag=      100000 FMFlg1=         800
         NFxFlg=           0 DoJE=F BraDBF=F KetDBF=F FulRan=T
         wScrn=  0.000000 ICntrl=    2127 IOpCl=  0 I1Cent=           0 NGrid=           0
         NMat0=    1 NMatS0=      1 NMatT0=    0 NMatD0=    1 NMtDS0=    0 NMtDT0=    0
 Symmetry not used in FoFCou.
 Leave Link  703 at Fri Apr 01 19:47:40 2022, MaxMem=    33554432 cpu:         0.0
 (Enter C:\Program Files\G09W\l716.exe)
 Dipole        = 9.60904220D-01 1.34361036D+00-3.33984629D-01
 -------------------------------------------------------------------
 Center     Atomic                   Forces (Hartrees/Bohr)
 Number     Number              X              Y              Z
 -------------------------------------------------------------------
      1        6          -0.000552549   -0.000766957   -0.003824759
      2        6           0.000962207    0.001326410    0.010527649
      3        6           0.000137568    0.000176361    0.000986309
      4        6           0.000888435    0.001265930   -0.008950968
      5        6           0.000167711    0.000239436    0.001986479
      6        1          -0.001284146   -0.000774877   -0.000360302
      7        1          -0.000319226   -0.001466303   -0.000364409
 -------------------------------------------------------------------
 Cartesian Forces:  Max     0.010527649 RMS     0.003246750
 Leave Link  716 at Fri Apr 01 19:47:40 2022, MaxMem=    33554432 cpu:         0.0
 (Enter C:\Program Files\G09W\l103.exe)

 GradGradGradGradGradGradGradGradGradGradGradGradGradGradGradGradGradGrad
 Berny optimization.
 Using GEDIIS/GDIIS optimizer.
 FormGI is forming the generalized inverse of G from B-inverse, IUseBI=4.
 Internal  Forces:  Max     0.007900764 RMS     0.001989343
 Search for a local minimum.
 Step number   8 out of a maximum of   36
 All quantities printed in internal units (Hartrees-Bohrs-Radians)
 RMS Force = .19893D-02 SwitMx=.10000D-02 MixMth= 1
 Mixed Optimization -- RFO/linear search
 Update second derivatives using D2CorX and points    4    5    6    7    8
 DE= -9.52D-04 DEPred=-8.38D-04 R= 1.13D+00
 TightC=F SS=  1.41D+00  RLast= 9.13D-02 DXNew= 1.6060D+00 2.7400D-01
 Trust test= 1.13D+00 RLast= 9.13D-02 DXMaxT set to 9.55D-01
 ITU=  1  1  1  1  1  1  1  0
 Use linear search instead of GDIIS.
     Eigenvalues ---    0.00925   0.02226   0.02285   0.07743   0.08645
     Eigenvalues ---    0.10304   0.10631   0.17679   0.22054   0.32668
     Eigenvalues ---    0.34152   0.35342   0.47001   0.76328   0.91020
 RFO step:  Lambda=-7.95777027D-04 EMin= 9.24626873D-03
 Quartic linear search produced a step of  0.18887.
 Iteration  1 RMS(Cart)=  0.02517601 RMS(Int)=  0.00096938
 Iteration  2 RMS(Cart)=  0.00091108 RMS(Int)=  0.00034481
 Iteration  3 RMS(Cart)=  0.00000056 RMS(Int)=  0.00034481
 ITry= 1 IFail=0 DXMaxC= 9.38D-02 DCOld= 1.00D+10 DXMaxT= 9.55D-01 DXLimC= 3.00D+00 Rises=F
 Variable       Old X    -DE/DX   Delta X   Delta X   Delta X     New X
                                 (Linear)    (Quad)   (Total)
    R1        2.39147  -0.00074  -0.00072  -0.00431  -0.00543   2.38604
    R2        2.91180   0.00021  -0.00635  -0.01201  -0.01854   2.89327
    R3        3.18480  -0.00790  -0.00061  -0.05958  -0.06038   3.12442
    R4        2.51935  -0.00138  -0.00361  -0.03191  -0.03511   2.48425
    R5        2.85009  -0.00119   0.00217   0.01066   0.01322   2.86331
    R6        2.06228  -0.00128   0.00113   0.00158   0.00271   2.06499
    R7        2.06228  -0.00128   0.00113   0.00159   0.00272   2.06500
    A1        1.92906  -0.00339  -0.00721  -0.02274  -0.03064   1.89842
    A2        2.18197   0.00406   0.00827   0.01005   0.01777   2.19975
    A3        2.70308  -0.00167   0.00087  -0.09640  -0.09476   2.60832
    A4        1.21524   0.00021  -0.00524   0.05852   0.05386   1.26910
    A5        1.39542   0.00080   0.00331   0.05057   0.05377   1.44919
    A6        2.01109  -0.00061   0.00214  -0.00418  -0.00248   2.00862
    A7        2.01119  -0.00062   0.00208  -0.00442  -0.00277   2.00842
    A8        2.02020  -0.00029   0.00054   0.00074   0.00092   2.02112
    A9        2.02026  -0.00029   0.00049   0.00056   0.00071   2.02097
   A10        1.94890   0.00083  -0.00551  -0.02364  -0.02938   1.91952
    D1        0.00025   0.00000   0.00001  -0.00012  -0.00011   0.00015
    D2       -0.00031   0.00000   0.00000   0.00009   0.00010  -0.00021
    D3        1.98662   0.00002   0.00200   0.02293   0.02509   2.01170
    D4       -1.98731  -0.00002  -0.00195  -0.02255  -0.02464  -2.01195
    D5        0.00002   0.00000  -0.00001   0.00005   0.00003   0.00005
    D6       -0.00065   0.00000   0.00001   0.00022   0.00022  -0.00043
    D7        0.00080   0.00000   0.00000  -0.00028  -0.00027   0.00053
    D8       -1.97617   0.00033  -0.00384  -0.01834  -0.02240  -1.99858
    D9        1.97788  -0.00033   0.00377   0.01752   0.02152   1.99940
         Item               Value     Threshold  Converged?
 Maximum Force            0.007901     0.000450     NO 
 RMS     Force            0.001989     0.000300     NO 
 Maximum Displacement     0.093811     0.001800     NO 
 RMS     Displacement     0.025177     0.001200     NO 
 Predicted change in Energy=-4.465271D-04
 Lowest energy point so far.  Saving SCF results.
 GradGradGradGradGradGradGradGradGradGradGradGradGradGradGradGradGradGrad

 Leave Link  103 at Fri Apr 01 19:47:40 2022, MaxMem=    33554432 cpu:         0.0
 (Enter C:\Program Files\G09W\l202.exe)
                          Input orientation:                          
 ---------------------------------------------------------------------
 Center     Atomic      Atomic             Coordinates (Angstroms)
 Number     Number       Type             X           Y           Z
 ---------------------------------------------------------------------
      1          6           0       -0.350395   -0.509989   -1.163679
      2          6           0       -1.016224   -1.441897   -0.632199
      3          6           0       -0.440312   -0.639683    0.849331
      4          6           0       -1.200555   -1.702901    0.990001
      5          6           0        0.265853    0.348900   -0.056130
      6          1           0        1.357709    0.336740   -0.013781
      7          1           0       -0.098103    1.378303   -0.011741
 ---------------------------------------------------------------------
                    Distance matrix (angstroms):
                    1          2          3          4          5
     1  C    0.000000
     2  C    1.262637   0.000000
     3  C    2.019187   1.780492   0.000000
     4  C    2.604640   1.653370   1.314606   0.000000
     5  C    1.531051   2.276518   1.515198   2.730317   0.000000
     6  H    2.226395   3.030107   2.220640   3.422342   1.092744
     7  H    2.226265   3.030090   2.220545   3.422382   1.092751
                    6          7
     6  H    0.000000
     7  H    1.790040   0.000000
 Symmetry turned off by external request.
 Stoichiometry    C5H2
 Framework group  C1[X(C5H2)]
 Deg. of freedom    15
 Full point group                 C1      NOp   1
 Rotational constants (GHZ):     13.6134004      7.9243701      5.1743729
 Leave Link  202 at Fri Apr 01 19:47:41 2022, MaxMem=    33554432 cpu:         0.0
 (Enter C:\Program Files\G09W\l301.exe)
 Standard basis: 6-31 (6D, 7F)
 Ernie: Thresh=  0.10000D-02 Tol=  0.10000D-05 Strict=F.
    49 basis functions,   118 primitive gaussians,    49 cartesian basis functions
    16 alpha electrons       16 beta electrons
       nuclear repulsion energy       124.6804309231 Hartrees.
 IExCor=  402 DFT=T Ex+Corr=B3LYP ExCW=0 ScaHFX=  0.200000
 ScaDFX=  0.800000  0.720000  1.000000  0.810000 ScalE2=  1.000000  1.000000
 IRadAn=      5 IRanWt=     -1 IRanGd=            0 ICorTp=0 IEmpDi=131
 NAtoms=    7 NActive=    7 NUniq=    7 SFac= 1.00D+00 NAtFMM=   60 NAOKFM=F Big=F
 Integral buffers will be    131072 words long.
 Raffenetti 2 integral format.
 Two-electron integral symmetry is turned off.
 R6Disp:  Grimme-D3 Dispersion energy=       -0.0015060928 Hartrees.
 Nuclear repulsion after empirical dispersion term =      124.6789248303 Hartrees.
 Leave Link  301 at Fri Apr 01 19:47:41 2022, MaxMem=    33554432 cpu:         0.0
 (Enter C:\Program Files\G09W\l302.exe)
 NPDir=0 NMtPBC=     1 NCelOv=     1 NCel=       1 NClECP=     1 NCelD=      1
         NCelK=      1 NCelE2=     1 NClLst=     1 CellRange=     0.0.
 One-electron integrals computed using PRISM.
 PrsmSu:  requested number of processors reduced to:  10 ShMem   1 Linda.
 NBasis=    49 RedAO= T EigKep=  2.73D-03  NBF=    49
 NBsUse=    49 1.00D-06 EigRej= -1.00D+00 NBFU=    49
 Precomputing XC quadrature grid using
 IXCGrd= 4 IRadAn=           5 IRanWt=          -1 IRanGd=           0 AccXCQ= 0.00D+00.
 Generated NRdTot=       0 NPtTot=           0 NUsed=           0 NTot=          32
 NSgBfM=    49    49    49    49    49 MxSgAt=     7 MxSgA2=     7.
 Leave Link  302 at Fri Apr 01 19:47:41 2022, MaxMem=    33554432 cpu:         0.0
 (Enter C:\Program Files\G09W\l303.exe)
 DipDrv:  MaxL=1.
 Leave Link  303 at Fri Apr 01 19:47:42 2022, MaxMem=    33554432 cpu:         0.0
 (Enter C:\Program Files\G09W\l401.exe)
 Initial guess from the checkpoint file:  "D:\TMP\Gau-4512.chk"
 B after Tr=     0.002472    0.003302    0.008283
         Rot=    0.999999   -0.001053    0.000741    0.000024 Ang=  -0.15 deg.
 Guess basis will be translated and rotated to current coordinates.
 JPrj=2 DoOrth=T DoCkMO=T.
 Generating alternative initial guess.
 ExpMin= 1.61D-01 ExpMax= 3.05D+03 ExpMxC= 4.57D+02 IAcc=2 IRadAn=         4 AccDes= 0.00D+00
 Harris functional with IExCor=  402 and IRadAn=       4 diagonalized for initial guess.
 HarFok:  IExCor=  402 AccDes= 0.00D+00 IRadAn=         4 IDoV= 1 UseB2=F ITyADJ=14
 ICtDFT=  3500011 ScaDFX=  1.000000  1.000000  1.000000  1.000000
 FoFCou: FMM=F IPFlag=           0 FMFlag=      100000 FMFlg1=           0
         NFxFlg=           0 DoJE=T BraDBF=F KetDBF=T FulRan=T
         wScrn=  0.000000 ICntrl=     500 IOpCl=  0 I1Cent=   200000004 NGrid=           0
         NMat0=    1 NMatS0=      1 NMatT0=    0 NMatD0=    1 NMtDS0=    0 NMtDT0=    0
 Symmetry not used in FoFCou.
 Harris En= -191.295116551914    
 Leave Link  401 at Fri Apr 01 19:47:42 2022, MaxMem=    33554432 cpu:         0.0
 (Enter C:\Program Files\G09W\l502.exe)
 Closed shell SCF:
 Using DIIS extrapolation, IDIIS=    10.
 Two-electron integral symmetry not used.
 Keep R1 ints in memory in canonical form, NReq=1884742.
 IVT=      262321 IEndB=      262321 NGot=    33554432 MDV=    32541187
 LenX=    32541187 LenY=    32538345
 Requested convergence on RMS density matrix=1.00D-08 within 500 cycles.
 Requested convergence on MAX density matrix=1.00D-06.
 Requested convergence on             energy=1.00D-06.
 Level shift goal  0.100 maximum shift  0.100.
 No special actions if energy rises.
 Dynamic level shift is on during FON iterations.
 FoFCou: FMM=F IPFlag=           0 FMFlag=           0 FMFlg1=           0
         NFxFlg=           0 DoJE=F BraDBF=F KetDBF=F FulRan=T
         wScrn=  0.000000 ICntrl=     600 IOpCl=  0 I1Cent=           0 NGrid=           0
         NMat0=    1 NMatS0=   1225 NMatT0=    0 NMatD0=    1 NMtDS0=    0 NMtDT0=    0
 Symmetry not used in FoFCou.

 Cycle   1  Pass 1  IDiag  1:
 E= -191.301019924550    
 DIIS: error= 3.91D-03 at cycle   1 NSaved=   1.
 NSaved= 1 IEnMin= 1 EnMin= -191.301019924550     IErMin= 1 ErrMin= 3.91D-03
 ErrMax= 3.91D-03  0.00D+00 EMaxC= 1.00D+00 BMatC= 1.42D-03 BMatP= 1.42D-03
 IDIUse=1 WtCom= 1.00D+00 WtEn= 0.00D+00
 Coeff-Com:  0.100D+01
 Coeff:      0.100D+01
 Gap=     0.829 Goal=     0.100 Shift=    0.000
 T=  274. Gap= 0.115 NK=0 IS=   17 IE=   49 IFin=   16
          NO(<0.9)=   0  NV(>0.1)=   0     16.00e < EF      0.00e >EF  Err=0.0D+00
 GapD=    0.829 DampG=2.000 DampE=1.000 DampFc=2.0000 IDamp=-1.
 RMSDP=2.53D-03 MaxDP=2.97D-02              OVMax= 4.63D-02

 Cycle   2  Pass 1  IDiag  1:
 E= -191.304766683898     Delta-E=       -0.003746759347 Rises=F Damp=F
 DIIS: error= 1.51D-03 at cycle   2 NSaved=   2.
 NSaved= 2 IEnMin= 2 EnMin= -191.304766683898     IErMin= 2 ErrMin= 1.51D-03
 ErrMax= 1.51D-03  0.00D+00 EMaxC= 1.00D+00 BMatC= 1.01D-04 BMatP= 1.42D-03
 IDIUse=1 WtCom= 1.00D+00 WtEn= 0.00D+00
 Coeff-Com:  0.329D-01 0.967D+00
 Coeff:      0.329D-01 0.967D+00
 Gap=     0.115 Goal=     0.100 Shift=    0.000
 T=  137. Gap= 0.115 NK=3 IS=   17 IE=   20 IFin=   16
          NO(<0.9)=   0  NV(>0.1)=   0     16.00e < EF      0.00e >EF  Err=0.0D+00
 GapD=    0.115 DampG=1.000 DampE=1.000 DampFc=1.0000 IDamp=-1.
 RMSDP=8.15D-04 MaxDP=1.02D-02 DE=-3.75D-03 OVMax= 1.25D-02

 Cycle   3  Pass 1  IDiag  1:
 E= -191.304621619819     Delta-E=        0.000145064079 Rises=F Damp=F
 DIIS: error= 2.70D-03 at cycle   3 NSaved=   3.
 NSaved= 3 IEnMin= 2 EnMin= -191.304766683898     IErMin= 2 ErrMin= 1.51D-03
 ErrMax= 2.70D-03  0.00D+00 EMaxC= 1.00D+00 BMatC= 2.95D-04 BMatP= 1.01D-04
 IDIUse=1 WtCom= 1.00D+00 WtEn= 0.00D+00
 Coeff-Com: -0.260D-01 0.667D+00 0.359D+00
 Coeff:     -0.260D-01 0.667D+00 0.359D+00
 Gap=     0.116 Goal=   None    Shift=    0.000
 T=   53. Gap= 0.116 NK=3 IS=   17 IE=   20 IFin=   16
          NO(<0.9)=   0  NV(>0.1)=   0     16.00e < EF      0.00e >EF  Err=0.0D+00
 RMSDP=4.16D-04 MaxDP=4.95D-03 DE= 1.45D-04 OVMax= 1.03D-02

 Cycle   4  Pass 1  IDiag  1:
 E= -191.304920706962     Delta-E=       -0.000299087143 Rises=F Damp=F
 DIIS: error= 1.24D-03 at cycle   4 NSaved=   4.
 NSaved= 4 IEnMin= 4 EnMin= -191.304920706962     IErMin= 4 ErrMin= 1.24D-03
 ErrMax= 1.24D-03  0.00D+00 EMaxC= 1.00D+00 BMatC= 4.36D-05 BMatP= 1.01D-04
 IDIUse=1 WtCom= 1.00D+00 WtEn= 0.00D+00
 Coeff-Com: -0.316D-01 0.302D+00 0.270D+00 0.459D+00
 Coeff:     -0.316D-01 0.302D+00 0.270D+00 0.459D+00
 Gap=     0.116 Goal=     0.100 Shift=    0.000
 GapD=    0.116 DampG=1.000 DampE=1.000 DampFc=1.0000 IDamp=-1.
 RMSDP=1.79D-04 MaxDP=1.68D-03 DE=-2.99D-04 OVMax= 3.83D-03

 Cycle   5  Pass 1  IDiag  1:
 E= -191.304951062660     Delta-E=       -0.000030355699 Rises=F Damp=F
 DIIS: error= 7.63D-04 at cycle   5 NSaved=   5.
 NSaved= 5 IEnMin= 5 EnMin= -191.304951062660     IErMin= 5 ErrMin= 7.63D-04
 ErrMax= 7.63D-04  0.00D+00 EMaxC= 1.00D+00 BMatC= 1.64D-05 BMatP= 4.36D-05
 IDIUse=1 WtCom= 1.00D+00 WtEn= 0.00D+00
 Coeff-Com: -0.129D-01 0.992D-01 0.146D+00 0.379D+00 0.388D+00
 Coeff:     -0.129D-01 0.992D-01 0.146D+00 0.379D+00 0.388D+00
 Gap=     0.116 Goal=     0.100 Shift=    0.000
 RMSDP=1.10D-04 MaxDP=8.97D-04 DE=-3.04D-05 OVMax= 3.15D-03

 Cycle   6  Pass 1  IDiag  1:
 E= -191.304969461152     Delta-E=       -0.000018398492 Rises=F Damp=F
 DIIS: error= 2.14D-04 at cycle   6 NSaved=   6.
 NSaved= 6 IEnMin= 6 EnMin= -191.304969461152     IErMin= 6 ErrMin= 2.14D-04
 ErrMax= 2.14D-04  0.00D+00 EMaxC= 1.00D+00 BMatC= 1.12D-06 BMatP= 1.64D-05
 IDIUse=1 WtCom= 1.00D+00 WtEn= 0.00D+00
 Coeff-Com:  0.711D-03-0.338D-01 0.617D-02 0.446D-01 0.228D+00 0.755D+00
 Coeff:      0.711D-03-0.338D-01 0.617D-02 0.446D-01 0.228D+00 0.755D+00
 Gap=     0.116 Goal=     0.100 Shift=    0.000
 RMSDP=4.01D-05 MaxDP=6.33D-04 DE=-1.84D-05 OVMax= 4.64D-04

 Cycle   7  Pass 1  IDiag  1:
 E= -191.304970735577     Delta-E=       -0.000001274425 Rises=F Damp=F
 DIIS: error= 6.60D-05 at cycle   7 NSaved=   7.
 NSaved= 7 IEnMin= 7 EnMin= -191.304970735577     IErMin= 7 ErrMin= 6.60D-05
 ErrMax= 6.60D-05  0.00D+00 EMaxC= 1.00D+00 BMatC= 9.00D-08 BMatP= 1.12D-06
 IDIUse=1 WtCom= 1.00D+00 WtEn= 0.00D+00
 Coeff-Com:  0.140D-02-0.182D-01-0.685D-02-0.275D-01 0.661D-01 0.180D+00
 Coeff-Com:  0.805D+00
 Coeff:      0.140D-02-0.182D-01-0.685D-02-0.275D-01 0.661D-01 0.180D+00
 Coeff:      0.805D+00
 Gap=     0.116 Goal=     0.100 Shift=    0.000
 RMSDP=1.20D-05 MaxDP=1.71D-04 DE=-1.27D-06 OVMax= 1.44D-04

 Cycle   8  Pass 1  IDiag  1:
 E= -191.304970848492     Delta-E=       -0.000000112915 Rises=F Damp=F
 DIIS: error= 1.01D-05 at cycle   8 NSaved=   8.
 NSaved= 8 IEnMin= 8 EnMin= -191.304970848492     IErMin= 8 ErrMin= 1.01D-05
 ErrMax= 1.01D-05  0.00D+00 EMaxC= 1.00D+00 BMatC= 6.29D-09 BMatP= 9.00D-08
 IDIUse=1 WtCom= 1.00D+00 WtEn= 0.00D+00
 Coeff-Com:  0.732D-03-0.821D-02-0.441D-02-0.198D-01 0.221D-01 0.434D-01
 Coeff-Com:  0.433D+00 0.533D+00
 Coeff:      0.732D-03-0.821D-02-0.441D-02-0.198D-01 0.221D-01 0.434D-01
 Coeff:      0.433D+00 0.533D+00
 Gap=     0.116 Goal=     0.100 Shift=    0.000
 RMSDP=2.13D-06 MaxDP=2.47D-05 DE=-1.13D-07 OVMax= 2.91D-05

 Cycle   9  Pass 1  IDiag  1:
 E= -191.304970855682     Delta-E=       -0.000000007190 Rises=F Damp=F
 DIIS: error= 1.78D-06 at cycle   9 NSaved=   9.
 NSaved= 9 IEnMin= 9 EnMin= -191.304970855682     IErMin= 9 ErrMin= 1.78D-06
 ErrMax= 1.78D-06  0.00D+00 EMaxC= 1.00D+00 BMatC= 1.74D-10 BMatP= 6.29D-09
 IDIUse=1 WtCom= 1.00D+00 WtEn= 0.00D+00
 Coeff-Com:  0.136D-03-0.120D-02-0.105D-02-0.511D-02 0.109D-02-0.185D-02
 Coeff-Com:  0.777D-01 0.182D+00 0.748D+00
 Coeff:      0.136D-03-0.120D-02-0.105D-02-0.511D-02 0.109D-02-0.185D-02
 Coeff:      0.777D-01 0.182D+00 0.748D+00
 Gap=     0.116 Goal=     0.100 Shift=    0.000
 RMSDP=7.61D-07 MaxDP=8.01D-06 DE=-7.19D-09 OVMax= 9.45D-06

 Cycle  10  Pass 1  IDiag  1:
 E= -191.304970855786     Delta-E=       -0.000000000104 Rises=F Damp=F
 DIIS: error= 1.48D-06 at cycle  10 NSaved=  10.
 NSaved=10 IEnMin=10 EnMin= -191.304970855786     IErMin=10 ErrMin= 1.48D-06
 ErrMax= 1.48D-06  0.00D+00 EMaxC= 1.00D+00 BMatC= 1.20D-10 BMatP= 1.74D-10
 IDIUse=1 WtCom= 1.00D+00 WtEn= 0.00D+00
 Coeff-Com: -0.402D-04 0.674D-03 0.185D-03 0.506D-03-0.268D-02-0.662D-02
 Coeff-Com: -0.265D-01 0.261D-01 0.512D+00 0.496D+00
 Coeff:     -0.402D-04 0.674D-03 0.185D-03 0.506D-03-0.268D-02-0.662D-02
 Coeff:     -0.265D-01 0.261D-01 0.512D+00 0.496D+00
 Gap=     0.116 Goal=     0.100 Shift=    0.000
 RMSDP=3.09D-07 MaxDP=2.06D-06 DE=-1.04D-10 OVMax= 6.31D-06

 Cycle  11  Pass 1  IDiag  1:
 E= -191.304970855945     Delta-E=       -0.000000000159 Rises=F Damp=F
 DIIS: error= 7.84D-08 at cycle  11 NSaved=  11.
 NSaved=11 IEnMin=11 EnMin= -191.304970855945     IErMin=11 ErrMin= 7.84D-08
 ErrMax= 7.84D-08  0.00D+00 EMaxC= 1.00D+00 BMatC= 3.90D-13 BMatP= 1.20D-10
 IDIUse=1 WtCom= 1.00D+00 WtEn= 0.00D+00
 Coeff-Com: -0.468D-05 0.458D-04 0.450D-04 0.102D-03-0.136D-03 0.151D-03
 Coeff-Com: -0.226D-02-0.329D-02-0.216D-01 0.760D-02 0.102D+01
 Coeff:     -0.468D-05 0.458D-04 0.450D-04 0.102D-03-0.136D-03 0.151D-03
 Coeff:     -0.226D-02-0.329D-02-0.216D-01 0.760D-02 0.102D+01
 Gap=     0.116 Goal=     0.100 Shift=    0.000
 RMSDP=3.30D-08 MaxDP=2.06D-07 DE=-1.59D-10 OVMax= 7.89D-07

 Cycle  12  Pass 1  IDiag  1:
 E= -191.304970855946     Delta-E=       -0.000000000001 Rises=F Damp=F
 DIIS: error= 2.09D-08 at cycle  12 NSaved=  12.
 NSaved=12 IEnMin=12 EnMin= -191.304970855946     IErMin=12 ErrMin= 2.09D-08
 ErrMax= 2.09D-08  0.00D+00 EMaxC= 1.00D+00 BMatC= 1.27D-14 BMatP= 3.90D-13
 IDIUse=1 WtCom= 1.00D+00 WtEn= 0.00D+00
 Coeff-Com:  0.451D-06-0.923D-05-0.209D-05-0.830D-05 0.495D-04 0.105D-03
 Coeff-Com:  0.309D-03-0.880D-03-0.124D-01-0.126D-01 0.719D-01 0.954D+00
 Coeff:      0.451D-06-0.923D-05-0.209D-05-0.830D-05 0.495D-04 0.105D-03
 Coeff:      0.309D-03-0.880D-03-0.124D-01-0.126D-01 0.719D-01 0.954D+00
 Gap=     0.116 Goal=     0.100 Shift=    0.000
 RMSDP=7.49D-09 MaxDP=1.00D-07 DE=-1.25D-12 OVMax= 7.83D-08

 SCF Done:  E(RB3LYP) =  -191.304970856     A.U. after   12 cycles
            NFock= 12  Conv=0.75D-08     -V/T= 2.0052
 KE= 1.903241633432D+02 PE=-6.922325430569D+02 EE= 1.859244840275D+02
 Leave Link  502 at Fri Apr 01 19:47:43 2022, MaxMem=    33554432 cpu:         1.0
 (Enter C:\Program Files\G09W\l701.exe)
 Compute integral first derivatives.
 ... and contract with generalized density number  0.
 R6Disp: Adding Grimme-D3 dispersion energy 1st derivatives to the gradient.
 PrsmSu:  requested number of processors reduced to:  10 ShMem   1 Linda.
 Leave Link  701 at Fri Apr 01 19:47:44 2022, MaxMem=    33554432 cpu:         0.0
 (Enter C:\Program Files\G09W\l702.exe)
 L702 exits ... SP integral derivatives will be done elsewhere.
 Leave Link  702 at Fri Apr 01 19:47:44 2022, MaxMem=    33554432 cpu:         0.0
 (Enter C:\Program Files\G09W\l703.exe)
 Compute integral first derivatives, UseDBF=F ICtDFT=           0.
 Integral derivatives from FoFJK, PRISM(SPDF).
 Calling FoFJK, ICntrl=      2127 FMM=F ISym2X=0 I1Cent= 0 IOpClX= 0 NMat=1 NMatS=1 NMatT=0.
 FoFJK:  IHMeth= 1 ICntrl=    2127 DoSepK=F KAlg= 0 I1Cent=   0 FoldK=F
 IRaf=         0 NMat=   1 IRICut=       1 DoRegI=T DoRafI=F ISym2E= 0.
 FoFCou: FMM=F IPFlag=           0 FMFlag=      100000 FMFlg1=         800
         NFxFlg=           0 DoJE=F BraDBF=F KetDBF=F FulRan=T
         wScrn=  0.000000 ICntrl=    2127 IOpCl=  0 I1Cent=           0 NGrid=           0
         NMat0=    1 NMatS0=      1 NMatT0=    0 NMatD0=    1 NMtDS0=    0 NMtDT0=    0
 Symmetry not used in FoFCou.
 Leave Link  703 at Fri Apr 01 19:47:45 2022, MaxMem=    33554432 cpu:         1.0
 (Enter C:\Program Files\G09W\l716.exe)
 Dipole        = 9.18421100D-01 1.28411930D+00-2.80125904D-01
 -------------------------------------------------------------------
 Center     Atomic                   Forces (Hartrees/Bohr)
 Number     Number              X              Y              Z
 -------------------------------------------------------------------
      1        6          -0.000902161   -0.001264843   -0.007572627
      2        6          -0.000452322   -0.000668837    0.019801047
      3        6           0.005753399    0.008030535   -0.005664578
      4        6          -0.006411066   -0.008934563   -0.010960968
      5        6           0.005253991    0.007384352    0.003653533
      6        1          -0.001684709   -0.002235210    0.000370379
      7        1          -0.001557131   -0.002311434    0.000373213
 -------------------------------------------------------------------
 Cartesian Forces:  Max     0.019801047 RMS     0.006671193
 Leave Link  716 at Fri Apr 01 19:47:45 2022, MaxMem=    33554432 cpu:         0.0
 (Enter C:\Program Files\G09W\l103.exe)

 GradGradGradGradGradGradGradGradGradGradGradGradGradGradGradGradGradGrad
 Berny optimization.
 Using GEDIIS/GDIIS optimizer.
 FormGI is forming the generalized inverse of G from B-inverse, IUseBI=4.
 Internal  Forces:  Max     0.013760099 RMS     0.004129994
 Search for a local minimum.
 Step number   9 out of a maximum of   36
 All quantities printed in internal units (Hartrees-Bohrs-Radians)
 RMS Force = .41300D-02 SwitMx=.10000D-02 MixMth= 1
 Mixed Optimization -- RFO/linear search
 Update second derivatives using D2CorX and points    4    5    6    7    8
                                                      9
 DE= -3.21D-04 DEPred=-4.47D-04 R= 7.19D-01
 TightC=F SS=  1.41D+00  RLast= 1.57D-01 DXNew= 1.6060D+00 4.7003D-01
 Trust test= 7.19D-01 RLast= 1.57D-01 DXMaxT set to 9.55D-01
 ITU=  1  1  1  1  1  1  1  1  0
 Use linear search instead of GDIIS.
     Eigenvalues ---    0.00898   0.02233   0.02941   0.06627   0.08868
     Eigenvalues ---    0.08979   0.10376   0.14586   0.23046   0.31130
     Eigenvalues ---    0.34152   0.35443   0.48539   0.79979   1.30112
 RFO step:  Lambda=-8.87038526D-04 EMin= 8.97946684D-03
 Quartic linear search produced a step of -0.19164.
 Iteration  1 RMS(Cart)=  0.01649008 RMS(Int)=  0.00035406
 Iteration  2 RMS(Cart)=  0.00024912 RMS(Int)=  0.00019442
 Iteration  3 RMS(Cart)=  0.00000003 RMS(Int)=  0.00019442
 ITry= 1 IFail=0 DXMaxC= 5.01D-02 DCOld= 1.00D+10 DXMaxT= 9.55D-01 DXLimC= 3.00D+00 Rises=F
 Variable       Old X    -DE/DX   Delta X   Delta X   Delta X     New X
                                 (Linear)    (Quad)   (Total)
    R1        2.38604   0.00385   0.00104  -0.00202  -0.00070   2.38534
    R2        2.89327   0.00362   0.00355  -0.01703  -0.01339   2.87987
    R3        3.12442  -0.01376   0.01157  -0.05505  -0.04331   3.08111
    R4        2.48425   0.01045   0.00673  -0.01513  -0.00866   2.47559
    R5        2.86331  -0.00123  -0.00253   0.01200   0.00920   2.87251
    R6        2.06499  -0.00164  -0.00052   0.00314   0.00262   2.06761
    R7        2.06500  -0.00164  -0.00052   0.00315   0.00263   2.06763
    A1        1.89842  -0.00277   0.00587  -0.05059  -0.04427   1.85415
    A2        2.19975   0.00773  -0.00341   0.06011   0.05714   2.25689
    A3        2.60832   0.00189   0.01816  -0.02285  -0.00515   2.60317
    A4        1.26910  -0.00338  -0.01032  -0.01019  -0.02074   1.24836
    A5        1.44919  -0.00347  -0.01030   0.02352   0.01301   1.46220
    A6        2.00862   0.00045   0.00048  -0.00183  -0.00129   2.00733
    A7        2.00842   0.00046   0.00053  -0.00205  -0.00146   2.00696
    A8        2.02112  -0.00038  -0.00018   0.00425   0.00416   2.02528
    A9        2.02097  -0.00037  -0.00014   0.00404   0.00399   2.02496
   A10        1.91952   0.00205   0.00563  -0.01794  -0.01230   1.90723
    D1        0.00015   0.00000   0.00002  -0.00004  -0.00002   0.00012
    D2       -0.00021   0.00001  -0.00002   0.00008   0.00006  -0.00016
    D3        2.01170  -0.00198  -0.00481   0.01544   0.01056   2.02226
    D4       -2.01195   0.00197   0.00472  -0.01503  -0.01024  -2.02219
    D5        0.00005   0.00000  -0.00001  -0.00003  -0.00003   0.00002
    D6       -0.00043   0.00000  -0.00004   0.00018   0.00014  -0.00029
    D7        0.00053  -0.00001   0.00005  -0.00021  -0.00016   0.00037
    D8       -1.99858   0.00118   0.00429  -0.00973  -0.00539  -2.00397
    D9        1.99940  -0.00117  -0.00412   0.00903   0.00486   2.00426
         Item               Value     Threshold  Converged?
 Maximum Force            0.013760     0.000450     NO 
 RMS     Force            0.004130     0.000300     NO 
 Maximum Displacement     0.050070     0.001800     NO 
 RMS     Displacement     0.016483     0.001200     NO 
 Predicted change in Energy=-4.735424D-04
 Lowest energy point so far.  Saving SCF results.
 GradGradGradGradGradGradGradGradGradGradGradGradGradGradGradGradGradGrad

 Leave Link  103 at Fri Apr 01 19:47:45 2022, MaxMem=    33554432 cpu:         0.0
 (Enter C:\Program Files\G09W\l202.exe)
                          Input orientation:                          
 ---------------------------------------------------------------------
 Center     Atomic      Atomic             Coordinates (Angstroms)
 Number     Number       Type             X           Y           Z
 ---------------------------------------------------------------------
      1          6           0       -0.345645   -0.503364   -1.174406
      2          6           0       -1.000769   -1.420263   -0.605702
      3          6           0       -0.447094   -0.649263    0.850282
      4          6           0       -1.205073   -1.709093    0.985903
      5          6           0        0.260466    0.341275   -0.060099
      6          1           0        1.353779    0.335980   -0.018113
      7          1           0       -0.097691    1.374201   -0.016063
 ---------------------------------------------------------------------
                    Distance matrix (angstroms):
                    1          2          3          4          5
     1  C    0.000000
     2  C    1.262266   0.000000
     3  C    2.032472   1.738070   0.000000
     4  C    2.619033   1.630452   1.310025   0.000000
     5  C    1.523964   2.234146   1.520065   2.728723   0.000000
     6  H    2.220260   2.995587   2.228891   3.426090   1.094132
     7  H    2.220020   2.995371   2.228686   3.425920   1.094144
                    6          7
     6  H    0.000000
     7  H    1.784565   0.000000
 Symmetry turned off by external request.
 Stoichiometry    C5H2
 Framework group  C1[X(C5H2)]
 Deg. of freedom    15
 Full point group                 C1      NOp   1
 Rotational constants (GHZ):     13.9895319      7.9009353      5.2165262
 Leave Link  202 at Fri Apr 01 19:47:46 2022, MaxMem=    33554432 cpu:         0.0
 (Enter C:\Program Files\G09W\l301.exe)
 Standard basis: 6-31 (6D, 7F)
 Ernie: Thresh=  0.10000D-02 Tol=  0.10000D-05 Strict=F.
    49 basis functions,   118 primitive gaussians,    49 cartesian basis functions
    16 alpha electrons       16 beta electrons
       nuclear repulsion energy       125.2503889904 Hartrees.
 IExCor=  402 DFT=T Ex+Corr=B3LYP ExCW=0 ScaHFX=  0.200000
 ScaDFX=  0.800000  0.720000  1.000000  0.810000 ScalE2=  1.000000  1.000000
 IRadAn=      5 IRanWt=     -1 IRanGd=            0 ICorTp=0 IEmpDi=131
 NAtoms=    7 NActive=    7 NUniq=    7 SFac= 1.00D+00 NAtFMM=   60 NAOKFM=F Big=F
 Integral buffers will be    131072 words long.
 Raffenetti 2 integral format.
 Two-electron integral symmetry is turned off.
 R6Disp:  Grimme-D3 Dispersion energy=       -0.0015243263 Hartrees.
 Nuclear repulsion after empirical dispersion term =      125.2488646641 Hartrees.
 Leave Link  301 at Fri Apr 01 19:47:46 2022, MaxMem=    33554432 cpu:         0.0
 (Enter C:\Program Files\G09W\l302.exe)
 NPDir=0 NMtPBC=     1 NCelOv=     1 NCel=       1 NClECP=     1 NCelD=      1
         NCelK=      1 NCelE2=     1 NClLst=     1 CellRange=     0.0.
 One-electron integrals computed using PRISM.
 PrsmSu:  requested number of processors reduced to:  10 ShMem   1 Linda.
 NBasis=    49 RedAO= T EigKep=  2.68D-03  NBF=    49
 NBsUse=    49 1.00D-06 EigRej= -1.00D+00 NBFU=    49
 Precomputing XC quadrature grid using
 IXCGrd= 4 IRadAn=           5 IRanWt=          -1 IRanGd=           0 AccXCQ= 0.00D+00.
 Generated NRdTot=       0 NPtTot=           0 NUsed=           0 NTot=          32
 NSgBfM=    49    49    49    49    49 MxSgAt=     7 MxSgA2=     7.
 Leave Link  302 at Fri Apr 01 19:47:46 2022, MaxMem=    33554432 cpu:         0.0
 (Enter C:\Program Files\G09W\l303.exe)
 DipDrv:  MaxL=1.
 Leave Link  303 at Fri Apr 01 19:47:47 2022, MaxMem=    33554432 cpu:         0.0
 (Enter C:\Program Files\G09W\l401.exe)
 Initial guess from the checkpoint file:  "D:\TMP\Gau-4512.chk"
 B after Tr=     0.001078    0.001395    0.005039
         Rot=    1.000000   -0.000642    0.000456    0.000017 Ang=  -0.09 deg.
 Guess basis will be translated and rotated to current coordinates.
 JPrj=2 DoOrth=T DoCkMO=T.
 Generating alternative initial guess.
 ExpMin= 1.61D-01 ExpMax= 3.05D+03 ExpMxC= 4.57D+02 IAcc=2 IRadAn=         4 AccDes= 0.00D+00
 Harris functional with IExCor=  402 and IRadAn=       4 diagonalized for initial guess.
 HarFok:  IExCor=  402 AccDes= 0.00D+00 IRadAn=         4 IDoV= 1 UseB2=F ITyADJ=14
 ICtDFT=  3500011 ScaDFX=  1.000000  1.000000  1.000000  1.000000
 FoFCou: FMM=F IPFlag=           0 FMFlag=      100000 FMFlg1=           0
         NFxFlg=           0 DoJE=T BraDBF=F KetDBF=T FulRan=T
         wScrn=  0.000000 ICntrl=     500 IOpCl=  0 I1Cent=   200000004 NGrid=           0
         NMat0=    1 NMatS0=      1 NMatT0=    0 NMatD0=    1 NMtDS0=    0 NMtDT0=    0
 Symmetry not used in FoFCou.
 Harris En= -191.295190619901    
 Leave Link  401 at Fri Apr 01 19:47:47 2022, MaxMem=    33554432 cpu:         0.0
 (Enter C:\Program Files\G09W\l502.exe)
 Closed shell SCF:
 Using DIIS extrapolation, IDIIS=    10.
 Two-electron integral symmetry not used.
 Keep R1 ints in memory in canonical form, NReq=1884742.
 IVT=      262321 IEndB=      262321 NGot=    33554432 MDV=    32541187
 LenX=    32541187 LenY=    32538345
 Requested convergence on RMS density matrix=1.00D-08 within 500 cycles.
 Requested convergence on MAX density matrix=1.00D-06.
 Requested convergence on             energy=1.00D-06.
 Level shift goal  0.100 maximum shift  0.100.
 No special actions if energy rises.
 Dynamic level shift is on during FON iterations.
 FoFCou: FMM=F IPFlag=           0 FMFlag=           0 FMFlg1=           0
         NFxFlg=           0 DoJE=F BraDBF=F KetDBF=F FulRan=T
         wScrn=  0.000000 ICntrl=     600 IOpCl=  0 I1Cent=           0 NGrid=           0
         NMat0=    1 NMatS0=   1225 NMatT0=    0 NMatD0=    1 NMtDS0=    0 NMtDT0=    0
 Symmetry not used in FoFCou.

 Cycle   1  Pass 1  IDiag  1:
 E= -191.304037413271    
 DIIS: error= 2.19D-03 at cycle   1 NSaved=   1.
 NSaved= 1 IEnMin= 1 EnMin= -191.304037413271     IErMin= 1 ErrMin= 2.19D-03
 ErrMax= 2.19D-03  0.00D+00 EMaxC= 1.00D+00 BMatC= 5.50D-04 BMatP= 5.50D-04
 IDIUse=1 WtCom= 1.00D+00 WtEn= 0.00D+00
 Coeff-Com:  0.100D+01
 Coeff:      0.100D+01
 Gap=     0.818 Goal=     0.100 Shift=    0.000
 GapD=    0.818 DampG=2.000 DampE=1.000 DampFc=2.0000 IDamp=-1.
 RMSDP=1.50D-03 MaxDP=1.49D-02              OVMax= 3.25D-02

 Cycle   2  Pass 1  IDiag  1:
 E= -191.305494885046     Delta-E=       -0.001457471775 Rises=F Damp=F
 DIIS: error= 6.41D-04 at cycle   2 NSaved=   2.
 NSaved= 2 IEnMin= 2 EnMin= -191.305494885046     IErMin= 2 ErrMin= 6.41D-04
 ErrMax= 6.41D-04  0.00D+00 EMaxC= 1.00D+00 BMatC= 3.38D-05 BMatP= 5.50D-04
 IDIUse=1 WtCom= 1.00D+00 WtEn= 0.00D+00
 Coeff-Com:  0.171D-01 0.983D+00
 Coeff:      0.171D-01 0.983D+00
 Gap=     0.121 Goal=     0.100 Shift=    0.000
 RMSDP=4.89D-04 MaxDP=4.83D-03 DE=-1.46D-03 OVMax= 5.31D-03

 Cycle   3  Pass 1  IDiag  1:
 E= -191.305491913390     Delta-E=        0.000002971656 Rises=F Damp=F
 DIIS: error= 8.56D-04 at cycle   3 NSaved=   3.
 NSaved= 3 IEnMin= 2 EnMin= -191.305494885046     IErMin= 2 ErrMin= 6.41D-04
 ErrMax= 8.56D-04  0.00D+00 EMaxC= 1.00D+00 BMatC= 5.68D-05 BMatP= 3.38D-05
 IDIUse=1 WtCom= 1.00D+00 WtEn= 0.00D+00
 Coeff-Com: -0.283D-01 0.593D+00 0.436D+00
 Coeff:     -0.283D-01 0.593D+00 0.436D+00
 Gap=     0.120 Goal=   None    Shift=    0.000
 RMSDP=2.44D-04 MaxDP=2.13D-03 DE= 2.97D-06 OVMax= 7.18D-03

 Cycle   4  Pass 1  IDiag  1:
 E= -191.305548119400     Delta-E=       -0.000056206010 Rises=F Damp=F
 DIIS: error= 8.22D-04 at cycle   4 NSaved=   4.
 NSaved= 4 IEnMin= 4 EnMin= -191.305548119400     IErMin= 2 ErrMin= 6.41D-04
 ErrMax= 8.22D-04  0.00D+00 EMaxC= 1.00D+00 BMatC= 1.53D-05 BMatP= 3.38D-05
 IDIUse=1 WtCom= 1.00D+00 WtEn= 0.00D+00
 Coeff-Com: -0.348D-01 0.306D+00 0.330D+00 0.399D+00
 Coeff:     -0.348D-01 0.306D+00 0.330D+00 0.399D+00
 Gap=     0.120 Goal=     0.100 Shift=    0.000
 RMSDP=1.05D-04 MaxDP=8.98D-04 DE=-5.62D-05 OVMax= 2.51D-03

 Cycle   5  Pass 1  IDiag  1:
 E= -191.305560050791     Delta-E=       -0.000011931391 Rises=F Damp=F
 DIIS: error= 3.59D-04 at cycle   5 NSaved=   5.
 NSaved= 5 IEnMin= 5 EnMin= -191.305560050791     IErMin= 5 ErrMin= 3.59D-04
 ErrMax= 3.59D-04  0.00D+00 EMaxC= 1.00D+00 BMatC= 4.40D-06 BMatP= 1.53D-05
 IDIUse=1 WtCom= 1.00D+00 WtEn= 0.00D+00
 Coeff-Com: -0.938D-02 0.681D-01 0.150D+00 0.340D+00 0.451D+00
 Coeff:     -0.938D-02 0.681D-01 0.150D+00 0.340D+00 0.451D+00
 Gap=     0.120 Goal=     0.100 Shift=    0.000
 RMSDP=5.64D-05 MaxDP=5.97D-04 DE=-1.19D-05 OVMax= 1.73D-03

 Cycle   6  Pass 1  IDiag  1:
 E= -191.305564665000     Delta-E=       -0.000004614209 Rises=F Damp=F
 DIIS: error= 1.23D-04 at cycle   6 NSaved=   6.
 NSaved= 6 IEnMin= 6 EnMin= -191.305564665000     IErMin= 6 ErrMin= 1.23D-04
 ErrMax= 1.23D-04  0.00D+00 EMaxC= 1.00D+00 BMatC= 6.51D-07 BMatP= 4.40D-06
 IDIUse=1 WtCom= 1.00D+00 WtEn= 0.00D+00
 Coeff-Com: -0.162D-02-0.164D-01 0.414D-01 0.135D+00 0.334D+00 0.508D+00
 Coeff:     -0.162D-02-0.164D-01 0.414D-01 0.135D+00 0.334D+00 0.508D+00
 Gap=     0.120 Goal=     0.100 Shift=    0.000
 RMSDP=1.73D-05 MaxDP=1.68D-04 DE=-4.61D-06 OVMax= 3.01D-04

 Cycle   7  Pass 1  IDiag  1:
 E= -191.305565304222     Delta-E=       -0.000000639223 Rises=F Damp=F
 DIIS: error= 5.28D-05 at cycle   7 NSaved=   7.
 NSaved= 7 IEnMin= 7 EnMin= -191.305565304222     IErMin= 7 ErrMin= 5.28D-05
 ErrMax= 5.28D-05  0.00D+00 EMaxC= 1.00D+00 BMatC= 8.38D-08 BMatP= 6.51D-07
 IDIUse=1 WtCom= 1.00D+00 WtEn= 0.00D+00
 Coeff-Com:  0.817D-03-0.212D-01 0.720D-02 0.199D-01 0.165D+00 0.281D+00
 Coeff-Com:  0.547D+00
 Coeff:      0.817D-03-0.212D-01 0.720D-02 0.199D-01 0.165D+00 0.281D+00
 Coeff:      0.547D+00
 Gap=     0.120 Goal=     0.100 Shift=    0.000
 RMSDP=8.28D-06 MaxDP=1.06D-04 DE=-6.39D-07 OVMax= 1.05D-04

 Cycle   8  Pass 1  IDiag  1:
 E= -191.305565377604     Delta-E=       -0.000000073382 Rises=F Damp=F
 DIIS: error= 2.45D-05 at cycle   8 NSaved=   8.
 NSaved= 8 IEnMin= 8 EnMin= -191.305565377604     IErMin= 8 ErrMin= 2.45D-05
 ErrMax= 2.45D-05  0.00D+00 EMaxC= 1.00D+00 BMatC= 1.98D-08 BMatP= 8.38D-08
 IDIUse=1 WtCom= 1.00D+00 WtEn= 0.00D+00
 Coeff-Com:  0.979D-03-0.131D-01-0.237D-02-0.183D-01 0.629D-01 0.946D-01
 Coeff-Com:  0.360D+00 0.515D+00
 Coeff:      0.979D-03-0.131D-01-0.237D-02-0.183D-01 0.629D-01 0.946D-01
 Coeff:      0.360D+00 0.515D+00
 Gap=     0.120 Goal=     0.100 Shift=    0.000
 RMSDP=3.57D-06 MaxDP=3.97D-05 DE=-7.34D-08 OVMax= 5.38D-05

 Cycle   9  Pass 1  IDiag  1:
 E= -191.305565402116     Delta-E=       -0.000000024512 Rises=F Damp=F
 DIIS: error= 7.24D-06 at cycle   9 NSaved=   9.
 NSaved= 9 IEnMin= 9 EnMin= -191.305565402116     IErMin= 9 ErrMin= 7.24D-06
 ErrMax= 7.24D-06  0.00D+00 EMaxC= 1.00D+00 BMatC= 1.15D-09 BMatP= 1.98D-08
 IDIUse=1 WtCom= 1.00D+00 WtEn= 0.00D+00
 Coeff-Com:  0.361D-03-0.380D-02-0.165D-02-0.138D-01 0.115D-01 0.715D-02
 Coeff-Com:  0.984D-01 0.248D+00 0.654D+00
 Coeff:      0.361D-03-0.380D-02-0.165D-02-0.138D-01 0.115D-01 0.715D-02
 Coeff:      0.984D-01 0.248D+00 0.654D+00
 Gap=     0.120 Goal=     0.100 Shift=    0.000
 RMSDP=1.10D-06 MaxDP=1.23D-05 DE=-2.45D-08 OVMax= 1.62D-05

 Cycle  10  Pass 1  IDiag  1:
 E= -191.305565403543     Delta-E=       -0.000000001427 Rises=F Damp=F
 DIIS: error= 5.20D-07 at cycle  10 NSaved=  10.
 NSaved=10 IEnMin=10 EnMin= -191.305565403543     IErMin=10 ErrMin= 5.20D-07
 ErrMax= 5.20D-07  0.00D+00 EMaxC= 1.00D+00 BMatC= 1.57D-11 BMatP= 1.15D-09
 IDIUse=1 WtCom= 1.00D+00 WtEn= 0.00D+00
 Coeff-Com: -0.316D-04 0.531D-03 0.228D-03 0.623D-03-0.363D-02-0.285D-02
 Coeff-Com: -0.196D-01-0.186D-01 0.483D-01 0.995D+00
 Coeff:     -0.316D-04 0.531D-03 0.228D-03 0.623D-03-0.363D-02-0.285D-02
 Coeff:     -0.196D-01-0.186D-01 0.483D-01 0.995D+00
 Gap=     0.120 Goal=     0.100 Shift=    0.000
 RMSDP=2.05D-07 MaxDP=2.89D-06 DE=-1.43D-09 OVMax= 4.66D-06

 Cycle  11  Pass 1  IDiag  1:
 E= -191.305565403570     Delta-E=       -0.000000000027 Rises=F Damp=F
 DIIS: error= 5.97D-08 at cycle  11 NSaved=  11.
 NSaved=11 IEnMin=11 EnMin= -191.305565403570     IErMin=11 ErrMin= 5.97D-08
 ErrMax= 5.97D-08  0.00D+00 EMaxC= 1.00D+00 BMatC= 2.10D-13 BMatP= 1.57D-11
 IDIUse=1 WtCom= 1.00D+00 WtEn= 0.00D+00
 Coeff-Com: -0.850D-05 0.102D-03 0.699D-04 0.326D-03-0.461D-03 0.674D-04
 Coeff-Com: -0.346D-02-0.739D-02-0.662D-02 0.505D-01 0.967D+00
 Coeff:     -0.850D-05 0.102D-03 0.699D-04 0.326D-03-0.461D-03 0.674D-04
 Coeff:     -0.346D-02-0.739D-02-0.662D-02 0.505D-01 0.967D+00
 Gap=     0.120 Goal=     0.100 Shift=    0.000
 RMSDP=2.48D-08 MaxDP=3.02D-07 DE=-2.70D-11 OVMax= 3.23D-07

 Cycle  12  Pass 1  IDiag  1:
 E= -191.305565403570     Delta-E=       -0.000000000001 Rises=F Damp=F
 DIIS: error= 2.20D-08 at cycle  12 NSaved=  12.
 NSaved=12 IEnMin=12 EnMin= -191.305565403570     IErMin=12 ErrMin= 2.20D-08
 ErrMax= 2.20D-08  0.00D+00 EMaxC= 1.00D+00 BMatC= 9.52D-15 BMatP= 2.10D-13
 IDIUse=1 WtCom= 1.00D+00 WtEn= 0.00D+00
 Coeff-Com:  0.377D-06-0.768D-05-0.984D-06-0.110D-04 0.609D-04 0.158D-04
 Coeff-Com:  0.147D-03 0.260D-03-0.136D-02-0.162D-01 0.851D-02 0.101D+01
 Coeff:      0.377D-06-0.768D-05-0.984D-06-0.110D-04 0.609D-04 0.158D-04
 Coeff:      0.147D-03 0.260D-03-0.136D-02-0.162D-01 0.851D-02 0.101D+01
 Gap=     0.120 Goal=     0.100 Shift=    0.000
 RMSDP=3.71D-09 MaxDP=3.63D-08 DE=-5.68D-13 OVMax= 5.44D-08

 SCF Done:  E(RB3LYP) =  -191.305565404     A.U. after   12 cycles
            NFock= 12  Conv=0.37D-08     -V/T= 2.0049
 KE= 1.903658031026D+02 PE=-6.933835042545D+02 EE= 1.864632710843D+02
 Leave Link  502 at Fri Apr 01 19:47:49 2022, MaxMem=    33554432 cpu:         2.0
 (Enter C:\Program Files\G09W\l701.exe)
 Compute integral first derivatives.
 ... and contract with generalized density number  0.
 R6Disp: Adding Grimme-D3 dispersion energy 1st derivatives to the gradient.
 PrsmSu:  requested number of processors reduced to:  10 ShMem   1 Linda.
 Leave Link  701 at Fri Apr 01 19:47:49 2022, MaxMem=    33554432 cpu:         0.0
 (Enter C:\Program Files\G09W\l702.exe)
 L702 exits ... SP integral derivatives will be done elsewhere.
 Leave Link  702 at Fri Apr 01 19:47:49 2022, MaxMem=    33554432 cpu:         0.0
 (Enter C:\Program Files\G09W\l703.exe)
 Compute integral first derivatives, UseDBF=F ICtDFT=           0.
 Integral derivatives from FoFJK, PRISM(SPDF).
 Calling FoFJK, ICntrl=      2127 FMM=F ISym2X=0 I1Cent= 0 IOpClX= 0 NMat=1 NMatS=1 NMatT=0.
 FoFJK:  IHMeth= 1 ICntrl=    2127 DoSepK=F KAlg= 0 I1Cent=   0 FoldK=F
 IRaf=         0 NMat=   1 IRICut=       1 DoRegI=T DoRafI=F ISym2E= 0.
 FoFCou: FMM=F IPFlag=           0 FMFlag=      100000 FMFlg1=         800
         NFxFlg=           0 DoJE=F BraDBF=F KetDBF=F FulRan=T
         wScrn=  0.000000 ICntrl=    2127 IOpCl=  0 I1Cent=           0 NGrid=           0
         NMat0=    1 NMatS0=      1 NMatT0=    0 NMatD0=    1 NMtDS0=    0 NMtDT0=    0
 Symmetry not used in FoFCou.
 Leave Link  703 at Fri Apr 01 19:47:50 2022, MaxMem=    33554432 cpu:         0.0
 (Enter C:\Program Files\G09W\l716.exe)
 Dipole        = 8.72940492D-01 1.22042019D+00-2.25484757D-01
 -------------------------------------------------------------------
 Center     Atomic                   Forces (Hartrees/Bohr)
 Number     Number              X              Y              Z
 -------------------------------------------------------------------
      1        6          -0.002575352   -0.003604305   -0.011602844
      2        6          -0.005332648   -0.007485424    0.018450751
      3        6           0.011288066    0.015748825   -0.001670443
      4        6          -0.007819196   -0.010894209   -0.014910740
      5        6           0.008836412    0.012409729    0.007302301
      6        1          -0.002429272   -0.002934845    0.001214143
      7        1          -0.001968010   -0.003239770    0.001216831
 -------------------------------------------------------------------
 Cartesian Forces:  Max     0.018450751 RMS     0.008935708
 Leave Link  716 at Fri Apr 01 19:47:50 2022, MaxMem=    33554432 cpu:         0.0
 (Enter C:\Program Files\G09W\l103.exe)

 GradGradGradGradGradGradGradGradGradGradGradGradGradGradGradGradGradGrad
 Berny optimization.
 Using GEDIIS/GDIIS optimizer.
 FormGI is forming the generalized inverse of G from B-inverse, IUseBI=4.
 Internal  Forces:  Max     0.016563975 RMS     0.005500859
 Search for a local minimum.
 Step number  10 out of a maximum of   36
 All quantities printed in internal units (Hartrees-Bohrs-Radians)
 RMS Force = .55009D-02 SwitMx=.10000D-02 MixMth= 1
 Mixed Optimization -- RFO/linear search
 Update second derivatives using D2CorX and points    4    5    6    7    8
                                                      9   10
 DE= -5.95D-04 DEPred=-4.74D-04 R= 1.26D+00
 TightC=F SS=  1.41D+00  RLast= 9.24D-02 DXNew= 1.6060D+00 2.7720D-01
 Trust test= 1.26D+00 RLast= 9.24D-02 DXMaxT set to 9.55D-01
 ITU=  1  1  1  1  1  1  1  1  1  0
 Use linear search instead of GDIIS.
     Eigenvalues ---    0.00894   0.01609   0.02270   0.08077   0.08814
     Eigenvalues ---    0.10333   0.10752   0.13116   0.21903   0.31974
     Eigenvalues ---    0.34152   0.37558   0.48258   0.80405   1.97291
 RFO step:  Lambda=-1.11415188D-03 EMin= 8.93829690D-03
 Quartic linear search produced a step of  0.23350.
 Iteration  1 RMS(Cart)=  0.02700795 RMS(Int)=  0.00091708
 Iteration  2 RMS(Cart)=  0.00083452 RMS(Int)=  0.00015163
 Iteration  3 RMS(Cart)=  0.00000009 RMS(Int)=  0.00015163
 ITry= 1 IFail=0 DXMaxC= 6.98D-02 DCOld= 1.00D+10 DXMaxT= 9.55D-01 DXLimC= 3.00D+00 Rises=F
 Variable       Old X    -DE/DX   Delta X   Delta X   Delta X     New X
                                 (Linear)    (Quad)   (Total)
    R1        2.38534   0.00710  -0.00016   0.00000  -0.00001   2.38532
    R2        2.87987   0.01254  -0.00313  -0.00093  -0.00414   2.87573
    R3        3.08111  -0.01474  -0.01011  -0.10218  -0.11210   2.96901
    R4        2.47559   0.01656  -0.00202  -0.02760  -0.02971   2.44588
    R5        2.87251  -0.00346   0.00215   0.02916   0.03114   2.90364
    R6        2.06761  -0.00237   0.00061  -0.00007   0.00054   2.06815
    R7        2.06763  -0.00237   0.00061  -0.00007   0.00055   2.06818
    A1        1.85415   0.00033  -0.01034  -0.04958  -0.05987   1.79428
    A2        2.25689   0.00269   0.01334   0.05501   0.06869   2.32558
    A3        2.60317  -0.00260  -0.00120  -0.07905  -0.08044   2.52272
    A4        1.24836   0.00301  -0.00484   0.03522   0.03063   1.27899
    A5        1.46220  -0.00343   0.00304   0.03841   0.04100   1.50321
    A6        2.00733   0.00090  -0.00030  -0.00245  -0.00274   2.00459
    A7        2.00696   0.00093  -0.00034  -0.00259  -0.00292   2.00404
    A8        2.02528  -0.00122   0.00097  -0.00781  -0.00694   2.01834
    A9        2.02496  -0.00120   0.00093  -0.00797  -0.00713   2.01783
   A10        1.90723   0.00268  -0.00287  -0.00880  -0.01184   1.89538
    D1        0.00012  -0.00001  -0.00001  -0.00012  -0.00012   0.00000
    D2       -0.00016   0.00001   0.00001   0.00013   0.00015   0.00000
    D3        2.02226  -0.00285   0.00247   0.00910   0.01155   2.03382
    D4       -2.02219   0.00284  -0.00239  -0.00863  -0.01099  -2.03318
    D5        0.00002   0.00000  -0.00001   0.00001  -0.00001   0.00001
    D6       -0.00029   0.00001   0.00003   0.00025   0.00027  -0.00002
    D7        0.00037  -0.00001  -0.00004  -0.00032  -0.00035   0.00002
    D8       -2.00397   0.00078  -0.00126  -0.01550  -0.01663  -2.02060
    D9        2.00426  -0.00077   0.00114   0.01466   0.01568   2.01994
         Item               Value     Threshold  Converged?
 Maximum Force            0.016564     0.000450     NO 
 RMS     Force            0.005501     0.000300     NO 
 Maximum Displacement     0.069774     0.001800     NO 
 RMS     Displacement     0.027157     0.001200     NO 
 Predicted change in Energy=-6.567027D-04
 Lowest energy point so far.  Saving SCF results.
 GradGradGradGradGradGradGradGradGradGradGradGradGradGradGradGradGradGrad

 Leave Link  103 at Fri Apr 01 19:47:50 2022, MaxMem=    33554432 cpu:         0.0
 (Enter C:\Program Files\G09W\l202.exe)
                          Input orientation:                          
 ---------------------------------------------------------------------
 Center     Atomic      Atomic             Coordinates (Angstroms)
 Number     Number       Type             X           Y           Z
 ---------------------------------------------------------------------
      1          6           0       -0.344237   -0.501463   -1.192984
      2          6           0       -0.983719   -1.396335   -0.573659
      3          6           0       -0.449041   -0.652256    0.887205
      4          6           0       -1.201281   -1.703538    0.951710
      5          6           0        0.251636    0.328812   -0.065434
      6          1           0        1.345250    0.330182   -0.023552
      7          1           0       -0.100635    1.364070   -0.021484
 ---------------------------------------------------------------------
                    Distance matrix (angstroms):
                    1          2          3          4          5
     1  C    0.000000
     2  C    1.262259   0.000000
     3  C    2.088279   1.724430   0.000000
     4  C    2.603694   1.571133   1.294303   0.000000
     5  C    1.521772   2.181863   1.536542   2.697405   0.000000
     6  H    2.216657   2.950860   2.239228   3.401760   1.094416
     7  H    2.216296   2.950351   2.238900   3.401287   1.094434
                    6          7
     6  H    0.000000
     7  H    1.777501   0.000000
 Symmetry turned off by external request.
 Stoichiometry    C5H2
 Framework group  C1[X(C5H2)]
 Deg. of freedom    15
 Full point group                 C1      NOp   1
 Rotational constants (GHZ):     14.1588123      8.0093333      5.2859418
 Leave Link  202 at Fri Apr 01 19:47:51 2022, MaxMem=    33554432 cpu:         0.0
 (Enter C:\Program Files\G09W\l301.exe)
 Standard basis: 6-31 (6D, 7F)
 Ernie: Thresh=  0.10000D-02 Tol=  0.10000D-05 Strict=F.
    49 basis functions,   118 primitive gaussians,    49 cartesian basis functions
    16 alpha electrons       16 beta electrons
       nuclear repulsion energy       125.9532067177 Hartrees.
 IExCor=  402 DFT=T Ex+Corr=B3LYP ExCW=0 ScaHFX=  0.200000
 ScaDFX=  0.800000  0.720000  1.000000  0.810000 ScalE2=  1.000000  1.000000
 IRadAn=      5 IRanWt=     -1 IRanGd=            0 ICorTp=0 IEmpDi=131
 NAtoms=    7 NActive=    7 NUniq=    7 SFac= 1.00D+00 NAtFMM=   60 NAOKFM=F Big=F
 Integral buffers will be    131072 words long.
 Raffenetti 2 integral format.
 Two-electron integral symmetry is turned off.
 R6Disp:  Grimme-D3 Dispersion energy=       -0.0015509633 Hartrees.
 Nuclear repulsion after empirical dispersion term =      125.9516557544 Hartrees.
 Leave Link  301 at Fri Apr 01 19:47:51 2022, MaxMem=    33554432 cpu:         0.0
 (Enter C:\Program Files\G09W\l302.exe)
 NPDir=0 NMtPBC=     1 NCelOv=     1 NCel=       1 NClECP=     1 NCelD=      1
         NCelK=      1 NCelE2=     1 NClLst=     1 CellRange=     0.0.
 One-electron integrals computed using PRISM.
 PrsmSu:  requested number of processors reduced to:  10 ShMem   1 Linda.
 NBasis=    49 RedAO= T EigKep=  2.70D-03  NBF=    49
 NBsUse=    49 1.00D-06 EigRej= -1.00D+00 NBFU=    49
 Precomputing XC quadrature grid using
 IXCGrd= 4 IRadAn=           5 IRanWt=          -1 IRanGd=           0 AccXCQ= 0.00D+00.
 Generated NRdTot=       0 NPtTot=           0 NUsed=           0 NTot=          32
 NSgBfM=    49    49    49    49    49 MxSgAt=     7 MxSgA2=     7.
 Leave Link  302 at Fri Apr 01 19:47:51 2022, MaxMem=    33554432 cpu:         0.0
 (Enter C:\Program Files\G09W\l303.exe)
 DipDrv:  MaxL=1.
 Leave Link  303 at Fri Apr 01 19:47:52 2022, MaxMem=    33554432 cpu:         0.0
 (Enter C:\Program Files\G09W\l401.exe)
 Initial guess from the checkpoint file:  "D:\TMP\Gau-4512.chk"
 B after Tr=     0.003454    0.004645    0.006380
         Rot=    0.999999   -0.000822    0.000582    0.000028 Ang=  -0.12 deg.
 Guess basis will be translated and rotated to current coordinates.
 JPrj=2 DoOrth=T DoCkMO=T.
 Generating alternative initial guess.
 ExpMin= 1.61D-01 ExpMax= 3.05D+03 ExpMxC= 4.57D+02 IAcc=2 IRadAn=         4 AccDes= 0.00D+00
 Harris functional with IExCor=  402 and IRadAn=       4 diagonalized for initial guess.
 HarFok:  IExCor=  402 AccDes= 0.00D+00 IRadAn=         4 IDoV= 1 UseB2=F ITyADJ=14
 ICtDFT=  3500011 ScaDFX=  1.000000  1.000000  1.000000  1.000000
 FoFCou: FMM=F IPFlag=           0 FMFlag=      100000 FMFlg1=           0
         NFxFlg=           0 DoJE=T BraDBF=F KetDBF=T FulRan=T
         wScrn=  0.000000 ICntrl=     500 IOpCl=  0 I1Cent=   200000004 NGrid=           0
         NMat0=    1 NMatS0=      1 NMatT0=    0 NMatD0=    1 NMtDS0=    0 NMtDT0=    0
 Symmetry not used in FoFCou.
 Harris En= -191.298110069446    
 Leave Link  401 at Fri Apr 01 19:47:52 2022, MaxMem=    33554432 cpu:         0.0
 (Enter C:\Program Files\G09W\l502.exe)
 Closed shell SCF:
 Using DIIS extrapolation, IDIIS=    10.
 Two-electron integral symmetry not used.
 Keep R1 ints in memory in canonical form, NReq=1884742.
 IVT=      262321 IEndB=      262321 NGot=    33554432 MDV=    32541187
 LenX=    32541187 LenY=    32538345
 Requested convergence on RMS density matrix=1.00D-08 within 500 cycles.
 Requested convergence on MAX density matrix=1.00D-06.
 Requested convergence on             energy=1.00D-06.
 Level shift goal  0.100 maximum shift  0.100.
 No special actions if energy rises.
 Dynamic level shift is on during FON iterations.
 FoFCou: FMM=F IPFlag=           0 FMFlag=           0 FMFlg1=           0
         NFxFlg=           0 DoJE=F BraDBF=F KetDBF=F FulRan=T
         wScrn=  0.000000 ICntrl=     600 IOpCl=  0 I1Cent=           0 NGrid=           0
         NMat0=    1 NMatS0=   1225 NMatT0=    0 NMatD0=    1 NMtDS0=    0 NMtDT0=    0
 Symmetry not used in FoFCou.

 Cycle   1  Pass 1  IDiag  1:
 E= -191.300906147397    
 DIIS: error= 5.08D-03 at cycle   1 NSaved=   1.
 NSaved= 1 IEnMin= 1 EnMin= -191.300906147397     IErMin= 1 ErrMin= 5.08D-03
 ErrMax= 5.08D-03  0.00D+00 EMaxC= 1.00D+00 BMatC= 2.10D-03 BMatP= 2.10D-03
 IDIUse=1 WtCom= 1.00D+00 WtEn= 0.00D+00
 Coeff-Com:  0.100D+01
 Coeff:      0.100D+01
 Gap=     0.824 Goal=     0.100 Shift=    0.000
 T=  430. Gap= 0.120 NK=0 IS=   17 IE=   49 IFin=   16
          NO(<0.9)=   0  NV(>0.1)=   0     16.00e < EF      0.00e >EF  Err=0.0D+00
 GapD=    0.824 DampG=2.000 DampE=1.000 DampFc=2.0000 IDamp=-1.
 RMSDP=3.14D-03 MaxDP=3.25D-02              OVMax= 6.20D-02

 Cycle   2  Pass 1  IDiag  1:
 E= -191.306202307063     Delta-E=       -0.005296159666 Rises=F Damp=F
 DIIS: error= 1.79D-03 at cycle   2 NSaved=   2.
 NSaved= 2 IEnMin= 2 EnMin= -191.306202307063     IErMin= 2 ErrMin= 1.79D-03
 ErrMax= 1.79D-03  0.00D+00 EMaxC= 1.00D+00 BMatC= 2.14D-04 BMatP= 2.10D-03
 IDIUse=1 WtCom= 1.00D+00 WtEn= 0.00D+00
 Coeff-Com:  0.925D-01 0.908D+00
 Coeff:      0.925D-01 0.908D+00
 Gap=     0.122 Goal=     0.100 Shift=    0.000
 T=  284. Gap= 0.122 NK=3 IS=   17 IE=   20 IFin=   16
          NO(<0.9)=   0  NV(>0.1)=   0     16.00e < EF      0.00e >EF  Err=0.0D+00
 GapD=    0.122 DampG=1.000 DampE=1.000 DampFc=1.0000 IDamp=-1.
 RMSDP=1.07D-03 MaxDP=1.01D-02 DE=-5.30D-03 OVMax= 1.10D-02

 Cycle   3  Pass 1  IDiag  1:
 E= -191.306095837927     Delta-E=        0.000106469136 Rises=F Damp=F
 DIIS: error= 2.41D-03 at cycle   3 NSaved=   3.
 NSaved= 3 IEnMin= 2 EnMin= -191.306202307063     IErMin= 2 ErrMin= 1.79D-03
 ErrMax= 2.41D-03  0.00D+00 EMaxC= 1.00D+00 BMatC= 3.73D-04 BMatP= 2.14D-04
 IDIUse=1 WtCom= 1.00D+00 WtEn= 0.00D+00
 Coeff-Com: -0.254D-01 0.588D+00 0.438D+00
 Coeff:     -0.254D-01 0.588D+00 0.438D+00
 Gap=     0.122 Goal=   None    Shift=    0.000
 T=  133. Gap= 0.122 NK=3 IS=   17 IE=   20 IFin=   16
          NO(<0.9)=   0  NV(>0.1)=   0     16.00e < EF      0.00e >EF  Err=0.0D+00
 RMSDP=5.42D-04 MaxDP=4.07D-03 DE= 1.06D-04 OVMax= 7.57D-03

 Cycle   4  Pass 1  IDiag  1:
 E= -191.306532543300     Delta-E=       -0.000436705373 Rises=F Damp=F
 DIIS: error= 7.99D-04 at cycle   4 NSaved=   4.
 NSaved= 4 IEnMin= 4 EnMin= -191.306532543300     IErMin= 4 ErrMin= 7.99D-04
 ErrMax= 7.99D-04  0.00D+00 EMaxC= 1.00D+00 BMatC= 2.89D-05 BMatP= 2.14D-04
 IDIUse=1 WtCom= 1.00D+00 WtEn= 0.00D+00
 Coeff-Com: -0.198D-01 0.191D+00 0.248D+00 0.581D+00
 Coeff:     -0.198D-01 0.191D+00 0.248D+00 0.581D+00
 Gap=     0.122 Goal=     0.100 Shift=    0.000
 RMSDP=1.46D-04 MaxDP=1.84D-03 DE=-4.37D-04 OVMax= 2.86D-03

 Cycle   5  Pass 1  IDiag  1:
 E= -191.306562138201     Delta-E=       -0.000029594900 Rises=F Damp=F
 DIIS: error= 2.97D-04 at cycle   5 NSaved=   5.
 NSaved= 5 IEnMin= 5 EnMin= -191.306562138201     IErMin= 5 ErrMin= 2.97D-04
 ErrMax= 2.97D-04  0.00D+00 EMaxC= 1.00D+00 BMatC= 5.69D-06 BMatP= 2.89D-05
 IDIUse=1 WtCom= 1.00D+00 WtEn= 0.00D+00
 Coeff-Com: -0.879D-02 0.324D-01 0.967D-01 0.363D+00 0.516D+00
 Coeff:     -0.879D-02 0.324D-01 0.967D-01 0.363D+00 0.516D+00
 Gap=     0.122 Goal=     0.100 Shift=    0.000
 RMSDP=6.54D-05 MaxDP=5.44D-04 DE=-2.96D-05 OVMax= 1.01D-03

 Cycle   6  Pass 1  IDiag  1:
 E= -191.306567920538     Delta-E=       -0.000005782338 Rises=F Damp=F
 DIIS: error= 1.08D-04 at cycle   6 NSaved=   6.
 NSaved= 6 IEnMin= 6 EnMin= -191.306567920538     IErMin= 6 ErrMin= 1.08D-04
 ErrMax= 1.08D-04  0.00D+00 EMaxC= 1.00D+00 BMatC= 6.89D-07 BMatP= 5.69D-06
 IDIUse=1 WtCom= 1.00D+00 WtEn= 0.00D+00
 Coeff-Com: -0.196D-02-0.168D-01 0.165D-01 0.123D+00 0.303D+00 0.576D+00
 Coeff:     -0.196D-02-0.168D-01 0.165D-01 0.123D+00 0.303D+00 0.576D+00
 Gap=     0.122 Goal=     0.100 Shift=    0.000
 RMSDP=2.66D-05 MaxDP=3.25D-04 DE=-5.78D-06 OVMax= 4.32D-04

 Cycle   7  Pass 1  IDiag  1:
 E= -191.306568668826     Delta-E=       -0.000000748288 Rises=F Damp=F
 DIIS: error= 4.49D-05 at cycle   7 NSaved=   7.
 NSaved= 7 IEnMin= 7 EnMin= -191.306568668826     IErMin= 7 ErrMin= 4.49D-05
 ErrMax= 4.49D-05  0.00D+00 EMaxC= 1.00D+00 BMatC= 1.22D-07 BMatP= 6.89D-07
 IDIUse=1 WtCom= 1.00D+00 WtEn= 0.00D+00
 Coeff-Com:  0.870D-03-0.159D-01-0.330D-02 0.261D-01 0.110D+00 0.350D+00
 Coeff-Com:  0.533D+00
 Coeff:      0.870D-03-0.159D-01-0.330D-02 0.261D-01 0.110D+00 0.350D+00
 Coeff:      0.533D+00
 Gap=     0.122 Goal=     0.100 Shift=    0.000
 RMSDP=1.24D-05 MaxDP=1.45D-04 DE=-7.48D-07 OVMax= 4.06D-04

 Cycle   8  Pass 1  IDiag  1:
 E= -191.306568707436     Delta-E=       -0.000000038609 Rises=F Damp=F
 DIIS: error= 6.49D-05 at cycle   8 NSaved=   8.
 NSaved= 8 IEnMin= 8 EnMin= -191.306568707436     IErMin= 7 ErrMin= 4.49D-05
 ErrMax= 6.49D-05  0.00D+00 EMaxC= 1.00D+00 BMatC= 8.56D-08 BMatP= 1.22D-07
 IDIUse=1 WtCom= 1.00D+00 WtEn= 0.00D+00
 Coeff-Com:  0.763D-03-0.116D-01-0.667D-02-0.108D-02 0.410D-01 0.214D+00
 Coeff-Com:  0.482D+00 0.282D+00
 Coeff:      0.763D-03-0.116D-01-0.667D-02-0.108D-02 0.410D-01 0.214D+00
 Coeff:      0.482D+00 0.282D+00
 Gap=     0.122 Goal=     0.100 Shift=    0.000
 RMSDP=6.66D-06 MaxDP=5.27D-05 DE=-3.86D-08 OVMax= 1.72D-04

 Cycle   9  Pass 1  IDiag  1:
 E= -191.306568808993     Delta-E=       -0.000000101557 Rises=F Damp=F
 DIIS: error= 8.43D-06 at cycle   9 NSaved=   9.
 NSaved= 9 IEnMin= 9 EnMin= -191.306568808993     IErMin= 9 ErrMin= 8.43D-06
 ErrMax= 8.43D-06  0.00D+00 EMaxC= 1.00D+00 BMatC= 2.28D-09 BMatP= 8.56D-08
 IDIUse=1 WtCom= 1.00D+00 WtEn= 0.00D+00
 Coeff-Com:  0.394D-03-0.411D-02-0.376D-02-0.680D-02-0.507D-03 0.577D-01
 Coeff-Com:  0.198D+00 0.147D+00 0.612D+00
 Coeff:      0.394D-03-0.411D-02-0.376D-02-0.680D-02-0.507D-03 0.577D-01
 Coeff:      0.198D+00 0.147D+00 0.612D+00
 Gap=     0.122 Goal=     0.100 Shift=    0.000
 RMSDP=1.60D-06 MaxDP=1.27D-05 DE=-1.02D-07 OVMax= 2.38D-05

 Cycle  10  Pass 1  IDiag  1:
 E= -191.306568811917     Delta-E=       -0.000000002925 Rises=F Damp=F
 DIIS: error= 6.95D-07 at cycle  10 NSaved=  10.
 NSaved=10 IEnMin=10 EnMin= -191.306568811917     IErMin=10 ErrMin= 6.95D-07
 ErrMax= 6.95D-07  0.00D+00 EMaxC= 1.00D+00 BMatC= 3.13D-11 BMatP= 2.28D-09
 IDIUse=1 WtCom= 1.00D+00 WtEn= 0.00D+00
 Coeff-Com: -0.162D-04 0.332D-03 0.121D-03-0.245D-03-0.234D-02-0.545D-02
 Coeff-Com: -0.191D-01-0.115D-02 0.276D-01 0.100D+01
 Coeff:     -0.162D-04 0.332D-03 0.121D-03-0.245D-03-0.234D-02-0.545D-02
 Coeff:     -0.191D-01-0.115D-02 0.276D-01 0.100D+01
 Gap=     0.122 Goal=     0.100 Shift=    0.000
 RMSDP=2.75D-07 MaxDP=3.04D-06 DE=-2.92D-09 OVMax= 5.38D-06

 Cycle  11  Pass 1  IDiag  1:
 E= -191.306568811972     Delta-E=       -0.000000000054 Rises=F Damp=F
 DIIS: error= 1.78D-07 at cycle  11 NSaved=  11.
 NSaved=11 IEnMin=11 EnMin= -191.306568811972     IErMin=11 ErrMin= 1.78D-07
 ErrMax= 1.78D-07  0.00D+00 EMaxC= 1.00D+00 BMatC= 1.60D-12 BMatP= 3.13D-11
 IDIUse=1 WtCom= 1.00D+00 WtEn= 0.00D+00
 Coeff-Com: -0.781D-05 0.895D-04 0.943D-04 0.903D-04-0.807D-05-0.904D-03
 Coeff-Com: -0.557D-02-0.593D-03-0.938D-02 0.463D-01 0.970D+00
 Coeff:     -0.781D-05 0.895D-04 0.943D-04 0.903D-04-0.807D-05-0.904D-03
 Coeff:     -0.557D-02-0.593D-03-0.938D-02 0.463D-01 0.970D+00
 Gap=     0.122 Goal=     0.100 Shift=    0.000
 RMSDP=3.44D-08 MaxDP=2.25D-07 DE=-5.42D-11 OVMax= 5.78D-07

 Cycle  12  Pass 1  IDiag  1:
 E= -191.306568811972     Delta-E=       -0.000000000001 Rises=F Damp=F
 DIIS: error= 1.32D-08 at cycle  12 NSaved=  12.
 NSaved=12 IEnMin=12 EnMin= -191.306568811972     IErMin=12 ErrMin= 1.32D-08
 ErrMax= 1.32D-08  0.00D+00 EMaxC= 1.00D+00 BMatC= 5.70D-15 BMatP= 1.60D-12
 IDIUse=1 WtCom= 1.00D+00 WtEn= 0.00D+00
 Coeff-Com:  0.614D-07-0.262D-05-0.281D-05 0.728D-05 0.127D-04 0.371D-04
 Coeff-Com:  0.145D-03-0.152D-03-0.310D-03-0.117D-01-0.130D-01 0.103D+01
 Coeff:      0.614D-07-0.262D-05-0.281D-05 0.728D-05 0.127D-04 0.371D-04
 Coeff:      0.145D-03-0.152D-03-0.310D-03-0.117D-01-0.130D-01 0.103D+01
 Gap=     0.122 Goal=     0.100 Shift=    0.000
 RMSDP=3.34D-09 MaxDP=2.42D-08 DE=-7.96D-13 OVMax= 6.25D-08

 SCF Done:  E(RB3LYP) =  -191.306568812     A.U. after   12 cycles
            NFock= 12  Conv=0.33D-08     -V/T= 2.0047
 KE= 1.904109135257D+02 PE=-6.948217013313D+02 EE= 1.871525632392D+02
 Leave Link  502 at Fri Apr 01 19:47:54 2022, MaxMem=    33554432 cpu:         2.0
 (Enter C:\Program Files\G09W\l701.exe)
 Compute integral first derivatives.
 ... and contract with generalized density number  0.
 R6Disp: Adding Grimme-D3 dispersion energy 1st derivatives to the gradient.
 PrsmSu:  requested number of processors reduced to:  10 ShMem   1 Linda.
 Leave Link  701 at Fri Apr 01 19:47:54 2022, MaxMem=    33554432 cpu:         0.0
 (Enter C:\Program Files\G09W\l702.exe)
 L702 exits ... SP integral derivatives will be done elsewhere.
 Leave Link  702 at Fri Apr 01 19:47:54 2022, MaxMem=    33554432 cpu:         0.0
 (Enter C:\Program Files\G09W\l703.exe)
 Compute integral first derivatives, UseDBF=F ICtDFT=           0.
 Integral derivatives from FoFJK, PRISM(SPDF).
 Calling FoFJK, ICntrl=      2127 FMM=F ISym2X=0 I1Cent= 0 IOpClX= 0 NMat=1 NMatS=1 NMatT=0.
 FoFJK:  IHMeth= 1 ICntrl=    2127 DoSepK=F KAlg= 0 I1Cent=   0 FoldK=F
 IRaf=         0 NMat=   1 IRICut=       1 DoRegI=T DoRafI=F ISym2E= 0.
 FoFCou: FMM=F IPFlag=           0 FMFlag=      100000 FMFlg1=         800
         NFxFlg=           0 DoJE=F BraDBF=F KetDBF=F FulRan=T
         wScrn=  0.000000 ICntrl=    2127 IOpCl=  0 I1Cent=           0 NGrid=           0
         NMat0=    1 NMatS0=      1 NMatT0=    0 NMatD0=    1 NMtDS0=    0 NMtDT0=    0
 Symmetry not used in FoFCou.
 Leave Link  703 at Fri Apr 01 19:47:55 2022, MaxMem=    33554432 cpu:         1.0
 (Enter C:\Program Files\G09W\l716.exe)
 Dipole        = 7.93795785D-01 1.10960069D+00-9.94152380D-02
 -------------------------------------------------------------------
 Center     Atomic                   Forces (Hartrees/Bohr)
 Number     Number              X              Y              Z
 -------------------------------------------------------------------
      1        6          -0.001941233   -0.002717403   -0.015259259
      2        6          -0.009610307   -0.013463581    0.018946013
      3        6           0.020497924    0.028606873   -0.000317894
      4        6          -0.014338942   -0.019996181   -0.016906803
      5        6           0.010333468    0.014516569    0.009943994
      6        1          -0.002384506   -0.003551326    0.001794806
      7        1          -0.002556404   -0.003394952    0.001799144
 -------------------------------------------------------------------
 Cartesian Forces:  Max     0.028606873 RMS     0.012846526
 Leave Link  716 at Fri Apr 01 19:47:55 2022, MaxMem=    33554432 cpu:         0.0
 (Enter C:\Program Files\G09W\l103.exe)

 GradGradGradGradGradGradGradGradGradGradGradGradGradGradGradGradGradGrad
 Berny optimization.
 Using GEDIIS/GDIIS optimizer.
 FormGI is forming the generalized inverse of G from B-inverse, IUseBI=4.
 Internal  Forces:  Max     0.029733783 RMS     0.008167718
 Search for a local minimum.
 Step number  11 out of a maximum of   36
 All quantities printed in internal units (Hartrees-Bohrs-Radians)
 RMS Force = .81677D-02 SwitMx=.10000D-02 MixMth= 1
 Mixed Optimization -- RFO/linear search
 Update second derivatives using D2CorX and points    4    5    6    7    8
                                                      9   10   11
 DE= -1.00D-03 DEPred=-6.57D-04 R= 1.53D+00
 TightC=F SS=  1.41D+00  RLast= 1.81D-01 DXNew= 1.6060D+00 5.4382D-01
 Trust test= 1.53D+00 RLast= 1.81D-01 DXMaxT set to 9.55D-01
 ITU=  1  1  1  1  1  1  1  1  1  1  0
 Use linear search instead of GDIIS.
     Eigenvalues ---    0.00874   0.01301   0.02307   0.08482   0.08762
     Eigenvalues ---    0.10027   0.10291   0.13243   0.23155   0.31829
     Eigenvalues ---    0.34152   0.37299   0.43806   0.81755   2.74470
 RFO step:  Lambda=-1.21977288D-03 EMin= 8.74405134D-03
 Quartic linear search produced a step of  0.47958.
 Iteration  1 RMS(Cart)=  0.02412674 RMS(Int)=  0.00079239
 Iteration  2 RMS(Cart)=  0.00070356 RMS(Int)=  0.00018727
 Iteration  3 RMS(Cart)=  0.00000012 RMS(Int)=  0.00018727
 ITry= 1 IFail=0 DXMaxC= 6.77D-02 DCOld= 1.00D+10 DXMaxT= 9.55D-01 DXLimC= 3.00D+00 Rises=F
 Variable       Old X    -DE/DX   Delta X   Delta X   Delta X     New X
                                 (Linear)    (Quad)   (Total)
    R1        2.38532   0.01212  -0.00001   0.00535   0.00554   2.39086
    R2        2.87573   0.01758  -0.00199   0.01565   0.01354   2.88927
    R3        2.96901  -0.01506  -0.05376  -0.06410  -0.11761   2.85140
    R4        2.44588   0.02973  -0.01425  -0.00467  -0.01900   2.42688
    R5        2.90364  -0.00602   0.01493   0.01971   0.03443   2.93807
    R6        2.06815  -0.00232   0.00026  -0.00440  -0.00414   2.06401
    R7        2.06818  -0.00232   0.00026  -0.00440  -0.00414   2.06404
    A1        1.79428   0.00331  -0.02871  -0.01970  -0.04842   1.74586
    A2        2.32558   0.00002   0.03294   0.02912   0.06244   2.38802
    A3        2.52272  -0.00506  -0.03858  -0.03072  -0.06955   2.45317
    A4        1.27899   0.00519   0.01469   0.01577   0.03080   1.30979
    A5        1.50321  -0.00346   0.01966   0.00553   0.02473   1.52793
    A6        2.00459   0.00123  -0.00131  -0.00309  -0.00425   2.00034
    A7        2.00404   0.00126  -0.00140  -0.00298  -0.00423   1.99981
    A8        2.01834  -0.00181  -0.00333  -0.01031  -0.01366   2.00468
    A9        2.01783  -0.00179  -0.00342  -0.01024  -0.01367   2.00416
   A10        1.89538   0.00323  -0.00568   0.01673   0.01087   1.90626
    D1        0.00000  -0.00001  -0.00006   0.00010   0.00004   0.00004
    D2        0.00000   0.00001   0.00007  -0.00011  -0.00003  -0.00003
    D3        2.03382  -0.00349   0.00554  -0.00939  -0.00391   2.02991
    D4       -2.03318   0.00347  -0.00527   0.00908   0.00388  -2.02930
    D5        0.00001   0.00000  -0.00001   0.00000  -0.00001  -0.00001
    D6       -0.00002   0.00001   0.00013  -0.00015  -0.00002  -0.00004
    D7        0.00002  -0.00001  -0.00017   0.00021   0.00004   0.00006
    D8       -2.02060   0.00063  -0.00798   0.00252  -0.00521  -2.02581
    D9        2.01994  -0.00061   0.00752  -0.00196   0.00532   2.02526
         Item               Value     Threshold  Converged?
 Maximum Force            0.029734     0.000450     NO 
 RMS     Force            0.008168     0.000300     NO 
 Maximum Displacement     0.067725     0.001800     NO 
 RMS     Displacement     0.024286     0.001200     NO 
 Predicted change in Energy=-1.022118D-03
 Lowest energy point so far.  Saving SCF results.
 GradGradGradGradGradGradGradGradGradGradGradGradGradGradGradGradGradGrad

 Leave Link  103 at Fri Apr 01 19:47:55 2022, MaxMem=    33554432 cpu:         0.0
 (Enter C:\Program Files\G09W\l202.exe)
                          Input orientation:                          
 ---------------------------------------------------------------------
 Center     Atomic      Atomic             Coordinates (Angstroms)
 Number     Number       Type             X           Y           Z
 ---------------------------------------------------------------------
      1          6           0       -0.345984   -0.503863   -1.208884
      2          6           0       -0.970889   -1.378503   -0.541647
      3          6           0       -0.449285   -0.652622    0.916771
      4          6           0       -1.196654   -1.697003    0.915872
      5          6           0        0.248910    0.325018   -0.070155
      6          1           0        1.340237    0.320300   -0.026126
      7          1           0       -0.108362    1.356145   -0.024029
 ---------------------------------------------------------------------
                    Distance matrix (angstroms):
                    1          2          3          4          5
     1  C    0.000000
     2  C    1.265191   0.000000
     3  C    2.133356   1.710542   0.000000
     4  C    2.581049   1.508898   1.284248   0.000000
     5  C    1.528936   2.147602   1.554760   2.674037   0.000000
     6  H    2.218446   2.914274   2.244554   3.375306   1.092225
     7  H    2.218102   2.913792   2.244210   3.374835   1.092243
                    6          7
     6  H    0.000000
     7  H    1.780847   0.000000
 Symmetry turned off by external request.
 Stoichiometry    C5H2
 Framework group  C1[X(C5H2)]
 Deg. of freedom    15
 Full point group                 C1      NOp   1
 Rotational constants (GHZ):     14.2613327      8.1075261      5.3436664
 Leave Link  202 at Fri Apr 01 19:47:56 2022, MaxMem=    33554432 cpu:         0.0
 (Enter C:\Program Files\G09W\l301.exe)
 Standard basis: 6-31 (6D, 7F)
 Ernie: Thresh=  0.10000D-02 Tol=  0.10000D-05 Strict=F.
    49 basis functions,   118 primitive gaussians,    49 cartesian basis functions
    16 alpha electrons       16 beta electrons
       nuclear repulsion energy       126.5354590227 Hartrees.
 IExCor=  402 DFT=T Ex+Corr=B3LYP ExCW=0 ScaHFX=  0.200000
 ScaDFX=  0.800000  0.720000  1.000000  0.810000 ScalE2=  1.000000  1.000000
 IRadAn=      5 IRanWt=     -1 IRanGd=            0 ICorTp=0 IEmpDi=131
 NAtoms=    7 NActive=    7 NUniq=    7 SFac= 1.00D+00 NAtFMM=   60 NAOKFM=F Big=F
 Integral buffers will be    131072 words long.
 Raffenetti 2 integral format.
 Two-electron integral symmetry is turned off.
 R6Disp:  Grimme-D3 Dispersion energy=       -0.0015723155 Hartrees.
 Nuclear repulsion after empirical dispersion term =      126.5338867073 Hartrees.
 Leave Link  301 at Fri Apr 01 19:47:56 2022, MaxMem=    33554432 cpu:         0.0
 (Enter C:\Program Files\G09W\l302.exe)
 NPDir=0 NMtPBC=     1 NCelOv=     1 NCel=       1 NClECP=     1 NCelD=      1
         NCelK=      1 NCelE2=     1 NClLst=     1 CellRange=     0.0.
 One-electron integrals computed using PRISM.
 PrsmSu:  requested number of processors reduced to:  10 ShMem   1 Linda.
 NBasis=    49 RedAO= T EigKep=  2.72D-03  NBF=    49
 NBsUse=    49 1.00D-06 EigRej= -1.00D+00 NBFU=    49
 Precomputing XC quadrature grid using
 IXCGrd= 4 IRadAn=           5 IRanWt=          -1 IRanGd=           0 AccXCQ= 0.00D+00.
 Generated NRdTot=       0 NPtTot=           0 NUsed=           0 NTot=          32
 NSgBfM=    49    49    49    49    49 MxSgAt=     7 MxSgA2=     7.
 Leave Link  302 at Fri Apr 01 19:47:56 2022, MaxMem=    33554432 cpu:         0.0
 (Enter C:\Program Files\G09W\l303.exe)
 DipDrv:  MaxL=1.
 Leave Link  303 at Fri Apr 01 19:47:57 2022, MaxMem=    33554432 cpu:         1.0
 (Enter C:\Program Files\G09W\l401.exe)
 Initial guess from the checkpoint file:  "D:\TMP\Gau-4512.chk"
 B after Tr=     0.003756    0.005260    0.003061
         Rot=    1.000000   -0.000400    0.000290   -0.000002 Ang=  -0.06 deg.
 Guess basis will be translated and rotated to current coordinates.
 JPrj=2 DoOrth=T DoCkMO=T.
 Generating alternative initial guess.
 ExpMin= 1.61D-01 ExpMax= 3.05D+03 ExpMxC= 4.57D+02 IAcc=2 IRadAn=         4 AccDes= 0.00D+00
 Harris functional with IExCor=  402 and IRadAn=       4 diagonalized for initial guess.
 HarFok:  IExCor=  402 AccDes= 0.00D+00 IRadAn=         4 IDoV= 1 UseB2=F ITyADJ=14
 ICtDFT=  3500011 ScaDFX=  1.000000  1.000000  1.000000  1.000000
 FoFCou: FMM=F IPFlag=           0 FMFlag=      100000 FMFlg1=           0
         NFxFlg=           0 DoJE=T BraDBF=F KetDBF=T FulRan=T
         wScrn=  0.000000 ICntrl=     500 IOpCl=  0 I1Cent=   200000004 NGrid=           0
         NMat0=    1 NMatS0=      1 NMatT0=    0 NMatD0=    1 NMtDS0=    0 NMtDT0=    0
 Symmetry not used in FoFCou.
 Harris En= -191.300841254329    
 Leave Link  401 at Fri Apr 01 19:47:57 2022, MaxMem=    33554432 cpu:         0.0
 (Enter C:\Program Files\G09W\l502.exe)
 Closed shell SCF:
 Using DIIS extrapolation, IDIIS=    10.
 Two-electron integral symmetry not used.
 Keep R1 ints in memory in canonical form, NReq=1884742.
 IVT=      262321 IEndB=      262321 NGot=    33554432 MDV=    32541187
 LenX=    32541187 LenY=    32538345
 Requested convergence on RMS density matrix=1.00D-08 within 500 cycles.
 Requested convergence on MAX density matrix=1.00D-06.
 Requested convergence on             energy=1.00D-06.
 Level shift goal  0.100 maximum shift  0.100.
 No special actions if energy rises.
 Dynamic level shift is on during FON iterations.
 FoFCou: FMM=F IPFlag=           0 FMFlag=           0 FMFlg1=           0
         NFxFlg=           0 DoJE=F BraDBF=F KetDBF=F FulRan=T
         wScrn=  0.000000 ICntrl=     600 IOpCl=  0 I1Cent=           0 NGrid=           0
         NMat0=    1 NMatS0=   1225 NMatT0=    0 NMatD0=    1 NMtDS0=    0 NMtDT0=    0
 Symmetry not used in FoFCou.

 Cycle   1  Pass 1  IDiag  1:
 E= -191.302801908974    
 DIIS: error= 4.68D-03 at cycle   1 NSaved=   1.
 NSaved= 1 IEnMin= 1 EnMin= -191.302801908974     IErMin= 1 ErrMin= 4.68D-03
 ErrMax= 4.68D-03  0.00D+00 EMaxC= 1.00D+00 BMatC= 1.99D-03 BMatP= 1.99D-03
 IDIUse=1 WtCom= 1.00D+00 WtEn= 0.00D+00
 Coeff-Com:  0.100D+01
 Coeff:      0.100D+01
 Gap=     0.817 Goal=     0.100 Shift=    0.000
 T=  381. Gap= 0.123 NK=0 IS=   17 IE=   49 IFin=   16
          NO(<0.9)=   0  NV(>0.1)=   0     16.00e < EF      0.00e >EF  Err=0.0D+00
 GapD=    0.817 DampG=2.000 DampE=1.000 DampFc=2.0000 IDamp=-1.
 RMSDP=2.84D-03 MaxDP=2.14D-02              OVMax= 5.15D-02

 Cycle   2  Pass 1  IDiag  1:
 E= -191.307298707808     Delta-E=       -0.004496798834 Rises=F Damp=F
 DIIS: error= 1.75D-03 at cycle   2 NSaved=   2.
 NSaved= 2 IEnMin= 2 EnMin= -191.307298707808     IErMin= 2 ErrMin= 1.75D-03
 ErrMax= 1.75D-03  0.00D+00 EMaxC= 1.00D+00 BMatC= 3.04D-04 BMatP= 1.99D-03
 IDIUse=1 WtCom= 1.00D+00 WtEn= 0.00D+00
 Coeff-Com:  0.167D+00 0.833D+00
 Coeff:      0.167D+00 0.833D+00
 Gap=     0.124 Goal=     0.100 Shift=    0.000
 T=  241. Gap= 0.124 NK=3 IS=   17 IE=   20 IFin=   16
          NO(<0.9)=   0  NV(>0.1)=   0     16.00e < EF      0.00e >EF  Err=0.0D+00
 GapD=    0.124 DampG=1.000 DampE=1.000 DampFc=1.0000 IDamp=-1.
 RMSDP=1.07D-03 MaxDP=9.13D-03 DE=-4.50D-03 OVMax= 1.32D-02

 Cycle   3  Pass 1  IDiag  1:
 E= -191.306981505301     Delta-E=        0.000317202507 Rises=F Damp=F
 DIIS: error= 3.68D-03 at cycle   3 NSaved=   3.
 NSaved= 3 IEnMin= 2 EnMin= -191.307298707808     IErMin= 2 ErrMin= 1.75D-03
 ErrMax= 3.68D-03  0.00D+00 EMaxC= 1.00D+00 BMatC= 6.57D-04 BMatP= 3.04D-04
 IDIUse=1 WtCom= 1.00D+00 WtEn= 0.00D+00
 Coeff-Com: -0.257D-01 0.611D+00 0.414D+00
 Coeff:     -0.257D-01 0.611D+00 0.414D+00
 Gap=     0.125 Goal=   None    Shift=    0.000
 T=  184. Gap= 0.125 NK=3 IS=   17 IE=   20 IFin=   16
          NO(<0.9)=   0  NV(>0.1)=   0     16.00e < EF      0.00e >EF  Err=0.0D+00
 RMSDP=6.40D-04 MaxDP=4.89D-03 DE= 3.17D-04 OVMax= 9.43D-03

 Cycle   4  Pass 1  IDiag  1:
 E= -191.307620125606     Delta-E=       -0.000638620305 Rises=F Damp=F
 DIIS: error= 1.73D-03 at cycle   4 NSaved=   4.
 NSaved= 4 IEnMin= 4 EnMin= -191.307620125606     IErMin= 4 ErrMin= 1.73D-03
 ErrMax= 1.73D-03  0.00D+00 EMaxC= 1.00D+00 BMatC= 8.02D-05 BMatP= 3.04D-04
 IDIUse=1 WtCom= 1.00D+00 WtEn= 0.00D+00
 Coeff-Com: -0.123D-01 0.326D+00 0.287D+00 0.399D+00
 Coeff:     -0.123D-01 0.326D+00 0.287D+00 0.399D+00
 Gap=     0.124 Goal=     0.100 Shift=    0.000
 GapD=    0.124 DampG=1.000 DampE=1.000 DampFc=1.0000 IDamp=-1.
 RMSDP=3.03D-04 MaxDP=3.53D-03 DE=-6.39D-04 OVMax= 1.14D-02

 Cycle   5  Pass 1  IDiag  1:
 E= -191.307674939226     Delta-E=       -0.000054813620 Rises=F Damp=F
 DIIS: error= 1.08D-03 at cycle   5 NSaved=   5.
 NSaved= 5 IEnMin= 5 EnMin= -191.307674939226     IErMin= 5 ErrMin= 1.08D-03
 ErrMax= 1.08D-03  0.00D+00 EMaxC= 1.00D+00 BMatC= 3.96D-05 BMatP= 8.02D-05
 IDIUse=1 WtCom= 1.00D+00 WtEn= 0.00D+00
 Coeff-Com: -0.128D-01 0.104D+00 0.131D+00 0.380D+00 0.399D+00
 Coeff:     -0.128D-01 0.104D+00 0.131D+00 0.380D+00 0.399D+00
 Gap=     0.124 Goal=     0.100 Shift=    0.000
 GapD=    0.124 DampG=1.000 DampE=1.000 DampFc=1.0000 IDamp=-1.
 RMSDP=1.29D-04 MaxDP=1.36D-03 DE=-5.48D-05 OVMax= 3.69D-03

 Cycle   6  Pass 1  IDiag  1:
 E= -191.307719536352     Delta-E=       -0.000044597126 Rises=F Damp=F
 DIIS: error= 2.51D-04 at cycle   6 NSaved=   6.
 NSaved= 6 IEnMin= 6 EnMin= -191.307719536352     IErMin= 6 ErrMin= 2.51D-04
 ErrMax= 2.51D-04  0.00D+00 EMaxC= 1.00D+00 BMatC= 2.70D-06 BMatP= 3.96D-05
 IDIUse=1 WtCom= 1.00D+00 WtEn= 0.00D+00
 Coeff-Com: -0.507D-02 0.139D-01 0.432D-01 0.218D+00 0.260D+00 0.470D+00
 Coeff:     -0.507D-02 0.139D-01 0.432D-01 0.218D+00 0.260D+00 0.470D+00
 Gap=     0.124 Goal=     0.100 Shift=    0.000
 RMSDP=4.16D-05 MaxDP=3.73D-04 DE=-4.46D-05 OVMax= 7.86D-04

 Cycle   7  Pass 1  IDiag  1:
 E= -191.307721997406     Delta-E=       -0.000002461054 Rises=F Damp=F
 DIIS: error= 1.19D-04 at cycle   7 NSaved=   7.
 NSaved= 7 IEnMin= 7 EnMin= -191.307721997406     IErMin= 7 ErrMin= 1.19D-04
 ErrMax= 1.19D-04  0.00D+00 EMaxC= 1.00D+00 BMatC= 5.36D-07 BMatP= 2.70D-06
 IDIUse=1 WtCom= 1.00D+00 WtEn= 0.00D+00
 Coeff-Com: -0.795D-03-0.106D-01 0.284D-02 0.845D-01 0.713D-01 0.300D+00
 Coeff-Com:  0.552D+00
 Coeff:     -0.795D-03-0.106D-01 0.284D-02 0.845D-01 0.713D-01 0.300D+00
 Coeff:      0.552D+00
 Gap=     0.124 Goal=     0.100 Shift=    0.000
 RMSDP=1.52D-05 MaxDP=1.67D-04 DE=-2.46D-06 OVMax= 2.66D-04

 Cycle   8  Pass 1  IDiag  1:
 E= -191.307722489616     Delta-E=       -0.000000492209 Rises=F Damp=F
 DIIS: error= 5.81D-05 at cycle   8 NSaved=   8.
 NSaved= 8 IEnMin= 8 EnMin= -191.307722489616     IErMin= 8 ErrMin= 5.81D-05
 ErrMax= 5.81D-05  0.00D+00 EMaxC= 1.00D+00 BMatC= 9.96D-08 BMatP= 5.36D-07
 IDIUse=1 WtCom= 1.00D+00 WtEn= 0.00D+00
 Coeff-Com:  0.551D-03-0.904D-02-0.709D-02 0.188D-01-0.175D-01 0.101D+00
 Coeff-Com:  0.297D+00 0.616D+00
 Coeff:      0.551D-03-0.904D-02-0.709D-02 0.188D-01-0.175D-01 0.101D+00
 Coeff:      0.297D+00 0.616D+00
 Gap=     0.124 Goal=     0.100 Shift=    0.000
 RMSDP=7.75D-06 MaxDP=7.79D-05 DE=-4.92D-07 OVMax= 1.21D-04

 Cycle   9  Pass 1  IDiag  1:
 E= -191.307722611148     Delta-E=       -0.000000121532 Rises=F Damp=F
 DIIS: error= 1.56D-05 at cycle   9 NSaved=   9.
 NSaved= 9 IEnMin= 9 EnMin= -191.307722611148     IErMin= 9 ErrMin= 1.56D-05
 ErrMax= 1.56D-05  0.00D+00 EMaxC= 1.00D+00 BMatC= 5.17D-09 BMatP= 9.96D-08
 IDIUse=1 WtCom= 1.00D+00 WtEn= 0.00D+00
 Coeff-Com:  0.325D-03-0.330D-02-0.402D-02 0.131D-02-0.182D-01 0.156D-01
 Coeff-Com:  0.781D-01 0.249D+00 0.682D+00
 Coeff:      0.325D-03-0.330D-02-0.402D-02 0.131D-02-0.182D-01 0.156D-01
 Coeff:      0.781D-01 0.249D+00 0.682D+00
 Gap=     0.124 Goal=     0.100 Shift=    0.000
 RMSDP=2.00D-06 MaxDP=1.35D-05 DE=-1.22D-07 OVMax= 3.42D-05

 Cycle  10  Pass 1  IDiag  1:
 E= -191.307722617715     Delta-E=       -0.000000006567 Rises=F Damp=F
 DIIS: error= 7.59D-07 at cycle  10 NSaved=  10.
 NSaved=10 IEnMin=10 EnMin= -191.307722617715     IErMin=10 ErrMin= 7.59D-07
 ErrMax= 7.59D-07  0.00D+00 EMaxC= 1.00D+00 BMatC= 2.78D-11 BMatP= 5.17D-09
 IDIUse=1 WtCom= 1.00D+00 WtEn= 0.00D+00
 Coeff-Com:  0.765D-06 0.128D-03 0.350D-04-0.623D-03-0.781D-04-0.384D-02
 Coeff-Com: -0.483D-02-0.171D-01 0.608D-01 0.965D+00
 Coeff:      0.765D-06 0.128D-03 0.350D-04-0.623D-03-0.781D-04-0.384D-02
 Coeff:     -0.483D-02-0.171D-01 0.608D-01 0.965D+00
 Gap=     0.124 Goal=     0.100 Shift=    0.000
 RMSDP=2.46D-07 MaxDP=2.09D-06 DE=-6.57D-09 OVMax= 5.48D-06

 Cycle  11  Pass 1  IDiag  1:
 E= -191.307722617762     Delta-E=       -0.000000000047 Rises=F Damp=F
 DIIS: error= 1.28D-07 at cycle  11 NSaved=  11.
 NSaved=11 IEnMin=11 EnMin= -191.307722617762     IErMin=11 ErrMin= 1.28D-07
 ErrMax= 1.28D-07  0.00D+00 EMaxC= 1.00D+00 BMatC= 9.65D-13 BMatP= 2.78D-11
 IDIUse=1 WtCom= 1.00D+00 WtEn= 0.00D+00
 Coeff-Com: -0.780D-05 0.832D-04 0.122D-03-0.694D-04 0.466D-03-0.387D-03
 Coeff-Com: -0.159D-02-0.843D-02-0.108D-01 0.408D-01 0.980D+00
 Coeff:     -0.780D-05 0.832D-04 0.122D-03-0.694D-04 0.466D-03-0.387D-03
 Coeff:     -0.159D-02-0.843D-02-0.108D-01 0.408D-01 0.980D+00
 Gap=     0.124 Goal=     0.100 Shift=    0.000
 RMSDP=3.30D-08 MaxDP=2.13D-07 DE=-4.66D-11 OVMax= 5.04D-07

 Cycle  12  Pass 1  IDiag  1:
 E= -191.307722617765     Delta-E=       -0.000000000004 Rises=F Damp=F
 DIIS: error= 9.77D-09 at cycle  12 NSaved=  12.
 NSaved=12 IEnMin=12 EnMin= -191.307722617765     IErMin=12 ErrMin= 9.77D-09
 ErrMax= 9.77D-09  0.00D+00 EMaxC= 1.00D+00 BMatC= 5.46D-15 BMatP= 9.65D-13
 IDIUse=1 WtCom= 1.00D+00 WtEn= 0.00D+00
 Coeff-Com:  0.371D-07-0.209D-05-0.294D-05 0.851D-05-0.148D-05 0.151D-04
 Coeff-Com:  0.691D-04 0.159D-03-0.545D-03-0.109D-01-0.386D-01 0.105D+01
 Coeff:      0.371D-07-0.209D-05-0.294D-05 0.851D-05-0.148D-05 0.151D-04
 Coeff:      0.691D-04 0.159D-03-0.545D-03-0.109D-01-0.386D-01 0.105D+01
 Gap=     0.124 Goal=     0.100 Shift=    0.000
 RMSDP=3.30D-09 MaxDP=2.80D-08 DE=-3.75D-12 OVMax= 6.44D-08

 SCF Done:  E(RB3LYP) =  -191.307722618     A.U. after   12 cycles
            NFock= 12  Conv=0.33D-08     -V/T= 2.0045
 KE= 1.904572582754D+02 PE=-6.960148570173D+02 EE= 1.877159894168D+02
 Leave Link  502 at Fri Apr 01 19:47:58 2022, MaxMem=    33554432 cpu:         1.0
 (Enter C:\Program Files\G09W\l701.exe)
 Compute integral first derivatives.
 ... and contract with generalized density number  0.
 R6Disp: Adding Grimme-D3 dispersion energy 1st derivatives to the gradient.
 PrsmSu:  requested number of processors reduced to:  10 ShMem   1 Linda.
 Leave Link  701 at Fri Apr 01 19:47:59 2022, MaxMem=    33554432 cpu:         0.0
 (Enter C:\Program Files\G09W\l702.exe)
 L702 exits ... SP integral derivatives will be done elsewhere.
 Leave Link  702 at Fri Apr 01 19:47:59 2022, MaxMem=    33554432 cpu:         0.0
 (Enter C:\Program Files\G09W\l703.exe)
 Compute integral first derivatives, UseDBF=F ICtDFT=           0.
 Integral derivatives from FoFJK, PRISM(SPDF).
 Calling FoFJK, ICntrl=      2127 FMM=F ISym2X=0 I1Cent= 0 IOpClX= 0 NMat=1 NMatS=1 NMatT=0.
 FoFJK:  IHMeth= 1 ICntrl=    2127 DoSepK=F KAlg= 0 I1Cent=   0 FoldK=F
 IRaf=         0 NMat=   1 IRICut=       1 DoRegI=T DoRafI=F ISym2E= 0.
 FoFCou: FMM=F IPFlag=           0 FMFlag=      100000 FMFlg1=         800
         NFxFlg=           0 DoJE=F BraDBF=F KetDBF=F FulRan=T
         wScrn=  0.000000 ICntrl=    2127 IOpCl=  0 I1Cent=           0 NGrid=           0
         NMat0=    1 NMatS0=      1 NMatT0=    0 NMatD0=    1 NMtDS0=    0 NMtDT0=    0
 Symmetry not used in FoFCou.
 Leave Link  703 at Fri Apr 01 19:48:00 2022, MaxMem=    33554432 cpu:         1.0
 (Enter C:\Program Files\G09W\l716.exe)
 Dipole        = 7.26069465D-01 1.01468514D+00 2.45796089D-02
 -------------------------------------------------------------------
 Center     Atomic                   Forces (Hartrees/Bohr)
 Number     Number              X              Y              Z
 -------------------------------------------------------------------
      1        6          -0.000401869   -0.000566848   -0.014931570
      2        6          -0.010738067   -0.015018873    0.009884934
      3        6           0.027511983    0.038397185    0.002885539
      4        6          -0.019997622   -0.027913995   -0.011452454
      5        6           0.007095054    0.009991642    0.009708951
      6        1          -0.001131050   -0.002892792    0.001951090
      7        1          -0.002338429   -0.001996319    0.001953509
 -------------------------------------------------------------------
 Cartesian Forces:  Max     0.038397185 RMS     0.014610847
 Leave Link  716 at Fri Apr 01 19:48:00 2022, MaxMem=    33554432 cpu:         0.0
 (Enter C:\Program Files\G09W\l103.exe)

 GradGradGradGradGradGradGradGradGradGradGradGradGradGradGradGradGradGrad
 Berny optimization.
 Using GEDIIS/GDIIS optimizer.
 FormGI is forming the generalized inverse of G from B-inverse, IUseBI=4.
 Internal  Forces:  Max     0.039319162 RMS     0.009445287
 Search for a local minimum.
 Step number  12 out of a maximum of   36
 All quantities printed in internal units (Hartrees-Bohrs-Radians)
 RMS Force = .94453D-02 SwitMx=.10000D-02 MixMth= 1
 Mixed Optimization -- RFO/linear search
 Update second derivatives using D2CorX and points    7    8    9   10   11
                                                     12
 DE= -1.15D-03 DEPred=-1.02D-03 R= 1.13D+00
 TightC=F SS=  1.41D+00  RLast= 1.70D-01 DXNew= 1.6060D+00 5.0982D-01
 Trust test= 1.13D+00 RLast= 1.70D-01 DXMaxT set to 9.55D-01
 ITU=  1  1  1  1  1  1  1  1  1  1  1  0
 Use linear search instead of GDIIS.
     Eigenvalues ---    0.00863   0.02339   0.02879   0.08073   0.08685
     Eigenvalues ---    0.09539   0.10306   0.13084   0.23441   0.32132
     Eigenvalues ---    0.34152   0.37309   0.40410   0.81585   2.00242
 RFO step:  Lambda=-1.42233862D-03 EMin= 8.63228325D-03
 Quartic linear search produced a step of  0.21673.
 Iteration  1 RMS(Cart)=  0.00917384 RMS(Int)=  0.00009606
 Iteration  2 RMS(Cart)=  0.00009038 RMS(Int)=  0.00001333
 Iteration  3 RMS(Cart)=  0.00000000 RMS(Int)=  0.00001333
 ITry= 1 IFail=0 DXMaxC= 2.84D-02 DCOld= 1.00D+10 DXMaxT= 9.55D-01 DXLimC= 3.00D+00 Rises=F
 Variable       Old X    -DE/DX   Delta X   Delta X   Delta X     New X
                                 (Linear)    (Quad)   (Total)
    R1        2.39086   0.01352   0.00120   0.00581   0.00701   2.39787
    R2        2.88927   0.01768   0.00293   0.01962   0.02254   2.91181
    R3        2.85140  -0.00707  -0.02549  -0.01819  -0.04367   2.80773
    R4        2.42688   0.03932  -0.00412   0.01537   0.01126   2.43814
    R5        2.93807  -0.00776   0.00746  -0.00092   0.00654   2.94461
    R6        2.06401  -0.00104  -0.00090  -0.00389  -0.00479   2.05922
    R7        2.06404  -0.00104  -0.00090  -0.00390  -0.00480   2.05924
    A1        1.74586   0.00562  -0.01049   0.00316  -0.00736   1.73850
    A2        2.38802  -0.00345   0.01353  -0.00182   0.01172   2.39974
    A3        2.45317  -0.00737  -0.01507  -0.00820  -0.02326   2.42992
    A4        1.30979   0.00584   0.00668   0.01027   0.01698   1.32677
    A5        1.52793  -0.00065   0.00536  -0.00341   0.00192   1.52986
    A6        2.00034   0.00084  -0.00092  -0.00421  -0.00513   1.99521
    A7        1.99981   0.00087  -0.00092  -0.00408  -0.00499   1.99483
    A8        2.00468  -0.00229  -0.00296  -0.00638  -0.00935   1.99533
    A9        2.00416  -0.00227  -0.00296  -0.00624  -0.00921   1.99495
   A10        1.90626   0.00267   0.00236   0.01847   0.02081   1.92707
    D1        0.00004  -0.00001   0.00001  -0.00006  -0.00006  -0.00002
    D2       -0.00003   0.00001  -0.00001   0.00009   0.00008   0.00005
    D3        2.02991  -0.00272  -0.00085  -0.00944  -0.01028   2.01962
    D4       -2.02930   0.00270   0.00084   0.00943   0.01027  -2.01903
    D5       -0.00001   0.00000   0.00000  -0.00002  -0.00003  -0.00004
    D6       -0.00004   0.00001  -0.00001   0.00015   0.00015   0.00011
    D7        0.00006  -0.00002   0.00001  -0.00020  -0.00019  -0.00013
    D8       -2.02581  -0.00022  -0.00113   0.00734   0.00623  -2.01959
    D9        2.02526   0.00023   0.00115  -0.00755  -0.00641   2.01884
         Item               Value     Threshold  Converged?
 Maximum Force            0.039319     0.000450     NO 
 RMS     Force            0.009445     0.000300     NO 
 Maximum Displacement     0.028355     0.001800     NO 
 RMS     Displacement     0.009182     0.001200     NO 
 Predicted change in Energy=-7.951565D-04
 Lowest energy point so far.  Saving SCF results.
 GradGradGradGradGradGradGradGradGradGradGradGradGradGradGradGradGradGrad

 Leave Link  103 at Fri Apr 01 19:48:00 2022, MaxMem=    33554432 cpu:         0.0
 (Enter C:\Program Files\G09W\l202.exe)
                          Input orientation:                          
 ---------------------------------------------------------------------
 Center     Atomic      Atomic             Coordinates (Angstroms)
 Number     Number       Type             X           Y           Z
 ---------------------------------------------------------------------
      1          6           0       -0.348965   -0.508075   -1.213812
      2          6           0       -0.971734   -1.379705   -0.533720
      3          6           0       -0.444604   -0.646175    0.925713
      4          6           0       -1.195378   -1.695154    0.900868
      5          6           0        0.252360    0.329906   -0.069057
      6          1           0        1.341047    0.313802   -0.025156
      7          1           0       -0.114752    1.354874   -0.023032
 ---------------------------------------------------------------------
                    Distance matrix (angstroms):
                    1          2          3          4          5
     1  C    0.000000
     2  C    1.268900   0.000000
     3  C    2.146109   1.716356   0.000000
     4  C    2.568549   1.485788   1.290208   0.000000
     5  C    1.540866   2.153390   1.558223   2.671622   0.000000
     6  H    2.223629   2.911282   2.239254   3.365542   1.089691
     7  H    2.223374   2.910867   2.238999   3.365118   1.089702
                    6          7
     6  H    0.000000
     7  H    1.789745   0.000000
 Symmetry turned off by external request.
 Stoichiometry    C5H2
 Framework group  C1[X(C5H2)]
 Deg. of freedom    15
 Full point group                 C1      NOp   1
 Rotational constants (GHZ):     14.1477176      8.1394535      5.3432114
 Leave Link  202 at Fri Apr 01 19:48:00 2022, MaxMem=    33554432 cpu:         0.0
 (Enter C:\Program Files\G09W\l301.exe)
 Standard basis: 6-31 (6D, 7F)
 Ernie: Thresh=  0.10000D-02 Tol=  0.10000D-05 Strict=F.
    49 basis functions,   118 primitive gaussians,    49 cartesian basis functions
    16 alpha electrons       16 beta electrons
       nuclear repulsion energy       126.4429663492 Hartrees.
 IExCor=  402 DFT=T Ex+Corr=B3LYP ExCW=0 ScaHFX=  0.200000
 ScaDFX=  0.800000  0.720000  1.000000  0.810000 ScalE2=  1.000000  1.000000
 IRadAn=      5 IRanWt=     -1 IRanGd=            0 ICorTp=0 IEmpDi=131
 NAtoms=    7 NActive=    7 NUniq=    7 SFac= 1.00D+00 NAtFMM=   60 NAOKFM=F Big=F
 Integral buffers will be    131072 words long.
 Raffenetti 2 integral format.
 Two-electron integral symmetry is turned off.
 R6Disp:  Grimme-D3 Dispersion energy=       -0.0015768816 Hartrees.
 Nuclear repulsion after empirical dispersion term =      126.4413894675 Hartrees.
 Leave Link  301 at Fri Apr 01 19:48:01 2022, MaxMem=    33554432 cpu:         0.0
 (Enter C:\Program Files\G09W\l302.exe)
 NPDir=0 NMtPBC=     1 NCelOv=     1 NCel=       1 NClECP=     1 NCelD=      1
         NCelK=      1 NCelE2=     1 NClLst=     1 CellRange=     0.0.
 One-electron integrals computed using PRISM.
 PrsmSu:  requested number of processors reduced to:  10 ShMem   1 Linda.
 NBasis=    49 RedAO= T EigKep=  2.77D-03  NBF=    49
 NBsUse=    49 1.00D-06 EigRej= -1.00D+00 NBFU=    49
 Precomputing XC quadrature grid using
 IXCGrd= 4 IRadAn=           5 IRanWt=          -1 IRanGd=           0 AccXCQ= 0.00D+00.
 Generated NRdTot=       0 NPtTot=           0 NUsed=           0 NTot=          32
 NSgBfM=    49    49    49    49    49 MxSgAt=     7 MxSgA2=     7.
 Leave Link  302 at Fri Apr 01 19:48:01 2022, MaxMem=    33554432 cpu:         0.0
 (Enter C:\Program Files\G09W\l303.exe)
 DipDrv:  MaxL=1.
 Leave Link  303 at Fri Apr 01 19:48:01 2022, MaxMem=    33554432 cpu:         0.0
 (Enter C:\Program Files\G09W\l401.exe)
 Initial guess from the checkpoint file:  "D:\TMP\Gau-4512.chk"
 B after Tr=     0.001642    0.002297   -0.001108
         Rot=    1.000000    0.000138   -0.000096   -0.000002 Ang=   0.02 deg.
 Guess basis will be translated and rotated to current coordinates.
 JPrj=2 DoOrth=T DoCkMO=T.
 Generating alternative initial guess.
 ExpMin= 1.61D-01 ExpMax= 3.05D+03 ExpMxC= 4.57D+02 IAcc=2 IRadAn=         4 AccDes= 0.00D+00
 Harris functional with IExCor=  402 and IRadAn=       4 diagonalized for initial guess.
 HarFok:  IExCor=  402 AccDes= 0.00D+00 IRadAn=         4 IDoV= 1 UseB2=F ITyADJ=14
 ICtDFT=  3500011 ScaDFX=  1.000000  1.000000  1.000000  1.000000
 FoFCou: FMM=F IPFlag=           0 FMFlag=      100000 FMFlg1=           0
         NFxFlg=           0 DoJE=T BraDBF=F KetDBF=T FulRan=T
         wScrn=  0.000000 ICntrl=     500 IOpCl=  0 I1Cent=   200000004 NGrid=           0
         NMat0=    1 NMatS0=      1 NMatT0=    0 NMatD0=    1 NMtDS0=    0 NMtDT0=    0
 Symmetry not used in FoFCou.
 Harris En= -191.302229608539    
 Leave Link  401 at Fri Apr 01 19:48:02 2022, MaxMem=    33554432 cpu:         0.0
 (Enter C:\Program Files\G09W\l502.exe)
 Closed shell SCF:
 Using DIIS extrapolation, IDIIS=    10.
 Two-electron integral symmetry not used.
 Keep R1 ints in memory in canonical form, NReq=1884742.
 IVT=      262321 IEndB=      262321 NGot=    33554432 MDV=    32541187
 LenX=    32541187 LenY=    32538345
 Requested convergence on RMS density matrix=1.00D-08 within 500 cycles.
 Requested convergence on MAX density matrix=1.00D-06.
 Requested convergence on             energy=1.00D-06.
 Level shift goal  0.100 maximum shift  0.100.
 No special actions if energy rises.
 Dynamic level shift is on during FON iterations.
 FoFCou: FMM=F IPFlag=           0 FMFlag=           0 FMFlg1=           0
         NFxFlg=           0 DoJE=F BraDBF=F KetDBF=F FulRan=T
         wScrn=  0.000000 ICntrl=     600 IOpCl=  0 I1Cent=           0 NGrid=           0
         NMat0=    1 NMatS0=   1225 NMatT0=    0 NMatD0=    1 NMtDS0=    0 NMtDT0=    0
 Symmetry not used in FoFCou.

 Cycle   1  Pass 1  IDiag  1:
 E= -191.308380938660    
 DIIS: error= 1.41D-03 at cycle   1 NSaved=   1.
 NSaved= 1 IEnMin= 1 EnMin= -191.308380938660     IErMin= 1 ErrMin= 1.41D-03
 ErrMax= 1.41D-03  0.00D+00 EMaxC= 1.00D+00 BMatC= 2.61D-04 BMatP= 2.61D-04
 IDIUse=1 WtCom= 1.00D+00 WtEn= 0.00D+00
 Coeff-Com:  0.100D+01
 Coeff:      0.100D+01
 Gap=     0.814 Goal=     0.100 Shift=    0.000
 GapD=    0.814 DampG=2.000 DampE=1.000 DampFc=2.0000 IDamp=-1.
 RMSDP=8.51D-04 MaxDP=7.23D-03              OVMax= 1.17D-02

 Cycle   2  Pass 1  IDiag  1:
 E= -191.308878916610     Delta-E=       -0.000497977950 Rises=F Damp=F
 DIIS: error= 1.28D-03 at cycle   2 NSaved=   2.
 NSaved= 2 IEnMin= 2 EnMin= -191.308878916610     IErMin= 2 ErrMin= 1.28D-03
 ErrMax= 1.28D-03  0.00D+00 EMaxC= 1.00D+00 BMatC= 6.87D-05 BMatP= 2.61D-04
 IDIUse=1 WtCom= 1.00D+00 WtEn= 0.00D+00
 Coeff-Com:  0.259D+00 0.741D+00
 Coeff:      0.259D+00 0.741D+00
 Gap=     0.123 Goal=     0.100 Shift=    0.000
 GapD=    0.123 DampG=1.000 DampE=1.000 DampFc=1.0000 IDamp=-1.
 RMSDP=4.28D-04 MaxDP=3.47D-03 DE=-4.98D-04 OVMax= 8.19D-03

 Cycle   3  Pass 1  IDiag  1:
 E= -191.308747922079     Delta-E=        0.000130994531 Rises=F Damp=F
 DIIS: error= 2.50D-03 at cycle   3 NSaved=   3.
 NSaved= 3 IEnMin= 2 EnMin= -191.308878916610     IErMin= 2 ErrMin= 1.28D-03
 ErrMax= 2.50D-03  0.00D+00 EMaxC= 1.00D+00 BMatC= 1.94D-04 BMatP= 6.87D-05
 IDIUse=1 WtCom= 1.00D+00 WtEn= 0.00D+00
 Coeff-Com: -0.202D-01 0.640D+00 0.381D+00
 Coeff:     -0.202D-01 0.640D+00 0.381D+00
 Gap=     0.124 Goal=   None    Shift=    0.000
 RMSDP=3.22D-04 MaxDP=2.25D-03 DE= 1.31D-04 OVMax= 8.85D-03

 Cycle   4  Pass 1  IDiag  1:
 E= -191.308926806120     Delta-E=       -0.000178884041 Rises=F Damp=F
 DIIS: error= 8.32D-04 at cycle   4 NSaved=   4.
 NSaved= 4 IEnMin= 4 EnMin= -191.308926806120     IErMin= 4 ErrMin= 8.32D-04
 ErrMax= 8.32D-04  0.00D+00 EMaxC= 1.00D+00 BMatC= 2.33D-05 BMatP= 6.87D-05
 IDIUse=1 WtCom= 1.00D+00 WtEn= 0.00D+00
 Coeff-Com: -0.206D-01 0.438D+00 0.302D+00 0.280D+00
 Coeff:     -0.206D-01 0.438D+00 0.302D+00 0.280D+00
 Gap=     0.124 Goal=     0.100 Shift=    0.000
 RMSDP=1.17D-04 MaxDP=1.35D-03 DE=-1.79D-04 OVMax= 4.18D-03

 Cycle   5  Pass 1  IDiag  1:
 E= -191.308956642085     Delta-E=       -0.000029835965 Rises=F Damp=F
 DIIS: error= 1.96D-04 at cycle   5 NSaved=   5.
 NSaved= 5 IEnMin= 5 EnMin= -191.308956642085     IErMin= 5 ErrMin= 1.96D-04
 ErrMax= 1.96D-04  0.00D+00 EMaxC= 1.00D+00 BMatC= 1.11D-06 BMatP= 2.33D-05
 IDIUse=1 WtCom= 1.00D+00 WtEn= 0.00D+00
 Coeff-Com: -0.935D-02 0.101D+00 0.973D-01 0.179D+00 0.632D+00
 Coeff:     -0.935D-02 0.101D+00 0.973D-01 0.179D+00 0.632D+00
 Gap=     0.124 Goal=     0.100 Shift=    0.000
 RMSDP=2.76D-05 MaxDP=2.84D-04 DE=-2.98D-05 OVMax= 6.86D-04

 Cycle   6  Pass 1  IDiag  1:
 E= -191.308957462113     Delta-E=       -0.000000820029 Rises=F Damp=F
 DIIS: error= 8.08D-05 at cycle   6 NSaved=   6.
 NSaved= 6 IEnMin= 6 EnMin= -191.308957462113     IErMin= 6 ErrMin= 8.08D-05
 ErrMax= 8.08D-05  0.00D+00 EMaxC= 1.00D+00 BMatC= 4.34D-07 BMatP= 1.11D-06
 IDIUse=1 WtCom= 1.00D+00 WtEn= 0.00D+00
 Coeff-Com: -0.358D-02 0.900D-02 0.250D-01 0.101D+00 0.451D+00 0.418D+00
 Coeff:     -0.358D-02 0.900D-02 0.250D-01 0.101D+00 0.451D+00 0.418D+00
 Gap=     0.124 Goal=     0.100 Shift=    0.000
 RMSDP=1.33D-05 MaxDP=1.40D-04 DE=-8.20D-07 OVMax= 2.76D-04

 Cycle   7  Pass 1  IDiag  1:
 E= -191.308957903223     Delta-E=       -0.000000441110 Rises=F Damp=F
 DIIS: error= 3.82D-05 at cycle   7 NSaved=   7.
 NSaved= 7 IEnMin= 7 EnMin= -191.308957903223     IErMin= 7 ErrMin= 3.82D-05
 ErrMax= 3.82D-05  0.00D+00 EMaxC= 1.00D+00 BMatC= 3.32D-08 BMatP= 4.34D-07
 IDIUse=1 WtCom= 1.00D+00 WtEn= 0.00D+00
 Coeff-Com: -0.197D-03-0.780D-02-0.530D-02 0.360D-01 0.851D-01 0.131D+00
 Coeff-Com:  0.762D+00
 Coeff:     -0.197D-03-0.780D-02-0.530D-02 0.360D-01 0.851D-01 0.131D+00
 Coeff:      0.762D+00
 Gap=     0.124 Goal=     0.100 Shift=    0.000
 RMSDP=3.80D-06 MaxDP=2.59D-05 DE=-4.41D-07 OVMax= 6.79D-05

 Cycle   8  Pass 1  IDiag  1:
 E= -191.308957941184     Delta-E=       -0.000000037960 Rises=F Damp=F
 DIIS: error= 9.60D-06 at cycle   8 NSaved=   8.
 NSaved= 8 IEnMin= 8 EnMin= -191.308957941184     IErMin= 8 ErrMin= 9.60D-06
 ErrMax= 9.60D-06  0.00D+00 EMaxC= 1.00D+00 BMatC= 3.28D-09 BMatP= 3.32D-08
 IDIUse=1 WtCom= 1.00D+00 WtEn= 0.00D+00
 Coeff-Com:  0.472D-03-0.614D-02-0.754D-02 0.958D-02-0.138D-01 0.161D-01
 Coeff-Com:  0.407D+00 0.594D+00
 Coeff:      0.472D-03-0.614D-02-0.754D-02 0.958D-02-0.138D-01 0.161D-01
 Coeff:      0.407D+00 0.594D+00
 Gap=     0.124 Goal=     0.100 Shift=    0.000
 RMSDP=1.49D-06 MaxDP=1.40D-05 DE=-3.80D-08 OVMax= 2.30D-05

 Cycle   9  Pass 1  IDiag  1:
 E= -191.308957945156     Delta-E=       -0.000000003973 Rises=F Damp=F
 DIIS: error= 1.19D-06 at cycle   9 NSaved=   9.
 NSaved= 9 IEnMin= 9 EnMin= -191.308957945156     IErMin= 9 ErrMin= 1.19D-06
 ErrMax= 1.19D-06  0.00D+00 EMaxC= 1.00D+00 BMatC= 4.18D-11 BMatP= 3.28D-09
 IDIUse=1 WtCom= 1.00D+00 WtEn= 0.00D+00
 Coeff-Com:  0.119D-03-0.109D-02-0.164D-02 0.147D-03-0.712D-02-0.507D-02
 Coeff-Com:  0.389D-01 0.136D+00 0.840D+00
 Coeff:      0.119D-03-0.109D-02-0.164D-02 0.147D-03-0.712D-02-0.507D-02
 Coeff:      0.389D-01 0.136D+00 0.840D+00
 Gap=     0.124 Goal=     0.100 Shift=    0.000
 RMSDP=2.86D-07 MaxDP=2.84D-06 DE=-3.97D-09 OVMax= 3.58D-06

 Cycle  10  Pass 1  IDiag  1:
 E= -191.308957945213     Delta-E=       -0.000000000057 Rises=F Damp=F
 DIIS: error= 2.35D-07 at cycle  10 NSaved=  10.
 NSaved=10 IEnMin=10 EnMin= -191.308957945213     IErMin=10 ErrMin= 2.35D-07
 ErrMax= 2.35D-07  0.00D+00 EMaxC= 1.00D+00 BMatC= 2.37D-12 BMatP= 4.18D-11
 IDIUse=1 WtCom= 1.00D+00 WtEn= 0.00D+00
 Coeff-Com:  0.973D-05 0.132D-04-0.449D-04-0.411D-03-0.790D-03-0.226D-02
 Coeff-Com: -0.117D-01 0.723D-03 0.281D+00 0.733D+00
 Coeff:      0.973D-05 0.132D-04-0.449D-04-0.411D-03-0.790D-03-0.226D-02
 Coeff:     -0.117D-01 0.723D-03 0.281D+00 0.733D+00
 Gap=     0.124 Goal=     0.100 Shift=    0.000
 RMSDP=6.00D-08 MaxDP=4.97D-07 DE=-5.67D-11 OVMax= 8.59D-07

 Cycle  11  Pass 1  IDiag  1:
 E= -191.308957945216     Delta-E=       -0.000000000003 Rises=F Damp=F
 DIIS: error= 4.89D-08 at cycle  11 NSaved=  11.
 NSaved=11 IEnMin=11 EnMin= -191.308957945216     IErMin=11 ErrMin= 4.89D-08
 ErrMax= 4.89D-08  0.00D+00 EMaxC= 1.00D+00 BMatC= 1.34D-13 BMatP= 2.37D-12
 IDIUse=1 WtCom= 1.00D+00 WtEn= 0.00D+00
 Coeff-Com: -0.593D-05 0.616D-04 0.102D-03-0.101D-04 0.351D-03-0.282D-04
 Coeff-Com: -0.364D-02-0.109D-01-0.801D-02 0.942D-01 0.928D+00
 Coeff:     -0.593D-05 0.616D-04 0.102D-03-0.101D-04 0.351D-03-0.282D-04
 Coeff:     -0.364D-02-0.109D-01-0.801D-02 0.942D-01 0.928D+00
 Gap=     0.124 Goal=     0.100 Shift=    0.000
 RMSDP=1.47D-08 MaxDP=1.49D-07 DE=-2.73D-12 OVMax= 2.61D-07

 Cycle  12  Pass 1  IDiag  1:
 E= -191.308957945216     Delta-E=        0.000000000000 Rises=F Damp=F
 DIIS: error= 7.37D-09 at cycle  12 NSaved=  12.
 NSaved=12 IEnMin=12 EnMin= -191.308957945216     IErMin=12 ErrMin= 7.37D-09
 ErrMax= 7.37D-09  0.00D+00 EMaxC= 1.00D+00 BMatC= 9.67D-16 BMatP= 1.34D-13
 IDIUse=1 WtCom= 1.00D+00 WtEn= 0.00D+00
 Coeff-Com: -0.482D-07-0.143D-05-0.164D-05 0.623D-05 0.835D-05 0.145D-04
 Coeff-Com:  0.157D-03 0.804D-04-0.342D-02-0.133D-01-0.419D-01 0.106D+01
 Coeff:     -0.482D-07-0.143D-05-0.164D-05 0.623D-05 0.835D-05 0.145D-04
 Coeff:      0.157D-03 0.804D-04-0.342D-02-0.133D-01-0.419D-01 0.106D+01
 Gap=     0.124 Goal=     0.100 Shift=    0.000
 RMSDP=1.46D-09 MaxDP=9.44D-09 DE=-2.27D-13 OVMax= 3.36D-08

 SCF Done:  E(RB3LYP) =  -191.308957945     A.U. after   12 cycles
            NFock= 12  Conv=0.15D-08     -V/T= 2.0046
 KE= 1.904351085001D+02 PE=-6.958168365533D+02 EE= 1.876313806405D+02
 Leave Link  502 at Fri Apr 01 19:48:03 2022, MaxMem=    33554432 cpu:         1.0
 (Enter C:\Program Files\G09W\l701.exe)
 Compute integral first derivatives.
 ... and contract with generalized density number  0.
 R6Disp: Adding Grimme-D3 dispersion energy 1st derivatives to the gradient.
 PrsmSu:  requested number of processors reduced to:  10 ShMem   1 Linda.
 Leave Link  701 at Fri Apr 01 19:48:04 2022, MaxMem=    33554432 cpu:         0.0
 (Enter C:\Program Files\G09W\l702.exe)
 L702 exits ... SP integral derivatives will be done elsewhere.
 Leave Link  702 at Fri Apr 01 19:48:04 2022, MaxMem=    33554432 cpu:         0.0
 (Enter C:\Program Files\G09W\l703.exe)
 Compute integral first derivatives, UseDBF=F ICtDFT=           0.
 Integral derivatives from FoFJK, PRISM(SPDF).
 Calling FoFJK, ICntrl=      2127 FMM=F ISym2X=0 I1Cent= 0 IOpClX= 0 NMat=1 NMatS=1 NMatT=0.
 FoFJK:  IHMeth= 1 ICntrl=    2127 DoSepK=F KAlg= 0 I1Cent=   0 FoldK=F
 IRaf=         0 NMat=   1 IRICut=       1 DoRegI=T DoRafI=F ISym2E= 0.
 FoFCou: FMM=F IPFlag=           0 FMFlag=      100000 FMFlg1=         800
         NFxFlg=           0 DoJE=F BraDBF=F KetDBF=F FulRan=T
         wScrn=  0.000000 ICntrl=    2127 IOpCl=  0 I1Cent=           0 NGrid=           0
         NMat0=    1 NMatS0=      1 NMatT0=    0 NMatD0=    1 NMtDS0=    0 NMtDT0=    0
 Symmetry not used in FoFCou.
 Leave Link  703 at Fri Apr 01 19:48:05 2022, MaxMem=    33554432 cpu:         1.0
 (Enter C:\Program Files\G09W\l716.exe)
 Dipole        = 7.12815147D-01 9.96180841D-01 5.32446645D-02
 -------------------------------------------------------------------
 Center     Atomic                   Forces (Hartrees/Bohr)
 Number     Number              X              Y              Z
 -------------------------------------------------------------------
      1        6           0.000380203    0.000531448   -0.011281001
      2        6          -0.006812731   -0.009525376    0.004718894
      3        6           0.021950812    0.030643174    0.002163251
      4        6          -0.016548313   -0.023108170   -0.005400898
      5        6           0.002343290    0.003319780    0.006644172
      6        1           0.000254593   -0.001593797    0.001576107
      7        1          -0.001567853   -0.000267059    0.001579474
 -------------------------------------------------------------------
 Cartesian Forces:  Max     0.030643174 RMS     0.011170535
 Leave Link  716 at Fri Apr 01 19:48:05 2022, MaxMem=    33554432 cpu:         0.0
 (Enter C:\Program Files\G09W\l103.exe)

 GradGradGradGradGradGradGradGradGradGradGradGradGradGradGradGradGradGrad
 Berny optimization.
 Using GEDIIS/GDIIS optimizer.
 FormGI is forming the generalized inverse of G from B-inverse, IUseBI=4.
 Internal  Forces:  Max     0.030727273 RMS     0.007064778
 Search for a local minimum.
 Step number  13 out of a maximum of   36
 All quantities printed in internal units (Hartrees-Bohrs-Radians)
 RMS Force = .70648D-02 SwitMx=.10000D-02 MixMth= 1
 Mixed Optimization -- RFO/linear search
 Update second derivatives using D2CorX and points    8    9   10   11   12
                                                     13
 DE= -1.24D-03 DEPred=-7.95D-04 R= 1.55D+00
 TightC=F SS=  1.41D+00  RLast= 6.82D-02 DXNew= 1.6060D+00 2.0462D-01
 Trust test= 1.55D+00 RLast= 6.82D-02 DXMaxT set to 9.55D-01
 ITU=  1  1  1  1  1  1  1  1  1  1  1  1  0
 Use linear search instead of GDIIS.
     Eigenvalues ---    0.00864   0.02348   0.03282   0.08243   0.08698
     Eigenvalues ---    0.09674   0.10307   0.12856   0.26549   0.32122
     Eigenvalues ---    0.34152   0.35396   0.37801   0.80910   0.94914
 RFO step:  Lambda=-7.69562480D-04 EMin= 8.64274064D-03
 Quartic linear search produced a step of  1.42288.
 Iteration  1 RMS(Cart)=  0.01116495 RMS(Int)=  0.00009724
 Iteration  2 RMS(Cart)=  0.00006835 RMS(Int)=  0.00006173
 Iteration  3 RMS(Cart)=  0.00000000 RMS(Int)=  0.00006173
 ITry= 1 IFail=0 DXMaxC= 2.60D-02 DCOld= 1.00D+10 DXMaxT= 9.55D-01 DXLimC= 3.00D+00 Rises=F
 Variable       Old X    -DE/DX   Delta X   Delta X   Delta X     New X
                                 (Linear)    (Quad)   (Total)
    R1        2.39787   0.00983   0.00997   0.00380   0.01371   2.41159
    R2        2.91181   0.01176   0.03208   0.00803   0.04014   2.95195
    R3        2.80773  -0.00185  -0.06214   0.03621  -0.02600   2.78173
    R4        2.43814   0.03073   0.01602   0.02326   0.03932   2.47745
    R5        2.94461  -0.00665   0.00931  -0.02543  -0.01605   2.92856
    R6        2.05922   0.00034  -0.00681   0.00264  -0.00418   2.05504
    R7        2.05924   0.00034  -0.00683   0.00263  -0.00420   2.05504
    A1        1.73850   0.00326  -0.01048   0.00219  -0.00829   1.73021
    A2        2.39974  -0.00202   0.01667  -0.00412   0.01246   2.41220
    A3        2.42992  -0.00546  -0.03309   0.02942  -0.00357   2.42634
    A4        1.32677   0.00307   0.02416  -0.02175   0.00235   1.32912
    A5        1.52986   0.00114   0.00273  -0.00574  -0.00294   1.52691
    A6        1.99521   0.00046  -0.00729   0.00227  -0.00513   1.99008
    A7        1.99483   0.00048  -0.00709   0.00234  -0.00486   1.98997
    A8        1.99533  -0.00193  -0.01331   0.00079  -0.01258   1.98274
    A9        1.99495  -0.00191  -0.01311   0.00085  -0.01233   1.98262
   A10        1.92707   0.00147   0.02961  -0.00097   0.02864   1.95570
    D1       -0.00002  -0.00001  -0.00008   0.00012   0.00005   0.00003
    D2        0.00005   0.00001   0.00012  -0.00016  -0.00004   0.00001
    D3        2.01962  -0.00151  -0.01463  -0.00165  -0.01623   2.00339
    D4       -2.01903   0.00149   0.01461   0.00127   0.01583  -2.00321
    D5       -0.00004   0.00000  -0.00004   0.00003  -0.00002  -0.00005
    D6        0.00011   0.00001   0.00021  -0.00024  -0.00003   0.00007
    D7       -0.00013  -0.00001  -0.00027   0.00032   0.00005  -0.00007
    D8       -2.01959  -0.00073   0.00886   0.00043   0.00919  -2.01039
    D9        2.01884   0.00074  -0.00912   0.00030  -0.00874   2.01011
         Item               Value     Threshold  Converged?
 Maximum Force            0.030727     0.000450     NO 
 RMS     Force            0.007065     0.000300     NO 
 Maximum Displacement     0.026035     0.001800     NO 
 RMS     Displacement     0.011155     0.001200     NO 
 Predicted change in Energy=-1.062062D-03
 Lowest energy point so far.  Saving SCF results.
 GradGradGradGradGradGradGradGradGradGradGradGradGradGradGradGradGradGrad

 Leave Link  103 at Fri Apr 01 19:48:05 2022, MaxMem=    33554432 cpu:         0.0
 (Enter C:\Program Files\G09W\l202.exe)
                          Input orientation:                          
 ---------------------------------------------------------------------
 Center     Atomic      Atomic             Coordinates (Angstroms)
 Number     Number       Type             X           Y           Z
 ---------------------------------------------------------------------
      1          6           0       -0.353686   -0.514629   -1.223776
      2          6           0       -0.975269   -1.384785   -0.527329
      3          6           0       -0.434810   -0.632398    0.923079
      4          6           0       -1.197549   -1.698285    0.893648
      5          6           0        0.258101    0.338082   -0.066720
      6          1           0        1.344087    0.306044   -0.019622
      7          1           0       -0.122901    1.355444   -0.017478
 ---------------------------------------------------------------------
                    Distance matrix (angstroms):
                    1          2          3          4          5
     1  C    0.000000
     2  C    1.276156   0.000000
     3  C    2.151612   1.721006   0.000000
     4  C    2.568390   1.472027   1.311012   0.000000
     5  C    1.562106   2.168324   1.549728   2.681047   0.000000
     6  H    2.237392   2.914804   2.221223   3.363229   1.087479
     7  H    2.237317   2.914675   2.221137   3.363076   1.087480
                    6          7
     6  H    0.000000
     7  H    1.803691   0.000000
 Symmetry turned off by external request.
 Stoichiometry    C5H2
 Framework group  C1[X(C5H2)]
 Deg. of freedom    15
 Full point group                 C1      NOp   1
 Rotational constants (GHZ):     13.9651677      8.1295477      5.3155558
 Leave Link  202 at Fri Apr 01 19:48:05 2022, MaxMem=    33554432 cpu:         0.0
 (Enter C:\Program Files\G09W\l301.exe)
 Standard basis: 6-31 (6D, 7F)
 Ernie: Thresh=  0.10000D-02 Tol=  0.10000D-05 Strict=F.
    49 basis functions,   118 primitive gaussians,    49 cartesian basis functions
    16 alpha electrons       16 beta electrons
       nuclear repulsion energy       126.0171137807 Hartrees.
 IExCor=  402 DFT=T Ex+Corr=B3LYP ExCW=0 ScaHFX=  0.200000
 ScaDFX=  0.800000  0.720000  1.000000  0.810000 ScalE2=  1.000000  1.000000
 IRadAn=      5 IRanWt=     -1 IRanGd=            0 ICorTp=0 IEmpDi=131
 NAtoms=    7 NActive=    7 NUniq=    7 SFac= 1.00D+00 NAtFMM=   60 NAOKFM=F Big=F
 Integral buffers will be    131072 words long.
 Raffenetti 2 integral format.
 Two-electron integral symmetry is turned off.
 R6Disp:  Grimme-D3 Dispersion energy=       -0.0015814746 Hartrees.
 Nuclear repulsion after empirical dispersion term =      126.0155323062 Hartrees.
 Leave Link  301 at Fri Apr 01 19:48:06 2022, MaxMem=    33554432 cpu:         0.0
 (Enter C:\Program Files\G09W\l302.exe)
 NPDir=0 NMtPBC=     1 NCelOv=     1 NCel=       1 NClECP=     1 NCelD=      1
         NCelK=      1 NCelE2=     1 NClLst=     1 CellRange=     0.0.
 One-electron integrals computed using PRISM.
 PrsmSu:  requested number of processors reduced to:  10 ShMem   1 Linda.
 NBasis=    49 RedAO= T EigKep=  2.84D-03  NBF=    49
 NBsUse=    49 1.00D-06 EigRej= -1.00D+00 NBFU=    49
 Precomputing XC quadrature grid using
 IXCGrd= 4 IRadAn=           5 IRanWt=          -1 IRanGd=           0 AccXCQ= 0.00D+00.
 Generated NRdTot=       0 NPtTot=           0 NUsed=           0 NTot=          32
 NSgBfM=    49    49    49    49    49 MxSgAt=     7 MxSgA2=     7.
 Leave Link  302 at Fri Apr 01 19:48:06 2022, MaxMem=    33554432 cpu:         0.0
 (Enter C:\Program Files\G09W\l303.exe)
 DipDrv:  MaxL=1.
 Leave Link  303 at Fri Apr 01 19:48:06 2022, MaxMem=    33554432 cpu:         0.0
 (Enter C:\Program Files\G09W\l401.exe)
 Initial guess from the checkpoint file:  "D:\TMP\Gau-4512.chk"
 B after Tr=     0.001447    0.002160   -0.006400
         Rot=    0.999999    0.000818   -0.000578   -0.000023 Ang=   0.11 deg.
 Guess basis will be translated and rotated to current coordinates.
 JPrj=2 DoOrth=T DoCkMO=T.
 Generating alternative initial guess.
 ExpMin= 1.61D-01 ExpMax= 3.05D+03 ExpMxC= 4.57D+02 IAcc=2 IRadAn=         4 AccDes= 0.00D+00
 Harris functional with IExCor=  402 and IRadAn=       4 diagonalized for initial guess.
 HarFok:  IExCor=  402 AccDes= 0.00D+00 IRadAn=         4 IDoV= 1 UseB2=F ITyADJ=14
 ICtDFT=  3500011 ScaDFX=  1.000000  1.000000  1.000000  1.000000
 FoFCou: FMM=F IPFlag=           0 FMFlag=      100000 FMFlg1=           0
         NFxFlg=           0 DoJE=T BraDBF=F KetDBF=T FulRan=T
         wScrn=  0.000000 ICntrl=     500 IOpCl=  0 I1Cent=   200000004 NGrid=           0
         NMat0=    1 NMatS0=      1 NMatT0=    0 NMatD0=    1 NMtDS0=    0 NMtDT0=    0
 Symmetry not used in FoFCou.
 Harris En= -191.302185959384    
 Leave Link  401 at Fri Apr 01 19:48:07 2022, MaxMem=    33554432 cpu:         0.0
 (Enter C:\Program Files\G09W\l502.exe)
 Closed shell SCF:
 Using DIIS extrapolation, IDIIS=    10.
 Two-electron integral symmetry not used.
 Keep R1 ints in memory in canonical form, NReq=1884742.
 IVT=      262321 IEndB=      262321 NGot=    33554432 MDV=    32541187
 LenX=    32541187 LenY=    32538345
 Requested convergence on RMS density matrix=1.00D-08 within 500 cycles.
 Requested convergence on MAX density matrix=1.00D-06.
 Requested convergence on             energy=1.00D-06.
 Level shift goal  0.100 maximum shift  0.100.
 No special actions if energy rises.
 Dynamic level shift is on during FON iterations.
 FoFCou: FMM=F IPFlag=           0 FMFlag=           0 FMFlg1=           0
         NFxFlg=           0 DoJE=F BraDBF=F KetDBF=F FulRan=T
         wScrn=  0.000000 ICntrl=     600 IOpCl=  0 I1Cent=           0 NGrid=           0
         NMat0=    1 NMatS0=   1225 NMatT0=    0 NMatD0=    1 NMtDS0=    0 NMtDT0=    0
 Symmetry not used in FoFCou.

 Cycle   1  Pass 1  IDiag  1:
 E= -191.309586601274    
 DIIS: error= 1.59D-03 at cycle   1 NSaved=   1.
 NSaved= 1 IEnMin= 1 EnMin= -191.309586601274     IErMin= 1 ErrMin= 1.59D-03
 ErrMax= 1.59D-03  0.00D+00 EMaxC= 1.00D+00 BMatC= 2.65D-04 BMatP= 2.65D-04
 IDIUse=1 WtCom= 1.00D+00 WtEn= 0.00D+00
 Coeff-Com:  0.100D+01
 Coeff:      0.100D+01
 Gap=     0.810 Goal=     0.100 Shift=    0.000
 GapD=    0.810 DampG=2.000 DampE=1.000 DampFc=2.0000 IDamp=-1.
 RMSDP=8.64D-04 MaxDP=7.16D-03              OVMax= 1.23D-02

 Cycle   2  Pass 1  IDiag  1:
 E= -191.310096588270     Delta-E=       -0.000509986996 Rises=F Damp=F
 DIIS: error= 1.51D-03 at cycle   2 NSaved=   2.
 NSaved= 2 IEnMin= 2 EnMin= -191.310096588270     IErMin= 2 ErrMin= 1.51D-03
 ErrMax= 1.51D-03  0.00D+00 EMaxC= 1.00D+00 BMatC= 7.02D-05 BMatP= 2.65D-04
 IDIUse=1 WtCom= 1.00D+00 WtEn= 0.00D+00
 Coeff-Com:  0.263D+00 0.737D+00
 Coeff:      0.263D+00 0.737D+00
 Gap=     0.122 Goal=     0.100 Shift=    0.000
 GapD=    0.122 DampG=1.000 DampE=1.000 DampFc=1.0000 IDamp=-1.
 RMSDP=4.16D-04 MaxDP=3.84D-03 DE=-5.10D-04 OVMax= 1.11D-02

 Cycle   3  Pass 1  IDiag  1:
 E= -191.309927225856     Delta-E=        0.000169362415 Rises=F Damp=F
 DIIS: error= 3.00D-03 at cycle   3 NSaved=   3.
 NSaved= 3 IEnMin= 2 EnMin= -191.310096588270     IErMin= 2 ErrMin= 1.51D-03
 ErrMax= 3.00D-03  0.00D+00 EMaxC= 1.00D+00 BMatC= 2.24D-04 BMatP= 7.02D-05
 IDIUse=1 WtCom= 1.00D+00 WtEn= 0.00D+00
 Coeff-Com:  0.452D-01 0.630D+00 0.325D+00
 Coeff:      0.452D-01 0.630D+00 0.325D+00
 Gap=     0.122 Goal=   None    Shift=    0.000
 RMSDP=3.46D-04 MaxDP=3.43D-03 DE= 1.69D-04 OVMax= 1.17D-02

 Cycle   4  Pass 1  IDiag  1:
 E= -191.310145245265     Delta-E=       -0.000218019410 Rises=F Damp=F
 DIIS: error= 8.07D-04 at cycle   4 NSaved=   4.
 NSaved= 4 IEnMin= 4 EnMin= -191.310145245265     IErMin= 4 ErrMin= 8.07D-04
 ErrMax= 8.07D-04  0.00D+00 EMaxC= 1.00D+00 BMatC= 2.29D-05 BMatP= 7.02D-05
 IDIUse=1 WtCom= 1.00D+00 WtEn= 0.00D+00
 Coeff-Com: -0.575D-02 0.346D+00 0.258D+00 0.402D+00
 Coeff:     -0.575D-02 0.346D+00 0.258D+00 0.402D+00
 Gap=     0.122 Goal=     0.100 Shift=    0.000
 RMSDP=1.25D-04 MaxDP=1.19D-03 DE=-2.18D-04 OVMax= 3.97D-03

 Cycle   5  Pass 1  IDiag  1:
 E= -191.310171089763     Delta-E=       -0.000025844498 Rises=F Damp=F
 DIIS: error= 2.71D-04 at cycle   5 NSaved=   5.
 NSaved= 5 IEnMin= 5 EnMin= -191.310171089763     IErMin= 5 ErrMin= 2.71D-04
 ErrMax= 2.71D-04  0.00D+00 EMaxC= 1.00D+00 BMatC= 2.93D-06 BMatP= 2.29D-05
 IDIUse=1 WtCom= 1.00D+00 WtEn= 0.00D+00
 Coeff-Com: -0.121D-01 0.133D+00 0.131D+00 0.293D+00 0.456D+00
 Coeff:     -0.121D-01 0.133D+00 0.131D+00 0.293D+00 0.456D+00
 Gap=     0.122 Goal=     0.100 Shift=    0.000
 RMSDP=4.39D-05 MaxDP=4.03D-04 DE=-2.58D-05 OVMax= 8.53D-04

 Cycle   6  Pass 1  IDiag  1:
 E= -191.310174543564     Delta-E=       -0.000003453801 Rises=F Damp=F
 DIIS: error= 7.57D-05 at cycle   6 NSaved=   6.
 NSaved= 6 IEnMin= 6 EnMin= -191.310174543564     IErMin= 6 ErrMin= 7.57D-05
 ErrMax= 7.57D-05  0.00D+00 EMaxC= 1.00D+00 BMatC= 2.51D-07 BMatP= 2.93D-06
 IDIUse=1 WtCom= 1.00D+00 WtEn= 0.00D+00
 Coeff-Com: -0.492D-02 0.358D-01 0.475D-01 0.123D+00 0.284D+00 0.515D+00
 Coeff:     -0.492D-02 0.358D-01 0.475D-01 0.123D+00 0.284D+00 0.515D+00
 Gap=     0.122 Goal=     0.100 Shift=    0.000
 RMSDP=1.27D-05 MaxDP=1.07D-04 DE=-3.45D-06 OVMax= 2.81D-04

 Cycle   7  Pass 1  IDiag  1:
 E= -191.310174779954     Delta-E=       -0.000000236390 Rises=F Damp=F
 DIIS: error= 2.75D-05 at cycle   7 NSaved=   7.
 NSaved= 7 IEnMin= 7 EnMin= -191.310174779954     IErMin= 7 ErrMin= 2.75D-05
 ErrMax= 2.75D-05  0.00D+00 EMaxC= 1.00D+00 BMatC= 4.64D-08 BMatP= 2.51D-07
 IDIUse=1 WtCom= 1.00D+00 WtEn= 0.00D+00
 Coeff-Com: -0.649D-03-0.741D-02 0.161D-02 0.131D-01 0.941D-01 0.347D+00
 Coeff-Com:  0.553D+00
 Coeff:     -0.649D-03-0.741D-02 0.161D-02 0.131D-01 0.941D-01 0.347D+00
 Coeff:      0.553D+00
 Gap=     0.122 Goal=     0.100 Shift=    0.000
 RMSDP=5.90D-06 MaxDP=3.93D-05 DE=-2.36D-07 OVMax= 7.57D-05

 Cycle   8  Pass 1  IDiag  1:
 E= -191.310174834766     Delta-E=       -0.000000054812 Rises=F Damp=F
 DIIS: error= 4.92D-06 at cycle   8 NSaved=   8.
 NSaved= 8 IEnMin= 8 EnMin= -191.310174834766     IErMin= 8 ErrMin= 4.92D-06
 ErrMax= 4.92D-06  0.00D+00 EMaxC= 1.00D+00 BMatC= 8.81D-10 BMatP= 4.64D-08
 IDIUse=1 WtCom= 1.00D+00 WtEn= 0.00D+00
 Coeff-Com:  0.611D-05-0.489D-02-0.238D-02-0.127D-02 0.235D-01 0.112D+00
 Coeff-Com:  0.196D+00 0.677D+00
 Coeff:      0.611D-05-0.489D-02-0.238D-02-0.127D-02 0.235D-01 0.112D+00
 Coeff:      0.196D+00 0.677D+00
 Gap=     0.122 Goal=     0.100 Shift=    0.000
 RMSDP=1.15D-06 MaxDP=9.43D-06 DE=-5.48D-08 OVMax= 2.73D-05

 Cycle   9  Pass 1  IDiag  1:
 E= -191.310174835805     Delta-E=       -0.000000001039 Rises=F Damp=F
 DIIS: error= 2.39D-06 at cycle   9 NSaved=   9.
 NSaved= 9 IEnMin= 9 EnMin= -191.310174835805     IErMin= 9 ErrMin= 2.39D-06
 ErrMax= 2.39D-06  0.00D+00 EMaxC= 1.00D+00 BMatC= 2.50D-10 BMatP= 8.81D-10
 IDIUse=1 WtCom= 1.00D+00 WtEn= 0.00D+00
 Coeff-Com:  0.143D-03-0.141D-02-0.194D-02-0.390D-02-0.557D-02-0.722D-02
 Coeff-Com: -0.952D-02 0.365D+00 0.665D+00
 Coeff:      0.143D-03-0.141D-02-0.194D-02-0.390D-02-0.557D-02-0.722D-02
 Coeff:     -0.952D-02 0.365D+00 0.665D+00
 Gap=     0.122 Goal=     0.100 Shift=    0.000
 RMSDP=4.48D-07 MaxDP=3.45D-06 DE=-1.04D-09 OVMax= 6.71D-06

 Cycle  10  Pass 1  IDiag  1:
 E= -191.310174836114     Delta-E=       -0.000000000309 Rises=F Damp=F
 DIIS: error= 3.04D-07 at cycle  10 NSaved=  10.
 NSaved=10 IEnMin=10 EnMin= -191.310174836114     IErMin=10 ErrMin= 3.04D-07
 ErrMax= 3.04D-07  0.00D+00 EMaxC= 1.00D+00 BMatC= 4.26D-12 BMatP= 2.50D-10
 IDIUse=1 WtCom= 1.00D+00 WtEn= 0.00D+00
 Coeff-Com:  0.843D-05 0.462D-04-0.353D-05-0.341D-03-0.430D-03-0.402D-02
 Coeff-Com: -0.587D-02 0.567D-02 0.813D-02 0.997D+00
 Coeff:      0.843D-05 0.462D-04-0.353D-05-0.341D-03-0.430D-03-0.402D-02
 Coeff:     -0.587D-02 0.567D-02 0.813D-02 0.997D+00
 Gap=     0.122 Goal=     0.100 Shift=    0.000
 RMSDP=8.18D-08 MaxDP=6.99D-07 DE=-3.09D-10 OVMax= 1.59D-06

 Cycle  11  Pass 1  IDiag  1:
 E= -191.310174836121     Delta-E=       -0.000000000007 Rises=F Damp=F
 DIIS: error= 2.93D-08 at cycle  11 NSaved=  11.
 NSaved=11 IEnMin=11 EnMin= -191.310174836121     IErMin=11 ErrMin= 2.93D-08
 ErrMax= 2.93D-08  0.00D+00 EMaxC= 1.00D+00 BMatC= 4.91D-14 BMatP= 4.26D-12
 IDIUse=1 WtCom= 1.00D+00 WtEn= 0.00D+00
 Coeff-Com: -0.202D-05 0.232D-04 0.441D-04 0.547D-04 0.559D-04-0.124D-03
 Coeff-Com:  0.208D-03-0.586D-02-0.102D-01 0.586D-01 0.957D+00
 Coeff:     -0.202D-05 0.232D-04 0.441D-04 0.547D-04 0.559D-04-0.124D-03
 Coeff:      0.208D-03-0.586D-02-0.102D-01 0.586D-01 0.957D+00
 Gap=     0.122 Goal=     0.100 Shift=    0.000
 RMSDP=8.18D-09 MaxDP=4.43D-08 DE=-6.59D-12 OVMax= 1.31D-07

 SCF Done:  E(RB3LYP) =  -191.310174836     A.U. after   11 cycles
            NFock= 11  Conv=0.82D-08     -V/T= 2.0050
 KE= 1.903636975963D+02 PE=-6.949040439573D+02 EE= 1.872146392187D+02
 Leave Link  502 at Fri Apr 01 19:48:08 2022, MaxMem=    33554432 cpu:         1.0
 (Enter C:\Program Files\G09W\l701.exe)
 Compute integral first derivatives.
 ... and contract with generalized density number  0.
 R6Disp: Adding Grimme-D3 dispersion energy 1st derivatives to the gradient.
 PrsmSu:  requested number of processors reduced to:  10 ShMem   1 Linda.
 Leave Link  701 at Fri Apr 01 19:48:08 2022, MaxMem=    33554432 cpu:         0.0
 (Enter C:\Program Files\G09W\l702.exe)
 L702 exits ... SP integral derivatives will be done elsewhere.
 Leave Link  702 at Fri Apr 01 19:48:09 2022, MaxMem=    33554432 cpu:         0.0
 (Enter C:\Program Files\G09W\l703.exe)
 Compute integral first derivatives, UseDBF=F ICtDFT=           0.
 Integral derivatives from FoFJK, PRISM(SPDF).
 Calling FoFJK, ICntrl=      2127 FMM=F ISym2X=0 I1Cent= 0 IOpClX= 0 NMat=1 NMatS=1 NMatT=0.
 FoFJK:  IHMeth= 1 ICntrl=    2127 DoSepK=F KAlg= 0 I1Cent=   0 FoldK=F
 IRaf=         0 NMat=   1 IRICut=       1 DoRegI=T DoRafI=F ISym2E= 0.
 FoFCou: FMM=F IPFlag=           0 FMFlag=      100000 FMFlg1=         800
         NFxFlg=           0 DoJE=F BraDBF=F KetDBF=F FulRan=T
         wScrn=  0.000000 ICntrl=    2127 IOpCl=  0 I1Cent=           0 NGrid=           0
         NMat0=    1 NMatS0=      1 NMatT0=    0 NMatD0=    1 NMtDS0=    0 NMtDT0=    0
 Symmetry not used in FoFCou.
 Leave Link  703 at Fri Apr 01 19:48:09 2022, MaxMem=    33554432 cpu:         0.0
 (Enter C:\Program Files\G09W\l716.exe)
 Dipole        = 7.12556220D-01 9.95820971D-01 6.00651284D-02
 -------------------------------------------------------------------
 Center     Atomic                   Forces (Hartrees/Bohr)
 Number     Number              X              Y              Z
 -------------------------------------------------------------------
      1        6          -0.000079549   -0.000111719   -0.003397262
      2        6          -0.000443399   -0.000614566   -0.000533107
      3        6           0.006282492    0.008772107    0.000307573
      4        6          -0.004552210   -0.006363103    0.000318165
      5        6          -0.002537212   -0.003537882    0.002888488
      6        1           0.001507464    0.000320568    0.000207194
      7        1          -0.000177586    0.001534596    0.000208950
 -------------------------------------------------------------------
 Cartesian Forces:  Max     0.008772107 RMS     0.003254239
 Leave Link  716 at Fri Apr 01 19:48:10 2022, MaxMem=    33554432 cpu:         0.0
 (Enter C:\Program Files\G09W\l103.exe)

 GradGradGradGradGradGradGradGradGradGradGradGradGradGradGradGradGradGrad
 Berny optimization.
 Using GEDIIS/GDIIS optimizer.
 FormGI is forming the generalized inverse of G from B-inverse, IUseBI=4.
 Internal  Forces:  Max     0.007586227 RMS     0.001857204
 Search for a local minimum.
 Step number  14 out of a maximum of   36
 All quantities printed in internal units (Hartrees-Bohrs-Radians)
 RMS Force = .18572D-02 SwitMx=.10000D-02 MixMth= 1
 Mixed Optimization -- RFO/linear search
 Update second derivatives using D2CorX and points    9   10   11   12   13
                                                     14
 DE= -1.22D-03 DEPred=-1.06D-03 R= 1.15D+00
 TightC=F SS=  1.41D+00  RLast= 8.01D-02 DXNew= 1.6060D+00 2.4037D-01
 Trust test= 1.15D+00 RLast= 8.01D-02 DXMaxT set to 9.55D-01
 ITU=  1  1  1  1  1  1  1  1  1  1  1  1  1  0
 Use linear search instead of GDIIS.
     Eigenvalues ---    0.00870   0.02361   0.02580   0.08693   0.08722
     Eigenvalues ---    0.09786   0.10334   0.13169   0.25240   0.31547
     Eigenvalues ---    0.34152   0.34780   0.38732   0.72228   0.84819
 RFO step:  Lambda=-1.22433878D-04 EMin= 8.70246355D-03
 Quartic linear search produced a step of  0.26343.
 Iteration  1 RMS(Cart)=  0.00548495 RMS(Int)=  0.00003765
 Iteration  2 RMS(Cart)=  0.00002795 RMS(Int)=  0.00002284
 Iteration  3 RMS(Cart)=  0.00000000 RMS(Int)=  0.00002284
 ITry= 1 IFail=0 DXMaxC= 1.53D-02 DCOld= 1.00D+10 DXMaxT= 9.55D-01 DXLimC= 3.00D+00 Rises=F
 Variable       Old X    -DE/DX   Delta X   Delta X   Delta X     New X
                                 (Linear)    (Quad)   (Total)
    R1        2.41159   0.00134   0.00361  -0.00037   0.00325   2.41484
    R2        2.95195   0.00263   0.01057   0.00104   0.01164   2.96359
    R3        2.78173   0.00145  -0.00685  -0.00439  -0.01125   2.77048
    R4        2.47745   0.00759   0.01036   0.00217   0.01252   2.48997
    R5        2.92856  -0.00300  -0.00423  -0.01101  -0.01524   2.91332
    R6        2.05504   0.00150  -0.00110   0.00483   0.00373   2.05877
    R7        2.05504   0.00151  -0.00111   0.00484   0.00374   2.05878
    A1        1.73021  -0.00035  -0.00218  -0.01373  -0.01586   1.71435
    A2        2.41220   0.00012   0.00328   0.00951   0.01279   2.42499
    A3        2.42634  -0.00187  -0.00094  -0.01123  -0.01218   2.41416
    A4        1.32912   0.00046   0.00062   0.00266   0.00322   1.33234
    A5        1.52691   0.00164  -0.00078   0.01279   0.01203   1.53894
    A6        1.99008  -0.00016  -0.00135  -0.00191  -0.00332   1.98676
    A7        1.98997  -0.00015  -0.00128  -0.00192  -0.00325   1.98672
    A8        1.98274  -0.00033  -0.00332   0.00388   0.00055   1.98329
    A9        1.98262  -0.00033  -0.00325   0.00391   0.00065   1.98326
   A10        1.95570  -0.00033   0.00754  -0.01120  -0.00367   1.95203
    D1        0.00003   0.00000   0.00001   0.00001   0.00002   0.00005
    D2        0.00001   0.00000  -0.00001  -0.00002  -0.00002  -0.00001
    D3        2.00339   0.00038  -0.00428   0.00999   0.00571   2.00910
    D4       -2.00321  -0.00039   0.00417  -0.01005  -0.00588  -2.00908
    D5       -0.00005   0.00000   0.00000   0.00000   0.00000  -0.00006
    D6        0.00007   0.00000  -0.00001  -0.00002  -0.00003   0.00004
    D7       -0.00007   0.00000   0.00001   0.00003   0.00005  -0.00003
    D8       -2.01039  -0.00054   0.00242  -0.00438  -0.00199  -2.01238
    D9        2.01011   0.00054  -0.00230   0.00444   0.00217   2.01227
         Item               Value     Threshold  Converged?
 Maximum Force            0.007586     0.000450     NO 
 RMS     Force            0.001857     0.000300     NO 
 Maximum Displacement     0.015344     0.001800     NO 
 RMS     Displacement     0.005490     0.001200     NO 
 Predicted change in Energy=-1.117430D-04
 Lowest energy point so far.  Saving SCF results.
 GradGradGradGradGradGradGradGradGradGradGradGradGradGradGradGradGradGrad

 Leave Link  103 at Fri Apr 01 19:48:10 2022, MaxMem=    33554432 cpu:         0.0
 (Enter C:\Program Files\G09W\l202.exe)
                          Input orientation:                          
 ---------------------------------------------------------------------
 Center     Atomic      Atomic             Coordinates (Angstroms)
 Number     Number       Type             X           Y           Z
 ---------------------------------------------------------------------
      1          6           0       -0.354727   -0.516042   -1.231895
      2          6           0       -0.973207   -1.381953   -0.524331
      3          6           0       -0.430834   -0.626817    0.927760
      4          6           0       -1.197266   -1.697936    0.889644
      5          6           0        0.255179    0.334041   -0.063635
      6          1           0        1.343302    0.304046   -0.018932
      7          1           0       -0.124474    1.354133   -0.016807
 ---------------------------------------------------------------------
                    Distance matrix (angstroms):
                    1          2          3          4          5
     1  C    0.000000
     2  C    1.277876   0.000000
     3  C    2.163833   1.724229   0.000000
     4  C    2.570539   1.466074   1.317636   0.000000
     5  C    1.568266   2.160048   1.541663   2.673437   0.000000
     6  H    2.242126   2.909337   2.215918   3.359751   1.089455
     7  H    2.242100   2.909312   2.215904   3.359712   1.089457
                    6          7
     6  H    0.000000
     7  H    1.804731   0.000000
 Symmetry turned off by external request.
 Stoichiometry    C5H2
 Framework group  C1[X(C5H2)]
 Deg. of freedom    15
 Full point group                 C1      NOp   1
 Rotational constants (GHZ):     13.8771897      8.1630174      5.3171914
 Leave Link  202 at Fri Apr 01 19:48:10 2022, MaxMem=    33554432 cpu:         0.0
 (Enter C:\Program Files\G09W\l301.exe)
 Standard basis: 6-31 (6D, 7F)
 Ernie: Thresh=  0.10000D-02 Tol=  0.10000D-05 Strict=F.
    49 basis functions,   118 primitive gaussians,    49 cartesian basis functions
    16 alpha electrons       16 beta electrons
       nuclear repulsion energy       125.9659225271 Hartrees.
 IExCor=  402 DFT=T Ex+Corr=B3LYP ExCW=0 ScaHFX=  0.200000
 ScaDFX=  0.800000  0.720000  1.000000  0.810000 ScalE2=  1.000000  1.000000
 IRadAn=      5 IRanWt=     -1 IRanGd=            0 ICorTp=0 IEmpDi=131
 NAtoms=    7 NActive=    7 NUniq=    7 SFac= 1.00D+00 NAtFMM=   60 NAOKFM=F Big=F
 Integral buffers will be    131072 words long.
 Raffenetti 2 integral format.
 Two-electron integral symmetry is turned off.
 R6Disp:  Grimme-D3 Dispersion energy=       -0.0015849104 Hartrees.
 Nuclear repulsion after empirical dispersion term =      125.9643376167 Hartrees.
 Leave Link  301 at Fri Apr 01 19:48:10 2022, MaxMem=    33554432 cpu:         0.0
 (Enter C:\Program Files\G09W\l302.exe)
 NPDir=0 NMtPBC=     1 NCelOv=     1 NCel=       1 NClECP=     1 NCelD=      1
         NCelK=      1 NCelE2=     1 NClLst=     1 CellRange=     0.0.
 One-electron integrals computed using PRISM.
 PrsmSu:  requested number of processors reduced to:  10 ShMem   1 Linda.
 NBasis=    49 RedAO= T EigKep=  2.85D-03  NBF=    49
 NBsUse=    49 1.00D-06 EigRej= -1.00D+00 NBFU=    49
 Precomputing XC quadrature grid using
 IXCGrd= 4 IRadAn=           5 IRanWt=          -1 IRanGd=           0 AccXCQ= 0.00D+00.
 Generated NRdTot=       0 NPtTot=           0 NUsed=           0 NTot=          32
 NSgBfM=    49    49    49    49    49 MxSgAt=     7 MxSgA2=     7.
 Leave Link  302 at Fri Apr 01 19:48:11 2022, MaxMem=    33554432 cpu:         0.0
 (Enter C:\Program Files\G09W\l303.exe)
 DipDrv:  MaxL=1.
 Leave Link  303 at Fri Apr 01 19:48:11 2022, MaxMem=    33554432 cpu:         0.0
 (Enter C:\Program Files\G09W\l401.exe)
 Initial guess from the checkpoint file:  "D:\TMP\Gau-4512.chk"
 B after Tr=     0.000676    0.000992   -0.000776
         Rot=    1.000000    0.000098   -0.000070   -0.000008 Ang=   0.01 deg.
 Guess basis will be translated and rotated to current coordinates.
 JPrj=2 DoOrth=T DoCkMO=T.
 Leave Link  401 at Fri Apr 01 19:48:11 2022, MaxMem=    33554432 cpu:         0.0
 (Enter C:\Program Files\G09W\l502.exe)
 Closed shell SCF:
 Using DIIS extrapolation, IDIIS=    10.
 Two-electron integral symmetry not used.
 Keep R1 ints in memory in canonical form, NReq=1884742.
 IVT=      262321 IEndB=      262321 NGot=    33554432 MDV=    32541187
 LenX=    32541187 LenY=    32538345
 Requested convergence on RMS density matrix=1.00D-08 within 500 cycles.
 Requested convergence on MAX density matrix=1.00D-06.
 Requested convergence on             energy=1.00D-06.
 Level shift goal  0.100 maximum shift  0.100.
 No special actions if energy rises.
 Dynamic level shift is on during FON iterations.
 FoFCou: FMM=F IPFlag=           0 FMFlag=           0 FMFlg1=           0
         NFxFlg=           0 DoJE=F BraDBF=F KetDBF=F FulRan=T
         wScrn=  0.000000 ICntrl=     600 IOpCl=  0 I1Cent=           0 NGrid=           0
         NMat0=    1 NMatS0=   1225 NMatT0=    0 NMatD0=    1 NMtDS0=    0 NMtDT0=    0
 Symmetry not used in FoFCou.

 Cycle   1  Pass 1  IDiag  1:
 E= -191.310098763916    
 DIIS: error= 7.81D-04 at cycle   1 NSaved=   1.
 NSaved= 1 IEnMin= 1 EnMin= -191.310098763916     IErMin= 1 ErrMin= 7.81D-04
 ErrMax= 7.81D-04  0.00D+00 EMaxC= 1.00D+00 BMatC= 7.54D-05 BMatP= 7.54D-05
 IDIUse=1 WtCom= 1.00D+00 WtEn= 0.00D+00
 Coeff-Com:  0.100D+01
 Coeff:      0.100D+01
 Gap=     0.809 Goal=     0.100 Shift=    0.000
 RMSDP=6.11D-04 MaxDP=5.27D-03              OVMax= 7.99D-03

 Cycle   2  Pass 1  IDiag  1:
 E= -191.310276427301     Delta-E=       -0.000177663385 Rises=F Damp=F
 DIIS: error= 2.41D-04 at cycle   2 NSaved=   2.
 NSaved= 2 IEnMin= 2 EnMin= -191.310276427301     IErMin= 2 ErrMin= 2.41D-04
 ErrMax= 2.41D-04  0.00D+00 EMaxC= 1.00D+00 BMatC= 6.69D-06 BMatP= 7.54D-05
 IDIUse=1 WtCom= 1.00D+00 WtEn= 0.00D+00
 Coeff-Com:  0.830D-01 0.917D+00
 Coeff:      0.830D-01 0.917D+00
 Gap=     0.122 Goal=     0.100 Shift=    0.000
 RMSDP=1.82D-04 MaxDP=1.18D-03 DE=-1.78D-04 OVMax= 3.50D-03

 Cycle   3  Pass 1  IDiag  1:
 E= -191.310263380195     Delta-E=        0.000013047106 Rises=F Damp=F
 DIIS: error= 4.84D-04 at cycle   3 NSaved=   3.
 NSaved= 3 IEnMin= 2 EnMin= -191.310276427301     IErMin= 2 ErrMin= 2.41D-04
 ErrMax= 4.84D-04  0.00D+00 EMaxC= 1.00D+00 BMatC= 1.78D-05 BMatP= 6.69D-06
 IDIUse=1 WtCom= 1.00D+00 WtEn= 0.00D+00
 Coeff-Com: -0.633D-02 0.636D+00 0.370D+00
 Coeff:     -0.633D-02 0.636D+00 0.370D+00
 Gap=     0.122 Goal=   None    Shift=    0.000
 RMSDP=1.20D-04 MaxDP=1.14D-03 DE= 1.30D-05 OVMax= 3.67D-03

 Cycle   4  Pass 1  IDiag  1:
 E= -191.310283448248     Delta-E=       -0.000020068052 Rises=F Damp=F
 DIIS: error= 3.24D-04 at cycle   4 NSaved=   4.
 NSaved= 4 IEnMin= 4 EnMin= -191.310283448248     IErMin= 2 ErrMin= 2.41D-04
 ErrMax= 3.24D-04  0.00D+00 EMaxC= 1.00D+00 BMatC= 3.31D-06 BMatP= 6.69D-06
 IDIUse=1 WtCom= 1.00D+00 WtEn= 0.00D+00
 Coeff-Com: -0.269D-01 0.385D+00 0.280D+00 0.362D+00
 Coeff:     -0.269D-01 0.385D+00 0.280D+00 0.362D+00
 Gap=     0.122 Goal=     0.100 Shift=    0.000
 RMSDP=4.79D-05 MaxDP=5.61D-04 DE=-2.01D-05 OVMax= 1.54D-03

 Cycle   5  Pass 1  IDiag  1:
 E= -191.310286124293     Delta-E=       -0.000002676045 Rises=F Damp=F
 DIIS: error= 1.93D-04 at cycle   5 NSaved=   5.
 NSaved= 5 IEnMin= 5 EnMin= -191.310286124293     IErMin= 5 ErrMin= 1.93D-04
 ErrMax= 1.93D-04  0.00D+00 EMaxC= 1.00D+00 BMatC= 9.10D-07 BMatP= 3.31D-06
 IDIUse=1 WtCom= 1.00D+00 WtEn= 0.00D+00
 Coeff-Com: -0.972D-02 0.867D-01 0.984D-01 0.333D+00 0.492D+00
 Coeff:     -0.972D-02 0.867D-01 0.984D-01 0.333D+00 0.492D+00
 Gap=     0.122 Goal=     0.100 Shift=    0.000
 RMSDP=2.35D-05 MaxDP=2.10D-04 DE=-2.68D-06 OVMax= 7.96D-04

 Cycle   6  Pass 1  IDiag  1:
 E= -191.310287122981     Delta-E=       -0.000000998688 Rises=F Damp=F
 DIIS: error= 4.62D-05 at cycle   6 NSaved=   6.
 NSaved= 6 IEnMin= 6 EnMin= -191.310287122981     IErMin= 6 ErrMin= 4.62D-05
 ErrMax= 4.62D-05  0.00D+00 EMaxC= 1.00D+00 BMatC= 9.02D-08 BMatP= 9.10D-07
 IDIUse=1 WtCom= 1.00D+00 WtEn= 0.00D+00
 Coeff-Com: -0.440D-02 0.186D-01 0.396D-01 0.187D+00 0.354D+00 0.405D+00
 Coeff:     -0.440D-02 0.186D-01 0.396D-01 0.187D+00 0.354D+00 0.405D+00
 Gap=     0.122 Goal=     0.100 Shift=    0.000
 RMSDP=6.72D-06 MaxDP=6.66D-05 DE=-9.99D-07 OVMax= 1.14D-04

 Cycle   7  Pass 1  IDiag  1:
 E= -191.310287211042     Delta-E=       -0.000000088061 Rises=F Damp=F
 DIIS: error= 2.05D-05 at cycle   7 NSaved=   7.
 NSaved= 7 IEnMin= 7 EnMin= -191.310287211042     IErMin= 7 ErrMin= 2.05D-05
 ErrMax= 2.05D-05  0.00D+00 EMaxC= 1.00D+00 BMatC= 1.15D-08 BMatP= 9.02D-08
 IDIUse=1 WtCom= 1.00D+00 WtEn= 0.00D+00
 Coeff-Com: -0.194D-03-0.113D-01 0.280D-02 0.340D-01 0.136D+00 0.255D+00
 Coeff-Com:  0.584D+00
 Coeff:     -0.194D-03-0.113D-01 0.280D-02 0.340D-01 0.136D+00 0.255D+00
 Coeff:      0.584D+00
 Gap=     0.122 Goal=     0.100 Shift=    0.000
 RMSDP=2.66D-06 MaxDP=2.41D-05 DE=-8.81D-08 OVMax= 5.83D-05

 Cycle   8  Pass 1  IDiag  1:
 E= -191.310287223983     Delta-E=       -0.000000012942 Rises=F Damp=F
 DIIS: error= 6.46D-06 at cycle   8 NSaved=   8.
 NSaved= 8 IEnMin= 8 EnMin= -191.310287223983     IErMin= 8 ErrMin= 6.46D-06
 ErrMax= 6.46D-06  0.00D+00 EMaxC= 1.00D+00 BMatC= 1.05D-09 BMatP= 1.15D-08
 IDIUse=1 WtCom= 1.00D+00 WtEn= 0.00D+00
 Coeff-Com:  0.468D-03-0.667D-02-0.265D-02-0.153D-01 0.131D-01 0.150D-01
 Coeff-Com:  0.180D+00 0.816D+00
 Coeff:      0.468D-03-0.667D-02-0.265D-02-0.153D-01 0.131D-01 0.150D-01
 Coeff:      0.180D+00 0.816D+00
 Gap=     0.122 Goal=     0.100 Shift=    0.000
 RMSDP=9.74D-07 MaxDP=8.59D-06 DE=-1.29D-08 OVMax= 1.59D-05

 Cycle   9  Pass 1  IDiag  1:
 E= -191.310287225351     Delta-E=       -0.000000001368 Rises=F Damp=F
 DIIS: error= 1.01D-06 at cycle   9 NSaved=   9.
 NSaved= 9 IEnMin= 9 EnMin= -191.310287225351     IErMin= 9 ErrMin= 1.01D-06
 ErrMax= 1.01D-06  0.00D+00 EMaxC= 1.00D+00 BMatC= 3.05D-11 BMatP= 1.05D-09
 IDIUse=1 WtCom= 1.00D+00 WtEn= 0.00D+00
 Coeff-Com:  0.219D-03-0.264D-02-0.152D-02-0.946D-02-0.184D-02-0.102D-01
 Coeff-Com:  0.542D-01 0.385D+00 0.586D+00
 Coeff:      0.219D-03-0.264D-02-0.152D-02-0.946D-02-0.184D-02-0.102D-01
 Coeff:      0.542D-01 0.385D+00 0.586D+00
 Gap=     0.122 Goal=     0.100 Shift=    0.000
 RMSDP=1.63D-07 MaxDP=1.63D-06 DE=-1.37D-09 OVMax= 2.14D-06

 Cycle  10  Pass 1  IDiag  1:
 E= -191.310287225385     Delta-E=       -0.000000000034 Rises=F Damp=F
 DIIS: error= 3.03D-07 at cycle  10 NSaved=  10.
 NSaved=10 IEnMin=10 EnMin= -191.310287225385     IErMin=10 ErrMin= 3.03D-07
 ErrMax= 3.03D-07  0.00D+00 EMaxC= 1.00D+00 BMatC= 3.17D-12 BMatP= 3.05D-11
 IDIUse=1 WtCom= 1.00D+00 WtEn= 0.00D+00
 Coeff-Com:  0.856D-05 0.571D-04-0.985D-04-0.164D-03-0.159D-02-0.406D-02
 Coeff-Com: -0.243D-02 0.444D-02 0.202D+00 0.801D+00
 Coeff:      0.856D-05 0.571D-04-0.985D-04-0.164D-03-0.159D-02-0.406D-02
 Coeff:     -0.243D-02 0.444D-02 0.202D+00 0.801D+00
 Gap=     0.122 Goal=     0.100 Shift=    0.000
 RMSDP=5.29D-08 MaxDP=5.79D-07 DE=-3.40D-11 OVMax= 1.65D-06

 Cycle  11  Pass 1  IDiag  1:
 E= -191.310287225388     Delta-E=       -0.000000000003 Rises=F Damp=F
 DIIS: error= 3.17D-08 at cycle  11 NSaved=  11.
 NSaved=11 IEnMin=11 EnMin= -191.310287225388     IErMin=11 ErrMin= 3.17D-08
 ErrMax= 3.17D-08  0.00D+00 EMaxC= 1.00D+00 BMatC= 6.84D-14 BMatP= 3.17D-12
 IDIUse=1 WtCom= 1.00D+00 WtEn= 0.00D+00
 Coeff-Com: -0.636D-05 0.804D-04 0.867D-04 0.273D-03-0.712D-04-0.269D-04
 Coeff-Com: -0.130D-02-0.144D-01-0.563D-02 0.250D-01 0.996D+00
 Coeff:     -0.636D-05 0.804D-04 0.867D-04 0.273D-03-0.712D-04-0.269D-04
 Coeff:     -0.130D-02-0.144D-01-0.563D-02 0.250D-01 0.996D+00
 Gap=     0.122 Goal=     0.100 Shift=    0.000
 RMSDP=9.63D-09 MaxDP=8.60D-08 DE=-3.41D-12 OVMax= 1.48D-07

 SCF Done:  E(RB3LYP) =  -191.310287225     A.U. after   11 cycles
            NFock= 11  Conv=0.96D-08     -V/T= 2.0051
 KE= 1.903463266041D+02 PE=-6.947835968215D+02 EE= 1.871626453753D+02
 Leave Link  502 at Fri Apr 01 19:48:13 2022, MaxMem=    33554432 cpu:         1.0
 (Enter C:\Program Files\G09W\l701.exe)
 Compute integral first derivatives.
 ... and contract with generalized density number  0.
 R6Disp: Adding Grimme-D3 dispersion energy 1st derivatives to the gradient.
 PrsmSu:  requested number of processors reduced to:  10 ShMem   1 Linda.
 Leave Link  701 at Fri Apr 01 19:48:13 2022, MaxMem=    33554432 cpu:         0.0
 (Enter C:\Program Files\G09W\l702.exe)
 L702 exits ... SP integral derivatives will be done elsewhere.
 Leave Link  702 at Fri Apr 01 19:48:13 2022, MaxMem=    33554432 cpu:         0.0
 (Enter C:\Program Files\G09W\l703.exe)
 Compute integral first derivatives, UseDBF=F ICtDFT=           0.
 Integral derivatives from FoFJK, PRISM(SPDF).
 Calling FoFJK, ICntrl=      2127 FMM=F ISym2X=0 I1Cent= 0 IOpClX= 0 NMat=1 NMatS=1 NMatT=0.
 FoFJK:  IHMeth= 1 ICntrl=    2127 DoSepK=F KAlg= 0 I1Cent=   0 FoldK=F
 IRaf=         0 NMat=   1 IRICut=       1 DoRegI=T DoRafI=F ISym2E= 0.
 FoFCou: FMM=F IPFlag=           0 FMFlag=      100000 FMFlg1=         800
         NFxFlg=           0 DoJE=F BraDBF=F KetDBF=F FulRan=T
         wScrn=  0.000000 ICntrl=    2127 IOpCl=  0 I1Cent=           0 NGrid=           0
         NMat0=    1 NMatS0=      1 NMatT0=    0 NMatD0=    1 NMtDS0=    0 NMtDT0=    0
 Symmetry not used in FoFCou.
 Leave Link  703 at Fri Apr 01 19:48:14 2022, MaxMem=    33554432 cpu:         0.0
 (Enter C:\Program Files\G09W\l716.exe)
 Dipole        = 7.02447819D-01 9.81642151D-01 8.32209317D-02
 -------------------------------------------------------------------
 Center     Atomic                   Forces (Hartrees/Bohr)
 Number     Number              X              Y              Z
 -------------------------------------------------------------------
      1        6           0.000096055    0.000132385   -0.001323185
      2        6          -0.000347859   -0.000480196   -0.000982448
      3        6           0.000073215    0.000102871   -0.000568347
      4        6          -0.000419916   -0.000592275    0.001792138
      5        6           0.000075170    0.000108879    0.001239755
      6        1           0.000315886    0.000324692   -0.000079470
      7        1           0.000207449    0.000403644   -0.000078443
 -------------------------------------------------------------------
 Cartesian Forces:  Max     0.001792138 RMS     0.000660099
 Leave Link  716 at Fri Apr 01 19:48:14 2022, MaxMem=    33554432 cpu:         0.0
 (Enter C:\Program Files\G09W\l103.exe)

 GradGradGradGradGradGradGradGradGradGradGradGradGradGradGradGradGradGrad
 Berny optimization.
 Using GEDIIS/GDIIS optimizer.
 FormGI is forming the generalized inverse of G from B-inverse, IUseBI=4.
 Internal  Forces:  Max     0.001451455 RMS     0.000474047
 Search for a local minimum.
 Step number  15 out of a maximum of   36
 All quantities printed in internal units (Hartrees-Bohrs-Radians)
 RMS Force = .47405D-03 SwitMx=.10000D-02 MixMth= 2
 Mixed Optimization -- En-DIIS/RFO-DIIS
 Update second derivatives using D2CorX and points    9   10   11   12   13
                                                     14   15
 DE= -1.12D-04 DEPred=-1.12D-04 R= 1.01D+00
 TightC=F SS=  1.41D+00  RLast= 3.90D-02 DXNew= 1.6060D+00 1.1695D-01
 Trust test= 1.01D+00 RLast= 3.90D-02 DXMaxT set to 9.55D-01
 ITU=  1  1  1  1  1  1  1  1  1  1  1  1  1  1  0
 Use linear search instead of GDIIS.
     Eigenvalues ---    0.00867   0.02364   0.03499   0.08461   0.08696
     Eigenvalues ---    0.09049   0.10324   0.12131   0.24085   0.31238
     Eigenvalues ---    0.33418   0.34152   0.38147   0.71598   0.83762
 RFO step:  Lambda=-6.95122736D-05 EMin= 8.66657446D-03
 Quartic linear search produced a step of -0.02156.
 Iteration  1 RMS(Cart)=  0.00650772 RMS(Int)=  0.00005434
 Iteration  2 RMS(Cart)=  0.00004985 RMS(Int)=  0.00001437
 Iteration  3 RMS(Cart)=  0.00000000 RMS(Int)=  0.00001437
 ITry= 1 IFail=0 DXMaxC= 1.88D-02 DCOld= 1.00D+10 DXMaxT= 9.55D-01 DXLimC= 3.00D+00 Rises=F
 Variable       Old X    -DE/DX   Delta X   Delta X   Delta X     New X
                                 (Linear)    (Quad)   (Total)
    R1        2.41484   0.00100  -0.00007   0.00108   0.00100   2.41584
    R2        2.96359   0.00116  -0.00025   0.00670   0.00643   2.97002
    R3        2.77048   0.00145   0.00024   0.02397   0.02421   2.79469
    R4        2.48997   0.00040  -0.00027   0.00754   0.00728   2.49725
    R5        2.91332   0.00009   0.00033  -0.00925  -0.00892   2.90440
    R6        2.05877   0.00030  -0.00008   0.00084   0.00076   2.05954
    R7        2.05878   0.00030  -0.00008   0.00084   0.00076   2.05954
    A1        1.71435  -0.00006   0.00034   0.00824   0.00854   1.72289
    A2        2.42499  -0.00040  -0.00028  -0.00968  -0.00996   2.41503
    A3        2.41416   0.00075   0.00026   0.02153   0.02182   2.43598
    A4        1.33234  -0.00021  -0.00007  -0.01072  -0.01076   1.32158
    A5        1.53894  -0.00008  -0.00026  -0.00937  -0.00964   1.52930
    A6        1.98676   0.00004   0.00007   0.00001   0.00009   1.98685
    A7        1.98672   0.00004   0.00007   0.00008   0.00016   1.98688
    A8        1.98329   0.00020  -0.00001   0.00351   0.00349   1.98678
    A9        1.98326   0.00020  -0.00001   0.00358   0.00355   1.98682
   A10        1.95203  -0.00032   0.00008   0.00063   0.00070   1.95273
    D1        0.00005   0.00000   0.00000  -0.00003  -0.00003   0.00002
    D2       -0.00001   0.00000   0.00000   0.00000   0.00000  -0.00001
    D3        2.00910   0.00019  -0.00012  -0.00054  -0.00066   2.00843
    D4       -2.00908  -0.00019   0.00013   0.00046   0.00058  -2.00850
    D5       -0.00006   0.00000   0.00000   0.00004   0.00004  -0.00001
    D6        0.00004   0.00000   0.00000  -0.00005  -0.00005   0.00000
    D7       -0.00003   0.00000   0.00000   0.00004   0.00004   0.00001
    D8       -2.01238  -0.00004   0.00004   0.00382   0.00388  -2.00850
    D9        2.01227   0.00004  -0.00005  -0.00365  -0.00371   2.00856
         Item               Value     Threshold  Converged?
 Maximum Force            0.001451     0.000450     NO 
 RMS     Force            0.000474     0.000300     NO 
 Maximum Displacement     0.018809     0.001800     NO 
 RMS     Displacement     0.006501     0.001200     NO 
 Predicted change in Energy=-3.487600D-05
 Lowest energy point so far.  Saving SCF results.
 GradGradGradGradGradGradGradGradGradGradGradGradGradGradGradGradGradGrad

 Leave Link  103 at Fri Apr 01 19:48:15 2022, MaxMem=    33554432 cpu:         0.0
 (Enter C:\Program Files\G09W\l202.exe)
                          Input orientation:                          
 ---------------------------------------------------------------------
 Center     Atomic      Atomic             Coordinates (Angstroms)
 Number     Number       Type             X           Y           Z
 ---------------------------------------------------------------------
      1          6           0       -0.355274   -0.516809   -1.230240
      2          6           0       -0.976658   -1.386778   -0.529272
      3          6           0       -0.430889   -0.626840    0.917806
      4          6           0       -1.199743   -1.701467    0.898423
      5          6           0        0.257356    0.337117   -0.061635
      6          1           0        1.345905    0.306735   -0.017700
      7          1           0       -0.122723    1.357515   -0.015581
 ---------------------------------------------------------------------
                    Distance matrix (angstroms):
                    1          2          3          4          5
     1  C    0.000000
     2  C    1.278406   0.000000
     3  C    2.152192   1.723196   0.000000
     4  C    2.578323   1.478887   1.321489   0.000000
     5  C    1.571669   2.171011   1.536945   2.683406   0.000000
     6  H    2.245549   2.919588   2.214437   3.369344   1.089859
     7  H    2.245567   2.919629   2.214463   3.369384   1.089860
                    6          7
     6  H    0.000000
     7  H    1.805827   0.000000
 Symmetry turned off by external request.
 Stoichiometry    C5H2
 Framework group  C1[X(C5H2)]
 Deg. of freedom    15
 Full point group                 C1      NOp   1
 Rotational constants (GHZ):     13.8620535      8.1206986      5.2972161
 Leave Link  202 at Fri Apr 01 19:48:15 2022, MaxMem=    33554432 cpu:         0.0
 (Enter C:\Program Files\G09W\l301.exe)
 Standard basis: 6-31 (6D, 7F)
 Ernie: Thresh=  0.10000D-02 Tol=  0.10000D-05 Strict=F.
    49 basis functions,   118 primitive gaussians,    49 cartesian basis functions
    16 alpha electrons       16 beta electrons
       nuclear repulsion energy       125.7596232576 Hartrees.
 IExCor=  402 DFT=T Ex+Corr=B3LYP ExCW=0 ScaHFX=  0.200000
 ScaDFX=  0.800000  0.720000  1.000000  0.810000 ScalE2=  1.000000  1.000000
 IRadAn=      5 IRanWt=     -1 IRanGd=            0 ICorTp=0 IEmpDi=131
 NAtoms=    7 NActive=    7 NUniq=    7 SFac= 1.00D+00 NAtFMM=   60 NAOKFM=F Big=F
 Integral buffers will be    131072 words long.
 Raffenetti 2 integral format.
 Two-electron integral symmetry is turned off.
 R6Disp:  Grimme-D3 Dispersion energy=       -0.0015832300 Hartrees.
 Nuclear repulsion after empirical dispersion term =      125.7580400276 Hartrees.
 Leave Link  301 at Fri Apr 01 19:48:15 2022, MaxMem=    33554432 cpu:         0.0
 (Enter C:\Program Files\G09W\l302.exe)
 NPDir=0 NMtPBC=     1 NCelOv=     1 NCel=       1 NClECP=     1 NCelD=      1
         NCelK=      1 NCelE2=     1 NClLst=     1 CellRange=     0.0.
 One-electron integrals computed using PRISM.
 PrsmSu:  requested number of processors reduced to:  10 ShMem   1 Linda.
 NBasis=    49 RedAO= T EigKep=  2.86D-03  NBF=    49
 NBsUse=    49 1.00D-06 EigRej= -1.00D+00 NBFU=    49
 Precomputing XC quadrature grid using
 IXCGrd= 4 IRadAn=           5 IRanWt=          -1 IRanGd=           0 AccXCQ= 0.00D+00.
 Generated NRdTot=       0 NPtTot=           0 NUsed=           0 NTot=          32
 NSgBfM=    49    49    49    49    49 MxSgAt=     7 MxSgA2=     7.
 Leave Link  302 at Fri Apr 01 19:48:15 2022, MaxMem=    33554432 cpu:         0.0
 (Enter C:\Program Files\G09W\l303.exe)
 DipDrv:  MaxL=1.
 Leave Link  303 at Fri Apr 01 19:48:16 2022, MaxMem=    33554432 cpu:         0.0
 (Enter C:\Program Files\G09W\l401.exe)
 Initial guess from the checkpoint file:  "D:\TMP\Gau-4512.chk"
 B after Tr=    -0.001300   -0.001781   -0.001437
         Rot=    1.000000    0.000186   -0.000132   -0.000006 Ang=   0.03 deg.
 Guess basis will be translated and rotated to current coordinates.
 JPrj=2 DoOrth=T DoCkMO=T.
 Leave Link  401 at Fri Apr 01 19:48:16 2022, MaxMem=    33554432 cpu:         0.0
 (Enter C:\Program Files\G09W\l502.exe)
 Closed shell SCF:
 Using DIIS extrapolation, IDIIS=    10.
 Two-electron integral symmetry not used.
 Keep R1 ints in memory in canonical form, NReq=1884742.
 IVT=      262321 IEndB=      262321 NGot=    33554432 MDV=    32541187
 LenX=    32541187 LenY=    32538345
 Requested convergence on RMS density matrix=1.00D-08 within 500 cycles.
 Requested convergence on MAX density matrix=1.00D-06.
 Requested convergence on             energy=1.00D-06.
 Level shift goal  0.100 maximum shift  0.100.
 No special actions if energy rises.
 Dynamic level shift is on during FON iterations.
 FoFCou: FMM=F IPFlag=           0 FMFlag=           0 FMFlg1=           0
         NFxFlg=           0 DoJE=F BraDBF=F KetDBF=F FulRan=T
         wScrn=  0.000000 ICntrl=     600 IOpCl=  0 I1Cent=           0 NGrid=           0
         NMat0=    1 NMatS0=   1225 NMatT0=    0 NMatD0=    1 NMtDS0=    0 NMtDT0=    0
 Symmetry not used in FoFCou.

 Cycle   1  Pass 1  IDiag  1:
 E= -191.310014804837    
 DIIS: error= 1.21D-03 at cycle   1 NSaved=   1.
 NSaved= 1 IEnMin= 1 EnMin= -191.310014804837     IErMin= 1 ErrMin= 1.21D-03
 ErrMax= 1.21D-03  0.00D+00 EMaxC= 1.00D+00 BMatC= 1.08D-04 BMatP= 1.08D-04
 IDIUse=1 WtCom= 1.00D+00 WtEn= 0.00D+00
 Coeff-Com:  0.100D+01
 Coeff:      0.100D+01
 Gap=     0.808 Goal=     0.100 Shift=    0.000
 GapD=    0.808 DampG=2.000 DampE=1.000 DampFc=2.0000 IDamp=-1.
 RMSDP=6.82D-04 MaxDP=4.86D-03              OVMax= 1.25D-02

 Cycle   2  Pass 1  IDiag  1:
 E= -191.310259713388     Delta-E=       -0.000244908551 Rises=F Damp=F
 DIIS: error= 5.66D-04 at cycle   2 NSaved=   2.
 NSaved= 2 IEnMin= 2 EnMin= -191.310259713388     IErMin= 2 ErrMin= 5.66D-04
 ErrMax= 5.66D-04  0.00D+00 EMaxC= 1.00D+00 BMatC= 2.01D-05 BMatP= 1.08D-04
 IDIUse=1 WtCom= 1.00D+00 WtEn= 0.00D+00
 Coeff-Com:  0.183D+00 0.817D+00
 Coeff:      0.183D+00 0.817D+00
 Gap=     0.122 Goal=     0.100 Shift=    0.000
 RMSDP=2.93D-04 MaxDP=2.30D-03 DE=-2.45D-04 OVMax= 4.64D-03

 Cycle   3  Pass 1  IDiag  1:
 E= -191.310218709019     Delta-E=        0.000041004369 Rises=F Damp=F
 DIIS: error= 1.13D-03 at cycle   3 NSaved=   3.
 NSaved= 3 IEnMin= 2 EnMin= -191.310259713388     IErMin= 2 ErrMin= 5.66D-04
 ErrMax= 1.13D-03  0.00D+00 EMaxC= 1.00D+00 BMatC= 5.48D-05 BMatP= 2.01D-05
 IDIUse=1 WtCom= 1.00D+00 WtEn= 0.00D+00
 Coeff-Com:  0.781D-02 0.628D+00 0.364D+00
 Coeff:      0.781D-02 0.628D+00 0.364D+00
 Gap=     0.122 Goal=   None    Shift=    0.000
 RMSDP=1.86D-04 MaxDP=1.92D-03 DE= 4.10D-05 OVMax= 4.98D-03

 Cycle   4  Pass 1  IDiag  1:
 E= -191.310281721674     Delta-E=       -0.000063012655 Rises=F Damp=F
 DIIS: error= 4.73D-04 at cycle   4 NSaved=   4.
 NSaved= 4 IEnMin= 4 EnMin= -191.310281721674     IErMin= 4 ErrMin= 4.73D-04
 ErrMax= 4.73D-04  0.00D+00 EMaxC= 1.00D+00 BMatC= 6.51D-06 BMatP= 2.01D-05
 IDIUse=1 WtCom= 1.00D+00 WtEn= 0.00D+00
 Coeff-Com: -0.280D-01 0.373D+00 0.271D+00 0.384D+00
 Coeff:     -0.280D-01 0.373D+00 0.271D+00 0.384D+00
 Gap=     0.122 Goal=     0.100 Shift=    0.000
 RMSDP=6.71D-05 MaxDP=6.73D-04 DE=-6.30D-05 OVMax= 1.95D-03

 Cycle   5  Pass 1  IDiag  1:
 E= -191.310286518704     Delta-E=       -0.000004797030 Rises=F Damp=F
 DIIS: error= 2.89D-04 at cycle   5 NSaved=   5.
 NSaved= 5 IEnMin= 5 EnMin= -191.310286518704     IErMin= 5 ErrMin= 2.89D-04
 ErrMax= 2.89D-04  0.00D+00 EMaxC= 1.00D+00 BMatC= 2.08D-06 BMatP= 6.51D-06
 IDIUse=1 WtCom= 1.00D+00 WtEn= 0.00D+00
 Coeff-Com: -0.120D-01 0.119D+00 0.118D+00 0.340D+00 0.434D+00
 Coeff:     -0.120D-01 0.119D+00 0.118D+00 0.340D+00 0.434D+00
 Gap=     0.122 Goal=     0.100 Shift=    0.000
 RMSDP=3.78D-05 MaxDP=3.74D-04 DE=-4.80D-06 OVMax= 1.30D-03

 Cycle   6  Pass 1  IDiag  1:
 E= -191.310288733298     Delta-E=       -0.000002214594 Rises=F Damp=F
 DIIS: error= 7.26D-05 at cycle   6 NSaved=   6.
 NSaved= 6 IEnMin= 6 EnMin= -191.310288733298     IErMin= 6 ErrMin= 7.26D-05
 ErrMax= 7.26D-05  0.00D+00 EMaxC= 1.00D+00 BMatC= 2.52D-07 BMatP= 2.08D-06
 IDIUse=1 WtCom= 1.00D+00 WtEn= 0.00D+00
 Coeff-Com: -0.720D-02 0.294D-01 0.478D-01 0.178D+00 0.322D+00 0.430D+00
 Coeff:     -0.720D-02 0.294D-01 0.478D-01 0.178D+00 0.322D+00 0.430D+00
 Gap=     0.122 Goal=     0.100 Shift=    0.000
 RMSDP=1.11D-05 MaxDP=9.58D-05 DE=-2.21D-06 OVMax= 2.14D-04

 Cycle   7  Pass 1  IDiag  1:
 E= -191.310289003866     Delta-E=       -0.000000270568 Rises=F Damp=F
 DIIS: error= 1.79D-05 at cycle   7 NSaved=   7.
 NSaved= 7 IEnMin= 7 EnMin= -191.310289003866     IErMin= 7 ErrMin= 1.79D-05
 ErrMax= 1.79D-05  0.00D+00 EMaxC= 1.00D+00 BMatC= 1.75D-08 BMatP= 2.52D-07
 IDIUse=1 WtCom= 1.00D+00 WtEn= 0.00D+00
 Coeff-Com: -0.369D-03-0.124D-01 0.265D-02 0.235D-01 0.115D+00 0.209D+00
 Coeff-Com:  0.662D+00
 Coeff:     -0.369D-03-0.124D-01 0.265D-02 0.235D-01 0.115D+00 0.209D+00
 Coeff:      0.662D+00
 Gap=     0.122 Goal=     0.100 Shift=    0.000
 RMSDP=4.09D-06 MaxDP=5.06D-05 DE=-2.71D-07 OVMax= 7.00D-05

 Cycle   8  Pass 1  IDiag  1:
 E= -191.310289020031     Delta-E=       -0.000000016165 Rises=F Damp=F
 DIIS: error= 1.29D-05 at cycle   8 NSaved=   8.
 NSaved= 8 IEnMin= 8 EnMin= -191.310289020031     IErMin= 8 ErrMin= 1.29D-05
 ErrMax= 1.29D-05  0.00D+00 EMaxC= 1.00D+00 BMatC= 4.17D-09 BMatP= 1.75D-08
 IDIUse=1 WtCom= 1.00D+00 WtEn= 0.00D+00
 Coeff-Com:  0.537D-03-0.837D-02-0.266D-02-0.119D-01 0.305D-01 0.187D-01
 Coeff-Com:  0.291D+00 0.683D+00
 Coeff:      0.537D-03-0.837D-02-0.266D-02-0.119D-01 0.305D-01 0.187D-01
 Coeff:      0.291D+00 0.683D+00
 Gap=     0.122 Goal=     0.100 Shift=    0.000
 RMSDP=1.65D-06 MaxDP=1.61D-05 DE=-1.62D-08 OVMax= 2.47D-05

 Cycle   9  Pass 1  IDiag  1:
 E= -191.310289025172     Delta-E=       -0.000000005142 Rises=F Damp=F
 DIIS: error= 2.95D-06 at cycle   9 NSaved=   9.
 NSaved= 9 IEnMin= 9 EnMin= -191.310289025172     IErMin= 9 ErrMin= 2.95D-06
 ErrMax= 2.95D-06  0.00D+00 EMaxC= 1.00D+00 BMatC= 2.48D-10 BMatP= 4.17D-09
 IDIUse=1 WtCom= 1.00D+00 WtEn= 0.00D+00
 Coeff-Com:  0.329D-03-0.338D-02-0.194D-02-0.103D-01 0.386D-02-0.208D-01
 Coeff-Com:  0.836D-01 0.344D+00 0.605D+00
 Coeff:      0.329D-03-0.338D-02-0.194D-02-0.103D-01 0.386D-02-0.208D-01
 Coeff:      0.836D-01 0.344D+00 0.605D+00
 Gap=     0.122 Goal=     0.100 Shift=    0.000
 RMSDP=4.20D-07 MaxDP=2.61D-06 DE=-5.14D-09 OVMax= 6.82D-06

 Cycle  10  Pass 1  IDiag  1:
 E= -191.310289025474     Delta-E=       -0.000000000302 Rises=F Damp=F
 DIIS: error= 2.85D-07 at cycle  10 NSaved=  10.
 NSaved=10 IEnMin=10 EnMin= -191.310289025474     IErMin=10 ErrMin= 2.85D-07
 ErrMax= 2.85D-07  0.00D+00 EMaxC= 1.00D+00 BMatC= 3.13D-12 BMatP= 2.48D-10
 IDIUse=1 WtCom= 1.00D+00 WtEn= 0.00D+00
 Coeff-Com:  0.210D-05 0.130D-03-0.639D-04 0.111D-03-0.129D-02-0.298D-02
 Coeff-Com: -0.453D-02-0.107D-01 0.721D-01 0.947D+00
 Coeff:      0.210D-05 0.130D-03-0.639D-04 0.111D-03-0.129D-02-0.298D-02
 Coeff:     -0.453D-02-0.107D-01 0.721D-01 0.947D+00
 Gap=     0.122 Goal=     0.100 Shift=    0.000
 RMSDP=6.06D-08 MaxDP=5.67D-07 DE=-3.02D-10 OVMax= 1.80D-06

 Cycle  11  Pass 1  IDiag  1:
 E= -191.310289025478     Delta-E=       -0.000000000004 Rises=F Damp=F
 DIIS: error= 3.25D-08 at cycle  11 NSaved=  11.
 NSaved=11 IEnMin=11 EnMin= -191.310289025478     IErMin=11 ErrMin= 3.25D-08
 ErrMax= 3.25D-08  0.00D+00 EMaxC= 1.00D+00 BMatC= 3.66D-14 BMatP= 3.13D-12
 IDIUse=1 WtCom= 1.00D+00 WtEn= 0.00D+00
 Coeff-Com: -0.765D-05 0.847D-04 0.608D-04 0.247D-03-0.188D-03 0.452D-03
 Coeff-Com: -0.207D-02-0.986D-02-0.758D-02 0.350D-01 0.984D+00
 Coeff:     -0.765D-05 0.847D-04 0.608D-04 0.247D-03-0.188D-03 0.452D-03
 Coeff:     -0.207D-02-0.986D-02-0.758D-02 0.350D-01 0.984D+00
 Gap=     0.122 Goal=     0.100 Shift=    0.000
 RMSDP=7.79D-09 MaxDP=4.49D-08 DE=-3.98D-12 OVMax= 1.72D-07

 SCF Done:  E(RB3LYP) =  -191.310289025     A.U. after   11 cycles
            NFock= 11  Conv=0.78D-08     -V/T= 2.0052
 KE= 1.903221173840D+02 PE=-6.943511359288D+02 EE= 1.869606894917D+02
 Leave Link  502 at Fri Apr 01 19:48:17 2022, MaxMem=    33554432 cpu:         1.0
 (Enter C:\Program Files\G09W\l701.exe)
 Compute integral first derivatives.
 ... and contract with generalized density number  0.
 R6Disp: Adding Grimme-D3 dispersion energy 1st derivatives to the gradient.
 PrsmSu:  requested number of processors reduced to:  10 ShMem   1 Linda.
 Leave Link  701 at Fri Apr 01 19:48:18 2022, MaxMem=    33554432 cpu:         0.0
 (Enter C:\Program Files\G09W\l702.exe)
 L702 exits ... SP integral derivatives will be done elsewhere.
 Leave Link  702 at Fri Apr 01 19:48:18 2022, MaxMem=    33554432 cpu:         0.0
 (Enter C:\Program Files\G09W\l703.exe)
 Compute integral first derivatives, UseDBF=F ICtDFT=           0.
 Integral derivatives from FoFJK, PRISM(SPDF).
 Calling FoFJK, ICntrl=      2127 FMM=F ISym2X=0 I1Cent= 0 IOpClX= 0 NMat=1 NMatS=1 NMatT=0.
 FoFJK:  IHMeth= 1 ICntrl=    2127 DoSepK=F KAlg= 0 I1Cent=   0 FoldK=F
 IRaf=         0 NMat=   1 IRICut=       1 DoRegI=T DoRafI=F ISym2E= 0.
 FoFCou: FMM=F IPFlag=           0 FMFlag=      100000 FMFlg1=         800
         NFxFlg=           0 DoJE=F BraDBF=F KetDBF=F FulRan=T
         wScrn=  0.000000 ICntrl=    2127 IOpCl=  0 I1Cent=           0 NGrid=           0
         NMat0=    1 NMatS0=      1 NMatT0=    0 NMatD0=    1 NMtDS0=    0 NMtDT0=    0
 Symmetry not used in FoFCou.
 Leave Link  703 at Fri Apr 01 19:48:19 2022, MaxMem=    33554432 cpu:         1.0
 (Enter C:\Program Files\G09W\l716.exe)
 Dipole        = 7.18300450D-01 1.00386017D+00 5.67478330D-02
 -------------------------------------------------------------------
 Center     Atomic                   Forces (Hartrees/Bohr)
 Number     Number              X              Y              Z
 -------------------------------------------------------------------
      1        6          -0.000550011   -0.000768450    0.000065708
      2        6           0.000669304    0.000934140    0.001377317
      3        6          -0.001640272   -0.002289253   -0.000382752
      4        6           0.001712092    0.002395207   -0.001379293
      5        6          -0.000441981   -0.000622534    0.000755265
      6        1          -0.000001249    0.000267193   -0.000218291
      7        1           0.000252117    0.000083698   -0.000217955
 -------------------------------------------------------------------
 Cartesian Forces:  Max     0.002395207 RMS     0.001072464
 Leave Link  716 at Fri Apr 01 19:48:19 2022, MaxMem=    33554432 cpu:         0.0
 (Enter C:\Program Files\G09W\l103.exe)

 GradGradGradGradGradGradGradGradGradGradGradGradGradGradGradGradGradGrad
 Berny optimization.
 Using GEDIIS/GDIIS optimizer.
 FormGI is forming the generalized inverse of G from B-inverse, IUseBI=4.
 Internal  Forces:  Max     0.002801973 RMS     0.000704656
 Search for a local minimum.
 Step number  16 out of a maximum of   36
 All quantities printed in internal units (Hartrees-Bohrs-Radians)
 RMS Force = .70466D-03 SwitMx=.10000D-02 MixMth= 2
 Mixed Optimization -- En-DIIS/RFO-DIIS
 Swapping is turned off.
 Update second derivatives using D2CorX and points    9   10   11   12   13
                                                     14   15   16
 DE= -1.80D-06 DEPred=-3.49D-05 R= 5.16D-02
 Trust test= 5.16D-02 RLast= 4.09D-02 DXMaxT set to 4.77D-01
 ITU= -1  1  1  1  1  1  1  1  1  1  1  1  1  1  1  0
     Eigenvalues ---    0.00872   0.02362   0.05381   0.06703   0.08698
     Eigenvalues ---    0.08993   0.10326   0.11013   0.24912   0.29582
     Eigenvalues ---    0.34152   0.34674   0.37461   0.76862   0.86540
 En-DIIS/RFO-DIIS IScMMF=        0 using points:    16   15
 RFO step:  Lambda=-1.87293962D-05.
 NNeg= 0 NP= 2 Switch=  2.50D-03 Rises=F DC=  1.80D-06 SmlDif=  1.00D-05
 RMS Error=  0.1191484652D-02 NUsed= 2 EDIIS=F
 DidBck=T Rises=F RFO-DIIS coefs:    0.52356    0.47644
 Iteration  1 RMS(Cart)=  0.00298475 RMS(Int)=  0.00001229
 Iteration  2 RMS(Cart)=  0.00000942 RMS(Int)=  0.00000623
 Iteration  3 RMS(Cart)=  0.00000000 RMS(Int)=  0.00000623
 ITry= 1 IFail=0 DXMaxC= 7.94D-03 DCOld= 1.00D+10 DXMaxT= 4.77D-01 DXLimC= 3.00D+00 Rises=F
 Variable       Old X    -DE/DX   Delta X   Delta X   Delta X     New X
                                 (Linear)    (Quad)   (Total)
    R1        2.41584  -0.00114  -0.00048   0.00013  -0.00034   2.41549
    R2        2.97002  -0.00020  -0.00306   0.00226  -0.00080   2.96922
    R3        2.79469  -0.00147  -0.01154   0.00024  -0.01130   2.78339
    R4        2.49725  -0.00280  -0.00347  -0.00048  -0.00396   2.49329
    R5        2.90440  -0.00016   0.00425  -0.00181   0.00244   2.90684
    R6        2.05954  -0.00002  -0.00036   0.00060   0.00024   2.05977
    R7        2.05954  -0.00002  -0.00036   0.00060   0.00024   2.05977
    A1        1.72289  -0.00077  -0.00407  -0.00191  -0.00596   1.71693
    A2        2.41503   0.00072   0.00475   0.00154   0.00629   2.42132
    A3        2.43598   0.00019  -0.01039   0.00153  -0.00887   2.42711
    A4        1.32158   0.00002   0.00512  -0.00118   0.00394   1.32552
    A5        1.52930  -0.00015   0.00459   0.00001   0.00461   1.53391
    A6        1.98685  -0.00005  -0.00004  -0.00046  -0.00051   1.98634
    A7        1.98688  -0.00006  -0.00007  -0.00045  -0.00054   1.98634
    A8        1.98678   0.00028  -0.00166   0.00229   0.00064   1.98741
    A9        1.98682   0.00028  -0.00169   0.00229   0.00060   1.98742
   A10        1.95273  -0.00025  -0.00033  -0.00282  -0.00315   1.94958
    D1        0.00002   0.00000   0.00001  -0.00002  -0.00001   0.00001
    D2       -0.00001   0.00000   0.00000   0.00001   0.00001   0.00000
    D3        2.00843   0.00023   0.00032   0.00248   0.00279   2.01123
    D4       -2.00850  -0.00023  -0.00028  -0.00246  -0.00273  -2.01123
    D5       -0.00001   0.00000  -0.00002   0.00002   0.00000  -0.00001
    D6        0.00000   0.00000   0.00002  -0.00001   0.00002   0.00001
    D7        0.00001   0.00000  -0.00002   0.00000  -0.00002  -0.00001
    D8       -2.00850   0.00008  -0.00185   0.00013  -0.00173  -2.01023
    D9        2.00856  -0.00008   0.00177  -0.00013   0.00165   2.01021
         Item               Value     Threshold  Converged?
 Maximum Force            0.002802     0.000450     NO 
 RMS     Force            0.000705     0.000300     NO 
 Maximum Displacement     0.007940     0.001800     NO 
 RMS     Displacement     0.002987     0.001200     NO 
 Predicted change in Energy=-1.845686D-05
 Lowest energy point so far.  Saving SCF results.
 GradGradGradGradGradGradGradGradGradGradGradGradGradGradGradGradGradGrad

 Leave Link  103 at Fri Apr 01 19:48:19 2022, MaxMem=    33554432 cpu:         0.0
 (Enter C:\Program Files\G09W\l202.exe)
                          Input orientation:                          
 ---------------------------------------------------------------------
 Center     Atomic      Atomic             Coordinates (Angstroms)
 Number     Number       Type             X           Y           Z
 ---------------------------------------------------------------------
      1          6           0       -0.355240   -0.516768   -1.231753
      2          6           0       -0.974861   -1.384255   -0.526492
      3          6           0       -0.431270   -0.627398    0.922008
      4          6           0       -1.198848   -1.700186    0.894592
      5          6           0        0.255973    0.335166   -0.061523
      6          1           0        1.344735    0.306581   -0.018577
      7          1           0       -0.122516    1.356333   -0.016454
 ---------------------------------------------------------------------
                    Distance matrix (angstroms):
                    1          2          3          4          5
     1  C    0.000000
     2  C    1.278224   0.000000
     3  C    2.157940   1.722346   0.000000
     4  C    2.575557   1.472909   1.319395   0.000000
     5  C    1.571245   2.165076   1.538235   2.678305   0.000000
     6  H    2.244909   2.915035   2.216125   3.366126   1.089984
     7  H    2.244909   2.915038   2.216129   3.366126   1.089984
                    6          7
     6  H    0.000000
     7  H    1.804109   0.000000
 Symmetry turned off by external request.
 Stoichiometry    C5H2
 Framework group  C1[X(C5H2)]
 Deg. of freedom    15
 Full point group                 C1      NOp   1
 Rotational constants (GHZ):     13.8697478      8.1409061      5.3065857
 Leave Link  202 at Fri Apr 01 19:48:19 2022, MaxMem=    33554432 cpu:         0.0
 (Enter C:\Program Files\G09W\l301.exe)
 Standard basis: 6-31 (6D, 7F)
 Ernie: Thresh=  0.10000D-02 Tol=  0.10000D-05 Strict=F.
    49 basis functions,   118 primitive gaussians,    49 cartesian basis functions
    16 alpha electrons       16 beta electrons
       nuclear repulsion energy       125.8606723567 Hartrees.
 IExCor=  402 DFT=T Ex+Corr=B3LYP ExCW=0 ScaHFX=  0.200000
 ScaDFX=  0.800000  0.720000  1.000000  0.810000 ScalE2=  1.000000  1.000000
 IRadAn=      5 IRanWt=     -1 IRanGd=            0 ICorTp=0 IEmpDi=131
 NAtoms=    7 NActive=    7 NUniq=    7 SFac= 1.00D+00 NAtFMM=   60 NAOKFM=F Big=F
 Integral buffers will be    131072 words long.
 Raffenetti 2 integral format.
 Two-electron integral symmetry is turned off.
 R6Disp:  Grimme-D3 Dispersion energy=       -0.0015846798 Hartrees.
 Nuclear repulsion after empirical dispersion term =      125.8590876769 Hartrees.
 Leave Link  301 at Fri Apr 01 19:48:20 2022, MaxMem=    33554432 cpu:         0.0
 (Enter C:\Program Files\G09W\l302.exe)
 NPDir=0 NMtPBC=     1 NCelOv=     1 NCel=       1 NClECP=     1 NCelD=      1
         NCelK=      1 NCelE2=     1 NClLst=     1 CellRange=     0.0.
 One-electron integrals computed using PRISM.
 PrsmSu:  requested number of processors reduced to:  10 ShMem   1 Linda.
 NBasis=    49 RedAO= T EigKep=  2.85D-03  NBF=    49
 NBsUse=    49 1.00D-06 EigRej= -1.00D+00 NBFU=    49
 Precomputing XC quadrature grid using
 IXCGrd= 4 IRadAn=           5 IRanWt=          -1 IRanGd=           0 AccXCQ= 0.00D+00.
 Generated NRdTot=       0 NPtTot=           0 NUsed=           0 NTot=          32
 NSgBfM=    49    49    49    49    49 MxSgAt=     7 MxSgA2=     7.
 Leave Link  302 at Fri Apr 01 19:48:20 2022, MaxMem=    33554432 cpu:         0.0
 (Enter C:\Program Files\G09W\l303.exe)
 DipDrv:  MaxL=1.
 Leave Link  303 at Fri Apr 01 19:48:20 2022, MaxMem=    33554432 cpu:         0.0
 (Enter C:\Program Files\G09W\l401.exe)
 Initial guess from the checkpoint file:  "D:\TMP\Gau-4512.chk"
 B after Tr=     0.000292    0.000388    0.001015
         Rot=    1.000000   -0.000130    0.000093    0.000003 Ang=  -0.02 deg.
 Guess basis will be translated and rotated to current coordinates.
 JPrj=2 DoOrth=T DoCkMO=T.
 Leave Link  401 at Fri Apr 01 19:48:21 2022, MaxMem=    33554432 cpu:         0.0
 (Enter C:\Program Files\G09W\l502.exe)
 Closed shell SCF:
 Using DIIS extrapolation, IDIIS=    10.
 Two-electron integral symmetry not used.
 Keep R1 ints in memory in canonical form, NReq=1884742.
 IVT=      262321 IEndB=      262321 NGot=    33554432 MDV=    32541187
 LenX=    32541187 LenY=    32538345
 Requested convergence on RMS density matrix=1.00D-08 within 500 cycles.
 Requested convergence on MAX density matrix=1.00D-06.
 Requested convergence on             energy=1.00D-06.
 Level shift goal  0.100 maximum shift  0.100.
 No special actions if energy rises.
 Dynamic level shift is on during FON iterations.
 FoFCou: FMM=F IPFlag=           0 FMFlag=           0 FMFlg1=           0
         NFxFlg=           0 DoJE=F BraDBF=F KetDBF=F FulRan=T
         wScrn=  0.000000 ICntrl=     600 IOpCl=  0 I1Cent=           0 NGrid=           0
         NMat0=    1 NMatS0=   1225 NMatT0=    0 NMatD0=    1 NMtDS0=    0 NMtDT0=    0
 Symmetry not used in FoFCou.

 Cycle   1  Pass 1  IDiag  1:
 E= -191.310249160986    
 DIIS: error= 5.43D-04 at cycle   1 NSaved=   1.
 NSaved= 1 IEnMin= 1 EnMin= -191.310249160986     IErMin= 1 ErrMin= 5.43D-04
 ErrMax= 5.43D-04  0.00D+00 EMaxC= 1.00D+00 BMatC= 2.35D-05 BMatP= 2.35D-05
 IDIUse=1 WtCom= 1.00D+00 WtEn= 0.00D+00
 Coeff-Com:  0.100D+01
 Coeff:      0.100D+01
 Gap=     0.809 Goal=     0.100 Shift=    0.000
 RMSDP=3.37D-04 MaxDP=2.53D-03              OVMax= 6.27D-03

 Cycle   2  Pass 1  IDiag  1:
 E= -191.310303945535     Delta-E=       -0.000054784549 Rises=F Damp=F
 DIIS: error= 1.78D-04 at cycle   2 NSaved=   2.
 NSaved= 2 IEnMin= 2 EnMin= -191.310303945535     IErMin= 2 ErrMin= 1.78D-04
 ErrMax= 1.78D-04  0.00D+00 EMaxC= 1.00D+00 BMatC= 3.79D-06 BMatP= 2.35D-05
 IDIUse=1 WtCom= 1.00D+00 WtEn= 0.00D+00
 Coeff-Com:  0.165D+00 0.835D+00
 Coeff:      0.165D+00 0.835D+00
 Gap=     0.122 Goal=     0.100 Shift=    0.000
 RMSDP=1.30D-04 MaxDP=1.03D-03 DE=-5.48D-05 OVMax= 1.79D-03

 Cycle   3  Pass 1  IDiag  1:
 E= -191.310299382459     Delta-E=        0.000004563077 Rises=F Damp=F
 DIIS: error= 3.51D-04 at cycle   3 NSaved=   3.
 NSaved= 3 IEnMin= 2 EnMin= -191.310303945535     IErMin= 2 ErrMin= 1.78D-04
 ErrMax= 3.51D-04  0.00D+00 EMaxC= 1.00D+00 BMatC= 7.95D-06 BMatP= 3.79D-06
 IDIUse=1 WtCom= 1.00D+00 WtEn= 0.00D+00
 Coeff-Com:  0.654D-02 0.598D+00 0.396D+00
 Coeff:      0.654D-02 0.598D+00 0.396D+00
 Gap=     0.122 Goal=   None    Shift=    0.000
 RMSDP=7.60D-05 MaxDP=6.72D-04 DE= 4.56D-06 OVMax= 1.76D-03

 Cycle   4  Pass 1  IDiag  1:
 E= -191.310308550825     Delta-E=       -0.000009168367 Rises=F Damp=F
 DIIS: error= 1.62D-04 at cycle   4 NSaved=   4.
 NSaved= 4 IEnMin= 4 EnMin= -191.310308550825     IErMin= 4 ErrMin= 1.62D-04
 ErrMax= 1.62D-04  0.00D+00 EMaxC= 1.00D+00 BMatC= 9.69D-07 BMatP= 3.79D-06
 IDIUse=1 WtCom= 1.00D+00 WtEn= 0.00D+00
 Coeff-Com: -0.261D-01 0.312D+00 0.276D+00 0.439D+00
 Coeff:     -0.261D-01 0.312D+00 0.276D+00 0.439D+00
 Gap=     0.122 Goal=     0.100 Shift=    0.000
 RMSDP=2.76D-05 MaxDP=2.63D-04 DE=-9.17D-06 OVMax= 7.26D-04

 Cycle   5  Pass 1  IDiag  1:
 E= -191.310309091648     Delta-E=       -0.000000540823 Rises=F Damp=F
 DIIS: error= 1.36D-04 at cycle   5 NSaved=   5.
 NSaved= 5 IEnMin= 5 EnMin= -191.310309091648     IErMin= 5 ErrMin= 1.36D-04
 ErrMax= 1.36D-04  0.00D+00 EMaxC= 1.00D+00 BMatC= 4.77D-07 BMatP= 9.69D-07
 IDIUse=1 WtCom= 1.00D+00 WtEn= 0.00D+00
 Coeff-Com: -0.103D-01 0.104D+00 0.131D+00 0.387D+00 0.388D+00
 Coeff:     -0.103D-01 0.104D+00 0.131D+00 0.387D+00 0.388D+00
 Gap=     0.122 Goal=     0.100 Shift=    0.000
 RMSDP=1.80D-05 MaxDP=1.98D-04 DE=-5.41D-07 OVMax= 6.50D-04

 Cycle   6  Pass 1  IDiag  1:
 E= -191.310309578097     Delta-E=       -0.000000486449 Rises=F Damp=F
 DIIS: error= 5.04D-05 at cycle   6 NSaved=   6.
 NSaved= 6 IEnMin= 6 EnMin= -191.310309578097     IErMin= 6 ErrMin= 5.04D-05
 ErrMax= 5.04D-05  0.00D+00 EMaxC= 1.00D+00 BMatC= 7.88D-08 BMatP= 4.77D-07
 IDIUse=1 WtCom= 1.00D+00 WtEn= 0.00D+00
 Coeff-Com: -0.750D-02 0.249D-01 0.557D-01 0.220D+00 0.319D+00 0.387D+00
 Coeff:     -0.750D-02 0.249D-01 0.557D-01 0.220D+00 0.319D+00 0.387D+00
 Gap=     0.122 Goal=     0.100 Shift=    0.000
 RMSDP=5.66D-06 MaxDP=5.04D-05 DE=-4.86D-07 OVMax= 1.33D-04

 Cycle   7  Pass 1  IDiag  1:
 E= -191.310309661971     Delta-E=       -0.000000083874 Rises=F Damp=F
 DIIS: error= 9.18D-06 at cycle   7 NSaved=   7.
 NSaved= 7 IEnMin= 7 EnMin= -191.310309661971     IErMin= 7 ErrMin= 9.18D-06
 ErrMax= 9.18D-06  0.00D+00 EMaxC= 1.00D+00 BMatC= 4.16D-09 BMatP= 7.88D-08
 IDIUse=1 WtCom= 1.00D+00 WtEn= 0.00D+00
 Coeff-Com: -0.901D-03-0.110D-01 0.616D-02 0.478D-01 0.137D+00 0.190D+00
 Coeff-Com:  0.631D+00
 Coeff:     -0.901D-03-0.110D-01 0.616D-02 0.478D-01 0.137D+00 0.190D+00
 Coeff:      0.631D+00
 Gap=     0.122 Goal=     0.100 Shift=    0.000
 RMSDP=2.05D-06 MaxDP=2.13D-05 DE=-8.39D-08 OVMax= 4.06D-05

 Cycle   8  Pass 1  IDiag  1:
 E= -191.310309665349     Delta-E=       -0.000000003378 Rises=F Damp=F
 DIIS: error= 6.90D-06 at cycle   8 NSaved=   8.
 NSaved= 8 IEnMin= 8 EnMin= -191.310309665349     IErMin= 8 ErrMin= 6.90D-06
 ErrMax= 6.90D-06  0.00D+00 EMaxC= 1.00D+00 BMatC= 1.40D-09 BMatP= 4.16D-09
 IDIUse=1 WtCom= 1.00D+00 WtEn= 0.00D+00
 Coeff-Com:  0.502D-03-0.942D-02-0.317D-02-0.675D-02 0.445D-01 0.198D-01
 Coeff-Com:  0.356D+00 0.598D+00
 Coeff:      0.502D-03-0.942D-02-0.317D-02-0.675D-02 0.445D-01 0.198D-01
 Coeff:      0.356D+00 0.598D+00
 Gap=     0.122 Goal=     0.100 Shift=    0.000
 RMSDP=8.76D-07 MaxDP=8.58D-06 DE=-3.38D-09 OVMax= 1.37D-05

 Cycle   9  Pass 1  IDiag  1:
 E= -191.310309667039     Delta-E=       -0.000000001690 Rises=F Damp=F
 DIIS: error= 2.07D-06 at cycle   9 NSaved=   9.
 NSaved= 9 IEnMin= 9 EnMin= -191.310309667039     IErMin= 9 ErrMin= 2.07D-06
 ErrMax= 2.07D-06  0.00D+00 EMaxC= 1.00D+00 BMatC= 9.49D-11 BMatP= 1.40D-09
 IDIUse=1 WtCom= 1.00D+00 WtEn= 0.00D+00
 Coeff-Com:  0.357D-03-0.361D-02-0.259D-02-0.111D-01 0.618D-02-0.247D-01
 Coeff-Com:  0.102D+00 0.253D+00 0.681D+00
 Coeff:      0.357D-03-0.361D-02-0.259D-02-0.111D-01 0.618D-02-0.247D-01
 Coeff:      0.102D+00 0.253D+00 0.681D+00
 Gap=     0.122 Goal=     0.100 Shift=    0.000
 RMSDP=2.74D-07 MaxDP=1.80D-06 DE=-1.69D-09 OVMax= 4.66D-06

 Cycle  10  Pass 1  IDiag  1:
 E= -191.310309667160     Delta-E=       -0.000000000121 Rises=F Damp=F
 DIIS: error= 1.20D-07 at cycle  10 NSaved=  10.
 NSaved=10 IEnMin=10 EnMin= -191.310309667160     IErMin=10 ErrMin= 1.20D-07
 ErrMax= 1.20D-07  0.00D+00 EMaxC= 1.00D+00 BMatC= 6.04D-13 BMatP= 9.49D-11
 IDIUse=1 WtCom= 1.00D+00 WtEn= 0.00D+00
 Coeff-Com:  0.603D-06 0.138D-03-0.309D-04 0.850D-04-0.157D-02-0.165D-02
 Coeff-Com: -0.443D-02-0.158D-01 0.446D-01 0.979D+00
 Coeff:      0.603D-06 0.138D-03-0.309D-04 0.850D-04-0.157D-02-0.165D-02
 Coeff:     -0.443D-02-0.158D-01 0.446D-01 0.979D+00
 Gap=     0.122 Goal=     0.100 Shift=    0.000
 RMSDP=2.64D-08 MaxDP=2.47D-07 DE=-1.21D-10 OVMax= 7.17D-07

 Cycle  11  Pass 1  IDiag  1:
 E= -191.310309667162     Delta-E=       -0.000000000002 Rises=F Damp=F
 DIIS: error= 1.35D-08 at cycle  11 NSaved=  11.
 NSaved=11 IEnMin=11 EnMin= -191.310309667162     IErMin=11 ErrMin= 1.35D-08
 ErrMax= 1.35D-08  0.00D+00 EMaxC= 1.00D+00 BMatC= 1.02D-14 BMatP= 6.04D-13
 IDIUse=1 WtCom= 1.00D+00 WtEn= 0.00D+00
 Coeff-Com: -0.791D-05 0.857D-04 0.739D-04 0.252D-03-0.242D-03 0.670D-03
 Coeff-Com: -0.228D-02-0.742D-02-0.103D-01 0.337D-01 0.985D+00
 Coeff:     -0.791D-05 0.857D-04 0.739D-04 0.252D-03-0.242D-03 0.670D-03
 Coeff:     -0.228D-02-0.742D-02-0.103D-01 0.337D-01 0.985D+00
 Gap=     0.122 Goal=     0.100 Shift=    0.000
 RMSDP=3.37D-09 MaxDP=2.19D-08 DE=-1.93D-12 OVMax= 6.28D-08

 SCF Done:  E(RB3LYP) =  -191.310309667     A.U. after   11 cycles
            NFock= 11  Conv=0.34D-08     -V/T= 2.0051
 KE= 1.903334959303D+02 PE=-6.945611450305D+02 EE= 1.870582517563D+02
 Leave Link  502 at Fri Apr 01 19:48:22 2022, MaxMem=    33554432 cpu:         1.0
 (Enter C:\Program Files\G09W\l701.exe)
 Compute integral first derivatives.
 ... and contract with generalized density number  0.
 R6Disp: Adding Grimme-D3 dispersion energy 1st derivatives to the gradient.
 PrsmSu:  requested number of processors reduced to:  10 ShMem   1 Linda.
 Leave Link  701 at Fri Apr 01 19:48:23 2022, MaxMem=    33554432 cpu:         1.0
 (Enter C:\Program Files\G09W\l702.exe)
 L702 exits ... SP integral derivatives will be done elsewhere.
 Leave Link  702 at Fri Apr 01 19:48:23 2022, MaxMem=    33554432 cpu:         0.0
 (Enter C:\Program Files\G09W\l703.exe)
 Compute integral first derivatives, UseDBF=F ICtDFT=           0.
 Integral derivatives from FoFJK, PRISM(SPDF).
 Calling FoFJK, ICntrl=      2127 FMM=F ISym2X=0 I1Cent= 0 IOpClX= 0 NMat=1 NMatS=1 NMatT=0.
 FoFJK:  IHMeth= 1 ICntrl=    2127 DoSepK=F KAlg= 0 I1Cent=   0 FoldK=F
 IRaf=         0 NMat=   1 IRICut=       1 DoRegI=T DoRafI=F ISym2E= 0.
 FoFCou: FMM=F IPFlag=           0 FMFlag=      100000 FMFlg1=         800
         NFxFlg=           0 DoJE=F BraDBF=F KetDBF=F FulRan=T
         wScrn=  0.000000 ICntrl=    2127 IOpCl=  0 I1Cent=           0 NGrid=           0
         NMat0=    1 NMatS0=      1 NMatT0=    0 NMatD0=    1 NMtDS0=    0 NMtDT0=    0
 Symmetry not used in FoFCou.
 Leave Link  703 at Fri Apr 01 19:48:23 2022, MaxMem=    33554432 cpu:         0.0
 (Enter C:\Program Files\G09W\l716.exe)
 Dipole        = 7.10518653D-01 9.92955870D-01 7.21565289D-02
 -------------------------------------------------------------------
 Center     Atomic                   Forces (Hartrees/Bohr)
 Number     Number              X              Y              Z
 -------------------------------------------------------------------
      1        6          -0.000201693   -0.000281593   -0.000395515
      2        6           0.000027574    0.000039624    0.000127181
      3        6          -0.000565203   -0.000788691   -0.000292573
      4        6           0.000620179    0.000866468   -0.000012875
      5        6           0.000096766    0.000133349    0.000696252
      6        1          -0.000052118    0.000060719   -0.000061326
      7        1           0.000074496   -0.000029875   -0.000061143
 -------------------------------------------------------------------
 Cartesian Forces:  Max     0.000866468 RMS     0.000377322
 Leave Link  716 at Fri Apr 01 19:48:24 2022, MaxMem=    33554432 cpu:         0.0
 (Enter C:\Program Files\G09W\l103.exe)

 GradGradGradGradGradGradGradGradGradGradGradGradGradGradGradGradGradGrad
 Berny optimization.
 Using GEDIIS/GDIIS optimizer.
 FormGI is forming the generalized inverse of G from B-inverse, IUseBI=4.
 Internal  Forces:  Max     0.000989537 RMS     0.000230561
 Search for a local minimum.
 Step number  17 out of a maximum of   36
 All quantities printed in internal units (Hartrees-Bohrs-Radians)
 RMS Force = .23056D-03 SwitMx=.10000D-02 MixMth= 2
 Mixed Optimization -- En-DIIS/RFO-DIIS
 Swapping is turned off.
 Update second derivatives using D2CorX and points    9   10   11   12   13
                                                     14   15   16   17
 DE= -2.06D-05 DEPred=-1.85D-05 R= 1.12D+00
 TightC=F SS=  1.41D+00  RLast= 1.93D-02 DXNew= 8.0302D-01 5.7930D-02
 Trust test= 1.12D+00 RLast= 1.93D-02 DXMaxT set to 4.77D-01
 ITU=  1 -1  1  1  1  1  1  1  1  1  1  1  1  1  1  1  0
     Eigenvalues ---    0.00870   0.02363   0.05481   0.06123   0.08695
     Eigenvalues ---    0.08841   0.10319   0.10807   0.26035   0.30235
     Eigenvalues ---    0.34152   0.36216   0.36942   0.67726   0.85582
 En-DIIS/RFO-DIIS IScMMF=        0 using points:    17   16   15
 RFO step:  Lambda=-1.94783306D-06.
 NNeg= 0 NP= 3 Switch=  2.50D-03 Rises=F DC=  1.80D-06 SmlDif=  1.00D-05
 RMS Error=  0.3597054787D-03 NUsed= 3 EDIIS=F
 DidBck=F Rises=F RFO-DIIS coefs:    1.59463   -0.35004   -0.24459
 Iteration  1 RMS(Cart)=  0.00065713 RMS(Int)=  0.00000222
 Iteration  2 RMS(Cart)=  0.00000063 RMS(Int)=  0.00000214
 ITry= 1 IFail=0 DXMaxC= 1.90D-03 DCOld= 1.00D+10 DXMaxT= 4.77D-01 DXLimC= 3.00D+00 Rises=F
 Variable       Old X    -DE/DX   Delta X   Delta X   Delta X     New X
                                 (Linear)    (Quad)   (Total)
    R1        2.41549  -0.00009   0.00004   0.00012   0.00016   2.41565
    R2        2.96922   0.00042   0.00110   0.00188   0.00297   2.97219
    R3        2.78339  -0.00012  -0.00080  -0.00005  -0.00085   2.78255
    R4        2.49329  -0.00099  -0.00057  -0.00070  -0.00127   2.49202
    R5        2.90684  -0.00015  -0.00073  -0.00099  -0.00172   2.90512
    R6        2.05977  -0.00006   0.00033  -0.00022   0.00011   2.05988
    R7        2.05977  -0.00006   0.00033  -0.00022   0.00011   2.05988
    A1        1.71693  -0.00026  -0.00146  -0.00047  -0.00193   1.71500
    A2        2.42132  -0.00004   0.00130  -0.00022   0.00109   2.42240
    A3        2.42711   0.00026   0.00006   0.00060   0.00066   2.42777
    A4        1.32552   0.00010  -0.00029   0.00026  -0.00003   1.32549
    A5        1.53391  -0.00007   0.00038  -0.00017   0.00021   1.53411
    A6        1.98634  -0.00001  -0.00028  -0.00029  -0.00058   1.98576
    A7        1.98634  -0.00001  -0.00028  -0.00029  -0.00057   1.98577
    A8        1.98741   0.00008   0.00123   0.00001   0.00124   1.98866
    A9        1.98742   0.00008   0.00123   0.00001   0.00124   1.98866
   A10        1.94958  -0.00006  -0.00170   0.00055  -0.00116   1.94842
    D1        0.00001   0.00000  -0.00001  -0.00001  -0.00002  -0.00001
    D2        0.00000   0.00000   0.00001   0.00000   0.00001   0.00001
    D3        2.01123   0.00005   0.00150  -0.00011   0.00138   2.01261
    D4       -2.01123  -0.00005  -0.00148   0.00012  -0.00136  -2.01259
    D5       -0.00001   0.00000   0.00001   0.00001   0.00002   0.00000
    D6        0.00001   0.00000   0.00000   0.00000   0.00000   0.00001
    D7       -0.00001   0.00000   0.00000   0.00000   0.00000  -0.00001
    D8       -2.01023   0.00003  -0.00008   0.00040   0.00033  -2.00990
    D9        2.01021  -0.00003   0.00007  -0.00041  -0.00033   2.00988
         Item               Value     Threshold  Converged?
 Maximum Force            0.000990     0.000450     NO 
 RMS     Force            0.000231     0.000300     YES
 Maximum Displacement     0.001898     0.001800     NO 
 RMS     Displacement     0.000657     0.001200     YES
 Predicted change in Energy=-1.611027D-06
 Lowest energy point so far.  Saving SCF results.
 GradGradGradGradGradGradGradGradGradGradGradGradGradGradGradGradGradGrad

 Leave Link  103 at Fri Apr 01 19:48:24 2022, MaxMem=    33554432 cpu:         0.0
 (Enter C:\Program Files\G09W\l202.exe)
                          Input orientation:                          
 ---------------------------------------------------------------------
 Center     Atomic      Atomic             Coordinates (Angstroms)
 Number     Number       Type             X           Y           Z
 ---------------------------------------------------------------------
      1          6           0       -0.355577   -0.517246   -1.232757
      2          6           0       -0.974751   -1.384092   -0.526166
      3          6           0       -0.431379   -0.627551    0.921739
      4          6           0       -1.198568   -1.699795    0.894530
      5          6           0        0.255753    0.334855   -0.060599
      6          1           0        1.344624    0.306957   -0.018535
      7          1           0       -0.122128    1.356345   -0.016411
 ---------------------------------------------------------------------
                    Distance matrix (angstroms):
                    1          2          3          4          5
     1  C    0.000000
     2  C    1.278307   0.000000
     3  C    2.158649   1.721637   0.000000
     4  C    2.575734   1.472461   1.318722   0.000000
     5  C    1.572817   2.164641   1.537323   2.677148   0.000000
     6  H    2.245958   2.914932   2.216214   3.365793   1.090040
     7  H    2.245960   2.914928   2.216214   3.365788   1.090040
                    6          7
     6  H    0.000000
     7  H    1.803491   0.000000
 Symmetry turned off by external request.
 Stoichiometry    C5H2
 Framework group  C1[X(C5H2)]
 Deg. of freedom    15
 Full point group                 C1      NOp   1
 Rotational constants (GHZ):     13.8619763      8.1458373      5.3074165
 Leave Link  202 at Fri Apr 01 19:48:24 2022, MaxMem=    33554432 cpu:         0.0
 (Enter C:\Program Files\G09W\l301.exe)
 Standard basis: 6-31 (6D, 7F)
 Ernie: Thresh=  0.10000D-02 Tol=  0.10000D-05 Strict=F.
    49 basis functions,   118 primitive gaussians,    49 cartesian basis functions
    16 alpha electrons       16 beta electrons
       nuclear repulsion energy       125.8708383628 Hartrees.
 IExCor=  402 DFT=T Ex+Corr=B3LYP ExCW=0 ScaHFX=  0.200000
 ScaDFX=  0.800000  0.720000  1.000000  0.810000 ScalE2=  1.000000  1.000000
 IRadAn=      5 IRanWt=     -1 IRanGd=            0 ICorTp=0 IEmpDi=131
 NAtoms=    7 NActive=    7 NUniq=    7 SFac= 1.00D+00 NAtFMM=   60 NAOKFM=F Big=F
 Integral buffers will be    131072 words long.
 Raffenetti 2 integral format.
 Two-electron integral symmetry is turned off.
 R6Disp:  Grimme-D3 Dispersion energy=       -0.0015853584 Hartrees.
 Nuclear repulsion after empirical dispersion term =      125.8692530044 Hartrees.
 Leave Link  301 at Fri Apr 01 19:48:25 2022, MaxMem=    33554432 cpu:         0.0
 (Enter C:\Program Files\G09W\l302.exe)
 NPDir=0 NMtPBC=     1 NCelOv=     1 NCel=       1 NClECP=     1 NCelD=      1
         NCelK=      1 NCelE2=     1 NClLst=     1 CellRange=     0.0.
 One-electron integrals computed using PRISM.
 PrsmSu:  requested number of processors reduced to:  10 ShMem   1 Linda.
 NBasis=    49 RedAO= T EigKep=  2.85D-03  NBF=    49
 NBsUse=    49 1.00D-06 EigRej= -1.00D+00 NBFU=    49
 Precomputing XC quadrature grid using
 IXCGrd= 4 IRadAn=           5 IRanWt=          -1 IRanGd=           0 AccXCQ= 0.00D+00.
 Generated NRdTot=       0 NPtTot=           0 NUsed=           0 NTot=          32
 NSgBfM=    49    49    49    49    49 MxSgAt=     7 MxSgA2=     7.
 Leave Link  302 at Fri Apr 01 19:48:25 2022, MaxMem=    33554432 cpu:         0.0
 (Enter C:\Program Files\G09W\l303.exe)
 DipDrv:  MaxL=1.
 Leave Link  303 at Fri Apr 01 19:48:25 2022, MaxMem=    33554432 cpu:         0.0
 (Enter C:\Program Files\G09W\l401.exe)
 Initial guess from the checkpoint file:  "D:\TMP\Gau-4512.chk"
 B after Tr=    -0.000080   -0.000116   -0.000050
         Rot=    1.000000    0.000007   -0.000005    0.000001 Ang=   0.00 deg.
 Guess basis will be translated and rotated to current coordinates.
 JPrj=2 DoOrth=T DoCkMO=T.
 Leave Link  401 at Fri Apr 01 19:48:26 2022, MaxMem=    33554432 cpu:         0.0
 (Enter C:\Program Files\G09W\l502.exe)
 Closed shell SCF:
 Using DIIS extrapolation, IDIIS=    10.
 Two-electron integral symmetry not used.
 Keep R1 ints in memory in canonical form, NReq=1884742.
 IVT=      262321 IEndB=      262321 NGot=    33554432 MDV=    32541187
 LenX=    32541187 LenY=    32538345
 Requested convergence on RMS density matrix=1.00D-08 within 500 cycles.
 Requested convergence on MAX density matrix=1.00D-06.
 Requested convergence on             energy=1.00D-06.
 Level shift goal  0.100 maximum shift  0.100.
 No special actions if energy rises.
 Dynamic level shift is on during FON iterations.
 FoFCou: FMM=F IPFlag=           0 FMFlag=           0 FMFlg1=           0
         NFxFlg=           0 DoJE=F BraDBF=F KetDBF=F FulRan=T
         wScrn=  0.000000 ICntrl=     600 IOpCl=  0 I1Cent=           0 NGrid=           0
         NMat0=    1 NMatS0=   1225 NMatT0=    0 NMatD0=    1 NMtDS0=    0 NMtDT0=    0
 Symmetry not used in FoFCou.

 Cycle   1  Pass 1  IDiag  1:
 E= -191.310309478403    
 DIIS: error= 1.22D-04 at cycle   1 NSaved=   1.
 NSaved= 1 IEnMin= 1 EnMin= -191.310309478403     IErMin= 1 ErrMin= 1.22D-04
 ErrMax= 1.22D-04  0.00D+00 EMaxC= 1.00D+00 BMatC= 1.22D-06 BMatP= 1.22D-06
 IDIUse=1 WtCom= 1.00D+00 WtEn= 0.00D+00
 Coeff-Com:  0.100D+01
 Coeff:      0.100D+01
 Gap=     0.808 Goal=     0.100 Shift=    0.000
 RMSDP=6.61D-05 MaxDP=5.62D-04              OVMax= 1.05D-03

 Cycle   2  Pass 1  IDiag  1:
 E= -191.310312003757     Delta-E=       -0.000002525354 Rises=F Damp=F
 DIIS: error= 8.08D-05 at cycle   2 NSaved=   2.
 NSaved= 2 IEnMin= 2 EnMin= -191.310312003757     IErMin= 2 ErrMin= 8.08D-05
 ErrMax= 8.08D-05  0.00D+00 EMaxC= 1.00D+00 BMatC= 3.38D-07 BMatP= 1.22D-06
 IDIUse=1 WtCom= 1.00D+00 WtEn= 0.00D+00
 Coeff-Com:  0.275D+00 0.725D+00
 Coeff:      0.275D+00 0.725D+00
 Gap=     0.122 Goal=     0.100 Shift=    0.000
 RMSDP=2.74D-05 MaxDP=2.69D-04 DE=-2.53D-06 OVMax= 6.26D-04

 Cycle   3  Pass 1  IDiag  1:
 E= -191.310311422700     Delta-E=        0.000000581057 Rises=F Damp=F
 DIIS: error= 1.50D-04 at cycle   3 NSaved=   3.
 NSaved= 3 IEnMin= 2 EnMin= -191.310312003757     IErMin= 2 ErrMin= 8.08D-05
 ErrMax= 1.50D-04  0.00D+00 EMaxC= 1.00D+00 BMatC= 8.13D-07 BMatP= 3.38D-07
 IDIUse=1 WtCom= 1.00D+00 WtEn= 0.00D+00
 Coeff-Com:  0.134D-01 0.612D+00 0.374D+00
 Coeff:      0.134D-01 0.612D+00 0.374D+00
 Gap=     0.122 Goal=     0.100 Shift=    0.000
 RMSDP=2.32D-05 MaxDP=2.51D-04 DE= 5.81D-07 OVMax= 7.14D-04

 Cycle   4  Pass 1  IDiag  1:
 E= -191.310312187652     Delta-E=       -0.000000764952 Rises=F Damp=F
 DIIS: error= 7.66D-05 at cycle   4 NSaved=   4.
 NSaved= 4 IEnMin= 4 EnMin= -191.310312187652     IErMin= 4 ErrMin= 7.66D-05
 ErrMax= 7.66D-05  0.00D+00 EMaxC= 1.00D+00 BMatC= 1.58D-07 BMatP= 3.38D-07
 IDIUse=1 WtCom= 1.00D+00 WtEn= 0.00D+00
 Coeff-Com: -0.623D-02 0.349D+00 0.307D+00 0.350D+00
 Coeff:     -0.623D-02 0.349D+00 0.307D+00 0.350D+00
 Gap=     0.122 Goal=     0.100 Shift=    0.000
 RMSDP=9.30D-06 MaxDP=1.01D-04 DE=-7.65D-07 OVMax= 3.43D-04

 Cycle   5  Pass 1  IDiag  1:
 E= -191.310312367308     Delta-E=       -0.000000179656 Rises=F Damp=F
 DIIS: error= 1.86D-05 at cycle   5 NSaved=   5.
 NSaved= 5 IEnMin= 5 EnMin= -191.310312367308     IErMin= 5 ErrMin= 1.86D-05
 ErrMax= 1.86D-05  0.00D+00 EMaxC= 1.00D+00 BMatC= 1.84D-08 BMatP= 1.58D-07
 IDIUse=1 WtCom= 1.00D+00 WtEn= 0.00D+00
 Coeff-Com: -0.118D-01 0.121D+00 0.163D+00 0.264D+00 0.464D+00
 Coeff:     -0.118D-01 0.121D+00 0.163D+00 0.264D+00 0.464D+00
 Gap=     0.122 Goal=     0.100 Shift=    0.000
 RMSDP=3.33D-06 MaxDP=3.09D-05 DE=-1.80D-07 OVMax= 5.61D-05

 Cycle   6  Pass 1  IDiag  1:
 E= -191.310312385147     Delta-E=       -0.000000017840 Rises=F Damp=F
 DIIS: error= 6.72D-06 at cycle   6 NSaved=   6.
 NSaved= 6 IEnMin= 6 EnMin= -191.310312385147     IErMin= 6 ErrMin= 6.72D-06
 ErrMax= 6.72D-06  0.00D+00 EMaxC= 1.00D+00 BMatC= 1.99D-09 BMatP= 1.84D-08
 IDIUse=1 WtCom= 1.00D+00 WtEn= 0.00D+00
 Coeff-Com: -0.590D-02 0.813D-02 0.481D-01 0.110D+00 0.300D+00 0.540D+00
 Coeff:     -0.590D-02 0.813D-02 0.481D-01 0.110D+00 0.300D+00 0.540D+00
 Gap=     0.122 Goal=     0.100 Shift=    0.000
 RMSDP=1.14D-06 MaxDP=9.71D-06 DE=-1.78D-08 OVMax= 2.48D-05

 Cycle   7  Pass 1  IDiag  1:
 E= -191.310312387352     Delta-E=       -0.000000002205 Rises=F Damp=F
 DIIS: error= 2.61D-06 at cycle   7 NSaved=   7.
 NSaved= 7 IEnMin= 7 EnMin= -191.310312387352     IErMin= 7 ErrMin= 2.61D-06
 ErrMax= 2.61D-06  0.00D+00 EMaxC= 1.00D+00 BMatC= 1.40D-10 BMatP= 1.99D-09
 IDIUse=1 WtCom= 1.00D+00 WtEn= 0.00D+00
 Coeff-Com: -0.142D-03-0.823D-02-0.441D-02 0.219D-01 0.243D-01 0.137D+00
 Coeff-Com:  0.830D+00
 Coeff:     -0.142D-03-0.823D-02-0.441D-02 0.219D-01 0.243D-01 0.137D+00
 Coeff:      0.830D+00
 Gap=     0.122 Goal=     0.100 Shift=    0.000
 RMSDP=2.87D-07 MaxDP=3.51D-06 DE=-2.20D-09 OVMax= 4.66D-06

 Cycle   8  Pass 1  IDiag  1:
 E= -191.310312387493     Delta-E=       -0.000000000141 Rises=F Damp=F
 DIIS: error= 7.66D-07 at cycle   8 NSaved=   8.
 NSaved= 8 IEnMin= 8 EnMin= -191.310312387493     IErMin= 8 ErrMin= 7.66D-07
 ErrMax= 7.66D-07  0.00D+00 EMaxC= 1.00D+00 BMatC= 2.27D-11 BMatP= 1.40D-10
 IDIUse=1 WtCom= 1.00D+00 WtEn= 0.00D+00
 Coeff-Com:  0.585D-03-0.599D-02-0.928D-02 0.272D-02-0.235D-01 0.222D-01
 Coeff-Com:  0.483D+00 0.530D+00
 Coeff:      0.585D-03-0.599D-02-0.928D-02 0.272D-02-0.235D-01 0.222D-01
 Coeff:      0.483D+00 0.530D+00
 Gap=     0.122 Goal=     0.100 Shift=    0.000
 RMSDP=1.29D-07 MaxDP=7.85D-07 DE=-1.41D-10 OVMax= 2.73D-06

 Cycle   9  Pass 1  IDiag  1:
 E= -191.310312387525     Delta-E=       -0.000000000032 Rises=F Damp=F
 DIIS: error= 1.91D-07 at cycle   9 NSaved=   9.
 NSaved= 9 IEnMin= 9 EnMin= -191.310312387525     IErMin= 9 ErrMin= 1.91D-07
 ErrMax= 1.91D-07  0.00D+00 EMaxC= 1.00D+00 BMatC= 1.34D-12 BMatP= 2.27D-11
 IDIUse=1 WtCom= 1.00D+00 WtEn= 0.00D+00
 Coeff-Com:  0.334D-03-0.257D-02-0.479D-02-0.288D-03-0.152D-01-0.557D-03
 Coeff-Com:  0.168D+00 0.300D+00 0.555D+00
 Coeff:      0.334D-03-0.257D-02-0.479D-02-0.288D-03-0.152D-01-0.557D-03
 Coeff:      0.168D+00 0.300D+00 0.555D+00
 Gap=     0.122 Goal=     0.100 Shift=    0.000
 RMSDP=3.18D-08 MaxDP=3.48D-07 DE=-3.17D-11 OVMax= 4.78D-07

 Cycle  10  Pass 1  IDiag  1:
 E= -191.310312387525     Delta-E=       -0.000000000001 Rises=F Damp=F
 DIIS: error= 1.52D-08 at cycle  10 NSaved=  10.
 NSaved=10 IEnMin=10 EnMin= -191.310312387525     IErMin=10 ErrMin= 1.52D-08
 ErrMax= 1.52D-08  0.00D+00 EMaxC= 1.00D+00 BMatC= 1.78D-14 BMatP= 1.34D-12
 IDIUse=1 WtCom= 1.00D+00 WtEn= 0.00D+00
 Coeff-Com: -0.716D-05 0.165D-03 0.202D-03-0.221D-03 0.400D-03-0.121D-02
 Coeff-Com: -0.221D-01-0.192D-01 0.833D-01 0.959D+00
 Coeff:     -0.716D-05 0.165D-03 0.202D-03-0.221D-03 0.400D-03-0.121D-02
 Coeff:     -0.221D-01-0.192D-01 0.833D-01 0.959D+00
 Gap=     0.122 Goal=     0.100 Shift=    0.000
 RMSDP=6.30D-09 MaxDP=7.36D-08 DE=-6.82D-13 OVMax= 1.12D-07

 SCF Done:  E(RB3LYP) =  -191.310312388     A.U. after   10 cycles
            NFock= 10  Conv=0.63D-08     -V/T= 2.0051
 KE= 1.903348577226D+02 PE=-6.945816081173D+02 EE= 1.870671850028D+02
 Leave Link  502 at Fri Apr 01 19:48:27 2022, MaxMem=    33554432 cpu:         1.0
 (Enter C:\Program Files\G09W\l701.exe)
 Compute integral first derivatives.
 ... and contract with generalized density number  0.
 R6Disp: Adding Grimme-D3 dispersion energy 1st derivatives to the gradient.
 PrsmSu:  requested number of processors reduced to:  10 ShMem   1 Linda.
 Leave Link  701 at Fri Apr 01 19:48:27 2022, MaxMem=    33554432 cpu:         0.0
 (Enter C:\Program Files\G09W\l702.exe)
 L702 exits ... SP integral derivatives will be done elsewhere.
 Leave Link  702 at Fri Apr 01 19:48:28 2022, MaxMem=    33554432 cpu:         0.0
 (Enter C:\Program Files\G09W\l703.exe)
 Compute integral first derivatives, UseDBF=F ICtDFT=           0.
 Integral derivatives from FoFJK, PRISM(SPDF).
 Calling FoFJK, ICntrl=      2127 FMM=F ISym2X=0 I1Cent= 0 IOpClX= 0 NMat=1 NMatS=1 NMatT=0.
 FoFJK:  IHMeth= 1 ICntrl=    2127 DoSepK=F KAlg= 0 I1Cent=   0 FoldK=F
 IRaf=         0 NMat=   1 IRICut=       1 DoRegI=T DoRafI=F ISym2E= 0.
 FoFCou: FMM=F IPFlag=           0 FMFlag=      100000 FMFlg1=         800
         NFxFlg=           0 DoJE=F BraDBF=F KetDBF=F FulRan=T
         wScrn=  0.000000 ICntrl=    2127 IOpCl=  0 I1Cent=           0 NGrid=           0
         NMat0=    1 NMatS0=      1 NMatT0=    0 NMatD0=    1 NMtDS0=    0 NMtDT0=    0
 Symmetry not used in FoFCou.
 Leave Link  703 at Fri Apr 01 19:48:28 2022, MaxMem=    33554432 cpu:         0.0
 (Enter C:\Program Files\G09W\l716.exe)
 Dipole        = 7.09622701D-01 9.91701608D-01 7.64382099D-02
 -------------------------------------------------------------------
 Center     Atomic                   Forces (Hartrees/Bohr)
 Number     Number              X              Y              Z
 -------------------------------------------------------------------
      1        6          -0.000072942   -0.000100887   -0.000203713
      2        6          -0.000019489   -0.000026863   -0.000076141
      3        6          -0.000231884   -0.000323489   -0.000150316
      4        6           0.000282774    0.000395283    0.000114696
      5        6           0.000148310    0.000205456    0.000378666
      6        1          -0.000088793   -0.000049487   -0.000031553
      7        1          -0.000017977   -0.000100014   -0.000031639
 -------------------------------------------------------------------
 Cartesian Forces:  Max     0.000395283 RMS     0.000185745
 Leave Link  716 at Fri Apr 01 19:48:28 2022, MaxMem=    33554432 cpu:         0.0
 (Enter C:\Program Files\G09W\l103.exe)

 GradGradGradGradGradGradGradGradGradGradGradGradGradGradGradGradGradGrad
 Berny optimization.
 Using GEDIIS/GDIIS optimizer.
 FormGI is forming the generalized inverse of G from B-inverse, IUseBI=4.
 Internal  Forces:  Max     0.000447445 RMS     0.000113761
 Search for a local minimum.
 Step number  18 out of a maximum of   36
 All quantities printed in internal units (Hartrees-Bohrs-Radians)
 RMS Force = .11376D-03 SwitMx=.10000D-02 MixMth= 2
 Mixed Optimization -- En-DIIS/RFO-DIIS
 Swapping is turned off.
 Update second derivatives using D2CorX and points    9   10   11   12   13
                                                     14   15   16   17   18
 DE= -2.72D-06 DEPred=-1.61D-06 R= 1.69D+00
 TightC=F SS=  1.41D+00  RLast= 5.35D-03 DXNew= 8.0302D-01 1.6051D-02
 Trust test= 1.69D+00 RLast= 5.35D-03 DXMaxT set to 4.77D-01
 ITU=  1  1 -1  1  1  1  1  1  1  1  1  1  1  1  1  1  1  0
     Eigenvalues ---    0.00870   0.02363   0.04405   0.06797   0.08695
     Eigenvalues ---    0.10199   0.10317   0.11157   0.25107   0.28529
     Eigenvalues ---    0.33157   0.34152   0.37987   0.48677   0.85626
 En-DIIS/RFO-DIIS IScMMF=        0 using points:    18   17   16   15
 RFO step:  Lambda=-7.01877771D-07.
 NNeg= 0 NP= 4 Switch=  2.50D-03 Rises=F DC=  1.80D-06 SmlDif=  1.00D-05
 RMS Error=  0.2633285276D-03 NUsed= 4 EDIIS=F
 DidBck=F Rises=F RFO-DIIS coefs:    2.22189   -1.66717    0.30572    0.13956
 Iteration  1 RMS(Cart)=  0.00065086 RMS(Int)=  0.00000118
 Iteration  2 RMS(Cart)=  0.00000071 RMS(Int)=  0.00000101
 ITry= 1 IFail=0 DXMaxC= 1.91D-03 DCOld= 1.00D+10 DXMaxT= 4.77D-01 DXLimC= 3.00D+00 Rises=F
 Variable       Old X    -DE/DX   Delta X   Delta X   Delta X     New X
                                 (Linear)    (Quad)   (Total)
    R1        2.41565   0.00000   0.00021  -0.00008   0.00012   2.41577
    R2        2.97219   0.00023   0.00309  -0.00017   0.00292   2.97512
    R3        2.78255   0.00007   0.00062   0.00049   0.00111   2.78366
    R4        2.49202  -0.00045  -0.00081  -0.00028  -0.00109   2.49094
    R5        2.90512  -0.00011  -0.00194  -0.00022  -0.00216   2.90296
    R6        2.05988  -0.00009  -0.00008  -0.00016  -0.00025   2.05963
    R7        2.05988  -0.00009  -0.00008  -0.00016  -0.00025   2.05963
    A1        1.71500  -0.00011  -0.00089  -0.00003  -0.00092   1.71408
    A2        2.42240  -0.00009  -0.00008  -0.00013  -0.00021   2.42219
    A3        2.42777   0.00013   0.00172   0.00026   0.00197   2.42974
    A4        1.32549   0.00007  -0.00029  -0.00015  -0.00044   1.32505
    A5        1.53411   0.00000  -0.00046   0.00005  -0.00041   1.53371
    A6        1.98576  -0.00003  -0.00049  -0.00048  -0.00097   1.98479
    A7        1.98577  -0.00003  -0.00048  -0.00049  -0.00097   1.98479
    A8        1.98866   0.00000   0.00075   0.00013   0.00088   1.98953
    A9        1.98866   0.00000   0.00075   0.00012   0.00087   1.98953
   A10        1.94842   0.00005  -0.00011   0.00052   0.00041   1.94883
    D1       -0.00001   0.00000  -0.00002   0.00001   0.00000  -0.00001
    D2        0.00001   0.00000   0.00001  -0.00001   0.00000   0.00001
    D3        2.01261  -0.00001   0.00054   0.00008   0.00062   2.01322
    D4       -2.01259   0.00001  -0.00053  -0.00008  -0.00061  -2.01320
    D5        0.00000   0.00000   0.00001  -0.00001   0.00001   0.00001
    D6        0.00001   0.00000   0.00000   0.00000  -0.00001   0.00000
    D7       -0.00001   0.00000   0.00000   0.00000   0.00000  -0.00001
    D8       -2.00990   0.00004   0.00063   0.00050   0.00113  -2.00877
    D9        2.00988  -0.00004  -0.00063  -0.00050  -0.00112   2.00876
         Item               Value     Threshold  Converged?
 Maximum Force            0.000447     0.000450     YES
 RMS     Force            0.000114     0.000300     YES
 Maximum Displacement     0.001907     0.001800     NO 
 RMS     Displacement     0.000651     0.001200     YES
 Predicted change in Energy=-8.507038D-07
 Lowest energy point so far.  Saving SCF results.
 GradGradGradGradGradGradGradGradGradGradGradGradGradGradGradGradGradGrad

 Leave Link  103 at Fri Apr 01 19:48:29 2022, MaxMem=    33554432 cpu:         0.0
 (Enter C:\Program Files\G09W\l202.exe)
                          Input orientation:                          
 ---------------------------------------------------------------------
 Center     Atomic      Atomic             Coordinates (Angstroms)
 Number     Number       Type             X           Y           Z
 ---------------------------------------------------------------------
      1          6           0       -0.355772   -0.517518   -1.233458
      2          6           0       -0.974819   -1.384183   -0.526418
      3          6           0       -0.431361   -0.627522    0.920909
      4          6           0       -1.198228   -1.699323    0.895076
      5          6           0        0.255797    0.334914   -0.059590
      6          1           0        1.344568    0.306849   -0.018420
      7          1           0       -0.122213    1.356256   -0.016297
 ---------------------------------------------------------------------
                    Distance matrix (angstroms):
                    1          2          3          4          5
     1  C    0.000000
     2  C    1.278371   0.000000
     3  C    2.158497   1.721231   0.000000
     4  C    2.576247   1.473048   1.318146   0.000000
     5  C    1.574364   2.165096   1.536179   2.676508   0.000000
     6  H    2.246565   2.914997   2.215697   3.365266   1.089910
     7  H    2.246565   2.914990   2.215695   3.365260   1.089910
                    6          7
     6  H    0.000000
     7  H    1.803525   0.000000
 Symmetry turned off by external request.
 Stoichiometry    C5H2
 Framework group  C1[X(C5H2)]
 Deg. of freedom    15
 Full point group                 C1      NOp   1
 Rotational constants (GHZ):     13.8524012      8.1490309      5.3073740
 Leave Link  202 at Fri Apr 01 19:48:29 2022, MaxMem=    33554432 cpu:         0.0
 (Enter C:\Program Files\G09W\l301.exe)
 Standard basis: 6-31 (6D, 7F)
 Ernie: Thresh=  0.10000D-02 Tol=  0.10000D-05 Strict=F.
    49 basis functions,   118 primitive gaussians,    49 cartesian basis functions
    16 alpha electrons       16 beta electrons
       nuclear repulsion energy       125.8710168246 Hartrees.
 IExCor=  402 DFT=T Ex+Corr=B3LYP ExCW=0 ScaHFX=  0.200000
 ScaDFX=  0.800000  0.720000  1.000000  0.810000 ScalE2=  1.000000  1.000000
 IRadAn=      5 IRanWt=     -1 IRanGd=            0 ICorTp=0 IEmpDi=131
 NAtoms=    7 NActive=    7 NUniq=    7 SFac= 1.00D+00 NAtFMM=   60 NAOKFM=F Big=F
 Integral buffers will be    131072 words long.
 Raffenetti 2 integral format.
 Two-electron integral symmetry is turned off.
 R6Disp:  Grimme-D3 Dispersion energy=       -0.0015856459 Hartrees.
 Nuclear repulsion after empirical dispersion term =      125.8694311787 Hartrees.
 Leave Link  301 at Fri Apr 01 19:48:29 2022, MaxMem=    33554432 cpu:         0.0
 (Enter C:\Program Files\G09W\l302.exe)
 NPDir=0 NMtPBC=     1 NCelOv=     1 NCel=       1 NClECP=     1 NCelD=      1
         NCelK=      1 NCelE2=     1 NClLst=     1 CellRange=     0.0.
 One-electron integrals computed using PRISM.
 PrsmSu:  requested number of processors reduced to:  10 ShMem   1 Linda.
 NBasis=    49 RedAO= T EigKep=  2.85D-03  NBF=    49
 NBsUse=    49 1.00D-06 EigRej= -1.00D+00 NBFU=    49
 Precomputing XC quadrature grid using
 IXCGrd= 4 IRadAn=           5 IRanWt=          -1 IRanGd=           0 AccXCQ= 0.00D+00.
 Generated NRdTot=       0 NPtTot=           0 NUsed=           0 NTot=          32
 NSgBfM=    49    49    49    49    49 MxSgAt=     7 MxSgA2=     7.
 Leave Link  302 at Fri Apr 01 19:48:30 2022, MaxMem=    33554432 cpu:         1.0
 (Enter C:\Program Files\G09W\l303.exe)
 DipDrv:  MaxL=1.
 Leave Link  303 at Fri Apr 01 19:48:30 2022, MaxMem=    33554432 cpu:         0.0
 (Enter C:\Program Files\G09W\l401.exe)
 Initial guess from the checkpoint file:  "D:\TMP\Gau-4512.chk"
 B after Tr=     0.000042    0.000058   -0.000131
         Rot=    1.000000    0.000017   -0.000012    0.000000 Ang=   0.00 deg.
 Guess basis will be translated and rotated to current coordinates.
 JPrj=2 DoOrth=T DoCkMO=T.
 Leave Link  401 at Fri Apr 01 19:48:30 2022, MaxMem=    33554432 cpu:         0.0
 (Enter C:\Program Files\G09W\l502.exe)
 Closed shell SCF:
 Using DIIS extrapolation, IDIIS=    10.
 Two-electron integral symmetry not used.
 Keep R1 ints in memory in canonical form, NReq=1884742.
 IVT=      262321 IEndB=      262321 NGot=    33554432 MDV=    32541187
 LenX=    32541187 LenY=    32538345
 Requested convergence on RMS density matrix=1.00D-08 within 500 cycles.
 Requested convergence on MAX density matrix=1.00D-06.
 Requested convergence on             energy=1.00D-06.
 Level shift goal  0.100 maximum shift  0.100.
 No special actions if energy rises.
 Dynamic level shift is on during FON iterations.
 FoFCou: FMM=F IPFlag=           0 FMFlag=           0 FMFlg1=           0
         NFxFlg=           0 DoJE=F BraDBF=F KetDBF=F FulRan=T
         wScrn=  0.000000 ICntrl=     600 IOpCl=  0 I1Cent=           0 NGrid=           0
         NMat0=    1 NMatS0=   1225 NMatT0=    0 NMatD0=    1 NMtDS0=    0 NMtDT0=    0
 Symmetry not used in FoFCou.

 Cycle   1  Pass 1  IDiag  1:
 E= -191.310310722295    
 DIIS: error= 1.37D-04 at cycle   1 NSaved=   1.
 NSaved= 1 IEnMin= 1 EnMin= -191.310310722295     IErMin= 1 ErrMin= 1.37D-04
 ErrMax= 1.37D-04  0.00D+00 EMaxC= 1.00D+00 BMatC= 1.24D-06 BMatP= 1.24D-06
 IDIUse=1 WtCom= 1.00D+00 WtEn= 0.00D+00
 Coeff-Com:  0.100D+01
 Coeff:      0.100D+01
 Gap=     0.808 Goal=     0.100 Shift=    0.000
 RMSDP=5.55D-05 MaxDP=3.75D-04              OVMax= 8.00D-04

 Cycle   2  Pass 1  IDiag  1:
 E= -191.310312950216     Delta-E=       -0.000002227921 Rises=F Damp=F
 DIIS: error= 1.08D-04 at cycle   2 NSaved=   2.
 NSaved= 2 IEnMin= 2 EnMin= -191.310312950216     IErMin= 2 ErrMin= 1.08D-04
 ErrMax= 1.08D-04  0.00D+00 EMaxC= 1.00D+00 BMatC= 4.71D-07 BMatP= 1.24D-06
 IDIUse=1 WtCom= 1.00D+00 WtEn= 0.00D+00
 Coeff-Com:  0.322D+00 0.678D+00
 Coeff:      0.322D+00 0.678D+00
 Gap=     0.122 Goal=     0.100 Shift=    0.000
 RMSDP=3.10D-05 MaxDP=3.43D-04 DE=-2.23D-06 OVMax= 6.32D-04

 Cycle   3  Pass 1  IDiag  1:
 E= -191.310312361362     Delta-E=        0.000000588853 Rises=F Damp=F
 DIIS: error= 1.70D-04 at cycle   3 NSaved=   3.
 NSaved= 3 IEnMin= 2 EnMin= -191.310312950216     IErMin= 2 ErrMin= 1.08D-04
 ErrMax= 1.70D-04  0.00D+00 EMaxC= 1.00D+00 BMatC= 9.21D-07 BMatP= 4.71D-07
 IDIUse=1 WtCom= 1.00D+00 WtEn= 0.00D+00
 Coeff-Com: -0.939D-02 0.589D+00 0.421D+00
 Coeff:     -0.939D-02 0.589D+00 0.421D+00
 Gap=     0.122 Goal=     0.100 Shift=    0.000
 RMSDP=2.35D-05 MaxDP=2.38D-04 DE= 5.89D-07 OVMax= 6.30D-04

 Cycle   4  Pass 1  IDiag  1:
 E= -191.310313332603     Delta-E=       -0.000000971240 Rises=F Damp=F
 DIIS: error= 7.44D-05 at cycle   4 NSaved=   4.
 NSaved= 4 IEnMin= 4 EnMin= -191.310313332603     IErMin= 4 ErrMin= 7.44D-05
 ErrMax= 7.44D-05  0.00D+00 EMaxC= 1.00D+00 BMatC= 1.37D-07 BMatP= 4.71D-07
 IDIUse=1 WtCom= 1.00D+00 WtEn= 0.00D+00
 Coeff-Com: -0.220D-01 0.418D+00 0.340D+00 0.264D+00
 Coeff:     -0.220D-01 0.418D+00 0.340D+00 0.264D+00
 Gap=     0.122 Goal=     0.100 Shift=    0.000
 RMSDP=7.45D-06 MaxDP=7.83D-05 DE=-9.71D-07 OVMax= 2.56D-04

 Cycle   5  Pass 1  IDiag  1:
 E= -191.310313484795     Delta-E=       -0.000000152192 Rises=F Damp=F
 DIIS: error= 1.19D-05 at cycle   5 NSaved=   5.
 NSaved= 5 IEnMin= 5 EnMin= -191.310313484795     IErMin= 5 ErrMin= 1.19D-05
 ErrMax= 1.19D-05  0.00D+00 EMaxC= 1.00D+00 BMatC= 7.29D-09 BMatP= 1.37D-07
 IDIUse=1 WtCom= 1.00D+00 WtEn= 0.00D+00
 Coeff-Com: -0.127D-01 0.139D+00 0.152D+00 0.166D+00 0.555D+00
 Coeff:     -0.127D-01 0.139D+00 0.152D+00 0.166D+00 0.555D+00
 Gap=     0.122 Goal=     0.100 Shift=    0.000
 RMSDP=2.37D-06 MaxDP=2.11D-05 DE=-1.52D-07 OVMax= 3.72D-05

 Cycle   6  Pass 1  IDiag  1:
 E= -191.310313491182     Delta-E=       -0.000000006388 Rises=F Damp=F
 DIIS: error= 4.62D-06 at cycle   6 NSaved=   6.
 NSaved= 6 IEnMin= 6 EnMin= -191.310313491182     IErMin= 6 ErrMin= 4.62D-06
 ErrMax= 4.62D-06  0.00D+00 EMaxC= 1.00D+00 BMatC= 1.58D-09 BMatP= 7.29D-09
 IDIUse=1 WtCom= 1.00D+00 WtEn= 0.00D+00
 Coeff-Com: -0.455D-02 0.194D-01 0.473D-01 0.594D-01 0.380D+00 0.499D+00
 Coeff:     -0.455D-02 0.194D-01 0.473D-01 0.594D-01 0.380D+00 0.499D+00
 Gap=     0.122 Goal=     0.100 Shift=    0.000
 RMSDP=1.09D-06 MaxDP=6.93D-06 DE=-6.39D-09 OVMax= 3.23D-05

 Cycle   7  Pass 1  IDiag  1:
 E= -191.310313493100     Delta-E=       -0.000000001917 Rises=F Damp=F
 DIIS: error= 1.02D-06 at cycle   7 NSaved=   7.
 NSaved= 7 IEnMin= 7 EnMin= -191.310313493100     IErMin= 7 ErrMin= 1.02D-06
 ErrMax= 1.02D-06  0.00D+00 EMaxC= 1.00D+00 BMatC= 7.28D-11 BMatP= 1.58D-09
 IDIUse=1 WtCom= 1.00D+00 WtEn= 0.00D+00
 Coeff-Com: -0.162D-02 0.220D-02 0.147D-01 0.252D-01 0.155D+00 0.267D+00
 Coeff-Com:  0.537D+00
 Coeff:     -0.162D-02 0.220D-02 0.147D-01 0.252D-01 0.155D+00 0.267D+00
 Coeff:      0.537D+00
 Gap=     0.122 Goal=     0.100 Shift=    0.000
 RMSDP=2.22D-07 MaxDP=1.33D-06 DE=-1.92D-09 OVMax= 4.75D-06

 Cycle   8  Pass 1  IDiag  1:
 E= -191.310313493191     Delta-E=       -0.000000000092 Rises=F Damp=F
 DIIS: error= 4.38D-07 at cycle   8 NSaved=   8.
 NSaved= 8 IEnMin= 8 EnMin= -191.310313493191     IErMin= 8 ErrMin= 4.38D-07
 ErrMax= 4.38D-07  0.00D+00 EMaxC= 1.00D+00 BMatC= 8.57D-12 BMatP= 7.28D-11
 IDIUse=1 WtCom= 1.00D+00 WtEn= 0.00D+00
 Coeff-Com:  0.352D-03-0.445D-02-0.472D-02 0.105D-02-0.991D-02 0.329D-01
 Coeff-Com:  0.250D+00 0.735D+00
 Coeff:      0.352D-03-0.445D-02-0.472D-02 0.105D-02-0.991D-02 0.329D-01
 Coeff:      0.250D+00 0.735D+00
 Gap=     0.122 Goal=     0.100 Shift=    0.000
 RMSDP=7.61D-08 MaxDP=5.31D-07 DE=-9.16D-11 OVMax= 1.30D-06

 Cycle   9  Pass 1  IDiag  1:
 E= -191.310313493201     Delta-E=       -0.000000000010 Rises=F Damp=F
 DIIS: error= 2.65D-08 at cycle   9 NSaved=   9.
 NSaved= 9 IEnMin= 9 EnMin= -191.310313493201     IErMin= 9 ErrMin= 2.65D-08
 ErrMax= 2.65D-08  0.00D+00 EMaxC= 1.00D+00 BMatC= 4.43D-14 BMatP= 8.57D-12
 IDIUse=1 WtCom= 1.00D+00 WtEn= 0.00D+00
 Coeff-Com:  0.111D-03-0.104D-02-0.136D-02-0.413D-03-0.506D-02-0.277D-03
 Coeff-Com:  0.315D-01 0.132D+00 0.844D+00
 Coeff:      0.111D-03-0.104D-02-0.136D-02-0.413D-03-0.506D-02-0.277D-03
 Coeff:      0.315D-01 0.132D+00 0.844D+00
 Gap=     0.122 Goal=     0.100 Shift=    0.000
 RMSDP=1.18D-08 MaxDP=8.92D-08 DE=-9.66D-12 OVMax= 1.81D-07

 Cycle  10  Pass 1  IDiag  1:
 E= -191.310313493200     Delta-E=        0.000000000001 Rises=F Damp=F
 DIIS: error= 1.08D-08 at cycle  10 NSaved=  10.
 NSaved=10 IEnMin= 9 EnMin= -191.310313493201     IErMin=10 ErrMin= 1.08D-08
 ErrMax= 1.08D-08  0.00D+00 EMaxC= 1.00D+00 BMatC= 6.87D-15 BMatP= 4.43D-14
 IDIUse=1 WtCom= 1.00D+00 WtEn= 0.00D+00
 Coeff-Com:  0.972D-05-0.326D-04-0.820D-04-0.164D-03-0.621D-03-0.183D-02
 Coeff-Com: -0.921D-02-0.122D-01 0.276D+00 0.748D+00
 Coeff:      0.972D-05-0.326D-04-0.820D-04-0.164D-03-0.621D-03-0.183D-02
 Coeff:     -0.921D-02-0.122D-01 0.276D+00 0.748D+00
 Gap=     0.122 Goal=     0.100 Shift=    0.000
 RMSDP=3.24D-09 MaxDP=2.91D-08 DE= 6.25D-13 OVMax= 4.91D-08

 SCF Done:  E(RB3LYP) =  -191.310313493     A.U. after   10 cycles
            NFock= 10  Conv=0.32D-08     -V/T= 2.0051
 KE= 1.903355380841D+02 PE=-6.945818871074D+02 EE= 1.870666043513D+02
 Leave Link  502 at Fri Apr 01 19:48:32 2022, MaxMem=    33554432 cpu:         2.0
 (Enter C:\Program Files\G09W\l701.exe)
 Compute integral first derivatives.
 ... and contract with generalized density number  0.
 R6Disp: Adding Grimme-D3 dispersion energy 1st derivatives to the gradient.
 PrsmSu:  requested number of processors reduced to:  10 ShMem   1 Linda.
 Leave Link  701 at Fri Apr 01 19:48:32 2022, MaxMem=    33554432 cpu:         0.0
 (Enter C:\Program Files\G09W\l702.exe)
 L702 exits ... SP integral derivatives will be done elsewhere.
 Leave Link  702 at Fri Apr 01 19:48:32 2022, MaxMem=    33554432 cpu:         0.0
 (Enter C:\Program Files\G09W\l703.exe)
 Compute integral first derivatives, UseDBF=F ICtDFT=           0.
 Integral derivatives from FoFJK, PRISM(SPDF).
 Calling FoFJK, ICntrl=      2127 FMM=F ISym2X=0 I1Cent= 0 IOpClX= 0 NMat=1 NMatS=1 NMatT=0.
 FoFJK:  IHMeth= 1 ICntrl=    2127 DoSepK=F KAlg= 0 I1Cent=   0 FoldK=F
 IRaf=         0 NMat=   1 IRICut=       1 DoRegI=T DoRafI=F ISym2E= 0.
 FoFCou: FMM=F IPFlag=           0 FMFlag=      100000 FMFlg1=         800
         NFxFlg=           0 DoJE=F BraDBF=F KetDBF=F FulRan=T
         wScrn=  0.000000 ICntrl=    2127 IOpCl=  0 I1Cent=           0 NGrid=           0
         NMat0=    1 NMatS0=      1 NMatT0=    0 NMatD0=    1 NMtDS0=    0 NMtDT0=    0
 Symmetry not used in FoFCou.
 Leave Link  703 at Fri Apr 01 19:48:33 2022, MaxMem=    33554432 cpu:         1.0
 (Enter C:\Program Files\G09W\l716.exe)
 Dipole        = 7.09780573D-01 9.91918112D-01 7.84393177D-02
 -------------------------------------------------------------------
 Center     Atomic                   Forces (Hartrees/Bohr)
 Number     Number              X              Y              Z
 -------------------------------------------------------------------
      1        6          -0.000011180   -0.000014891   -0.000012426
      2        6           0.000011764    0.000016354    0.000005687
      3        6           0.000015061    0.000020972   -0.000022103
      4        6           0.000004499    0.000006892   -0.000008510
      5        6           0.000030348    0.000041775    0.000047621
      6        1          -0.000014620   -0.000043334   -0.000005140
      7        1          -0.000035873   -0.000027768   -0.000005129
 -------------------------------------------------------------------
 Cartesian Forces:  Max     0.000047621 RMS     0.000023270
 Leave Link  716 at Fri Apr 01 19:48:33 2022, MaxMem=    33554432 cpu:         0.0
 (Enter C:\Program Files\G09W\l103.exe)

 GradGradGradGradGradGradGradGradGradGradGradGradGradGradGradGradGradGrad
 Berny optimization.
 Using GEDIIS/GDIIS optimizer.
 FormGI is forming the generalized inverse of G from B-inverse, IUseBI=4.
 Internal  Forces:  Max     0.000042850 RMS     0.000016311
 Search for a local minimum.
 Step number  19 out of a maximum of   36
 All quantities printed in internal units (Hartrees-Bohrs-Radians)
 RMS Force = .16311D-04 SwitMx=.10000D-02 MixMth= 2
 Mixed Optimization -- En-DIIS/RFO-DIIS
 Swapping is turned off.
 Update second derivatives using D2CorX and points    9   10   11   12   13
                                                     14   15   16   17   18
                                                     19
 DE= -1.11D-06 DEPred=-8.51D-07 R= 1.30D+00
 TightC=F SS=  1.41D+00  RLast= 5.27D-03 DXNew= 8.0302D-01 1.5809D-02
 Trust test= 1.30D+00 RLast= 5.27D-03 DXMaxT set to 4.77D-01
 ITU=  1  1  1 -1  1  1  1  1  1  1  1  1  1  1  1  1  1  1  0
     Eigenvalues ---    0.00870   0.02362   0.04117   0.06513   0.08697
     Eigenvalues ---    0.09821   0.10314   0.11280   0.23091   0.30065
     Eigenvalues ---    0.31724   0.34152   0.37851   0.49040   0.85538
 En-DIIS/RFO-DIIS IScMMF=        0 using points:    19   18   17   16   15
 RFO step:  Lambda=-1.86649304D-08.
 NNeg= 0 NP= 5 Switch=  2.50D-03 Rises=F DC=  1.80D-06 SmlDif=  1.00D-05
 RMS Error=  0.4765211191D-04 NUsed= 5 EDIIS=F
 DidBck=F Rises=F RFO-DIIS coefs:    1.12568   -0.12220   -0.05671    0.02552    0.02771
 Iteration  1 RMS(Cart)=  0.00014151 RMS(Int)=  0.00000025
 Iteration  2 RMS(Cart)=  0.00000002 RMS(Int)=  0.00000025
 ITry= 1 IFail=0 DXMaxC= 3.66D-04 DCOld= 1.00D+10 DXMaxT= 4.77D-01 DXLimC= 3.00D+00 Rises=F
 Variable       Old X    -DE/DX   Delta X   Delta X   Delta X     New X
                                 (Linear)    (Quad)   (Total)
    R1        2.41577  -0.00002   0.00001   0.00004   0.00005   2.41582
    R2        2.97512   0.00001   0.00024   0.00020   0.00044   2.97556
    R3        2.78366  -0.00001   0.00007  -0.00010  -0.00004   2.78362
    R4        2.49094  -0.00001  -0.00013   0.00012  -0.00001   2.49093
    R5        2.90296  -0.00004  -0.00016  -0.00018  -0.00034   2.90262
    R6        2.05963  -0.00001  -0.00006   0.00003  -0.00004   2.05959
    R7        2.05963  -0.00001  -0.00006   0.00003  -0.00004   2.05959
    A1        1.71408  -0.00002  -0.00004  -0.00020  -0.00024   1.71384
    A2        2.42219   0.00001  -0.00008   0.00022   0.00014   2.42233
    A3        2.42974   0.00000   0.00012   0.00005   0.00017   2.42991
    A4        1.32505   0.00000   0.00003  -0.00010  -0.00007   1.32498
    A5        1.53371   0.00001  -0.00003   0.00003   0.00000   1.53371
    A6        1.98479  -0.00002  -0.00010  -0.00016  -0.00026   1.98453
    A7        1.98479  -0.00002  -0.00010  -0.00016  -0.00026   1.98453
    A8        1.98953  -0.00001  -0.00002  -0.00001  -0.00002   1.98951
    A9        1.98953  -0.00001  -0.00002  -0.00001  -0.00002   1.98951
   A10        1.94883   0.00004   0.00020   0.00024   0.00043   1.94926
    D1       -0.00001   0.00000   0.00000   0.00000   0.00000  -0.00001
    D2        0.00001   0.00000   0.00000   0.00000   0.00000   0.00001
    D3        2.01322  -0.00001  -0.00005  -0.00002  -0.00007   2.01315
    D4       -2.01320   0.00001   0.00005   0.00002   0.00006  -2.01314
    D5        0.00001   0.00000   0.00000   0.00000   0.00000   0.00000
    D6        0.00000   0.00000   0.00000   0.00000   0.00000   0.00000
    D7       -0.00001   0.00000   0.00000   0.00000   0.00000  -0.00001
    D8       -2.00877   0.00002   0.00013   0.00017   0.00029  -2.00848
    D9        2.00876  -0.00002  -0.00013  -0.00016  -0.00029   2.00846
         Item               Value     Threshold  Converged?
 Maximum Force            0.000043     0.000450     YES
 RMS     Force            0.000016     0.000300     YES
 Maximum Displacement     0.000366     0.001800     YES
 RMS     Displacement     0.000142     0.001200     YES
 Predicted change in Energy=-2.910513D-08
 Optimization completed.
    -- Stationary point found.
                           ----------------------------
                           !   Optimized Parameters   !
                           ! (Angstroms and Degrees)  !
 --------------------------                            --------------------------
 ! Name  Definition              Value          Derivative Info.                !
 --------------------------------------------------------------------------------
 ! R1    R(1,2)                  1.2784         -DE/DX =    0.0                 !
 ! R2    R(1,5)                  1.5744         -DE/DX =    0.0                 !
 ! R3    R(2,4)                  1.473          -DE/DX =    0.0                 !
 ! R4    R(3,4)                  1.3181         -DE/DX =    0.0                 !
 ! R5    R(3,5)                  1.5362         -DE/DX =    0.0                 !
 ! R6    R(5,6)                  1.0899         -DE/DX =    0.0                 !
 ! R7    R(5,7)                  1.0899         -DE/DX =    0.0                 !
 ! A1    A(2,1,5)               98.2096         -DE/DX =    0.0                 !
 ! A2    A(1,2,4)              138.7815         -DE/DX =    0.0                 !
 ! A3    A(4,3,5)              139.214          -DE/DX =    0.0                 !
 ! A4    A(2,4,3)               75.9199         -DE/DX =    0.0                 !
 ! A5    A(1,5,3)               87.8749         -DE/DX =    0.0                 !
 ! A6    A(1,5,6)              113.7202         -DE/DX =    0.0                 !
 ! A7    A(1,5,7)              113.7203         -DE/DX =    0.0                 !
 ! A8    A(3,5,6)              113.9918         -DE/DX =    0.0                 !
 ! A9    A(3,5,7)              113.9917         -DE/DX =    0.0                 !
 ! A10   A(6,5,7)              111.6597         -DE/DX =    0.0                 !
 ! D1    D(5,1,2,4)             -0.0007         -DE/DX =    0.0                 !
 ! D2    D(2,1,5,3)              0.0005         -DE/DX =    0.0                 !
 ! D3    D(2,1,5,6)            115.3493         -DE/DX =    0.0                 !
 ! D4    D(2,1,5,7)           -115.3481         -DE/DX =    0.0                 !
 ! D5    D(1,2,4,3)              0.0004         -DE/DX =    0.0                 !
 ! D6    D(5,3,4,2)              0.0002         -DE/DX =    0.0                 !
 ! D7    D(4,3,5,1)             -0.0005         -DE/DX =    0.0                 !
 ! D8    D(4,3,5,6)           -115.0943         -DE/DX =    0.0                 !
 ! D9    D(4,3,5,7)            115.0933         -DE/DX =    0.0                 !
 --------------------------------------------------------------------------------
 Lowest energy point so far.  Saving SCF results.
 GradGradGradGradGradGradGradGradGradGradGradGradGradGradGradGradGradGrad

 Largest change from initial coordinates is atom    3       0.041 Angstoms.
 Leave Link  103 at Fri Apr 01 19:48:33 2022, MaxMem=    33554432 cpu:         0.0
 (Enter C:\Program Files\G09W\l202.exe)
                          Input orientation:                          
 ---------------------------------------------------------------------
 Center     Atomic      Atomic             Coordinates (Angstroms)
 Number     Number       Type             X           Y           Z
 ---------------------------------------------------------------------
      1          6           0       -0.355772   -0.517518   -1.233458
      2          6           0       -0.974819   -1.384183   -0.526418
      3          6           0       -0.431361   -0.627522    0.920909
      4          6           0       -1.198228   -1.699323    0.895076
      5          6           0        0.255797    0.334914   -0.059590
      6          1           0        1.344568    0.306849   -0.018420
      7          1           0       -0.122213    1.356256   -0.016297
 ---------------------------------------------------------------------
                    Distance matrix (angstroms):
                    1          2          3          4          5
     1  C    0.000000
     2  C    1.278371   0.000000
     3  C    2.158497   1.721231   0.000000
     4  C    2.576247   1.473048   1.318146   0.000000
     5  C    1.574364   2.165096   1.536179   2.676508   0.000000
     6  H    2.246565   2.914997   2.215697   3.365266   1.089910
     7  H    2.246565   2.914990   2.215695   3.365260   1.089910
                    6          7
     6  H    0.000000
     7  H    1.803525   0.000000
 Symmetry turned off by external request.
 Stoichiometry    C5H2
 Framework group  C1[X(C5H2)]
 Deg. of freedom    15
 Full point group                 C1      NOp   1
 Rotational constants (GHZ):     13.8524012      8.1490309      5.3073740
 Leave Link  202 at Fri Apr 01 19:48:34 2022, MaxMem=    33554432 cpu:         0.0
 (Enter C:\Program Files\G09W\l601.exe)
 Copying SCF densities to generalized density rwf, IOpCl= 0 IROHF=0.

 **********************************************************************

            Population analysis using the SCF density.

 **********************************************************************

 Alpha  occ. eigenvalues --  -10.29054 -10.28018 -10.26687 -10.24519 -10.22611
 Alpha  occ. eigenvalues --   -0.97153  -0.79650  -0.71922  -0.54838  -0.50592
 Alpha  occ. eigenvalues --   -0.48187  -0.46021  -0.37255  -0.34715  -0.25043
 Alpha  occ. eigenvalues --   -0.24816
 Alpha virt. eigenvalues --   -0.12602  -0.04664  -0.03205   0.06893   0.08986
 Alpha virt. eigenvalues --    0.12755   0.14095   0.20112   0.26305   0.34853
 Alpha virt. eigenvalues --    0.43217   0.48959   0.50260   0.51087   0.53669
 Alpha virt. eigenvalues --    0.56750   0.58783   0.60680   0.61973   0.64384
 Alpha virt. eigenvalues --    0.67536   0.69436   0.70170   0.74469   0.75284
 Alpha virt. eigenvalues --    0.78867   0.89758   0.90342   0.92504   0.96961
 Alpha virt. eigenvalues --    1.14452   1.24220   1.46869
          Condensed to atoms (all electrons):
               1          2          3          4          5          6
     1  C    5.247143   0.627130  -0.191868  -0.100111   0.450298  -0.025117
     2  C    0.627130   5.328841   0.052039   0.280226  -0.176819   0.001234
     3  C   -0.191868   0.052039   5.476899   0.523627   0.196552  -0.023124
     4  C   -0.100111   0.280226   0.523627   5.331171  -0.065916   0.000986
     5  C    0.450298  -0.176819   0.196552  -0.065916   5.275267   0.349301
     6  H   -0.025117   0.001234  -0.023124   0.000986   0.349301   0.492755
     7  H   -0.025117   0.001234  -0.023124   0.000986   0.349301  -0.024134
               7
     1  C   -0.025117
     2  C    0.001234
     3  C   -0.023124
     4  C    0.000986
     5  C    0.349301
     6  H   -0.024134
     7  H    0.492754
 Mulliken charges:
               1
     1  C    0.017641
     2  C   -0.113884
     3  C   -0.011001
     4  C    0.029031
     5  C   -0.377984
     6  H    0.228098
     7  H    0.228099
 Sum of Mulliken charges =   0.00000
 Mulliken charges with hydrogens summed into heavy atoms:
               1
     1  C    0.017641
     2  C   -0.113884
     3  C   -0.011001
     4  C    0.029031
     5  C    0.078213
 Electronic spatial extent (au):  <R**2>=            336.1110
 Charge=              0.0000 electrons
 Dipole moment (field-independent basis, Debye):
[truncated: 59,801 more chars]
