# Supplementary material for: HOMA Index Establishes Similarity to a Reference Molecule
Source: J Chem Inf Model. 2023 Dec 6;63(24):7744–54. doi: 10.1021/acs.jcim.3c01551 (PMC10751799; doi:10.1021/acs.jcim.3c01551)
Supplement: Supplementary file 3 — ci3c01551_si_003.zip [file ci3c01551_si_003.zip › 38.log]

 Entering Gaussian System, Link 0=g09
 Initial command:
 /mnt/opt/groups/app-gaussian//g09/l1.exe "/scratch/8009948.torquesrv1.cis.gov.pl/Gau-16270.inp" -scrdir="/scratch/8009948.torquesrv1.cis.gov.pl/"
 Entering Link 1 = /mnt/opt/groups/app-gaussian//g09/l1.exe PID=     16280.
  
 Copyright (c) 1988,1990,1992,1993,1995,1998,2003,2009,2013,
            Gaussian, Inc.  All Rights Reserved.
  
 This is part of the Gaussian(R) 09 program.  It is based on
 the Gaussian(R) 03 system (copyright 2003, Gaussian, Inc.),
 the Gaussian(R) 98 system (copyright 1998, Gaussian, Inc.),
 the Gaussian(R) 94 system (copyright 1995, Gaussian, Inc.),
 the Gaussian 92(TM) system (copyright 1992, Gaussian, Inc.),
 the Gaussian 90(TM) system (copyright 1990, Gaussian, Inc.),
 the Gaussian 88(TM) system (copyright 1988, Gaussian, Inc.),
 the Gaussian 86(TM) system (copyright 1986, Carnegie Mellon
 University), and the Gaussian 82(TM) system (copyright 1983,
 Carnegie Mellon University). Gaussian is a federally registered
 trademark of Gaussian, Inc.
  
 This software contains proprietary and confidential information,
 including trade secrets, belonging to Gaussian, Inc.
  
 This software is provided under written license and may be
 used, copied, transmitted, or stored only in accord with that
 written license.
  
 The following legend is applicable only to US Government
 contracts under FAR:
  
                    RESTRICTED RIGHTS LEGEND
  
 Use, reproduction and disclosure by the US Government is
 subject to restrictions as set forth in subparagraphs (a)
 and (c) of the Commercial Computer Software - Restricted
 Rights clause in FAR 52.227-19.
  
 Gaussian, Inc.
 340 Quinnipiac St., Bldg. 40, Wallingford CT 06492
  
  
 ---------------------------------------------------------------
 Warning -- This program may not be used in any manner that
 competes with the business of Gaussian, Inc. or will provide
 assistance to any competitor of Gaussian, Inc.  The licensee
 of this program is prohibited from giving any competitor of
 Gaussian, Inc. access to this program.  By using this program,
 the user acknowledges that Gaussian, Inc. is engaged in the
 business of creating and licensing software in the field of
 computational chemistry and represents and warrants to the
 licensee that it is not a competitor of Gaussian, Inc. and that
 it will not use this program in any manner prohibited above.
 ---------------------------------------------------------------
  

 Cite this work as:
 Gaussian 09, Revision D.01,
 M. J. Frisch, G. W. Trucks, H. B. Schlegel, G. E. Scuseria, 
 M. A. Robb, J. R. Cheeseman, G. Scalmani, V. Barone, B. Mennucci, 
 G. A. Petersson, H. Nakatsuji, M. Caricato, X. Li, H. P. Hratchian, 
 A. F. Izmaylov, J. Bloino, G. Zheng, J. L. Sonnenberg, M. Hada, 
 M. Ehara, K. Toyota, R. Fukuda, J. Hasegawa, M. Ishida, T. Nakajima, 
 Y. Honda, O. Kitao, H. Nakai, T. Vreven, J. A. Montgomery, Jr., 
 J. E. Peralta, F. Ogliaro, M. Bearpark, J. J. Heyd, E. Brothers, 
 K. N. Kudin, V. N. Staroverov, T. Keith, R. Kobayashi, J. Normand, 
 K. Raghavachari, A. Rendell, J. C. Burant, S. S. Iyengar, J. Tomasi, 
 M. Cossi, N. Rega, J. M. Millam, M. Klene, J. E. Knox, J. B. Cross, 
 V. Bakken, C. Adamo, J. Jaramillo, R. Gomperts, R. E. Stratmann, 
 O. Yazyev, A. J. Austin, R. Cammi, C. Pomelli, J. W. Ochterski, 
 R. L. Martin, K. Morokuma, V. G. Zakrzewski, G. A. Voth, 
 P. Salvador, J. J. Dannenberg, S. Dapprich, A. D. Daniels, 
 O. Farkas, J. B. Foresman, J. V. Ortiz, J. Cioslowski, 
 and D. J. Fox, Gaussian, Inc., Wallingford CT, 2013.
 
 ******************************************
 Gaussian 09:  ES64L-G09RevD.01 24-Apr-2013
                20-Apr-2022 
 ******************************************
 %nproc=20
 Will use up to   20 processors via shared memory.
 %mem=20000MB
 ----------------------------------------------------------------------
 #p opt freq b3lyp/6-31g(d,p) empiricaldispersion=gd3 int=(grid=ultrafi
 ne,acc2e=12) scf=(maxcyc=500,ferm,novaracc,noincfoc,intrep)
 ----------------------------------------------------------------------
 1/14=-1,18=20,19=15,26=4,38=1/1,3;
 2/9=110,12=2,17=6,18=5,40=1/2;
 3/5=1,6=6,7=101,11=2,16=1,25=1,30=1,71=1,74=-5,75=-5,124=31/1,2,3;
 4//1;
 5/5=100002,7=500,17=20,22=13,38=1,87=12/2;
 6/7=2,8=2,9=2,10=2,28=1/1;
 7/87=12/1,2,3,16;
 1/14=-1,18=20,19=15,26=4/3(2);
 2/9=110/2;
 99//99;
 2/9=110/2;
 3/5=1,6=6,7=101,11=2,16=1,25=1,30=1,71=1,74=-5,75=-5,124=31/1,2,3;
 4/5=5,16=3,69=1/1;
 5/5=100002,7=500,17=20,22=13,38=1,87=12/2;
 7/87=12/1,2,3,16;
 1/14=-1,18=20,19=15,26=4/3(-5);
 2/9=110/2;
 6/7=2,8=2,9=2,10=2,19=2,28=1/1;
 99/9=1/99;
 Leave Link    1 at Wed Apr 20 15:06:57 2022, MaxMem=  2621440000 cpu:         4.4
 (Enter /mnt/opt/groups/app-gaussian//g09/l101.exe)
 -------------------
 Title Card Required
 -------------------
 Symbolic Z-matrix:
 Charge =  0 Multiplicity = 1
 C                    -0.31438   1.52929  -0.40072 
 C                    -1.54351   0.7593    0.11398 
 C                    -1.5434   -0.75949  -0.11401 
 C                     0.97038   1.2522    0.40233 
 C                    -0.31418  -1.52931   0.40075 
 C                     1.77658   0.00012  -0.00004 
 C                     0.97055  -1.25212  -0.40229 
 H                    -0.1532    1.32121  -1.46792 
 H                    -1.64287   0.96016   1.19062 
 H                    -1.64268  -0.96036  -1.19066 
 H                    -0.15305  -1.32118   1.46794 
 H                     0.69555   1.18456   1.46344 
 H                     2.44064  -0.2536    0.83641 
 H                    -0.54015   2.60106  -0.33603 
 H                    -2.44654   1.17395  -0.35298 
 H                    -2.44639  -1.17426   0.35291 
 H                     1.63992   2.11821   0.32982 
 H                    -0.53983  -2.60111   0.33609 
 H                     2.44047   0.25398  -0.83658 
 H                     1.64021  -2.11803  -0.32967 
 H                     0.69574  -1.18463  -1.46341 
 
 NAtoms=     21 NQM=       21 NQMF=       0 NMMI=      0 NMMIF=      0
                NMic=       0 NMicF=      0.
                    Isotopes and Nuclear Properties:
 (Nuclear quadrupole moments (NQMom) in fm**2, nuclear magnetic moments (NMagM)
  in nuclear magnetons)

  Atom         1           2           3           4           5           6           7           8           9          10
 IAtWgt=          12          12          12          12          12          12          12           1           1           1
 AtmWgt=  12.0000000  12.0000000  12.0000000  12.0000000  12.0000000  12.0000000  12.0000000   1.0078250   1.0078250   1.0078250
 NucSpn=           0           0           0           0           0           0           0           1           1           1
 AtZEff=   0.0000000   0.0000000   0.0000000   0.0000000   0.0000000   0.0000000   0.0000000   0.0000000   0.0000000   0.0000000
 NQMom=    0.0000000   0.0000000   0.0000000   0.0000000   0.0000000   0.0000000   0.0000000   0.0000000   0.0000000   0.0000000
 NMagM=    0.0000000   0.0000000   0.0000000   0.0000000   0.0000000   0.0000000   0.0000000   2.7928460   2.7928460   2.7928460
 AtZNuc=   6.0000000   6.0000000   6.0000000   6.0000000   6.0000000   6.0000000   6.0000000   1.0000000   1.0000000   1.0000000

  Atom        11          12          13          14          15          16          17          18          19          20
 IAtWgt=           1           1           1           1           1           1           1           1           1           1
 AtmWgt=   1.0078250   1.0078250   1.0078250   1.0078250   1.0078250   1.0078250   1.0078250   1.0078250   1.0078250   1.0078250
 NucSpn=           1           1           1           1           1           1           1           1           1           1
 AtZEff=   0.0000000   0.0000000   0.0000000   0.0000000   0.0000000   0.0000000   0.0000000   0.0000000   0.0000000   0.0000000
 NQMom=    0.0000000   0.0000000   0.0000000   0.0000000   0.0000000   0.0000000   0.0000000   0.0000000   0.0000000   0.0000000
 NMagM=    2.7928460   2.7928460   2.7928460   2.7928460   2.7928460   2.7928460   2.7928460   2.7928460   2.7928460   2.7928460
 AtZNuc=   1.0000000   1.0000000   1.0000000   1.0000000   1.0000000   1.0000000   1.0000000   1.0000000   1.0000000   1.0000000

  Atom        21
 IAtWgt=           1
 AtmWgt=   1.0078250
 NucSpn=           1
 AtZEff=   0.0000000
 NQMom=    0.0000000
 NMagM=    2.7928460
 AtZNuc=   1.0000000
 Leave Link  101 at Wed Apr 20 15:06:58 2022, MaxMem=  2621440000 cpu:        14.4
 (Enter /mnt/opt/groups/app-gaussian//g09/l103.exe)

 GradGradGradGradGradGradGradGradGradGradGradGradGradGradGradGradGradGrad
 Berny optimization.
 Initialization pass.
                           ----------------------------
                           !    Initial Parameters    !
                           ! (Angstroms and Degrees)  !
 --------------------------                            --------------------------
 ! Name  Definition              Value          Derivative Info.                !
 --------------------------------------------------------------------------------
 ! R1    R(1,2)                  1.539          estimate D2E/DX2                !
 ! R2    R(1,4)                  1.5402         estimate D2E/DX2                !
 ! R3    R(1,8)                  1.0992         estimate D2E/DX2                !
 ! R4    R(1,14)                 1.0972         estimate D2E/DX2                !
 ! R5    R(2,3)                  1.5358         estimate D2E/DX2                !
 ! R6    R(2,9)                  1.0997         estimate D2E/DX2                !
 ! R7    R(2,15)                 1.0979         estimate D2E/DX2                !
 ! R8    R(3,5)                  1.539          estimate D2E/DX2                !
 ! R9    R(3,10)                 1.0997         estimate D2E/DX2                !
 ! R10   R(3,16)                 1.0979         estimate D2E/DX2                !
 ! R11   R(4,6)                  1.5426         estimate D2E/DX2                !
 ! R12   R(4,12)                 1.0982         estimate D2E/DX2                !
 ! R13   R(4,17)                 1.0971         estimate D2E/DX2                !
 ! R14   R(5,7)                  1.5402         estimate D2E/DX2                !
 ! R15   R(5,11)                 1.0992         estimate D2E/DX2                !
 ! R16   R(5,18)                 1.0972         estimate D2E/DX2                !
 ! R17   R(6,7)                  1.5426         estimate D2E/DX2                !
 ! R18   R(6,13)                 1.0977         estimate D2E/DX2                !
 ! R19   R(6,19)                 1.0977         estimate D2E/DX2                !
 ! R20   R(7,20)                 1.0971         estimate D2E/DX2                !
 ! R21   R(7,21)                 1.0982         estimate D2E/DX2                !
 ! A1    A(2,1,4)              113.6913         estimate D2E/DX2                !
 ! A2    A(2,1,8)              110.3104         estimate D2E/DX2                !
 ! A3    A(2,1,14)             107.7375         estimate D2E/DX2                !
 ! A4    A(4,1,8)              110.4783         estimate D2E/DX2                !
 ! A5    A(4,1,14)             108.4597         estimate D2E/DX2                !
 ! A6    A(8,1,14)             105.8028         estimate D2E/DX2                !
 ! A7    A(1,2,3)              116.4274         estimate D2E/DX2                !
 ! A8    A(1,2,9)              107.9504         estimate D2E/DX2                !
 ! A9    A(1,2,15)             109.0073         estimate D2E/DX2                !
 ! A10   A(3,2,9)              109.0241         estimate D2E/DX2                !
 ! A11   A(3,2,15)             108.0835         estimate D2E/DX2                !
 ! A12   A(9,2,15)             105.8486         estimate D2E/DX2                !
 ! A13   A(2,3,5)              116.4276         estimate D2E/DX2                !
 ! A14   A(2,3,10)             109.0241         estimate D2E/DX2                !
 ! A15   A(2,3,16)             108.0834         estimate D2E/DX2                !
 ! A16   A(5,3,10)             107.9503         estimate D2E/DX2                !
 ! A17   A(5,3,16)             109.0072         estimate D2E/DX2                !
 ! A18   A(10,3,16)            105.8487         estimate D2E/DX2                !
 ! A19   A(1,4,6)              116.4853         estimate D2E/DX2                !
 ! A20   A(1,4,12)             107.8253         estimate D2E/DX2                !
 ! A21   A(1,4,17)             109.4272         estimate D2E/DX2                !
 ! A22   A(6,4,12)             109.4404         estimate D2E/DX2                !
 ! A23   A(6,4,17)             107.7296         estimate D2E/DX2                !
 ! A24   A(12,4,17)            105.3799         estimate D2E/DX2                !
 ! A25   A(3,5,7)              113.6915         estimate D2E/DX2                !
 ! A26   A(3,5,11)             110.3106         estimate D2E/DX2                !
 ! A27   A(3,5,18)             107.7374         estimate D2E/DX2                !
 ! A28   A(7,5,11)             110.4786         estimate D2E/DX2                !
 ! A29   A(7,5,18)             108.459          estimate D2E/DX2                !
 ! A30   A(11,5,18)            105.8027         estimate D2E/DX2                !
 ! A31   A(4,6,7)              116.9901         estimate D2E/DX2                !
 ! A32   A(4,6,13)             107.7593         estimate D2E/DX2                !
 ! A33   A(4,6,19)             109.096          estimate D2E/DX2                !
 ! A34   A(7,6,13)             109.0964         estimate D2E/DX2                !
 ! A35   A(7,6,19)             107.7595         estimate D2E/DX2                !
 ! A36   A(13,6,19)            105.561          estimate D2E/DX2                !
 ! A37   A(5,7,6)              116.4861         estimate D2E/DX2                !
 ! A38   A(5,7,20)             109.4268         estimate D2E/DX2                !
 ! A39   A(5,7,21)             107.8247         estimate D2E/DX2                !
 ! A40   A(6,7,20)             107.7299         estimate D2E/DX2                !
 ! A41   A(6,7,21)             109.4403         estimate D2E/DX2                !
 ! A42   A(20,7,21)            105.3798         estimate D2E/DX2                !
 ! D1    D(4,1,2,3)            -70.0795         estimate D2E/DX2                !
 ! D2    D(4,1,2,9)             52.8522         estimate D2E/DX2                !
 ! D3    D(4,1,2,15)           167.3854         estimate D2E/DX2                !
 ! D4    D(8,1,2,3)             54.6555         estimate D2E/DX2                !
 ! D5    D(8,1,2,9)            177.5871         estimate D2E/DX2                !
 ! D6    D(8,1,2,15)           -67.8796         estimate D2E/DX2                !
 ! D7    D(14,1,2,3)           169.6961         estimate D2E/DX2                !
 ! D8    D(14,1,2,9)           -67.3722         estimate D2E/DX2                !
 ! D9    D(14,1,2,15)           47.161          estimate D2E/DX2                !
 ! D10   D(2,1,4,6)             84.3529         estimate D2E/DX2                !
 ! D11   D(2,1,4,12)           -39.0704         estimate D2E/DX2                !
 ! D12   D(2,1,4,17)          -153.201          estimate D2E/DX2                !
 ! D13   D(8,1,4,6)            -40.2919         estimate D2E/DX2                !
 ! D14   D(8,1,4,12)          -163.7152         estimate D2E/DX2                !
 ! D15   D(8,1,4,17)            82.1542         estimate D2E/DX2                !
 ! D16   D(14,1,4,6)          -155.8312         estimate D2E/DX2                !
 ! D17   D(14,1,4,12)           80.7455         estimate D2E/DX2                !
 ! D18   D(14,1,4,17)          -33.3851         estimate D2E/DX2                !
 ! D19   D(1,2,3,5)             53.7793         estimate D2E/DX2                !
 ! D20   D(1,2,3,10)           -68.5922         estimate D2E/DX2                !
 ! D21   D(1,2,3,16)           176.7957         estimate D2E/DX2                !
 ! D22   D(9,2,3,5)            -68.5922         estimate D2E/DX2                !
 ! D23   D(9,2,3,10)           169.0364         estimate D2E/DX2                !
 ! D24   D(9,2,3,16)            54.4243         estimate D2E/DX2                !
 ! D25   D(15,2,3,5)           176.7957         estimate D2E/DX2                !
 ! D26   D(15,2,3,10)           54.4243         estimate D2E/DX2                !
 ! D27   D(15,2,3,16)          -60.1878         estimate D2E/DX2                !
 ! D28   D(2,3,5,7)            -70.083          estimate D2E/DX2                !
 ! D29   D(2,3,5,11)            54.6528         estimate D2E/DX2                !
 ! D30   D(2,3,5,18)           169.6934         estimate D2E/DX2                !
 ! D31   D(10,3,5,7)            52.8488         estimate D2E/DX2                !
 ! D32   D(10,3,5,11)          177.5846         estimate D2E/DX2                !
 ! D33   D(10,3,5,18)          -67.3748         estimate D2E/DX2                !
 ! D34   D(16,3,5,7)           167.382          estimate D2E/DX2                !
 ! D35   D(16,3,5,11)          -67.8823         estimate D2E/DX2                !
 ! D36   D(16,3,5,18)           47.1584         estimate D2E/DX2                !
 ! D37   D(1,4,6,7)            -38.0376         estimate D2E/DX2                !
 ! D38   D(1,4,6,13)          -161.3114         estimate D2E/DX2                !
 ! D39   D(1,4,6,19)            84.5482         estimate D2E/DX2                !
 ! D40   D(12,4,6,7)            84.5472         estimate D2E/DX2                !
 ! D41   D(12,4,6,13)          -38.7266         estimate D2E/DX2                !
 ! D42   D(12,4,6,19)         -152.867          estimate D2E/DX2                !
 ! D43   D(17,4,6,7)          -161.3662         estimate D2E/DX2                !
 ! D44   D(17,4,6,13)           75.36           estimate D2E/DX2                !
 ! D45   D(17,4,6,19)          -38.7803         estimate D2E/DX2                !
 ! D46   D(3,5,7,6)             84.3492         estimate D2E/DX2                !
 ! D47   D(3,5,7,20)          -153.2041         estimate D2E/DX2                !
 ! D48   D(3,5,7,21)           -39.0741         estimate D2E/DX2                !
 ! D49   D(11,5,7,6)           -40.2963         estimate D2E/DX2                !
 ! D50   D(11,5,7,20)           82.1504         estimate D2E/DX2                !
 ! D51   D(11,5,7,21)         -163.7196         estimate D2E/DX2                !
 ! D52   D(18,5,7,6)          -155.8353         estimate D2E/DX2                !
 ! D53   D(18,5,7,20)          -33.3887         estimate D2E/DX2                !
 ! D54   D(18,5,7,21)           80.7413         estimate D2E/DX2                !
 ! D55   D(4,6,7,5)            -38.0257         estimate D2E/DX2                !
 ! D56   D(4,6,7,20)          -161.3545         estimate D2E/DX2                !
 ! D57   D(4,6,7,21)            84.5589         estimate D2E/DX2                !
 ! D58   D(13,6,7,5)            84.5602         estimate D2E/DX2                !
 ! D59   D(13,6,7,20)          -38.7686         estimate D2E/DX2                !
 ! D60   D(13,6,7,21)         -152.8552         estimate D2E/DX2                !
 ! D61   D(19,6,7,5)          -161.2992         estimate D2E/DX2                !
 ! D62   D(19,6,7,20)           75.3721         estimate D2E/DX2                !
 ! D63   D(19,6,7,21)          -38.7146         estimate D2E/DX2                !
 --------------------------------------------------------------------------------
 Trust Radius=3.00D-01 FncErr=1.00D-07 GrdErr=1.00D-06
 Number of steps in this run=    126 maximum allowed number of steps=    126.
 GradGradGradGradGradGradGradGradGradGradGradGradGradGradGradGradGradGrad

 Leave Link  103 at Wed Apr 20 15:06:58 2022, MaxMem=  2621440000 cpu:         0.4
 (Enter /mnt/opt/groups/app-gaussian//g09/l202.exe)
                          Input orientation:                          
 ---------------------------------------------------------------------
 Center     Atomic      Atomic             Coordinates (Angstroms)
 Number     Number       Type             X           Y           Z
 ---------------------------------------------------------------------
      1          6           0       -0.314375    1.529287   -0.400719
      2          6           0       -1.543511    0.759300    0.113980
      3          6           0       -1.543400   -0.759485   -0.114010
      4          6           0        0.970375    1.252201    0.402333
      5          6           0       -0.314184   -1.529307    0.400747
      6          6           0        1.776575    0.000123   -0.000036
      7          6           0        0.970551   -1.252115   -0.402291
      8          1           0       -0.153196    1.321212   -1.467916
      9          1           0       -1.642869    0.960160    1.190624
     10          1           0       -1.642678   -0.960359   -1.190659
     11          1           0       -0.153054   -1.321177    1.467940
     12          1           0        0.695550    1.184561    1.463440
     13          1           0        2.440641   -0.253604    0.836406
     14          1           0       -0.540151    2.601060   -0.336034
     15          1           0       -2.446535    1.173947   -0.352978
     16          1           0       -2.446389   -1.174256    0.352905
     17          1           0        1.639920    2.118210    0.329819
     18          1           0       -0.539833   -2.601109    0.336094
     19          1           0        2.440470    0.253983   -0.836575
     20          1           0        1.640210   -2.118027   -0.329671
     21          1           0        0.695740   -1.184625   -1.463412
 ---------------------------------------------------------------------
                    Distance matrix (angstroms):
                    1          2          3          4          5
     1  C    0.000000
     2  C    1.539016   0.000000
     3  C    2.613653   1.535802   0.000000
     4  C    1.540212   2.577930   3.260760   0.000000
     5  C    3.161858   2.613657   1.539017   3.063802   0.000000
     6  C    2.621252   3.407685   3.407672   1.542582   2.621270
     7  C    3.063859   3.260803   2.577933   2.630403   1.540211
     8  H    1.099174   2.179705   2.845176   2.182889   3.412225
     9  H    2.149692   1.099718   2.160820   2.745129   2.930317
    10  H    2.930312   2.160820   1.099718   3.776386   2.149691
    11  H    3.412192   2.845165   2.179708   3.003312   1.099173
    12  H    2.147993   2.648638   3.358655   1.098204   3.084471
    13  H    3.507035   4.173888   4.126959   2.148849   3.066966
    14  H    1.097204   2.145070   3.514124   2.155527   4.201647
    15  H    2.162094   1.097923   2.147305   3.500270   3.524572
    16  H    3.524568   2.147304   1.097922   4.190992   2.162093
    17  H    2.167899   3.468062   4.314121   1.097051   4.138591
    18  H    4.201654   3.514122   2.145069   4.139217   1.097204
    19  H    3.066846   4.126864   4.173780   2.166221   3.507023
    20  H    4.138641   4.314153   3.468071   3.513253   2.167892
    21  H    3.084634   3.358758   2.648656   3.081323   2.147985
                    6          7          8          9         10
     6  C    0.000000
     7  C    1.542590   0.000000
     8  H    2.761153   3.003394   0.000000
     9  H    3.745923   3.776441   3.068765   0.000000
    10  H    3.745851   2.745107   2.738794   3.059232   0.000000
    11  H    2.761205   2.182893   3.949870   2.738786   3.068765
    12  H    2.171007   3.081228   3.054814   2.364950   4.136694
    13  H    1.097723   2.166232   3.810241   4.274780   4.613241
    14  H    3.499284   4.139271   1.751828   2.497844   3.824873
    15  H    4.397396   4.191024   2.554247   1.753366   2.429641
    16  H    4.397404   3.500266   3.847270   2.429640   1.753366
    17  H    2.147969   3.513279   2.661263   3.585913   4.750252
    18  H    3.499305   2.155518   4.334575   3.824859   2.497860
    19  H    1.097724   2.148859   2.874834   4.613229   4.274588
    20  H    2.147979   1.097051   4.042310   4.750278   3.585924
    21  H    2.171014   1.098205   2.645738   4.136799   2.364929
                   11         12         13         14         15
    11  H    0.000000
    12  H    2.645538   0.000000
    13  H    2.875031   2.346664   0.000000
    14  H    4.334525   2.602217   4.290553   0.000000
    15  H    3.847264   3.629351   5.228482   2.381436   0.000000
    16  H    2.554266   4.082779   4.996442   4.285019   2.452005
    17  H    4.042210   1.746033   2.554072   2.330067   4.249348
    18  H    1.751827   4.138644   3.826789   5.245409   4.285018
    19  H    3.810287   3.033280   1.748288   3.826671   4.996300
    20  H    2.661235   3.874883   2.340192   5.198442   5.247773
    21  H    3.054820   3.765568   3.033256   4.138819   4.082869
                   16         17         18         19         20
    16  H    0.000000
    17  H    5.247741   0.000000
    18  H    2.381417   5.198397   0.000000
    19  H    5.228396   2.340235   4.290560   0.000000
    20  H    4.249342   4.287264   2.330064   2.554173   0.000000
    21  H    3.629337   3.875032   2.602170   2.346615   1.746033
                   21
    21  H    0.000000
 Stoichiometry    C7H14
 Framework group  C1[X(C7H14)]
 Deg. of freedom    57
 Full point group                 C1      NOp   1
 Largest Abelian subgroup         C1      NOp   1
 Largest concise Abelian subgroup C1      NOp   1
                         Standard orientation:                         
 ---------------------------------------------------------------------
 Center     Atomic      Atomic             Coordinates (Angstroms)
 Number     Number       Type             X           Y           Z
 ---------------------------------------------------------------------
      1          6           0        0.314373   -1.529288   -0.400719
      2          6           0        1.543510   -0.759302    0.113980
      3          6           0        1.543401    0.759483   -0.114010
      4          6           0       -0.970377   -1.252199    0.402333
      5          6           0        0.314187    1.529306    0.400747
      6          6           0       -1.776575   -0.000120   -0.000036
      7          6           0       -0.970549    1.252117   -0.402291
      8          1           0        0.153194   -1.321212   -1.467916
      9          1           0        1.642868   -0.960163    1.190624
     10          1           0        1.642680    0.960356   -1.190659
     11          1           0        0.153056    1.321177    1.467940
     12          1           0       -0.695552   -1.184560    1.463440
     13          1           0       -2.440640    0.253608    0.836406
     14          1           0        0.540147   -2.601061   -0.336034
     15          1           0        2.446533   -1.173951   -0.352978
     16          1           0        2.446391    1.174252    0.352905
     17          1           0       -1.639923   -2.118207    0.329819
     18          1           0        0.539837    2.601108    0.336094
     19          1           0       -2.440470   -0.253979   -0.836575
     20          1           0       -1.640206    2.118030   -0.329671
     21          1           0       -0.695738    1.184626   -1.463412
 ---------------------------------------------------------------------
 Rotational constants (GHZ):      3.0991477      2.8353886      1.6961378
 Leave Link  202 at Wed Apr 20 15:06:58 2022, MaxMem=  2621440000 cpu:         0.3
 (Enter /mnt/opt/groups/app-gaussian//g09/l301.exe)
 Standard basis: 6-31G(d,p) (6D, 7F)
 Ernie: Thresh=  0.10000D-02 Tol=  0.10000D-05 Strict=F.
 There are   175 symmetry adapted cartesian basis functions of A   symmetry.
 There are   175 symmetry adapted basis functions of A   symmetry.
   175 basis functions,   294 primitive gaussians,   175 cartesian basis functions
    28 alpha electrons       28 beta electrons
       nuclear repulsion energy       327.7515231499 Hartrees.
 IExCor=  402 DFT=T Ex+Corr=B3LYP ExCW=0 ScaHFX=  0.200000
 ScaDFX=  0.800000  0.720000  1.000000  0.810000 ScalE2=  1.000000  1.000000
 IRadAn=      5 IRanWt=     -1 IRanGd=            0 ICorTp=0 IEmpDi=131
 NAtoms=   21 NActive=   21 NUniq=   21 SFac= 1.00D+00 NAtFMM=   60 NAOKFM=F Big=F
 Integral buffers will be    131072 words long.
 Raffenetti 2 integral format.
 Two-electron integral symmetry is turned on.
 R6Disp:  Grimme-D3 Dispersion energy=       -0.0168170837 Hartrees.
 Nuclear repulsion after empirical dispersion term =      327.7347060663 Hartrees.
 Leave Link  301 at Wed Apr 20 15:06:58 2022, MaxMem=  2621440000 cpu:         1.9
 (Enter /mnt/opt/groups/app-gaussian//g09/l302.exe)
 NPDir=0 NMtPBC=     1 NCelOv=     1 NCel=       1 NClECP=     1 NCelD=      1
         NCelK=      1 NCelE2=     1 NClLst=     1 CellRange=     0.0.
 One-electron integrals computed using PRISM.
 NBasis=   175 RedAO= T EigKep=  3.40D-03  NBF=   175
 NBsUse=   175 1.00D-06 EigRej= -1.00D+00 NBFU=   175
 Precomputing XC quadrature grid using
 IXCGrd= 4 IRadAn=           5 IRanWt=          -1 IRanGd=           0 AccXCQ= 0.00D+00.
 Generated NRdTot=       0 NPtTot=           0 NUsed=           0 NTot=          32
 NSgBfM=   175   175   175   175   175 MxSgAt=    21 MxSgA2=    21.
 Leave Link  302 at Wed Apr 20 15:06:59 2022, MaxMem=  2621440000 cpu:        13.6
 (Enter /mnt/opt/groups/app-gaussian//g09/l303.exe)
 DipDrv:  MaxL=1.
 Leave Link  303 at Wed Apr 20 15:06:59 2022, MaxMem=  2621440000 cpu:         1.1
 (Enter /mnt/opt/groups/app-gaussian//g09/l401.exe)
 ExpMin= 1.61D-01 ExpMax= 3.05D+03 ExpMxC= 4.57D+02 IAcc=3 IRadAn=         5 AccDes= 0.00D+00
 Harris functional with IExCor=  402 and IRadAn=       5 diagonalized for initial guess.
 HarFok:  IExCor=  402 AccDes= 0.00D+00 IRadAn=         5 IDoV= 1 UseB2=F ITyADJ=14
 ICtDFT=  3500011 ScaDFX=  1.000000  1.000000  1.000000  1.000000
 FoFCou: FMM=F IPFlag=           0 FMFlag=      100000 FMFlg1=           0
         NFxFlg=           0 DoJE=T BraDBF=F KetDBF=T FulRan=T
         wScrn=  0.000000 ICntrl=     500 IOpCl=  0 I1Cent=   200000004 NGrid=           0
         NMat0=    1 NMatS0=      1 NMatT0=    0 NMatD0=    1 NMtDS0=    0 NMtDT0=    0
 Petite list used in FoFCou.
 Harris En= -275.290303954345    
 JPrj=0 DoOrth=F DoCkMO=F.
 Leave Link  401 at Wed Apr 20 15:07:00 2022, MaxMem=  2621440000 cpu:        27.6
 (Enter /mnt/opt/groups/app-gaussian//g09/l502.exe)
 Closed shell SCF:
 Using DIIS extrapolation, IDIIS=    10.
 Two-electron integrals replicated using symmetry.
 Keep R1 ints in memory in canonical form, NReq=121664238.
 IVT=      350738 IEndB=      350738 NGot=  2621440000 MDV=  2502501563
 LenX=  2502501563 LenY=  2502470497
 Requested convergence on RMS density matrix=1.00D-08 within 500 cycles.
 Requested convergence on MAX density matrix=1.00D-06.
 Requested convergence on             energy=1.00D-06.
 Level shift goal  0.100 maximum shift  0.100.
 No special actions if energy rises.
 Dynamic level shift is on during FON iterations.
 FoFCou: FMM=F IPFlag=           0 FMFlag=           0 FMFlg1=           0
         NFxFlg=           0 DoJE=F BraDBF=F KetDBF=F FulRan=T
         wScrn=  0.000000 ICntrl=     600 IOpCl=  0 I1Cent=           0 NGrid=           0
         NMat0=    1 NMatS0=  15400 NMatT0=    0 NMatD0=    1 NMtDS0=    0 NMtDT0=    0
 Symmetry not used in FoFCou.

 Cycle   1  Pass 1  IDiag  1:
 E= -274.939579187783    
 DIIS: error= 3.12D-02 at cycle   1 NSaved=   1.
 NSaved= 1 IEnMin= 1 EnMin= -274.939579187783     IErMin= 1 ErrMin= 3.12D-02
 ErrMax= 3.12D-02  0.00D+00 EMaxC= 1.00D+00 BMatC= 2.45D-01 BMatP= 2.45D-01
 IDIUse=1 WtCom= 1.00D+00 WtEn= 0.00D+00
 Coeff-Com:  0.100D+01
 Coeff:      0.100D+01
 Gap=     0.324 Goal=     0.100 Shift=    0.000
 T= 1520. Gap= 0.294 NK=0 IS=   29 IE=  175 IFin=   28
          NO(<0.9)=   0  NV(>0.1)=   0     28.00e < EF      0.00e >EF  Err=0.0D+00
 GapD=    0.324 DampG=1.000 DampE=0.500 DampFc=0.5000 IDamp=-1.
 Damping current iteration by 5.00D-01
 RMSDP=7.24D-03 MaxDP=1.62D-01              OVMax= 1.87D-01

 Cycle   2  Pass 1  IDiag  1:
 E= -275.053075495153     Delta-E=       -0.113496307370 Rises=F Damp=T
 DIIS: error= 9.64D-03 at cycle   2 NSaved=   2.
 NSaved= 2 IEnMin= 2 EnMin= -275.053075495153     IErMin= 2 ErrMin= 9.64D-03
 ErrMax= 9.64D-03  0.00D+00 EMaxC= 1.00D+00 BMatC= 1.73D-02 BMatP= 2.45D-01
 IDIUse=1 WtCom= 1.00D+00 WtEn= 0.00D+00
 Coeff-Com:  0.115D+00 0.885D+00
 Coeff:      0.115D+00 0.885D+00
 Gap=     0.383 Goal=     0.100 Shift=    0.000
 T= 1363. Gap= 0.377 NK=0 IS=   29 IE=  175 IFin=   28
          NO(<0.9)=   0  NV(>0.1)=   0     28.00e < EF      0.00e >EF  Err=0.0D+00
 GapD=    0.383 DampG=1.000 DampE=1.000 DampFc=1.0000 IDamp=-1.
 RMSDP=1.41D-03 MaxDP=3.28D-02 DE=-1.13D-01 OVMax= 1.13D-01

 Cycle   3  Pass 1  IDiag  1:
 E= -275.216452090314     Delta-E=       -0.163376595162 Rises=F Damp=F
 DIIS: error= 4.13D-03 at cycle   3 NSaved=   3.
 NSaved= 3 IEnMin= 3 EnMin= -275.216452090314     IErMin= 3 ErrMin= 4.13D-03
 ErrMax= 4.13D-03  0.00D+00 EMaxC= 1.00D+00 BMatC= 3.61D-03 BMatP= 1.73D-02
 IDIUse=1 WtCom= 1.00D+00 WtEn= 0.00D+00
 Coeff-Com: -0.168D-02 0.289D+00 0.713D+00
 Coeff:     -0.168D-02 0.289D+00 0.713D+00
 Gap=     0.377 Goal=     0.100 Shift=    0.000
 T= 1080. Gap= 0.377 NK=0 IS=   29 IE=  175 IFin=   28
          NO(<0.9)=   0  NV(>0.1)=   0     28.00e < EF      0.00e >EF  Err=0.0D+00
 GapD=    0.377 DampG=1.000 DampE=1.000 DampFc=1.0000 IDamp=-1.
 RMSDP=4.86D-04 MaxDP=6.34D-03 DE=-1.63D-01 OVMax= 1.31D-02

 Cycle   4  Pass 1  IDiag  1:
 E= -275.219779971613     Delta-E=       -0.003327881298 Rises=F Damp=F
 DIIS: error= 7.60D-04 at cycle   4 NSaved=   4.
 NSaved= 4 IEnMin= 4 EnMin= -275.219779971613     IErMin= 4 ErrMin= 7.60D-04
 ErrMax= 7.60D-04  0.00D+00 EMaxC= 1.00D+00 BMatC= 1.08D-04 BMatP= 3.61D-03
 IDIUse=1 WtCom= 1.00D+00 WtEn= 0.00D+00
 Coeff-Com: -0.636D-02 0.164D-01 0.167D+00 0.823D+00
 Coeff:     -0.636D-02 0.164D-01 0.167D+00 0.823D+00
 Gap=     0.377 Goal=     0.100 Shift=    0.000
 RMSDP=8.54D-05 MaxDP=1.05D-03 DE=-3.33D-03 OVMax= 2.19D-03

 Cycle   5  Pass 1  IDiag  1:
 E= -275.219885023766     Delta-E=       -0.000105052153 Rises=F Damp=F
 DIIS: error= 1.05D-04 at cycle   5 NSaved=   5.
 NSaved= 5 IEnMin= 5 EnMin= -275.219885023766     IErMin= 5 ErrMin= 1.05D-04
 ErrMax= 1.05D-04  0.00D+00 EMaxC= 1.00D+00 BMatC= 2.84D-06 BMatP= 1.08D-04
 IDIUse=1 WtCom= 1.00D+00 WtEn= 0.00D+00
 Coeff-Com: -0.210D-02 0.320D-02 0.521D-01 0.294D+00 0.653D+00
 Coeff:     -0.210D-02 0.320D-02 0.521D-01 0.294D+00 0.653D+00
 Gap=     0.377 Goal=     0.100 Shift=    0.000
 RMSDP=1.12D-05 MaxDP=4.01D-04 DE=-1.05D-04 OVMax= 4.14D-04

 Cycle   6  Pass 1  IDiag  1:
 E= -275.219887289415     Delta-E=       -0.000002265649 Rises=F Damp=F
 DIIS: error= 4.12D-05 at cycle   6 NSaved=   6.
 NSaved= 6 IEnMin= 6 EnMin= -275.219887289415     IErMin= 6 ErrMin= 4.12D-05
 ErrMax= 4.12D-05  0.00D+00 EMaxC= 1.00D+00 BMatC= 5.29D-07 BMatP= 2.84D-06
 IDIUse=1 WtCom= 1.00D+00 WtEn= 0.00D+00
 Coeff-Com: -0.434D-03 0.155D-04 0.109D-01 0.740D-01 0.331D+00 0.584D+00
 Coeff:     -0.434D-03 0.155D-04 0.109D-01 0.740D-01 0.331D+00 0.584D+00
 Gap=     0.377 Goal=     0.100 Shift=    0.000
 RMSDP=3.84D-06 MaxDP=1.18D-04 DE=-2.27D-06 OVMax= 1.37D-04

 Cycle   7  Pass 1  IDiag  1:
 E= -275.219887791295     Delta-E=       -0.000000501881 Rises=F Damp=F
 DIIS: error= 3.69D-06 at cycle   7 NSaved=   7.
 NSaved= 7 IEnMin= 7 EnMin= -275.219887791295     IErMin= 7 ErrMin= 3.69D-06
 ErrMax= 3.69D-06  0.00D+00 EMaxC= 1.00D+00 BMatC= 3.96D-09 BMatP= 5.29D-07
 IDIUse=1 WtCom= 1.00D+00 WtEn= 0.00D+00
 Coeff-Com:  0.505D-04-0.205D-03-0.710D-03-0.151D-02 0.262D-01 0.106D+00
 Coeff-Com:  0.870D+00
 Coeff:      0.505D-04-0.205D-03-0.710D-03-0.151D-02 0.262D-01 0.106D+00
 Coeff:      0.870D+00
 Gap=     0.377 Goal=     0.100 Shift=    0.000
 RMSDP=5.02D-07 MaxDP=8.26D-06 DE=-5.02D-07 OVMax= 1.30D-05

 Cycle   8  Pass 1  IDiag  1:
 E= -275.219887794998     Delta-E=       -0.000000003703 Rises=F Damp=F
 DIIS: error= 1.03D-06 at cycle   8 NSaved=   8.
 NSaved= 8 IEnMin= 8 EnMin= -275.219887794998     IErMin= 8 ErrMin= 1.03D-06
 ErrMax= 1.03D-06  0.00D+00 EMaxC= 1.00D+00 BMatC= 4.41D-10 BMatP= 3.96D-09
 IDIUse=1 WtCom= 1.00D+00 WtEn= 0.00D+00
 Coeff-Com:  0.303D-04-0.885D-04-0.516D-03-0.204D-02 0.491D-02 0.340D-01
 Coeff-Com:  0.374D+00 0.589D+00
 Coeff:      0.303D-04-0.885D-04-0.516D-03-0.204D-02 0.491D-02 0.340D-01
 Coeff:      0.374D+00 0.589D+00
 Gap=     0.377 Goal=     0.100 Shift=    0.000
 RMSDP=1.21D-07 MaxDP=3.61D-06 DE=-3.70D-09 OVMax= 3.94D-06

 Cycle   9  Pass 1  IDiag  1:
 E= -275.219887795389     Delta-E=       -0.000000000390 Rises=F Damp=F
 DIIS: error= 3.12D-07 at cycle   9 NSaved=   9.
 NSaved= 9 IEnMin= 9 EnMin= -275.219887795389     IErMin= 9 ErrMin= 3.12D-07
 ErrMax= 3.12D-07  0.00D+00 EMaxC= 1.00D+00 BMatC= 3.05D-11 BMatP= 4.41D-10
 IDIUse=1 WtCom= 1.00D+00 WtEn= 0.00D+00
 Coeff-Com:  0.708D-05-0.159D-04-0.138D-03-0.642D-03-0.338D-03 0.394D-02
 Coeff-Com:  0.694D-01 0.242D+00 0.686D+00
 Coeff:      0.708D-05-0.159D-04-0.138D-03-0.642D-03-0.338D-03 0.394D-02
 Coeff:      0.694D-01 0.242D+00 0.686D+00
 Gap=     0.377 Goal=     0.100 Shift=    0.000
 RMSDP=2.69D-08 MaxDP=7.22D-07 DE=-3.90D-10 OVMax= 8.93D-07

 Cycle  10  Pass 1  IDiag  1:
 E= -275.219887795420     Delta-E=       -0.000000000031 Rises=F Damp=F
 DIIS: error= 2.61D-08 at cycle  10 NSaved=  10.
 NSaved=10 IEnMin=10 EnMin= -275.219887795420     IErMin=10 ErrMin= 2.61D-08
 ErrMax= 2.61D-08  0.00D+00 EMaxC= 1.00D+00 BMatC= 2.01D-13 BMatP= 3.05D-11
 IDIUse=1 WtCom= 1.00D+00 WtEn= 0.00D+00
 Coeff-Com:  0.169D-06-0.775D-09-0.818D-05-0.438D-04-0.162D-03-0.181D-03
 Coeff-Com:  0.139D-02 0.270D-01 0.127D+00 0.845D+00
 Coeff:      0.169D-06-0.775D-09-0.818D-05-0.438D-04-0.162D-03-0.181D-03
 Coeff:      0.139D-02 0.270D-01 0.127D+00 0.845D+00
 Gap=     0.377 Goal=     0.100 Shift=    0.000
 RMSDP=3.48D-09 MaxDP=5.51D-08 DE=-3.14D-11 OVMax= 8.88D-08

 SCF Done:  E(RB3LYP) =  -275.219887795     A.U. after   10 cycles
            NFock= 10  Conv=0.35D-08     -V/T= 2.0103
 KE= 2.724072657083D+02 PE=-1.291050372766D+03 EE= 4.156885131960D+02
 Leave Link  502 at Wed Apr 20 15:07:13 2022, MaxMem=  2621440000 cpu:       226.2
 (Enter /mnt/opt/groups/app-gaussian//g09/l601.exe)
 Copying SCF densities to generalized density rwf, IOpCl= 0 IROHF=0.

 **********************************************************************

            Population analysis using the SCF density.

 **********************************************************************

 Orbital symmetries:
       Occupied  (A) (A) (A) (A) (A) (A) (A) (A) (A) (A) (A) (A)
                 (A) (A) (A) (A) (A) (A) (A) (A) (A) (A) (A) (A)
                 (A) (A) (A) (A)
       Virtual   (A) (A) (A) (A) (A) (A) (A) (A) (A) (A) (A) (A)
                 (A) (A) (A) (A) (A) (A) (A) (A) (A) (A) (A) (A)
                 (A) (A) (A) (A) (A) (A) (A) (A) (A) (A) (A) (A)
                 (A) (A) (A) (A) (A) (A) (A) (A) (A) (A) (A) (A)
                 (A) (A) (A) (A) (A) (A) (A) (A) (A) (A) (A) (A)
                 (A) (A) (A) (A) (A) (A) (A) (A) (A) (A) (A) (A)
                 (A) (A) (A) (A) (A) (A) (A) (A) (A) (A) (A) (A)
                 (A) (A) (A) (A) (A) (A) (A) (A) (A) (A) (A) (A)
                 (A) (A) (A) (A) (A) (A) (A) (A) (A) (A) (A) (A)
                 (A) (A) (A) (A) (A) (A) (A) (A) (A) (A) (A) (A)
                 (A) (A) (A) (A) (A) (A) (A) (A) (A) (A) (A) (A)
                 (A) (A) (A) (A) (A) (A) (A) (A) (A) (A) (A) (A)
                 (A) (A) (A)
 The electronic state is 1-A.
 Alpha  occ. eigenvalues --  -10.17370 -10.17368 -10.17346 -10.17331 -10.17327
 Alpha  occ. eigenvalues --  -10.17287 -10.17283  -0.81318  -0.75061  -0.74994
 Alpha  occ. eigenvalues --   -0.63946  -0.63892  -0.55367  -0.53796  -0.46902
 Alpha  occ. eigenvalues --   -0.44658  -0.43916  -0.42161  -0.39469  -0.39146
 Alpha  occ. eigenvalues --   -0.36775  -0.36412  -0.32118  -0.32025  -0.31413
 Alpha  occ. eigenvalues --   -0.30244  -0.29713  -0.29697
 Alpha virt. eigenvalues --    0.07994   0.10919   0.11944   0.13697   0.13737
 Alpha virt. eigenvalues --    0.14317   0.16854   0.17621   0.18029   0.18464
 Alpha virt. eigenvalues --    0.18730   0.19137   0.21151   0.21323   0.23217
 Alpha virt. eigenvalues --    0.23767   0.25622   0.26346   0.28995   0.31574
 Alpha virt. eigenvalues --    0.33891   0.50337   0.51921   0.52522   0.53293
 Alpha virt. eigenvalues --    0.54406   0.56164   0.58721   0.60945   0.63310
 Alpha virt. eigenvalues --    0.65308   0.66475   0.68328   0.71391   0.73868
 Alpha virt. eigenvalues --    0.74082   0.75064   0.76791   0.81922   0.83095
 Alpha virt. eigenvalues --    0.83247   0.84557   0.85134   0.87263   0.89330
 Alpha virt. eigenvalues --    0.90720   0.91786   0.92234   0.93900   0.94522
 Alpha virt. eigenvalues --    0.95736   0.95972   0.97692   1.00652   1.01450
 Alpha virt. eigenvalues --    1.05419   1.12019   1.19666   1.30619   1.31787
 Alpha virt. eigenvalues --    1.42056   1.42351   1.46023   1.51312   1.53758
 Alpha virt. eigenvalues --    1.60074   1.62746   1.63934   1.71809   1.72773
 Alpha virt. eigenvalues --    1.75155   1.78237   1.80895   1.83677   1.83856
 Alpha virt. eigenvalues --    1.86849   1.86898   1.87628   1.91815   1.96084
 Alpha virt. eigenvalues --    1.96491   2.05079   2.05755   2.07668   2.08306
 Alpha virt. eigenvalues --    2.12543   2.13440   2.14673   2.17958   2.21350
 Alpha virt. eigenvalues --    2.24038   2.25571   2.26476   2.26488   2.28089
 Alpha virt. eigenvalues --    2.30799   2.33617   2.33959   2.34841   2.35933
 Alpha virt. eigenvalues --    2.41288   2.41850   2.44445   2.46052   2.49806
 Alpha virt. eigenvalues --    2.51362   2.53345   2.62097   2.62285   2.67727
 Alpha virt. eigenvalues --    2.67936   2.69671   2.69791   2.74589   2.76755
 Alpha virt. eigenvalues --    2.80103   2.80410   2.82676   2.84806   2.86100
 Alpha virt. eigenvalues --    2.89257   2.91284   2.92953   2.94188   2.95098
 Alpha virt. eigenvalues --    2.95895   3.20844   3.28249   3.29046   3.31076
 Alpha virt. eigenvalues --    3.35165   3.35450   3.36734   3.44107   3.44185
 Alpha virt. eigenvalues --    3.49040   3.50292   3.51052   3.59170   3.59656
 Alpha virt. eigenvalues --    4.21684   4.37210   4.46334   4.62880   4.69295
 Alpha virt. eigenvalues --    4.74390   4.79084
          Condensed to atoms (all electrons):
               1          2          3          4          5          6
     1  C    4.912677   0.380686  -0.045347   0.372615  -0.006914  -0.043161
     2  C    0.380686   4.897088   0.382905  -0.040644  -0.045346  -0.000344
     3  C   -0.045347   0.382905   4.897091  -0.001338   0.380685  -0.000344
     4  C    0.372615  -0.040644  -0.001338   4.918080   0.000894   0.371511
     5  C   -0.006914  -0.045346   0.380685   0.000894   4.912674  -0.043161
     6  C   -0.043161  -0.000344  -0.000344   0.371511  -0.043161   4.907929
     7  C    0.000895  -0.001337  -0.040644  -0.050171   0.372618   0.371503
     8  H    0.380408  -0.040319  -0.005480  -0.043142  -0.000354  -0.006526
     9  H   -0.042752   0.380660  -0.039990  -0.010002  -0.005189   0.000018
    10  H   -0.005189  -0.039990   0.380659  -0.000357  -0.042752   0.000018
    11  H   -0.000354  -0.005481  -0.040319  -0.000764   0.380407  -0.006525
    12  H   -0.046059  -0.009715  -0.000651   0.383892   0.002244  -0.037823
    13  H    0.004998  -0.000121  -0.000192  -0.035672  -0.002852   0.379365
    14  H    0.373997  -0.032883   0.004867  -0.033114   0.000032   0.004960
    15  H   -0.034175   0.372280  -0.033587   0.005118   0.005238  -0.000141
    16  H    0.005238  -0.033586   0.372280  -0.000164  -0.034175  -0.000141
    17  H   -0.032804   0.004307   0.000023   0.374897  -0.000167  -0.033398
    18  H    0.000032   0.004867  -0.032884  -0.000100   0.373997   0.004960
    19  H   -0.002855  -0.000192  -0.000121  -0.036646   0.004998   0.379366
    20  H   -0.000168   0.000023   0.004307   0.005187  -0.032804  -0.033398
    21  H    0.002243  -0.000651  -0.009716  -0.002747  -0.046058  -0.037822
               7          8          9         10         11         12
     1  C    0.000895   0.380408  -0.042752  -0.005189  -0.000354  -0.046059
     2  C   -0.001337  -0.040319   0.380660  -0.039990  -0.005481  -0.009715
     3  C   -0.040644  -0.005480  -0.039990   0.380659  -0.040319  -0.000651
     4  C   -0.050171  -0.043142  -0.010002  -0.000357  -0.000764   0.383892
     5  C    0.372618  -0.000354  -0.005189  -0.042752   0.380407   0.002244
     6  C    0.371503  -0.006526   0.000018   0.000018  -0.006525  -0.037823
     7  C    4.918086  -0.000764  -0.000357  -0.010002  -0.043141  -0.002749
     8  H   -0.000764   0.649397   0.006217   0.004133   0.000149   0.006037
     9  H   -0.000357   0.006217   0.653113   0.006249   0.004133   0.007873
    10  H   -0.010002   0.004133   0.006249   0.653113   0.006217   0.000071
    11  H   -0.043141   0.000149   0.004133   0.006217   0.649396   0.000995
    12  H   -0.002749   0.006037   0.007873   0.000071   0.000995   0.648844
    13  H   -0.036645   0.000058  -0.000013   0.000008   0.002586  -0.009312
    14  H   -0.000100  -0.038226  -0.002975  -0.000039  -0.000023  -0.000202
    15  H   -0.000164  -0.002277  -0.037889  -0.005994   0.000003   0.000202
    16  H    0.005118   0.000003  -0.005994  -0.037889  -0.002276  -0.000041
    17  H    0.005187   0.000198   0.000173  -0.000001  -0.000040  -0.038452
    18  H   -0.033115  -0.000023  -0.000039  -0.002975  -0.038226  -0.000045
    19  H   -0.035673   0.002587   0.000008  -0.000013   0.000057   0.005902
    20  H    0.374898  -0.000040  -0.000001   0.000173   0.000198  -0.000038
    21  H    0.383892   0.000995   0.000071   0.007874   0.006037  -0.000160
              13         14         15         16         17         18
     1  C    0.004998   0.373997  -0.034175   0.005238  -0.032804   0.000032
     2  C   -0.000121  -0.032883   0.372280  -0.033586   0.004307   0.004867
     3  C   -0.000192   0.004867  -0.033587   0.372280   0.000023  -0.032884
     4  C   -0.035672  -0.033114   0.005118  -0.000164   0.374897  -0.000100
     5  C   -0.002852   0.000032   0.005238  -0.034175  -0.000167   0.373997
     6  C    0.379365   0.004960  -0.000141  -0.000141  -0.033398   0.004960
     7  C   -0.036645  -0.000100  -0.000164   0.005118   0.005187  -0.033115
     8  H    0.000058  -0.038226  -0.002277   0.000003   0.000198  -0.000023
     9  H   -0.000013  -0.002975  -0.037889  -0.005994   0.000173  -0.000039
    10  H    0.000008  -0.000039  -0.005994  -0.037889  -0.000001  -0.002975
    11  H    0.002586  -0.000023   0.000003  -0.002276  -0.000040  -0.038226
    12  H   -0.009312  -0.000202   0.000202  -0.000041  -0.038452  -0.000045
    13  H    0.650645  -0.000187   0.000003   0.000008   0.000799  -0.000117
    14  H   -0.000187   0.651394  -0.005882  -0.000213  -0.008538   0.000005
    15  H    0.000003  -0.005882   0.655255  -0.002787  -0.000239  -0.000213
    16  H    0.000008  -0.000213  -0.002787   0.655255   0.000005  -0.005883
    17  H    0.000799  -0.008538  -0.000239   0.000005   0.650431   0.000000
    18  H   -0.000117   0.000005  -0.000213  -0.005883   0.000000   0.651395
    19  H   -0.039157  -0.000117   0.000008   0.000003  -0.009424  -0.000186
    20  H   -0.009426   0.000000   0.000005  -0.000239  -0.000173  -0.008537
    21  H    0.005902  -0.000045  -0.000041   0.000202  -0.000038  -0.000203
              19         20         21
     1  C   -0.002855  -0.000168   0.002243
     2  C   -0.000192   0.000023  -0.000651
     3  C   -0.000121   0.004307  -0.009716
     4  C   -0.036646   0.005187  -0.002747
     5  C    0.004998  -0.032804  -0.046058
     6  C    0.379366  -0.033398  -0.037822
     7  C   -0.035673   0.374898   0.383892
     8  H    0.002587  -0.000040   0.000995
     9  H    0.000008  -0.000001   0.000071
    10  H   -0.000013   0.000173   0.007874
    11  H    0.000057   0.000198   0.006037
    12  H    0.005902  -0.000038  -0.000160
    13  H   -0.039157  -0.009426   0.005902
    14  H   -0.000117   0.000000  -0.000045
    15  H    0.000008   0.000005  -0.000041
    16  H    0.000003  -0.000239   0.000202
    17  H   -0.009424  -0.000173  -0.000038
    18  H   -0.000186  -0.008537  -0.000203
    19  H    0.650645   0.000801  -0.009314
    20  H    0.000801   0.650430  -0.038452
    21  H   -0.009314  -0.038452   0.648844
 Mulliken charges:
               1
     1  C   -0.174014
     2  C   -0.172207
     3  C   -0.172205
     4  C   -0.177333
     5  C   -0.174016
     6  C   -0.176846
     7  C   -0.177334
     8  H    0.086967
     9  H    0.086686
    10  H    0.086686
    11  H    0.086968
    12  H    0.089188
    13  H    0.089320
    14  H    0.087288
    15  H    0.085274
    16  H    0.085274
    17  H    0.087253
    18  H    0.087288
    19  H    0.089321
    20  H    0.087254
    21  H    0.089188
 Sum of Mulliken charges =   0.00000
 Mulliken charges with hydrogens summed into heavy atoms:
               1
     1  C    0.000241
     2  C   -0.000247
     3  C   -0.000245
     4  C   -0.000892
     5  C    0.000240
     6  C    0.001795
     7  C   -0.000892
 Electronic spatial extent (au):  <R**2>=            821.8214
 Charge=              0.0000 electrons
 Dipole moment (field-independent basis, Debye):
    X=             -0.0011    Y=              0.0000    Z=              0.0000  Tot=              0.0011
 Quadrupole moment (field-independent basis, Debye-Ang):
   XX=            -46.6551   YY=            -46.3810   ZZ=            -46.1958
   XY=              0.0000   XZ=              0.0000   YZ=              0.0700
 Traceless Quadrupole moment (field-independent basis, Debye-Ang):
   XX=             -0.2445   YY=              0.0296   ZZ=              0.2149
   XY=              0.0000   XZ=              0.0000   YZ=              0.0700
 Octapole moment (field-independent basis, Debye-Ang**2):
  XXX=              0.1708  YYY=             -0.0001  ZZZ=             -0.0001  XYY=             -0.2727
  XXY=              0.0001  XXZ=              0.0002  XZZ=             -0.0792  YZZ=              0.0000
  YYZ=              0.0001  XYZ=             -0.2010
 Hexadecapole moment (field-independent basis, Debye-Ang**3):
 XXXX=           -526.0338 YYYY=           -473.2213 ZZZZ=           -129.5447 XXXY=             -0.0004
 XXXZ=             -0.0011 YYYX=              0.0000 YYYZ=              0.0863 ZZZX=              0.0003
 ZZZY=             -0.4975 XXYY=           -165.9417 XXZZ=           -109.0162 YYZZ=           -104.8314
 XXYZ=              2.2121 YYXZ=              0.0001 ZZXY=              0.0002
 N-N= 3.277347060663D+02 E-N=-1.291050370433D+03  KE= 2.724072657083D+02
 No NMR shielding tensors so no spin-rotation constants.
 Leave Link  601 at Wed Apr 20 15:07:13 2022, MaxMem=  2621440000 cpu:         3.1
 (Enter /mnt/opt/groups/app-gaussian//g09/l701.exe)
 Compute integral first derivatives.
 ... and contract with generalized density number  0.
 R6Disp: Adding Grimme-D3 dispersion energy 1st derivatives to the gradient.
 Leave Link  701 at Wed Apr 20 15:07:14 2022, MaxMem=  2621440000 cpu:         8.1
 (Enter /mnt/opt/groups/app-gaussian//g09/l702.exe)
 L702 exits ... SP integral derivatives will be done elsewhere.
 Leave Link  702 at Wed Apr 20 15:07:14 2022, MaxMem=  2621440000 cpu:         0.3
 (Enter /mnt/opt/groups/app-gaussian//g09/l703.exe)
 Compute integral first derivatives, UseDBF=F ICtDFT=           0.
 Integral derivatives from FoFJK, PRISM(SPDF).
 Calling FoFJK, ICntrl=      2127 FMM=F ISym2X=0 I1Cent= 0 IOpClX= 0 NMat=1 NMatS=1 NMatT=0.
 FoFJK:  IHMeth= 1 ICntrl=    2127 DoSepK=F KAlg= 0 I1Cent=   0 FoldK=F
 IRaf=         0 NMat=   1 IRICut=       1 DoRegI=T DoRafI=F ISym2E= 0.
 FoFCou: FMM=F IPFlag=           0 FMFlag=      100000 FMFlg1=         800
         NFxFlg=           0 DoJE=F BraDBF=F KetDBF=F FulRan=T
         wScrn=  0.000000 ICntrl=    2127 IOpCl=  0 I1Cent=           0 NGrid=           0
         NMat0=    1 NMatS0=      1 NMatT0=    0 NMatD0=    1 NMtDS0=    0 NMtDT0=    0
 Symmetry not used in FoFCou.
 Leave Link  703 at Wed Apr 20 15:07:17 2022, MaxMem=  2621440000 cpu:        60.5
 (Enter /mnt/opt/groups/app-gaussian//g09/l716.exe)
 Dipole        =-4.28106166D-04 8.49920671D-07 2.76231236D-06
 ***** Axes restored to original set *****
 -------------------------------------------------------------------
 Center     Atomic                   Forces (Hartrees/Bohr)
 Number     Number              X              Y              Z
 -------------------------------------------------------------------
      1        6           0.000050937   -0.000028817   -0.000307872
      2        6          -0.000007089    0.000014406    0.000138135
      3        6          -0.000007028   -0.000014334   -0.000138389
      4        6          -0.000087012    0.000003047    0.000093710
      5        6           0.000051137    0.000028436    0.000307951
      6        6           0.000176410   -0.000000604   -0.000000646
      7        6          -0.000086396   -0.000002476   -0.000094379
      8        1           0.000106332   -0.000515778    0.000173144
      9        1           0.000145707   -0.000199710    0.000029633
     10        1           0.000145420    0.000199692   -0.000029493
     11        1           0.000106258    0.000515876   -0.000172993
     12        1          -0.000157578   -0.000290096   -0.000004505
     13        1          -0.000119886   -0.000032491    0.000074728
     14        1          -0.000005142   -0.000017271    0.000027258
     15        1           0.000018466   -0.000013468   -0.000029198
     16        1           0.000018352    0.000013489    0.000029220
     17        1          -0.000033168   -0.000029616    0.000026336
     18        1          -0.000005137    0.000017372   -0.000027079
     19        1          -0.000119978    0.000032267   -0.000073907
     20        1          -0.000033156    0.000029854   -0.000026730
     21        1          -0.000157448    0.000290222    0.000005076
 -------------------------------------------------------------------
 Cartesian Forces:  Max     0.000515876 RMS     0.000144081
 Leave Link  716 at Wed Apr 20 15:07:17 2022, MaxMem=  2621440000 cpu:         0.4
 (Enter /mnt/opt/groups/app-gaussian//g09/l103.exe)

 GradGradGradGradGradGradGradGradGradGradGradGradGradGradGradGradGradGrad
 Berny optimization.
 FormGI is forming the generalized inverse of G from B-inverse, IUseBI=4.
 Internal  Forces:  Max     0.000594093 RMS     0.000125439
 Search for a local minimum.
 Step number   1 out of a maximum of  126
 All quantities printed in internal units (Hartrees-Bohrs-Radians)
 RMS Force = .12544D-03 SwitMx=.10000D-02 MixMth= 2
 Mixed Optimization -- En-DIIS/RFO-DIIS
 Second derivative matrix not updated -- first step.
 ITU=  0
     Eigenvalues ---    0.00233   0.00428   0.00545   0.00634   0.01747
     Eigenvalues ---    0.01776   0.03048   0.03129   0.03348   0.04049
     Eigenvalues ---    0.04171   0.04470   0.04582   0.04619   0.04695
     Eigenvalues ---    0.05156   0.05426   0.05794   0.06781   0.07343
     Eigenvalues ---    0.07875   0.08486   0.08504   0.08934   0.08934
     Eigenvalues ---    0.08945   0.08945   0.09020   0.12462   0.12499
     Eigenvalues ---    0.12674   0.12721   0.14957   0.16531   0.20886
     Eigenvalues ---    0.21927   0.27102   0.27241   0.27612   0.28339
     Eigenvalues ---    0.28536   0.28560   0.28755   0.33713   0.33713
     Eigenvalues ---    0.33774   0.33774   0.33881   0.33882   0.33913
     Eigenvalues ---    0.33913   0.33935   0.33935   0.33993   0.33993
     Eigenvalues ---    0.34010   0.34010
 RFO step:  Lambda=-8.48180947D-05 EMin= 2.33286844D-03
 Linear search not attempted -- first point.
 Iteration  1 RMS(Cart)=  0.01058046 RMS(Int)=  0.00005671
 Iteration  2 RMS(Cart)=  0.00006412 RMS(Int)=  0.00001444
 Iteration  3 RMS(Cart)=  0.00000000 RMS(Int)=  0.00001444
 ITry= 1 IFail=0 DXMaxC= 4.25D-02 DCOld= 1.00D+10 DXMaxT= 3.00D-01 DXLimC= 3.00D+00 Rises=F
 Variable       Old X    -DE/DX   Delta X   Delta X   Delta X     New X
                                 (Linear)    (Quad)   (Total)
    R1        2.90832  -0.00032   0.00000  -0.00096  -0.00094   2.90738
    R2        2.91058  -0.00026   0.00000  -0.00093  -0.00095   2.90963
    R3        2.07714  -0.00006   0.00000  -0.00016  -0.00016   2.07697
    R4        2.07341  -0.00001   0.00000  -0.00004  -0.00004   2.07337
    R5        2.90224  -0.00059   0.00000  -0.00174  -0.00173   2.90051
    R6        2.07817  -0.00002   0.00000  -0.00006  -0.00006   2.07810
    R7        2.07477  -0.00001   0.00000  -0.00002  -0.00002   2.07475
    R8        2.90832  -0.00032   0.00000  -0.00096  -0.00094   2.90738
    R9        2.07817  -0.00002   0.00000  -0.00006  -0.00006   2.07810
   R10        2.07477  -0.00001   0.00000  -0.00002  -0.00002   2.07475
   R11        2.91506  -0.00038   0.00000  -0.00160  -0.00160   2.91345
   R12        2.07530   0.00005   0.00000   0.00016   0.00016   2.07546
   R13        2.07313  -0.00005   0.00000  -0.00013  -0.00013   2.07299
   R14        2.91058  -0.00026   0.00000  -0.00093  -0.00095   2.90963
   R15        2.07714  -0.00006   0.00000  -0.00016  -0.00016   2.07697
   R16        2.07342  -0.00001   0.00000  -0.00004  -0.00004   2.07337
   R17        2.91507  -0.00038   0.00000  -0.00161  -0.00161   2.91347
   R18        2.07440  -0.00001   0.00000  -0.00002  -0.00002   2.07437
   R19        2.07440  -0.00001   0.00000  -0.00003  -0.00003   2.07437
   R20        2.07313  -0.00005   0.00000  -0.00013  -0.00013   2.07299
   R21        2.07531   0.00005   0.00000   0.00016   0.00016   2.07546
    A1        1.98429   0.00001   0.00000  -0.00224  -0.00229   1.98199
    A2        1.92528   0.00004   0.00000  -0.00195  -0.00195   1.92333
    A3        1.88037  -0.00011   0.00000   0.00176   0.00177   1.88215
    A4        1.92821  -0.00007   0.00000  -0.00253  -0.00254   1.92567
    A5        1.89298  -0.00002   0.00000   0.00213   0.00216   1.89514
    A6        1.84661   0.00016   0.00000   0.00348   0.00348   1.85008
    A7        2.03204  -0.00007   0.00000  -0.00403  -0.00405   2.02799
    A8        1.88409   0.00001   0.00000   0.00039   0.00040   1.88449
    A9        1.90254   0.00007   0.00000   0.00165   0.00165   1.90419
   A10        1.90283  -0.00002   0.00000  -0.00093  -0.00094   1.90189
   A11        1.88641  -0.00004   0.00000   0.00139   0.00141   1.88782
   A12        1.84741   0.00006   0.00000   0.00208   0.00208   1.84949
   A13        2.03205  -0.00007   0.00000  -0.00403  -0.00405   2.02800
   A14        1.90283  -0.00002   0.00000  -0.00093  -0.00094   1.90189
   A15        1.88641  -0.00004   0.00000   0.00139   0.00141   1.88782
   A16        1.88409   0.00001   0.00000   0.00040   0.00040   1.88449
   A17        1.90254   0.00007   0.00000   0.00165   0.00165   1.90418
   A18        1.84741   0.00006   0.00000   0.00208   0.00208   1.84949
   A19        2.03305  -0.00010   0.00000  -0.00511  -0.00515   2.02790
   A20        1.88191   0.00000   0.00000  -0.00010  -0.00012   1.88179
   A21        1.90987   0.00005   0.00000   0.00206   0.00209   1.91196
   A22        1.91009   0.00007   0.00000  -0.00045  -0.00044   1.90965
   A23        1.88024  -0.00007   0.00000   0.00183   0.00184   1.88207
   A24        1.83923   0.00007   0.00000   0.00251   0.00251   1.84173
   A25        1.98429   0.00001   0.00000  -0.00224  -0.00229   1.98200
   A26        1.92528   0.00004   0.00000  -0.00196  -0.00195   1.92334
   A27        1.88037  -0.00011   0.00000   0.00176   0.00177   1.88214
   A28        1.92822  -0.00007   0.00000  -0.00253  -0.00254   1.92568
   A29        1.89297  -0.00002   0.00000   0.00214   0.00216   1.89513
   A30        1.84661   0.00016   0.00000   0.00348   0.00348   1.85008
   A31        2.04186  -0.00011   0.00000  -0.00673  -0.00677   2.03510
   A32        1.88076   0.00005   0.00000   0.00147   0.00145   1.88221
   A33        1.90408  -0.00002   0.00000   0.00098   0.00101   1.90509
   A34        1.90409  -0.00002   0.00000   0.00098   0.00101   1.90510
   A35        1.88076   0.00005   0.00000   0.00147   0.00145   1.88221
   A36        1.84239   0.00006   0.00000   0.00275   0.00274   1.84513
   A37        2.03307  -0.00010   0.00000  -0.00512  -0.00515   2.02791
   A38        1.90986   0.00005   0.00000   0.00206   0.00209   1.91195
   A39        1.88190   0.00000   0.00000  -0.00009  -0.00011   1.88178
   A40        1.88024  -0.00007   0.00000   0.00183   0.00184   1.88208
   A41        1.91009   0.00007   0.00000  -0.00045  -0.00044   1.90965
   A42        1.83922   0.00007   0.00000   0.00251   0.00251   1.84173
    D1       -1.22312  -0.00010   0.00000  -0.00512  -0.00510  -1.22822
    D2        0.92244  -0.00016   0.00000  -0.00888  -0.00887   0.91357
    D3        2.92143  -0.00004   0.00000  -0.00538  -0.00537   2.91606
    D4        0.95392  -0.00015   0.00000  -0.01171  -0.01170   0.94221
    D5        3.09948  -0.00021   0.00000  -0.01548  -0.01548   3.08400
    D6       -1.18472  -0.00010   0.00000  -0.01197  -0.01197  -1.19669
    D7        2.96176   0.00000   0.00000  -0.00762  -0.00761   2.95415
    D8       -1.17587  -0.00006   0.00000  -0.01139  -0.01138  -1.18725
    D9        0.82312   0.00005   0.00000  -0.00788  -0.00788   0.81524
   D10        1.47224   0.00024   0.00000   0.01635   0.01635   1.48859
   D11       -0.68191   0.00022   0.00000   0.02068   0.02069  -0.66122
   D12       -2.67386   0.00011   0.00000   0.01672   0.01673  -2.65714
   D13       -0.70323   0.00024   0.00000   0.02265   0.02265  -0.68058
   D14       -2.85737   0.00021   0.00000   0.02698   0.02698  -2.83038
   D15        1.43386   0.00011   0.00000   0.02302   0.02302   1.45688
   D16       -2.71977   0.00010   0.00000   0.01864   0.01863  -2.70113
   D17        1.40928   0.00008   0.00000   0.02296   0.02297   1.43224
   D18       -0.58268  -0.00003   0.00000   0.01901   0.01901  -0.56367
   D19        0.93863  -0.00007   0.00000  -0.00382  -0.00381   0.93481
   D20       -1.19716  -0.00002   0.00000  -0.00068  -0.00068  -1.19784
   D21        3.08567  -0.00006   0.00000  -0.00339  -0.00338   3.08228
   D22       -1.19716  -0.00002   0.00000  -0.00068  -0.00068  -1.19783
   D23        2.95024   0.00003   0.00000   0.00246   0.00246   2.95270
   D24        0.94988  -0.00001   0.00000  -0.00025  -0.00025   0.94964
   D25        3.08567  -0.00006   0.00000  -0.00339  -0.00338   3.08228
   D26        0.94988  -0.00001   0.00000  -0.00025  -0.00025   0.94963
   D27       -1.05048  -0.00005   0.00000  -0.00296  -0.00296  -1.05343
   D28       -1.22318  -0.00010   0.00000  -0.00509  -0.00507  -1.22825
   D29        0.95387  -0.00015   0.00000  -0.01169  -0.01168   0.94219
   D30        2.96171   0.00000   0.00000  -0.00760  -0.00758   2.95412
   D31        0.92239  -0.00016   0.00000  -0.00885  -0.00884   0.91354
   D32        3.09944  -0.00021   0.00000  -0.01545  -0.01545   3.08398
   D33       -1.17591  -0.00006   0.00000  -0.01136  -0.01136  -1.18727
   D34        2.92137  -0.00004   0.00000  -0.00535  -0.00534   2.91603
   D35       -1.18477  -0.00010   0.00000  -0.01195  -0.01195  -1.19672
   D36        0.82307   0.00005   0.00000  -0.00786  -0.00785   0.81522
   D37       -0.66388  -0.00005   0.00000  -0.00578  -0.00575  -0.66963
   D38       -2.81542   0.00001   0.00000  -0.00347  -0.00344  -2.81886
   D39        1.47564  -0.00007   0.00000  -0.00796  -0.00794   1.46771
   D40        1.47563  -0.00007   0.00000  -0.01005  -0.01004   1.46559
   D41       -0.67591   0.00000   0.00000  -0.00774  -0.00773  -0.68364
   D42       -2.66803  -0.00009   0.00000  -0.01223  -0.01223  -2.68026
   D43       -2.81637   0.00001   0.00000  -0.00636  -0.00634  -2.82271
   D44        1.31528   0.00007   0.00000  -0.00404  -0.00403   1.31125
   D45       -0.67684  -0.00002   0.00000  -0.00854  -0.00853  -0.68537
   D46        1.47217   0.00024   0.00000   0.01637   0.01637   1.48854
   D47       -2.67392   0.00011   0.00000   0.01673   0.01674  -2.65718
   D48       -0.68197   0.00022   0.00000   0.02069   0.02070  -0.66127
   D49       -0.70330   0.00024   0.00000   0.02267   0.02267  -0.68063
   D50        1.43379   0.00011   0.00000   0.02304   0.02304   1.45683
   D51       -2.85745   0.00021   0.00000   0.02700   0.02700  -2.83044
   D52       -2.71984   0.00010   0.00000   0.01866   0.01865  -2.70118
   D53       -0.58274  -0.00003   0.00000   0.01902   0.01903  -0.56372
   D54        1.40920   0.00008   0.00000   0.02298   0.02299   1.43219
   D55       -0.66367  -0.00005   0.00000  -0.00586  -0.00582  -0.66950
   D56       -2.81617   0.00001   0.00000  -0.00643  -0.00641  -2.82258
   D57        1.47583  -0.00007   0.00000  -0.01012  -0.01011   1.46572
   D58        1.47585  -0.00007   0.00000  -0.00803  -0.00801   1.46784
   D59       -0.67664  -0.00002   0.00000  -0.00861  -0.00860  -0.68524
   D60       -2.66783  -0.00009   0.00000  -0.01230  -0.01230  -2.68012
   D61       -2.81520   0.00001   0.00000  -0.00354  -0.00351  -2.81872
   D62        1.31549   0.00007   0.00000  -0.00411  -0.00410   1.31139
   D63       -0.67570   0.00000   0.00000  -0.00781  -0.00780  -0.68350
         Item               Value     Threshold  Converged?
 Maximum Force            0.000594     0.000450     NO 
 RMS     Force            0.000125     0.000300     YES
 Maximum Displacement     0.042463     0.001800     NO 
 RMS     Displacement     0.010599     0.001200     NO 
 Predicted change in Energy=-4.261054D-05
 Lowest energy point so far.  Saving SCF results.
 GradGradGradGradGradGradGradGradGradGradGradGradGradGradGradGradGradGrad

 Leave Link  103 at Wed Apr 20 15:07:17 2022, MaxMem=  2621440000 cpu:         0.6
 (Enter /mnt/opt/groups/app-gaussian//g09/l202.exe)
                          Input orientation:                          
 ---------------------------------------------------------------------
 Center     Atomic      Atomic             Coordinates (Angstroms)
 Number     Number       Type             X           Y           Z
 ---------------------------------------------------------------------
      1          6           0       -0.311283    1.522100   -0.403373
      2          6           0       -1.543670    0.759068    0.112419
      3          6           0       -1.543564   -0.759257   -0.112440
      4          6           0        0.967519    1.246513    0.408672
      5          6           0       -0.311092   -1.522130    0.403387
      6          6           0        1.777716    0.000121   -0.000021
      7          6           0        0.967692   -1.246414   -0.408643
      8          1           0       -0.144167    1.298742   -1.466470
      9          1           0       -1.641772    0.961014    1.188942
     10          1           0       -1.641609   -0.961217   -1.188966
     11          1           0       -0.144022   -1.298734    1.466484
     12          1           0        0.683191    1.166418    1.466489
     13          1           0        2.440550   -0.259090    0.835699
     14          1           0       -0.534190    2.595131   -0.351159
     15          1           0       -2.445497    1.174404   -0.356208
     16          1           0       -2.445350   -1.174713    0.356161
     17          1           0        1.634593    2.115311    0.348936
     18          1           0       -0.533868   -2.595188    0.351188
     19          1           0        2.440428    0.259452   -0.835802
     20          1           0        1.634879   -2.115119   -0.348836
     21          1           0        0.683372   -1.166430   -1.466470
 ---------------------------------------------------------------------
                    Distance matrix (angstroms):
                    1          2          3          4          5
     1  C    0.000000
     2  C    1.538518   0.000000
     3  C    2.609167   1.534885   0.000000
     4  C    1.539708   2.575158   3.255797   0.000000
     5  C    3.149317   2.609171   1.538519   3.049633   0.000000
     6  C    2.615919   3.408848   3.408841   1.541734   2.615933
     7  C    3.049668   3.255825   2.575163   2.623488   1.539708
     8  H    1.099087   2.177785   2.833208   2.180535   3.388443
     9  H    2.149531   1.099686   2.159299   2.738381   2.924690
    10  H    2.924686   2.159300   1.099686   3.772807   2.149532
    11  H    3.388429   2.833206   2.177786   2.971999   1.099087
    12  H    2.147527   2.637868   3.340611   1.098287   3.057298
    13  H    3.504358   4.175379   4.125810   2.149189   3.058382
    14  H    1.097182   2.145945   3.511088   2.156674   4.191772
    15  H    2.162865   1.097910   2.147545   3.498417   3.521926
    16  H    3.521922   2.147544   1.097910   4.184826   2.162865
    17  H    2.168940   3.463624   4.310069   1.096980   4.125486
    18  H    4.191774   3.511089   2.145945   4.125063   1.097182
    19  H    3.058298   4.125745   4.175310   2.166210   3.504352
    20  H    4.125517   4.310091   3.463632   3.509952   2.168935
    21  H    3.057403   3.340681   2.637884   3.069071   2.147521
                    6          7          8          9         10
     6  C    0.000000
     7  C    1.541740   0.000000
     8  H    2.744180   2.972044   0.000000
     9  H    3.745644   3.772839   3.067262   0.000000
    10  H    3.745604   2.738374   2.725207   3.057682   0.000000
    11  H    2.744220   2.180538   3.917793   2.725206   3.067262
    12  H    2.169996   3.069009   3.050292   2.350463   4.121039
    13  H    1.097711   2.166220   3.795733   4.275370   4.610453
    14  H    3.493177   4.125097   1.754042   2.503794   3.817841
    15  H    4.397879   4.184850   2.558175   1.754707   2.429115
    16  H    4.397884   3.498416   3.838672   2.429114   1.754707
    17  H    2.148554   3.509969   2.669546   3.573874   4.750124
    18  H    3.493194   2.156668   4.314909   3.817834   2.503802
    19  H    1.097711   2.149197   2.856220   4.610437   4.275253
    20  H    2.148562   1.096980   4.008561   4.750137   3.573889
    21  H    2.170001   1.098287   2.600364   4.121108   2.350459
                   11         12         13         14         15
    11  H    0.000000
    12  H    2.600242   0.000000
    13  H    2.856355   2.349102   0.000000
    14  H    4.314886   2.612868   4.290022   0.000000
    15  H    3.838672   3.620908   5.229628   2.381508   0.000000
    16  H    2.558184   4.062202   4.994031   4.285388   2.454754
    17  H    4.008502   1.747709   2.554268   2.328945   4.246136
    18  H    1.754041   4.107896   3.813040   5.237624   4.285389
    19  H    3.795767   3.034965   1.750087   3.812955   4.993937
    20  H    2.669525   3.869057   2.344584   5.185685   5.241229
    21  H    3.050296   3.747590   3.034951   4.108007   4.062266
                   16         17         18         19         20
    16  H    0.000000
    17  H    5.241206   0.000000
    18  H    2.381499   5.185657   0.000000
    19  H    5.229572   2.344608   4.290029   0.000000
    20  H    4.246134   4.287590   2.328941   2.554336   0.000000
    21  H    3.620905   3.869154   2.612834   2.349070   1.747708
                   21
    21  H    0.000000
 Stoichiometry    C7H14
 Framework group  C1[X(C7H14)]
 Deg. of freedom    57
 Full point group                 C1      NOp   1
 RotChk:  IX=0 Diff= 1.01D-03
 Largest Abelian subgroup         C1      NOp   1
 Largest concise Abelian subgroup C1      NOp   1
                         Standard orientation:                         
 ---------------------------------------------------------------------
 Center     Atomic      Atomic             Coordinates (Angstroms)
 Number     Number       Type             X           Y           Z
 ---------------------------------------------------------------------
      1          6           0        0.311355   -1.521820   -0.404463
      2          6           0        1.543763   -0.759192    0.111876
      3          6           0        1.543701    0.759293   -0.111895
      4          6           0       -0.967440   -1.246779    0.407778
      5          6           0        0.311250    1.521831    0.404478
      6          6           0       -1.777601   -0.000071   -0.000023
      7          6           0       -0.967541    1.246734   -0.407751
      8          1           0        0.144247   -1.297695   -1.467400
      9          1           0        1.641859   -0.961913    1.188255
     10          1           0        1.641753    0.962022   -1.188275
     11          1           0        0.144173    1.297679    1.467414
     12          1           0       -0.683110   -1.167449    1.465652
     13          1           0       -2.440429    0.258561    0.835883
     14          1           0        0.534232   -2.594894   -0.353017
     15          1           0        2.445579   -1.174218   -0.357047
     16          1           0        2.445498    1.174388    0.357005
     17          1           0       -1.634539   -2.115514    0.347420
     18          1           0        0.534057    2.594921    0.353047
     19          1           0       -2.440319   -0.258784   -0.835990
     20          1           0       -1.634704    2.115415   -0.347322
     21          1           0       -0.683222    1.167500   -1.465635
 ---------------------------------------------------------------------
 Rotational constants (GHZ):      3.1171061      2.8355094      1.7040364
 Leave Link  202 at Wed Apr 20 15:07:17 2022, MaxMem=  2621440000 cpu:         0.1
 (Enter /mnt/opt/groups/app-gaussian//g09/l301.exe)
 Standard basis: 6-31G(d,p) (6D, 7F)
 Ernie: Thresh=  0.10000D-02 Tol=  0.10000D-05 Strict=F.
 There are   175 symmetry adapted cartesian basis functions of A   symmetry.
 There are   175 symmetry adapted basis functions of A   symmetry.
   175 basis functions,   294 primitive gaussians,   175 cartesian basis functions
    28 alpha electrons       28 beta electrons
       nuclear repulsion energy       328.1531161973 Hartrees.
 IExCor=  402 DFT=T Ex+Corr=B3LYP ExCW=0 ScaHFX=  0.200000
 ScaDFX=  0.800000  0.720000  1.000000  0.810000 ScalE2=  1.000000  1.000000
 IRadAn=      5 IRanWt=     -1 IRanGd=            0 ICorTp=0 IEmpDi=131
 NAtoms=   21 NActive=   21 NUniq=   21 SFac= 1.00D+00 NAtFMM=   60 NAOKFM=F Big=F
 Integral buffers will be    131072 words long.
 Raffenetti 2 integral format.
 Two-electron integral symmetry is turned on.
 R6Disp:  Grimme-D3 Dispersion energy=       -0.0168972317 Hartrees.
 Nuclear repulsion after empirical dispersion term =      328.1362189656 Hartrees.
 Leave Link  301 at Wed Apr 20 15:07:17 2022, MaxMem=  2621440000 cpu:         0.9
 (Enter /mnt/opt/groups/app-gaussian//g09/l302.exe)
 NPDir=0 NMtPBC=     1 NCelOv=     1 NCel=       1 NClECP=     1 NCelD=      1
         NCelK=      1 NCelE2=     1 NClLst=     1 CellRange=     0.0.
 One-electron integrals computed using PRISM.
 NBasis=   175 RedAO= T EigKep=  3.36D-03  NBF=   175
 NBsUse=   175 1.00D-06 EigRej= -1.00D+00 NBFU=   175
 Precomputing XC quadrature grid using
 IXCGrd= 4 IRadAn=           5 IRanWt=          -1 IRanGd=           0 AccXCQ= 0.00D+00.
 Generated NRdTot=       0 NPtTot=           0 NUsed=           0 NTot=          32
 NSgBfM=   175   175   175   175   175 MxSgAt=    21 MxSgA2=    21.
 Leave Link  302 at Wed Apr 20 15:07:17 2022, MaxMem=  2621440000 cpu:         5.8
 (Enter /mnt/opt/groups/app-gaussian//g09/l303.exe)
 DipDrv:  MaxL=1.
 Leave Link  303 at Wed Apr 20 15:07:17 2022, MaxMem=  2621440000 cpu:         0.5
 (Enter /mnt/opt/groups/app-gaussian//g09/l401.exe)
 Initial guess from the checkpoint file:  "/scratch/8009948.torquesrv1.cis.gov.pl/Gau-16280.chk"
 B after Tr=     0.000000    0.000000    0.000000
         Rot=    1.000000   -0.000256    0.000000    0.000013 Ang=  -0.03 deg.
 Guess basis will be translated and rotated to current coordinates.
 JPrj=2 DoOrth=T DoCkMO=T.
 Generating alternative initial guess.
 ExpMin= 1.61D-01 ExpMax= 3.05D+03 ExpMxC= 4.57D+02 IAcc=2 IRadAn=         4 AccDes= 0.00D+00
 Harris functional with IExCor=  402 and IRadAn=       4 diagonalized for initial guess.
 HarFok:  IExCor=  402 AccDes= 0.00D+00 IRadAn=         4 IDoV= 1 UseB2=F ITyADJ=14
 ICtDFT=  3500011 ScaDFX=  1.000000  1.000000  1.000000  1.000000
 FoFCou: FMM=F IPFlag=           0 FMFlag=      100000 FMFlg1=           0
         NFxFlg=           0 DoJE=T BraDBF=F KetDBF=T FulRan=T
         wScrn=  0.000000 ICntrl=     500 IOpCl=  0 I1Cent=   200000004 NGrid=           0
         NMat0=    1 NMatS0=      1 NMatT0=    0 NMatD0=    1 NMtDS0=    0 NMtDT0=    0
 Petite list used in FoFCou.
 Harris En= -275.290241171200    
 Leave Link  401 at Wed Apr 20 15:07:18 2022, MaxMem=  2621440000 cpu:        10.9
 (Enter /mnt/opt/groups/app-gaussian//g09/l502.exe)
 Closed shell SCF:
 Using DIIS extrapolation, IDIIS=    10.
 Two-electron integrals replicated using symmetry.
 Keep R1 ints in memory in canonical form, NReq=121664238.
 IVT=      350738 IEndB=      350738 NGot=  2621440000 MDV=  2502501563
 LenX=  2502501563 LenY=  2502470497
 Requested convergence on RMS density matrix=1.00D-08 within 500 cycles.
 Requested convergence on MAX density matrix=1.00D-06.
 Requested convergence on             energy=1.00D-06.
 Level shift goal  0.100 maximum shift  0.100.
 No special actions if energy rises.
 Dynamic level shift is on during FON iterations.
 FoFCou: FMM=F IPFlag=           0 FMFlag=           0 FMFlg1=           0
         NFxFlg=           0 DoJE=F BraDBF=F KetDBF=F FulRan=T
         wScrn=  0.000000 ICntrl=     600 IOpCl=  0 I1Cent=           0 NGrid=           0
         NMat0=    1 NMatS0=  15400 NMatT0=    0 NMatD0=    1 NMtDS0=    0 NMtDT0=    0
 Symmetry not used in FoFCou.

 Cycle   1  Pass 1  IDiag  1:
 E= -275.219766916705    
 DIIS: error= 6.83D-04 at cycle   1 NSaved=   1.
 NSaved= 1 IEnMin= 1 EnMin= -275.219766916705     IErMin= 1 ErrMin= 6.83D-04
 ErrMax= 6.83D-04  0.00D+00 EMaxC= 1.00D+00 BMatC= 8.89D-05 BMatP= 8.89D-05
 IDIUse=1 WtCom= 1.00D+00 WtEn= 0.00D+00
 Coeff-Com:  0.100D+01
 Coeff:      0.100D+01
 Gap=     1.835 Goal=     0.100 Shift=    0.000
 RMSDP=8.21D-05 MaxDP=1.59D-03              OVMax= 2.93D-03

 Cycle   2  Pass 1  IDiag  1:
 E= -275.219932136667     Delta-E=       -0.000165219963 Rises=F Damp=F
 DIIS: error= 9.21D-05 at cycle   2 NSaved=   2.
 NSaved= 2 IEnMin= 2 EnMin= -275.219932136667     IErMin= 2 ErrMin= 9.21D-05
 ErrMax= 9.21D-05  0.00D+00 EMaxC= 1.00D+00 BMatC= 1.48D-06 BMatP= 8.89D-05
 IDIUse=1 WtCom= 1.00D+00 WtEn= 0.00D+00
 Coeff-Com: -0.598D-01 0.106D+01
 Coeff:     -0.598D-01 0.106D+01
 Gap=     0.377 Goal=     0.100 Shift=    0.000
 RMSDP=1.69D-05 MaxDP=2.42D-04 DE=-1.65D-04 OVMax= 5.58D-04

 Cycle   3  Pass 1  IDiag  1:
 E= -275.219933203393     Delta-E=       -0.000001066725 Rises=F Damp=F
 DIIS: error= 6.93D-05 at cycle   3 NSaved=   3.
 NSaved= 3 IEnMin= 3 EnMin= -275.219933203393     IErMin= 3 ErrMin= 6.93D-05
 ErrMax= 6.93D-05  0.00D+00 EMaxC= 1.00D+00 BMatC= 1.35D-06 BMatP= 1.48D-06
 IDIUse=1 WtCom= 1.00D+00 WtEn= 0.00D+00
 Coeff-Com: -0.451D-01 0.554D+00 0.492D+00
 Coeff:     -0.451D-01 0.554D+00 0.492D+00
 Gap=     0.378 Goal=     0.100 Shift=    0.000
 RMSDP=8.12D-06 MaxDP=1.66D-04 DE=-1.07D-06 OVMax= 2.42D-04

 Cycle   4  Pass 1  IDiag  1:
 E= -275.219934530382     Delta-E=       -0.000001326989 Rises=F Damp=F
 DIIS: error= 8.74D-06 at cycle   4 NSaved=   4.
 NSaved= 4 IEnMin= 4 EnMin= -275.219934530382     IErMin= 4 ErrMin= 8.74D-06
 ErrMax= 8.74D-06  0.00D+00 EMaxC= 1.00D+00 BMatC= 2.98D-08 BMatP= 1.35D-06
 IDIUse=1 WtCom= 1.00D+00 WtEn= 0.00D+00
 Coeff-Com: -0.132D-01 0.146D+00 0.189D+00 0.679D+00
 Coeff:     -0.132D-01 0.146D+00 0.189D+00 0.679D+00
 Gap=     0.378 Goal=     0.100 Shift=    0.000
 RMSDP=1.25D-06 MaxDP=2.19D-05 DE=-1.33D-06 OVMax= 3.10D-05

 Cycle   5  Pass 1  IDiag  1:
 E= -275.219934561315     Delta-E=       -0.000000030933 Rises=F Damp=F
 DIIS: error= 1.43D-06 at cycle   5 NSaved=   5.
 NSaved= 5 IEnMin= 5 EnMin= -275.219934561315     IErMin= 5 ErrMin= 1.43D-06
 ErrMax= 1.43D-06  0.00D+00 EMaxC= 1.00D+00 BMatC= 7.26D-10 BMatP= 2.98D-08
 IDIUse=1 WtCom= 1.00D+00 WtEn= 0.00D+00
 Coeff-Com:  0.320D-03-0.793D-02 0.602D-02 0.152D+00 0.850D+00
 Coeff:      0.320D-03-0.793D-02 0.602D-02 0.152D+00 0.850D+00
 Gap=     0.378 Goal=     0.100 Shift=    0.000
 RMSDP=2.22D-07 MaxDP=4.00D-06 DE=-3.09D-08 OVMax= 6.69D-06

 Cycle   6  Pass 1  IDiag  1:
 E= -275.219934562130     Delta-E=       -0.000000000815 Rises=F Damp=F
 DIIS: error= 2.01D-07 at cycle   6 NSaved=   6.
 NSaved= 6 IEnMin= 6 EnMin= -275.219934562130     IErMin= 6 ErrMin= 2.01D-07
 ErrMax= 2.01D-07  0.00D+00 EMaxC= 1.00D+00 BMatC= 1.38D-11 BMatP= 7.26D-10
 IDIUse=1 WtCom= 1.00D+00 WtEn= 0.00D+00
 Coeff-Com:  0.236D-03-0.393D-02-0.770D-03 0.300D-01 0.227D+00 0.748D+00
 Coeff:      0.236D-03-0.393D-02-0.770D-03 0.300D-01 0.227D+00 0.748D+00
 Gap=     0.378 Goal=     0.100 Shift=    0.000
 RMSDP=2.95D-08 MaxDP=9.75D-07 DE=-8.15D-10 OVMax= 1.00D-06

 Cycle   7  Pass 1  IDiag  1:
 E= -275.219934562137     Delta-E=       -0.000000000006 Rises=F Damp=F
 DIIS: error= 1.29D-07 at cycle   7 NSaved=   7.
 NSaved= 7 IEnMin= 7 EnMin= -275.219934562137     IErMin= 7 ErrMin= 1.29D-07
 ErrMax= 1.29D-07  0.00D+00 EMaxC= 1.00D+00 BMatC= 4.26D-12 BMatP= 1.38D-11
 IDIUse=1 WtCom= 1.00D+00 WtEn= 0.00D+00
 Coeff-Com:  0.982D-04-0.153D-02-0.686D-03 0.683D-02 0.694D-01 0.397D+00
 Coeff-Com:  0.529D+00
 Coeff:      0.982D-04-0.153D-02-0.686D-03 0.683D-02 0.694D-01 0.397D+00
 Coeff:      0.529D+00
 Gap=     0.378 Goal=     0.100 Shift=    0.000
 RMSDP=1.17D-08 MaxDP=4.73D-07 DE=-6.25D-12 OVMax= 4.46D-07

 Cycle   8  Pass 1  IDiag  1:
 E= -275.219934562147     Delta-E=       -0.000000000010 Rises=F Damp=F
 DIIS: error= 1.00D-08 at cycle   8 NSaved=   8.
 NSaved= 8 IEnMin= 8 EnMin= -275.219934562147     IErMin= 8 ErrMin= 1.00D-08
 ErrMax= 1.00D-08  0.00D+00 EMaxC= 1.00D+00 BMatC= 2.95D-14 BMatP= 4.26D-12
 IDIUse=1 WtCom= 1.00D+00 WtEn= 0.00D+00
 Coeff-Com:  0.623D-05-0.766D-04-0.101D-03-0.494D-03 0.603D-03 0.390D-01
 Coeff-Com:  0.107D+00 0.854D+00
 Coeff:      0.623D-05-0.766D-04-0.101D-03-0.494D-03 0.603D-03 0.390D-01
 Coeff:      0.107D+00 0.854D+00
 Gap=     0.378 Goal=     0.100 Shift=    0.000
 RMSDP=1.41D-09 MaxDP=2.43D-08 DE=-1.01D-11 OVMax= 3.81D-08

 SCF Done:  E(RB3LYP) =  -275.219934562     A.U. after    8 cycles
            NFock=  8  Conv=0.14D-08     -V/T= 2.0103
 KE= 2.724191603916D+02 PE=-1.291861698085D+03 EE= 4.160863841656D+02
 Leave Link  502 at Wed Apr 20 15:07:28 2022, MaxMem=  2621440000 cpu:       183.5
 (Enter /mnt/opt/groups/app-gaussian//g09/l701.exe)
 Compute integral first derivatives.
 ... and contract with generalized density number  0.
 R6Disp: Adding Grimme-D3 dispersion energy 1st derivatives to the gradient.
 Leave Link  701 at Wed Apr 20 15:07:29 2022, MaxMem=  2621440000 cpu:         8.1
 (Enter /mnt/opt/groups/app-gaussian//g09/l702.exe)
 L702 exits ... SP integral derivatives will be done elsewhere.
 Leave Link  702 at Wed Apr 20 15:07:29 2022, MaxMem=  2621440000 cpu:         0.3
 (Enter /mnt/opt/groups/app-gaussian//g09/l703.exe)
 Compute integral first derivatives, UseDBF=F ICtDFT=           0.
 Integral derivatives from FoFJK, PRISM(SPDF).
 Calling FoFJK, ICntrl=      2127 FMM=F ISym2X=0 I1Cent= 0 IOpClX= 0 NMat=1 NMatS=1 NMatT=0.
 FoFJK:  IHMeth= 1 ICntrl=    2127 DoSepK=F KAlg= 0 I1Cent=   0 FoldK=F
 IRaf=         0 NMat=   1 IRICut=       1 DoRegI=T DoRafI=F ISym2E= 0.
 FoFCou: FMM=F IPFlag=           0 FMFlag=      100000 FMFlg1=         800
         NFxFlg=           0 DoJE=F BraDBF=F KetDBF=F FulRan=T
         wScrn=  0.000000 ICntrl=    2127 IOpCl=  0 I1Cent=           0 NGrid=           0
         NMat0=    1 NMatS0=      1 NMatT0=    0 NMatD0=    1 NMtDS0=    0 NMtDT0=    0
 Symmetry not used in FoFCou.
 Leave Link  703 at Wed Apr 20 15:07:32 2022, MaxMem=  2621440000 cpu:        60.4
 (Enter /mnt/opt/groups/app-gaussian//g09/l716.exe)
 Dipole        =-4.20748732D-04 8.63535320D-07 1.23494624D-06
 ***** Axes restored to original set *****
 -------------------------------------------------------------------
 Center     Atomic                   Forces (Hartrees/Bohr)
 Number     Number              X              Y              Z
 -------------------------------------------------------------------
      1        6          -0.000074139    0.000284048   -0.000381579
      2        6          -0.000205169    0.000131471    0.000147718
      3        6          -0.000205136   -0.000131654   -0.000147746
      4        6           0.000127465    0.000057634    0.000250654
      5        6          -0.000074093   -0.000283972    0.000381714
      6        6           0.000249636   -0.000000643   -0.000000118
      7        6           0.000127889   -0.000056948   -0.000250714
      8        1          -0.000055424    0.000016761    0.000041302
      9        1          -0.000051525    0.000005267   -0.000029689
     10        1          -0.000051498   -0.000005290    0.000029694
     11        1          -0.000055379   -0.000016663   -0.000041243
     12        1           0.000146505   -0.000018217   -0.000037790
     13        1           0.000007280   -0.000046010   -0.000035250
     14        1          -0.000002233   -0.000094244   -0.000108941
     15        1           0.000024954    0.000002170    0.000045434
     16        1           0.000024954   -0.000002258   -0.000045404
     17        1          -0.000042982   -0.000040298    0.000115642
     18        1          -0.000002333    0.000094292    0.000109003
     19        1           0.000007517    0.000045655    0.000035392
     20        1          -0.000042733    0.000040384   -0.000115824
     21        1           0.000146447    0.000018516    0.000037745
 -------------------------------------------------------------------
 Cartesian Forces:  Max     0.000381714 RMS     0.000126261
 Leave Link  716 at Wed Apr 20 15:07:32 2022, MaxMem=  2621440000 cpu:         0.4
 (Enter /mnt/opt/groups/app-gaussian//g09/l103.exe)

 GradGradGradGradGradGradGradGradGradGradGradGradGradGradGradGradGradGrad
 Berny optimization.
 Using GEDIIS/GDIIS optimizer.
 FormGI is forming the generalized inverse of G from B-inverse, IUseBI=4.
 Internal  Forces:  Max     0.000478339 RMS     0.000084276
 Search for a local minimum.
 Step number   2 out of a maximum of  126
 All quantities printed in internal units (Hartrees-Bohrs-Radians)
 RMS Force = .84276D-04 SwitMx=.10000D-02 MixMth= 2
 Mixed Optimization -- En-DIIS/RFO-DIIS
 Swapping is turned off.
 Update second derivatives using D2CorX and points    1    2
 DE= -4.68D-05 DEPred=-4.26D-05 R= 1.10D+00
 TightC=F SS=  1.41D+00  RLast= 1.06D-01 DXNew= 5.0454D-01 3.1759D-01
 Trust test= 1.10D+00 RLast= 1.06D-01 DXMaxT set to 3.18D-01
 ITU=  1  0
     Eigenvalues ---    0.00233   0.00410   0.00537   0.00550   0.01734
     Eigenvalues ---    0.01789   0.03081   0.03157   0.03357   0.04066
     Eigenvalues ---    0.04193   0.04479   0.04592   0.04700   0.04710
     Eigenvalues ---    0.05171   0.05462   0.05896   0.06772   0.07319
     Eigenvalues ---    0.07862   0.08469   0.08475   0.08872   0.08890
     Eigenvalues ---    0.08891   0.08922   0.08949   0.12422   0.12469
     Eigenvalues ---    0.12644   0.12672   0.14985   0.16531   0.20873
     Eigenvalues ---    0.21928   0.27051   0.27228   0.27622   0.28340
     Eigenvalues ---    0.28559   0.28669   0.31468   0.33713   0.33713
     Eigenvalues ---    0.33768   0.33774   0.33881   0.33904   0.33913
     Eigenvalues ---    0.33930   0.33935   0.33936   0.33993   0.34005
     Eigenvalues ---    0.34010   0.34102
 En-DIIS/RFO-DIIS IScMMF=        0 using points:     2    1
 RFO step:  Lambda=-1.97367019D-06.
 NNeg= 0 NP= 2 Switch=  2.50D-03 Rises=F DC=  4.68D-05 SmlDif=  1.00D-05
 RMS Error=  0.2427657354D-03 NUsed= 2 EDIIS=F
 DidBck=F Rises=F RFO-DIIS coefs:    1.10089   -0.10089
 Iteration  1 RMS(Cart)=  0.00308253 RMS(Int)=  0.00000537
 Iteration  2 RMS(Cart)=  0.00000571 RMS(Int)=  0.00000290
 Iteration  3 RMS(Cart)=  0.00000000 RMS(Int)=  0.00000290
 ITry= 1 IFail=0 DXMaxC= 1.28D-02 DCOld= 1.00D+10 DXMaxT= 3.18D-01 DXLimC= 3.00D+00 Rises=F
 Variable       Old X    -DE/DX   Delta X   Delta X   Delta X     New X
                                 (Linear)    (Quad)   (Total)
    R1        2.90738   0.00028  -0.00010   0.00113   0.00104   2.90842
    R2        2.90963   0.00048  -0.00010   0.00194   0.00184   2.91147
    R3        2.07697  -0.00005  -0.00002  -0.00017  -0.00018   2.07679
    R4        2.07337  -0.00010   0.00000  -0.00031  -0.00032   2.07306
    R5        2.90051   0.00023  -0.00017   0.00112   0.00094   2.90145
    R6        2.07810  -0.00002  -0.00001  -0.00007  -0.00008   2.07802
    R7        2.07475  -0.00004   0.00000  -0.00013  -0.00013   2.07462
    R8        2.90738   0.00028  -0.00009   0.00113   0.00104   2.90842
    R9        2.07810  -0.00002  -0.00001  -0.00007  -0.00008   2.07802
   R10        2.07475  -0.00004   0.00000  -0.00013  -0.00013   2.07462
   R11        2.91345   0.00017  -0.00016   0.00050   0.00034   2.91380
   R12        2.07546  -0.00007   0.00002  -0.00024  -0.00022   2.07524
   R13        2.07299  -0.00006  -0.00001  -0.00021  -0.00022   2.07277
   R14        2.90963   0.00048  -0.00010   0.00194   0.00184   2.91146
   R15        2.07697  -0.00005  -0.00002  -0.00017  -0.00018   2.07679
   R16        2.07337  -0.00010   0.00000  -0.00031  -0.00032   2.07306
   R17        2.91347   0.00017  -0.00016   0.00050   0.00034   2.91380
   R18        2.07437  -0.00001   0.00000  -0.00004  -0.00004   2.07433
   R19        2.07437  -0.00001   0.00000  -0.00004  -0.00004   2.07433
   R20        2.07299  -0.00006  -0.00001  -0.00021  -0.00022   2.07277
   R21        2.07546  -0.00007   0.00002  -0.00024  -0.00022   2.07524
    A1        1.98199  -0.00004  -0.00023  -0.00024  -0.00048   1.98151
    A2        1.92333   0.00002  -0.00020  -0.00046  -0.00066   1.92268
    A3        1.88215  -0.00003   0.00018   0.00029   0.00047   1.88262
    A4        1.92567   0.00002  -0.00026   0.00017  -0.00008   1.92559
    A5        1.89514   0.00006   0.00022   0.00091   0.00114   1.89627
    A6        1.85008  -0.00004   0.00035  -0.00067  -0.00032   1.84976
    A7        2.02799   0.00000  -0.00041  -0.00024  -0.00065   2.02734
    A8        1.88449   0.00002   0.00004   0.00027   0.00031   1.88480
    A9        1.90419  -0.00001   0.00017   0.00012   0.00028   1.90447
   A10        1.90189  -0.00001  -0.00009   0.00012   0.00002   1.90192
   A11        1.88782   0.00001   0.00014   0.00018   0.00032   1.88814
   A12        1.84949  -0.00002   0.00021  -0.00048  -0.00027   1.84922
   A13        2.02800   0.00000  -0.00041  -0.00024  -0.00065   2.02734
   A14        1.90189  -0.00001  -0.00009   0.00012   0.00002   1.90191
   A15        1.88782   0.00001   0.00014   0.00018   0.00032   1.88814
   A16        1.88449   0.00002   0.00004   0.00027   0.00031   1.88480
   A17        1.90418  -0.00001   0.00017   0.00012   0.00028   1.90447
   A18        1.84949  -0.00002   0.00021  -0.00048  -0.00027   1.84922
   A19        2.02790  -0.00001  -0.00052  -0.00070  -0.00123   2.02667
   A20        1.88179   0.00008  -0.00001   0.00115   0.00114   1.88293
   A21        1.91196   0.00003   0.00021   0.00063   0.00085   1.91281
   A22        1.90965  -0.00004  -0.00004  -0.00067  -0.00071   1.90894
   A23        1.88207  -0.00001   0.00019   0.00043   0.00062   1.88269
   A24        1.84173  -0.00005   0.00025  -0.00089  -0.00064   1.84109
   A25        1.98200  -0.00004  -0.00023  -0.00025  -0.00049   1.98151
   A26        1.92334   0.00002  -0.00020  -0.00046  -0.00066   1.92268
   A27        1.88214  -0.00003   0.00018   0.00029   0.00047   1.88261
   A28        1.92568   0.00002  -0.00026   0.00017  -0.00008   1.92559
   A29        1.89513   0.00006   0.00022   0.00092   0.00114   1.89627
   A30        1.85008  -0.00004   0.00035  -0.00067  -0.00032   1.84976
   A31        2.03510   0.00000  -0.00068  -0.00148  -0.00217   2.03292
   A32        1.88221   0.00004   0.00015   0.00085   0.00100   1.88321
   A33        1.90509  -0.00004   0.00010  -0.00006   0.00004   1.90514
   A34        1.90510  -0.00004   0.00010  -0.00007   0.00004   1.90514
   A35        1.88221   0.00004   0.00015   0.00085   0.00099   1.88321
   A36        1.84513  -0.00001   0.00028   0.00003   0.00031   1.84544
   A37        2.02791  -0.00001  -0.00052  -0.00071  -0.00123   2.02668
   A38        1.91195   0.00003   0.00021   0.00063   0.00085   1.91280
   A39        1.88178   0.00008  -0.00001   0.00116   0.00114   1.88292
   A40        1.88208  -0.00001   0.00019   0.00043   0.00062   1.88269
   A41        1.90965  -0.00004  -0.00004  -0.00067  -0.00071   1.90894
   A42        1.84173  -0.00005   0.00025  -0.00089  -0.00064   1.84109
    D1       -1.22822   0.00001  -0.00051   0.00057   0.00006  -1.22816
    D2        0.91357   0.00002  -0.00090   0.00077  -0.00012   0.91345
    D3        2.91606   0.00000  -0.00054   0.00041  -0.00013   2.91593
    D4        0.94221   0.00003  -0.00118   0.00025  -0.00093   0.94129
    D5        3.08400   0.00004  -0.00156   0.00046  -0.00110   3.08290
    D6       -1.19669   0.00002  -0.00121   0.00010  -0.00111  -1.19780
    D7        2.95415  -0.00002  -0.00077  -0.00063  -0.00140   2.95275
    D8       -1.18725  -0.00001  -0.00115  -0.00043  -0.00157  -1.18882
    D9        0.81524  -0.00003  -0.00079  -0.00079  -0.00158   0.81366
   D10        1.48859   0.00005   0.00165   0.00295   0.00460   1.49319
   D11       -0.66122   0.00005   0.00209   0.00341   0.00550  -0.65572
   D12       -2.65714   0.00005   0.00169   0.00352   0.00521  -2.65192
   D13       -0.68058   0.00004   0.00229   0.00361   0.00590  -0.67468
   D14       -2.83038   0.00004   0.00272   0.00407   0.00679  -2.82359
   D15        1.45688   0.00003   0.00232   0.00418   0.00650   1.46339
   D16       -2.70113   0.00003   0.00188   0.00380   0.00568  -2.69545
   D17        1.43224   0.00003   0.00232   0.00426   0.00658   1.43882
   D18       -0.56367   0.00003   0.00192   0.00437   0.00629  -0.55738
   D19        0.93481   0.00002  -0.00038  -0.00250  -0.00288   0.93193
   D20       -1.19784  -0.00001  -0.00007  -0.00278  -0.00285  -1.20069
   D21        3.08228   0.00002  -0.00034  -0.00237  -0.00271   3.07957
   D22       -1.19783  -0.00001  -0.00007  -0.00278  -0.00285  -1.20068
   D23        2.95270  -0.00003   0.00025  -0.00306  -0.00281   2.94989
   D24        0.94964  -0.00001  -0.00002  -0.00266  -0.00268   0.94696
   D25        3.08228   0.00002  -0.00034  -0.00237  -0.00271   3.07957
   D26        0.94963  -0.00001  -0.00003  -0.00266  -0.00268   0.94695
   D27       -1.05343   0.00002  -0.00030  -0.00225  -0.00254  -1.05598
   D28       -1.22825   0.00001  -0.00051   0.00058   0.00007  -1.22818
   D29        0.94219   0.00003  -0.00118   0.00027  -0.00091   0.94128
   D30        2.95412  -0.00002  -0.00077  -0.00062  -0.00138   2.95274
   D31        0.91354   0.00002  -0.00089   0.00078  -0.00011   0.91344
   D32        3.08398   0.00004  -0.00156   0.00047  -0.00109   3.08289
   D33       -1.18727  -0.00001  -0.00115  -0.00041  -0.00156  -1.18883
   D34        2.91603   0.00000  -0.00054   0.00042  -0.00011   2.91592
   D35       -1.19672   0.00002  -0.00121   0.00011  -0.00109  -1.19781
   D36        0.81522  -0.00003  -0.00079  -0.00077  -0.00157   0.81365
   D37       -0.66963  -0.00002  -0.00058  -0.00123  -0.00180  -0.67144
   D38       -2.81886  -0.00001  -0.00035  -0.00078  -0.00112  -2.81997
   D39        1.46771   0.00000  -0.00080  -0.00123  -0.00203   1.46568
   D40        1.46559   0.00004  -0.00101  -0.00075  -0.00176   1.46383
   D41       -0.68364   0.00006  -0.00078  -0.00029  -0.00107  -0.68471
   D42       -2.68026   0.00007  -0.00123  -0.00075  -0.00198  -2.68224
   D43       -2.82271  -0.00004  -0.00064  -0.00191  -0.00255  -2.82526
   D44        1.31125  -0.00002  -0.00041  -0.00146  -0.00186   1.30939
   D45       -0.68537  -0.00001  -0.00086  -0.00191  -0.00277  -0.68815
   D46        1.48854   0.00005   0.00165   0.00297   0.00462   1.49317
   D47       -2.65718   0.00005   0.00169   0.00354   0.00523  -2.65195
   D48       -0.66127   0.00005   0.00209   0.00343   0.00552  -0.65574
   D49       -0.68063   0.00004   0.00229   0.00363   0.00592  -0.67471
   D50        1.45683   0.00003   0.00232   0.00420   0.00652   1.46336
   D51       -2.83044   0.00004   0.00272   0.00409   0.00682  -2.82362
   D52       -2.70118   0.00003   0.00188   0.00382   0.00570  -2.69548
   D53       -0.56372   0.00003   0.00192   0.00439   0.00631  -0.55741
   D54        1.43219   0.00003   0.00232   0.00428   0.00660   1.43879
   D55       -0.66950  -0.00002  -0.00059  -0.00129  -0.00187  -0.67137
   D56       -2.82258  -0.00004  -0.00065  -0.00197  -0.00261  -2.82519
   D57        1.46572   0.00004  -0.00102  -0.00080  -0.00182   1.46390
   D58        1.46784   0.00000  -0.00081  -0.00129  -0.00209   1.46575
   D59       -0.68524  -0.00001  -0.00087  -0.00197  -0.00283  -0.68807
   D60       -2.68012   0.00007  -0.00124  -0.00080  -0.00204  -2.68217
   D61       -2.81872  -0.00001  -0.00035  -0.00083  -0.00118  -2.81990
   D62        1.31139  -0.00002  -0.00041  -0.00151  -0.00193   1.30946
   D63       -0.68350   0.00006  -0.00079  -0.00035  -0.00114  -0.68463
         Item               Value     Threshold  Converged?
 Maximum Force            0.000478     0.000450     NO 
 RMS     Force            0.000084     0.000300     YES
 Maximum Displacement     0.012833     0.001800     NO 
 RMS     Displacement     0.003084     0.001200     NO 
 Predicted change in Energy=-3.712986D-06
 Lowest energy point so far.  Saving SCF results.
 GradGradGradGradGradGradGradGradGradGradGradGradGradGradGradGradGradGrad

 Leave Link  103 at Wed Apr 20 15:07:32 2022, MaxMem=  2621440000 cpu:         2.8
 (Enter /mnt/opt/groups/app-gaussian//g09/l202.exe)
                          Input orientation:                          
 ---------------------------------------------------------------------
 Center     Atomic      Atomic             Coordinates (Angstroms)
 Number     Number       Type             X           Y           Z
 ---------------------------------------------------------------------
      1          6           0       -0.310539    1.520893   -0.404363
      2          6           0       -1.544655    0.759478    0.111327
      3          6           0       -1.544553   -0.759673   -0.111341
      4          6           0        0.967402    1.245055    0.410792
      5          6           0       -0.310347   -1.520929    0.404368
      6          6           0        1.779116    0.000118   -0.000009
      7          6           0        0.967570   -1.244943   -0.410774
      8          1           0       -0.142216    1.294355   -1.466496
      9          1           0       -1.644203    0.963068    1.187364
     10          1           0       -1.644057   -0.963275   -1.187380
     11          1           0       -0.142065   -1.294366    1.466503
     12          1           0        0.681630    1.161145    1.467801
     13          1           0        2.441782   -0.261255    0.835144
     14          1           0       -0.532704    2.594082   -0.355912
     15          1           0       -2.445665    1.174582   -0.358915
     16          1           0       -2.445517   -1.174895    0.358886
     17          1           0        1.633738    2.114578    0.355684
     18          1           0       -0.532377   -2.594146    0.355919
     19          1           0        2.441701    0.261596   -0.835194
     20          1           0        1.634018   -2.114377   -0.355627
     21          1           0        0.681800   -1.161110   -1.467790
 ---------------------------------------------------------------------
                    Distance matrix (angstroms):
                    1          2          3          4          5
     1  C    0.000000
     2  C    1.539068   0.000000
     3  C    2.609527   1.535383   0.000000
     4  C    1.540681   2.576023   3.255991   0.000000
     5  C    3.147494   2.609530   1.539068   3.046859   0.000000
     6  C    2.615897   3.411229   3.411225   1.541915   2.615906
     7  C    3.046876   3.256005   2.576026   2.622033   1.540681
     8  H    1.098990   2.177718   2.832319   2.181260   3.384409
     9  H    2.150214   1.099643   2.159723   2.739172   2.926174
    10  H    2.926171   2.159722   1.099643   3.774996   2.150214
    11  H    3.384406   2.832321   2.177719   2.965485   1.098990
    12  H    2.149143   2.637747   3.337533   1.098169   3.050972
    13  H    3.505381   4.178216   4.127363   2.150079   3.057214
    14  H    1.097014   2.146655   3.511599   2.158247   4.190559
    15  H    2.163506   1.097842   2.148171   3.499492   3.522494
    16  H    3.522491   2.148170   1.097842   4.184121   2.163506
    17  H    2.170334   3.463840   4.310565   1.096864   4.122953
    18  H    4.190559   3.511599   2.146654   4.122113   1.097014
    19  H    3.057168   4.127327   4.178179   2.166386   3.505378
    20  H    4.122968   4.310575   3.463844   3.509638   2.170330
    21  H    3.051025   3.337569   2.637755   3.065985   2.149139
                    6          7          8          9         10
     6  C    0.000000
     7  C    1.541919   0.000000
     8  H    2.741742   2.965503   0.000000
     9  H    3.749166   3.775012   3.067359   0.000000
    10  H    3.749146   2.739169   2.725863   3.057811   0.000000
    11  H    2.741767   2.181262   3.912028   2.725867   3.067359
    12  H    2.169545   3.065953   3.050667   2.351038   4.119705
    13  H    1.097690   2.166393   3.794011   4.279988   4.612756
    14  H    3.492825   4.122129   1.753616   2.505461   3.818539
    15  H    4.399654   4.184132   2.558703   1.754440   2.428860
    16  H    4.399658   3.499492   3.838543   2.428861   1.754439
    17  H    2.149091   3.509647   2.673409   3.572473   4.753753
    18  H    3.492835   2.158242   4.312061   3.818538   2.505463
    19  H    1.097690   2.150083   2.853377   4.612745   4.279926
    20  H    2.149095   1.096864   4.001062   4.753759   3.572482
    21  H    2.169547   1.098169   2.590041   4.119741   2.351038
                   11         12         13         14         15
    11  H    0.000000
    12  H    2.589983   0.000000
    13  H    2.853454   2.349811   0.000000
    14  H    4.312056   2.617985   4.291752   0.000000
    15  H    3.838545   3.621747   5.232069   2.382102   0.000000
    16  H    2.558706   4.057810   4.994722   4.286604   2.456680
    17  H    4.001037   1.747097   2.554877   2.330185   4.246855
    18  H    1.753616   4.100282   3.810205   5.236833   4.286603
    19  H    3.794032   3.034934   1.750258   3.810157   4.994671
    20  H    2.673397   3.867943   2.346163   5.183076   5.240332
    21  H    3.050670   3.743069   3.034927   4.100336   4.057844
                   16         17         18         19         20
    16  H    0.000000
    17  H    5.240321   0.000000
    18  H    2.382097   5.183063   0.000000
    19  H    5.232039   2.346175   4.291754   0.000000
    20  H    4.246853   4.288359   2.330182   2.554913   0.000000
    21  H    3.621746   3.867994   2.617964   2.349792   1.747096
                   21
    21  H    0.000000
 Stoichiometry    C7H14
 Framework group  C1[X(C7H14)]
 Deg. of freedom    57
 Full point group                 C1      NOp   1
 RotChk:  IX=0 Diff= 2.91D-05
 Largest Abelian subgroup         C1      NOp   1
 Largest concise Abelian subgroup C1      NOp   1
                         Standard orientation:                         
 ---------------------------------------------------------------------
 Center     Atomic      Atomic             Coordinates (Angstroms)
 Number     Number       Type             X           Y           Z
 ---------------------------------------------------------------------
      1          6           0        0.310642   -1.520620   -0.405445
      2          6           0        1.544794   -0.759633    0.110788
      3          6           0        1.544766    0.759677   -0.110797
      4          6           0       -0.967288   -1.245300    0.409904
      5          6           0        0.310596    1.520625    0.405452
      6          6           0       -1.778941   -0.000033   -0.000012
      7          6           0       -0.967333    1.245282   -0.409889
      8          1           0        0.142330   -1.293318   -1.467417
      9          1           0        1.644330   -0.963994    1.186680
     10          1           0        1.644281    0.964040   -1.186691
     11          1           0        0.142301    1.293315    1.467425
     12          1           0       -0.681514   -1.162157    1.466973
     13          1           0       -2.441595    0.260778    0.835327
     14          1           0        0.532754   -2.593854   -0.357757
     15          1           0        2.445784   -1.174445   -0.359747
     16          1           0        2.445749    1.174520    0.359726
     17          1           0       -1.633666   -2.114752    0.354176
     18          1           0        0.532678    2.593866    0.357767
     19          1           0       -2.441537   -0.260883   -0.835383
     20          1           0       -1.633740    2.114709   -0.354124
     21          1           0       -0.681566    1.162187   -1.466964
 ---------------------------------------------------------------------
 Rotational constants (GHZ):      3.1198131      2.8322387      1.7045092
 Leave Link  202 at Wed Apr 20 15:07:32 2022, MaxMem=  2621440000 cpu:         0.1
 (Enter /mnt/opt/groups/app-gaussian//g09/l301.exe)
 Standard basis: 6-31G(d,p) (6D, 7F)
 Ernie: Thresh=  0.10000D-02 Tol=  0.10000D-05 Strict=F.
 There are   175 symmetry adapted cartesian basis functions of A   symmetry.
 There are   175 symmetry adapted basis functions of A   symmetry.
   175 basis functions,   294 primitive gaussians,   175 cartesian basis functions
    28 alpha electrons       28 beta electrons
       nuclear repulsion energy       328.1300637716 Hartrees.
 IExCor=  402 DFT=T Ex+Corr=B3LYP ExCW=0 ScaHFX=  0.200000
 ScaDFX=  0.800000  0.720000  1.000000  0.810000 ScalE2=  1.000000  1.000000
 IRadAn=      5 IRanWt=     -1 IRanGd=            0 ICorTp=0 IEmpDi=131
 NAtoms=   21 NActive=   21 NUniq=   21 SFac= 1.00D+00 NAtFMM=   60 NAOKFM=F Big=F
 Integral buffers will be    131072 words long.
 Raffenetti 2 integral format.
 Two-electron integral symmetry is turned on.
 R6Disp:  Grimme-D3 Dispersion energy=       -0.0169115176 Hartrees.
 Nuclear repulsion after empirical dispersion term =      328.1131522540 Hartrees.
 Leave Link  301 at Wed Apr 20 15:07:32 2022, MaxMem=  2621440000 cpu:         0.9
 (Enter /mnt/opt/groups/app-gaussian//g09/l302.exe)
 NPDir=0 NMtPBC=     1 NCelOv=     1 NCel=       1 NClECP=     1 NCelD=      1
         NCelK=      1 NCelE2=     1 NClLst=     1 CellRange=     0.0.
 One-electron integrals computed using PRISM.
 NBasis=   175 RedAO= T EigKep=  3.36D-03  NBF=   175
 NBsUse=   175 1.00D-06 EigRej= -1.00D+00 NBFU=   175
 Precomputing XC quadrature grid using
 IXCGrd= 4 IRadAn=           5 IRanWt=          -1 IRanGd=           0 AccXCQ= 0.00D+00.
 Generated NRdTot=       0 NPtTot=           0 NUsed=           0 NTot=          32
 NSgBfM=   175   175   175   175   175 MxSgAt=    21 MxSgA2=    21.
 Leave Link  302 at Wed Apr 20 15:07:33 2022, MaxMem=  2621440000 cpu:        14.9
 (Enter /mnt/opt/groups/app-gaussian//g09/l303.exe)
 DipDrv:  MaxL=1.
 Leave Link  303 at Wed Apr 20 15:07:33 2022, MaxMem=  2621440000 cpu:         0.5
 (Enter /mnt/opt/groups/app-gaussian//g09/l401.exe)
 Initial guess from the checkpoint file:  "/scratch/8009948.torquesrv1.cis.gov.pl/Gau-16280.chk"
 B after Tr=     0.000000    0.000000    0.000000
         Rot=    1.000000    0.000021    0.000000    0.000010 Ang=   0.00 deg.
 Guess basis will be translated and rotated to current coordinates.
 JPrj=2 DoOrth=T DoCkMO=T.
 Leave Link  401 at Wed Apr 20 15:07:33 2022, MaxMem=  2621440000 cpu:         2.5
 (Enter /mnt/opt/groups/app-gaussian//g09/l502.exe)
 Closed shell SCF:
 Using DIIS extrapolation, IDIIS=    10.
 Two-electron integrals replicated using symmetry.
 Keep R1 ints in memory in canonical form, NReq=121664238.
 IVT=      350738 IEndB=      350738 NGot=  2621440000 MDV=  2502501563
 LenX=  2502501563 LenY=  2502470497
 Requested convergence on RMS density matrix=1.00D-08 within 500 cycles.
 Requested convergence on MAX density matrix=1.00D-06.
 Requested convergence on             energy=1.00D-06.
 Level shift goal  0.100 maximum shift  0.100.
 No special actions if energy rises.
 Dynamic level shift is on during FON iterations.
 FoFCou: FMM=F IPFlag=           0 FMFlag=           0 FMFlg1=           0
         NFxFlg=           0 DoJE=F BraDBF=F KetDBF=F FulRan=T
         wScrn=  0.000000 ICntrl=     600 IOpCl=  0 I1Cent=           0 NGrid=           0
         NMat0=    1 NMatS0=  15400 NMatT0=    0 NMatD0=    1 NMtDS0=    0 NMtDT0=    0
 Symmetry not used in FoFCou.

 Cycle   1  Pass 1  IDiag  1:
 E= -275.219922745265    
 DIIS: error= 1.96D-04 at cycle   1 NSaved=   1.
 NSaved= 1 IEnMin= 1 EnMin= -275.219922745265     IErMin= 1 ErrMin= 1.96D-04
 ErrMax= 1.96D-04  0.00D+00 EMaxC= 1.00D+00 BMatC= 8.22D-06 BMatP= 8.22D-06
 IDIUse=1 WtCom= 1.00D+00 WtEn= 0.00D+00
 Coeff-Com:  0.100D+01
 Coeff:      0.100D+01
 Gap=     1.834 Goal=     0.100 Shift=    0.000
 RMSDP=2.43D-05 MaxDP=4.93D-04              OVMax= 8.89D-04

 Cycle   2  Pass 1  IDiag  1:
 E= -275.219938206801     Delta-E=       -0.000015461537 Rises=F Damp=F
 DIIS: error= 1.80D-05 at cycle   2 NSaved=   2.
 NSaved= 2 IEnMin= 2 EnMin= -275.219938206801     IErMin= 2 ErrMin= 1.80D-05
 ErrMax= 1.80D-05  0.00D+00 EMaxC= 1.00D+00 BMatC= 9.08D-08 BMatP= 8.22D-06
 IDIUse=1 WtCom= 1.00D+00 WtEn= 0.00D+00
 Coeff-Com: -0.737D-01 0.107D+01
 Coeff:     -0.737D-01 0.107D+01
 Gap=     0.378 Goal=     0.100 Shift=    0.000
 RMSDP=3.49D-06 MaxDP=6.50D-05 DE=-1.55D-05 OVMax= 1.28D-04

 Cycle   3  Pass 1  IDiag  1:
 E= -275.219938360795     Delta-E=       -0.000000153993 Rises=F Damp=F
 DIIS: error= 6.41D-06 at cycle   3 NSaved=   3.
 NSaved= 3 IEnMin= 3 EnMin= -275.219938360795     IErMin= 3 ErrMin= 6.41D-06
 ErrMax= 6.41D-06  0.00D+00 EMaxC= 1.00D+00 BMatC= 2.02D-08 BMatP= 9.08D-08
 IDIUse=1 WtCom= 1.00D+00 WtEn= 0.00D+00
 Coeff-Com: -0.323D-01 0.393D+00 0.639D+00
 Coeff:     -0.323D-01 0.393D+00 0.639D+00
 Gap=     0.378 Goal=     0.100 Shift=    0.000
 RMSDP=1.06D-06 MaxDP=2.22D-05 DE=-1.54D-07 OVMax= 3.08D-05

 Cycle   4  Pass 1  IDiag  1:
 E= -275.219938377810     Delta-E=       -0.000000017016 Rises=F Damp=F
 DIIS: error= 2.78D-06 at cycle   4 NSaved=   4.
 NSaved= 4 IEnMin= 4 EnMin= -275.219938377810     IErMin= 4 ErrMin= 2.78D-06
 ErrMax= 2.78D-06  0.00D+00 EMaxC= 1.00D+00 BMatC= 3.19D-09 BMatP= 2.02D-08
 IDIUse=1 WtCom= 1.00D+00 WtEn= 0.00D+00
 Coeff-Com: -0.921D-02 0.993D-01 0.315D+00 0.595D+00
 Coeff:     -0.921D-02 0.993D-01 0.315D+00 0.595D+00
 Gap=     0.378 Goal=     0.100 Shift=    0.000
 RMSDP=3.75D-07 MaxDP=9.36D-06 DE=-1.70D-08 OVMax= 1.15D-05

 Cycle   5  Pass 1  IDiag  1:
 E= -275.219938381005     Delta-E=       -0.000000003195 Rises=F Damp=F
 DIIS: error= 5.18D-07 at cycle   5 NSaved=   5.
 NSaved= 5 IEnMin= 5 EnMin= -275.219938381005     IErMin= 5 ErrMin= 5.18D-07
 ErrMax= 5.18D-07  0.00D+00 EMaxC= 1.00D+00 BMatC= 6.76D-11 BMatP= 3.19D-09
 IDIUse=1 WtCom= 1.00D+00 WtEn= 0.00D+00
 Coeff-Com: -0.267D-03-0.913D-03 0.417D-01 0.170D+00 0.789D+00
 Coeff:     -0.267D-03-0.913D-03 0.417D-01 0.170D+00 0.789D+00
 Gap=     0.378 Goal=     0.100 Shift=    0.000
 RMSDP=6.60D-08 MaxDP=1.04D-06 DE=-3.19D-09 OVMax= 1.94D-06

 Cycle   6  Pass 1  IDiag  1:
 E= -275.219938381075     Delta-E=       -0.000000000070 Rises=F Damp=F
 DIIS: error= 1.20D-07 at cycle   6 NSaved=   6.
 NSaved= 6 IEnMin= 6 EnMin= -275.219938381075     IErMin= 6 ErrMin= 1.20D-07
 ErrMax= 1.20D-07  0.00D+00 EMaxC= 1.00D+00 BMatC= 3.40D-12 BMatP= 6.76D-11
 IDIUse=1 WtCom= 1.00D+00 WtEn= 0.00D+00
 Coeff-Com:  0.175D-03-0.345D-02 0.530D-02 0.456D-01 0.284D+00 0.669D+00
 Coeff:      0.175D-03-0.345D-02 0.530D-02 0.456D-01 0.284D+00 0.669D+00
 Gap=     0.378 Goal=     0.100 Shift=    0.000
 RMSDP=1.49D-08 MaxDP=3.79D-07 DE=-6.97D-11 OVMax= 4.63D-07

 Cycle   7  Pass 1  IDiag  1:
 E= -275.219938381078     Delta-E=       -0.000000000003 Rises=F Damp=F
 DIIS: error= 5.13D-08 at cycle   7 NSaved=   7.
 NSaved= 7 IEnMin= 7 EnMin= -275.219938381078     IErMin= 7 ErrMin= 5.13D-08
 ErrMax= 5.13D-08  0.00D+00 EMaxC= 1.00D+00 BMatC= 5.73D-13 BMatP= 3.40D-12
 IDIUse=1 WtCom= 1.00D+00 WtEn= 0.00D+00
 Coeff-Com:  0.863D-04-0.141D-02-0.521D-03 0.958D-02 0.777D-01 0.343D+00
 Coeff-Com:  0.572D+00
 Coeff:      0.863D-04-0.141D-02-0.521D-03 0.958D-02 0.777D-01 0.343D+00
 Coeff:      0.572D+00
 Gap=     0.378 Goal=     0.100 Shift=    0.000
 RMSDP=5.22D-09 MaxDP=1.45D-07 DE=-3.18D-12 OVMax= 1.43D-07

 SCF Done:  E(RB3LYP) =  -275.219938381     A.U. after    7 cycles
            NFock=  7  Conv=0.52D-08     -V/T= 2.0103
 KE= 2.724147203761D+02 PE=-1.291812973763D+03 EE= 4.160651627522D+02
 Leave Link  502 at Wed Apr 20 15:07:42 2022, MaxMem=  2621440000 cpu:       163.1
 (Enter /mnt/opt/groups/app-gaussian//g09/l701.exe)
 Compute integral first derivatives.
 ... and contract with generalized density number  0.
 R6Disp: Adding Grimme-D3 dispersion energy 1st derivatives to the gradient.
 Leave Link  701 at Wed Apr 20 15:07:43 2022, MaxMem=  2621440000 cpu:         8.0
 (Enter /mnt/opt/groups/app-gaussian//g09/l702.exe)
 L702 exits ... SP integral derivatives will be done elsewhere.
 Leave Link  702 at Wed Apr 20 15:07:43 2022, MaxMem=  2621440000 cpu:         0.3
 (Enter /mnt/opt/groups/app-gaussian//g09/l703.exe)
 Compute integral first derivatives, UseDBF=F ICtDFT=           0.
 Integral derivatives from FoFJK, PRISM(SPDF).
 Calling FoFJK, ICntrl=      2127 FMM=F ISym2X=0 I1Cent= 0 IOpClX= 0 NMat=1 NMatS=1 NMatT=0.
 FoFJK:  IHMeth= 1 ICntrl=    2127 DoSepK=F KAlg= 0 I1Cent=   0 FoldK=F
 IRaf=         0 NMat=   1 IRICut=       1 DoRegI=T DoRafI=F ISym2E= 0.
 FoFCou: FMM=F IPFlag=           0 FMFlag=      100000 FMFlg1=         800
         NFxFlg=           0 DoJE=F BraDBF=F KetDBF=F FulRan=T
         wScrn=  0.000000 ICntrl=    2127 IOpCl=  0 I1Cent=           0 NGrid=           0
         NMat0=    1 NMatS0=      1 NMatT0=    0 NMatD0=    1 NMtDS0=    0 NMtDT0=    0
 Symmetry not used in FoFCou.
 Leave Link  703 at Wed Apr 20 15:07:46 2022, MaxMem=  2621440000 cpu:        60.3
 (Enter /mnt/opt/groups/app-gaussian//g09/l716.exe)
 Dipole        =-2.52406904D-04 6.51492139D-07 4.60644499D-07
 ***** Axes restored to original set *****
 -------------------------------------------------------------------
 Center     Atomic                   Forces (Hartrees/Bohr)
 Number     Number              X              Y              Z
 -------------------------------------------------------------------
      1        6           0.000007621    0.000026844   -0.000059269
      2        6          -0.000000758    0.000021308    0.000076332
      3        6          -0.000000780   -0.000021425   -0.000076350
      4        6          -0.000011728   -0.000007359    0.000052557
      5        6           0.000007566   -0.000026855    0.000059372
      6        6           0.000023634   -0.000000389   -0.000000017
      7        6          -0.000011420    0.000007751   -0.000052580
      8        1          -0.000001810    0.000026496    0.000011328
      9        1          -0.000003955    0.000009529   -0.000019581
     10        1          -0.000003955   -0.000009536    0.000019576
     11        1          -0.000001728   -0.000026370   -0.000011316
     12        1           0.000004518    0.000014598   -0.000022147
     13        1          -0.000000995    0.000007422   -0.000004876
     14        1           0.000008903   -0.000019547   -0.000006496
     15        1           0.000009073   -0.000001882   -0.000008954
     16        1           0.000009067    0.000001913    0.000008957
     17        1          -0.000023015    0.000018689    0.000007239
     18        1           0.000008839    0.000019548    0.000006602
     19        1          -0.000000783   -0.000007614    0.000004917
     20        1          -0.000022805   -0.000018631   -0.000007395
     21        1           0.000004513   -0.000014488    0.000022102
 -------------------------------------------------------------------
 Cartesian Forces:  Max     0.000076350 RMS     0.000023594
 Leave Link  716 at Wed Apr 20 15:07:46 2022, MaxMem=  2621440000 cpu:         0.4
 (Enter /mnt/opt/groups/app-gaussian//g09/l103.exe)

 GradGradGradGradGradGradGradGradGradGradGradGradGradGradGradGradGradGrad
 Berny optimization.
 Using GEDIIS/GDIIS optimizer.
 FormGI is forming the generalized inverse of G from B-inverse, IUseBI=4.
 Internal  Forces:  Max     0.000046828 RMS     0.000012617
 Search for a local minimum.
 Step number   3 out of a maximum of  126
 All quantities printed in internal units (Hartrees-Bohrs-Radians)
 RMS Force = .12617D-04 SwitMx=.10000D-02 MixMth= 2
 Mixed Optimization -- En-DIIS/RFO-DIIS
 Swapping is turned off.
 Update second derivatives using D2CorX and points    1    2    3
 DE= -3.82D-06 DEPred=-3.71D-06 R= 1.03D+00
 TightC=F SS=  1.41D+00  RLast= 2.88D-02 DXNew= 5.3413D-01 8.6352D-02
 Trust test= 1.03D+00 RLast= 2.88D-02 DXMaxT set to 3.18D-01
 ITU=  1  1  0
     Eigenvalues ---    0.00233   0.00387   0.00552   0.00560   0.01757
     Eigenvalues ---    0.01792   0.03088   0.03161   0.03371   0.04068
     Eigenvalues ---    0.04175   0.04473   0.04593   0.04699   0.04707
     Eigenvalues ---    0.05171   0.05469   0.05821   0.06772   0.07344
     Eigenvalues ---    0.07863   0.08464   0.08481   0.08880   0.08886
     Eigenvalues ---    0.08892   0.08928   0.09103   0.12391   0.12464
     Eigenvalues ---    0.12640   0.12688   0.14890   0.16535   0.20901
     Eigenvalues ---    0.21926   0.27200   0.27224   0.27600   0.28340
     Eigenvalues ---    0.28559   0.28854   0.30758   0.33661   0.33713
     Eigenvalues ---    0.33740   0.33774   0.33868   0.33881   0.33912
     Eigenvalues ---    0.33913   0.33933   0.33935   0.33963   0.33993
     Eigenvalues ---    0.34010   0.34027
 En-DIIS/RFO-DIIS IScMMF=        0 using points:     3    2    1
 RFO step:  Lambda=-5.07008661D-08.
 NNeg= 0 NP= 3 Switch=  2.50D-03 Rises=F DC=  4.68D-05 SmlDif=  1.00D-05
 RMS Error=  0.3684185121D-04 NUsed= 3 EDIIS=F
 DidBck=F Rises=F RFO-DIIS coefs:    1.03842   -0.04766    0.00925
 Iteration  1 RMS(Cart)=  0.00036129 RMS(Int)=  0.00000017
 Iteration  2 RMS(Cart)=  0.00000009 RMS(Int)=  0.00000016
 ITry= 1 IFail=0 DXMaxC= 1.34D-03 DCOld= 1.00D+10 DXMaxT= 3.18D-01 DXLimC= 3.00D+00 Rises=F
 Variable       Old X    -DE/DX   Delta X   Delta X   Delta X     New X
                                 (Linear)    (Quad)   (Total)
    R1        2.90842   0.00001   0.00005   0.00003   0.00008   2.90850
    R2        2.91147   0.00000   0.00008  -0.00008   0.00000   2.91147
    R3        2.07679  -0.00002  -0.00001  -0.00005  -0.00006   2.07673
    R4        2.07306  -0.00002  -0.00001  -0.00006  -0.00007   2.07299
    R5        2.90145   0.00005   0.00005   0.00015   0.00020   2.90166
    R6        2.07802  -0.00002   0.00000  -0.00005  -0.00005   2.07797
    R7        2.07462   0.00000   0.00000  -0.00001  -0.00002   2.07461
    R8        2.90842   0.00001   0.00005   0.00003   0.00008   2.90850
    R9        2.07802  -0.00002   0.00000  -0.00005  -0.00005   2.07797
   R10        2.07462   0.00000   0.00000  -0.00001  -0.00002   2.07461
   R11        2.91380   0.00005   0.00003   0.00011   0.00014   2.91393
   R12        2.07524  -0.00002  -0.00001  -0.00006  -0.00007   2.07517
   R13        2.07277   0.00000  -0.00001   0.00000   0.00000   2.07277
   R14        2.91146   0.00000   0.00008  -0.00007   0.00000   2.91147
   R15        2.07679  -0.00002  -0.00001  -0.00005  -0.00006   2.07673
   R16        2.07306  -0.00002  -0.00001  -0.00006  -0.00007   2.07299
   R17        2.91380   0.00005   0.00003   0.00010   0.00013   2.91394
   R18        2.07433  -0.00001   0.00000  -0.00002  -0.00002   2.07431
   R19        2.07433  -0.00001   0.00000  -0.00002  -0.00002   2.07431
   R20        2.07277   0.00000  -0.00001   0.00000   0.00000   2.07277
   R21        2.07524  -0.00002  -0.00001  -0.00006  -0.00007   2.07517
    A1        1.98151  -0.00003   0.00000  -0.00024  -0.00024   1.98127
    A2        1.92268   0.00002  -0.00001   0.00022   0.00022   1.92289
    A3        1.88262   0.00001   0.00000   0.00001   0.00001   1.88263
    A4        1.92559   0.00001   0.00002   0.00011   0.00013   1.92572
    A5        1.89627   0.00001   0.00002  -0.00005  -0.00003   1.89625
    A6        1.84976  -0.00001  -0.00004  -0.00006  -0.00010   1.84966
    A7        2.02734   0.00001   0.00001   0.00009   0.00010   2.02744
    A8        1.88480   0.00000   0.00001   0.00001   0.00001   1.88481
    A9        1.90447  -0.00001   0.00000  -0.00014  -0.00015   1.90432
   A10        1.90192   0.00000   0.00001   0.00012   0.00013   1.90205
   A11        1.88814   0.00000   0.00000  -0.00010  -0.00010   1.88805
   A12        1.84922   0.00000  -0.00003   0.00002  -0.00001   1.84920
   A13        2.02734   0.00001   0.00001   0.00009   0.00010   2.02744
   A14        1.90191   0.00000   0.00001   0.00012   0.00013   1.90205
   A15        1.88814   0.00000   0.00000  -0.00010  -0.00010   1.88805
   A16        1.88480   0.00000   0.00001   0.00001   0.00001   1.88481
   A17        1.90447  -0.00001   0.00000  -0.00014  -0.00015   1.90432
   A18        1.84922   0.00000  -0.00003   0.00002  -0.00001   1.84920
   A19        2.02667  -0.00001   0.00000  -0.00012  -0.00012   2.02655
   A20        1.88293   0.00001   0.00004  -0.00006  -0.00001   1.88292
   A21        1.91281  -0.00002   0.00001  -0.00015  -0.00013   1.91268
   A22        1.90894   0.00001  -0.00002   0.00011   0.00008   1.90902
   A23        1.88269   0.00003   0.00001   0.00027   0.00028   1.88297
   A24        1.84109  -0.00001  -0.00005  -0.00005  -0.00010   1.84099
   A25        1.98151  -0.00003   0.00000  -0.00024  -0.00024   1.98127
   A26        1.92268   0.00002  -0.00001   0.00022   0.00021   1.92289
   A27        1.88261   0.00001   0.00000   0.00001   0.00001   1.88263
   A28        1.92559   0.00001   0.00002   0.00011   0.00013   1.92572
   A29        1.89627   0.00001   0.00002  -0.00005  -0.00002   1.89625
   A30        1.84976  -0.00001  -0.00004  -0.00005  -0.00010   1.84966
   A31        2.03292   0.00001  -0.00002  -0.00011  -0.00013   2.03279
   A32        1.88321   0.00000   0.00002  -0.00001   0.00001   1.88322
   A33        1.90514  -0.00001  -0.00001   0.00007   0.00007   1.90520
   A34        1.90514  -0.00001  -0.00001   0.00007   0.00006   1.90520
   A35        1.88321   0.00000   0.00002  -0.00002   0.00001   1.88322
   A36        1.84544   0.00000  -0.00001   0.00001  -0.00001   1.84543
   A37        2.02668  -0.00001   0.00000  -0.00012  -0.00012   2.02656
   A38        1.91280  -0.00002   0.00001  -0.00014  -0.00013   1.91267
   A39        1.88292   0.00001   0.00004  -0.00006  -0.00001   1.88291
   A40        1.88269   0.00003   0.00001   0.00027   0.00028   1.88297
   A41        1.90894   0.00001  -0.00002   0.00011   0.00008   1.90902
   A42        1.84109  -0.00001  -0.00005  -0.00005  -0.00010   1.84099
    D1       -1.22816  -0.00001   0.00005   0.00010   0.00015  -1.22801
    D2        0.91345   0.00001   0.00008   0.00033   0.00041   0.91386
    D3        2.91593   0.00000   0.00004   0.00028   0.00033   2.91626
    D4        0.94129   0.00000   0.00007   0.00025   0.00032   0.94161
    D5        3.08290   0.00001   0.00010   0.00048   0.00058   3.08348
    D6       -1.19780   0.00000   0.00007   0.00043   0.00049  -1.19731
    D7        2.95275   0.00000   0.00002   0.00031   0.00033   2.95308
    D8       -1.18882   0.00001   0.00004   0.00054   0.00058  -1.18824
    D9        0.81366   0.00000   0.00001   0.00049   0.00050   0.81416
   D10        1.49319   0.00000   0.00003   0.00032   0.00035   1.49354
   D11       -0.65572   0.00000   0.00002   0.00032   0.00034  -0.65538
   D12       -2.65192   0.00001   0.00005   0.00048   0.00053  -2.65140
   D13       -0.67468   0.00000   0.00002   0.00012   0.00014  -0.67454
   D14       -2.82359  -0.00001   0.00001   0.00011   0.00012  -2.82347
   D15        1.46339   0.00000   0.00004   0.00028   0.00031   1.46370
   D16       -2.69545   0.00000   0.00005   0.00015   0.00020  -2.69526
   D17        1.43882  -0.00001   0.00004   0.00014   0.00018   1.43901
   D18       -0.55738   0.00001   0.00007   0.00031   0.00037  -0.55701
   D19        0.93193   0.00001  -0.00008  -0.00024  -0.00032   0.93161
   D20       -1.20069   0.00001  -0.00010  -0.00041  -0.00051  -1.20120
   D21        3.07957   0.00000  -0.00007  -0.00044  -0.00051   3.07906
   D22       -1.20068   0.00001  -0.00010  -0.00041  -0.00051  -1.20120
   D23        2.94989   0.00000  -0.00013  -0.00058  -0.00071   2.94918
   D24        0.94696   0.00000  -0.00010  -0.00061  -0.00071   0.94625
   D25        3.07957   0.00000  -0.00007  -0.00044  -0.00051   3.07906
   D26        0.94695   0.00000  -0.00010  -0.00061  -0.00071   0.94625
   D27       -1.05598  -0.00001  -0.00007  -0.00064  -0.00071  -1.05669
   D28       -1.22818  -0.00001   0.00005   0.00011   0.00016  -1.22802
   D29        0.94128   0.00000   0.00007   0.00025   0.00033   0.94161
   D30        2.95274   0.00000   0.00002   0.00031   0.00033   2.95307
   D31        0.91344   0.00001   0.00008   0.00034   0.00042   0.91385
   D32        3.08289   0.00001   0.00010   0.00048   0.00058   3.08347
   D33       -1.18883   0.00001   0.00005   0.00054   0.00058  -1.18825
   D34        2.91592   0.00000   0.00005   0.00029   0.00033   2.91625
   D35       -1.19781   0.00000   0.00007   0.00043   0.00050  -1.19731
   D36        0.81365   0.00000   0.00001   0.00049   0.00050   0.81415
   D37       -0.67144  -0.00002  -0.00002  -0.00028  -0.00029  -0.67173
   D38       -2.81997  -0.00002  -0.00001  -0.00028  -0.00029  -2.82027
   D39        1.46568  -0.00001   0.00000  -0.00032  -0.00032   1.46535
   D40        1.46383  -0.00001   0.00003  -0.00036  -0.00033   1.46350
   D41       -0.68471  -0.00001   0.00003  -0.00036  -0.00033  -0.68504
   D42       -2.68224   0.00000   0.00004  -0.00040  -0.00036  -2.68260
   D43       -2.82526   0.00000  -0.00004  -0.00022  -0.00026  -2.82552
   D44        1.30939   0.00000  -0.00003  -0.00022  -0.00025   1.30913
   D45       -0.68815   0.00000  -0.00003  -0.00026  -0.00029  -0.68843
   D46        1.49317   0.00000   0.00003   0.00033   0.00036   1.49353
   D47       -2.65195   0.00001   0.00005   0.00049   0.00054  -2.65141
   D48       -0.65574   0.00000   0.00002   0.00033   0.00035  -0.65540
   D49       -0.67471   0.00000   0.00002   0.00013   0.00015  -0.67456
   D50        1.46336   0.00000   0.00004   0.00029   0.00033   1.46368
   D51       -2.82362  -0.00001   0.00001   0.00013   0.00014  -2.82349
   D52       -2.69548   0.00000   0.00005   0.00016   0.00021  -2.69528
   D53       -0.55741   0.00001   0.00007   0.00032   0.00038  -0.55703
   D54        1.43879  -0.00001   0.00004   0.00016   0.00020   1.43899
   D55       -0.67137  -0.00002  -0.00002  -0.00030  -0.00032  -0.67169
   D56       -2.82519   0.00000  -0.00004  -0.00024  -0.00028  -2.82548
   D57        1.46390  -0.00001   0.00002  -0.00038  -0.00036   1.46354
   D58        1.46575  -0.00001  -0.00001  -0.00035  -0.00035   1.46540
   D59       -0.68807   0.00000  -0.00003  -0.00029  -0.00032  -0.68839
   D60       -2.68217   0.00000   0.00004  -0.00043  -0.00039  -2.68256
   D61       -2.81990  -0.00002  -0.00001  -0.00031  -0.00032  -2.82022
   D62        1.30946   0.00000  -0.00004  -0.00025  -0.00029   1.30918
   D63       -0.68463  -0.00001   0.00003  -0.00039  -0.00036  -0.68499
         Item               Value     Threshold  Converged?
 Maximum Force            0.000047     0.000450     YES
 RMS     Force            0.000013     0.000300     YES
 Maximum Displacement     0.001338     0.001800     YES
 RMS     Displacement     0.000361     0.001200     YES
 Predicted change in Energy=-8.548217D-08
 Optimization completed.
    -- Stationary point found.
                           ----------------------------
                           !   Optimized Parameters   !
                           ! (Angstroms and Degrees)  !
 --------------------------                            --------------------------
 ! Name  Definition              Value          Derivative Info.                !
 --------------------------------------------------------------------------------
 ! R1    R(1,2)                  1.5391         -DE/DX =    0.0                 !
 ! R2    R(1,4)                  1.5407         -DE/DX =    0.0                 !
 ! R3    R(1,8)                  1.099          -DE/DX =    0.0                 !
 ! R4    R(1,14)                 1.097          -DE/DX =    0.0                 !
 ! R5    R(2,3)                  1.5354         -DE/DX =    0.0                 !
 ! R6    R(2,9)                  1.0996         -DE/DX =    0.0                 !
 ! R7    R(2,15)                 1.0978         -DE/DX =    0.0                 !
 ! R8    R(3,5)                  1.5391         -DE/DX =    0.0                 !
 ! R9    R(3,10)                 1.0996         -DE/DX =    0.0                 !
 ! R10   R(3,16)                 1.0978         -DE/DX =    0.0                 !
 ! R11   R(4,6)                  1.5419         -DE/DX =    0.0                 !
 ! R12   R(4,12)                 1.0982         -DE/DX =    0.0                 !
 ! R13   R(4,17)                 1.0969         -DE/DX =    0.0                 !
 ! R14   R(5,7)                  1.5407         -DE/DX =    0.0                 !
 ! R15   R(5,11)                 1.099          -DE/DX =    0.0                 !
 ! R16   R(5,18)                 1.097          -DE/DX =    0.0                 !
 ! R17   R(6,7)                  1.5419         -DE/DX =    0.0                 !
 ! R18   R(6,13)                 1.0977         -DE/DX =    0.0                 !
 ! R19   R(6,19)                 1.0977         -DE/DX =    0.0                 !
 ! R20   R(7,20)                 1.0969         -DE/DX =    0.0                 !
 ! R21   R(7,21)                 1.0982         -DE/DX =    0.0                 !
 ! A1    A(2,1,4)              113.532          -DE/DX =    0.0                 !
 ! A2    A(2,1,8)              110.1613         -DE/DX =    0.0                 !
 ! A3    A(2,1,14)             107.8659         -DE/DX =    0.0                 !
 ! A4    A(4,1,8)              110.3281         -DE/DX =    0.0                 !
 ! A5    A(4,1,14)             108.6485         -DE/DX =    0.0                 !
 ! A6    A(8,1,14)             105.9834         -DE/DX =    0.0                 !
 ! A7    A(1,2,3)              116.158          -DE/DX =    0.0                 !
 ! A8    A(1,2,9)              107.9911         -DE/DX =    0.0                 !
 ! A9    A(1,2,15)             109.118          -DE/DX =    0.0                 !
 ! A10   A(3,2,9)              108.9717         -DE/DX =    0.0                 !
 ! A11   A(3,2,15)             108.1826         -DE/DX =    0.0                 !
 ! A12   A(9,2,15)             105.9523         -DE/DX =    0.0                 !
 ! A13   A(2,3,5)              116.1582         -DE/DX =    0.0                 !
 ! A14   A(2,3,10)             108.9717         -DE/DX =    0.0                 !
 ! A15   A(2,3,16)             108.1826         -DE/DX =    0.0                 !
 ! A16   A(5,3,10)             107.9911         -DE/DX =    0.0                 !
 ! A17   A(5,3,16)             109.1179         -DE/DX =    0.0                 !
 ! A18   A(10,3,16)            105.9523         -DE/DX =    0.0                 !
 ! A19   A(1,4,6)              116.1198         -DE/DX =    0.0                 !
 ! A20   A(1,4,12)             107.8839         -DE/DX =    0.0                 !
 ! A21   A(1,4,17)             109.5958         -DE/DX =    0.0                 !
 ! A22   A(6,4,12)             109.3742         -DE/DX =    0.0                 !
 ! A23   A(6,4,17)             107.8703         -DE/DX =    0.0                 !
 ! A24   A(12,4,17)            105.4867         -DE/DX =    0.0                 !
 ! A25   A(3,5,7)              113.5322         -DE/DX =    0.0                 !
 ! A26   A(3,5,11)             110.1614         -DE/DX =    0.0                 !
 ! A27   A(3,5,18)             107.8658         -DE/DX =    0.0                 !
 ! A28   A(7,5,11)             110.3283         -DE/DX =    0.0                 !
 ! A29   A(7,5,18)             108.6482         -DE/DX =    0.0                 !
 ! A30   A(11,5,18)            105.9833         -DE/DX =    0.0                 !
 ! A31   A(4,6,7)              116.478          -DE/DX =    0.0                 !
 ! A32   A(4,6,13)             107.8997         -DE/DX =    0.0                 !
 ! A33   A(4,6,19)             109.1563         -DE/DX =    0.0                 !
 ! A34   A(7,6,13)             109.1565         -DE/DX =    0.0                 !
 ! A35   A(7,6,19)             107.8998         -DE/DX =    0.0                 !
 ! A36   A(13,6,19)            105.7358         -DE/DX =    0.0                 !
 ! A37   A(5,7,6)              116.1203         -DE/DX =    0.0                 !
 ! A38   A(5,7,20)             109.5956         -DE/DX =    0.0                 !
 ! A39   A(5,7,21)             107.8836         -DE/DX =    0.0                 !
 ! A40   A(6,7,20)             107.8704         -DE/DX =    0.0                 !
 ! A41   A(6,7,21)             109.3741         -DE/DX =    0.0                 !
 ! A42   A(20,7,21)            105.4867         -DE/DX =    0.0                 !
 ! D1    D(4,1,2,3)            -70.3684         -DE/DX =    0.0                 !
 ! D2    D(4,1,2,9)             52.3368         -DE/DX =    0.0                 !
 ! D3    D(4,1,2,15)           167.0707         -DE/DX =    0.0                 !
 ! D4    D(8,1,2,3)             53.9318         -DE/DX =    0.0                 !
 ! D5    D(8,1,2,9)            176.6371         -DE/DX =    0.0                 !
 ! D6    D(8,1,2,15)           -68.6291         -DE/DX =    0.0                 !
 ! D7    D(14,1,2,3)           169.1802         -DE/DX =    0.0                 !
 ! D8    D(14,1,2,9)           -68.1145         -DE/DX =    0.0                 !
 ! D9    D(14,1,2,15)           46.6193         -DE/DX =    0.0                 !
 ! D10   D(2,1,4,6)             85.5536         -DE/DX =    0.0                 !
 ! D11   D(2,1,4,12)           -37.5698         -DE/DX =    0.0                 !
 ! D12   D(2,1,4,17)          -151.9441         -DE/DX =    0.0                 !
 ! D13   D(8,1,4,6)            -38.6563         -DE/DX =    0.0                 !
 ! D14   D(8,1,4,12)          -161.7798         -DE/DX =    0.0                 !
 ! D15   D(8,1,4,17)            83.8459         -DE/DX =    0.0                 !
 ! D16   D(14,1,4,6)          -154.4381         -DE/DX =    0.0                 !
 ! D17   D(14,1,4,12)           82.4385         -DE/DX =    0.0                 !
 ! D18   D(14,1,4,17)          -31.9358         -DE/DX =    0.0                 !
 ! D19   D(1,2,3,5)             53.3956         -DE/DX =    0.0                 !
 ! D20   D(1,2,3,10)           -68.7942         -DE/DX =    0.0                 !
 ! D21   D(1,2,3,16)           176.4463         -DE/DX =    0.0                 !
 ! D22   D(9,2,3,5)            -68.7941         -DE/DX =    0.0                 !
 ! D23   D(9,2,3,10)           169.0161         -DE/DX =    0.0                 !
 ! D24   D(9,2,3,16)            54.2566         -DE/DX =    0.0                 !
 ! D25   D(15,2,3,5)           176.4463         -DE/DX =    0.0                 !
 ! D26   D(15,2,3,10)           54.2565         -DE/DX =    0.0                 !
 ! D27   D(15,2,3,16)          -60.503          -DE/DX =    0.0                 !
 ! D28   D(2,3,5,7)            -70.3693         -DE/DX =    0.0                 !
 ! D29   D(2,3,5,11)            53.9315         -DE/DX =    0.0                 !
 ! D30   D(2,3,5,18)           169.1798         -DE/DX =    0.0                 !
 ! D31   D(10,3,5,7)            52.336          -DE/DX =    0.0                 !
 ! D32   D(10,3,5,11)          176.6368         -DE/DX =    0.0                 !
 ! D33   D(10,3,5,18)          -68.1149         -DE/DX =    0.0                 !
 ! D34   D(16,3,5,7)           167.0698         -DE/DX =    0.0                 !
 ! D35   D(16,3,5,11)          -68.6295         -DE/DX =    0.0                 !
 ! D36   D(16,3,5,18)           46.6188         -DE/DX =    0.0                 !
 ! D37   D(1,4,6,7)            -38.4706         -DE/DX =    0.0                 !
 ! D38   D(1,4,6,13)          -161.5726         -DE/DX =    0.0                 !
 ! D39   D(1,4,6,19)            83.9771         -DE/DX =    0.0                 !
 ! D40   D(12,4,6,7)            83.8713         -DE/DX =    0.0                 !
 ! D41   D(12,4,6,13)          -39.2308         -DE/DX =    0.0                 !
 ! D42   D(12,4,6,19)         -153.681          -DE/DX =    0.0                 !
 ! D43   D(17,4,6,7)          -161.8756         -DE/DX =    0.0                 !
 ! D44   D(17,4,6,13)           75.0224         -DE/DX =    0.0                 !
 ! D45   D(17,4,6,19)          -39.4279         -DE/DX =    0.0                 !
 ! D46   D(3,5,7,6)             85.5521         -DE/DX =    0.0                 !
 ! D47   D(3,5,7,20)          -151.9454         -DE/DX =    0.0                 !
 ! D48   D(3,5,7,21)           -37.5714         -DE/DX =    0.0                 !
 ! D49   D(11,5,7,6)           -38.6582         -DE/DX =    0.0                 !
 ! D50   D(11,5,7,20)           83.8443         -DE/DX =    0.0                 !
 ! D51   D(11,5,7,21)         -161.7817         -DE/DX =    0.0                 !
 ! D52   D(18,5,7,6)          -154.4399         -DE/DX =    0.0                 !
 ! D53   D(18,5,7,20)          -31.9374         -DE/DX =    0.0                 !
 ! D54   D(18,5,7,21)           82.4366         -DE/DX =    0.0                 !
 ! D55   D(4,6,7,5)            -38.4665         -DE/DX =    0.0                 !
 ! D56   D(4,6,7,20)          -161.8716         -DE/DX =    0.0                 !
 ! D57   D(4,6,7,21)            83.8753         -DE/DX =    0.0                 !
 ! D58   D(13,6,7,5)            83.9813         -DE/DX =    0.0                 !
 ! D59   D(13,6,7,20)          -39.4237         -DE/DX =    0.0                 !
 ! D60   D(13,6,7,21)         -153.6769         -DE/DX =    0.0                 !
 ! D61   D(19,6,7,5)          -161.5683         -DE/DX =    0.0                 !
 ! D62   D(19,6,7,20)           75.0267         -DE/DX =    0.0                 !
 ! D63   D(19,6,7,21)          -39.2265         -DE/DX =    0.0                 !
 --------------------------------------------------------------------------------
 Lowest energy point so far.  Saving SCF results.
 GradGradGradGradGradGradGradGradGradGradGradGradGradGradGradGradGradGrad

 Largest change from initial coordinates is atom    8       0.027 Angstoms.
 Leave Link  103 at Wed Apr 20 15:07:46 2022, MaxMem=  2621440000 cpu:         0.6
 (Enter /mnt/opt/groups/app-gaussian//g09/l202.exe)
                          Input orientation:                          
 ---------------------------------------------------------------------
 Center     Atomic      Atomic             Coordinates (Angstroms)
 Number     Number       Type             X           Y           Z
 ---------------------------------------------------------------------
      1          6           0       -0.310539    1.520893   -0.404363
      2          6           0       -1.544655    0.759478    0.111327
      3          6           0       -1.544553   -0.759673   -0.111341
      4          6           0        0.967402    1.245055    0.410792
      5          6           0       -0.310347   -1.520929    0.404368
      6          6           0        1.779116    0.000118   -0.000009
      7          6           0        0.967570   -1.244943   -0.410774
      8          1           0       -0.142216    1.294355   -1.466496
      9          1           0       -1.644203    0.963068    1.187364
     10          1           0       -1.644057   -0.963275   -1.187380
     11          1           0       -0.142065   -1.294366    1.466503
     12          1           0        0.681630    1.161145    1.467801
     13          1           0        2.441782   -0.261255    0.835144
     14          1           0       -0.532704    2.594082   -0.355912
     15          1           0       -2.445665    1.174582   -0.358915
     16          1           0       -2.445517   -1.174895    0.358886
     17          1           0        1.633738    2.114578    0.355684
     18          1           0       -0.532377   -2.594146    0.355919
     19          1           0        2.441701    0.261596   -0.835194
     20          1           0        1.634018   -2.114377   -0.355627
     21          1           0        0.681800   -1.161110   -1.467790
 ---------------------------------------------------------------------
                    Distance matrix (angstroms):
                    1          2          3          4          5
     1  C    0.000000
     2  C    1.539068   0.000000
     3  C    2.609527   1.535383   0.000000
     4  C    1.540681   2.576023   3.255991   0.000000
     5  C    3.147494   2.609530   1.539068   3.046859   0.000000
     6  C    2.615897   3.411229   3.411225   1.541915   2.615906
     7  C    3.046876   3.256005   2.576026   2.622033   1.540681
     8  H    1.098990   2.177718   2.832319   2.181260   3.384409
     9  H    2.150214   1.099643   2.159723   2.739172   2.926174
    10  H    2.926171   2.159722   1.099643   3.774996   2.150214
    11  H    3.384406   2.832321   2.177719   2.965485   1.098990
    12  H    2.149143   2.637747   3.337533   1.098169   3.050972
    13  H    3.505381   4.178216   4.127363   2.150079   3.057214
    14  H    1.097014   2.146655   3.511599   2.158247   4.190559
    15  H    2.163506   1.097842   2.148171   3.499492   3.522494
    16  H    3.522491   2.148170   1.097842   4.184121   2.163506
    17  H    2.170334   3.463840   4.310565   1.096864   4.122953
    18  H    4.190559   3.511599   2.146654   4.122113   1.097014
    19  H    3.057168   4.127327   4.178179   2.166386   3.505378
    20  H    4.122968   4.310575   3.463844   3.509638   2.170330
    21  H    3.051025   3.337569   2.637755   3.065985   2.149139
                    6          7          8          9         10
     6  C    0.000000
     7  C    1.541919   0.000000
     8  H    2.741742   2.965503   0.000000
     9  H    3.749166   3.775012   3.067359   0.000000
    10  H    3.749146   2.739169   2.725863   3.057811   0.000000
    11  H    2.741767   2.181262   3.912028   2.725867   3.067359
    12  H    2.169545   3.065953   3.050667   2.351038   4.119705
    13  H    1.097690   2.166393   3.794011   4.279988   4.612756
    14  H    3.492825   4.122129   1.753616   2.505461   3.818539
    15  H    4.399654   4.184132   2.558703   1.754440   2.428860
    16  H    4.399658   3.499492   3.838543   2.428861   1.754439
    17  H    2.149091   3.509647   2.673409   3.572473   4.753753
    18  H    3.492835   2.158242   4.312061   3.818538   2.505463
    19  H    1.097690   2.150083   2.853377   4.612745   4.279926
    20  H    2.149095   1.096864   4.001062   4.753759   3.572482
    21  H    2.169547   1.098169   2.590041   4.119741   2.351038
                   11         12         13         14         15
    11  H    0.000000
    12  H    2.589983   0.000000
    13  H    2.853454   2.349811   0.000000
    14  H    4.312056   2.617985   4.291752   0.000000
    15  H    3.838545   3.621747   5.232069   2.382102   0.000000
    16  H    2.558706   4.057810   4.994722   4.286604   2.456680
    17  H    4.001037   1.747097   2.554877   2.330185   4.246855
    18  H    1.753616   4.100282   3.810205   5.236833   4.286603
    19  H    3.794032   3.034934   1.750258   3.810157   4.994671
    20  H    2.673397   3.867943   2.346163   5.183076   5.240332
    21  H    3.050670   3.743069   3.034927   4.100336   4.057844
                   16         17         18         19         20
    16  H    0.000000
    17  H    5.240321   0.000000
    18  H    2.382097   5.183063   0.000000
    19  H    5.232039   2.346175   4.291754   0.000000
    20  H    4.246853   4.288359   2.330182   2.554913   0.000000
    21  H    3.621746   3.867994   2.617964   2.349792   1.747096
                   21
    21  H    0.000000
 Stoichiometry    C7H14
 Framework group  C1[X(C7H14)]
 Deg. of freedom    57
 Full point group                 C1      NOp   1
 RotChk:  IX=0 Diff= 1.43D-15
 Largest Abelian subgroup         C1      NOp   1
 Largest concise Abelian subgroup C1      NOp   1
                         Standard orientation:                         
 ---------------------------------------------------------------------
 Center     Atomic      Atomic             Coordinates (Angstroms)
 Number     Number       Type             X           Y           Z
 ---------------------------------------------------------------------
      1          6           0        0.310642   -1.520620   -0.405445
      2          6           0        1.544794   -0.759633    0.110788
      3          6           0        1.544766    0.759677   -0.110797
      4          6           0       -0.967288   -1.245300    0.409904
      5          6           0        0.310596    1.520625    0.405452
      6          6           0       -1.778941   -0.000033   -0.000012
      7          6           0       -0.967333    1.245282   -0.409889
      8          1           0        0.142330   -1.293318   -1.467417
      9          1           0        1.644330   -0.963994    1.186680
     10          1           0        1.644281    0.964040   -1.186691
     11          1           0        0.142301    1.293315    1.467425
     12          1           0       -0.681514   -1.162157    1.466973
     13          1           0       -2.441595    0.260778    0.835327
     14          1           0        0.532754   -2.593854   -0.357757
     15          1           0        2.445784   -1.174445   -0.359747
     16          1           0        2.445749    1.174520    0.359726
     17          1           0       -1.633666   -2.114752    0.354176
     18          1           0        0.532678    2.593866    0.357767
     19          1           0       -2.441537   -0.260883   -0.835383
     20          1           0       -1.633740    2.114709   -0.354124
     21          1           0       -0.681566    1.162187   -1.466964
 ---------------------------------------------------------------------
 Rotational constants (GHZ):      3.1198131      2.8322387      1.7045092
 Leave Link  202 at Wed Apr 20 15:07:46 2022, MaxMem=  2621440000 cpu:         0.1
 (Enter /mnt/opt/groups/app-gaussian//g09/l601.exe)
 Copying SCF densities to generalized density rwf, IOpCl= 0 IROHF=0.

 **********************************************************************

            Population analysis using the SCF density.

 **********************************************************************

 Orbital symmetries:
       Occupied  (A) (A) (A) (A) (A) (A) (A) (A) (A) (A) (A) (A)
                 (A) (A) (A) (A) (A) (A) (A) (A) (A) (A) (A) (A)
                 (A) (A) (A) (A)
       Virtual   (A) (A) (A) (A) (A) (A) (A) (A) (A) (A) (A) (A)
                 (A) (A) (A) (A) (A) (A) (A) (A) (A) (A) (A) (A)
                 (A) (A) (A) (A) (A) (A) (A) (A) (A) (A) (A) (A)
                 (A) (A) (A) (A) (A) (A) (A) (A) (A) (A) (A) (A)
                 (A) (A) (A) (A) (A) (A) (A) (A) (A) (A) (A) (A)
                 (A) (A) (A) (A) (A) (A) (A) (A) (A) (A) (A) (A)
                 (A) (A) (A) (A) (A) (A) (A) (A) (A) (A) (A) (A)
                 (A) (A) (A) (A) (A) (A) (A) (A) (A) (A) (A) (A)
                 (A) (A) (A) (A) (A) (A) (A) (A) (A) (A) (A) (A)
                 (A) (A) (A) (A) (A) (A) (A) (A) (A) (A) (A) (A)
                 (A) (A) (A) (A) (A) (A) (A) (A) (A) (A) (A) (A)
                 (A) (A) (A) (A) (A) (A) (A) (A) (A) (A) (A) (A)
                 (A) (A) (A)
 The electronic state is 1-A.
 Alpha  occ. eigenvalues --  -10.17361 -10.17358 -10.17338 -10.17320 -10.17319
 Alpha  occ. eigenvalues --  -10.17272 -10.17267  -0.81376  -0.75078  -0.74956
 Alpha  occ. eigenvalues --   -0.63921  -0.63848  -0.55423  -0.53812  -0.46972
 Alpha  occ. eigenvalues --   -0.44636  -0.43938  -0.42093  -0.39486  -0.39188
 Alpha  occ. eigenvalues --   -0.36772  -0.36448  -0.32104  -0.31957  -0.31402
 Alpha  occ. eigenvalues --   -0.30251  -0.29762  -0.29720
 Alpha virt. eigenvalues --    0.08063   0.10820   0.11928   0.13588   0.13748
 Alpha virt. eigenvalues --    0.14348   0.16856   0.17646   0.18072   0.18427
 Alpha virt. eigenvalues --    0.18776   0.19314   0.21147   0.21328   0.23249
 Alpha virt. eigenvalues --    0.23856   0.25691   0.26369   0.29019   0.31485
 Alpha virt. eigenvalues --    0.33999   0.50523   0.52274   0.52490   0.53238
 Alpha virt. eigenvalues --    0.54301   0.56148   0.58601   0.60982   0.63390
 Alpha virt. eigenvalues --    0.65350   0.66375   0.68319   0.71496   0.73758
 Alpha virt. eigenvalues --    0.73953   0.75045   0.76755   0.82337   0.83192
 Alpha virt. eigenvalues --    0.83227   0.84601   0.85104   0.87281   0.89319
 Alpha virt. eigenvalues --    0.90738   0.91920   0.92172   0.94012   0.94537
 Alpha virt. eigenvalues --    0.95686   0.95972   0.97660   1.00462   1.01191
 Alpha virt. eigenvalues --    1.05115   1.12243   1.19652   1.30723   1.32557
 Alpha virt. eigenvalues --    1.42296   1.42302   1.46075   1.51209   1.53498
 Alpha virt. eigenvalues --    1.60060   1.62678   1.64080   1.72026   1.73167
 Alpha virt. eigenvalues --    1.75253   1.78503   1.80979   1.83751   1.83766
 Alpha virt. eigenvalues --    1.86846   1.86888   1.87707   1.91801   1.96386
 Alpha virt. eigenvalues --    1.96388   2.04943   2.06063   2.07590   2.08412
 Alpha virt. eigenvalues --    2.12522   2.13660   2.14689   2.18153   2.21790
 Alpha virt. eigenvalues --    2.24324   2.25509   2.26516   2.26685   2.28053
 Alpha virt. eigenvalues --    2.30807   2.33398   2.34088   2.34975   2.36225
 Alpha virt. eigenvalues --    2.41326   2.42080   2.44326   2.45987   2.49773
 Alpha virt. eigenvalues --    2.51614   2.53411   2.61951   2.62080   2.67822
 Alpha virt. eigenvalues --    2.67846   2.69658   2.69715   2.74654   2.76865
 Alpha virt. eigenvalues --    2.79820   2.80257   2.82626   2.84771   2.86158
 Alpha virt. eigenvalues --    2.89400   2.91191   2.93148   2.94264   2.95355
 Alpha virt. eigenvalues --    2.95959   3.20970   3.28287   3.29134   3.31197
 Alpha virt. eigenvalues --    3.35059   3.35346   3.36498   3.43862   3.44118
 Alpha virt. eigenvalues --    3.49126   3.50383   3.50971   3.59332   3.59645
 Alpha virt. eigenvalues --    4.22020   4.37343   4.46647   4.62890   4.69370
 Alpha virt. eigenvalues --    4.74679   4.79559
          Condensed to atoms (all electrons):
               1          2          3          4          5          6
     1  C    4.913870   0.380565  -0.045452   0.372076  -0.007283  -0.043204
     2  C    0.380565   4.897060   0.383219  -0.040197  -0.045452  -0.000306
     3  C   -0.045452   0.383219   4.897061  -0.001477   0.380565  -0.000306
     4  C    0.372076  -0.040197  -0.001477   4.919191   0.000982   0.371817
     5  C   -0.007283  -0.045452   0.380565   0.000982   4.913869  -0.043204
     6  C   -0.043204  -0.000306  -0.000306   0.371817  -0.043204   4.907887
     7  C    0.000983  -0.001477  -0.040197  -0.050988   0.372077   0.371814
     8  H    0.380795  -0.040528  -0.005550  -0.043536  -0.000423  -0.006769
     9  H   -0.042845   0.380910  -0.039964  -0.010205  -0.005260   0.000040
    10  H   -0.005260  -0.039964   0.380909  -0.000361  -0.042845   0.000040
    11  H   -0.000423  -0.005550  -0.040528  -0.000864   0.380795  -0.006769
    12  H   -0.046425  -0.009851  -0.000676   0.384226   0.002275  -0.037822
    13  H    0.005025  -0.000131  -0.000180  -0.035694  -0.003004   0.379369
    14  H    0.374215  -0.032845   0.004857  -0.033129   0.000040   0.004938
    15  H   -0.034178   0.372451  -0.033679   0.005110   0.005262  -0.000145
    16  H    0.005262  -0.033678   0.372451  -0.000166  -0.034178  -0.000145
    17  H   -0.032714   0.004229   0.000030   0.375048  -0.000162  -0.033369
    18  H    0.000040   0.004857  -0.032846  -0.000098   0.374215   0.004938
    19  H   -0.003005  -0.000180  -0.000131  -0.036614   0.005025   0.379370
    20  H   -0.000162   0.000030   0.004229   0.005234  -0.032714  -0.033369
    21  H    0.002275  -0.000676  -0.009851  -0.002965  -0.046425  -0.037822
               7          8          9         10         11         12
     1  C    0.000983   0.380795  -0.042845  -0.005260  -0.000423  -0.046425
     2  C   -0.001477  -0.040528   0.380910  -0.039964  -0.005550  -0.009851
     3  C   -0.040197  -0.005550  -0.039964   0.380909  -0.040528  -0.000676
     4  C   -0.050988  -0.043536  -0.010205  -0.000361  -0.000864   0.384226
     5  C    0.372077  -0.000423  -0.005260  -0.042845   0.380795   0.002275
     6  C    0.371814  -0.006769   0.000040   0.000040  -0.006769  -0.037822
     7  C    4.919193  -0.000864  -0.000361  -0.010205  -0.043536  -0.002966
     8  H   -0.000864   0.648757   0.006204   0.004166   0.000163   0.006005
     9  H   -0.000361   0.006204   0.652678   0.006245   0.004166   0.007888
    10  H   -0.010205   0.004166   0.006245   0.652678   0.006204   0.000072
    11  H   -0.043536   0.000163   0.004166   0.006204   0.648757   0.001133
    12  H   -0.002966   0.006005   0.007888   0.000072   0.001133   0.648213
    13  H   -0.036613   0.000072  -0.000012   0.000007   0.002637  -0.009182
    14  H   -0.000098  -0.037886  -0.002802  -0.000037  -0.000024   0.000098
    15  H   -0.000166  -0.002157  -0.037774  -0.006027   0.000009   0.000219
    16  H    0.005110   0.000009  -0.006027  -0.037774  -0.002157  -0.000045
    17  H    0.005235   0.000452   0.000194  -0.000001  -0.000044  -0.038214
    18  H   -0.033129  -0.000024  -0.000037  -0.002802  -0.037886  -0.000049
    19  H   -0.035694   0.002638   0.000007  -0.000012   0.000072   0.005894
    20  H    0.375049  -0.000044  -0.000001   0.000194   0.000452  -0.000037
    21  H    0.384226   0.001133   0.000072   0.007888   0.006005  -0.000163
              13         14         15         16         17         18
     1  C    0.005025   0.374215  -0.034178   0.005262  -0.032714   0.000040
     2  C   -0.000131  -0.032845   0.372451  -0.033678   0.004229   0.004857
     3  C   -0.000180   0.004857  -0.033679   0.372451   0.000030  -0.032846
     4  C   -0.035694  -0.033129   0.005110  -0.000166   0.375048  -0.000098
     5  C   -0.003004   0.000040   0.005262  -0.034178  -0.000162   0.374215
     6  C    0.379369   0.004938  -0.000145  -0.000145  -0.033369   0.004938
     7  C   -0.036613  -0.000098  -0.000166   0.005110   0.005235  -0.033129
     8  H    0.000072  -0.037886  -0.002157   0.000009   0.000452  -0.000024
     9  H   -0.000012  -0.002802  -0.037774  -0.006027   0.000194  -0.000037
    10  H    0.000007  -0.000037  -0.006027  -0.037774  -0.000001  -0.002802
    11  H    0.002637  -0.000024   0.000009  -0.002157  -0.000044  -0.037886
    12  H   -0.009182   0.000098   0.000219  -0.000045  -0.038214  -0.000049
    13  H    0.650248  -0.000186   0.000004   0.000008   0.000710  -0.000112
    14  H   -0.000186   0.650680  -0.005968  -0.000212  -0.008699   0.000005
    15  H    0.000004  -0.005968   0.655014  -0.002701  -0.000239  -0.000212
    16  H    0.000008  -0.000212  -0.002701   0.655014   0.000006  -0.005968
    17  H    0.000710  -0.008699  -0.000239   0.000006   0.649734  -0.000001
    18  H   -0.000112   0.000005  -0.000212  -0.005968  -0.000001   0.650681
    19  H   -0.038932  -0.000112   0.000008   0.000004  -0.009168  -0.000186
    20  H   -0.009169  -0.000001   0.000006  -0.000239  -0.000173  -0.008699
    21  H    0.005894  -0.000048  -0.000045   0.000219  -0.000037   0.000097
              19         20         21
     1  C   -0.003005  -0.000162   0.002275
     2  C   -0.000180   0.000030  -0.000676
     3  C   -0.000131   0.004229  -0.009851
     4  C   -0.036614   0.005234  -0.002965
     5  C    0.005025  -0.032714  -0.046425
     6  C    0.379370  -0.033369  -0.037822
     7  C   -0.035694   0.375049   0.384226
     8  H    0.002638  -0.000044   0.001133
     9  H    0.000007  -0.000001   0.000072
    10  H   -0.000012   0.000194   0.007888
    11  H    0.000072   0.000452   0.006005
    12  H    0.005894  -0.000037  -0.000163
    13  H   -0.038932  -0.009169   0.005894
    14  H   -0.000112  -0.000001  -0.000048
    15  H    0.000008   0.000006  -0.000045
    16  H    0.000004  -0.000239   0.000219
    17  H   -0.009168  -0.000173  -0.000037
    18  H   -0.000186  -0.008699   0.000097
    19  H    0.650248   0.000711  -0.009183
    20  H    0.000711   0.649733  -0.038214
    21  H   -0.009183  -0.038214   0.648213
 Mulliken charges:
               1
     1  C   -0.174157
     2  C   -0.172485
     3  C   -0.172484
     4  C   -0.177390
     5  C   -0.174157
     6  C   -0.176984
     7  C   -0.177391
     8  H    0.087388
     9  H    0.086884
    10  H    0.086884
    11  H    0.087388
    12  H    0.089407
    13  H    0.089240
    14  H    0.087215
    15  H    0.085208
    16  H    0.085208
    17  H    0.087182
    18  H    0.087215
    19  H    0.089240
    20  H    0.087183
    21  H    0.089407
 Sum of Mulliken charges =   0.00000
 Mulliken charges with hydrogens summed into heavy atoms:
               1
     1  C    0.000446
     2  C   -0.000393
     3  C   -0.000392
     4  C   -0.000801
     5  C    0.000445
     6  C    0.001496
     7  C   -0.000801
 Electronic spatial extent (au):  <R**2>=            819.1269
 Charge=              0.0000 electrons
 Dipole moment (field-independent basis, Debye):
    X=             -0.0006    Y=              0.0000    Z=              0.0000  Tot=              0.0006
 Quadrupole moment (field-independent basis, Debye-Ang):
   XX=            -46.6731   YY=            -46.3918   ZZ=            -46.1985
   XY=              0.0000   XZ=              0.0000   YZ=              0.0734
 Traceless Quadrupole moment (field-independent basis, Debye-Ang):
   XX=             -0.2520   YY=              0.0293   ZZ=              0.2226
   XY=              0.0000   XZ=              0.0000   YZ=              0.0734
 Octapole moment (field-independent basis, Debye-Ang**2):
  XXX=              0.1852  YYY=              0.0000  ZZZ=              0.0000  XYY=             -0.2941
  XXY=              0.0000  XXZ=              0.0001  XZZ=             -0.0670  YZZ=              0.0000
  YYZ=              0.0000  XYZ=             -0.1824
 Hexadecapole moment (field-independent basis, Debye-Ang**3):
 XXXX=           -525.7099 YYYY=           -468.7232 ZZZZ=           -130.5251 XXXY=             -0.0001
 XXXZ=             -0.0003 YYYX=              0.0000 YYYZ=              0.1564 ZZZX=              0.0001
 ZZZY=             -0.5244 XXYY=           -165.1422 XXZZ=           -109.0658 YYZZ=           -104.3649
 XXYZ=              2.2050 YYXZ=              0.0000 ZZXY=              0.0001
 N-N= 3.281131522540D+02 E-N=-1.291812960279D+03  KE= 2.724147203761D+02
 No NMR shielding tensors so no spin-rotation constants.
 Leave Link  601 at Wed Apr 20 15:07:46 2022, MaxMem=  2621440000 cpu:         3.1
 (Enter /mnt/opt/groups/app-gaussian//g09/l9999.exe)
 1\1\GINC-WN26088\FOpt\RB3LYP\6-31G(d,p)\C7H14\PWASIUK\20-Apr-2022\0\\#
 p opt freq b3lyp/6-31g(d,p) empiricaldispersion=gd3 int=(grid=ultrafin
 e,acc2e=12) scf=(maxcyc=500,ferm,novaracc,noincfoc,intrep)\\Title Card
  Required\\0,1\C,-0.3105393119,1.5208925477,-0.4043626748\C,-1.5446553
 837,0.7594784478,0.1113265559\C,-1.5445534551,-0.7596730801,-0.1113408
 98\C,0.9674021676,1.2450545689,0.4107918761\C,-0.3103471773,-1.5209286
 233,0.4043681462\C,1.7791162705,0.0001183595,-0.0000090376\C,0.9675697
 079,-1.244943133,-0.4107743162\H,-0.1422155119,1.2943553414,-1.4664964
 163\H,-1.6442033573,0.9630682748,1.1873636318\H,-1.644057113,-0.963275
 4728,-1.1873797381\H,-0.1420653772,-1.2943664525,1.4665029974\H,0.6816
 302944,1.1611451574,1.4678009874\H,2.4417817525,-0.2612551131,0.835144
 3659\H,-0.5327041107,2.5940821119,-0.355911585\H,-2.4456654111,1.17458
 1582,-0.358915355\H,-2.4455168562,-1.1748947058,0.3588857506\H,1.63373
 79753,2.1145777425,0.3556842118\H,-0.5323773882,-2.5941462114,0.355919
 1163\H,2.4417014848,0.2615956701,-0.8351935719\H,1.6340182516,-2.11437
 71316,-0.355627221\H,0.681799549,-1.1611098803,-1.4677898256\\Version=
 ES64L-G09RevD.01\State=1-A\HF=-275.2199384\RMSD=5.223e-09\RMSF=2.359e-
 05\Dipole=0.0002524,-0.0000006,0.0000005\Quadrupole=-0.1873223,0.02186
 86,0.1654537,-0.0000102,0.000009,-0.0546806\PG=C01 [X(C7H14)]\\@


 YE HAVE SOWN MUCH, AND BRING IN LITTLE.
 YE EAT, BUT YE HAVE NOT ENOUGH.
 YE DRINK, BUT YE ARE NOT FILLED WITH DRINK.
 YE CLOTHE YOU, BUT THERE IS NONE WARM.
 AND HE THAT EARNETH WAGES EARNETH WAGES TO PUT
 IT INTO A BAG WITH HOLES.
                                     HAGGAI I,6
 Leave Link 9999 at Wed Apr 20 15:07:46 2022, MaxMem=  2621440000 cpu:         0.5
 Job cpu time:       0 days  0 hours 14 minutes 53.0 seconds.
 File lengths (MBytes):  RWF=     14 Int=      0 D2E=      0 Chk=      4 Scr=      1
 Normal termination of Gaussian 09 at Wed Apr 20 15:07:46 2022.
 (Enter /mnt/opt/groups/app-gaussian//g09/l1.exe)
 Link1:  Proceeding to internal job step number  2.
 ----------------------------------------------------------------------
 #P Geom=AllCheck Guess=TCheck SCRF=Check GenChk RB3LYP/6-31G(d,p) Freq
 ----------------------------------------------------------------------
 1/10=4,29=7,30=1,38=1,40=1/1,3;
 2/12=2,40=1/2;
 3/5=1,6=6,7=101,11=2,14=-4,16=1,25=1,30=1,70=2,71=2,74=-5,75=-5,116=1,124=31,140=1/1,2,3;
 4/5=101/1;
 5/5=100002,7=500,17=20,22=13,38=1,87=12,98=1/2;
 8/6=4,10=90,11=11,87=12/1;
 11/6=1,8=1,9=11,15=111,16=1,87=12/1,2,10;
 10/6=1,87=12/2;
 6/7=2,8=2,9=2,10=2,18=1,28=1/1;
 7/8=1,10=1,25=1,87=12/1,2,3,16;
 1/10=4,30=1/3;
 99//99;
 Leave Link    1 at Wed Apr 20 15:07:46 2022, MaxMem=  2621440000 cpu:         0.8
 (Enter /mnt/opt/groups/app-gaussian//g09/l101.exe)
 Structure from the checkpoint file:  "/scratch/8009948.torquesrv1.cis.gov.pl/Gau-16280.chk"
 -------------------
 Title Card Required
 -------------------
 Charge =  0 Multiplicity = 1
 Redundant internal coordinates found in file.
 C,0,-0.3105393119,1.5208925477,-0.4043626748
 C,0,-1.5446553837,0.7594784478,0.1113265559
 C,0,-1.5445534551,-0.7596730801,-0.111340898
 C,0,0.9674021676,1.2450545689,0.4107918761
 C,0,-0.3103471773,-1.5209286233,0.4043681462
 C,0,1.7791162705,0.0001183595,-0.0000090376
 C,0,0.9675697079,-1.244943133,-0.4107743162
 H,0,-0.1422155119,1.2943553414,-1.4664964163
 H,0,-1.6442033573,0.9630682748,1.1873636318
 H,0,-1.644057113,-0.9632754728,-1.1873797381
 H,0,-0.1420653772,-1.2943664525,1.4665029974
 H,0,0.6816302944,1.1611451574,1.4678009874
 H,0,2.4417817525,-0.2612551131,0.8351443659
 H,0,-0.5327041107,2.5940821119,-0.355911585
 H,0,-2.4456654111,1.174581582,-0.358915355
 H,0,-2.4455168562,-1.1748947058,0.3588857506
 H,0,1.6337379753,2.1145777425,0.3556842118
 H,0,-0.5323773882,-2.5941462114,0.3559191163
 H,0,2.4417014848,0.2615956701,-0.8351935719
 H,0,1.6340182516,-2.1143771316,-0.355627221
 H,0,0.681799549,-1.1611098803,-1.4677898256
 Recover connectivity data from disk.
 NAtoms=     21 NQM=       21 NQMF=       0 NMMI=      0 NMMIF=      0
                NMic=       0 NMicF=      0.
                    Isotopes and Nuclear Properties:
 (Nuclear quadrupole moments (NQMom) in fm**2, nuclear magnetic moments (NMagM)
  in nuclear magnetons)

  Atom         1           2           3           4           5           6           7           8           9          10
 IAtWgt=          12          12          12          12          12          12          12           1           1           1
 AtmWgt=  12.0000000  12.0000000  12.0000000  12.0000000  12.0000000  12.0000000  12.0000000   1.0078250   1.0078250   1.0078250
 NucSpn=           0           0           0           0           0           0           0           1           1           1
 AtZEff=  -3.6000000  -3.6000000  -3.6000000  -3.6000000  -3.6000000  -3.6000000  -3.6000000  -1.0000000  -1.0000000  -1.0000000
 NQMom=    0.0000000   0.0000000   0.0000000   0.0000000   0.0000000   0.0000000   0.0000000   0.0000000   0.0000000   0.0000000
 NMagM=    0.0000000   0.0000000   0.0000000   0.0000000   0.0000000   0.0000000   0.0000000   2.7928460   2.7928460   2.7928460
 AtZNuc=   6.0000000   6.0000000   6.0000000   6.0000000   6.0000000   6.0000000   6.0000000   1.0000000   1.0000000   1.0000000

  Atom        11          12          13          14          15          16          17          18          19          20
 IAtWgt=           1           1           1           1           1           1           1           1           1           1
 AtmWgt=   1.0078250   1.0078250   1.0078250   1.0078250   1.0078250   1.0078250   1.0078250   1.0078250   1.0078250   1.0078250
 NucSpn=           1           1           1           1           1           1           1           1           1           1
 AtZEff=  -1.0000000  -1.0000000  -1.0000000  -1.0000000  -1.0000000  -1.0000000  -1.0000000  -1.0000000  -1.0000000  -1.0000000
 NQMom=    0.0000000   0.0000000   0.0000000   0.0000000   0.0000000   0.0000000   0.0000000   0.0000000   0.0000000   0.0000000
 NMagM=    2.7928460   2.7928460   2.7928460   2.7928460   2.7928460   2.7928460   2.7928460   2.7928460   2.7928460   2.7928460
 AtZNuc=   1.0000000   1.0000000   1.0000000   1.0000000   1.0000000   1.0000000   1.0000000   1.0000000   1.0000000   1.0000000

  Atom        21
 IAtWgt=           1
 AtmWgt=   1.0078250
 NucSpn=           1
 AtZEff=  -1.0000000
 NQMom=    0.0000000
 NMagM=    2.7928460
 AtZNuc=   1.0000000
 Leave Link  101 at Wed Apr 20 15:07:46 2022, MaxMem=  2621440000 cpu:         6.5
 (Enter /mnt/opt/groups/app-gaussian//g09/l103.exe)

 GradGradGradGradGradGradGradGradGradGradGradGradGradGradGradGradGradGrad
 Berny optimization.
 Initialization pass.
                           ----------------------------
                           !    Initial Parameters    !
                           ! (Angstroms and Degrees)  !
 --------------------------                            --------------------------
 ! Name  Definition              Value          Derivative Info.                !
 --------------------------------------------------------------------------------
 ! R1    R(1,2)                  1.5391         calculate D2E/DX2 analytically  !
 ! R2    R(1,4)                  1.5407         calculate D2E/DX2 analytically  !
 ! R3    R(1,8)                  1.099          calculate D2E/DX2 analytically  !
 ! R4    R(1,14)                 1.097          calculate D2E/DX2 analytically  !
 ! R5    R(2,3)                  1.5354         calculate D2E/DX2 analytically  !
 ! R6    R(2,9)                  1.0996         calculate D2E/DX2 analytically  !
 ! R7    R(2,15)                 1.0978         calculate D2E/DX2 analytically  !
 ! R8    R(3,5)                  1.5391         calculate D2E/DX2 analytically  !
 ! R9    R(3,10)                 1.0996         calculate D2E/DX2 analytically  !
 ! R10   R(3,16)                 1.0978         calculate D2E/DX2 analytically  !
 ! R11   R(4,6)                  1.5419         calculate D2E/DX2 analytically  !
 ! R12   R(4,12)                 1.0982         calculate D2E/DX2 analytically  !
 ! R13   R(4,17)                 1.0969         calculate D2E/DX2 analytically  !
 ! R14   R(5,7)                  1.5407         calculate D2E/DX2 analytically  !
 ! R15   R(5,11)                 1.099          calculate D2E/DX2 analytically  !
 ! R16   R(5,18)                 1.097          calculate D2E/DX2 analytically  !
 ! R17   R(6,7)                  1.5419         calculate D2E/DX2 analytically  !
 ! R18   R(6,13)                 1.0977         calculate D2E/DX2 analytically  !
 ! R19   R(6,19)                 1.0977         calculate D2E/DX2 analytically  !
 ! R20   R(7,20)                 1.0969         calculate D2E/DX2 analytically  !
 ! R21   R(7,21)                 1.0982         calculate D2E/DX2 analytically  !
 ! A1    A(2,1,4)              113.532          calculate D2E/DX2 analytically  !
 ! A2    A(2,1,8)              110.1613         calculate D2E/DX2 analytically  !
 ! A3    A(2,1,14)             107.8659         calculate D2E/DX2 analytically  !
 ! A4    A(4,1,8)              110.3281         calculate D2E/DX2 analytically  !
 ! A5    A(4,1,14)             108.6485         calculate D2E/DX2 analytically  !
 ! A6    A(8,1,14)             105.9834         calculate D2E/DX2 analytically  !
 ! A7    A(1,2,3)              116.158          calculate D2E/DX2 analytically  !
 ! A8    A(1,2,9)              107.9911         calculate D2E/DX2 analytically  !
 ! A9    A(1,2,15)             109.118          calculate D2E/DX2 analytically  !
 ! A10   A(3,2,9)              108.9717         calculate D2E/DX2 analytically  !
 ! A11   A(3,2,15)             108.1826         calculate D2E/DX2 analytically  !
 ! A12   A(9,2,15)             105.9523         calculate D2E/DX2 analytically  !
 ! A13   A(2,3,5)              116.1582         calculate D2E/DX2 analytically  !
 ! A14   A(2,3,10)             108.9717         calculate D2E/DX2 analytically  !
 ! A15   A(2,3,16)             108.1826         calculate D2E/DX2 analytically  !
 ! A16   A(5,3,10)             107.9911         calculate D2E/DX2 analytically  !
 ! A17   A(5,3,16)             109.1179         calculate D2E/DX2 analytically  !
 ! A18   A(10,3,16)            105.9523         calculate D2E/DX2 analytically  !
 ! A19   A(1,4,6)              116.1198         calculate D2E/DX2 analytically  !
 ! A20   A(1,4,12)             107.8839         calculate D2E/DX2 analytically  !
 ! A21   A(1,4,17)             109.5958         calculate D2E/DX2 analytically  !
 ! A22   A(6,4,12)             109.3742         calculate D2E/DX2 analytically  !
 ! A23   A(6,4,17)             107.8703         calculate D2E/DX2 analytically  !
 ! A24   A(12,4,17)            105.4867         calculate D2E/DX2 analytically  !
 ! A25   A(3,5,7)              113.5322         calculate D2E/DX2 analytically  !
 ! A26   A(3,5,11)             110.1614         calculate D2E/DX2 analytically  !
 ! A27   A(3,5,18)             107.8658         calculate D2E/DX2 analytically  !
 ! A28   A(7,5,11)             110.3283         calculate D2E/DX2 analytically  !
 ! A29   A(7,5,18)             108.6482         calculate D2E/DX2 analytically  !
 ! A30   A(11,5,18)            105.9833         calculate D2E/DX2 analytically  !
 ! A31   A(4,6,7)              116.478          calculate D2E/DX2 analytically  !
 ! A32   A(4,6,13)             107.8997         calculate D2E/DX2 analytically  !
 ! A33   A(4,6,19)             109.1563         calculate D2E/DX2 analytically  !
 ! A34   A(7,6,13)             109.1565         calculate D2E/DX2 analytically  !
 ! A35   A(7,6,19)             107.8998         calculate D2E/DX2 analytically  !
 ! A36   A(13,6,19)            105.7358         calculate D2E/DX2 analytically  !
 ! A37   A(5,7,6)              116.1203         calculate D2E/DX2 analytically  !
 ! A38   A(5,7,20)             109.5956         calculate D2E/DX2 analytically  !
 ! A39   A(5,7,21)             107.8836         calculate D2E/DX2 analytically  !
 ! A40   A(6,7,20)             107.8704         calculate D2E/DX2 analytically  !
 ! A41   A(6,7,21)             109.3741         calculate D2E/DX2 analytically  !
 ! A42   A(20,7,21)            105.4867         calculate D2E/DX2 analytically  !
 ! D1    D(4,1,2,3)            -70.3684         calculate D2E/DX2 analytically  !
 ! D2    D(4,1,2,9)             52.3368         calculate D2E/DX2 analytically  !
 ! D3    D(4,1,2,15)           167.0707         calculate D2E/DX2 analytically  !
 ! D4    D(8,1,2,3)             53.9318         calculate D2E/DX2 analytically  !
 ! D5    D(8,1,2,9)            176.6371         calculate D2E/DX2 analytically  !
 ! D6    D(8,1,2,15)           -68.6291         calculate D2E/DX2 analytically  !
 ! D7    D(14,1,2,3)           169.1802         calculate D2E/DX2 analytically  !
 ! D8    D(14,1,2,9)           -68.1145         calculate D2E/DX2 analytically  !
 ! D9    D(14,1,2,15)           46.6193         calculate D2E/DX2 analytically  !
 ! D10   D(2,1,4,6)             85.5536         calculate D2E/DX2 analytically  !
 ! D11   D(2,1,4,12)           -37.5698         calculate D2E/DX2 analytically  !
 ! D12   D(2,1,4,17)          -151.9441         calculate D2E/DX2 analytically  !
 ! D13   D(8,1,4,6)            -38.6563         calculate D2E/DX2 analytically  !
 ! D14   D(8,1,4,12)          -161.7798         calculate D2E/DX2 analytically  !
 ! D15   D(8,1,4,17)            83.8459         calculate D2E/DX2 analytically  !
 ! D16   D(14,1,4,6)          -154.4381         calculate D2E/DX2 analytically  !
 ! D17   D(14,1,4,12)           82.4385         calculate D2E/DX2 analytically  !
 ! D18   D(14,1,4,17)          -31.9358         calculate D2E/DX2 analytically  !
 ! D19   D(1,2,3,5)             53.3956         calculate D2E/DX2 analytically  !
 ! D20   D(1,2,3,10)           -68.7942         calculate D2E/DX2 analytically  !
 ! D21   D(1,2,3,16)           176.4463         calculate D2E/DX2 analytically  !
 ! D22   D(9,2,3,5)            -68.7941         calculate D2E/DX2 analytically  !
 ! D23   D(9,2,3,10)           169.0161         calculate D2E/DX2 analytically  !
 ! D24   D(9,2,3,16)            54.2566         calculate D2E/DX2 analytically  !
 ! D25   D(15,2,3,5)           176.4463         calculate D2E/DX2 analytically  !
 ! D26   D(15,2,3,10)           54.2565         calculate D2E/DX2 analytically  !
 ! D27   D(15,2,3,16)          -60.503          calculate D2E/DX2 analytically  !
 ! D28   D(2,3,5,7)            -70.3693         calculate D2E/DX2 analytically  !
 ! D29   D(2,3,5,11)            53.9315         calculate D2E/DX2 analytically  !
 ! D30   D(2,3,5,18)           169.1798         calculate D2E/DX2 analytically  !
 ! D31   D(10,3,5,7)            52.336          calculate D2E/DX2 analytically  !
 ! D32   D(10,3,5,11)          176.6368         calculate D2E/DX2 analytically  !
 ! D33   D(10,3,5,18)          -68.1149         calculate D2E/DX2 analytically  !
 ! D34   D(16,3,5,7)           167.0698         calculate D2E/DX2 analytically  !
 ! D35   D(16,3,5,11)          -68.6295         calculate D2E/DX2 analytically  !
 ! D36   D(16,3,5,18)           46.6188         calculate D2E/DX2 analytically  !
 ! D37   D(1,4,6,7)            -38.4706         calculate D2E/DX2 analytically  !
 ! D38   D(1,4,6,13)          -161.5726         calculate D2E/DX2 analytically  !
 ! D39   D(1,4,6,19)            83.9771         calculate D2E/DX2 analytically  !
 ! D40   D(12,4,6,7)            83.8713         calculate D2E/DX2 analytically  !
 ! D41   D(12,4,6,13)          -39.2308         calculate D2E/DX2 analytically  !
 ! D42   D(12,4,6,19)         -153.681          calculate D2E/DX2 analytically  !
 ! D43   D(17,4,6,7)          -161.8756         calculate D2E/DX2 analytically  !
 ! D44   D(17,4,6,13)           75.0224         calculate D2E/DX2 analytically  !
 ! D45   D(17,4,6,19)          -39.4279         calculate D2E/DX2 analytically  !
 ! D46   D(3,5,7,6)             85.5521         calculate D2E/DX2 analytically  !
 ! D47   D(3,5,7,20)          -151.9454         calculate D2E/DX2 analytically  !
 ! D48   D(3,5,7,21)           -37.5714         calculate D2E/DX2 analytically  !
 ! D49   D(11,5,7,6)           -38.6582         calculate D2E/DX2 analytically  !
 ! D50   D(11,5,7,20)           83.8443         calculate D2E/DX2 analytically  !
 ! D51   D(11,5,7,21)         -161.7817         calculate D2E/DX2 analytically  !
 ! D52   D(18,5,7,6)          -154.4399         calculate D2E/DX2 analytically  !
 ! D53   D(18,5,7,20)          -31.9374         calculate D2E/DX2 analytically  !
 ! D54   D(18,5,7,21)           82.4366         calculate D2E/DX2 analytically  !
 ! D55   D(4,6,7,5)            -38.4665         calculate D2E/DX2 analytically  !
 ! D56   D(4,6,7,20)          -161.8716         calculate D2E/DX2 analytically  !
 ! D57   D(4,6,7,21)            83.8753         calculate D2E/DX2 analytically  !
 ! D58   D(13,6,7,5)            83.9813         calculate D2E/DX2 analytically  !
 ! D59   D(13,6,7,20)          -39.4237         calculate D2E/DX2 analytically  !
 ! D60   D(13,6,7,21)         -153.6769         calculate D2E/DX2 analytically  !
 ! D61   D(19,6,7,5)          -161.5683         calculate D2E/DX2 analytically  !
 ! D62   D(19,6,7,20)           75.0267         calculate D2E/DX2 analytically  !
 ! D63   D(19,6,7,21)          -39.2265         calculate D2E/DX2 analytically  !
 --------------------------------------------------------------------------------
 Trust Radius=3.00D-01 FncErr=1.00D-07 GrdErr=1.00D-07
 Number of steps in this run=      2 maximum allowed number of steps=      2.
 GradGradGradGradGradGradGradGradGradGradGradGradGradGradGradGradGradGrad

 Leave Link  103 at Wed Apr 20 15:07:46 2022, MaxMem=  2621440000 cpu:         0.2
 (Enter /mnt/opt/groups/app-gaussian//g09/l202.exe)
                          Input orientation:                          
 ---------------------------------------------------------------------
 Center     Atomic      Atomic             Coordinates (Angstroms)
 Number     Number       Type             X           Y           Z
 ---------------------------------------------------------------------
      1          6           0       -0.310539    1.520893   -0.404363
      2          6           0       -1.544655    0.759478    0.111327
      3          6           0       -1.544553   -0.759673   -0.111341
      4          6           0        0.967402    1.245055    0.410792
      5          6           0       -0.310347   -1.520929    0.404368
      6          6           0        1.779116    0.000118   -0.000009
      7          6           0        0.967570   -1.244943   -0.410774
      8          1           0       -0.142216    1.294355   -1.466496
      9          1           0       -1.644203    0.963068    1.187364
     10          1           0       -1.644057   -0.963275   -1.187380
     11          1           0       -0.142065   -1.294366    1.466503
     12          1           0        0.681630    1.161145    1.467801
     13          1           0        2.441782   -0.261255    0.835144
     14          1           0       -0.532704    2.594082   -0.355912
     15          1           0       -2.445665    1.174582   -0.358915
     16          1           0       -2.445517   -1.174895    0.358886
     17          1           0        1.633738    2.114578    0.355684
     18          1           0       -0.532377   -2.594146    0.355919
     19          1           0        2.441701    0.261596   -0.835194
     20          1           0        1.634018   -2.114377   -0.355627
     21          1           0        0.681800   -1.161110   -1.467790
 ---------------------------------------------------------------------
                    Distance matrix (angstroms):
                    1          2          3          4          5
     1  C    0.000000
     2  C    1.539068   0.000000
     3  C    2.609527   1.535383   0.000000
     4  C    1.540681   2.576023   3.255991   0.000000
     5  C    3.147494   2.609530   1.539068   3.046859   0.000000
     6  C    2.615897   3.411229   3.411225   1.541915   2.615906
     7  C    3.046876   3.256005   2.576026   2.622033   1.540681
     8  H    1.098990   2.177718   2.832319   2.181260   3.384409
     9  H    2.150214   1.099643   2.159723   2.739172   2.926174
    10  H    2.926171   2.159722   1.099643   3.774996   2.150214
    11  H    3.384406   2.832321   2.177719   2.965485   1.098990
    12  H    2.149143   2.637747   3.337533   1.098169   3.050972
    13  H    3.505381   4.178216   4.127363   2.150079   3.057214
    14  H    1.097014   2.146655   3.511599   2.158247   4.190559
    15  H    2.163506   1.097842   2.148171   3.499492   3.522494
    16  H    3.522491   2.148170   1.097842   4.184121   2.163506
    17  H    2.170334   3.463840   4.310565   1.096864   4.122953
    18  H    4.190559   3.511599   2.146654   4.122113   1.097014
    19  H    3.057168   4.127327   4.178179   2.166386   3.505378
    20  H    4.122968   4.310575   3.463844   3.509638   2.170330
    21  H    3.051025   3.337569   2.637755   3.065985   2.149139
                    6          7          8          9         10
     6  C    0.000000
     7  C    1.541919   0.000000
     8  H    2.741742   2.965503   0.000000
     9  H    3.749166   3.775012   3.067359   0.000000
    10  H    3.749146   2.739169   2.725863   3.057811   0.000000
    11  H    2.741767   2.181262   3.912028   2.725867   3.067359
    12  H    2.169545   3.065953   3.050667   2.351038   4.119705
    13  H    1.097690   2.166393   3.794011   4.279988   4.612756
    14  H    3.492825   4.122129   1.753616   2.505461   3.818539
    15  H    4.399654   4.184132   2.558703   1.754440   2.428860
    16  H    4.399658   3.499492   3.838543   2.428861   1.754439
    17  H    2.149091   3.509647   2.673409   3.572473   4.753753
    18  H    3.492835   2.158242   4.312061   3.818538   2.505463
    19  H    1.097690   2.150083   2.853377   4.612745   4.279926
    20  H    2.149095   1.096864   4.001062   4.753759   3.572482
    21  H    2.169547   1.098169   2.590041   4.119741   2.351038
                   11         12         13         14         15
    11  H    0.000000
    12  H    2.589983   0.000000
    13  H    2.853454   2.349811   0.000000
    14  H    4.312056   2.617985   4.291752   0.000000
    15  H    3.838545   3.621747   5.232069   2.382102   0.000000
    16  H    2.558706   4.057810   4.994722   4.286604   2.456680
    17  H    4.001037   1.747097   2.554877   2.330185   4.246855
    18  H    1.753616   4.100282   3.810205   5.236833   4.286603
    19  H    3.794032   3.034934   1.750258   3.810157   4.994671
    20  H    2.673397   3.867943   2.346163   5.183076   5.240332
    21  H    3.050670   3.743069   3.034927   4.100336   4.057844
                   16         17         18         19         20
    16  H    0.000000
    17  H    5.240321   0.000000
    18  H    2.382097   5.183063   0.000000
    19  H    5.232039   2.346175   4.291754   0.000000
    20  H    4.246853   4.288359   2.330182   2.554913   0.000000
    21  H    3.621746   3.867994   2.617964   2.349792   1.747096
                   21
    21  H    0.000000
 Stoichiometry    C7H14
 Framework group  C1[X(C7H14)]
 Deg. of freedom    57
 Full point group                 C1      NOp   1
 RotChk:  IX=0 Diff= 3.41D-16
 Largest Abelian subgroup         C1      NOp   1
 Largest concise Abelian subgroup C1      NOp   1
                         Standard orientation:                         
 ---------------------------------------------------------------------
 Center     Atomic      Atomic             Coordinates (Angstroms)
 Number     Number       Type             X           Y           Z
 ---------------------------------------------------------------------
      1          6           0        0.310642   -1.520620   -0.405445
      2          6           0        1.544794   -0.759633    0.110788
      3          6           0        1.544766    0.759677   -0.110797
      4          6           0       -0.967288   -1.245300    0.409904
      5          6           0        0.310596    1.520625    0.405452
      6          6           0       -1.778941   -0.000033   -0.000012
      7          6           0       -0.967333    1.245282   -0.409889
      8          1           0        0.142330   -1.293318   -1.467417
      9          1           0        1.644330   -0.963994    1.186680
     10          1           0        1.644281    0.964040   -1.186691
     11          1           0        0.142301    1.293315    1.467425
     12          1           0       -0.681514   -1.162157    1.466973
     13          1           0       -2.441595    0.260778    0.835327
     14          1           0        0.532754   -2.593854   -0.357757
     15          1           0        2.445784   -1.174445   -0.359747
     16          1           0        2.445749    1.174520    0.359726
     17          1           0       -1.633666   -2.114752    0.354176
     18          1           0        0.532678    2.593866    0.357767
     19          1           0       -2.441537   -0.260883   -0.835383
     20          1           0       -1.633740    2.114709   -0.354124
     21          1           0       -0.681566    1.162187   -1.466964
 ---------------------------------------------------------------------
 Rotational constants (GHZ):      3.1198131      2.8322387      1.7045092
 Leave Link  202 at Wed Apr 20 15:07:46 2022, MaxMem=  2621440000 cpu:         0.1
 (Enter /mnt/opt/groups/app-gaussian//g09/l301.exe)
 Standard basis: 6-31G(d,p) (6D, 7F)
 Ernie: Thresh=  0.10000D-02 Tol=  0.10000D-05 Strict=F.
 There are   175 symmetry adapted cartesian basis functions of A   symmetry.
 There are   175 symmetry adapted basis functions of A   symmetry.
   175 basis functions,   294 primitive gaussians,   175 cartesian basis functions
    28 alpha electrons       28 beta electrons
       nuclear repulsion energy       328.1300637716 Hartrees.
 IExCor=  402 DFT=T Ex+Corr=B3LYP ExCW=0 ScaHFX=  0.200000
 ScaDFX=  0.800000  0.720000  1.000000  0.810000 ScalE2=  1.000000  1.000000
 IRadAn=      5 IRanWt=     -1 IRanGd=            0 ICorTp=0 IEmpDi=131
 NAtoms=   21 NActive=   21 NUniq=   21 SFac= 1.00D+00 NAtFMM=   60 NAOKFM=F Big=F
 Integral buffers will be    131072 words long.
 Raffenetti 2 integral format.
 Two-electron integral symmetry is turned on.
 R6Disp:  Grimme-D3 Dispersion energy=       -0.0169115176 Hartrees.
 Nuclear repulsion after empirical dispersion term =      328.1131522540 Hartrees.
 Leave Link  301 at Wed Apr 20 15:07:46 2022, MaxMem=  2621440000 cpu:         0.9
 (Enter /mnt/opt/groups/app-gaussian//g09/l302.exe)
 NPDir=0 NMtPBC=     1 NCelOv=     1 NCel=       1 NClECP=     1 NCelD=      1
         NCelK=      1 NCelE2=     1 NClLst=     1 CellRange=     0.0.
 One-electron integrals computed using PRISM.
 NBasis=   175 RedAO= T EigKep=  3.36D-03  NBF=   175
 NBsUse=   175 1.00D-06 EigRej= -1.00D+00 NBFU=   175
 Precomputing XC quadrature grid using
 IXCGrd= 4 IRadAn=           5 IRanWt=          -1 IRanGd=           0 AccXCQ= 0.00D+00.
 Generated NRdTot=       0 NPtTot=           0 NUsed=           0 NTot=          32
 NSgBfM=   175   175   175   175   175 MxSgAt=    21 MxSgA2=    21.
 Leave Link  302 at Wed Apr 20 15:07:47 2022, MaxMem=  2621440000 cpu:         5.7
 (Enter /mnt/opt/groups/app-gaussian//g09/l303.exe)
 DipDrv:  MaxL=1.
 Leave Link  303 at Wed Apr 20 15:07:47 2022, MaxMem=  2621440000 cpu:         0.5
 (Enter /mnt/opt/groups/app-gaussian//g09/l401.exe)
 Initial guess from the checkpoint file:  "/scratch/8009948.torquesrv1.cis.gov.pl/Gau-16280.chk"
 B after Tr=     0.000000    0.000000    0.000000
         Rot=    1.000000    0.000000    0.000000    0.000000 Ang=   0.00 deg.
 Guess basis will be translated and rotated to current coordinates.
 JPrj=2 DoOrth=T DoCkMO=T.
 Leave Link  401 at Wed Apr 20 15:07:47 2022, MaxMem=  2621440000 cpu:         2.7
 (Enter /mnt/opt/groups/app-gaussian//g09/l502.exe)
 Closed shell SCF:
 Using DIIS extrapolation, IDIIS=    10.
 Two-electron integrals replicated using symmetry.
 Keep R1 ints in memory in canonical form, NReq=121664238.
 IVT=      350738 IEndB=      350738 NGot=  2621440000 MDV=  2502501563
 LenX=  2502501563 LenY=  2502470497
 Requested convergence on RMS density matrix=1.00D-08 within 500 cycles.
 Requested convergence on MAX density matrix=1.00D-06.
 Requested convergence on             energy=1.00D-06.
 Level shift goal  0.100 maximum shift  0.100.
 No special actions if energy rises.
 Dynamic level shift is on during FON iterations.
 FoFCou: FMM=F IPFlag=           0 FMFlag=           0 FMFlg1=           0
         NFxFlg=           0 DoJE=F BraDBF=F KetDBF=F FulRan=T
         wScrn=  0.000000 ICntrl=     600 IOpCl=  0 I1Cent=           0 NGrid=           0
         NMat0=    1 NMatS0=  15400 NMatT0=    0 NMatD0=    1 NMtDS0=    0 NMtDT0=    0
 Symmetry not used in FoFCou.

 Cycle   1  Pass 1  IDiag  1:
 E= -275.219938381080    
 DIIS: error= 4.85D-09 at cycle   1 NSaved=   1.
 NSaved= 1 IEnMin= 1 EnMin= -275.219938381080     IErMin= 1 ErrMin= 4.85D-09
 ErrMax= 4.85D-09  0.00D+00 EMaxC= 1.00D+00 BMatC= 8.26D-15 BMatP= 8.26D-15
 IDIUse=1 WtCom= 1.00D+00 WtEn= 0.00D+00
 Coeff-Com:  0.100D+01
 Coeff:      0.100D+01
 Gap=     0.378 Goal=     0.100 Shift=    0.000
 RMSDP=1.07D-09 MaxDP=2.98D-08              OVMax= 3.57D-08

 SCF Done:  E(RB3LYP) =  -275.219938381     A.U. after    1 cycles
            NFock=  1  Conv=0.11D-08     -V/T= 2.0103
 KE= 2.724147216253D+02 PE=-1.291812961528D+03 EE= 4.160651492678D+02
 Leave Link  502 at Wed Apr 20 15:07:49 2022, MaxMem=  2621440000 cpu:        37.7
 (Enter /mnt/opt/groups/app-gaussian//g09/l801.exe)
 DoSCS=F DFT=T ScalE2(SS,OS)=  1.000000  1.000000
 Range of M.O.s used for correlation:     1   175
 NBasis=   175 NAE=    28 NBE=    28 NFC=     0 NFV=     0
 NROrb=    175 NOA=    28 NOB=    28 NVA=   147 NVB=   147
 Leave Link  801 at Wed Apr 20 15:07:49 2022, MaxMem=  2621440000 cpu:         0.3
 (Enter /mnt/opt/groups/app-gaussian//g09/l1101.exe)
 Using compressed storage, NAtomX=    21.
 Will process     22 centers per pass.
 R6Disp: Adding Grimme-D3 dispersion energy 1st derivatives to the gradient.
 Leave Link 1101 at Wed Apr 20 15:07:49 2022, MaxMem=  2621440000 cpu:         9.0
 (Enter /mnt/opt/groups/app-gaussian//g09/l1102.exe)
 Symmetrizing basis deriv contribution to polar:
 IMax=3 JMax=2 DiffMx= 0.00D+00
 Leave Link 1102 at Wed Apr 20 15:07:50 2022, MaxMem=  2621440000 cpu:         0.5
 (Enter /mnt/opt/groups/app-gaussian//g09/l1110.exe)
 Forming Gx(P) for the SCF density, NAtomX=    21.
 Integral derivatives from FoFJK, PRISM(SPDF).
 Do as many integral derivatives as possible in FoFJK.
 G2DrvN: MDV=    2621439728.
 G2DrvN: will do    22 centers at a time, making    1 passes.
 Calling FoFCou, ICntrl=  3107 FMM=F I1Cent=   0 AccDes= 1.00D-12.
 FoFJK:  IHMeth= 1 ICntrl=    3107 DoSepK=F KAlg= 0 I1Cent=   0 FoldK=F
 IRaf=         0 NMat=   1 IRICut=       1 DoRegI=T DoRafI=F ISym2E= 0.
 FoFCou: FMM=F IPFlag=           0 FMFlag=      100000 FMFlg1=           0
         NFxFlg=           0 DoJE=F BraDBF=F KetDBF=F FulRan=T
         wScrn=  0.000000 ICntrl=    3107 IOpCl=  0 I1Cent=           0 NGrid=           0
         NMat0=    1 NMatS0=      1 NMatT0=    0 NMatD0=    1 NMtDS0=    0 NMtDT0=    0
 Symmetry not used in FoFCou.
 End of G2Drv F.D. properties file   721 does not exist.
 End of G2Drv F.D. properties file   722 does not exist.
 End of G2Drv F.D. properties file   788 does not exist.
 Leave Link 1110 at Wed Apr 20 15:08:37 2022, MaxMem=  2621440000 cpu:       941.9
 (Enter /mnt/opt/groups/app-gaussian//g09/l1002.exe)
 Minotr:  Closed shell wavefunction.
          IDoAtm=111111111111111111111
          Direct CPHF calculation.
          Differentiating once with respect to electric field.
                with respect to dipole field.
          Differentiating once with respect to nuclear coordinates.
          Requested convergence is 1.0D-08 RMS, and 1.0D-07 maximum.
          Secondary convergence is 1.0D-12 RMS, and 1.0D-12 maximum.
          NewPWx=T KeepS1=F KeepF1=F KeepIn=T MapXYZ=F SortEE=F KeepMc=T.
          MDV=    2621439611 using IRadAn=       1.
 Generate precomputed XC quadrature information.
 Keep R1 ints in memory in canonical form, NReq=121321783.
 FoFCou: FMM=F IPFlag=           0 FMFlag=           0 FMFlg1=           0
         NFxFlg=           0 DoJE=F BraDBF=F KetDBF=F FulRan=T
         wScrn=  0.000000 ICntrl=     600 IOpCl=  0 I1Cent=           0 NGrid=           0
         NMat0=    1 NMatS0=  15400 NMatT0=    0 NMatD0=    1 NMtDS0=    0 NMtDT0=    0
 Symmetry not used in FoFCou.
          Solving linear equations simultaneously, MaxMat=       0.
          There are    66 degrees of freedom in the 1st order CPHF.  IDoFFX=6 NUNeed=     3.
     63 vectors produced by pass  0 Test12= 6.24D-15 1.52D-09 XBig12= 4.42D+01 2.11D+00.
 AX will form    63 AO Fock derivatives at one time.
     63 vectors produced by pass  1 Test12= 6.24D-15 1.52D-09 XBig12= 1.62D+00 2.61D-01.
     63 vectors produced by pass  2 Test12= 6.24D-15 1.52D-09 XBig12= 9.90D-03 2.10D-02.
     63 vectors produced by pass  3 Test12= 6.24D-15 1.52D-09 XBig12= 9.15D-06 6.02D-04.
     63 vectors produced by pass  4 Test12= 6.24D-15 1.52D-09 XBig12= 6.39D-09 1.46D-05.
     25 vectors produced by pass  5 Test12= 6.24D-15 1.52D-09 XBig12= 3.47D-12 2.79D-07.
      3 vectors produced by pass  6 Test12= 6.24D-15 1.52D-09 XBig12= 1.72D-15 5.63D-09.
 InvSVY:  IOpt=1 It=  1 EMax= 2.66D-15
 Solved reduced A of dimension   343 with    66 vectors.
 FullF1:  Do perturbations    1 to     3.
 Isotropic polarizability for W=    0.000000       72.17 Bohr**3.
 End of Minotr F.D. properties file   721 does not exist.
 End of Minotr F.D. properties file   722 does not exist.
 End of Minotr F.D. properties file   788 does not exist.
 Leave Link 1002 at Wed Apr 20 15:09:18 2022, MaxMem=  2621440000 cpu:       817.8
 (Enter /mnt/opt/groups/app-gaussian//g09/l601.exe)
 Copying SCF densities to generalized density rwf, IOpCl= 0 IROHF=0.

 **********************************************************************

            Population analysis using the SCF density.

 **********************************************************************

 Orbital symmetries:
       Occupied  (A) (A) (A) (A) (A) (A) (A) (A) (A) (A) (A) (A)
                 (A) (A) (A) (A) (A) (A) (A) (A) (A) (A) (A) (A)
                 (A) (A) (A) (A)
       Virtual   (A) (A) (A) (A) (A) (A) (A) (A) (A) (A) (A) (A)
                 (A) (A) (A) (A) (A) (A) (A) (A) (A) (A) (A) (A)
                 (A) (A) (A) (A) (A) (A) (A) (A) (A) (A) (A) (A)
                 (A) (A) (A) (A) (A) (A) (A) (A) (A) (A) (A) (A)
                 (A) (A) (A) (A) (A) (A) (A) (A) (A) (A) (A) (A)
                 (A) (A) (A) (A) (A) (A) (A) (A) (A) (A) (A) (A)
                 (A) (A) (A) (A) (A) (A) (A) (A) (A) (A) (A) (A)
                 (A) (A) (A) (A) (A) (A) (A) (A) (A) (A) (A) (A)
                 (A) (A) (A) (A) (A) (A) (A) (A) (A) (A) (A) (A)
                 (A) (A) (A) (A) (A) (A) (A) (A) (A) (A) (A) (A)
                 (A) (A) (A) (A) (A) (A) (A) (A) (A) (A) (A) (A)
                 (A) (A) (A) (A) (A) (A) (A) (A) (A) (A) (A) (A)
                 (A) (A) (A)
 The electronic state is 1-A.
 Alpha  occ. eigenvalues --  -10.17361 -10.17358 -10.17338 -10.17320 -10.17319
 Alpha  occ. eigenvalues --  -10.17272 -10.17267  -0.81376  -0.75078  -0.74956
 Alpha  occ. eigenvalues --   -0.63921  -0.63848  -0.55423  -0.53812  -0.46972
 Alpha  occ. eigenvalues --   -0.44636  -0.43938  -0.42093  -0.39486  -0.39188
 Alpha  occ. eigenvalues --   -0.36772  -0.36448  -0.32104  -0.31957  -0.31402
 Alpha  occ. eigenvalues --   -0.30251  -0.29762  -0.29720
 Alpha virt. eigenvalues --    0.08063   0.10820   0.11928   0.13588   0.13748
 Alpha virt. eigenvalues --    0.14348   0.16856   0.17646   0.18072   0.18427
 Alpha virt. eigenvalues --    0.18776   0.19314   0.21147   0.21328   0.23249
 Alpha virt. eigenvalues --    0.23856   0.25691   0.26369   0.29019   0.31485
 Alpha virt. eigenvalues --    0.33999   0.50523   0.52274   0.52490   0.53238
 Alpha virt. eigenvalues --    0.54301   0.56148   0.58601   0.60982   0.63390
 Alpha virt. eigenvalues --    0.65350   0.66375   0.68319   0.71496   0.73758
 Alpha virt. eigenvalues --    0.73953   0.75045   0.76755   0.82337   0.83192
 Alpha virt. eigenvalues --    0.83227   0.84601   0.85104   0.87281   0.89319
 Alpha virt. eigenvalues --    0.90738   0.91920   0.92172   0.94012   0.94537
 Alpha virt. eigenvalues --    0.95686   0.95972   0.97660   1.00462   1.01191
 Alpha virt. eigenvalues --    1.05115   1.12243   1.19652   1.30723   1.32557
 Alpha virt. eigenvalues --    1.42296   1.42302   1.46075   1.51209   1.53498
 Alpha virt. eigenvalues --    1.60060   1.62678   1.64080   1.72026   1.73167
 Alpha virt. eigenvalues --    1.75253   1.78503   1.80979   1.83751   1.83766
 Alpha virt. eigenvalues --    1.86846   1.86888   1.87707   1.91801   1.96386
 Alpha virt. eigenvalues --    1.96388   2.04943   2.06063   2.07590   2.08412
 Alpha virt. eigenvalues --    2.12522   2.13660   2.14689   2.18153   2.21790
 Alpha virt. eigenvalues --    2.24324   2.25509   2.26516   2.26685   2.28053
 Alpha virt. eigenvalues --    2.30807   2.33398   2.34088   2.34975   2.36225
 Alpha virt. eigenvalues --    2.41326   2.42080   2.44326   2.45987   2.49773
 Alpha virt. eigenvalues --    2.51614   2.53411   2.61951   2.62080   2.67822
 Alpha virt. eigenvalues --    2.67846   2.69658   2.69715   2.74654   2.76865
 Alpha virt. eigenvalues --    2.79820   2.80257   2.82626   2.84771   2.86158
 Alpha virt. eigenvalues --    2.89400   2.91191   2.93148   2.94264   2.95355
 Alpha virt. eigenvalues --    2.95959   3.20970   3.28287   3.29134   3.31197
 Alpha virt. eigenvalues --    3.35059   3.35346   3.36498   3.43862   3.44118
 Alpha virt. eigenvalues --    3.49126   3.50383   3.50971   3.59332   3.59645
 Alpha virt. eigenvalues --    4.22020   4.37343   4.46647   4.62890   4.69370
 Alpha virt. eigenvalues --    4.74679   4.79559
          Condensed to atoms (all electrons):
               1          2          3          4          5          6
     1  C    4.913870   0.380565  -0.045452   0.372076  -0.007283  -0.043204
     2  C    0.380565   4.897060   0.383219  -0.040197  -0.045452  -0.000306
     3  C   -0.045452   0.383219   4.897061  -0.001477   0.380565  -0.000306
     4  C    0.372076  -0.040197  -0.001477   4.919191   0.000982   0.371817
     5  C   -0.007283  -0.045452   0.380565   0.000982   4.913869  -0.043204
     6  C   -0.043204  -0.000306  -0.000306   0.371817  -0.043204   4.907888
     7  C    0.000983  -0.001477  -0.040197  -0.050988   0.372077   0.371814
     8  H    0.380795  -0.040528  -0.005550  -0.043536  -0.000423  -0.006769
     9  H   -0.042845   0.380910  -0.039964  -0.010205  -0.005260   0.000040
    10  H   -0.005260  -0.039964   0.380909  -0.000361  -0.042845   0.000040
    11  H   -0.000423  -0.005550  -0.040528  -0.000864   0.380795  -0.006769
    12  H   -0.046425  -0.009851  -0.000676   0.384226   0.002275  -0.037822
    13  H    0.005025  -0.000131  -0.000180  -0.035694  -0.003004   0.379369
    14  H    0.374215  -0.032845   0.004857  -0.033129   0.000040   0.004938
    15  H   -0.034178   0.372451  -0.033679   0.005110   0.005262  -0.000145
    16  H    0.005262  -0.033678   0.372451  -0.000166  -0.034178  -0.000145
    17  H   -0.032714   0.004229   0.000030   0.375048  -0.000162  -0.033369
    18  H    0.000040   0.004857  -0.032846  -0.000098   0.374215   0.004938
    19  H   -0.003005  -0.000180  -0.000131  -0.036614   0.005025   0.379370
    20  H   -0.000162   0.000030   0.004229   0.005234  -0.032714  -0.033369
    21  H    0.002275  -0.000676  -0.009851  -0.002965  -0.046425  -0.037822
               7          8          9         10         11         12
     1  C    0.000983   0.380795  -0.042845  -0.005260  -0.000423  -0.046425
     2  C   -0.001477  -0.040528   0.380910  -0.039964  -0.005550  -0.009851
     3  C   -0.040197  -0.005550  -0.039964   0.380909  -0.040528  -0.000676
     4  C   -0.050988  -0.043536  -0.010205  -0.000361  -0.000864   0.384226
     5  C    0.372077  -0.000423  -0.005260  -0.042845   0.380795   0.002275
     6  C    0.371814  -0.006769   0.000040   0.000040  -0.006769  -0.037822
     7  C    4.919193  -0.000864  -0.000361  -0.010205  -0.043536  -0.002966
     8  H   -0.000864   0.648757   0.006204   0.004166   0.000163   0.006005
     9  H   -0.000361   0.006204   0.652678   0.006245   0.004166   0.007888
    10  H   -0.010205   0.004166   0.006245   0.652678   0.006204   0.000072
    11  H   -0.043536   0.000163   0.004166   0.006204   0.648757   0.001133
    12  H   -0.002966   0.006005   0.007888   0.000072   0.001133   0.648213
    13  H   -0.036613   0.000072  -0.000012   0.000007   0.002637  -0.009182
    14  H   -0.000098  -0.037886  -0.002802  -0.000037  -0.000024   0.000098
    15  H   -0.000166  -0.002157  -0.037774  -0.006027   0.000009   0.000219
    16  H    0.005110   0.000009  -0.006027  -0.037774  -0.002157  -0.000045
    17  H    0.005235   0.000452   0.000194  -0.000001  -0.000044  -0.038214
    18  H   -0.033129  -0.000024  -0.000037  -0.002802  -0.037886  -0.000049
    19  H   -0.035694   0.002638   0.000007  -0.000012   0.000072   0.005894
    20  H    0.375049  -0.000044  -0.000001   0.000194   0.000452  -0.000037
    21  H    0.384226   0.001133   0.000072   0.007888   0.006005  -0.000163
              13         14         15         16         17         18
     1  C    0.005025   0.374215  -0.034178   0.005262  -0.032714   0.000040
     2  C   -0.000131  -0.032845   0.372451  -0.033678   0.004229   0.004857
     3  C   -0.000180   0.004857  -0.033679   0.372451   0.000030  -0.032846
     4  C   -0.035694  -0.033129   0.005110  -0.000166   0.375048  -0.000098
     5  C   -0.003004   0.000040   0.005262  -0.034178  -0.000162   0.374215
     6  C    0.379369   0.004938  -0.000145  -0.000145  -0.033369   0.004938
     7  C   -0.036613  -0.000098  -0.000166   0.005110   0.005235  -0.033129
     8  H    0.000072  -0.037886  -0.002157   0.000009   0.000452  -0.000024
     9  H   -0.000012  -0.002802  -0.037774  -0.006027   0.000194  -0.000037
    10  H    0.000007  -0.000037  -0.006027  -0.037774  -0.000001  -0.002802
    11  H    0.002637  -0.000024   0.000009  -0.002157  -0.000044  -0.037886
    12  H   -0.009182   0.000098   0.000219  -0.000045  -0.038214  -0.000049
    13  H    0.650248  -0.000186   0.000004   0.000008   0.000710  -0.000112
    14  H   -0.000186   0.650680  -0.005968  -0.000212  -0.008699   0.000005
    15  H    0.000004  -0.005968   0.655014  -0.002701  -0.000239  -0.000212
    16  H    0.000008  -0.000212  -0.002701   0.655014   0.000006  -0.005968
    17  H    0.000710  -0.008699  -0.000239   0.000006   0.649734  -0.000001
    18  H   -0.000112   0.000005  -0.000212  -0.005968  -0.000001   0.650681
    19  H   -0.038932  -0.000112   0.000008   0.000004  -0.009168  -0.000186
    20  H   -0.009169  -0.000001   0.000006  -0.000239  -0.000173  -0.008699
    21  H    0.005894  -0.000048  -0.000045   0.000219  -0.000037   0.000097
              19         20         21
     1  C   -0.003005  -0.000162   0.002275
     2  C   -0.000180   0.000030  -0.000676
     3  C   -0.000131   0.004229  -0.009851
     4  C   -0.036614   0.005234  -0.002965
     5  C    0.005025  -0.032714  -0.046425
     6  C    0.379370  -0.033369  -0.037822
     7  C   -0.035694   0.375049   0.384226
     8  H    0.002638  -0.000044   0.001133
     9  H    0.000007  -0.000001   0.000072
    10  H   -0.000012   0.000194   0.007888
    11  H    0.000072   0.000452   0.006005
    12  H    0.005894  -0.000037  -0.000163
    13  H   -0.038932  -0.009169   0.005894
    14  H   -0.000112  -0.000001  -0.000048
    15  H    0.000008   0.000006  -0.000045
    16  H    0.000004  -0.000239   0.000219
    17  H   -0.009168  -0.000173  -0.000037
    18  H   -0.000186  -0.008699   0.000097
    19  H    0.650248   0.000711  -0.009183
    20  H    0.000711   0.649733  -0.038214
    21  H   -0.009183  -0.038214   0.648213
 Mulliken charges:
               1
     1  C   -0.174157
     2  C   -0.172485
     3  C   -0.172484
     4  C   -0.177391
     5  C   -0.174157
     6  C   -0.176984
     7  C   -0.177391
     8  H    0.087388
     9  H    0.086884
    10  H    0.086884
    11  H    0.087388
    12  H    0.089407
    13  H    0.089240
    14  H    0.087215
    15  H    0.085208
    16  H    0.085208
    17  H    0.087183
    18  H    0.087215
    19  H    0.089240
    20  H    0.087183
    21  H    0.089407
 Sum of Mulliken charges =   0.00000
 Mulliken charges with hydrogens summed into heavy atoms:
               1
     1  C    0.000446
     2  C   -0.000393
     3  C   -0.000392
     4  C   -0.000801
     5  C    0.000445
     6  C    0.001496
     7  C   -0.000801
 APT charges:
               1
     1  C    0.101751
     2  C    0.129120
     3  C    0.129120
     4  C    0.108277
     5  C    0.101752
     6  C    0.131228
     7  C    0.108278
     8  H   -0.044510
     9  H   -0.056171
    10  H   -0.056171
    11  H   -0.044510
    12  H   -0.047620
    13  H   -0.063163
    14  H   -0.063965
    15  H   -0.067014
    16  H   -0.067014
    17  H   -0.062320
    18  H   -0.063966
    19  H   -0.063162
    20  H   -0.062320
    21  H   -0.047621
 Sum of APT charges =   0.00000
 APT charges with hydrogens summed into heavy atoms:
               1
     1  C   -0.006724
     2  C    0.005936
     3  C    0.005936
     4  C   -0.001663
     5  C   -0.006724
     6  C    0.004903
     7  C   -0.001663
 Electronic spatial extent (au):  <R**2>=            819.1269
 Charge=              0.0000 electrons
 Dipole moment (field-independent basis, Debye):
    X=             -0.0006    Y=              0.0000    Z=              0.0000  Tot=              0.0006
 Quadrupole moment (field-independent basis, Debye-Ang):
   XX=            -46.6731   YY=            -46.3918   ZZ=            -46.1985
   XY=              0.0000   XZ=              0.0000   YZ=              0.0734
 Traceless Quadrupole moment (field-independent basis, Debye-Ang):
   XX=             -0.2520   YY=              0.0293   ZZ=              0.2226
   XY=              0.0000   XZ=              0.0000   YZ=              0.0734
 Octapole moment (field-independent basis, Debye-Ang**2):
  XXX=              0.1851  YYY=              0.0000  ZZZ=              0.0000  XYY=             -0.2941
  XXY=              0.0000  XXZ=              0.0001  XZZ=             -0.0670  YZZ=              0.0000
  YYZ=              0.0000  XYZ=             -0.1824
 Hexadecapole moment (field-independent basis, Debye-Ang**3):
 XXXX=           -525.7098 YYYY=           -468.7232 ZZZZ=           -130.5251 XXXY=             -0.0001
 XXXZ=             -0.0003 YYYX=              0.0000 YYYZ=              0.1564 ZZZX=              0.0001
 ZZZY=             -0.5244 XXYY=           -165.1421 XXZZ=           -109.0658 YYZZ=           -104.3649
 XXYZ=              2.2050 YYXZ=              0.0000 ZZXY=              0.0001
 N-N= 3.281131522540D+02 E-N=-1.291812963873D+03  KE= 2.724147216253D+02
  Exact polarizability:  76.653   0.000  75.140   0.000   0.113  64.715
 Approx polarizability:  98.572   0.000  97.922   0.000   0.034  99.987
 No NMR shielding tensors so no spin-rotation constants.
 Leave Link  601 at Wed Apr 20 15:09:18 2022, MaxMem=  2621440000 cpu:         3.4
 (Enter /mnt/opt/groups/app-gaussian//g09/l701.exe)
 Compute integral second derivatives.
 ... and contract with generalized density number  0.
 R6Disp: Adding Grimme-D3 dispersion energy 2nd derivatives to the Hessian.
 Leave Link  701 at Wed Apr 20 15:09:19 2022, MaxMem=  2621440000 cpu:        10.4
 (Enter /mnt/opt/groups/app-gaussian//g09/l702.exe)
 L702 exits ... SP integral derivatives will be done elsewhere.
 Leave Link  702 at Wed Apr 20 15:09:19 2022, MaxMem=  2621440000 cpu:         0.4
 (Enter /mnt/opt/groups/app-gaussian//g09/l703.exe)
 Compute integral second derivatives, UseDBF=F ICtDFT=           0.
 Integral derivatives from FoFJK, PRISM(SPDF).
 Calling FoFJK, ICntrl=    100127 FMM=F ISym2X=0 I1Cent= 0 IOpClX= 0 NMat=1 NMatS=1 NMatT=0.
 FoFJK:  IHMeth= 1 ICntrl=  100127 DoSepK=F KAlg= 0 I1Cent=   0 FoldK=F
 IRaf=         0 NMat=   1 IRICut=       1 DoRegI=T DoRafI=F ISym2E= 0.
 FoFCou: FMM=F IPFlag=           0 FMFlag=      100000 FMFlg1=         800
         NFxFlg=           0 DoJE=F BraDBF=F KetDBF=F FulRan=T
         wScrn=  0.000000 ICntrl=  100127 IOpCl=  0 I1Cent=           0 NGrid=           0
         NMat0=    1 NMatS0=      1 NMatT0=    0 NMatD0=    1 NMtDS0=    0 NMtDT0=    0
 Symmetry not used in FoFCou.
 Leave Link  703 at Wed Apr 20 15:10:07 2022, MaxMem=  2621440000 cpu:       951.3
 (Enter /mnt/opt/groups/app-gaussian//g09/l716.exe)
 Dipole        =-2.52298372D-04 6.51323736D-07 4.62744660D-07
 Polarizability= 7.66525622D+01 2.40291154D-05 7.51403495D+01
                -4.00509684D-05 1.12919044D-01 6.47153523D+01
 Full mass-weighted force constant matrix:
 Low frequencies ---  -15.8401   -9.9458   -6.3265   -0.0009   -0.0006   -0.0002
 Low frequencies ---  123.8382  172.1240  283.3635
 Diagonal vibrational polarizability:
        0.8119229       0.8490051       0.9671127
 Harmonic frequencies (cm**-1), IR intensities (KM/Mole), Raman scattering
 activities (A**4/AMU), depolarization ratios for plane and unpolarized
 incident light, reduced masses (AMU), force constants (mDyne/A),
 and normal coordinates:
                      1                      2                      3
                      A                      A                      A
 Frequencies --    123.8358               172.1219               283.3633
 Red. masses --      1.8101                 1.9316                 1.7551
 Frc consts  --      0.0164                 0.0337                 0.0830
 IR Inten    --      0.0156                 0.0056                 0.0605
  Atom  AN      X      Y      Z        X      Y      Z        X      Y      Z
     1   6     0.00  -0.05   0.07     0.06  -0.04   0.04     0.01  -0.06   0.10
     2   6     0.03  -0.02  -0.05    -0.02   0.02   0.12     0.01   0.08  -0.07
     3   6    -0.03  -0.02  -0.05    -0.02  -0.02  -0.12    -0.01   0.08  -0.07
     4   6     0.03   0.08   0.07    -0.04  -0.08  -0.11    -0.08  -0.03  -0.04
     5   6     0.00  -0.05   0.07     0.06   0.04  -0.04    -0.01  -0.06   0.10
     6   6     0.00  -0.03  -0.16     0.01   0.00   0.00     0.00   0.05   0.01
     7   6    -0.03   0.08   0.07    -0.04   0.08   0.11     0.08  -0.03  -0.04
     8   1    -0.03  -0.14   0.05     0.17  -0.09   0.01     0.02  -0.33   0.04
     9   1     0.14  -0.01  -0.06    -0.17   0.19   0.17     0.12   0.13  -0.07
    10   1    -0.14  -0.01  -0.06    -0.17  -0.19  -0.17    -0.12   0.13  -0.07
    11   1     0.03  -0.14   0.05     0.17   0.09  -0.01    -0.02  -0.33   0.04
    12   1     0.05   0.29   0.05    -0.16  -0.25  -0.06    -0.20  -0.17   0.01
    13   1    -0.27  -0.13  -0.34     0.01  -0.09   0.02     0.09   0.12   0.06
    14   1    -0.01  -0.05   0.17     0.08  -0.04   0.11     0.08  -0.03   0.36
    15   1     0.00   0.00  -0.14     0.05  -0.04   0.31    -0.03   0.07  -0.14
    16   1     0.00   0.00  -0.14     0.05   0.04  -0.31     0.03   0.07  -0.14
    17   1     0.04   0.06   0.25    -0.06  -0.05  -0.32    -0.11   0.00  -0.22
    18   1     0.01  -0.05   0.17     0.08   0.04  -0.11    -0.08  -0.03   0.36
    19   1     0.27  -0.13  -0.34     0.01   0.09  -0.02    -0.09   0.12   0.06
    20   1    -0.04   0.06   0.25    -0.06   0.05   0.32     0.11   0.00  -0.22
    21   1    -0.05   0.29   0.05    -0.16   0.25   0.06     0.20  -0.17   0.01
                      4                      5                      6
                      A                      A                      A
 Frequencies --    317.4239               338.3358               405.9084
 Red. masses --      2.4568                 2.9168                 2.1496
 Frc consts  --      0.1458                 0.1967                 0.2087
 IR Inten    --      0.0036                 0.0527                 0.0019
  Atom  AN      X      Y      Z        X      Y      Z        X      Y      Z
     1   6     0.01   0.19  -0.01     0.13  -0.08  -0.01     0.03   0.03   0.10
     2   6     0.07   0.03   0.10     0.10  -0.10   0.03     0.13  -0.01  -0.06
     3   6     0.07  -0.03  -0.10    -0.10  -0.10   0.03     0.13   0.01   0.06
     4   6    -0.02   0.07   0.01     0.11   0.12  -0.08    -0.09   0.00  -0.04
     5   6     0.01  -0.19   0.01    -0.13  -0.08  -0.01     0.03  -0.03  -0.10
     6   6    -0.11   0.00   0.00     0.00   0.13   0.06    -0.13   0.00   0.00
     7   6    -0.02  -0.07  -0.01    -0.11   0.12  -0.08    -0.09   0.00   0.04
     8   1     0.05   0.43   0.04     0.25  -0.18  -0.05     0.06  -0.11   0.06
     9   1    -0.07   0.15   0.14     0.13  -0.13   0.02     0.35  -0.12  -0.10
    10   1    -0.07  -0.15  -0.14    -0.13  -0.13   0.02     0.35   0.12   0.10
    11   1     0.05  -0.43  -0.04    -0.25  -0.18  -0.05     0.06   0.11  -0.06
    12   1    -0.04   0.10   0.01     0.14   0.11  -0.09    -0.24  -0.10   0.01
    13   1    -0.11   0.03   0.00     0.27   0.13   0.28    -0.13  -0.04   0.01
    14   1    -0.06   0.17  -0.25     0.01  -0.10   0.14     0.01   0.03   0.22
    15   1     0.08  -0.11   0.24     0.14   0.01   0.00     0.01  -0.01  -0.30
    16   1     0.08   0.11  -0.24    -0.14   0.01   0.00     0.01   0.01   0.30
    17   1     0.08   0.00   0.01     0.08   0.14  -0.02    -0.03  -0.04  -0.23
    18   1    -0.06  -0.17   0.25    -0.01  -0.10   0.14     0.01  -0.03  -0.22
    19   1    -0.11  -0.03   0.00    -0.27   0.13   0.28    -0.13   0.04  -0.01
    20   1     0.08   0.00  -0.01    -0.08   0.14  -0.02    -0.03   0.04   0.23
    21   1    -0.04  -0.10  -0.01    -0.14   0.11  -0.09    -0.24   0.10  -0.01
                      7                      8                      9
                      A                      A                      A
 Frequencies --    504.1750               524.0945               738.5763
 Red. masses --      1.4612                 1.8510                 2.8450
 Frc consts  --      0.2188                 0.2996                 0.9144
 IR Inten    --      0.2842                 0.2395                 0.0159
  Atom  AN      X      Y      Z        X      Y      Z        X      Y      Z
     1   6     0.02   0.07   0.05    -0.04   0.04   0.06    -0.02   0.16   0.06
     2   6     0.09  -0.06   0.01     0.00   0.00   0.00    -0.12   0.08  -0.04
     3   6    -0.09  -0.06   0.01     0.00   0.00   0.00    -0.12  -0.08   0.04
     4   6    -0.03  -0.02   0.00    -0.01  -0.11   0.10     0.06   0.12  -0.06
     5   6    -0.02   0.07   0.05    -0.04  -0.04  -0.06    -0.02  -0.16  -0.06
     6   6     0.00   0.01  -0.01     0.15   0.00   0.00     0.14   0.00   0.00
     7   6     0.03  -0.02   0.00    -0.01   0.11  -0.10     0.06  -0.12   0.06
     8   1     0.03   0.28   0.09    -0.17   0.29   0.13     0.02  -0.17  -0.01
     9   1     0.37  -0.20  -0.04     0.10  -0.02  -0.01    -0.05   0.02  -0.06
    10   1    -0.37  -0.20  -0.04     0.10   0.02   0.01    -0.05  -0.02   0.06
    11   1    -0.03   0.28   0.09    -0.17  -0.29  -0.13     0.02   0.17   0.01
    12   1    -0.16  -0.13   0.05    -0.16  -0.35   0.15    -0.05  -0.08  -0.01
    13   1    -0.06   0.02  -0.07     0.14   0.09  -0.04     0.14  -0.01   0.00
    14   1    -0.05   0.04  -0.18     0.00   0.04  -0.24     0.01   0.18   0.39
    15   1    -0.01   0.06  -0.29    -0.06  -0.01  -0.10    -0.16   0.09  -0.13
    16   1     0.01   0.06  -0.29    -0.06   0.01   0.10    -0.16  -0.09   0.13
    17   1    -0.01  -0.02  -0.19    -0.09  -0.03  -0.21     0.08   0.13  -0.31
    18   1     0.05   0.04  -0.18     0.00  -0.04   0.24     0.01  -0.18  -0.39
    19   1     0.06   0.02  -0.07     0.14  -0.09   0.04     0.14   0.01   0.00
    20   1     0.01  -0.02  -0.19    -0.09   0.03   0.21     0.08  -0.13   0.31
    21   1     0.16  -0.13   0.05    -0.16   0.35  -0.15    -0.05   0.08   0.01
                     10                     11                     12
                      A                      A                      A
 Frequencies --    744.9957               819.2124               837.1063
 Red. masses --      1.2501                 1.9772                 2.7242
 Frc consts  --      0.4088                 0.7818                 1.1247
 IR Inten    --      1.2582                 1.9577                 0.8109
  Atom  AN      X      Y      Z        X      Y      Z        X      Y      Z
     1   6     0.03   0.01  -0.01    -0.05   0.11   0.04    -0.12  -0.04  -0.02
     2   6     0.01  -0.03  -0.03    -0.10  -0.04   0.02     0.11  -0.12   0.03
     3   6    -0.01  -0.03  -0.03     0.10  -0.04   0.02     0.11   0.12  -0.03
     4   6     0.05   0.04   0.03     0.08   0.03  -0.07    -0.04   0.13  -0.05
     5   6    -0.03   0.01  -0.01     0.05   0.11   0.04    -0.12   0.04   0.02
     6   6     0.00   0.04   0.07     0.00  -0.10   0.02     0.17   0.00   0.00
     7   6    -0.05   0.04   0.03    -0.08   0.03  -0.07    -0.04  -0.13   0.05
     8   1    -0.03  -0.05  -0.02     0.05  -0.18  -0.03    -0.08  -0.03  -0.02
     9   1    -0.16   0.07   0.00     0.06  -0.24  -0.03    -0.04  -0.05   0.06
    10   1     0.16   0.07   0.00    -0.06  -0.24  -0.03    -0.04   0.05  -0.06
    11   1     0.03  -0.05  -0.02    -0.05  -0.18  -0.03    -0.08   0.03   0.02
    12   1    -0.07  -0.32   0.09     0.08  -0.06  -0.06    -0.08  -0.01  -0.03
    13   1    -0.37  -0.12  -0.18     0.02  -0.20   0.07     0.16  -0.02   0.00
    14   1    -0.03  -0.01   0.04    -0.03   0.12   0.34    -0.36  -0.09   0.01
    15   1     0.08  -0.07   0.15    -0.25  -0.11  -0.21     0.10  -0.28   0.15
    16   1    -0.08  -0.07   0.15     0.25  -0.11  -0.21     0.10   0.28  -0.15
    17   1     0.00   0.09  -0.33     0.17  -0.02  -0.15    -0.21   0.26  -0.13
    18   1     0.03  -0.01   0.04     0.03   0.12   0.34    -0.36   0.09  -0.01
    19   1     0.37  -0.12  -0.18    -0.02  -0.20   0.07     0.16   0.02   0.00
    20   1     0.00   0.09  -0.33    -0.17  -0.02  -0.15    -0.21  -0.26   0.13
    21   1     0.07  -0.32   0.09    -0.08  -0.06  -0.06    -0.08   0.01   0.03
                     13                     14                     15
                      A                      A                      A
 Frequencies --    862.4566               875.1176               968.6441
 Red. masses --      1.4660                 1.5891                 2.0063
 Frc consts  --      0.6425                 0.7170                 1.1091
 IR Inten    --      0.6556                 0.4122                 1.6744
  Atom  AN      X      Y      Z        X      Y      Z        X      Y      Z
     1   6    -0.01   0.04  -0.06    -0.02  -0.03  -0.10     0.08  -0.08   0.00
     2   6     0.06   0.02  -0.07     0.00   0.05   0.08    -0.06  -0.05  -0.02
     3   6     0.06  -0.02   0.07     0.00   0.05   0.08    -0.06   0.05   0.02
     4   6    -0.01  -0.02   0.08    -0.04  -0.01   0.00     0.06   0.12   0.05
     5   6    -0.01  -0.04   0.06     0.02  -0.03  -0.10     0.08   0.08   0.00
     6   6    -0.03   0.00   0.00     0.00   0.04   0.08    -0.11   0.00   0.00
     7   6    -0.01   0.02  -0.08     0.04  -0.01   0.00     0.06  -0.12  -0.05
     8   1    -0.18  -0.28  -0.10     0.10  -0.19  -0.15    -0.03   0.14   0.07
     9   1    -0.32   0.03  -0.03     0.18  -0.27   0.00    -0.07  -0.05  -0.02
    10   1    -0.32  -0.03   0.03    -0.18  -0.27   0.00    -0.07   0.06   0.02
    11   1    -0.18   0.28   0.10    -0.10  -0.19  -0.15    -0.03  -0.14  -0.07
    12   1    -0.04  -0.19   0.10     0.18  -0.07  -0.05    -0.24  -0.20   0.15
    13   1    -0.04   0.14  -0.05    -0.31  -0.02  -0.14    -0.09   0.13  -0.03
    14   1     0.07   0.06   0.22     0.05  -0.01   0.10    -0.11  -0.13  -0.20
    15   1     0.17  -0.10   0.26    -0.05   0.24  -0.19     0.07   0.16   0.03
    16   1     0.17   0.10  -0.26     0.05   0.24  -0.19     0.07  -0.16  -0.03
    17   1     0.03  -0.04  -0.11    -0.13   0.05   0.12     0.11   0.11  -0.39
    18   1     0.07  -0.06  -0.22    -0.05  -0.01   0.10    -0.11   0.13   0.20
    19   1    -0.04  -0.14   0.05     0.31  -0.02  -0.14    -0.09  -0.13   0.03
    20   1     0.03   0.04   0.11     0.13   0.05   0.12     0.11  -0.11   0.39
    21   1    -0.04   0.19  -0.10    -0.18  -0.07  -0.05    -0.24   0.20  -0.15
                     16                     17                     18
                      A                      A                      A
 Frequencies --    970.9047              1018.0124              1023.6069
 Red. masses --      2.2134                 2.1427                 2.2152
 Frc consts  --      1.2293                 1.3084                 1.3675
 IR Inten    --      2.0926                 0.2820                 0.0122
  Atom  AN      X      Y      Z        X      Y      Z        X      Y      Z
     1   6     0.03   0.13  -0.04     0.14   0.03   0.01     0.07  -0.03  -0.06
     2   6     0.11  -0.07  -0.04    -0.12  -0.04  -0.04     0.01   0.12  -0.03
     3   6    -0.11  -0.07  -0.04     0.12  -0.04  -0.04     0.01  -0.12   0.03
     4   6    -0.12  -0.02   0.01    -0.01  -0.07   0.05    -0.14   0.07   0.04
     5   6    -0.03   0.13  -0.04    -0.14   0.03   0.01     0.07   0.03   0.06
     6   6     0.00  -0.06   0.05     0.00   0.13  -0.01     0.10   0.00   0.00
     7   6     0.12  -0.02   0.01     0.01  -0.07   0.05    -0.14  -0.07  -0.04
     8   1     0.15  -0.22  -0.13     0.24   0.06   0.00     0.11   0.04  -0.05
     9   1    -0.16   0.02   0.00    -0.06  -0.10  -0.06     0.05   0.14  -0.03
    10   1     0.16   0.02   0.00     0.06  -0.10  -0.06     0.05  -0.14   0.03
    11   1    -0.15  -0.22  -0.13    -0.24   0.06   0.00     0.11  -0.04   0.05
    12   1     0.03   0.14  -0.04     0.03   0.05   0.03    -0.16   0.10   0.04
    13   1    -0.05   0.09  -0.04    -0.09   0.27  -0.12     0.08   0.05  -0.03
    14   1    -0.07   0.13   0.34     0.38   0.08  -0.03     0.18  -0.01  -0.11
    15   1     0.21  -0.10   0.19    -0.22  -0.20  -0.10     0.12   0.32   0.00
    16   1    -0.21  -0.10   0.19     0.22  -0.20  -0.10     0.12  -0.32   0.00
    17   1     0.07  -0.18   0.18     0.03  -0.10   0.12    -0.36   0.24   0.08
    18   1     0.07   0.13   0.34    -0.38   0.08  -0.03     0.18   0.01   0.11
    19   1     0.05   0.09  -0.04     0.09   0.27  -0.12     0.08  -0.05   0.03
    20   1    -0.07  -0.18   0.18    -0.03  -0.10   0.12    -0.36  -0.24  -0.08
    21   1    -0.03   0.14  -0.04    -0.03   0.05   0.03    -0.16  -0.10  -0.04
                     19                     20                     21
                      A                      A                      A
 Frequencies --   1041.1711              1062.4832              1126.4829
 Red. masses --      1.3442                 1.3712                 2.0936
 Frc consts  --      0.8585                 0.9120                 1.5653
 IR Inten    --      0.6125                 0.2790                 0.0308
  Atom  AN      X      Y      Z        X      Y      Z        X      Y      Z
     1   6    -0.01  -0.02   0.05     0.00  -0.02   0.07     0.11   0.05   0.02
     2   6    -0.01   0.00  -0.02     0.02   0.03  -0.08    -0.06  -0.14  -0.05
     3   6     0.01   0.00  -0.02     0.02  -0.03   0.08    -0.06   0.14   0.05
     4   6    -0.03   0.01  -0.08     0.02   0.00  -0.05    -0.07  -0.01   0.02
     5   6     0.01  -0.02   0.05     0.00   0.02  -0.07     0.11  -0.05  -0.02
     6   6     0.00  -0.02   0.10     0.02   0.00   0.00     0.06   0.00   0.00
     7   6     0.03   0.01  -0.08     0.02   0.00   0.05    -0.07   0.01  -0.02
     8   1     0.32   0.18   0.04    -0.34   0.10   0.15     0.27   0.05   0.00
     9   1     0.13   0.35   0.04    -0.22   0.07  -0.05    -0.27  -0.28  -0.05
    10   1    -0.13   0.35   0.04    -0.22  -0.07   0.05    -0.27   0.28   0.05
    11   1    -0.32   0.18   0.04    -0.34  -0.10  -0.15     0.27  -0.05   0.00
    12   1     0.20   0.03  -0.14    -0.19   0.26  -0.01    -0.14   0.16   0.03
    13   1    -0.22  -0.12  -0.04     0.02  -0.31   0.10     0.04  -0.03   0.00
    14   1    -0.14  -0.05  -0.08     0.08  -0.01  -0.15     0.20   0.07   0.02
    15   1    -0.09  -0.17  -0.01     0.12   0.01   0.15    -0.10  -0.33   0.04
    16   1     0.09  -0.17  -0.01     0.12  -0.01  -0.15    -0.10   0.33  -0.04
    17   1    -0.06   0.02   0.13     0.06  -0.04   0.03    -0.08   0.00   0.09
    18   1     0.14  -0.05  -0.08     0.08   0.01   0.15     0.20  -0.07  -0.02
    19   1     0.22  -0.12  -0.04     0.02   0.31  -0.10     0.04   0.03   0.00
    20   1     0.06   0.02   0.13     0.06   0.04  -0.03    -0.08   0.00  -0.09
    21   1    -0.20   0.03  -0.14    -0.19  -0.26   0.01    -0.14  -0.16  -0.03
                     22                     23                     24
                      A                      A                      A
 Frequencies --   1141.7872              1211.7742              1231.2513
 Red. masses --      2.1952                 1.5179                 1.3079
 Frc consts  --      1.6862                 1.3132                 1.1682
 IR Inten    --      0.1030                 1.2073                 0.2825
  Atom  AN      X      Y      Z        X      Y      Z        X      Y      Z
     1   6    -0.09   0.02   0.04     0.04  -0.02   0.06     0.00  -0.01  -0.06
     2   6     0.05   0.00   0.01    -0.01   0.01  -0.02     0.01   0.01   0.09
     3   6    -0.05   0.00   0.01     0.01   0.01  -0.02     0.01  -0.01  -0.09
     4   6     0.10  -0.11  -0.04    -0.03   0.02  -0.09     0.03   0.02   0.03
     5   6     0.09   0.02   0.04    -0.04  -0.02   0.06     0.00   0.01   0.06
     6   6     0.00   0.17  -0.03     0.00  -0.01   0.13    -0.02   0.00   0.00
     7   6    -0.10  -0.11  -0.04     0.03   0.02  -0.09     0.03  -0.02  -0.03
     8   1    -0.23  -0.06   0.05    -0.34   0.04   0.13    -0.28  -0.13  -0.04
     9   1     0.03   0.08   0.04    -0.19  -0.29  -0.06     0.12  -0.14   0.04
    10   1    -0.03   0.08   0.04     0.19  -0.29  -0.06     0.12   0.14  -0.04
    11   1     0.23  -0.06   0.05     0.34   0.04   0.13    -0.28   0.13   0.04
    12   1     0.29  -0.06  -0.10    -0.13   0.27  -0.08    -0.21   0.07   0.08
    13   1    -0.12   0.31  -0.17    -0.22  -0.04  -0.04    -0.03  -0.21   0.06
    14   1    -0.13   0.01   0.06     0.11  -0.01  -0.12     0.36   0.06  -0.02
    15   1     0.06  -0.01   0.05     0.07   0.11   0.04    -0.20  -0.20  -0.12
    16   1    -0.06  -0.01   0.05    -0.07   0.11   0.04    -0.20   0.20   0.12
    17   1     0.24  -0.22   0.06     0.12  -0.10   0.05    -0.07   0.10  -0.08
    18   1     0.13   0.01   0.06    -0.11  -0.01  -0.12     0.36  -0.06   0.02
    19   1     0.12   0.31  -0.17     0.22  -0.04  -0.04    -0.03   0.21  -0.06
    20   1    -0.24  -0.22   0.06    -0.12  -0.10   0.05    -0.07  -0.10   0.08
    21   1    -0.29  -0.06  -0.10     0.13   0.27  -0.08    -0.21  -0.07  -0.08
                     25                     26                     27
                      A                      A                      A
 Frequencies --   1240.9727              1244.0983              1314.2523
 Red. masses --      1.1834                 1.2604                 1.1691
 Frc consts  --      1.0738                 1.1493                 1.1898
 IR Inten    --      0.6157                 0.5297                 1.4000
  Atom  AN      X      Y      Z        X      Y      Z        X      Y      Z
     1   6     0.02  -0.04  -0.03     0.02   0.04  -0.04     0.02   0.00   0.02
     2   6    -0.04   0.01   0.01    -0.01  -0.04   0.06     0.00   0.00   0.03
     3   6     0.04   0.01   0.01    -0.01   0.04  -0.06     0.00   0.00  -0.03
     4   6    -0.01   0.03   0.03    -0.02  -0.03   0.03    -0.03   0.01  -0.06
     5   6    -0.02  -0.04  -0.03     0.02  -0.04   0.04     0.02   0.00  -0.02
     6   6     0.00  -0.04   0.03     0.05   0.00   0.00     0.02   0.00   0.00
     7   6     0.01   0.03   0.03    -0.02   0.03  -0.03    -0.03  -0.01   0.06
     8   1     0.14   0.01  -0.04    -0.07  -0.11  -0.05    -0.31  -0.04   0.06
     9   1     0.07   0.07   0.01     0.05  -0.19   0.02    -0.02  -0.18   0.00
    10   1    -0.07   0.07   0.01     0.05   0.19  -0.02    -0.02   0.18   0.00
    11   1    -0.14   0.02  -0.04    -0.07   0.11   0.05    -0.31   0.04  -0.06
    12   1    -0.16   0.07   0.06    -0.21   0.17   0.06     0.01   0.12  -0.09
    13   1    -0.02   0.25  -0.08     0.03  -0.19   0.04     0.05   0.51  -0.15
    14   1    -0.31  -0.10   0.00    -0.25  -0.01   0.12     0.13   0.01  -0.06
    15   1    -0.03   0.10  -0.05     0.17   0.40   0.00     0.01   0.06  -0.01
    16   1     0.03   0.10  -0.05     0.17  -0.40   0.00     0.01  -0.06   0.01
    17   1     0.39  -0.26  -0.12     0.17  -0.17  -0.01     0.12  -0.11   0.01
    18   1     0.31  -0.10   0.00    -0.25   0.01  -0.12     0.13  -0.01   0.06
    19   1     0.02   0.25  -0.08     0.03   0.19  -0.04     0.05  -0.51   0.15
    20   1    -0.39  -0.26  -0.12     0.17   0.17   0.01     0.12   0.11  -0.01
    21   1     0.16   0.07   0.06    -0.21  -0.17  -0.06     0.01  -0.12   0.09
                     28                     29                     30
                      A                      A                      A
 Frequencies --   1320.8539              1324.9670              1360.9762
 Red. masses --      1.1622                 1.1265                 1.2890
 Frc consts  --      1.1946                 1.1651                 1.4067
 IR Inten    --      1.3293                 0.0684                 0.1210
  Atom  AN      X      Y      Z        X      Y      Z        X      Y      Z
     1   6     0.01   0.00   0.05     0.01   0.03   0.03     0.07   0.02  -0.02
     2   6    -0.02   0.02  -0.04     0.00  -0.03   0.02     0.01   0.04   0.01
     3   6     0.02   0.02  -0.04     0.00   0.03  -0.02    -0.01   0.04   0.01
     4   6    -0.01  -0.01   0.01     0.02  -0.01  -0.02     0.05  -0.05  -0.01
     5   6    -0.01   0.00   0.05     0.01  -0.03  -0.03    -0.07   0.02  -0.02
     6   6     0.00   0.01  -0.04    -0.04   0.00   0.00     0.00  -0.04   0.02
     7   6     0.01  -0.01   0.01     0.02   0.01   0.02    -0.05  -0.05  -0.01
     8   1     0.24   0.13   0.04    -0.16   0.03   0.07    -0.15  -0.04   0.01
     9   1    -0.25  -0.30  -0.09    -0.07  -0.27  -0.01    -0.03  -0.05   0.00
    10   1     0.25  -0.30  -0.09    -0.08   0.27   0.01     0.03  -0.05   0.00
    11   1    -0.24   0.13   0.04    -0.16  -0.03  -0.07     0.15  -0.04   0.01
    12   1     0.20  -0.17  -0.03     0.25  -0.20  -0.06    -0.16   0.11   0.03
    13   1     0.05  -0.03   0.02    -0.05  -0.11   0.03    -0.02   0.17  -0.06
    14   1    -0.30  -0.06   0.02     0.09   0.05   0.05    -0.42  -0.08   0.07
    15   1     0.13   0.25   0.05     0.15   0.24   0.06    -0.14  -0.21  -0.06
    16   1    -0.13   0.25   0.05     0.15  -0.24  -0.06     0.14  -0.21  -0.06
    17   1    -0.06   0.02   0.06    -0.32   0.24   0.10    -0.29   0.20   0.08
    18   1     0.30  -0.06   0.02     0.09  -0.05  -0.05     0.42  -0.08   0.07
    19   1    -0.05  -0.03   0.02    -0.05   0.11  -0.03     0.02   0.17  -0.06
    20   1     0.06   0.02   0.06    -0.32  -0.24  -0.10     0.29   0.20   0.08
    21   1    -0.20  -0.17  -0.03     0.25   0.20   0.06     0.16   0.11   0.03
                     31                     32                     33
                      A                      A                      A
 Frequencies --   1385.8558              1391.3902              1396.9129
 Red. masses --      1.3462                 1.3675                 1.5236
 Frc consts  --      1.5234                 1.5598                 1.7517
 IR Inten    --      3.9199                 2.2371                 0.2328
  Atom  AN      X      Y      Z        X      Y      Z        X      Y      Z
     1   6     0.11   0.03  -0.02     0.03  -0.02   0.01     0.10   0.03  -0.01
     2   6    -0.02   0.01   0.00     0.03   0.05   0.01    -0.06  -0.04   0.01
     3   6    -0.02  -0.01   0.00    -0.03   0.05   0.01     0.06  -0.04   0.01
     4   6     0.00  -0.03  -0.01    -0.05   0.07   0.00    -0.06   0.00   0.00
     5   6     0.11  -0.03   0.02    -0.03  -0.02   0.01    -0.10   0.03  -0.01
     6   6     0.00   0.00   0.00     0.00  -0.08  -0.02     0.00   0.08  -0.04
     7   6     0.00   0.03   0.01     0.05   0.07   0.00     0.06   0.00   0.00
     8   1    -0.34  -0.08   0.03    -0.20  -0.01   0.05    -0.37  -0.10   0.03
     9   1     0.05   0.21   0.02    -0.01  -0.12  -0.01     0.19   0.19   0.03
    10   1     0.05  -0.21  -0.02     0.01  -0.12  -0.01    -0.19   0.19   0.03
    11   1    -0.34   0.08  -0.03     0.20  -0.01   0.05     0.37  -0.10   0.03
    12   1     0.01  -0.01  -0.01     0.36  -0.31  -0.07     0.17  -0.08  -0.05
    13   1    -0.04   0.01  -0.03     0.06   0.21  -0.06     0.03  -0.33   0.11
    14   1    -0.43  -0.08   0.04     0.05  -0.02  -0.08    -0.24  -0.04   0.02
    15   1    -0.16  -0.18  -0.09    -0.13  -0.32   0.01     0.02   0.15   0.00
    16   1    -0.16   0.18   0.09     0.13  -0.32   0.01    -0.02   0.15   0.00
    17   1    -0.18   0.10   0.10     0.10  -0.05   0.00     0.05  -0.10   0.05
    18   1    -0.43   0.08  -0.04    -0.05  -0.02  -0.08     0.24  -0.04   0.02
    19   1    -0.04  -0.01   0.03    -0.06   0.21  -0.06    -0.03  -0.33   0.11
    20   1    -0.18  -0.10  -0.10    -0.10  -0.05   0.00    -0.05  -0.10   0.05
    21   1     0.01   0.01   0.01    -0.36  -0.31  -0.07    -0.17  -0.08  -0.05
                     34                     35                     36
                      A                      A                      A
 Frequencies --   1404.7729              1405.9594              1413.1266
 Red. masses --      1.3910                 1.3513                 1.4392
 Frc consts  --      1.6173                 1.5737                 1.6932
 IR Inten    --      2.5573                 4.4096                 0.3305
  Atom  AN      X      Y      Z        X      Y      Z        X      Y      Z
     1   6     0.01   0.02   0.00    -0.01  -0.02  -0.01    -0.04   0.03  -0.01
     2   6    -0.03  -0.11  -0.02     0.06   0.06   0.01    -0.01  -0.07  -0.02
     3   6    -0.03   0.11   0.02    -0.06   0.06   0.01    -0.01   0.07   0.02
     4   6    -0.05   0.04   0.01    -0.02  -0.01   0.01     0.09  -0.06  -0.03
     5   6     0.01  -0.02   0.00     0.01  -0.02  -0.01    -0.04  -0.03   0.01
     6   6     0.02   0.00   0.00     0.00   0.12  -0.03    -0.04   0.00   0.00
     7   6    -0.05  -0.04  -0.01     0.02  -0.01   0.01     0.09   0.06   0.03
     8   1    -0.19  -0.10   0.00     0.13  -0.04  -0.05     0.09  -0.05  -0.04
     9   1     0.24   0.43   0.06    -0.12  -0.17  -0.02     0.08   0.27   0.04
    10   1     0.24  -0.43  -0.06     0.12  -0.17  -0.02     0.08  -0.27  -0.04
    11   1    -0.19   0.10   0.00    -0.13  -0.04  -0.05     0.09   0.05   0.04
    12   1     0.23  -0.10  -0.06    -0.13   0.07   0.04    -0.32   0.25   0.05
    13   1     0.00  -0.11   0.02     0.00  -0.39   0.13     0.00   0.25  -0.05
    14   1     0.25   0.06  -0.05    -0.11  -0.04  -0.06     0.09   0.06   0.03
    15   1     0.09   0.10   0.04    -0.16  -0.35  -0.04     0.09   0.13   0.00
    16   1     0.09  -0.10  -0.04     0.16  -0.35  -0.04     0.09  -0.13   0.00
    17   1     0.12  -0.09  -0.06     0.18  -0.17   0.00    -0.27   0.21   0.01
    18   1     0.25  -0.06   0.05     0.11  -0.04  -0.06     0.09  -0.06  -0.03
    19   1     0.00   0.11  -0.02     0.00  -0.39   0.13     0.00  -0.25   0.05
    20   1     0.12   0.09   0.06    -0.18  -0.17   0.00    -0.27  -0.21  -0.01
    21   1     0.23   0.10   0.06     0.13   0.07   0.04    -0.32  -0.25  -0.05
                     37                     38                     39
                      A                      A                      A
 Frequencies --   1496.3691              1497.1027              1501.3305
 Red. masses --      1.0813                 1.0751                 1.0903
 Frc consts  --      1.4265                 1.4197                 1.4480
 IR Inten    --      0.4124                 0.2069                 0.0294
  Atom  AN      X      Y      Z        X      Y      Z        X      Y      Z
     1   6    -0.01   0.00   0.00     0.00   0.00   0.00     0.00  -0.03  -0.04
     2   6    -0.03   0.03  -0.02     0.01  -0.01   0.01    -0.02   0.00  -0.02
     3   6     0.03   0.03  -0.02     0.01   0.01  -0.01    -0.02   0.00   0.02
     4   6    -0.01  -0.02   0.02     0.00   0.03  -0.03     0.00   0.00  -0.01
     5   6     0.01   0.00   0.00     0.00   0.00   0.00     0.00   0.03   0.04
     6   6     0.00   0.00   0.00    -0.05   0.00   0.00     0.01   0.00   0.00
     7   6     0.01  -0.02   0.02     0.00  -0.03   0.03     0.00   0.00   0.01
     8   1     0.02   0.05   0.00    -0.01  -0.02  -0.01    -0.09   0.42   0.08
     9   1     0.37  -0.20  -0.09    -0.13   0.08   0.03     0.21  -0.02  -0.03
    10   1    -0.37  -0.20  -0.09    -0.13  -0.08  -0.03     0.21   0.02   0.03
    11   1    -0.02   0.05   0.00    -0.01   0.02   0.01    -0.09  -0.42  -0.08
    12   1     0.12   0.21  -0.04    -0.19  -0.27   0.06    -0.09  -0.06   0.02
    13   1     0.00  -0.01   0.01     0.37   0.06   0.29     0.00   0.02  -0.01
    14   1    -0.01   0.00   0.05     0.02   0.01   0.00     0.05   0.02   0.43
    15   1     0.13  -0.14   0.39    -0.04   0.06  -0.14     0.06  -0.07   0.18
    16   1    -0.13  -0.14   0.39    -0.04  -0.06   0.14     0.06   0.07  -0.18
    17   1    -0.04   0.03  -0.24     0.06  -0.06   0.32     0.03  -0.03   0.11
    18   1     0.01   0.00   0.05     0.02  -0.01   0.00     0.05  -0.02  -0.43
    19   1     0.00  -0.01   0.01     0.37  -0.06  -0.29     0.00  -0.02   0.01
    20   1     0.04   0.03  -0.24     0.06   0.06  -0.32     0.03   0.03  -0.11
    21   1    -0.12   0.21  -0.04    -0.19   0.27  -0.06    -0.09   0.06  -0.02
                     40                     41                     42
                      A                      A                      A
 Frequencies --   1503.6177              1509.8504              1519.4634
 Red. masses --      1.0923                 1.0990                 1.0797
 Frc consts  --      1.4550                 1.4761                 1.4687
 IR Inten    --      5.0757                 3.4600                12.9334
  Atom  AN      X      Y      Z        X      Y      Z        X      Y      Z
     1   6     0.01  -0.04  -0.04    -0.01  -0.01  -0.01     0.00   0.01   0.03
     2   6     0.02   0.00   0.01     0.04  -0.02   0.02     0.01  -0.01   0.01
     3   6    -0.02   0.00   0.01     0.04   0.02  -0.02    -0.01  -0.01   0.01
     4   6    -0.01  -0.01   0.01     0.00   0.01  -0.01    -0.02  -0.02   0.03
     5   6    -0.01  -0.04  -0.04    -0.01   0.01   0.01     0.00   0.01   0.03
     6   6     0.00   0.01   0.00     0.05   0.00   0.00     0.00  -0.01   0.00
     7   6     0.01  -0.01   0.01     0.00  -0.01   0.01     0.02  -0.02   0.03
     8   1    -0.10   0.42   0.09    -0.01   0.14   0.03     0.04  -0.23  -0.04
     9   1    -0.14   0.05   0.03    -0.32   0.15   0.07    -0.18   0.07   0.04
    10   1     0.14   0.05   0.03    -0.32  -0.15  -0.07     0.18   0.07   0.04
    11   1     0.10   0.42   0.09    -0.01  -0.14  -0.03    -0.04  -0.23  -0.04
    12   1     0.13   0.14  -0.04    -0.06  -0.09   0.02     0.26   0.29  -0.08
    13   1     0.00  -0.03   0.01    -0.31  -0.06  -0.25     0.00   0.02   0.00
    14   1     0.04   0.00   0.42     0.06   0.01   0.13    -0.04  -0.02  -0.24
    15   1    -0.06   0.00  -0.14    -0.09   0.12  -0.32    -0.06   0.06  -0.18
    16   1     0.06   0.00  -0.14    -0.09  -0.12   0.32     0.06   0.06  -0.18
    17   1     0.00  -0.01  -0.18     0.05  -0.03   0.11    -0.05   0.05  -0.38
    18   1    -0.04   0.00   0.42     0.06  -0.01  -0.13     0.04  -0.02  -0.24
    19   1     0.00  -0.03   0.01    -0.31   0.06   0.25     0.00   0.02   0.00
    20   1     0.00  -0.01  -0.18     0.05   0.03  -0.11     0.05   0.05  -0.38
    21   1    -0.13   0.14  -0.04    -0.06   0.09  -0.02    -0.26   0.29  -0.08
                     43                     44                     45
                      A                      A                      A
 Frequencies --   1525.9844              3010.5140              3011.2484
 Red. masses --      1.0906                 1.0611                 1.0687
 Frc consts  --      1.4964                 5.6661                 5.7094
 IR Inten    --      0.0811                20.4972                15.3032
  Atom  AN      X      Y      Z        X      Y      Z        X      Y      Z
     1   6    -0.01   0.02   0.01     0.00  -0.01   0.00     0.00  -0.01   0.00
     2   6    -0.02   0.01  -0.01    -0.03   0.02  -0.03    -0.02   0.02  -0.04
     3   6    -0.02  -0.01   0.01     0.03   0.02  -0.03    -0.02  -0.02   0.04
     4   6     0.02   0.02  -0.03     0.00   0.00   0.00     0.00   0.00   0.01
     5   6    -0.01  -0.02  -0.01     0.00  -0.01   0.00     0.00   0.01   0.00
     6   6     0.04   0.00   0.00     0.00   0.00   0.00     0.00   0.00   0.00
     7   6     0.02  -0.02   0.03     0.00   0.00   0.00     0.00   0.00  -0.01
     8   1     0.04  -0.19  -0.04     0.00   0.00  -0.03    -0.01   0.01  -0.06
     9   1     0.20  -0.08  -0.04     0.03  -0.09   0.51     0.05  -0.12   0.64
    10   1     0.20   0.08   0.04    -0.03  -0.09   0.51     0.05   0.12  -0.64
    11   1     0.04   0.19   0.04     0.00   0.00  -0.03    -0.01  -0.01   0.06
    12   1    -0.22  -0.25   0.07    -0.02   0.00  -0.06    -0.03  -0.01  -0.09
    13   1    -0.24  -0.04  -0.20    -0.01   0.00   0.01    -0.01   0.00   0.02
    14   1    -0.01   0.01  -0.19    -0.02   0.11  -0.01    -0.02   0.07   0.00
    15   1     0.06  -0.06   0.20     0.37  -0.17  -0.21     0.17  -0.08  -0.11
    16   1     0.06   0.06  -0.20    -0.37  -0.17  -0.21     0.17   0.08   0.11
    17   1     0.05  -0.04   0.32     0.00   0.00   0.00     0.02   0.03   0.01
    18   1    -0.01  -0.01   0.19     0.02   0.11  -0.01    -0.02  -0.07   0.00
    19   1    -0.24   0.04   0.20     0.01   0.00   0.01    -0.01   0.00  -0.02
    20   1     0.05   0.04  -0.32     0.00   0.00   0.00     0.02  -0.03  -0.01
    21   1    -0.22   0.25  -0.07     0.02   0.00  -0.06    -0.03   0.01   0.09
                     46                     47                     48
                      A                      A                      A
 Frequencies --   3017.2623              3017.6460              3021.7975
 Red. masses --      1.0603                 1.0679                 1.0626
 Frc consts  --      5.6875                 5.7294                 5.7166
 IR Inten    --     10.0321                22.3986                 3.0617
  Atom  AN      X      Y      Z        X      Y      Z        X      Y      Z
     1   6     0.00   0.01   0.01     0.00  -0.01  -0.04     0.00  -0.02  -0.04
     2   6     0.01   0.00   0.00     0.00   0.00   0.01    -0.01   0.00   0.01
     3   6     0.01   0.00   0.00     0.00   0.00   0.01    -0.01   0.00  -0.01
     4   6    -0.01  -0.02   0.02     0.00   0.00   0.03     0.00   0.00   0.01
     5   6     0.00  -0.01  -0.01     0.00  -0.01  -0.04     0.00   0.02   0.04
     6   6     0.04   0.00   0.00     0.00   0.00  -0.02     0.03   0.00   0.00
     7   6    -0.01   0.02  -0.02     0.00   0.00   0.03     0.00   0.00  -0.01
     8   1    -0.03   0.05  -0.18     0.08  -0.11   0.47     0.08  -0.12   0.48
     9   1     0.00   0.01  -0.04    -0.01   0.02  -0.09    -0.01   0.01  -0.05
    10   1     0.00  -0.01   0.04     0.01   0.02  -0.09    -0.01  -0.01   0.05
    11   1    -0.03  -0.05   0.18    -0.08  -0.11   0.47     0.08   0.12  -0.48
    12   1    -0.08  -0.03  -0.28    -0.11  -0.04  -0.40    -0.03  -0.01  -0.09
    13   1    -0.26   0.11   0.34    -0.07   0.02   0.09    -0.18   0.08   0.25
    14   1     0.05  -0.22   0.02    -0.05   0.21  -0.02    -0.07   0.33  -0.03
    15   1    -0.07   0.03   0.04     0.02  -0.01  -0.01     0.10  -0.05  -0.06
    16   1    -0.07  -0.03  -0.04    -0.02  -0.01  -0.01     0.10   0.05   0.06
    17   1     0.21   0.27   0.03     0.07   0.09   0.01     0.03   0.03   0.00
    18   1     0.05   0.22  -0.02     0.05   0.21  -0.02    -0.07  -0.33   0.03
    19   1    -0.26  -0.11  -0.34     0.07   0.02   0.09    -0.18  -0.08  -0.25
    20   1     0.21  -0.27  -0.03    -0.07   0.09   0.01     0.03  -0.03   0.00
    21   1    -0.08   0.03   0.28     0.11  -0.04  -0.40    -0.03   0.01   0.09
                     49                     50                     51
                      A                      A                      A
 Frequencies --   3022.7897              3030.9184              3048.9733
 Red. masses --      1.0631                 1.0673                 1.0999
 Frc consts  --      5.7234                 5.7767                 6.0246
 IR Inten    --     37.9326                20.9399                11.4690
  Atom  AN      X      Y      Z        X      Y      Z        X      Y      Z
     1   6     0.00  -0.02  -0.02     0.00   0.00   0.01     0.00   0.01  -0.01
     2   6    -0.01   0.00   0.01     0.00   0.00   0.00    -0.01   0.00   0.01
     3   6     0.01   0.00   0.01     0.00   0.00   0.00     0.01   0.00   0.01
     4   6     0.01   0.02  -0.03     0.00   0.01  -0.04    -0.03  -0.03  -0.01
     5   6     0.00  -0.02  -0.02     0.00   0.00  -0.01     0.00   0.01  -0.01
     6   6     0.00   0.00   0.02     0.04   0.00   0.00     0.00   0.02   0.06
     7   6    -0.01   0.02  -0.03     0.00  -0.01   0.04     0.03  -0.03  -0.01
     8   1     0.04  -0.07   0.27    -0.03   0.04  -0.16     0.02  -0.03   0.14
     9   1    -0.01   0.02  -0.08     0.01  -0.01   0.05    -0.01   0.02  -0.08
    10   1     0.01   0.02  -0.08     0.01   0.01  -0.05     0.01   0.02  -0.08
    11   1    -0.04  -0.07   0.27    -0.03  -0.04   0.16    -0.02  -0.03   0.14
    12   1     0.11   0.04   0.38     0.14   0.05   0.49     0.03   0.01   0.14
    13   1     0.07  -0.03  -0.09    -0.24   0.11   0.33     0.28  -0.11  -0.35
    14   1    -0.07   0.33  -0.02     0.00   0.02   0.00     0.01  -0.07   0.00
    15   1     0.07  -0.03  -0.04     0.00   0.00   0.00     0.13  -0.06  -0.07
    16   1    -0.07  -0.03  -0.04     0.00   0.00   0.00    -0.13  -0.06  -0.07
    17   1    -0.21  -0.27  -0.03    -0.10  -0.14  -0.02     0.27   0.36   0.03
    18   1     0.07   0.33  -0.02     0.00  -0.02   0.00    -0.01  -0.07   0.00
    19   1    -0.07  -0.03  -0.09    -0.24  -0.11  -0.33    -0.28  -0.11  -0.35
    20   1     0.21  -0.27  -0.03    -0.10   0.14   0.02    -0.27   0.36   0.03
    21   1    -0.11   0.04   0.38     0.14  -0.05  -0.49    -0.03   0.01   0.14
                     52                     53                     54
                      A                      A                      A
 Frequencies --   3052.8568              3059.0062              3059.9217
 Red. masses --      1.0945                 1.0991                 1.1043
 Frc consts  --      6.0098                 6.0597                 6.0921
 IR Inten    --     85.6537                54.9119                30.9548
  Atom  AN      X      Y      Z        X      Y      Z        X      Y      Z
     1   6     0.00   0.00   0.01    -0.01   0.03  -0.01     0.01  -0.04   0.03
     2   6    -0.04   0.02   0.04    -0.03   0.01   0.04     0.00   0.00   0.01
     3   6    -0.04  -0.02  -0.04     0.03   0.01   0.04     0.00   0.00  -0.01
     4   6    -0.01  -0.01  -0.01     0.00   0.01   0.00     0.02   0.02   0.03
     5   6     0.00   0.00  -0.01     0.01   0.03  -0.01     0.01   0.04  -0.03
     6   6     0.00   0.00   0.00     0.00  -0.01  -0.03     0.01   0.00   0.00
     7   6    -0.01   0.01   0.01     0.00   0.01   0.00     0.02  -0.02  -0.03
     8   1    -0.02   0.03  -0.11     0.01  -0.01   0.07    -0.05   0.07  -0.35
     9   1    -0.02   0.04  -0.19    -0.03   0.06  -0.31    -0.01   0.02  -0.13
    10   1    -0.02  -0.04   0.19     0.03   0.06  -0.31    -0.01  -0.02   0.13
    11   1    -0.02  -0.03   0.11    -0.01  -0.01   0.07    -0.05  -0.07   0.35
    12   1     0.02   0.01   0.08     0.01   0.00   0.04    -0.08  -0.02  -0.29
    13   1     0.03  -0.01  -0.04    -0.12   0.05   0.15    -0.05   0.02   0.07
    14   1     0.01  -0.06   0.00     0.07  -0.35   0.02    -0.07   0.36  -0.01
    15   1     0.52  -0.24  -0.27     0.38  -0.17  -0.20     0.05  -0.02  -0.03
    16   1     0.52   0.24   0.27    -0.38  -0.17  -0.20     0.05   0.02   0.03
    17   1     0.10   0.14   0.01    -0.07  -0.09  -0.01    -0.20  -0.26  -0.02
    18   1     0.01   0.06   0.00    -0.07  -0.35   0.02    -0.07  -0.36   0.01
    19   1     0.03   0.01   0.04     0.12   0.05   0.15    -0.05  -0.02  -0.07
    20   1     0.10  -0.14  -0.01     0.07  -0.09  -0.01    -0.20   0.26   0.02
    21   1     0.02  -0.01  -0.08    -0.01   0.00   0.04    -0.08   0.02   0.29
                     55                     56                     57
                      A                      A                      A
 Frequencies --   3065.6501              3068.1212              3076.3243
 Red. masses --      1.1016                 1.0955                 1.1035
 Frc consts  --      6.0998                 6.0760                 6.1528
 IR Inten    --    107.2509                 4.5777               135.3973
  Atom  AN      X      Y      Z        X      Y      Z        X      Y      Z
     1   6    -0.01   0.04  -0.03     0.01  -0.04   0.01     0.00  -0.01   0.02
     2   6     0.01   0.00  -0.03     0.01  -0.01   0.00    -0.01   0.00   0.02
     3   6    -0.01   0.00  -0.03     0.01   0.01   0.00     0.01   0.00   0.02
     4   6     0.01   0.02   0.00    -0.03  -0.03  -0.02     0.02   0.02   0.03
     5   6     0.01   0.04  -0.03     0.01   0.04  -0.01     0.00  -0.01   0.02
     6   6     0.00   0.01   0.02    -0.01   0.00   0.00     0.00   0.02   0.05
     7   6    -0.01   0.02   0.00    -0.03   0.03   0.02    -0.02   0.02   0.03
     8   1     0.05  -0.06   0.32    -0.03   0.03  -0.16    -0.03   0.04  -0.20
     9   1     0.03  -0.05   0.26     0.00   0.00  -0.01    -0.02   0.03  -0.15
    10   1    -0.03  -0.05   0.26     0.00   0.00   0.01     0.02   0.03  -0.15
    11   1    -0.05  -0.06   0.32    -0.03  -0.03   0.16     0.03   0.04  -0.20
    12   1    -0.01   0.00  -0.02     0.04   0.01   0.17    -0.09  -0.03  -0.35
    13   1     0.11  -0.04  -0.13     0.07  -0.03  -0.10     0.26  -0.10  -0.32
    14   1     0.09  -0.43   0.02    -0.09   0.42  -0.02    -0.01   0.07   0.00
    15   1    -0.14   0.07   0.07    -0.13   0.06   0.07     0.09  -0.04  -0.05
    16   1     0.14   0.07   0.07    -0.13  -0.06  -0.07    -0.09  -0.04  -0.05
    17   1    -0.15  -0.19  -0.01     0.28   0.37   0.03    -0.19  -0.25  -0.02
    18   1    -0.09  -0.43   0.02    -0.09  -0.42   0.02     0.01   0.07   0.00
    19   1    -0.11  -0.04  -0.13     0.07   0.03   0.10    -0.26  -0.10  -0.32
    20   1     0.15  -0.19  -0.01     0.28  -0.37  -0.03     0.19  -0.25  -0.02
    21   1     0.01   0.00  -0.02     0.04  -0.01  -0.17     0.09  -0.03  -0.35

 -------------------
 - Thermochemistry -
 -------------------
 Temperature   298.150 Kelvin.  Pressure   1.00000 Atm.
 Atom     1 has atomic number  6 and mass  12.00000
 Atom     2 has atomic number  6 and mass  12.00000
 Atom     3 has atomic number  6 and mass  12.00000
 Atom     4 has atomic number  6 and mass  12.00000
 Atom     5 has atomic number  6 and mass  12.00000
 Atom     6 has atomic number  6 and mass  12.00000
 Atom     7 has atomic number  6 and mass  12.00000
 Atom     8 has atomic number  1 and mass   1.00783
 Atom     9 has atomic number  1 and mass   1.00783
 Atom    10 has atomic number  1 and mass   1.00783
 Atom    11 has atomic number  1 and mass   1.00783
 Atom    12 has atomic number  1 and mass   1.00783
 Atom    13 has atomic number  1 and mass   1.00783
 Atom    14 has atomic number  1 and mass   1.00783
 Atom    15 has atomic number  1 and mass   1.00783
 Atom    16 has atomic number  1 and mass   1.00783
 Atom    17 has atomic number  1 and mass   1.00783
 Atom    18 has atomic number  1 and mass   1.00783
 Atom    19 has atomic number  1 and mass   1.00783
 Atom    20 has atomic number  1 and mass   1.00783
 Atom    21 has atomic number  1 and mass   1.00783
 Molecular mass:    98.10955 amu.
 Principal axes and moments of inertia in atomic units:
                           1         2         3
     Eigenvalues --   578.47734 637.213671058.80405
           X            1.00000   0.00000   0.00000
           Y            0.00000   1.00000  -0.00221
           Z            0.00000   0.00221   1.00000
 This molecule is an asymmetric top.
 Rotational symmetry number  1.
 Warning -- assumption of classical behavior for rotation
           may cause significant error
 Rotational temperatures (Kelvin)      0.14973     0.13593     0.08180
 Rotational constants (GHZ):           3.11981     2.83224     1.70451
 Zero-point vibrational energy     524345.5 (Joules/Mol)
                                  125.32159 (Kcal/Mol)
 Warning -- explicit consideration of   8 degrees of freedom as
           vibrations may cause significant error
 Vibrational temperatures:    178.17   247.64   407.70   456.70   486.79
          (Kelvin)            584.01   725.39   754.05  1062.65  1071.88
                             1178.66  1204.41  1240.88  1259.10  1393.66
                             1396.91  1464.69  1472.74  1498.01  1528.67
                             1620.76  1642.78  1743.47  1771.49  1785.48
                             1789.98  1890.91  1900.41  1906.33  1958.14
                             1993.93  2001.90  2009.84  2021.15  2022.86
                             2033.17  2152.94  2153.99  2160.08  2163.37
                             2172.34  2186.17  2195.55  4331.45  4332.51
                             4341.16  4341.71  4347.69  4349.11  4360.81
                             4386.79  4392.37  4401.22  4402.54  4410.78
                             4414.34  4426.14
 
 Zero-point correction=                           0.199713 (Hartree/Particle)
 Thermal correction to Energy=                    0.206675
 Thermal correction to Enthalpy=                  0.207620
 Thermal correction to Gibbs Free Energy=         0.169087
 Sum of electronic and zero-point Energies=           -275.020226
 Sum of electronic and thermal Energies=              -275.013263
 Sum of electronic and thermal Enthalpies=            -275.012319
 Sum of electronic and thermal Free Energies=         -275.050852
 
                     E (Thermal)             CV                S
                      KCal/Mol        Cal/Mol-Kelvin    Cal/Mol-Kelvin
 Total                  129.691             27.519             81.099
 Electronic               0.000              0.000              0.000
 Translational            0.889              2.981             39.661
 Rotational               0.889              2.981             27.459
 Vibrational            127.913             21.557             13.979
 Vibration     1          0.610              1.929              3.040
 Vibration     2          0.626              1.877              2.412
 Vibration     3          0.682              1.704              1.513
 Vibration     4          0.704              1.640              1.323
 Vibration     5          0.719              1.599              1.220
 Vibration     6          0.771              1.457              0.941
 Vibration     7          0.859              1.241              0.648
 Vibration     8          0.879              1.197              0.601
                       Q            Log10(Q)             Ln(Q)
 Total Bot       0.168151D-77        -77.774301       -179.081946
 Total V=0       0.122167D+15         14.086952         32.436407
 Vib (Bot)       0.196851D-90        -90.705863       -208.857968
 Vib (Bot)    1  0.164874D+01          0.217153          0.500012
 Vib (Bot)    2  0.117002D+01          0.068192          0.157019
 Vib (Bot)    3  0.677290D+00         -0.169225         -0.389656
 Vib (Bot)    4  0.593122D+00         -0.226856         -0.522355
 Vib (Bot)    5  0.549395D+00         -0.260115         -0.598938
 Vib (Bot)    6  0.437198D+00         -0.359322         -0.827370
 Vib (Bot)    7  0.324774D+00         -0.488418         -1.124625
 Vib (Bot)    8  0.306828D+00         -0.513105         -1.181467
 Vib (V=0)       0.143018D+02          1.155390          2.660385
 Vib (V=0)    1  0.222289D+01          0.346918          0.798808
 Vib (V=0)    2  0.177238D+01          0.248556          0.572321
 Vib (V=0)    3  0.134186D+01          0.127706          0.294054
 Vib (V=0)    4  0.127575D+01          0.105767          0.243537
 Vib (V=0)    5  0.124286D+01          0.094421          0.217412
 Vib (V=0)    6  0.116419D+01          0.066022          0.152021
 Vib (V=0)    7  0.109622D+01          0.039898          0.091868
 Vib (V=0)    8  0.108664D+01          0.036085          0.083088
 Electronic      0.100000D+01          0.000000          0.000000
 Translational   0.381964D+08          7.582022         17.458251
 Rotational      0.223635D+06          5.349540         12.317771
 ***** Axes restored to original set *****
 -------------------------------------------------------------------
 Center     Atomic                   Forces (Hartrees/Bohr)
 Number     Number              X              Y              Z
 -------------------------------------------------------------------
      1        6           0.000007620    0.000026838   -0.000059270
      2        6          -0.000000751    0.000021300    0.000076340
      3        6          -0.000000773   -0.000021417   -0.000076358
      4        6          -0.000011746   -0.000007349    0.000052550
      5        6           0.000007565   -0.000026849    0.000059373
      6        6           0.000023638   -0.000000389   -0.000000017
      7        6          -0.000011437    0.000007741   -0.000052574
      8        1          -0.000001808    0.000026494    0.000011329
      9        1          -0.000003955    0.000009528   -0.000019583
     10        1          -0.000003955   -0.000009536    0.000019578
     11        1          -0.000001726   -0.000026368   -0.000011317
     12        1           0.000004517    0.000014594   -0.000022142
     13        1          -0.000000991    0.000007420   -0.000004869
     14        1           0.000008904   -0.000019543   -0.000006495
     15        1           0.000009070   -0.000001880   -0.000008958
     16        1           0.000009064    0.000001912    0.000008961
     17        1          -0.000023009    0.000018692    0.000007238
     18        1           0.000008840    0.000019544    0.000006600
     19        1          -0.000000779   -0.000007612    0.000004911
     20        1          -0.000022799   -0.000018634   -0.000007394
     21        1           0.000004512   -0.000014484    0.000022097
 -------------------------------------------------------------------
 Cartesian Forces:  Max     0.000076358 RMS     0.000023594
 FormGI is forming the generalized inverse of G from B-inverse, IUseBI=4.
 Leave Link  716 at Wed Apr 20 15:10:07 2022, MaxMem=  2621440000 cpu:         1.0
 (Enter /mnt/opt/groups/app-gaussian//g09/l103.exe)

 GradGradGradGradGradGradGradGradGradGradGradGradGradGradGradGradGradGrad
 Berny optimization.
 Red2BG is reusing G-inverse.
 Internal  Forces:  Max     0.000046835 RMS     0.000012617
 Search for a local minimum.
 Step number   1 out of a maximum of    2
 All quantities printed in internal units (Hartrees-Bohrs-Radians)
 Second derivative matrix not updated -- analytic derivatives used.
 ITU=  0
     Eigenvalues ---    0.00108   0.00333   0.00508   0.00543   0.01595
     Eigenvalues ---    0.01626   0.03427   0.03477   0.03567   0.03793
     Eigenvalues ---    0.03859   0.03864   0.03948   0.04031   0.04036
     Eigenvalues ---    0.04507   0.05471   0.05570   0.06154   0.06711
     Eigenvalues ---    0.07138   0.07338   0.07498   0.07570   0.07943
     Eigenvalues ---    0.08067   0.08130   0.08282   0.10758   0.10942
     Eigenvalues ---    0.11429   0.11830   0.17185   0.17617   0.20416
     Eigenvalues ---    0.21955   0.25099   0.25161   0.26389   0.27254
     Eigenvalues ---    0.27744   0.27889   0.29561   0.32235   0.32241
     Eigenvalues ---    0.32439   0.32471   0.32532   0.32634   0.32834
     Eigenvalues ---    0.32979   0.33038   0.33204   0.33278   0.33456
     Eigenvalues ---    0.33475   0.33873
 Angle between quadratic step and forces=  72.48 degrees.
 Linear search not attempted -- first point.
 Iteration  1 RMS(Cart)=  0.00045135 RMS(Int)=  0.00000011
 Iteration  2 RMS(Cart)=  0.00000014 RMS(Int)=  0.00000002
 ITry= 1 IFail=0 DXMaxC= 1.75D-03 DCOld= 1.00D+10 DXMaxT= 3.00D-01 DXLimC= 3.00D+00 Rises=F
 Variable       Old X    -DE/DX   Delta X   Delta X   Delta X     New X
                                 (Linear)    (Quad)   (Total)
    R1        2.90842   0.00001   0.00000   0.00008   0.00008   2.90849
    R2        2.91147   0.00000   0.00000   0.00004   0.00004   2.91150
    R3        2.07679  -0.00002   0.00000  -0.00007  -0.00007   2.07672
    R4        2.07306  -0.00002   0.00000  -0.00006  -0.00006   2.07300
    R5        2.90145   0.00005   0.00000   0.00020   0.00020   2.90166
    R6        2.07802  -0.00002   0.00000  -0.00007  -0.00007   2.07795
    R7        2.07462   0.00000   0.00000   0.00000   0.00000   2.07462
    R8        2.90842   0.00001   0.00000   0.00007   0.00007   2.90849
    R9        2.07802  -0.00002   0.00000  -0.00007  -0.00007   2.07795
   R10        2.07462   0.00000   0.00000   0.00000   0.00000   2.07462
   R11        2.91380   0.00005   0.00000   0.00009   0.00009   2.91389
   R12        2.07524  -0.00002   0.00000  -0.00008  -0.00008   2.07516
   R13        2.07277   0.00000   0.00000   0.00001   0.00001   2.07278
   R14        2.91146   0.00000   0.00000   0.00004   0.00004   2.91150
   R15        2.07679  -0.00002   0.00000  -0.00007  -0.00007   2.07672
   R16        2.07306  -0.00002   0.00000  -0.00006  -0.00006   2.07300
   R17        2.91380   0.00005   0.00000   0.00008   0.00008   2.91389
   R18        2.07433  -0.00001   0.00000  -0.00002  -0.00002   2.07431
   R19        2.07433  -0.00001   0.00000  -0.00002  -0.00002   2.07431
   R20        2.07277   0.00000   0.00000   0.00001   0.00001   2.07278
   R21        2.07524  -0.00002   0.00000  -0.00008  -0.00008   2.07516
    A1        1.98151  -0.00003   0.00000  -0.00023  -0.00023   1.98128
    A2        1.92268   0.00002   0.00000   0.00025   0.00025   1.92293
    A3        1.88262   0.00001   0.00000  -0.00004  -0.00004   1.88258
    A4        1.92559   0.00001   0.00000   0.00013   0.00013   1.92572
    A5        1.89627   0.00001   0.00000  -0.00001  -0.00001   1.89627
    A6        1.84976  -0.00001   0.00000  -0.00011  -0.00011   1.84965
    A7        2.02734   0.00001   0.00000   0.00019   0.00019   2.02753
    A8        1.88480   0.00000   0.00000  -0.00005  -0.00005   1.88475
    A9        1.90447  -0.00001   0.00000  -0.00011  -0.00011   1.90436
   A10        1.90192   0.00000   0.00000   0.00012   0.00012   1.90203
   A11        1.88814   0.00000   0.00000  -0.00016  -0.00016   1.88798
   A12        1.84922   0.00000   0.00000   0.00001   0.00001   1.84922
   A13        2.02734   0.00001   0.00000   0.00018   0.00018   2.02753
   A14        1.90191   0.00000   0.00000   0.00012   0.00012   1.90203
   A15        1.88814   0.00000   0.00000  -0.00016  -0.00016   1.88798
   A16        1.88480   0.00000   0.00000  -0.00005  -0.00005   1.88475
   A17        1.90447  -0.00001   0.00000  -0.00011  -0.00011   1.90436
   A18        1.84922   0.00000   0.00000   0.00001   0.00001   1.84922
   A19        2.02667  -0.00001   0.00000  -0.00011  -0.00011   2.02656
   A20        1.88293   0.00001   0.00000  -0.00001  -0.00001   1.88292
   A21        1.91281  -0.00002   0.00000  -0.00011  -0.00011   1.91270
   A22        1.90894   0.00001   0.00000   0.00008   0.00008   1.90902
   A23        1.88269   0.00003   0.00000   0.00024   0.00024   1.88293
   A24        1.84109  -0.00001   0.00000  -0.00009  -0.00009   1.84100
   A25        1.98151  -0.00003   0.00000  -0.00023  -0.00023   1.98128
   A26        1.92268   0.00002   0.00000   0.00025   0.00025   1.92293
   A27        1.88261   0.00001   0.00000  -0.00004  -0.00004   1.88258
   A28        1.92559   0.00001   0.00000   0.00013   0.00013   1.92572
   A29        1.89627   0.00001   0.00000   0.00000   0.00000   1.89627
   A30        1.84976  -0.00001   0.00000  -0.00011  -0.00011   1.84965
   A31        2.03292   0.00001   0.00000  -0.00016  -0.00016   2.03277
   A32        1.88321   0.00000   0.00000   0.00003   0.00003   1.88323
   A33        1.90514  -0.00001   0.00000   0.00006   0.00006   1.90519
   A34        1.90514  -0.00001   0.00000   0.00005   0.00005   1.90519
   A35        1.88321   0.00000   0.00000   0.00003   0.00003   1.88323
   A36        1.84544   0.00000   0.00000   0.00001   0.00001   1.84545
   A37        2.02668  -0.00001   0.00000  -0.00012  -0.00012   2.02656
   A38        1.91280  -0.00002   0.00000  -0.00011  -0.00011   1.91270
   A39        1.88292   0.00001   0.00000   0.00000   0.00000   1.88292
   A40        1.88269   0.00003   0.00000   0.00024   0.00024   1.88293
   A41        1.90894   0.00001   0.00000   0.00008   0.00008   1.90902
   A42        1.84109  -0.00001   0.00000  -0.00009  -0.00009   1.84100
    D1       -1.22816  -0.00001   0.00000   0.00036   0.00036  -1.22780
    D2        0.91345   0.00001   0.00000   0.00060   0.00060   0.91405
    D3        2.91593   0.00000   0.00000   0.00052   0.00052   2.91646
    D4        0.94129   0.00000   0.00000   0.00056   0.00056   0.94185
    D5        3.08290   0.00001   0.00000   0.00080   0.00080   3.08370
    D6       -1.19780   0.00000   0.00000   0.00072   0.00072  -1.19708
    D7        2.95275   0.00000   0.00000   0.00054   0.00054   2.95329
    D8       -1.18882   0.00001   0.00000   0.00078   0.00078  -1.18804
    D9        0.81366   0.00000   0.00000   0.00070   0.00070   0.81436
   D10        1.49319   0.00000   0.00000   0.00035   0.00035   1.49354
   D11       -0.65572   0.00000   0.00000   0.00032   0.00032  -0.65539
   D12       -2.65192   0.00001   0.00000   0.00050   0.00050  -2.65143
   D13       -0.67468   0.00000   0.00000   0.00009   0.00009  -0.67459
   D14       -2.82359  -0.00001   0.00000   0.00006   0.00006  -2.82353
   D15        1.46339   0.00000   0.00000   0.00024   0.00024   1.46362
   D16       -2.69545   0.00000   0.00000   0.00015   0.00015  -2.69530
   D17        1.43882  -0.00001   0.00000   0.00012   0.00012   1.43895
   D18       -0.55738   0.00001   0.00000   0.00030   0.00030  -0.55709
   D19        0.93193   0.00001   0.00000  -0.00059  -0.00059   0.93134
   D20       -1.20069   0.00001   0.00000  -0.00075  -0.00075  -1.20143
   D21        3.07957   0.00000   0.00000  -0.00073  -0.00073   3.07884
   D22       -1.20068   0.00001   0.00000  -0.00075  -0.00075  -1.20143
   D23        2.94989   0.00000   0.00000  -0.00090  -0.00090   2.94899
   D24        0.94696   0.00000   0.00000  -0.00088  -0.00088   0.94607
   D25        3.07957   0.00000   0.00000  -0.00073  -0.00073   3.07884
   D26        0.94695   0.00000   0.00000  -0.00088  -0.00088   0.94607
   D27       -1.05598  -0.00001   0.00000  -0.00087  -0.00087  -1.05684
   D28       -1.22818  -0.00001   0.00000   0.00037   0.00037  -1.22780
   D29        0.94128   0.00000   0.00000   0.00057   0.00057   0.94185
   D30        2.95274   0.00000   0.00000   0.00055   0.00055   2.95329
   D31        0.91344   0.00001   0.00000   0.00061   0.00061   0.91405
   D32        3.08289   0.00001   0.00000   0.00081   0.00081   3.08370
   D33       -1.18883   0.00001   0.00000   0.00079   0.00079  -1.18804
   D34        2.91592   0.00000   0.00000   0.00054   0.00054   2.91646
   D35       -1.19781   0.00000   0.00000   0.00073   0.00073  -1.19708
   D36        0.81365   0.00000   0.00000   0.00071   0.00071   0.81436
   D37       -0.67144  -0.00002   0.00000  -0.00032  -0.00032  -0.67176
   D38       -2.81997  -0.00002   0.00000  -0.00030  -0.00030  -2.82028
   D39        1.46568  -0.00001   0.00000  -0.00036  -0.00036   1.46532
   D40        1.46383  -0.00001   0.00000  -0.00035  -0.00035   1.46348
   D41       -0.68471  -0.00001   0.00000  -0.00033  -0.00033  -0.68503
   D42       -2.68224   0.00000   0.00000  -0.00038  -0.00038  -2.68262
   D43       -2.82526   0.00000   0.00000  -0.00029  -0.00029  -2.82555
   D44        1.30939   0.00000   0.00000  -0.00027  -0.00027   1.30912
   D45       -0.68815   0.00000   0.00000  -0.00032  -0.00032  -0.68847
   D46        1.49317   0.00000   0.00000   0.00038   0.00038   1.49354
   D47       -2.65195   0.00001   0.00000   0.00052   0.00052  -2.65143
   D48       -0.65574   0.00000   0.00000   0.00035   0.00035  -0.65539
   D49       -0.67471   0.00000   0.00000   0.00012   0.00012  -0.67459
   D50        1.46336   0.00000   0.00000   0.00027   0.00027   1.46362
   D51       -2.82362  -0.00001   0.00000   0.00010   0.00010  -2.82353
   D52       -2.69548   0.00000   0.00000   0.00018   0.00018  -2.69530
   D53       -0.55741   0.00001   0.00000   0.00033   0.00033  -0.55709
   D54        1.43879  -0.00001   0.00000   0.00016   0.00016   1.43895
   D55       -0.67137  -0.00002   0.00000  -0.00039  -0.00039  -0.67176
   D56       -2.82519   0.00000   0.00000  -0.00036  -0.00036  -2.82555
   D57        1.46390  -0.00001   0.00000  -0.00042  -0.00042   1.46348
   D58        1.46575  -0.00001   0.00000  -0.00043  -0.00043   1.46532
   D59       -0.68807   0.00000   0.00000  -0.00039  -0.00039  -0.68847
   D60       -2.68217   0.00000   0.00000  -0.00045  -0.00045  -2.68262
   D61       -2.81990  -0.00002   0.00000  -0.00038  -0.00038  -2.82028
   D62        1.30946   0.00000   0.00000  -0.00035  -0.00035   1.30912
   D63       -0.68463  -0.00001   0.00000  -0.00040  -0.00040  -0.68504
         Item               Value     Threshold  Converged?
 Maximum Force            0.000047     0.000450     YES
 RMS     Force            0.000013     0.000300     YES
 Maximum Displacement     0.001752     0.001800     YES
 RMS     Displacement     0.000451     0.001200     YES
 Predicted change in Energy=-8.962165D-08
 Optimization completed.
    -- Stationary point found.
                           ----------------------------
                           !   Optimized Parameters   !
                           ! (Angstroms and Degrees)  !
 --------------------------                            --------------------------
 ! Name  Definition              Value          Derivative Info.                !
 --------------------------------------------------------------------------------
 ! R1    R(1,2)                  1.5391         -DE/DX =    0.0                 !
 ! R2    R(1,4)                  1.5407         -DE/DX =    0.0                 !
 ! R3    R(1,8)                  1.099          -DE/DX =    0.0                 !
 ! R4    R(1,14)                 1.097          -DE/DX =    0.0                 !
 ! R5    R(2,3)                  1.5354         -DE/DX =    0.0                 !
 ! R6    R(2,9)                  1.0996         -DE/DX =    0.0                 !
 ! R7    R(2,15)                 1.0978         -DE/DX =    0.0                 !
 ! R8    R(3,5)                  1.5391         -DE/DX =    0.0                 !
 ! R9    R(3,10)                 1.0996         -DE/DX =    0.0                 !
 ! R10   R(3,16)                 1.0978         -DE/DX =    0.0                 !
 ! R11   R(4,6)                  1.5419         -DE/DX =    0.0                 !
 ! R12   R(4,12)                 1.0982         -DE/DX =    0.0                 !
 ! R13   R(4,17)                 1.0969         -DE/DX =    0.0                 !
 ! R14   R(5,7)                  1.5407         -DE/DX =    0.0                 !
 ! R15   R(5,11)                 1.099          -DE/DX =    0.0                 !
 ! R16   R(5,18)                 1.097          -DE/DX =    0.0                 !
 ! R17   R(6,7)                  1.5419         -DE/DX =    0.0                 !
 ! R18   R(6,13)                 1.0977         -DE/DX =    0.0                 !
 ! R19   R(6,19)                 1.0977         -DE/DX =    0.0                 !
 ! R20   R(7,20)                 1.0969         -DE/DX =    0.0                 !
 ! R21   R(7,21)                 1.0982         -DE/DX =    0.0                 !
 ! A1    A(2,1,4)              113.532          -DE/DX =    0.0                 !
 ! A2    A(2,1,8)              110.1613         -DE/DX =    0.0                 !
 ! A3    A(2,1,14)             107.8659         -DE/DX =    0.0                 !
 ! A4    A(4,1,8)              110.3281         -DE/DX =    0.0                 !
 ! A5    A(4,1,14)             108.6485         -DE/DX =    0.0                 !
 ! A6    A(8,1,14)             105.9834         -DE/DX =    0.0                 !
 ! A7    A(1,2,3)              116.158          -DE/DX =    0.0                 !
 ! A8    A(1,2,9)              107.9911         -DE/DX =    0.0                 !
 ! A9    A(1,2,15)             109.118          -DE/DX =    0.0                 !
 ! A10   A(3,2,9)              108.9717         -DE/DX =    0.0                 !
 ! A11   A(3,2,15)             108.1826         -DE/DX =    0.0                 !
 ! A12   A(9,2,15)             105.9523         -DE/DX =    0.0                 !
 ! A13   A(2,3,5)              116.1582         -DE/DX =    0.0                 !
 ! A14   A(2,3,10)             108.9717         -DE/DX =    0.0                 !
 ! A15   A(2,3,16)             108.1826         -DE/DX =    0.0                 !
 ! A16   A(5,3,10)             107.9911         -DE/DX =    0.0                 !
 ! A17   A(5,3,16)             109.1179         -DE/DX =    0.0                 !
 ! A18   A(10,3,16)            105.9523         -DE/DX =    0.0                 !
 ! A19   A(1,4,6)              116.1198         -DE/DX =    0.0                 !
 ! A20   A(1,4,12)             107.8839         -DE/DX =    0.0                 !
 ! A21   A(1,4,17)             109.5958         -DE/DX =    0.0                 !
 ! A22   A(6,4,12)             109.3742         -DE/DX =    0.0                 !
 ! A23   A(6,4,17)             107.8703         -DE/DX =    0.0                 !
 ! A24   A(12,4,17)            105.4867         -DE/DX =    0.0                 !
 ! A25   A(3,5,7)              113.5322         -DE/DX =    0.0                 !
 ! A26   A(3,5,11)             110.1614         -DE/DX =    0.0                 !
 ! A27   A(3,5,18)             107.8658         -DE/DX =    0.0                 !
 ! A28   A(7,5,11)             110.3283         -DE/DX =    0.0                 !
 ! A29   A(7,5,18)             108.6482         -DE/DX =    0.0                 !
 ! A30   A(11,5,18)            105.9833         -DE/DX =    0.0                 !
 ! A31   A(4,6,7)              116.478          -DE/DX =    0.0                 !
 ! A32   A(4,6,13)             107.8997         -DE/DX =    0.0                 !
 ! A33   A(4,6,19)             109.1563         -DE/DX =    0.0                 !
 ! A34   A(7,6,13)             109.1565         -DE/DX =    0.0                 !
 ! A35   A(7,6,19)             107.8998         -DE/DX =    0.0                 !
 ! A36   A(13,6,19)            105.7358         -DE/DX =    0.0                 !
 ! A37   A(5,7,6)              116.1203         -DE/DX =    0.0                 !
 ! A38   A(5,7,20)             109.5956         -DE/DX =    0.0                 !
 ! A39   A(5,7,21)             107.8836         -DE/DX =    0.0                 !
 ! A40   A(6,7,20)             107.8704         -DE/DX =    0.0                 !
 ! A41   A(6,7,21)             109.3741         -DE/DX =    0.0                 !
 ! A42   A(20,7,21)            105.4867         -DE/DX =    0.0                 !
 ! D1    D(4,1,2,3)            -70.3684         -DE/DX =    0.0                 !
 ! D2    D(4,1,2,9)             52.3368         -DE/DX =    0.0                 !
 ! D3    D(4,1,2,15)           167.0707         -DE/DX =    0.0                 !
 ! D4    D(8,1,2,3)             53.9318         -DE/DX =    0.0                 !
 ! D5    D(8,1,2,9)            176.6371         -DE/DX =    0.0                 !
 ! D6    D(8,1,2,15)           -68.6291         -DE/DX =    0.0                 !
 ! D7    D(14,1,2,3)           169.1802         -DE/DX =    0.0                 !
 ! D8    D(14,1,2,9)           -68.1145         -DE/DX =    0.0                 !
 ! D9    D(14,1,2,15)           46.6193         -DE/DX =    0.0                 !
 ! D10   D(2,1,4,6)             85.5536         -DE/DX =    0.0                 !
 ! D11   D(2,1,4,12)           -37.5698         -DE/DX =    0.0                 !
 ! D12   D(2,1,4,17)          -151.9441         -DE/DX =    0.0                 !
 ! D13   D(8,1,4,6)            -38.6563         -DE/DX =    0.0                 !
 ! D14   D(8,1,4,12)          -161.7798         -DE/DX =    0.0                 !
 ! D15   D(8,1,4,17)            83.8459         -DE/DX =    0.0                 !
 ! D16   D(14,1,4,6)          -154.4381         -DE/DX =    0.0                 !
 ! D17   D(14,1,4,12)           82.4385         -DE/DX =    0.0                 !
 ! D18   D(14,1,4,17)          -31.9358         -DE/DX =    0.0                 !
 ! D19   D(1,2,3,5)             53.3956         -DE/DX =    0.0                 !
 ! D20   D(1,2,3,10)           -68.7942         -DE/DX =    0.0                 !
 ! D21   D(1,2,3,16)           176.4463         -DE/DX =    0.0                 !
 ! D22   D(9,2,3,5)            -68.7941         -DE/DX =    0.0                 !
 ! D23   D(9,2,3,10)           169.0161         -DE/DX =    0.0                 !
 ! D24   D(9,2,3,16)            54.2566         -DE/DX =    0.0                 !
 ! D25   D(15,2,3,5)           176.4463         -DE/DX =    0.0                 !
 ! D26   D(15,2,3,10)           54.2565         -DE/DX =    0.0                 !
 ! D27   D(15,2,3,16)          -60.503          -DE/DX =    0.0                 !
 ! D28   D(2,3,5,7)            -70.3693         -DE/DX =    0.0                 !
 ! D29   D(2,3,5,11)            53.9315         -DE/DX =    0.0                 !
 ! D30   D(2,3,5,18)           169.1798         -DE/DX =    0.0                 !
 ! D31   D(10,3,5,7)            52.336          -DE/DX =    0.0                 !
 ! D32   D(10,3,5,11)          176.6368         -DE/DX =    0.0                 !
 ! D33   D(10,3,5,18)          -68.1149         -DE/DX =    0.0                 !
 ! D34   D(16,3,5,7)           167.0698         -DE/DX =    0.0                 !
 ! D35   D(16,3,5,11)          -68.6295         -DE/DX =    0.0                 !
 ! D36   D(16,3,5,18)           46.6188         -DE/DX =    0.0                 !
 ! D37   D(1,4,6,7)            -38.4706         -DE/DX =    0.0                 !
 ! D38   D(1,4,6,13)          -161.5726         -DE/DX =    0.0                 !
 ! D39   D(1,4,6,19)            83.9771         -DE/DX =    0.0                 !
 ! D40   D(12,4,6,7)            83.8713         -DE/DX =    0.0                 !
 ! D41   D(12,4,6,13)          -39.2308         -DE/DX =    0.0                 !
 ! D42   D(12,4,6,19)         -153.681          -DE/DX =    0.0                 !
 ! D43   D(17,4,6,7)          -161.8756         -DE/DX =    0.0                 !
 ! D44   D(17,4,6,13)           75.0224         -DE/DX =    0.0                 !
 ! D45   D(17,4,6,19)          -39.4279         -DE/DX =    0.0                 !
 ! D46   D(3,5,7,6)             85.5521         -DE/DX =    0.0                 !
 ! D47   D(3,5,7,20)          -151.9454         -DE/DX =    0.0                 !
 ! D48   D(3,5,7,21)           -37.5714         -DE/DX =    0.0                 !
 ! D49   D(11,5,7,6)           -38.6582         -DE/DX =    0.0                 !
 ! D50   D(11,5,7,20)           83.8443         -DE/DX =    0.0                 !
 ! D51   D(11,5,7,21)         -161.7817         -DE/DX =    0.0                 !
 ! D52   D(18,5,7,6)          -154.4399         -DE/DX =    0.0                 !
 ! D53   D(18,5,7,20)          -31.9374         -DE/DX =    0.0                 !
 ! D54   D(18,5,7,21)           82.4366         -DE/DX =    0.0                 !
 ! D55   D(4,6,7,5)            -38.4665         -DE/DX =    0.0                 !
 ! D56   D(4,6,7,20)          -161.8716         -DE/DX =    0.0                 !
 ! D57   D(4,6,7,21)            83.8753         -DE/DX =    0.0                 !
 ! D58   D(13,6,7,5)            83.9813         -DE/DX =    0.0                 !
 ! D59   D(13,6,7,20)          -39.4237         -DE/DX =    0.0                 !
 ! D60   D(13,6,7,21)         -153.6769         -DE/DX =    0.0                 !
 ! D61   D(19,6,7,5)          -161.5683         -DE/DX =    0.0                 !
 ! D62   D(19,6,7,20)           75.0267         -DE/DX =    0.0                 !
 ! D63   D(19,6,7,21)          -39.2265         -DE/DX =    0.0                 !
 --------------------------------------------------------------------------------
 GradGradGradGradGradGradGradGradGradGradGradGradGradGradGradGradGradGrad

 Leave Link  103 at Wed Apr 20 15:10:07 2022, MaxMem=  2621440000 cpu:         0.5
 (Enter /mnt/opt/groups/app-gaussian//g09/l9999.exe)
 1\1\GINC-WN26088\Freq\RB3LYP\6-31G(d,p)\C7H14\PWASIUK\20-Apr-2022\0\\#
 P Geom=AllCheck Guess=TCheck SCRF=Check GenChk RB3LYP/6-31G(d,p) Freq\
 \Title Card Required\\0,1\C,-0.3105393119,1.5208925477,-0.4043626748\C
 ,-1.5446553837,0.7594784478,0.1113265559\C,-1.5445534551,-0.7596730801
 ,-0.111340898\C,0.9674021676,1.2450545689,0.4107918761\C,-0.3103471773
 ,-1.5209286233,0.4043681462\C,1.7791162705,0.0001183595,-0.0000090376\
 C,0.9675697079,-1.244943133,-0.4107743162\H,-0.1422155119,1.2943553414
 ,-1.4664964163\H,-1.6442033573,0.9630682748,1.1873636318\H,-1.64405711
 3,-0.9632754728,-1.1873797381\H,-0.1420653772,-1.2943664525,1.46650299
 74\H,0.6816302944,1.1611451574,1.4678009874\H,2.4417817525,-0.26125511
 31,0.8351443659\H,-0.5327041107,2.5940821119,-0.355911585\H,-2.4456654
 111,1.174581582,-0.358915355\H,-2.4455168562,-1.1748947058,0.358885750
 6\H,1.6337379753,2.1145777425,0.3556842118\H,-0.5323773882,-2.59414621
 14,0.3559191163\H,2.4417014848,0.2615956701,-0.8351935719\H,1.63401825
 16,-2.1143771316,-0.355627221\H,0.681799549,-1.1611098803,-1.467789825
 6\\Version=ES64L-G09RevD.01\State=1-A\HF=-275.2199384\RMSD=1.068e-09\R
 MSF=2.359e-05\ZeroPoint=0.1997127\Thermal=0.2066754\Dipole=0.0002523,-
 0.0000006,0.0000005\DipoleDeriv=0.0916941,-0.0011624,-0.0094031,-0.003
 6341,0.0978174,0.0048203,-0.002672,-0.0187495,0.1157427,0.1173396,0.00
 26739,0.0016768,0.0094418,0.1199546,0.0131494,-0.0260421,0.0247766,0.1
 500672,0.1173393,-0.0026734,-0.0016787,-0.0094414,0.119954,0.013149,0.
 0260391,0.02478,0.1500663,0.0961412,-0.0021679,-0.021398,-0.0047933,0.
 1098638,-0.0095796,0.0019006,0.0112984,0.1188266,0.0916972,0.0011602,0
 .009402,0.0036315,0.0978144,0.0048222,0.0026734,-0.0187493,0.1157432,0
 .1283379,0.0000037,0.0000029,0.000003,0.1154466,-0.0189577,0.0000028,-
 0.0121585,0.1498996,0.0961374,0.0021672,0.0214023,0.0047935,0.1098681,
 -0.0095767,-0.0019003,0.0113004,0.1188275,-0.0179358,-0.0106642,0.0292
 841,-0.0072241,0.0471016,-0.058804,0.0261924,-0.0194727,-0.1626964,0.0
 271648,-0.0227671,-0.0011585,-0.0184595,-0.0216494,-0.0273178,0.046733
 ,-0.053556,-0.1740277,0.0271608,0.0227746,0.0011654,0.0184662,-0.02164
 44,-0.0273177,-0.0467224,-0.0535617,-0.1740284,-0.017938,0.010657,-0.0
 292734,0.0072175,0.0471053,-0.0588086,-0.0261878,-0.0194779,-0.1626971
 ,-0.0061094,0.037321,0.0678707,0.0338207,0.0182302,0.0305792,0.0432882
 ,-0.0014902,-0.1549811,-0.0780928,0.0274958,-0.088398,0.0579148,-0.027
 3844,0.0280025,-0.1277848,0.0157952,-0.0840115,-0.0322678,0.0357133,-0
 .0077577,0.0388741,-0.2092733,0.0166117,-0.0055497,-0.0067885,0.049644
 5,-0.1655365,0.0634553,-0.0664157,0.0660781,-0.0506331,0.0312144,-0.08
 36197,0.0466362,0.0151288,-0.1655218,-0.0634706,0.0664089,-0.0660936,-
 0.0506504,0.0312219,0.0836107,0.0466461,0.0151314,-0.0965802,-0.091639
 3,-0.0108436,-0.0972327,-0.1417431,-0.019205,-0.0063174,0.0076198,0.05
 13624,-0.0322586,-0.0356917,0.0077551,-0.0388512,-0.2092827,0.0166131,
 0.0055496,-0.0067873,0.0496447,-0.0780685,-0.0275041,0.0883898,-0.0579
 23,-0.0273963,0.0280172,0.1277806,0.015816,-0.0840221,-0.096605,0.0916
 458,0.0108405,0.0972374,-0.1417178,-0.0191981,0.006311,0.0076273,0.051
 3626,-0.0060979,-0.0373271,-0.0678718,-0.0338259,0.018219,0.0305643,-0
 .0432851,-0.0015044,-0.1549833\Polar=76.6525622,0.0000975,75.1405051,0
 .0000642,-0.1054966,64.7151968\PG=C01 [X(C7H14)]\NImag=0\\0.44468774,-
 0.02994983,0.56034450,-0.01870872,0.03079512,0.55099886,-0.14358761,-0
 .03958069,0.02778025,0.52689242,-0.03441724,-0.10558447,0.01727247,-0.
 03448044,0.46933341,0.03106692,0.01770113,-0.09248280,0.03817725,0.001
 61168,0.57200368,0.00326454,-0.02881220,-0.00469771,-0.08427930,-0.002
 08659,-0.00030255,0.52688383,-0.00420129,-0.01710615,0.00070661,0.0020
 9964,-0.18162953,-0.01920950,0.03448810,0.46934273,-0.00160038,0.01316
 284,0.00238662,0.00030502,-0.01920948,-0.08430454,-0.03817831,0.001607
 19,0.57200204,-0.14501871,0.01617732,-0.04293573,-0.02830831,0.0031148
 9,-0.01334918,0.00067686,0.00013708,-0.00038938,0.50276831,0.01162212,
 -0.08348989,0.00835714,-0.01419601,0.00536789,-0.01077013,-0.00079698,
 0.00098305,-0.00012084,0.06024438,0.51287324,-0.04739153,0.00854527,-0
 .11074137,0.00523014,-0.00528252,0.00571537,-0.00012002,-0.00051546,-0
 .00023357,-0.03387149,-0.01436546,0.54184043,0.00151900,-0.00047764,-0
 .00014425,0.00326016,0.00420388,0.00159871,-0.14359584,0.03441166,-0.0
 3106982,0.00178636,0.00056365,-0.00012595,0.44467958,0.00047769,0.0010
 4399,0.00032732,0.02881450,-0.01710173,0.01316356,0.03957539,-0.105574
 78,0.01769767,-0.00098665,0.00045104,0.00025840,0.02993452,0.56035141,
 0.00014426,0.00032735,-0.00052995,0.00469765,0.00070730,0.00238667,-0.
 02778311,0.01726931,-0.09248374,0.00001041,0.00072921,0.00249706,0.018
 70302,0.03079827,0.55100024,-0.01297171,0.02290162,0.00610415,-0.00065
 812,0.00088548,0.00040168,-0.00065795,-0.00088563,-0.00040165,-0.11055
 015,0.04373922,0.01710744,-0.01296715,-0.02290261,-0.00610435,0.522223
 82,0.00608697,-0.00585416,0.00434315,-0.00011687,0.00127083,-0.0005321
 3,0.00011662,0.00127079,-0.00053221,0.03923040,-0.14087187,-0.02486432
 ,-0.00608767,-0.00585752,0.00434276,0.00000299,0.45407076,-0.00854618,
 0.01776125,0.00613041,0.00033348,0.00054546,-0.00049050,-0.00033357,0.
 00054540,-0.00049039,0.01362713,-0.02528959,-0.08865666,0.00854330,0.0
 1776235,0.00612982,0.00000413,-0.03604571,0.58098148,0.00178628,0.0009
 8684,-0.00001055,0.00067673,-0.00013708,0.00038941,-0.02830967,-0.0031
 1897,0.01335005,0.01453461,0.01224643,0.00344934,-0.14501668,-0.016184
 73,0.04293427,-0.11053777,-0.03922520,-0.01362160,0.50278185,-0.000563
 43,0.00045096,0.00072924,0.00079696,0.00098316,-0.00012081,0.01419196,
 0.00536912,-0.01076825,-0.01224112,-0.02552189,-0.00508044,-0.01162920
 ,-0.08349306,0.00836161,-0.04373430,-0.14088239,-0.02528901,-0.0602448
 4,0.51285501,0.00012599,0.00025845,0.00249685,0.00012016,-0.00051543,-
 0.00023357,-0.00523007,-0.00528315,0.00571560,-0.00344954,-0.00508143,
 -0.00167053,0.04739056,0.00855051,-0.11074063,-0.01710259,-0.02486431,
 -0.08865487,0.03387454,-0.01436143,0.54184138,-0.05443786,0.00844158,0
 .03714192,-0.00438559,0.00598924,0.02682992,0.00136431,0.00116541,-0.0
 0007238,0.00445054,-0.00503802,-0.02751809,-0.00007047,-0.00024198,-0.
 00021313,0.00172081,-0.00025396,-0.00011453,0.00003899,0.00045440,0.00
 019546,0.06111354,0.00853289,-0.06143113,-0.05416207,-0.00280799,0.003
 48821,0.01734029,0.00059675,0.00102164,0.00100230,-0.00082105,0.001160
 65,0.00756686,-0.00003242,-0.00014743,0.00015881,0.00015467,0.00025732
 ,0.00052924,0.00006041,-0.00039482,0.00025259,-0.00935662,0.06378226,0
 .03724956,-0.05253338,-0.28047627,0.00200168,-0.00228225,-0.01111069,-
 0.00057018,-0.00053800,0.00031699,0.00226004,-0.00263411,-0.01685258,0
 .00026087,0.00018497,-0.00000478,0.00054205,-0.00080734,0.00066387,-0.
 00009201,-0.00006190,-0.00068382,-0.04068287,0.05718994,0.30748198,-0.
 00591347,0.00367619,0.02749679,-0.05013345,0.00565521,0.01857029,-0.00
 060768,-0.00038099,0.00014877,0.00093943,0.00026619,0.00298579,0.00015
 715,-0.00003757,0.00096022,-0.00004113,0.00013393,-0.00015826,-0.00006
 778,-0.00006834,0.00008367,-0.00428659,-0.00307741,0.00208127,0.055758
 44,-0.00297001,0.00252908,0.01635158,0.00537432,-0.05599333,-0.0432292
 0,0.00158576,-0.00874236,-0.03449301,0.00090240,0.00037273,0.00031928,
 -0.00106444,0.00150877,-0.00103665,-0.00004780,-0.00014964,0.00001864,
 0.00010151,0.00005026,0.00001964,-0.00309441,-0.00101035,0.00099614,-0
 .00047589,0.06460643,0.00212926,-0.00172815,-0.01318180,0.01956530,-0.
 04356159,-0.28737983,-0.00018372,-0.00110102,-0.00519206,-0.00164100,-
 0.00015920,0.00032791,-0.00005806,0.00022719,0.00030383,-0.00014169,-0
 .00009278,0.00026934,-0.00014598,-0.00002053,0.00000024,0.00184400,0.0
 0197669,0.00043884,-0.02288059,0.04824265,0.31349107,0.00015702,0.0000
 3739,-0.00096009,-0.00060752,0.00038208,-0.00014420,-0.05013135,-0.005
 65372,-0.01856078,-0.00006775,0.00006832,-0.00008369,-0.00591290,-0.00
 367725,-0.02749880,-0.00004111,-0.00013390,0.00015826,0.00093957,-0.00
 026621,-0.00298583,0.00002896,-0.00003340,0.00013102,0.00101662,0.0002
 8649,-0.00016534,0.05575754,0.00106427,0.00150891,-0.00103676,-0.00158
 413,-0.00874252,-0.03449308,-0.00537283,-0.05599473,-0.04323155,-0.000
 10152,0.00005027,0.00001964,0.00296864,0.00252899,0.01634797,0.0000478
 0,-0.00014966,0.00001864,-0.00090229,0.00037260,0.00031893,-0.00053317
 ,0.00000447,0.00090889,-0.00028543,-0.00696436,-0.00106894,0.00047388,
 0.06460650,0.00005802,0.00022721,0.00030382,0.00018395,-0.00110100,-0.
 00519208,-0.01955571,-0.04356409,-0.28738039,0.00014598,-0.00002050,0.
 00000023,-0.00212893,-0.00172851,-0.01318231,0.00014169,-0.00009276,0.
 00026932,0.00164106,-0.00015908,0.00032792,-0.00065107,-0.00039793,0.0
 0033222,0.00016547,-0.00106891,0.00150401,0.02287005,0.04824552,0.3134
 9177,-0.00007051,0.00024199,0.00021309,0.00136450,-0.00116531,0.000072
 24,-0.00438475,-0.00599029,-0.02683188,0.00003903,-0.00045440,-0.00019
 549,-0.05443498,-0.00844019,-0.03713230,0.00172074,0.00025417,0.000114
 29,0.00444982,0.00503885,0.02751746,-0.00009392,-0.00003421,-0.0000409
 0,0.00002888,0.00053315,0.00065111,-0.00428732,0.00309395,-0.00184431,
 0.06111014,0.00003244,-0.00014740,0.00015883,-0.00059676,0.00102145,0.
 00100225,0.00280676,0.00348784,0.01733687,-0.00006045,-0.00039501,0.00
 025259,-0.00853146,-0.06143349,-0.05416760,-0.00015442,0.00025727,0.00
 052917,0.00082149,0.00116149,0.00757006,0.00003420,0.00002286,-0.00019
 230,0.00003341,0.00000452,-0.00039783,0.00307697,-0.00100956,0.0019765
 1,0.00935569,0.06378522,-0.00026091,0.00018495,-0.00000476,0.00057024,
 -0.00053794,0.00031700,-0.00200130,-0.00228264,-0.01111111,0.00009204,
 -0.00006194,-0.00068391,-0.03724017,-0.05253904,-0.28047725,-0.0005418
 5,-0.00080739,0.00066382,-0.00225952,-0.00263454,-0.01685221,0.0000409
 3,-0.00019230,0.00016407,-0.00013114,0.00090887,0.00033222,-0.00208148
 ,0.00099591,0.00043877,0.04067272,0.05719634,0.30748303,0.00382245,0.0
 0157220,-0.02801641,0.00119813,-0.00022822,-0.00269617,-0.00011975,-0.
 00011067,0.00001123,-0.06383644,-0.00751810,0.06437627,0.00015199,-0.0
 0010890,0.00031581,-0.00774995,-0.00033696,0.01611375,-0.00023338,-0.0
 0038194,-0.00039946,-0.00439103,0.00118251,-0.00317572,-0.00073659,0.0
 0014015,0.00068617,-0.00000771,0.00014392,0.00011936,0.00007296,-0.000
 34253,-0.00021141,0.07734402,-0.00130755,0.00034777,0.00460242,-0.0007
 8093,0.00050069,-0.00052953,-0.00000767,0.00009680,-0.00002731,-0.0073
 9504,-0.05195257,0.02241602,-0.00025193,-0.00033070,-0.00022336,0.0099
 6212,0.00191369,-0.02678870,0.00061250,0.00101391,-0.00010824,0.000685
 34,0.00015809,-0.00002204,0.00008885,0.00020363,-0.00027618,0.00008045
 ,-0.00006482,0.00008212,-0.00043191,-0.00089790,0.00031568,0.00340591,
 0.05430729,0.00253959,0.00097129,-0.02004305,0.00226932,0.00008060,0.0
 0033495,-0.00038583,-0.00010721,0.00022636,0.06418363,0.02076733,-0.28
 034463,-0.00006239,0.00019148,-0.00119089,0.00256537,0.00121749,-0.007
 56903,0.00054887,0.00023348,-0.00000104,-0.00330241,0.00166129,-0.0009
 9389,-0.00124602,-0.00041196,0.00130574,0.00010880,0.00019740,0.000131
 26,0.00010809,0.00004158,0.00082184,-0.06846532,-0.02421127,0.30565467
 ,0.00005673,0.00404728,0.00179645,0.00030497,0.00004462,-0.00020641,0.
 00003083,0.00013195,0.00009903,-0.01301335,0.00571032,-0.01370693,0.00
 062889,0.00010394,-0.00109481,-0.13832963,0.03533061,-0.11472256,-0.01
 003118,0.00382619,-0.01453125,0.00018663,-0.00021470,0.00009692,-0.000
 03697,0.00002185,0.00008832,0.00011227,-0.00002836,0.00015022,-0.00024
 240,0.00009948,0.00068081,0.00023724,-0.00042072,0.00009474,0.14844430
 ,0.00075226,-0.00418348,-0.00251018,-0.00004634,-0.00047914,0.00028774
 ,-0.00000399,-0.00003976,-0.00019106,0.01773936,-0.00651934,0.01978044
 ,0.00103210,0.00031677,-0.00088554,0.03618024,-0.06189631,0.05002315,-
 0.01645117,0.00310291,-0.02351094,-0.00040629,0.00009130,-0.00015153,0
 .00006714,0.00008766,-0.00003903,0.00008981,0.00003735,0.00017704,0.00
 016059,0.00011194,0.00054912,0.00018159,0.00135019,-0.00028879,-0.0414
 0872,0.07348075,0.00093716,-0.00170201,0.00006731,-0.00001975,-0.00006
 571,0.00007871,0.00005164,0.00003876,0.00003408,0.00814414,-0.00376734
 ,0.00684538,0.00027924,-0.00023429,0.00036229,-0.11525683,0.04975535,-
 0.19849659,-0.00403688,0.00064305,-0.00730196,0.00020069,-0.00013889,0
 .00031473,-0.00004069,-0.00000321,-0.00000079,0.00013654,-0.00002881,0
 .00001615,-0.00047637,-0.00005183,0.00015554,0.00035070,0.00004784,0.0
 0164890,0.12611250,-0.04857717,0.21437151,-0.05498059,0.05159750,0.003
 64275,0.00316808,-0.02912783,-0.00245858,-0.00440289,-0.00107546,0.003
 02377,-0.00937128,0.02678829,0.00257395,-0.00035918,0.00015931,-0.0000
 4011,-0.00300193,0.00010068,-0.00491698,-0.00012068,-0.00068343,-0.000
 06982,-0.00140887,0.00502738,0.00032800,0.00071531,0.00061483,0.000101
 04,-0.00001791,0.00021663,-0.00011238,0.00006707,-0.00003433,0.0000719
 8,0.00013512,-0.00017261,-0.00039087,-0.00120662,0.00142371,0.00032275
 ,0.06942717,0.05172778,-0.29325206,-0.01398764,0.00274572,-0.01685123,
 -0.00195148,-0.00375920,0.00070174,0.00228281,0.00037925,-0.00464241,-
 0.00124910,-0.00006175,0.00057577,-0.00020139,0.00043579,0.00104877,0.
 00140298,-0.00015815,0.00051179,0.00008687,0.00133145,-0.00672844,-0.0
 0097535,0.00008215,0.00025757,0.00067842,0.00009440,0.00028167,-0.0000
 4621,0.00005144,-0.00000152,0.00005808,0.00023030,-0.00021075,0.000348
 40,0.00030459,-0.00032607,-0.00018308,-0.05314651,0.31741950,0.0035592
 5,-0.01405692,-0.05129741,-0.00196658,0.01298194,0.00049862,0.00201151
 ,0.00022647,-0.00051344,-0.00543018,0.01783977,0.00146740,0.00006158,-
 0.00016906,-0.00001117,-0.00191463,-0.00046169,-0.00199458,0.00012936,
 -0.00035775,-0.00064001,0.00619063,-0.03168689,-0.00135862,-0.00055737
 ,0.00010990,0.00008600,0.00013864,0.00033118,0.00024644,-0.00005842,-0
 .00004763,0.00005277,0.00037031,-0.00003187,-0.00023504,-0.00057979,0.
 00059966,0.00033026,-0.00202039,0.01451997,0.05057126,-0.02190873,0.00
 916039,-0.01290131,-0.21720380,0.07847423,-0.09039175,-0.00007223,-0.0
 0033392,0.00001374,-0.00261561,-0.00385253,0.00321862,0.00138662,0.000
 36394,0.00019200,0.00016297,-0.00035235,-0.00020459,0.00019185,-0.0003
 7196,-0.00005175,0.00026043,0.00039626,0.00055336,0.00254484,-0.001545
 22,0.00088381,0.00019147,0.00024924,0.00046676,-0.00002369,-0.00012281
 ,0.00004520,0.00037396,-0.00001363,0.00028795,-0.00009896,0.00017036,0
 .00000074,0.00082590,-0.00059002,-0.00038082,0.23710584,-0.01449382,0.
 00491353,-0.00825707,0.07876158,-0.08238345,0.04184150,0.02878351,-0.0
 1467511,0.01513384,-0.00265648,-0.00102586,0.00169894,-0.00274545,-0.0
 0608931,-0.00202685,-0.00035046,-0.00036629,-0.00039439,-0.00044934,-0
 .00009811,0.00023279,0.00057980,0.00016529,0.00006929,-0.00520470,0.00
 198095,-0.00223834,0.00026556,0.00108848,-0.00061460,-0.00035288,0.000
 28938,0.00000788,0.00018723,-0.00016328,0.00023977,-0.00009573,0.00019
 112,0.00006402,-0.00029915,0.00076312,-0.00060612,-0.08264798,0.095775
 29,0.01157385,-0.00430767,0.00535686,-0.09086568,0.04202724,-0.0992737
 4,0.00562205,-0.00394552,0.00189406,0.00107543,0.00124520,-0.00121271,
 -0.00003387,-0.00111496,0.00040985,-0.00008534,0.00001587,0.00024325,-
 0.00019745,0.00011794,0.00000023,-0.00035508,-0.00049678,0.00028209,-0
 .02633536,0.01245730,-0.01402669,0.00057734,0.00021628,0.00077672,0.00
 027896,-0.00024316,0.00034821,0.00011481,0.00002850,0.00070324,0.00004
 221,-0.00008051,-0.00003403,-0.00061512,-0.00055005,0.00053160,0.09899
 263,-0.04587063,0.10300450,0.00138631,-0.00036296,-0.00019173,-0.00006
 840,0.00033590,-0.00001575,-0.21718616,-0.07849271,0.09038425,0.000191
 74,0.00037198,0.00005173,-0.02190947,-0.00916376,0.01290194,0.00016291
 ,0.00035243,0.00020460,-0.00261639,0.00385227,-0.00321892,-0.00002374,
 0.00012277,-0.00004520,0.00019156,-0.00024936,-0.00046669,0.00254354,0
 .00154509,-0.00088325,0.00026054,-0.00039623,-0.00055337,0.00001877,-0
 .00001568,-0.00001537,-0.00005332,-0.00005715,-0.00005306,-0.00019597,
 -0.00005900,0.00017525,0.00060035,-0.00045929,-0.00008455,0.23708739,0
 .00274644,-0.00608905,-0.00202683,-0.02878184,-0.01467884,0.01513337,-
 0.07878007,-0.08240408,0.04185206,0.00044940,-0.00009800,0.00023280,0.
 01449052,0.00491414,-0.00825513,0.00035049,-0.00036620,-0.00039434,0.0
 0265626,-0.00102503,0.00169854,0.00035285,0.00028944,0.00000788,-0.000
 26567,0.00108842,-0.00061467,0.00520480,0.00198183,-0.00223837,-0.0005
 7978,0.00016515,0.00006921,-0.00005702,0.00010814,-0.00012824,-0.00004
 721,0.00013907,0.00003645,-0.00176894,-0.00133115,0.00060257,0.0004592
 9,0.00054002,0.00059372,0.08266729,0.09579713,0.00003403,-0.00111496,0
 .00040984,-0.00562159,-0.00394626,0.00189398,0.09085814,0.04203784,-0.
 09927062,0.00019744,0.00011797,0.00000023,-0.01157374,-0.00430930,0.00
 535690,0.00008533,0.00001590,0.00024324,-0.00107561,0.00124504,-0.0012
 1279,-0.00027893,-0.00024320,0.00034821,-0.00057738,0.00021621,0.00077
 670,0.02633401,0.01246080,-0.01402627,0.00035514,-0.00049673,0.0002820
 7,0.00001848,0.00002108,0.00002571,0.00005511,0.00008876,0.00004667,-0
 .00012306,-0.00015411,0.00040132,0.00008448,0.00059373,-0.00014965,-0.
 09898432,-0.04588227,0.10300110,-0.01800384,-0.01946132,0.00369376,-0.
 00316825,0.00208278,-0.00433618,0.00002763,0.00057911,0.00007126,-0.14
 043873,-0.12472376,0.00943059,-0.00020908,0.00004088,0.00012207,0.0102
 8670,0.01588090,0.00090472,-0.00178066,0.00227828,0.00041547,-0.000019
 00,-0.00001284,-0.00048492,0.00038725,0.00016573,-0.00015609,-0.000002
 57,-0.00005313,-0.00004741,0.00005524,-0.00003967,-0.00012866,-0.00529
 102,-0.00669068,0.00088938,0.00005791,-0.00062882,-0.00045133,0.000226
 91,0.00025067,0.00035059,-0.00155172,-0.00089479,0.00030089,0.00006134
 ,-0.00019913,0.00005520,0.15748956,0.00625986,0.00481630,-0.00024314,0
 .00103252,0.00078145,0.00067387,0.00042339,-0.00006213,0.00001640,-0.1
 2536701,-0.20865072,0.01379339,0.00068087,0.00062075,-0.00011007,-0.01
 615045,-0.02237399,0.00020470,0.00473886,-0.00272096,0.00000454,-0.000
 32705,-0.00008940,-0.00007999,0.00005722,-0.00010111,-0.00002578,-0.00
 000039,0.00001701,-0.00001387,0.00000254,0.00014718,-0.00000178,-0.001
 86203,-0.00251180,0.00086113,0.00043372,-0.00020676,0.00048472,0.00044
 154,0.00175070,-0.00006324,0.00029004,0.00005684,-0.00003090,-0.000134
 70,0.00012105,-0.00001761,0.13045228,0.22864507,-0.01265166,-0.0146118
 4,0.00191888,-0.00123113,0.00105939,-0.00254121,-0.00014776,0.00005827
 ,0.00003301,0.00992783,0.01461429,-0.05052582,-0.00002006,0.00033201,-
 0.00047248,-0.00557632,-0.01056087,-0.00058622,0.00195712,-0.00191954,
 0.00017207,0.00026586,-0.00018187,-0.00027094,-0.00014225,0.00009160,0
 .00050239,0.00003918,0.00001142,0.00004904,-0.00005234,-0.00012020,0.0
 0037846,0.01937632,0.02628698,-0.00195959,0.00014481,0.00012787,-0.000
 04831,0.00051812,-0.00012444,0.00121335,-0.00069615,-0.00026264,0.0006
 4734,0.00000605,-0.00012191,0.00002515,-0.01079796,-0.01379894,0.05085
 702,-0.00035917,-0.00015943,0.00004013,-0.00440340,0.00107479,-0.00302
 413,0.00316456,0.02913018,0.00245869,-0.00012080,0.00068337,0.00006984
 ,-0.05496750,-0.05156758,-0.00364085,-0.00300185,-0.00010109,0.0049168
 0,-0.00936816,-0.02678930,-0.00257368,0.00006707,0.00003434,-0.0000719
 8,-0.00001787,-0.00021667,0.00011239,0.00071537,-0.00061477,-0.0001011
 1,-0.00140802,-0.00502630,-0.00032787,0.00008330,0.00003260,-0.0000403
 9,0.00006702,0.00008428,-0.00012181,0.00023620,0.00000852,0.00000080,-
 0.00019621,0.00176906,0.00012307,0.00082578,0.00029922,0.00061518,0.00
 011379,-0.00006377,-0.00000357,0.06941406,0.00006163,0.00057576,-0.000
 20138,0.00375849,0.00070238,0.00228249,-0.00274313,-0.01684787,-0.0019
 5110,0.00015807,0.00051191,0.00008687,-0.05169788,-0.29326485,-0.01398
 758,-0.00043623,0.00104876,0.00140350,-0.00037988,-0.00464584,-0.00124
 935,-0.00005143,-0.00000152,0.00005807,-0.00009444,0.00028163,-0.00004
 620,-0.00008209,0.00025746,0.00067841,-0.00133082,-0.00672938,-0.00097
 540,0.00003188,0.00011927,0.00005646,-0.00006979,0.00001149,-0.0000683
 6,-0.00000848,-0.00006067,0.00001634,0.00005915,-0.00133092,-0.0001540
 9,0.00059004,0.00076325,-0.00054997,-0.00009470,-0.00003710,0.00004087
 ,0.05311541,0.31743268,-0.00006157,-0.00016907,-0.00001116,-0.00201159
 ,0.00022622,-0.00051354,0.00196498,0.01298262,0.00049863,-0.00012932,-
 0.00035781,-0.00064005,-0.00355739,-0.01405686,-0.05129730,0.00191476,
 -0.00046154,-0.00199448,0.00542805,0.01784029,0.00146729,0.00005843,-0
 .00004762,0.00005277,-0.00013868,0.00033115,0.00024644,0.00055735,0.00
 010996,0.00008599,-0.00618673,-0.03168769,-0.00135858,-0.00011343,0.00
 014614,0.00039315,0.00027649,0.00008771,0.00004330,-0.00000079,0.00001
 634,-0.00001074,-0.00017534,0.00060257,0.00040131,0.00038091,-0.000606
 07,0.00053164,-0.00008336,0.00001956,0.00022559,0.00201853,0.01451956,
 0.05057123,0.00062913,-0.00010414,0.00109504,0.00003081,-0.00013195,-0
 .00009901,0.00030497,-0.00004453,0.00020637,-0.01003261,-0.00382807,0.
 01453530,0.00005730,-0.00404666,-0.00179593,-0.13830742,-0.03534017,0.
 11471188,-0.01300946,-0.00571139,0.01370449,-0.00024236,-0.00009954,-0
 .00068097,0.00011229,0.00002837,-0.00015026,-0.00003696,-0.00002186,-0
 .00008832,0.00018654,0.00021471,-0.00009690,-0.00108243,0.00275322,0.0
 0046531,0.01258794,0.00509691,-0.01507007,0.00006709,0.00006975,-0.000
 27649,-0.00005333,0.00004719,-0.00005512,-0.00009895,0.00009569,-0.000
 04221,0.00137911,-0.00007771,-0.00060157,-0.00120638,-0.00030469,0.000
 57970,0.14841968,-0.00103217,0.00031682,-0.00088533,0.00000400,-0.0000
 3976,-0.00019109,0.00004648,-0.00047909,0.00028775,0.01644839,0.003105
 15,-0.02350976,-0.00075144,-0.00418423,-0.00251022,-0.03618989,-0.0619
 0758,0.05004304,-0.01773946,-0.00652277,0.01978269,-0.00016068,0.00011
 192,0.00054905,-0.00008980,0.00003735,0.00017703,-0.00006715,0.0000876
 5,-0.00003905,0.00040628,0.00009138,-0.00015149,0.00378213,-0.00403586
 ,-0.00163433,-0.00509436,-0.00250836,0.00653529,-0.00008432,0.00001150
 ,0.00008763,0.00005712,0.00013907,0.00008875,-0.00017039,0.00019110,-0
 .00008052,0.00019406,0.00127538,-0.00038974,-0.00142384,-0.00032627,0.
 00059975,0.04141809,0.07349320,-0.00027930,-0.00023431,0.00036239,-0.0
 0005165,0.00003877,0.00003410,0.00001975,-0.00006571,0.00007868,0.0040
 3729,0.00064395,-0.00730318,-0.00093691,-0.00170196,0.00006749,0.11524
 643,0.04977506,-0.19850739,-0.00814280,-0.00376841,0.00684494,0.000476
 44,-0.00005179,0.00015561,-0.00013656,-0.00002884,0.00001615,0.0000406
 9,-0.00000320,-0.00000079,-0.00020068,-0.00013893,0.00031470,0.0011511
 9,-0.00198947,0.00087638,0.01506745,0.00653721,-0.01988696,0.00012181,
 -0.00006835,0.00004333,0.00005305,0.00003645,0.00004667,-0.00000074,0.
 00006401,-0.00003403,-0.00014148,-0.00079533,0.00057724,-0.00032269,-0
 .00018310,0.00033020,-0.12610178,-0.04859842,0.21438376,-0.00020897,-0
 .00004101,-0.00012204,0.00002773,-0.00057909,-0.00007127,-0.00316796,-
 0.00208328,0.00433613,-0.00177968,-0.00227812,-0.00041524,-0.01800596,
 0.01945857,-0.00369470,0.01028639,-0.01587641,-0.00090435,-0.14047123,
 0.12473238,-0.00943791,0.00005523,0.00003966,0.00012864,-0.00000257,0.
 00005313,0.00004741,0.00038729,-0.00016568,0.00015612,-0.00001893,0.00
 001286,0.00048493,-0.00000175,-0.00006606,-0.00011918,0.00137922,-0.00
 019420,0.00014154,0.00011378,0.00009471,0.00008336,0.00006130,0.000199
 13,-0.00005520,-0.00155181,0.00089460,-0.00030091,0.00038116,-0.000807
 74,-0.00027419,0.00022697,-0.00025087,-0.00035061,0.00005774,0.0006288
 1,0.00045128,0.15752392,-0.00068094,0.00062065,-0.00011008,-0.00042339
 ,-0.00006225,0.00001638,-0.00103302,0.00078113,0.00067434,-0.00473871,
 -0.00272203,0.00000472,-0.00626243,0.00481752,-0.00024384,0.01615466,-
 0.02237388,0.00020529,0.12537583,-0.20861736,0.01379949,-0.00000254,0.
 00014718,-0.00000175,0.00000039,0.00001702,-0.00001386,-0.00005716,-0.
 00010114,-0.00002574,0.00032707,-0.00008937,-0.00007996,0.00002198,0.0
 0002598,-0.00017936,0.00007771,0.00127536,-0.00079533,0.00006378,-0.00
 003708,0.00001958,0.00013469,0.00012110,-0.00001761,-0.00029022,0.0000
 5690,-0.00003092,0.00080801,-0.00150368,-0.00069838,-0.00044176,0.0017
 5059,-0.00006329,-0.00043372,-0.00020684,0.00048467,-0.13046125,0.2286
 0993,0.00002002,0.00033197,-0.00047245,0.00014775,0.00005829,0.0000330
 3,0.00123108,0.00105952,-0.00254118,-0.00195662,-0.00191978,0.00017201
 ,0.01265370,-0.01461014,0.00191956,0.00557722,-0.01055956,-0.00058581,
 -0.00993542,0.01462035,-0.05052697,0.00005234,-0.00012019,0.00037843,-
 0.00003918,0.00001142,0.00004904,0.00014225,0.00009162,0.00050241,-0.0
 0026592,-0.00018194,-0.00027087,0.00004029,0.00016769,0.00004218,0.000
 60157,-0.00038971,0.00057738,0.00000356,0.00004087,0.00022557,-0.00000
 604,-0.00012192,0.00002515,0.00069619,-0.00026254,0.00064736,0.0002742
 4,-0.00069830,-0.00023714,-0.00051814,-0.00012453,0.00121331,-0.000144
 80,0.00012773,-0.00004835,0.01080595,-0.01380541,0.05085816,0.00015198
 ,0.00010890,-0.00031580,-0.00011977,0.00011064,-0.00001124,0.00119799,
 0.00022834,0.00269627,-0.00023346,0.00038172,0.00039943,0.00382214,-0.
 00157087,0.02801644,-0.00774848,0.00033487,-0.01610971,-0.06383668,0.0
 0751415,-0.06437698,0.00007292,0.00034251,0.00021136,-0.00000767,-0.00
 014392,-0.00011938,-0.00073655,-0.00014024,-0.00068618,-0.00439095,-0.
 00118305,0.00317574,0.00001211,-0.00006657,-0.00003328,-0.00108152,-0.
 00378167,-0.00115085,0.00008330,-0.00003190,0.00011339,0.00001876,0.00
 005701,-0.00001848,0.00037399,-0.00018717,-0.00011481,-0.00000173,-0.0
 0002199,-0.00004032,0.00013523,-0.00023024,-0.00037037,0.00023728,-0.0
 0018187,-0.00035077,-0.00529184,0.00186103,-0.01938004,0.07734297,0.00
 025193,-0.00033049,-0.00022341,0.00000766,0.00009678,-0.00002730,0.000
 78095,0.00050074,-0.00052927,-0.00061290,0.00101367,-0.00010817,0.0013
 0786,0.00034796,0.00460563,-0.00996329,0.00191129,-0.02679107,0.007391
 00,-0.05194899,0.02239918,0.00043188,-0.00089754,0.00031572,-0.0000804
 4,-0.00006484,0.00008211,-0.00008891,0.00020359,-0.00027621,-0.0006859
 0,0.00015794,-0.00002164,0.00006655,0.00002225,0.00009348,-0.00275266,
 -0.00403670,-0.00198945,-0.00003258,0.00011925,0.00014616,0.00001568,0
 .00010814,0.00002108,0.00001369,-0.00016329,0.00002852,0.00006611,0.00
 002589,0.00016768,0.00017271,-0.00021075,-0.00003192,0.00042049,0.0013
 5024,0.00004768,0.00668985,-0.00250974,0.02628457,-0.00339969,0.054304
 59,0.00006236,0.00019147,-0.00119082,0.00038581,-0.00010717,0.00022638
 ,-0.00226929,0.00008030,0.00033497,-0.00054892,0.00023328,-0.00000102,
 -0.00253945,0.00097040,-0.02004319,-0.00256500,0.00121701,-0.00756803,
 -0.06418423,0.02075068,-0.28034812,-0.00010811,0.00004153,0.00082177,-
 0.00010882,0.00019739,0.00013125,0.00124607,-0.00041181,0.00130575,0.0
 0330226,0.00166167,-0.00099380,0.00003324,0.00009352,0.00017278,-0.000
 46489,-0.00163424,0.00087644,0.00004038,0.00005645,0.00039311,0.000015
 39,-0.00012823,0.00002571,-0.00028798,0.00023975,0.00070323,0.00011922
 ,-0.00017938,0.00004217,0.00039080,0.00034848,-0.00023499,-0.00009467,
 -0.00028875,0.00164904,-0.00088977,0.00086104,-0.00196081,0.06846559,-
 0.02419337,0.30565817\\-0.00000762,-0.00002684,0.00005927,0.00000075,-
 0.00002130,-0.00007634,0.00000077,0.00002142,0.00007636,0.00001175,0.0
 0000735,-0.00005255,-0.00000756,0.00002685,-0.00005937,-0.00002364,0.0
 0000039,0.00000002,0.00001144,-0.00000774,0.00005257,0.00000181,-0.000
 02649,-0.00001133,0.00000395,-0.00000953,0.00001958,0.00000395,0.00000
 954,-0.00001958,0.00000173,0.00002637,0.00001132,-0.00000452,-0.000014
 59,0.00002214,0.00000099,-0.00000742,0.00000487,-0.00000890,0.00001954
 ,0.00000649,-0.00000907,0.00000188,0.00000896,-0.00000906,-0.00000191,
 -0.00000896,0.00002301,-0.00001869,-0.00000724,-0.00000884,-0.00001954
 ,-0.00000660,0.00000078,0.00000761,-0.00000491,0.00002280,0.00001863,0
 .00000739,-0.00000451,0.00001448,-0.00002210\\\@


 THE NUMBERS ARE MEANINGLESS, BUT THE TRENDS ARE IMPORTANT.
     -- LARRY BURGGRAF
 Job cpu time:       0 days  0 hours 46 minutes 32.9 seconds.
 File lengths (MBytes):  RWF=     69 Int=      0 D2E=      0 Chk=      4 Scr=      1
 Normal termination of Gaussian 09 at Wed Apr 20 15:10:07 2022.
