# Supplementary material for: HOMA Index Establishes Similarity to a Reference Molecule
Source: J Chem Inf Model. 2023 Dec 6;63(24):7744–54. doi: 10.1021/acs.jcim.3c01551 (PMC10751799; doi:10.1021/acs.jcim.3c01551)
Supplement: Supplementary file 3 — ci3c01551_si_003.zip [file ci3c01551_si_003.zip › 43.log]

 Entering Gaussian System, Link 0=g09
 Initial command:
 /mnt/opt/groups/app-gaussian//g09/l1.exe "/scratch/8009931.torquesrv1.cis.gov.pl/Gau-33609.inp" -scrdir="/scratch/8009931.torquesrv1.cis.gov.pl/"
 Entering Link 1 = /mnt/opt/groups/app-gaussian//g09/l1.exe PID=     33621.
  
 Copyright (c) 1988,1990,1992,1993,1995,1998,2003,2009,2013,
            Gaussian, Inc.  All Rights Reserved.
  
 This is part of the Gaussian(R) 09 program.  It is based on
 the Gaussian(R) 03 system (copyright 2003, Gaussian, Inc.),
 the Gaussian(R) 98 system (copyright 1998, Gaussian, Inc.),
 the Gaussian(R) 94 system (copyright 1995, Gaussian, Inc.),
 the Gaussian 92(TM) system (copyright 1992, Gaussian, Inc.),
 the Gaussian 90(TM) system (copyright 1990, Gaussian, Inc.),
 the Gaussian 88(TM) system (copyright 1988, Gaussian, Inc.),
 the Gaussian 86(TM) system (copyright 1986, Carnegie Mellon
 University), and the Gaussian 82(TM) system (copyright 1983,
 Carnegie Mellon University). Gaussian is a federally registered
 trademark of Gaussian, Inc.
  
 This software contains proprietary and confidential information,
 including trade secrets, belonging to Gaussian, Inc.
  
 This software is provided under written license and may be
 used, copied, transmitted, or stored only in accord with that
 written license.
  
 The following legend is applicable only to US Government
 contracts under FAR:
  
                    RESTRICTED RIGHTS LEGEND
  
 Use, reproduction and disclosure by the US Government is
 subject to restrictions as set forth in subparagraphs (a)
 and (c) of the Commercial Computer Software - Restricted
 Rights clause in FAR 52.227-19.
  
 Gaussian, Inc.
 340 Quinnipiac St., Bldg. 40, Wallingford CT 06492
  
  
 ---------------------------------------------------------------
 Warning -- This program may not be used in any manner that
 competes with the business of Gaussian, Inc. or will provide
 assistance to any competitor of Gaussian, Inc.  The licensee
 of this program is prohibited from giving any competitor of
 Gaussian, Inc. access to this program.  By using this program,
 the user acknowledges that Gaussian, Inc. is engaged in the
 business of creating and licensing software in the field of
 computational chemistry and represents and warrants to the
 licensee that it is not a competitor of Gaussian, Inc. and that
 it will not use this program in any manner prohibited above.
 ---------------------------------------------------------------
  

 Cite this work as:
 Gaussian 09, Revision D.01,
 M. J. Frisch, G. W. Trucks, H. B. Schlegel, G. E. Scuseria, 
 M. A. Robb, J. R. Cheeseman, G. Scalmani, V. Barone, B. Mennucci, 
 G. A. Petersson, H. Nakatsuji, M. Caricato, X. Li, H. P. Hratchian, 
 A. F. Izmaylov, J. Bloino, G. Zheng, J. L. Sonnenberg, M. Hada, 
 M. Ehara, K. Toyota, R. Fukuda, J. Hasegawa, M. Ishida, T. Nakajima, 
 Y. Honda, O. Kitao, H. Nakai, T. Vreven, J. A. Montgomery, Jr., 
 J. E. Peralta, F. Ogliaro, M. Bearpark, J. J. Heyd, E. Brothers, 
 K. N. Kudin, V. N. Staroverov, T. Keith, R. Kobayashi, J. Normand, 
 K. Raghavachari, A. Rendell, J. C. Burant, S. S. Iyengar, J. Tomasi, 
 M. Cossi, N. Rega, J. M. Millam, M. Klene, J. E. Knox, J. B. Cross, 
 V. Bakken, C. Adamo, J. Jaramillo, R. Gomperts, R. E. Stratmann, 
 O. Yazyev, A. J. Austin, R. Cammi, C. Pomelli, J. W. Ochterski, 
 R. L. Martin, K. Morokuma, V. G. Zakrzewski, G. A. Voth, 
 P. Salvador, J. J. Dannenberg, S. Dapprich, A. D. Daniels, 
 O. Farkas, J. B. Foresman, J. V. Ortiz, J. Cioslowski, 
 and D. J. Fox, Gaussian, Inc., Wallingford CT, 2013.
 
 ******************************************
 Gaussian 09:  ES64L-G09RevD.01 24-Apr-2013
                20-Apr-2022 
 ******************************************
 %nproc=20
 Will use up to   20 processors via shared memory.
 %mem=20000MB
 ----------------------------------------------------------------------
 #p opt freq b3lyp/6-31g(d,p) empiricaldispersion=gd3 int=(grid=ultrafi
 ne,acc2e=12) scf=(maxcyc=500,ferm,novaracc,noincfoc,intrep)
 ----------------------------------------------------------------------
 1/14=-1,18=20,19=15,26=4,38=1/1,3;
 2/9=110,12=2,17=6,18=5,40=1/2;
 3/5=1,6=6,7=101,11=2,16=1,25=1,30=1,71=1,74=-5,75=-5,124=31/1,2,3;
 4//1;
 5/5=100002,7=500,17=20,22=13,38=1,87=12/2;
 6/7=2,8=2,9=2,10=2,28=1/1;
 7/87=12/1,2,3,16;
 1/14=-1,18=20,19=15,26=4/3(2);
 2/9=110/2;
 99//99;
 2/9=110/2;
 3/5=1,6=6,7=101,11=2,16=1,25=1,30=1,71=1,74=-5,75=-5,124=31/1,2,3;
 4/5=5,16=3,69=1/1;
 5/5=100002,7=500,17=20,22=13,38=1,87=12/2;
 7/87=12/1,2,3,16;
 1/14=-1,18=20,19=15,26=4/3(-5);
 2/9=110/2;
 6/7=2,8=2,9=2,10=2,19=2,28=1/1;
 99/9=1/99;
 Leave Link    1 at Wed Apr 20 15:06:54 2022, MaxMem=  2621440000 cpu:         5.2
 (Enter /mnt/opt/groups/app-gaussian//g09/l101.exe)
 -------------------
 Title Card Required
 -------------------
 Symbolic Z-matrix:
 Charge =  0 Multiplicity = 1
 H                    -1.2351    1.98972  -0.30688 
 C                    -0.75891   1.12694   0.17673 
 C                    -0.58315  -1.20061   0.34484 
 C                     1.55708  -0.20117   0.20615 
 C                     0.58315  -1.20061  -0.34483 
 C                     0.75891   1.12695  -0.17673 
 C                    -1.55708  -0.20117  -0.20615 
 H                    -0.50377  -1.16402   1.43668 
 H                     1.65615  -0.26961   1.29518 
 H                     0.50377  -1.16405  -1.43667 
 H                     0.87189   1.27574  -1.25776 
 H                    -1.65613  -0.26962  -1.2952 
 H                    -0.8719    1.27573   1.25776 
 H                     2.55775  -0.1828   -0.24175 
 H                     1.23509   1.98972   0.30688 
 H                    -2.55775  -0.1828    0.24173 
 
 NAtoms=     16 NQM=       16 NQMF=       0 NMMI=      0 NMMIF=      0
                NMic=       0 NMicF=      0.
                    Isotopes and Nuclear Properties:
 (Nuclear quadrupole moments (NQMom) in fm**2, nuclear magnetic moments (NMagM)
  in nuclear magnetons)

  Atom         1           2           3           4           5           6           7           8           9          10
 IAtWgt=           1          12          12          12          12          12          12           1           1           1
 AtmWgt=   1.0078250  12.0000000  12.0000000  12.0000000  12.0000000  12.0000000  12.0000000   1.0078250   1.0078250   1.0078250
 NucSpn=           1           0           0           0           0           0           0           1           1           1
 AtZEff=   0.0000000   0.0000000   0.0000000   0.0000000   0.0000000   0.0000000   0.0000000   0.0000000   0.0000000   0.0000000
 NQMom=    0.0000000   0.0000000   0.0000000   0.0000000   0.0000000   0.0000000   0.0000000   0.0000000   0.0000000   0.0000000
 NMagM=    2.7928460   0.0000000   0.0000000   0.0000000   0.0000000   0.0000000   0.0000000   2.7928460   2.7928460   2.7928460
 AtZNuc=   1.0000000   6.0000000   6.0000000   6.0000000   6.0000000   6.0000000   6.0000000   1.0000000   1.0000000   1.0000000

  Atom        11          12          13          14          15          16
 IAtWgt=           1           1           1           1           1           1
 AtmWgt=   1.0078250   1.0078250   1.0078250   1.0078250   1.0078250   1.0078250
 NucSpn=           1           1           1           1           1           1
 AtZEff=   0.0000000   0.0000000   0.0000000   0.0000000   0.0000000   0.0000000
 NQMom=    0.0000000   0.0000000   0.0000000   0.0000000   0.0000000   0.0000000
 NMagM=    2.7928460   2.7928460   2.7928460   2.7928460   2.7928460   2.7928460
 AtZNuc=   1.0000000   1.0000000   1.0000000   1.0000000   1.0000000   1.0000000
 Leave Link  101 at Wed Apr 20 15:06:55 2022, MaxMem=  2621440000 cpu:         9.7
 (Enter /mnt/opt/groups/app-gaussian//g09/l103.exe)

 GradGradGradGradGradGradGradGradGradGradGradGradGradGradGradGradGradGrad
 Berny optimization.
 Initialization pass.
                           ----------------------------
                           !    Initial Parameters    !
                           ! (Angstroms and Degrees)  !
 --------------------------                            --------------------------
 ! Name  Definition              Value          Derivative Info.                !
 --------------------------------------------------------------------------------
 ! R1    R(1,2)                  1.0977         estimate D2E/DX2                !
 ! R2    R(2,6)                  1.5584         estimate D2E/DX2                !
 ! R3    R(2,7)                  1.5961         estimate D2E/DX2                !
 ! R4    R(2,13)                 1.0971         estimate D2E/DX2                !
 ! R5    R(3,5)                  1.355          estimate D2E/DX2                !
 ! R6    R(3,7)                  1.5003         estimate D2E/DX2                !
 ! R7    R(3,8)                  1.0953         estimate D2E/DX2                !
 ! R8    R(4,5)                  1.5003         estimate D2E/DX2                !
 ! R9    R(4,6)                  1.5961         estimate D2E/DX2                !
 ! R10   R(4,9)                  1.0957         estimate D2E/DX2                !
 ! R11   R(4,14)                 1.0965         estimate D2E/DX2                !
 ! R12   R(5,10)                 1.0953         estimate D2E/DX2                !
 ! R13   R(6,11)                 1.0971         estimate D2E/DX2                !
 ! R14   R(6,15)                 1.0977         estimate D2E/DX2                !
 ! R15   R(7,12)                 1.0957         estimate D2E/DX2                !
 ! R16   R(7,16)                 1.0965         estimate D2E/DX2                !
 ! A1    A(1,2,6)              108.8183         estimate D2E/DX2                !
 ! A2    A(1,2,7)              109.3528         estimate D2E/DX2                !
 ! A3    A(1,2,13)             106.43           estimate D2E/DX2                !
 ! A4    A(6,2,7)              115.6348         estimate D2E/DX2                !
 ! A5    A(6,2,13)             108.893          estimate D2E/DX2                !
 ! A6    A(7,2,13)             107.3214         estimate D2E/DX2                !
 ! A7    A(5,3,7)              111.8286         estimate D2E/DX2                !
 ! A8    A(5,3,8)              116.4235         estimate D2E/DX2                !
 ! A9    A(7,3,8)              113.0086         estimate D2E/DX2                !
 ! A10   A(5,4,6)               98.1394         estimate D2E/DX2                !
 ! A11   A(5,4,9)              112.4631         estimate D2E/DX2                !
 ! A12   A(5,4,14)             116.9727         estimate D2E/DX2                !
 ! A13   A(6,4,9)              109.6104         estimate D2E/DX2                !
 ! A14   A(6,4,14)             110.148          estimate D2E/DX2                !
 ! A15   A(9,4,14)             108.938          estimate D2E/DX2                !
 ! A16   A(3,5,4)              111.8288         estimate D2E/DX2                !
 ! A17   A(3,5,10)             116.4234         estimate D2E/DX2                !
 ! A18   A(4,5,10)             113.0086         estimate D2E/DX2                !
 ! A19   A(2,6,4)              115.6349         estimate D2E/DX2                !
 ! A20   A(2,6,11)             108.893          estimate D2E/DX2                !
 ! A21   A(2,6,15)             108.8183         estimate D2E/DX2                !
 ! A22   A(4,6,11)             107.3213         estimate D2E/DX2                !
 ! A23   A(4,6,15)             109.3528         estimate D2E/DX2                !
 ! A24   A(11,6,15)            106.43           estimate D2E/DX2                !
 ! A25   A(2,7,3)               98.1391         estimate D2E/DX2                !
 ! A26   A(2,7,12)             109.6105         estimate D2E/DX2                !
 ! A27   A(2,7,16)             110.148          estimate D2E/DX2                !
 ! A28   A(3,7,12)             112.4633         estimate D2E/DX2                !
 ! A29   A(3,7,16)             116.9727         estimate D2E/DX2                !
 ! A30   A(12,7,16)            108.938          estimate D2E/DX2                !
 ! D1    D(1,2,6,4)           -168.7745         estimate D2E/DX2                !
 ! D2    D(1,2,6,11)           -47.8926         estimate D2E/DX2                !
 ! D3    D(1,2,6,15)            67.7313         estimate D2E/DX2                !
 ! D4    D(7,2,6,4)            -45.2804         estimate D2E/DX2                !
 ! D5    D(7,2,6,11)            75.6015         estimate D2E/DX2                !
 ! D6    D(7,2,6,15)          -168.7746         estimate D2E/DX2                !
 ! D7    D(13,2,6,4)            75.6016         estimate D2E/DX2                !
 ! D8    D(13,2,6,11)         -163.5165         estimate D2E/DX2                !
 ! D9    D(13,2,6,15)          -47.8926         estimate D2E/DX2                !
 ! D10   D(1,2,7,3)            170.0809         estimate D2E/DX2                !
 ! D11   D(1,2,7,12)            52.6485         estimate D2E/DX2                !
 ! D12   D(1,2,7,16)           -67.2001         estimate D2E/DX2                !
 ! D13   D(6,2,7,3)             46.8678         estimate D2E/DX2                !
 ! D14   D(6,2,7,12)           -70.5646         estimate D2E/DX2                !
 ! D15   D(6,2,7,16)           169.5868         estimate D2E/DX2                !
 ! D16   D(13,2,7,3)           -74.8593         estimate D2E/DX2                !
 ! D17   D(13,2,7,12)          167.7083         estimate D2E/DX2                !
 ! D18   D(13,2,7,16)           47.8597         estimate D2E/DX2                !
 ! D19   D(7,3,5,4)             88.2873         estimate D2E/DX2                !
 ! D20   D(7,3,5,10)           -43.7195         estimate D2E/DX2                !
 ! D21   D(8,3,5,4)            -43.7194         estimate D2E/DX2                !
 ! D22   D(8,3,5,10)          -175.7263         estimate D2E/DX2                !
 ! D23   D(5,3,7,2)            -66.87           estimate D2E/DX2                !
 ! D24   D(5,3,7,12)            48.3445         estimate D2E/DX2                !
 ! D25   D(5,3,7,16)           175.5358         estimate D2E/DX2                !
 ! D26   D(8,3,7,2)             66.8313         estimate D2E/DX2                !
 ! D27   D(8,3,7,12)          -177.9541         estimate D2E/DX2                !
 ! D28   D(8,3,7,16)           -50.7628         estimate D2E/DX2                !
 ! D29   D(6,4,5,3)            -66.8688         estimate D2E/DX2                !
 ! D30   D(6,4,5,10)            66.8327         estimate D2E/DX2                !
 ! D31   D(9,4,5,3)             48.3457         estimate D2E/DX2                !
 ! D32   D(9,4,5,10)          -177.9528         estimate D2E/DX2                !
 ! D33   D(14,4,5,3)           175.5369         estimate D2E/DX2                !
 ! D34   D(14,4,5,10)          -50.7617         estimate D2E/DX2                !
 ! D35   D(5,4,6,2)             46.8667         estimate D2E/DX2                !
 ! D36   D(5,4,6,11)           -74.8604         estimate D2E/DX2                !
 ! D37   D(5,4,6,15)           170.0799         estimate D2E/DX2                !
 ! D38   D(9,4,6,2)            -70.5656         estimate D2E/DX2                !
 ! D39   D(9,4,6,11)           167.7073         estimate D2E/DX2                !
 ! D40   D(9,4,6,15)            52.6476         estimate D2E/DX2                !
 ! D41   D(14,4,6,2)           169.5859         estimate D2E/DX2                !
 ! D42   D(14,4,6,11)           47.8588         estimate D2E/DX2                !
 ! D43   D(14,4,6,15)          -67.2009         estimate D2E/DX2                !
 --------------------------------------------------------------------------------
 Trust Radius=3.00D-01 FncErr=1.00D-07 GrdErr=1.00D-06
 Number of steps in this run=     99 maximum allowed number of steps=    100.
 GradGradGradGradGradGradGradGradGradGradGradGradGradGradGradGradGradGrad

 Leave Link  103 at Wed Apr 20 15:06:55 2022, MaxMem=  2621440000 cpu:         0.3
 (Enter /mnt/opt/groups/app-gaussian//g09/l202.exe)
                          Input orientation:                          
 ---------------------------------------------------------------------
 Center     Atomic      Atomic             Coordinates (Angstroms)
 Number     Number       Type             X           Y           Z
 ---------------------------------------------------------------------
      1          1           0       -1.235100    1.989718   -0.306875
      2          6           0       -0.758911    1.126944    0.176732
      3          6           0       -0.583147   -1.200608    0.344842
      4          6           0        1.557084   -0.201167    0.206145
      5          6           0        0.583147   -1.200614   -0.344831
      6          6           0        0.758906    1.126948   -0.176731
      7          6           0       -1.557080   -0.201171   -0.206154
      8          1           0       -0.503771   -1.164023    1.436682
      9          1           0        1.656150   -0.269613    1.295184
     10          1           0        0.503770   -1.164050   -1.436672
     11          1           0        0.871894    1.275742   -1.257761
     12          1           0       -1.656130   -0.269621   -1.295195
     13          1           0       -0.871899    1.275731    1.257764
     14          1           0        2.557746   -0.182796   -0.241754
     15          1           0        1.235092    1.989721    0.306881
     16          1           0       -2.557749   -0.182803    0.241731
 ---------------------------------------------------------------------
                    Distance matrix (angstroms):
                    1          2          3          4          5
     1  H    0.000000
     2  C    1.097730   0.000000
     3  C    3.320837   2.340225   0.000000
     4  C    3.586009   2.669939   2.366159   0.000000
     5  C    3.672286   2.736910   1.354950   1.500341   0.000000
     6  C    2.176550   1.558430   2.736907   1.596111   2.340234
     7  C    2.216712   1.596109   1.500339   3.141339   2.366155
     8  H    3.677080   2.626995   1.095333   2.586201   2.087227
     9  H    4.003810   3.005632   2.604679   1.095676   2.169734
    10  H    3.774435   3.073449   2.087227   2.176112   1.095333
    11  H    2.419374   2.177025   3.289041   2.189467   2.655024
    12  H    2.501730   2.218550   2.169735   3.547316   2.604669
    13  H    1.757779   1.097057   2.655006   3.031021   3.289035
    14  H    4.371469   3.590371   3.353393   1.096483   2.223875
    15  H    2.545299   2.176550   3.672279   2.216713   3.320843
    16  H    2.601964   2.226091   2.223873   4.115028   3.353390
                    6          7          8          9         10
     6  C    0.000000
     7  C    2.669936   0.000000
     8  H    3.073435   2.176110   0.000000
     9  H    2.218550   3.547330   2.342061   0.000000
    10  H    2.627017   2.586197   3.044881   3.096940   0.000000
    11  H    1.097056   3.031017   3.886506   3.085564   2.473885
    12  H    3.005622   1.095676   3.096940   4.204909   2.342048
    13  H    2.177025   2.189468   2.473849   2.963194   3.886513
    14  H    2.226091   4.115021   3.626684   1.783982   2.570896
    15  H    1.097730   3.586006   3.774413   2.501724   3.677102
    16  H    3.590370   1.096484   2.570900   4.344450   3.626676
                   11         12         13         14         15
    11  H    0.000000
    12  H    2.963183   0.000000
    13  H    3.060830   3.085568   0.000000
    14  H    2.449837   4.344425   4.017253   0.000000
    15  H    1.757778   4.003803   2.419374   2.601969   0.000000
    16  H    4.017248   1.783983   2.449844   5.138292   4.371470
                   16
    16  H    0.000000
 Stoichiometry    C6H10
 Framework group  C1[X(C6H10)]
 Deg. of freedom    42
 Full point group                 C1      NOp   1
 Largest Abelian subgroup         C1      NOp   1
 Largest concise Abelian subgroup C1      NOp   1
                         Standard orientation:                         
 ---------------------------------------------------------------------
 Center     Atomic      Atomic             Coordinates (Angstroms)
 Number     Number       Type             X           Y           Z
 ---------------------------------------------------------------------
      1          1           0       -1.235100    1.989718   -0.306875
      2          6           0       -0.758911    1.126944    0.176732
      3          6           0       -0.583147   -1.200608    0.344842
      4          6           0        1.557084   -0.201167    0.206145
      5          6           0        0.583147   -1.200614   -0.344831
      6          6           0        0.758906    1.126948   -0.176731
      7          6           0       -1.557080   -0.201171   -0.206154
      8          1           0       -0.503771   -1.164023    1.436682
      9          1           0        1.656150   -0.269613    1.295184
     10          1           0        0.503770   -1.164050   -1.436672
     11          1           0        0.871894    1.275742   -1.257761
     12          1           0       -1.656130   -0.269621   -1.295195
     13          1           0       -0.871899    1.275731    1.257764
     14          1           0        2.557746   -0.182796   -0.241754
     15          1           0        1.235092    1.989721    0.306881
     16          1           0       -2.557749   -0.182803    0.241731
 ---------------------------------------------------------------------
 Rotational constants (GHZ):      5.2763060      4.2232009      2.7447184
 Leave Link  202 at Wed Apr 20 15:06:55 2022, MaxMem=  2621440000 cpu:         1.2
 (Enter /mnt/opt/groups/app-gaussian//g09/l301.exe)
 Standard basis: 6-31G(d,p) (6D, 7F)
 Ernie: Thresh=  0.10000D-02 Tol=  0.10000D-05 Strict=F.
 There are   140 symmetry adapted cartesian basis functions of A   symmetry.
 There are   140 symmetry adapted basis functions of A   symmetry.
   140 basis functions,   238 primitive gaussians,   140 cartesian basis functions
    23 alpha electrons       23 beta electrons
       nuclear repulsion energy       238.6749554018 Hartrees.
 IExCor=  402 DFT=T Ex+Corr=B3LYP ExCW=0 ScaHFX=  0.200000
 ScaDFX=  0.800000  0.720000  1.000000  0.810000 ScalE2=  1.000000  1.000000
 IRadAn=      5 IRanWt=     -1 IRanGd=            0 ICorTp=0 IEmpDi=131
 NAtoms=   16 NActive=   16 NUniq=   16 SFac= 1.00D+00 NAtFMM=   60 NAOKFM=F Big=F
 Integral buffers will be    131072 words long.
 Raffenetti 2 integral format.
 Two-electron integral symmetry is turned on.
 R6Disp:  Grimme-D3 Dispersion energy=       -0.0109667931 Hartrees.
 Nuclear repulsion after empirical dispersion term =      238.6639886087 Hartrees.
 Leave Link  301 at Wed Apr 20 15:06:56 2022, MaxMem=  2621440000 cpu:         1.1
 (Enter /mnt/opt/groups/app-gaussian//g09/l302.exe)
 NPDir=0 NMtPBC=     1 NCelOv=     1 NCel=       1 NClECP=     1 NCelD=      1
         NCelK=      1 NCelE2=     1 NClLst=     1 CellRange=     0.0.
 One-electron integrals computed using PRISM.
 NBasis=   140 RedAO= T EigKep=  3.41D-03  NBF=   140
 NBsUse=   140 1.00D-06 EigRej= -1.00D+00 NBFU=   140
 Precomputing XC quadrature grid using
 IXCGrd= 4 IRadAn=           5 IRanWt=          -1 IRanGd=           0 AccXCQ= 0.00D+00.
 Generated NRdTot=       0 NPtTot=           0 NUsed=           0 NTot=          32
 NSgBfM=   140   140   140   140   140 MxSgAt=    16 MxSgA2=    16.
 Leave Link  302 at Wed Apr 20 15:06:57 2022, MaxMem=  2621440000 cpu:         5.8
 (Enter /mnt/opt/groups/app-gaussian//g09/l303.exe)
 DipDrv:  MaxL=1.
 Leave Link  303 at Wed Apr 20 15:06:57 2022, MaxMem=  2621440000 cpu:         0.6
 (Enter /mnt/opt/groups/app-gaussian//g09/l401.exe)
 ExpMin= 1.61D-01 ExpMax= 3.05D+03 ExpMxC= 4.57D+02 IAcc=3 IRadAn=         5 AccDes= 0.00D+00
 Harris functional with IExCor=  402 and IRadAn=       5 diagonalized for initial guess.
 HarFok:  IExCor=  402 AccDes= 0.00D+00 IRadAn=         5 IDoV= 1 UseB2=F ITyADJ=14
 ICtDFT=  3500011 ScaDFX=  1.000000  1.000000  1.000000  1.000000
 FoFCou: FMM=F IPFlag=           0 FMFlag=      100000 FMFlg1=           0
         NFxFlg=           0 DoJE=T BraDBF=F KetDBF=T FulRan=T
         wScrn=  0.000000 ICntrl=     500 IOpCl=  0 I1Cent=   200000004 NGrid=           0
         NMat0=    1 NMatS0=      1 NMatT0=    0 NMatD0=    1 NMtDS0=    0 NMtDT0=    0
 Petite list used in FoFCou.
 Harris En= -234.628150640235    
 JPrj=0 DoOrth=F DoCkMO=F.
 Leave Link  401 at Wed Apr 20 15:06:59 2022, MaxMem=  2621440000 cpu:        18.0
 (Enter /mnt/opt/groups/app-gaussian//g09/l502.exe)
 Closed shell SCF:
 Using DIIS extrapolation, IDIIS=    10.
 Two-electron integrals replicated using symmetry.
 Keep R1 ints in memory in canonical form, NReq=50431617.
 IVT=      316692 IEndB=      316692 NGot=  2621440000 MDV=  2572409924
 LenX=  2572409924 LenY=  2572389883
 Requested convergence on RMS density matrix=1.00D-08 within 500 cycles.
 Requested convergence on MAX density matrix=1.00D-06.
 Requested convergence on             energy=1.00D-06.
 Level shift goal  0.100 maximum shift  0.100.
 No special actions if energy rises.
 Dynamic level shift is on during FON iterations.
 FoFCou: FMM=F IPFlag=           0 FMFlag=           0 FMFlg1=           0
         NFxFlg=           0 DoJE=F BraDBF=F KetDBF=F FulRan=T
         wScrn=  0.000000 ICntrl=     600 IOpCl=  0 I1Cent=           0 NGrid=           0
         NMat0=    1 NMatS0=   9870 NMatT0=    0 NMatD0=    1 NMtDS0=    0 NMtDT0=    0
 Symmetry not used in FoFCou.

 Cycle   1  Pass 1  IDiag  1:
 E= -234.389582684111    
 DIIS: error= 3.08D-02 at cycle   1 NSaved=   1.
 NSaved= 1 IEnMin= 1 EnMin= -234.389582684111     IErMin= 1 ErrMin= 3.08D-02
 ErrMax= 3.08D-02  0.00D+00 EMaxC= 1.00D+00 BMatC= 1.72D-01 BMatP= 1.72D-01
 IDIUse=1 WtCom= 1.00D+00 WtEn= 0.00D+00
 Coeff-Com:  0.100D+01
 Coeff:      0.100D+01
 Gap=     0.171 Goal=     0.100 Shift=    0.000
 T= 1512. Gap= 0.162 NK=0 IS=   24 IE=  140 IFin=   23
          NO(<0.9)=   0  NV(>0.1)=   0     23.00e < EF      0.00e >EF  Err=0.0D+00
 GapD=    0.171 DampG=1.000 DampE=0.500 DampFc=0.5000 IDamp=-1.
 Damping current iteration by 5.00D-01
 RMSDP=7.74D-03 MaxDP=1.42D-01              OVMax= 1.80D-01

 Cycle   2  Pass 1  IDiag  1:
 E= -234.473682435520     Delta-E=       -0.084099751409 Rises=F Damp=T
 DIIS: error= 8.84D-03 at cycle   2 NSaved=   2.
 NSaved= 2 IEnMin= 2 EnMin= -234.473682435520     IErMin= 2 ErrMin= 8.84D-03
 ErrMax= 8.84D-03  0.00D+00 EMaxC= 1.00D+00 BMatC= 1.11D-02 BMatP= 1.72D-01
 IDIUse=1 WtCom= 1.00D+00 WtEn= 0.00D+00
 Coeff-Com:  0.920D-01 0.908D+00
 Coeff:      0.920D-01 0.908D+00
 Gap=     0.177 Goal=     0.100 Shift=    0.000
 T= 1349. Gap= 0.173 NK=0 IS=   24 IE=  140 IFin=   23
          NO(<0.9)=   0  NV(>0.1)=   0     23.00e < EF      0.00e >EF  Err=0.0D+00
 GapD=    0.177 DampG=1.000 DampE=1.000 DampFc=1.0000 IDamp=-1.
 RMSDP=1.38D-03 MaxDP=2.48D-02 DE=-8.41D-02 OVMax= 1.02D-01

 Cycle   3  Pass 1  IDiag  1:
 E= -234.585359597816     Delta-E=       -0.111677162296 Rises=F Damp=F
 DIIS: error= 3.66D-03 at cycle   3 NSaved=   3.
 NSaved= 3 IEnMin= 3 EnMin= -234.585359597816     IErMin= 3 ErrMin= 3.66D-03
 ErrMax= 3.66D-03  0.00D+00 EMaxC= 1.00D+00 BMatC= 1.80D-03 BMatP= 1.11D-02
 IDIUse=1 WtCom= 1.00D+00 WtEn= 0.00D+00
 Coeff-Com: -0.129D-01 0.252D+00 0.761D+00
 Coeff:     -0.129D-01 0.252D+00 0.761D+00
 Gap=     0.172 Goal=     0.100 Shift=    0.000
 T= 1057. Gap= 0.172 NK=0 IS=   24 IE=  140 IFin=   23
          NO(<0.9)=   0  NV(>0.1)=   0     23.00e < EF      0.00e >EF  Err=0.0D+00
 GapD=    0.172 DampG=1.000 DampE=1.000 DampFc=1.0000 IDamp=-1.
 RMSDP=3.94D-04 MaxDP=5.25D-03 DE=-1.12D-01 OVMax= 9.40D-03

 Cycle   4  Pass 1  IDiag  1:
 E= -234.586910680771     Delta-E=       -0.001551082955 Rises=F Damp=F
 DIIS: error= 7.35D-04 at cycle   4 NSaved=   4.
 NSaved= 4 IEnMin= 4 EnMin= -234.586910680771     IErMin= 4 ErrMin= 7.35D-04
 ErrMax= 7.35D-04  0.00D+00 EMaxC= 1.00D+00 BMatC= 1.25D-04 BMatP= 1.80D-03
 IDIUse=1 WtCom= 1.00D+00 WtEn= 0.00D+00
 Coeff-Com: -0.792D-02 0.364D-01 0.239D+00 0.733D+00
 Coeff:     -0.792D-02 0.364D-01 0.239D+00 0.733D+00
 Gap=     0.172 Goal=     0.100 Shift=    0.000
 RMSDP=1.25D-04 MaxDP=1.88D-03 DE=-1.55D-03 OVMax= 4.50D-03

 Cycle   5  Pass 1  IDiag  1:
 E= -234.587006048054     Delta-E=       -0.000095367283 Rises=F Damp=F
 DIIS: error= 4.47D-04 at cycle   5 NSaved=   5.
 NSaved= 5 IEnMin= 5 EnMin= -234.587006048054     IErMin= 5 ErrMin= 4.47D-04
 ErrMax= 4.47D-04  0.00D+00 EMaxC= 1.00D+00 BMatC= 3.03D-05 BMatP= 1.25D-04
 IDIUse=1 WtCom= 1.00D+00 WtEn= 0.00D+00
 Coeff-Com: -0.365D-02 0.793D-02 0.925D-01 0.405D+00 0.498D+00
 Coeff:     -0.365D-02 0.793D-02 0.925D-01 0.405D+00 0.498D+00
 Gap=     0.172 Goal=     0.100 Shift=    0.000
 RMSDP=4.79D-05 MaxDP=7.57D-04 DE=-9.54D-05 OVMax= 1.88D-03

 Cycle   6  Pass 1  IDiag  1:
 E= -234.587039086343     Delta-E=       -0.000033038289 Rises=F Damp=F
 DIIS: error= 2.81D-05 at cycle   6 NSaved=   6.
 NSaved= 6 IEnMin= 6 EnMin= -234.587039086343     IErMin= 6 ErrMin= 2.81D-05
 ErrMax= 2.81D-05  0.00D+00 EMaxC= 1.00D+00 BMatC= 1.35D-07 BMatP= 3.03D-05
 IDIUse=1 WtCom= 1.00D+00 WtEn= 0.00D+00
 Coeff-Com: -0.471D-03 0.163D-03 0.113D-01 0.649D-01 0.116D+00 0.808D+00
 Coeff:     -0.471D-03 0.163D-03 0.113D-01 0.649D-01 0.116D+00 0.808D+00
 Gap=     0.172 Goal=     0.100 Shift=    0.000
 RMSDP=3.15D-06 MaxDP=4.18D-05 DE=-3.30D-05 OVMax= 1.03D-04

 Cycle   7  Pass 1  IDiag  1:
 E= -234.587039229065     Delta-E=       -0.000000142722 Rises=F Damp=F
 DIIS: error= 3.58D-06 at cycle   7 NSaved=   7.
 NSaved= 7 IEnMin= 7 EnMin= -234.587039229065     IErMin= 7 ErrMin= 3.58D-06
 ErrMax= 3.58D-06  0.00D+00 EMaxC= 1.00D+00 BMatC= 1.31D-09 BMatP= 1.35D-07
 IDIUse=1 WtCom= 1.00D+00 WtEn= 0.00D+00
 Coeff-Com:  0.337D-04-0.178D-03-0.726D-03-0.126D-02 0.354D-02 0.100D+00
 Coeff-Com:  0.898D+00
 Coeff:      0.337D-04-0.178D-03-0.726D-03-0.126D-02 0.354D-02 0.100D+00
 Coeff:      0.898D+00
 Gap=     0.172 Goal=     0.100 Shift=    0.000
 RMSDP=4.53D-07 MaxDP=6.59D-06 DE=-1.43D-07 OVMax= 1.57D-05

 Cycle   8  Pass 1  IDiag  1:
 E= -234.587039230420     Delta-E=       -0.000000001355 Rises=F Damp=F
 DIIS: error= 5.54D-07 at cycle   8 NSaved=   8.
 NSaved= 8 IEnMin= 8 EnMin= -234.587039230420     IErMin= 8 ErrMin= 5.54D-07
 ErrMax= 5.54D-07  0.00D+00 EMaxC= 1.00D+00 BMatC= 6.46D-11 BMatP= 1.31D-09
 IDIUse=1 WtCom= 1.00D+00 WtEn= 0.00D+00
 Coeff-Com:  0.184D-04-0.482D-04-0.411D-03-0.163D-02-0.169D-02 0.872D-02
 Coeff-Com:  0.212D+00 0.783D+00
 Coeff:      0.184D-04-0.482D-04-0.411D-03-0.163D-02-0.169D-02 0.872D-02
 Coeff:      0.212D+00 0.783D+00
 Gap=     0.172 Goal=     0.100 Shift=    0.000
 RMSDP=1.25D-07 MaxDP=2.42D-06 DE=-1.35D-09 OVMax= 7.07D-06

 Cycle   9  Pass 1  IDiag  1:
 E= -234.587039230462     Delta-E=       -0.000000000043 Rises=F Damp=F
 DIIS: error= 4.25D-07 at cycle   9 NSaved=   9.
 NSaved= 9 IEnMin= 9 EnMin= -234.587039230462     IErMin= 9 ErrMin= 4.25D-07
 ErrMax= 4.25D-07  0.00D+00 EMaxC= 1.00D+00 BMatC= 3.57D-11 BMatP= 6.46D-11
 IDIUse=1 WtCom= 1.00D+00 WtEn= 0.00D+00
 Coeff-Com:  0.104D-04-0.250D-04-0.236D-03-0.980D-03-0.113D-02 0.297D-02
 Coeff-Com:  0.108D+00 0.496D+00 0.395D+00
 Coeff:      0.104D-04-0.250D-04-0.236D-03-0.980D-03-0.113D-02 0.297D-02
 Coeff:      0.108D+00 0.496D+00 0.395D+00
 Gap=     0.172 Goal=     0.100 Shift=    0.000
 RMSDP=5.61D-08 MaxDP=1.90D-06 DE=-4.26D-11 OVMax= 5.36D-06

 Cycle  10  Pass 1  IDiag  1:
 E= -234.587039230498     Delta-E=       -0.000000000036 Rises=F Damp=F
 DIIS: error= 1.36D-07 at cycle  10 NSaved=  10.
 NSaved=10 IEnMin=10 EnMin= -234.587039230498     IErMin=10 ErrMin= 1.36D-07
 ErrMax= 1.36D-07  0.00D+00 EMaxC= 1.00D+00 BMatC= 3.86D-12 BMatP= 3.57D-11
 IDIUse=1 WtCom= 1.00D+00 WtEn= 0.00D+00
 Coeff-Com:  0.432D-06-0.126D-06-0.163D-04-0.885D-04-0.140D-03-0.607D-03
 Coeff-Com:  0.132D-02 0.664D-01 0.255D+00 0.678D+00
 Coeff:      0.432D-06-0.126D-06-0.163D-04-0.885D-04-0.140D-03-0.607D-03
 Coeff:      0.132D-02 0.664D-01 0.255D+00 0.678D+00
 Gap=     0.172 Goal=     0.100 Shift=    0.000
 RMSDP=1.50D-08 MaxDP=4.68D-07 DE=-3.56D-11 OVMax= 1.32D-06

 Cycle  11  Pass 1  IDiag  1:
 E= -234.587039230502     Delta-E=       -0.000000000004 Rises=F Damp=F
 DIIS: error= 7.60D-09 at cycle  11 NSaved=  11.
 NSaved=11 IEnMin=11 EnMin= -234.587039230502     IErMin=11 ErrMin= 7.60D-09
 ErrMax= 7.60D-09  0.00D+00 EMaxC= 1.00D+00 BMatC= 1.67D-14 BMatP= 3.86D-12
 IDIUse=1 WtCom= 1.00D+00 WtEn= 0.00D+00
 Coeff-Com: -0.122D-06 0.493D-06 0.480D-06-0.388D-05-0.170D-04-0.181D-03
 Coeff-Com: -0.164D-02 0.625D-02 0.536D-01 0.162D+00 0.780D+00
 Coeff:     -0.122D-06 0.493D-06 0.480D-06-0.388D-05-0.170D-04-0.181D-03
 Coeff:     -0.164D-02 0.625D-02 0.536D-01 0.162D+00 0.780D+00
 Gap=     0.172 Goal=     0.100 Shift=    0.000
 RMSDP=1.43D-09 MaxDP=2.79D-08 DE=-4.38D-12 OVMax= 4.02D-08

 SCF Done:  E(RB3LYP) =  -234.587039231     A.U. after   11 cycles
            NFock= 11  Conv=0.14D-08     -V/T= 2.0100
 KE= 2.322545782816D+02 PE=-1.019307652064D+03 EE= 3.138020459435D+02
 Leave Link  502 at Wed Apr 20 15:07:09 2022, MaxMem=  2621440000 cpu:       175.1
 (Enter /mnt/opt/groups/app-gaussian//g09/l601.exe)
 Copying SCF densities to generalized density rwf, IOpCl= 0 IROHF=0.

 **********************************************************************

            Population analysis using the SCF density.

 **********************************************************************

 Orbital symmetries:
       Occupied  (A) (A) (A) (A) (A) (A) (A) (A) (A) (A) (A) (A)
                 (A) (A) (A) (A) (A) (A) (A) (A) (A) (A) (A)
       Virtual   (A) (A) (A) (A) (A) (A) (A) (A) (A) (A) (A) (A)
                 (A) (A) (A) (A) (A) (A) (A) (A) (A) (A) (A) (A)
                 (A) (A) (A) (A) (A) (A) (A) (A) (A) (A) (A) (A)
                 (A) (A) (A) (A) (A) (A) (A) (A) (A) (A) (A) (A)
                 (A) (A) (A) (A) (A) (A) (A) (A) (A) (A) (A) (A)
                 (A) (A) (A) (A) (A) (A) (A) (A) (A) (A) (A) (A)
                 (A) (A) (A) (A) (A) (A) (A) (A) (A) (A) (A) (A)
                 (A) (A) (A) (A) (A) (A) (A) (A) (A) (A) (A) (A)
                 (A) (A) (A) (A) (A) (A) (A) (A) (A) (A) (A) (A)
                 (A) (A) (A) (A) (A) (A) (A) (A) (A)
 The electronic state is 1-A.
 Alpha  occ. eigenvalues --  -10.19473 -10.19472 -10.19107 -10.19089 -10.17334
 Alpha  occ. eigenvalues --  -10.17257  -0.83811  -0.73816  -0.72687  -0.60639
 Alpha  occ. eigenvalues --   -0.57860  -0.54988  -0.45044  -0.44537  -0.43646
 Alpha  occ. eigenvalues --   -0.42627  -0.36837  -0.35564  -0.34075  -0.33884
 Alpha  occ. eigenvalues --   -0.33408  -0.32288  -0.19821
 Alpha virt. eigenvalues --   -0.02584   0.09834   0.10438   0.12810   0.14733
 Alpha virt. eigenvalues --    0.15394   0.17276   0.17497   0.18041   0.18918
 Alpha virt. eigenvalues --    0.19523   0.21682   0.21937   0.25935   0.26914
 Alpha virt. eigenvalues --    0.31814   0.37398   0.50863   0.51468   0.52617
 Alpha virt. eigenvalues --    0.55118   0.56193   0.57706   0.59682   0.60379
 Alpha virt. eigenvalues --    0.61398   0.65658   0.67252   0.68254   0.74623
 Alpha virt. eigenvalues --    0.74807   0.78386   0.80432   0.82611   0.84680
 Alpha virt. eigenvalues --    0.86328   0.87026   0.89367   0.89452   0.91593
 Alpha virt. eigenvalues --    0.91611   0.93249   0.94049   1.02092   1.03198
 Alpha virt. eigenvalues --    1.05818   1.24173   1.27817   1.32539   1.33256
 Alpha virt. eigenvalues --    1.39021   1.51043   1.53874   1.55354   1.62032
 Alpha virt. eigenvalues --    1.62474   1.69246   1.72997   1.74286   1.82887
 Alpha virt. eigenvalues --    1.84235   1.88287   1.88568   1.95558   1.96644
 Alpha virt. eigenvalues --    2.03508   2.05374   2.07328   2.07752   2.11217
 Alpha virt. eigenvalues --    2.13013   2.14831   2.16963   2.19533   2.21205
 Alpha virt. eigenvalues --    2.26185   2.27026   2.30806   2.30874   2.33927
 Alpha virt. eigenvalues --    2.40278   2.41591   2.43428   2.44104   2.49011
 Alpha virt. eigenvalues --    2.54040   2.54539   2.59613   2.62237   2.66210
 Alpha virt. eigenvalues --    2.67716   2.71468   2.73689   2.79810   2.83392
 Alpha virt. eigenvalues --    2.83431   2.87210   2.87972   2.91321   2.93160
 Alpha virt. eigenvalues --    2.97127   3.19472   3.27446   3.30097   3.30519
 Alpha virt. eigenvalues --    3.41846   3.44427   3.46580   3.48898   3.51418
 Alpha virt. eigenvalues --    3.53625   4.26643   4.41570   4.42122   4.64811
 Alpha virt. eigenvalues --    4.71126   4.72749
          Condensed to atoms (all electrons):
               1          2          3          4          5          6
     1  H    0.627108   0.359578   0.005980   0.003357   0.003508  -0.030016
     2  C    0.359578   5.015684  -0.071523  -0.036813  -0.052407   0.394113
     3  C    0.005980  -0.071523   4.990352  -0.060599   0.623581  -0.052407
     4  C    0.003357  -0.036813  -0.060599   4.953728   0.383593   0.369080
     5  C    0.003508  -0.052407   0.623581   0.383593   4.990351  -0.071522
     6  C   -0.030016   0.394113  -0.052407   0.369080  -0.071522   5.015683
     7  C   -0.030035   0.369080   0.383593  -0.002532  -0.060599  -0.036813
     8  H    0.000129  -0.007397   0.380864  -0.013369  -0.054178  -0.003314
     9  H   -0.000005  -0.003595  -0.005742   0.373280  -0.034654  -0.036755
    10  H    0.000122  -0.003314  -0.054178  -0.062574   0.380864  -0.007397
    11  H   -0.005488  -0.042722  -0.000297  -0.038498  -0.002964   0.377531
    12  H   -0.004407  -0.036754  -0.034654  -0.000094  -0.005743  -0.003595
    13  H   -0.034430   0.377532  -0.002965  -0.001258  -0.000297  -0.042722
    14  H   -0.000065   0.003069   0.007788   0.357112  -0.026003  -0.044699
    15  H    0.002624  -0.030017   0.003508  -0.030035   0.005980   0.359579
    16  H    0.001866  -0.044699  -0.026003  -0.000378   0.007788   0.003069
               7          8          9         10         11         12
     1  H   -0.030035   0.000129  -0.000005   0.000122  -0.005488  -0.004407
     2  C    0.369080  -0.007397  -0.003595  -0.003314  -0.042722  -0.036754
     3  C    0.383593   0.380864  -0.005742  -0.054178  -0.000297  -0.034654
     4  C   -0.002532  -0.013369   0.373280  -0.062574  -0.038498  -0.000094
     5  C   -0.060599  -0.054178  -0.034654   0.380864  -0.002964  -0.005743
     6  C   -0.036813  -0.003314  -0.036755  -0.007397   0.377531  -0.003595
     7  C    4.953729  -0.062574  -0.000094  -0.013369  -0.001258   0.373281
     8  H   -0.062574   0.658305   0.008564   0.007820   0.000261   0.005764
     9  H   -0.000094   0.008564   0.619285   0.005764   0.005211   0.000099
    10  H   -0.013369   0.007820   0.005764   0.658305   0.005485   0.008564
    11  H   -0.001258   0.000261   0.005211   0.005485   0.631534   0.002571
    12  H    0.373281   0.005764   0.000099   0.008564   0.002571   0.619284
    13  H   -0.038498   0.005485   0.002571   0.000261   0.005771   0.005211
    14  H   -0.000378   0.000439  -0.033168  -0.001278  -0.004287   0.000024
    15  H    0.003357   0.000122  -0.004407   0.000129  -0.034430  -0.000005
    16  H    0.357111  -0.001278   0.000024   0.000439  -0.000026  -0.033168
              13         14         15         16
     1  H   -0.034430  -0.000065   0.002624   0.001866
     2  C    0.377532   0.003069  -0.030017  -0.044699
     3  C   -0.002965   0.007788   0.003508  -0.026003
     4  C   -0.001258   0.357112  -0.030035  -0.000378
     5  C   -0.000297  -0.026003   0.005980   0.007788
     6  C   -0.042722  -0.044699   0.359579   0.003069
     7  C   -0.038498  -0.000378   0.003357   0.357111
     8  H    0.005485   0.000439   0.000122  -0.001278
     9  H    0.002571  -0.033168  -0.004407   0.000024
    10  H    0.000261  -0.001278   0.000129   0.000439
    11  H    0.005771  -0.004287  -0.034430  -0.000026
    12  H    0.005211   0.000024  -0.000005  -0.033168
    13  H    0.631533  -0.000026  -0.005488  -0.004287
    14  H   -0.000026   0.648232   0.001867   0.000020
    15  H   -0.005488   0.001867   0.627108  -0.000065
    16  H   -0.004287   0.000020  -0.000065   0.648233
 Mulliken charges:
               1
     1  H    0.100175
     2  C   -0.189815
     3  C   -0.087297
     4  C   -0.194001
     5  C   -0.087298
     6  C   -0.189815
     7  C   -0.194000
     8  H    0.074356
     9  H    0.103622
    10  H    0.074355
    11  H    0.101606
    12  H    0.103622
    13  H    0.101607
    14  H    0.091354
    15  H    0.100175
    16  H    0.091353
 Sum of Mulliken charges =   0.00000
 Mulliken charges with hydrogens summed into heavy atoms:
               1
     2  C    0.011967
     3  C   -0.012942
     4  C    0.000975
     5  C   -0.012942
     6  C    0.011967
     7  C    0.000975
 Electronic spatial extent (au):  <R**2>=            529.8051
 Charge=              0.0000 electrons
 Dipole moment (field-independent basis, Debye):
    X=              0.0000    Y=              1.4795    Z=              0.0000  Tot=              1.4795
 Quadrupole moment (field-independent basis, Debye-Ang):
   XX=            -37.9034   YY=            -41.6026   ZZ=            -36.9398
   XY=              0.0000   XZ=              0.1316   YZ=              0.0000
 Traceless Quadrupole moment (field-independent basis, Debye-Ang):
   XX=              0.9119   YY=             -2.7874   ZZ=              1.8755
   XY=              0.0000   XZ=              0.1316   YZ=              0.0000
 Octapole moment (field-independent basis, Debye-Ang**2):
  XXX=              0.0000  YYY=             10.3569  ZZZ=              0.0000  XYY=              0.0000
  XXY=              2.2865  XXZ=              0.0000  XZZ=              0.0000  YZZ=             -0.0367
  YYZ=             -0.0001  XYZ=              0.1874
 Hexadecapole moment (field-independent basis, Debye-Ang**3):
 XXXX=           -349.3730 YYYY=           -294.0861 ZZZZ=            -97.0048 XXXY=              0.0000
 XXXZ=             -1.7095 YYYX=              0.0000 YYYZ=              0.0002 ZZZX=              0.9866
 ZZZY=              0.0001 XXYY=           -108.6268 XXZZ=            -74.7927 YYZZ=            -62.6249
 XXYZ=              0.0000 YYXZ=              1.6309 ZZXY=              0.0000
 N-N= 2.386639886087D+02 E-N=-1.019307651778D+03  KE= 2.322545782816D+02
 No NMR shielding tensors so no spin-rotation constants.
 Leave Link  601 at Wed Apr 20 15:07:09 2022, MaxMem=  2621440000 cpu:         6.8
 (Enter /mnt/opt/groups/app-gaussian//g09/l701.exe)
 Compute integral first derivatives.
 ... and contract with generalized density number  0.
 R6Disp: Adding Grimme-D3 dispersion energy 1st derivatives to the gradient.
 Leave Link  701 at Wed Apr 20 15:07:10 2022, MaxMem=  2621440000 cpu:        11.8
 (Enter /mnt/opt/groups/app-gaussian//g09/l702.exe)
 L702 exits ... SP integral derivatives will be done elsewhere.
 Leave Link  702 at Wed Apr 20 15:07:10 2022, MaxMem=  2621440000 cpu:         0.3
 (Enter /mnt/opt/groups/app-gaussian//g09/l703.exe)
 Compute integral first derivatives, UseDBF=F ICtDFT=           0.
 Integral derivatives from FoFJK, PRISM(SPDF).
 Calling FoFJK, ICntrl=      2127 FMM=F ISym2X=0 I1Cent= 0 IOpClX= 0 NMat=1 NMatS=1 NMatT=0.
 FoFJK:  IHMeth= 1 ICntrl=    2127 DoSepK=F KAlg= 0 I1Cent=   0 FoldK=F
 IRaf=         0 NMat=   1 IRICut=       1 DoRegI=T DoRafI=F ISym2E= 0.
 FoFCou: FMM=F IPFlag=           0 FMFlag=      100000 FMFlg1=         800
         NFxFlg=           0 DoJE=F BraDBF=F KetDBF=F FulRan=T
         wScrn=  0.000000 ICntrl=    2127 IOpCl=  0 I1Cent=           0 NGrid=           0
         NMat0=    1 NMatS0=      1 NMatT0=    0 NMatD0=    1 NMtDS0=    0 NMtDT0=    0
 Symmetry not used in FoFCou.
 Leave Link  703 at Wed Apr 20 15:07:12 2022, MaxMem=  2621440000 cpu:        37.6
 (Enter /mnt/opt/groups/app-gaussian//g09/l716.exe)
 Dipole        =-5.97487041D-08 5.82083378D-01-3.36909411D-06
 ***** Axes restored to original set *****
 -------------------------------------------------------------------
 Center     Atomic                   Forces (Hartrees/Bohr)
 Number     Number              X              Y              Z
 -------------------------------------------------------------------
      1        1          -0.000014076   -0.000129205    0.000023863
      2        6           0.000064405    0.000417638    0.000076110
      3        6          -0.000124587   -0.000324655    0.000103445
      4        6           0.000235936   -0.000127897    0.000135234
      5        6           0.000125872   -0.000323474   -0.000104199
      6        6          -0.000063841    0.000416960   -0.000076144
      7        6          -0.000237830   -0.000127733   -0.000134398
      8        1          -0.000158226   -0.000043888    0.000120813
      9        1           0.000059691    0.000206927    0.000145135
     10        1           0.000158176   -0.000043611   -0.000120593
     11        1          -0.000146830   -0.000035148   -0.000123176
     12        1          -0.000059560    0.000206882   -0.000144474
     13        1           0.000146632   -0.000035208    0.000122444
     14        1          -0.000011197    0.000035729   -0.000028728
     15        1           0.000014074   -0.000129357   -0.000023903
     16        1           0.000011361    0.000036041    0.000028571
 -------------------------------------------------------------------
 Cartesian Forces:  Max     0.000417638 RMS     0.000154457
 Leave Link  716 at Wed Apr 20 15:07:12 2022, MaxMem=  2621440000 cpu:         0.7
 (Enter /mnt/opt/groups/app-gaussian//g09/l103.exe)

 GradGradGradGradGradGradGradGradGradGradGradGradGradGradGradGradGradGrad
 Berny optimization.
 FormGI is forming the generalized inverse of G from B-inverse, IUseBI=4.
 Internal  Forces:  Max     0.000376173 RMS     0.000128385
 Search for a local minimum.
 Step number   1 out of a maximum of   99
 All quantities printed in internal units (Hartrees-Bohrs-Radians)
 RMS Force = .12838D-03 SwitMx=.10000D-02 MixMth= 2
 Mixed Optimization -- En-DIIS/RFO-DIIS
 Second derivative matrix not updated -- first step.
 ITU=  0
     Eigenvalues ---    0.00397   0.00690   0.01830   0.01977   0.02928
     Eigenvalues ---    0.03286   0.03827   0.04671   0.05090   0.05471
     Eigenvalues ---    0.05472   0.06360   0.06548   0.06729   0.06946
     Eigenvalues ---    0.07395   0.07755   0.08761   0.08762   0.09723
     Eigenvalues ---    0.12212   0.12237   0.12733   0.14648   0.17104
     Eigenvalues ---    0.22032   0.23775   0.23866   0.26410   0.31096
     Eigenvalues ---    0.31789   0.33934   0.33934   0.34010   0.34010
     Eigenvalues ---    0.34074   0.34074   0.34165   0.34165   0.34204
     Eigenvalues ---    0.34204   0.50775
 RFO step:  Lambda=-2.06543296D-05 EMin= 3.97099774D-03
 Linear search not attempted -- first point.
 Iteration  1 RMS(Cart)=  0.00571975 RMS(Int)=  0.00001761
 Iteration  2 RMS(Cart)=  0.00002063 RMS(Int)=  0.00000527
 Iteration  3 RMS(Cart)=  0.00000000 RMS(Int)=  0.00000527
 ITry= 1 IFail=0 DXMaxC= 2.01D-02 DCOld= 1.00D+10 DXMaxT= 3.00D-01 DXLimC= 3.00D+00 Rises=F
 Variable       Old X    -DE/DX   Delta X   Delta X   Delta X     New X
                                 (Linear)    (Quad)   (Total)
    R1        2.07441  -0.00011   0.00000  -0.00031  -0.00031   2.07410
    R2        2.94501   0.00001   0.00000  -0.00089  -0.00089   2.94411
    R3        3.01621   0.00033   0.00000   0.00093   0.00092   3.01713
    R4        2.07314   0.00010   0.00000   0.00030   0.00030   2.07343
    R5        2.56049   0.00038   0.00000   0.00114   0.00115   2.56163
    R6        2.83523   0.00036   0.00000   0.00154   0.00154   2.83677
    R7        2.06988   0.00011   0.00000   0.00031   0.00031   2.07019
    R8        2.83523   0.00036   0.00000   0.00153   0.00154   2.83677
    R9        3.01621   0.00033   0.00000   0.00092   0.00092   3.01713
   R10        2.07053   0.00014   0.00000   0.00040   0.00040   2.07093
   R11        2.07205   0.00000   0.00000   0.00001   0.00001   2.07206
   R12        2.06988   0.00011   0.00000   0.00031   0.00031   2.07019
   R13        2.07314   0.00010   0.00000   0.00030   0.00030   2.07343
   R14        2.07441  -0.00011   0.00000  -0.00031  -0.00031   2.07410
   R15        2.07053   0.00014   0.00000   0.00040   0.00040   2.07093
   R16        2.07205   0.00000   0.00000   0.00001   0.00001   2.07206
    A1        1.89924   0.00005   0.00000   0.00084   0.00084   1.90008
    A2        1.90857  -0.00011   0.00000  -0.00038  -0.00037   1.90820
    A3        1.85755   0.00004   0.00000   0.00120   0.00120   1.85875
    A4        2.01821  -0.00001   0.00000  -0.00237  -0.00239   2.01582
    A5        1.90054  -0.00008   0.00000  -0.00038  -0.00038   1.90017
    A6        1.87311   0.00012   0.00000   0.00137   0.00137   1.87449
    A7        1.95178   0.00001   0.00000   0.00141   0.00140   1.95318
    A8        2.03197   0.00011   0.00000   0.00070   0.00070   2.03267
    A9        1.97237  -0.00019   0.00000  -0.00198  -0.00198   1.97039
   A10        1.71286   0.00008   0.00000  -0.00014  -0.00015   1.71271
   A11        1.96285   0.00018   0.00000   0.00230   0.00231   1.96516
   A12        2.04156  -0.00011   0.00000  -0.00043  -0.00043   2.04113
   A13        1.91306  -0.00021   0.00000  -0.00141  -0.00141   1.91165
   A14        1.92244   0.00002   0.00000  -0.00055  -0.00055   1.92190
   A15        1.90133   0.00002   0.00000   0.00000  -0.00001   1.90132
   A16        1.95178   0.00001   0.00000   0.00140   0.00139   1.95317
   A17        2.03197   0.00011   0.00000   0.00070   0.00070   2.03267
   A18        1.97237  -0.00019   0.00000  -0.00198  -0.00198   1.97039
   A19        2.01821  -0.00001   0.00000  -0.00237  -0.00240   2.01582
   A20        1.90054  -0.00008   0.00000  -0.00038  -0.00038   1.90017
   A21        1.89924   0.00005   0.00000   0.00084   0.00084   1.90008
   A22        1.87311   0.00012   0.00000   0.00137   0.00138   1.87449
   A23        1.90857  -0.00011   0.00000  -0.00038  -0.00037   1.90820
   A24        1.85755   0.00004   0.00000   0.00120   0.00120   1.85875
   A25        1.71285   0.00008   0.00000  -0.00012  -0.00014   1.71271
   A26        1.91306  -0.00021   0.00000  -0.00142  -0.00141   1.91165
   A27        1.92245   0.00002   0.00000  -0.00055  -0.00055   1.92190
   A28        1.96285   0.00018   0.00000   0.00230   0.00230   1.96516
   A29        2.04156  -0.00011   0.00000  -0.00043  -0.00043   2.04113
   A30        1.90133   0.00002   0.00000  -0.00001  -0.00001   1.90132
    D1       -2.94567  -0.00006   0.00000  -0.01112  -0.01112  -2.95679
    D2       -0.83588   0.00002   0.00000  -0.01125  -0.01125  -0.84713
    D3        1.18213   0.00005   0.00000  -0.00957  -0.00957   1.17257
    D4       -0.79029  -0.00018   0.00000  -0.01267  -0.01266  -0.80296
    D5        1.31950  -0.00009   0.00000  -0.01280  -0.01280   1.30670
    D6       -2.94567  -0.00006   0.00000  -0.01112  -0.01111  -2.95679
    D7        1.31950  -0.00009   0.00000  -0.01280  -0.01280   1.30670
    D8       -2.85390   0.00000   0.00000  -0.01293  -0.01293  -2.86683
    D9       -0.83588   0.00002   0.00000  -0.01125  -0.01125  -0.84713
   D10        2.96847   0.00009   0.00000   0.00680   0.00680   2.97527
   D11        0.91889  -0.00008   0.00000   0.00479   0.00479   0.92368
   D12       -1.17286   0.00002   0.00000   0.00603   0.00602  -1.16684
   D13        0.81800   0.00012   0.00000   0.00773   0.00773   0.82572
   D14       -1.23158  -0.00005   0.00000   0.00571   0.00571  -1.22587
   D15        2.95985   0.00005   0.00000   0.00695   0.00695   2.96680
   D16       -1.30654   0.00014   0.00000   0.00876   0.00876  -1.29778
   D17        2.92706  -0.00003   0.00000   0.00674   0.00675   2.93381
   D18        0.83531   0.00007   0.00000   0.00798   0.00798   0.84329
   D19        1.54090  -0.00031   0.00000  -0.00637  -0.00637   1.53454
   D20       -0.76305  -0.00015   0.00000  -0.00555  -0.00555  -0.76860
   D21       -0.76305  -0.00015   0.00000  -0.00555  -0.00555  -0.76860
   D22       -3.06700   0.00002   0.00000  -0.00473  -0.00473  -3.07173
   D23       -1.16710   0.00011   0.00000   0.00082   0.00083  -1.16627
   D24        0.84377  -0.00003   0.00000  -0.00004  -0.00004   0.84373
   D25        3.06368   0.00007   0.00000   0.00175   0.00176   3.06544
   D26        1.16643   0.00010   0.00000   0.00130   0.00130   1.16773
   D27       -3.10589  -0.00003   0.00000   0.00043   0.00043  -3.10546
   D28       -0.88598   0.00007   0.00000   0.00223   0.00223  -0.88375
   D29       -1.16708   0.00011   0.00000   0.00079   0.00079  -1.16629
   D30        1.16645   0.00010   0.00000   0.00126   0.00126   1.16771
   D31        0.84379  -0.00003   0.00000  -0.00008  -0.00008   0.84372
   D32       -3.10586  -0.00003   0.00000   0.00040   0.00039  -3.10547
   D33        3.06370   0.00007   0.00000   0.00172   0.00173   3.06543
   D34       -0.88596   0.00007   0.00000   0.00219   0.00220  -0.88376
   D35        0.81798   0.00012   0.00000   0.00776   0.00776   0.82574
   D36       -1.30656   0.00014   0.00000   0.00879   0.00880  -1.29776
   D37        2.96845   0.00009   0.00000   0.00684   0.00684   2.97529
   D38       -1.23160  -0.00005   0.00000   0.00574   0.00574  -1.22586
   D39        2.92704  -0.00003   0.00000   0.00677   0.00678   2.93382
   D40        0.91887  -0.00008   0.00000   0.00482   0.00482   0.92369
   D41        2.95983   0.00005   0.00000   0.00698   0.00697   2.96681
   D42        0.83529   0.00007   0.00000   0.00801   0.00801   0.84330
   D43       -1.17288   0.00002   0.00000   0.00605   0.00605  -1.16683
         Item               Value     Threshold  Converged?
 Maximum Force            0.000376     0.000450     YES
 RMS     Force            0.000128     0.000300     YES
 Maximum Displacement     0.020052     0.001800     NO 
 RMS     Displacement     0.005723     0.001200     NO 
 Predicted change in Energy=-1.032409D-05
 Lowest energy point so far.  Saving SCF results.
 GradGradGradGradGradGradGradGradGradGradGradGradGradGradGradGradGradGrad

 Leave Link  103 at Wed Apr 20 15:07:14 2022, MaxMem=  2621440000 cpu:        36.6
 (Enter /mnt/opt/groups/app-gaussian//g09/l202.exe)
                          Input orientation:                          
 ---------------------------------------------------------------------
 Center     Atomic      Atomic             Coordinates (Angstroms)
 Number     Number       Type             X           Y           Z
 ---------------------------------------------------------------------
      1          1           0       -1.236175    1.991972   -0.296285
      2          6           0       -0.757784    1.126821    0.180477
      3          6           0       -0.584732   -1.202194    0.342733
      4          6           0        1.556854   -0.199680    0.208109
      5          6           0        0.584739   -1.202188   -0.342739
      6          6           0        0.757782    1.126821   -0.180484
      7          6           0       -1.556855   -0.199685   -0.208102
      8          1           0       -0.510281   -1.167950    1.435162
      9          1           0        1.654461   -0.262598    1.297826
     10          1           0        0.510291   -1.167933   -1.435168
     11          1           0        0.864735    1.269001   -1.263177
     12          1           0       -1.654473   -0.262604   -1.297818
     13          1           0       -0.864736    1.269012    1.263169
     14          1           0        2.558148   -0.181213   -0.238380
     15          1           0        1.236173    1.991977    0.296270
     16          1           0       -2.558145   -0.181220    0.238395
 ---------------------------------------------------------------------
                    Distance matrix (angstroms):
                    1          2          3          4          5
     1  H    0.000000
     2  C    1.097564   0.000000
     3  C    3.321961   2.341065   0.000000
     4  C    3.585912   2.667942   2.368448   0.000000
     5  C    3.677030   2.738687   1.355556   1.501154   0.000000
     6  C    2.176641   1.557958   2.738688   1.596598   2.341058
     7  C    2.216749   1.596598   1.501155   3.141403   2.368452
     8  H    3.675587   2.627064   1.095499   2.591573   2.088342
     9  H    3.997506   2.999647   2.609412   1.095887   2.172231
    10  H    3.785789   3.079645   2.088344   2.175584   1.095499
    11  H    2.423096   2.176447   3.284312   2.191058   2.651864
    12  H    2.502230   2.218086   2.172229   3.547448   2.609418
    13  H    1.758560   1.097214   2.651880   3.022301   3.284318
    14  H    4.372982   3.589122   3.355262   1.096487   2.224325
    15  H    2.542367   2.176641   3.677035   2.216748   3.321956
    16  H    2.599279   2.226123   2.224328   4.115152   3.355267
                    6          7          8          9         10
     6  C    0.000000
     7  C    2.667944   0.000000
     8  H    3.079654   2.175585   0.000000
     9  H    2.218089   3.547439   2.350454   0.000000
    10  H    2.627047   2.591580   3.046369   3.098066   0.000000
    11  H    1.097214   3.022303   3.887214   3.086778   2.468574
    12  H    2.999652   1.095887   3.098065   4.205521   2.350465
    13  H    2.176446   2.191059   2.468603   2.948455   3.887212
    14  H    2.226122   4.115155   3.631755   1.784152   2.568976
    15  H    1.097564   3.585914   3.785805   2.502237   3.675570
    16  H    3.589123   1.096487   2.568976   4.344545   3.631765
                   11         12         13         14         15
    11  H    0.000000
    12  H    2.948460   0.000000
    13  H    3.061616   3.086776   0.000000
    14  H    2.453768   4.344560   4.009231   0.000000
    15  H    1.758561   3.997510   2.423095   2.599273   0.000000
    16  H    4.009235   1.784151   2.453766   5.138460   4.372984
                   16
    16  H    0.000000
 Stoichiometry    C6H10
 Framework group  C1[X(C6H10)]
 Deg. of freedom    42
 Full point group                 C1      NOp   1
 RotChk:  IX=2 Diff= 2.12D-06
 Largest Abelian subgroup         C1      NOp   1
 Largest concise Abelian subgroup C1      NOp   1
                         Standard orientation:                         
 ---------------------------------------------------------------------
 Center     Atomic      Atomic             Coordinates (Angstroms)
 Number     Number       Type             X           Y           Z
 ---------------------------------------------------------------------
      1          1           0       -1.236173    1.992022   -0.296284
      2          6           0       -0.757783    1.126870    0.180478
      3          6           0       -0.584734   -1.202146    0.342734
      4          6           0        1.556853   -0.199635    0.208110
      5          6           0        0.584737   -1.202142   -0.342738
      6          6           0        0.757784    1.126867   -0.180483
      7          6           0       -1.556855   -0.199635   -0.208101
      8          1           0       -0.510284   -1.167901    1.435163
      9          1           0        1.654460   -0.262553    1.297827
     10          1           0        0.510289   -1.167886   -1.435167
     11          1           0        0.864736    1.269047   -1.263176
     12          1           0       -1.654474   -0.262554   -1.297817
     13          1           0       -0.864735    1.269061    1.263170
     14          1           0        2.558147   -0.181169   -0.238379
     15          1           0        1.236176    1.992023    0.296271
     16          1           0       -2.558146   -0.181168    0.238396
 ---------------------------------------------------------------------
 Rotational constants (GHZ):      5.2710093      4.2229756      2.7441823
 Leave Link  202 at Wed Apr 20 15:07:14 2022, MaxMem=  2621440000 cpu:         0.1
 (Enter /mnt/opt/groups/app-gaussian//g09/l301.exe)
 Standard basis: 6-31G(d,p) (6D, 7F)
 Ernie: Thresh=  0.10000D-02 Tol=  0.10000D-05 Strict=F.
 There are   140 symmetry adapted cartesian basis functions of A   symmetry.
 There are   140 symmetry adapted basis functions of A   symmetry.
   140 basis functions,   238 primitive gaussians,   140 cartesian basis functions
    23 alpha electrons       23 beta electrons
       nuclear repulsion energy       238.6219365534 Hartrees.
 IExCor=  402 DFT=T Ex+Corr=B3LYP ExCW=0 ScaHFX=  0.200000
 ScaDFX=  0.800000  0.720000  1.000000  0.810000 ScalE2=  1.000000  1.000000
 IRadAn=      5 IRanWt=     -1 IRanGd=            0 ICorTp=0 IEmpDi=131
 NAtoms=   16 NActive=   16 NUniq=   16 SFac= 1.00D+00 NAtFMM=   60 NAOKFM=F Big=F
 Integral buffers will be    131072 words long.
 Raffenetti 2 integral format.
 Two-electron integral symmetry is turned on.
 R6Disp:  Grimme-D3 Dispersion energy=       -0.0109874769 Hartrees.
 Nuclear repulsion after empirical dispersion term =      238.6109490766 Hartrees.
 Leave Link  301 at Wed Apr 20 15:07:14 2022, MaxMem=  2621440000 cpu:         0.9
 (Enter /mnt/opt/groups/app-gaussian//g09/l302.exe)
 NPDir=0 NMtPBC=     1 NCelOv=     1 NCel=       1 NClECP=     1 NCelD=      1
         NCelK=      1 NCelE2=     1 NClLst=     1 CellRange=     0.0.
 One-electron integrals computed using PRISM.
 NBasis=   140 RedAO= T EigKep=  3.40D-03  NBF=   140
 NBsUse=   140 1.00D-06 EigRej= -1.00D+00 NBFU=   140
 Precomputing XC quadrature grid using
 IXCGrd= 4 IRadAn=           5 IRanWt=          -1 IRanGd=           0 AccXCQ= 0.00D+00.
 Generated NRdTot=       0 NPtTot=           0 NUsed=           0 NTot=          32
 NSgBfM=   140   140   140   140   140 MxSgAt=    16 MxSgA2=    16.
 Leave Link  302 at Wed Apr 20 15:07:15 2022, MaxMem=  2621440000 cpu:         4.1
 (Enter /mnt/opt/groups/app-gaussian//g09/l303.exe)
 DipDrv:  MaxL=1.
 Leave Link  303 at Wed Apr 20 15:07:15 2022, MaxMem=  2621440000 cpu:         0.4
 (Enter /mnt/opt/groups/app-gaussian//g09/l401.exe)
 Initial guess from the checkpoint file:  "/scratch/8009931.torquesrv1.cis.gov.pl/Gau-33621.chk"
 B after Tr=     0.000000    0.000000    0.000000
         Rot=    1.000000    0.000000    0.000118    0.000001 Ang=  -0.01 deg.
 Guess basis will be translated and rotated to current coordinates.
 JPrj=2 DoOrth=T DoCkMO=T.
 Generating alternative initial guess.
 ExpMin= 1.61D-01 ExpMax= 3.05D+03 ExpMxC= 4.57D+02 IAcc=2 IRadAn=         4 AccDes= 0.00D+00
 Harris functional with IExCor=  402 and IRadAn=       4 diagonalized for initial guess.
 HarFok:  IExCor=  402 AccDes= 0.00D+00 IRadAn=         4 IDoV= 1 UseB2=F ITyADJ=14
 ICtDFT=  3500011 ScaDFX=  1.000000  1.000000  1.000000  1.000000
 FoFCou: FMM=F IPFlag=           0 FMFlag=      100000 FMFlg1=           0
         NFxFlg=           0 DoJE=T BraDBF=F KetDBF=T FulRan=T
         wScrn=  0.000000 ICntrl=     500 IOpCl=  0 I1Cent=   200000004 NGrid=           0
         NMat0=    1 NMatS0=      1 NMatT0=    0 NMatD0=    1 NMtDS0=    0 NMtDT0=    0
 Petite list used in FoFCou.
 Harris En= -234.627830350344    
 Leave Link  401 at Wed Apr 20 15:07:15 2022, MaxMem=  2621440000 cpu:         8.1
 (Enter /mnt/opt/groups/app-gaussian//g09/l502.exe)
 Closed shell SCF:
 Using DIIS extrapolation, IDIIS=    10.
 Two-electron integrals replicated using symmetry.
 Keep R1 ints in memory in canonical form, NReq=50431617.
 IVT=      316692 IEndB=      316692 NGot=  2621440000 MDV=  2572409924
 LenX=  2572409924 LenY=  2572389883
 Requested convergence on RMS density matrix=1.00D-08 within 500 cycles.
 Requested convergence on MAX density matrix=1.00D-06.
 Requested convergence on             energy=1.00D-06.
 Level shift goal  0.100 maximum shift  0.100.
 No special actions if energy rises.
 Dynamic level shift is on during FON iterations.
 FoFCou: FMM=F IPFlag=           0 FMFlag=           0 FMFlg1=           0
         NFxFlg=           0 DoJE=F BraDBF=F KetDBF=F FulRan=T
         wScrn=  0.000000 ICntrl=     600 IOpCl=  0 I1Cent=           0 NGrid=           0
         NMat0=    1 NMatS0=   9870 NMatT0=    0 NMatD0=    1 NMtDS0=    0 NMtDT0=    0
 Symmetry not used in FoFCou.

 Cycle   1  Pass 1  IDiag  1:
 E= -234.587005087944    
 DIIS: error= 3.47D-04 at cycle   1 NSaved=   1.
 NSaved= 1 IEnMin= 1 EnMin= -234.587005087944     IErMin= 1 ErrMin= 3.47D-04
 ErrMax= 3.47D-04  0.00D+00 EMaxC= 1.00D+00 BMatC= 2.32D-05 BMatP= 2.32D-05
 IDIUse=1 WtCom= 1.00D+00 WtEn= 0.00D+00
 Coeff-Com:  0.100D+01
 Coeff:      0.100D+01
 Gap=     1.736 Goal=     0.100 Shift=    0.000
 RMSDP=4.90D-05 MaxDP=7.90D-04              OVMax= 1.97D-03

 Cycle   2  Pass 1  IDiag  1:
 E= -234.587048108784     Delta-E=       -0.000043020840 Rises=F Damp=F
 DIIS: error= 3.10D-05 at cycle   2 NSaved=   2.
 NSaved= 2 IEnMin= 2 EnMin= -234.587048108784     IErMin= 2 ErrMin= 3.10D-05
 ErrMax= 3.10D-05  0.00D+00 EMaxC= 1.00D+00 BMatC= 3.73D-07 BMatP= 2.32D-05
 IDIUse=1 WtCom= 1.00D+00 WtEn= 0.00D+00
 Coeff-Com: -0.604D-01 0.106D+01
 Coeff:     -0.604D-01 0.106D+01
 Gap=     0.172 Goal=     0.100 Shift=    0.000
 RMSDP=9.93D-06 MaxDP=1.52D-04 DE=-4.30D-05 OVMax= 2.95D-04

 Cycle   3  Pass 1  IDiag  1:
 E= -234.587048397872     Delta-E=       -0.000000289088 Rises=F Damp=F
 DIIS: error= 3.50D-05 at cycle   3 NSaved=   3.
 NSaved= 3 IEnMin= 3 EnMin= -234.587048397872     IErMin= 2 ErrMin= 3.10D-05
 ErrMax= 3.50D-05  0.00D+00 EMaxC= 1.00D+00 BMatC= 3.05D-07 BMatP= 3.73D-07
 IDIUse=1 WtCom= 1.00D+00 WtEn= 0.00D+00
 Coeff-Com: -0.431D-01 0.540D+00 0.503D+00
 Coeff:     -0.431D-01 0.540D+00 0.503D+00
 Gap=     0.172 Goal=     0.100 Shift=    0.000
 RMSDP=5.02D-06 MaxDP=9.13D-05 DE=-2.89D-07 OVMax= 1.57D-04

 Cycle   4  Pass 1  IDiag  1:
 E= -234.587048711534     Delta-E=       -0.000000313663 Rises=F Damp=F
 DIIS: error= 6.47D-06 at cycle   4 NSaved=   4.
 NSaved= 4 IEnMin= 4 EnMin= -234.587048711534     IErMin= 4 ErrMin= 6.47D-06
 ErrMax= 6.47D-06  0.00D+00 EMaxC= 1.00D+00 BMatC= 5.58D-09 BMatP= 3.05D-07
 IDIUse=1 WtCom= 1.00D+00 WtEn= 0.00D+00
 Coeff-Com: -0.911D-02 0.992D-01 0.164D+00 0.746D+00
 Coeff:     -0.911D-02 0.992D-01 0.164D+00 0.746D+00
 Gap=     0.172 Goal=     0.100 Shift=    0.000
 RMSDP=9.33D-07 MaxDP=1.29D-05 DE=-3.14D-07 OVMax= 3.57D-05

 Cycle   5  Pass 1  IDiag  1:
 E= -234.587048717986     Delta-E=       -0.000000006452 Rises=F Damp=F
 DIIS: error= 1.60D-06 at cycle   5 NSaved=   5.
 NSaved= 5 IEnMin= 5 EnMin= -234.587048717986     IErMin= 5 ErrMin= 1.60D-06
 ErrMax= 1.60D-06  0.00D+00 EMaxC= 1.00D+00 BMatC= 3.01D-10 BMatP= 5.58D-09
 IDIUse=1 WtCom= 1.00D+00 WtEn= 0.00D+00
 Coeff-Com: -0.890D-03 0.562D-02 0.266D-01 0.246D+00 0.723D+00
 Coeff:     -0.890D-03 0.562D-02 0.266D-01 0.246D+00 0.723D+00
 Gap=     0.172 Goal=     0.100 Shift=    0.000
 RMSDP=2.26D-07 MaxDP=3.50D-06 DE=-6.45D-09 OVMax= 7.79D-06

 Cycle   6  Pass 1  IDiag  1:
 E= -234.587048718258     Delta-E=       -0.000000000272 Rises=F Damp=F
 DIIS: error= 7.15D-07 at cycle   6 NSaved=   6.
 NSaved= 6 IEnMin= 6 EnMin= -234.587048718258     IErMin= 6 ErrMin= 7.15D-07
 ErrMax= 7.15D-07  0.00D+00 EMaxC= 1.00D+00 BMatC= 8.53D-11 BMatP= 3.01D-10
 IDIUse=1 WtCom= 1.00D+00 WtEn= 0.00D+00
 Coeff-Com:  0.235D-03-0.489D-02 0.118D-02 0.760D-01 0.401D+00 0.526D+00
 Coeff:      0.235D-03-0.489D-02 0.118D-02 0.760D-01 0.401D+00 0.526D+00
 Gap=     0.172 Goal=     0.100 Shift=    0.000
 RMSDP=6.99D-08 MaxDP=1.44D-06 DE=-2.72D-10 OVMax= 2.42D-06

 Cycle   7  Pass 1  IDiag  1:
 E= -234.587048718342     Delta-E=       -0.000000000083 Rises=F Damp=F
 DIIS: error= 9.31D-08 at cycle   7 NSaved=   7.
 NSaved= 7 IEnMin= 7 EnMin= -234.587048718342     IErMin= 7 ErrMin= 9.31D-08
 ErrMax= 9.31D-08  0.00D+00 EMaxC= 1.00D+00 BMatC= 2.00D-12 BMatP= 8.53D-11
 IDIUse=1 WtCom= 1.00D+00 WtEn= 0.00D+00
 Coeff-Com:  0.127D-03-0.219D-02-0.686D-03 0.201D-01 0.134D+00 0.211D+00
 Coeff-Com:  0.637D+00
 Coeff:      0.127D-03-0.219D-02-0.686D-03 0.201D-01 0.134D+00 0.211D+00
 Coeff:      0.637D+00
 Gap=     0.172 Goal=     0.100 Shift=    0.000
 RMSDP=2.04D-08 MaxDP=6.68D-07 DE=-8.33D-11 OVMax= 1.88D-06

 Cycle   8  Pass 1  IDiag  1:
 E= -234.587048718341     Delta-E=        0.000000000000 Rises=F Damp=F
 DIIS: error= 1.04D-07 at cycle   8 NSaved=   8.
 NSaved= 8 IEnMin= 7 EnMin= -234.587048718342     IErMin= 7 ErrMin= 9.31D-08
 ErrMax= 1.04D-07  0.00D+00 EMaxC= 1.00D+00 BMatC= 2.15D-12 BMatP= 2.00D-12
 IDIUse=1 WtCom= 1.00D+00 WtEn= 0.00D+00
 Coeff-Com:  0.557D-04-0.828D-03-0.757D-03 0.211D-02 0.330D-01 0.704D-01
 Coeff-Com:  0.501D+00 0.395D+00
 Coeff:      0.557D-04-0.828D-03-0.757D-03 0.211D-02 0.330D-01 0.704D-01
 Coeff:      0.501D+00 0.395D+00
 Gap=     0.172 Goal=     0.100 Shift=    0.000
 RMSDP=1.08D-08 MaxDP=3.59D-07 DE= 3.98D-13 OVMax= 1.01D-06

 Cycle   9  Pass 1  IDiag  1:
 E= -234.587048718341     Delta-E=        0.000000000000 Rises=F Damp=F
 DIIS: error= 3.09D-09 at cycle   9 NSaved=   9.
 NSaved= 9 IEnMin= 7 EnMin= -234.587048718342     IErMin= 9 ErrMin= 3.09D-09
 ErrMax= 3.09D-09  0.00D+00 EMaxC= 1.00D+00 BMatC= 3.17D-15 BMatP= 2.00D-12
 IDIUse=1 WtCom= 1.00D+00 WtEn= 0.00D+00
 Coeff-Com:  0.168D-05-0.828D-05-0.102D-03-0.727D-03-0.210D-02 0.185D-03
 Coeff-Com:  0.499D-01 0.615D-01 0.891D+00
 Coeff:      0.168D-05-0.828D-05-0.102D-03-0.727D-03-0.210D-02 0.185D-03
 Coeff:      0.499D-01 0.615D-01 0.891D+00
 Gap=     0.172 Goal=     0.100 Shift=    0.000
 RMSDP=7.06D-10 MaxDP=9.86D-09 DE= 1.71D-13 OVMax= 2.70D-08

 SCF Done:  E(RB3LYP) =  -234.587048718     A.U. after    9 cycles
            NFock=  9  Conv=0.71D-09     -V/T= 2.0101
 KE= 2.322476283767D+02 PE=-1.019195478838D+03 EE= 3.137498526663D+02
 Leave Link  502 at Wed Apr 20 15:07:22 2022, MaxMem=  2621440000 cpu:       120.2
 (Enter /mnt/opt/groups/app-gaussian//g09/l701.exe)
 Compute integral first derivatives.
 ... and contract with generalized density number  0.
 R6Disp: Adding Grimme-D3 dispersion energy 1st derivatives to the gradient.
 Leave Link  701 at Wed Apr 20 15:07:22 2022, MaxMem=  2621440000 cpu:         7.9
 (Enter /mnt/opt/groups/app-gaussian//g09/l702.exe)
 L702 exits ... SP integral derivatives will be done elsewhere.
 Leave Link  702 at Wed Apr 20 15:07:22 2022, MaxMem=  2621440000 cpu:         0.3
 (Enter /mnt/opt/groups/app-gaussian//g09/l703.exe)
 Compute integral first derivatives, UseDBF=F ICtDFT=           0.
 Integral derivatives from FoFJK, PRISM(SPDF).
 Calling FoFJK, ICntrl=      2127 FMM=F ISym2X=0 I1Cent= 0 IOpClX= 0 NMat=1 NMatS=1 NMatT=0.
 FoFJK:  IHMeth= 1 ICntrl=    2127 DoSepK=F KAlg= 0 I1Cent=   0 FoldK=F
 IRaf=         0 NMat=   1 IRICut=       1 DoRegI=T DoRafI=F ISym2E= 0.
 FoFCou: FMM=F IPFlag=           0 FMFlag=      100000 FMFlg1=         800
         NFxFlg=           0 DoJE=F BraDBF=F KetDBF=F FulRan=T
         wScrn=  0.000000 ICntrl=    2127 IOpCl=  0 I1Cent=           0 NGrid=           0
         NMat0=    1 NMatS0=      1 NMatT0=    0 NMatD0=    1 NMtDS0=    0 NMtDT0=    0
 Symmetry not used in FoFCou.
 Leave Link  703 at Wed Apr 20 15:07:24 2022, MaxMem=  2621440000 cpu:        36.3
 (Enter /mnt/opt/groups/app-gaussian//g09/l716.exe)
 Dipole        = 5.50825663D-07 5.84239728D-01 1.00194956D-06
 ***** Axes restored to original set *****
 -------------------------------------------------------------------
 Center     Atomic                   Forces (Hartrees/Bohr)
 Number     Number              X              Y              Z
 -------------------------------------------------------------------
      1        1          -0.000046285   -0.000043435   -0.000005103
      2        6           0.000177180    0.000027599   -0.000111980
      3        6           0.000084684    0.000021179    0.000058758
      4        6           0.000032555   -0.000049985    0.000064182
      5        6          -0.000085584    0.000020389   -0.000058168
      6        6          -0.000177374    0.000027594    0.000112660
      7        6          -0.000031696   -0.000050231   -0.000065499
      8        1           0.000019055    0.000057212    0.000024579
      9        1          -0.000034781    0.000051832   -0.000001700
     10        1          -0.000019118    0.000057004   -0.000024499
     11        1          -0.000022623   -0.000015283    0.000005964
     12        1           0.000034637    0.000051813    0.000001355
     13        1           0.000022750   -0.000015368   -0.000005812
     14        1          -0.000015013   -0.000048418   -0.000018751
     15        1           0.000046181   -0.000043266    0.000005128
     16        1           0.000015431   -0.000048637    0.000018885
 -------------------------------------------------------------------
 Cartesian Forces:  Max     0.000177374 RMS     0.000057568
 Leave Link  716 at Wed Apr 20 15:07:24 2022, MaxMem=  2621440000 cpu:         0.3
 (Enter /mnt/opt/groups/app-gaussian//g09/l103.exe)

 GradGradGradGradGradGradGradGradGradGradGradGradGradGradGradGradGradGrad
 Berny optimization.
 Using GEDIIS/GDIIS optimizer.
 FormGI is forming the generalized inverse of G from B-inverse, IUseBI=4.
 Internal  Forces:  Max     0.000163962 RMS     0.000032371
 Search for a local minimum.
 Step number   2 out of a maximum of   99
 All quantities printed in internal units (Hartrees-Bohrs-Radians)
 RMS Force = .32371D-04 SwitMx=.10000D-02 MixMth= 2
 Mixed Optimization -- En-DIIS/RFO-DIIS
 Swapping is turned off.
 Update second derivatives using D2CorX and points    1    2
 DE= -9.49D-06 DEPred=-1.03D-05 R= 9.19D-01
 TightC=F SS=  1.41D+00  RLast= 4.81D-02 DXNew= 5.0454D-01 1.4443D-01
 Trust test= 9.19D-01 RLast= 4.81D-02 DXMaxT set to 3.00D-01
 ITU=  1  0
     Eigenvalues ---    0.00395   0.00691   0.01964   0.01981   0.03010
     Eigenvalues ---    0.03291   0.03862   0.04674   0.05083   0.05480
     Eigenvalues ---    0.05683   0.06365   0.06489   0.06728   0.06927
     Eigenvalues ---    0.07384   0.07766   0.08737   0.08781   0.09484
     Eigenvalues ---    0.11707   0.12201   0.12733   0.14640   0.17143
     Eigenvalues ---    0.22035   0.23782   0.23866   0.26548   0.31410
     Eigenvalues ---    0.31787   0.33898   0.33934   0.34010   0.34020
     Eigenvalues ---    0.34074   0.34075   0.34135   0.34165   0.34204
     Eigenvalues ---    0.34210   0.51185
 En-DIIS/RFO-DIIS IScMMF=        0 using points:     2    1
 RFO step:  Lambda=-2.67403540D-07.
 NNeg= 0 NP= 2 Switch=  2.50D-03 Rises=F DC=  9.49D-06 SmlDif=  1.00D-05
 RMS Error=  0.1046687404D-03 NUsed= 2 EDIIS=F
 DidBck=F Rises=F RFO-DIIS coefs:    0.92382    0.07618
 Iteration  1 RMS(Cart)=  0.00049913 RMS(Int)=  0.00000041
 Iteration  2 RMS(Cart)=  0.00000017 RMS(Int)=  0.00000038
 ITry= 1 IFail=0 DXMaxC= 2.06D-03 DCOld= 1.00D+10 DXMaxT= 3.00D-01 DXLimC= 3.00D+00 Rises=F
 Variable       Old X    -DE/DX   Delta X   Delta X   Delta X     New X
                                 (Linear)    (Quad)   (Total)
    R1        2.07410  -0.00001   0.00002  -0.00007  -0.00005   2.07405
    R2        2.94411  -0.00016   0.00007  -0.00052  -0.00045   2.94366
    R3        3.01713  -0.00002  -0.00007   0.00009   0.00002   3.01715
    R4        2.07343  -0.00001  -0.00002   0.00001  -0.00001   2.07342
    R5        2.56163  -0.00010  -0.00009  -0.00011  -0.00020   2.56143
    R6        2.83677  -0.00005  -0.00012  -0.00003  -0.00015   2.83662
    R7        2.07019   0.00003  -0.00002   0.00011   0.00009   2.07028
    R8        2.83677  -0.00005  -0.00012  -0.00003  -0.00015   2.83662
    R9        3.01713  -0.00002  -0.00007   0.00009   0.00002   3.01715
   R10        2.07093  -0.00001  -0.00003   0.00003  -0.00001   2.07092
   R11        2.07206  -0.00001   0.00000  -0.00002  -0.00002   2.07204
   R12        2.07019   0.00003  -0.00002   0.00011   0.00009   2.07028
   R13        2.07343  -0.00001  -0.00002   0.00001  -0.00001   2.07342
   R14        2.07410  -0.00001   0.00002  -0.00007  -0.00005   2.07405
   R15        2.07093  -0.00001  -0.00003   0.00003   0.00000   2.07092
   R16        2.07206  -0.00001   0.00000  -0.00002  -0.00002   2.07204
    A1        1.90008   0.00005  -0.00006   0.00055   0.00049   1.90057
    A2        1.90820  -0.00004   0.00003  -0.00040  -0.00037   1.90783
    A3        1.85875   0.00001  -0.00009   0.00027   0.00018   1.85894
    A4        2.01582   0.00001   0.00018  -0.00014   0.00005   2.01587
    A5        1.90017  -0.00003   0.00003  -0.00031  -0.00029   1.89988
    A6        1.87449   0.00000  -0.00010   0.00005  -0.00006   1.87443
    A7        1.95318  -0.00001  -0.00011  -0.00032  -0.00042   1.95275
    A8        2.03267   0.00001  -0.00005   0.00009   0.00003   2.03270
    A9        1.97039   0.00001   0.00015  -0.00009   0.00006   1.97045
   A10        1.71271  -0.00003   0.00001  -0.00025  -0.00024   1.71247
   A11        1.96516   0.00003  -0.00018   0.00052   0.00034   1.96550
   A12        2.04113  -0.00003   0.00003  -0.00035  -0.00032   2.04081
   A13        1.91165  -0.00002   0.00011  -0.00056  -0.00046   1.91120
   A14        1.92190   0.00003   0.00004   0.00027   0.00031   1.92221
   A15        1.90132   0.00001   0.00000   0.00028   0.00028   1.90160
   A16        1.95317  -0.00001  -0.00011  -0.00031  -0.00042   1.95275
   A17        2.03267   0.00001  -0.00005   0.00008   0.00003   2.03270
   A18        1.97039   0.00001   0.00015  -0.00009   0.00006   1.97045
   A19        2.01582   0.00001   0.00018  -0.00013   0.00005   2.01587
   A20        1.90017  -0.00003   0.00003  -0.00031  -0.00029   1.89988
   A21        1.90008   0.00005  -0.00006   0.00055   0.00049   1.90057
   A22        1.87449   0.00000  -0.00010   0.00005  -0.00006   1.87443
   A23        1.90820  -0.00004   0.00003  -0.00040  -0.00037   1.90783
   A24        1.85875   0.00001  -0.00009   0.00027   0.00018   1.85894
   A25        1.71271  -0.00003   0.00001  -0.00026  -0.00024   1.71247
   A26        1.91165  -0.00002   0.00011  -0.00056  -0.00045   1.91120
   A27        1.92190   0.00003   0.00004   0.00027   0.00031   1.92221
   A28        1.96516   0.00004  -0.00018   0.00052   0.00034   1.96550
   A29        2.04113  -0.00003   0.00003  -0.00036  -0.00032   2.04081
   A30        1.90132   0.00001   0.00000   0.00028   0.00028   1.90160
    D1       -2.95679   0.00002   0.00085  -0.00044   0.00040  -2.95638
    D2       -0.84713   0.00001   0.00086  -0.00071   0.00015  -0.84698
    D3        1.17257   0.00003   0.00073  -0.00025   0.00048   1.17304
    D4       -0.80296   0.00000   0.00096  -0.00063   0.00033  -0.80262
    D5        1.30670  -0.00001   0.00097  -0.00090   0.00008   1.30678
    D6       -2.95679   0.00002   0.00085  -0.00044   0.00040  -2.95638
    D7        1.30670  -0.00001   0.00097  -0.00090   0.00008   1.30678
    D8       -2.86683  -0.00002   0.00098  -0.00116  -0.00018  -2.86701
    D9       -0.84713   0.00001   0.00086  -0.00071   0.00015  -0.84698
   D10        2.97527   0.00003  -0.00052   0.00087   0.00036   2.97563
   D11        0.92368   0.00002  -0.00036   0.00061   0.00024   0.92392
   D12       -1.16684   0.00000  -0.00046   0.00044  -0.00002  -1.16686
   D13        0.82572   0.00000  -0.00059   0.00056  -0.00003   0.82570
   D14       -1.22587  -0.00002  -0.00044   0.00030  -0.00014  -1.22601
   D15        2.96680  -0.00004  -0.00053   0.00013  -0.00040   2.96640
   D16       -1.29778   0.00002  -0.00067   0.00102   0.00035  -1.29743
   D17        2.93381   0.00001  -0.00051   0.00075   0.00024   2.93405
   D18        0.84329  -0.00001  -0.00061   0.00059  -0.00002   0.84327
   D19        1.53454   0.00006   0.00049   0.00060   0.00109   1.53562
   D20       -0.76860   0.00004   0.00042   0.00098   0.00140  -0.76720
   D21       -0.76860   0.00005   0.00042   0.00098   0.00140  -0.76720
   D22       -3.07173   0.00003   0.00036   0.00135   0.00171  -3.07002
   D23       -1.16627  -0.00002  -0.00006  -0.00050  -0.00056  -1.16683
   D24        0.84373  -0.00005   0.00000  -0.00109  -0.00109   0.84265
   D25        3.06544  -0.00002  -0.00013  -0.00051  -0.00064   3.06480
   D26        1.16773  -0.00001  -0.00010  -0.00077  -0.00087   1.16686
   D27       -3.10546  -0.00004  -0.00003  -0.00136  -0.00139  -3.10685
   D28       -0.88375  -0.00001  -0.00017  -0.00077  -0.00094  -0.88470
   D29       -1.16629  -0.00002  -0.00006  -0.00048  -0.00054  -1.16682
   D30        1.16771  -0.00001  -0.00010  -0.00075  -0.00084   1.16687
   D31        0.84372  -0.00005   0.00001  -0.00107  -0.00106   0.84266
   D32       -3.10547  -0.00004  -0.00003  -0.00134  -0.00137  -3.10684
   D33        3.06543  -0.00002  -0.00013  -0.00049  -0.00062   3.06480
   D34       -0.88376  -0.00001  -0.00017  -0.00076  -0.00093  -0.88469
   D35        0.82574   0.00000  -0.00059   0.00054  -0.00005   0.82569
   D36       -1.29776   0.00002  -0.00067   0.00099   0.00032  -1.29744
   D37        2.97529   0.00003  -0.00052   0.00085   0.00033   2.97562
   D38       -1.22586  -0.00002  -0.00044   0.00028  -0.00016  -1.22602
   D39        2.93382   0.00001  -0.00052   0.00073   0.00022   2.93404
   D40        0.92369   0.00002  -0.00037   0.00059   0.00022   0.92391
   D41        2.96681  -0.00004  -0.00053   0.00012  -0.00042   2.96639
   D42        0.84330  -0.00001  -0.00061   0.00057  -0.00004   0.84326
   D43       -1.16683   0.00000  -0.00046   0.00043  -0.00003  -1.16686
         Item               Value     Threshold  Converged?
 Maximum Force            0.000164     0.000450     YES
 RMS     Force            0.000032     0.000300     YES
 Maximum Displacement     0.002056     0.001800     NO 
 RMS     Displacement     0.000499     0.001200     YES
 Predicted change in Energy=-4.874784D-07
 Lowest energy point so far.  Saving SCF results.
 GradGradGradGradGradGradGradGradGradGradGradGradGradGradGradGradGradGrad

 Leave Link  103 at Wed Apr 20 15:07:24 2022, MaxMem=  2621440000 cpu:         0.4
 (Enter /mnt/opt/groups/app-gaussian//g09/l202.exe)
                          Input orientation:                          
 ---------------------------------------------------------------------
 Center     Atomic      Atomic             Coordinates (Angstroms)
 Number     Number       Type             X           Y           Z
 ---------------------------------------------------------------------
      1          1           0       -1.236508    1.991570   -0.296533
      2          6           0       -0.757705    1.126715    0.180300
      3          6           0       -0.584512   -1.201957    0.343016
      4          6           0        1.556719   -0.199855    0.208202
      5          6           0        0.584514   -1.201960   -0.343009
      6          6           0        0.757702    1.126718   -0.180301
      7          6           0       -1.556717   -0.199860   -0.208207
      8          1           0       -0.509542   -1.166862    1.435429
      9          1           0        1.654024   -0.262452    1.297961
     10          1           0        0.509543   -1.166875   -1.435423
     11          1           0        0.864556    1.268826   -1.263006
     12          1           0       -1.654014   -0.262460   -1.297967
     13          1           0       -0.864560    1.268820    1.263005
     14          1           0        2.558000   -0.181799   -0.238309
     15          1           0        1.236501    1.991573    0.296533
     16          1           0       -2.558000   -0.181805    0.238298
 ---------------------------------------------------------------------
                    Distance matrix (angstroms):
                    1          2          3          4          5
     1  H    0.000000
     2  C    1.097541   0.000000
     3  C    3.321556   2.340767   0.000000
     4  C    3.585975   2.667795   2.367964   0.000000
     5  C    3.676535   2.738271   1.355452   1.501076   0.000000
     6  C    2.176775   1.557720   2.738271   1.596609   2.340771
     7  C    2.216461   1.596608   1.501076   3.141159   2.367962
     8  H    3.674760   2.626296   1.095545   2.590487   2.088309
     9  H    3.997274   2.999231   2.608761   1.095884   2.172398
    10  H    3.784381   3.078480   2.088308   2.175594   1.095545
    11  H    2.422994   2.176019   3.283881   2.191020   2.651339
    12  H    2.501566   2.217758   2.172398   3.547009   2.608757
    13  H    1.758656   1.097206   2.651330   3.021955   3.283877
    14  H    4.373239   3.589059   3.354705   1.096477   2.224037
    15  H    2.543129   2.176775   3.676532   2.216462   3.321559
    16  H    2.599220   2.226354   2.224035   4.114869   3.354702
                    6          7          8          9         10
     6  C    0.000000
     7  C    2.667793   0.000000
     8  H    3.078474   2.175594   0.000000
     9  H    2.217757   3.547015   2.349015   0.000000
    10  H    2.626306   2.590484   3.046363   3.098259   0.000000
    11  H    1.097206   3.021953   3.886164   3.086523   2.467469
    12  H    2.999227   1.095884   3.098260   4.204992   2.349009
    13  H    2.176019   2.191020   2.467451   2.947759   3.886166
    14  H    2.226355   4.114867   3.630643   1.784322   2.568976
    15  H    1.097541   3.585974   3.784371   2.501562   3.674771
    16  H    3.589058   1.096477   2.568976   4.344023   3.630637
                   11         12         13         14         15
    11  H    0.000000
    12  H    2.947754   0.000000
    13  H    3.061139   3.086525   0.000000
    14  H    2.453991   4.344013   4.009010   0.000000
    15  H    1.758655   3.997271   2.422994   2.599224   0.000000
    16  H    4.009007   1.784322   2.453992   5.138153   4.373238
                   16
    16  H    0.000000
 Stoichiometry    C6H10
 Framework group  C1[X(C6H10)]
 Deg. of freedom    42
 Full point group                 C1      NOp   1
 RotChk:  IX=0 Diff= 9.17D-07
 Largest Abelian subgroup         C1      NOp   1
 Largest concise Abelian subgroup C1      NOp   1
                         Standard orientation:                         
 ---------------------------------------------------------------------
 Center     Atomic      Atomic             Coordinates (Angstroms)
 Number     Number       Type             X           Y           Z
 ---------------------------------------------------------------------
      1          1           0       -1.236506    1.991629   -0.296532
      2          6           0       -0.757704    1.126774    0.180300
      3          6           0       -0.584513   -1.201899    0.343016
      4          6           0        1.556719   -0.199799    0.208202
      5          6           0        0.584512   -1.201902   -0.343009
      6          6           0        0.757702    1.126775   -0.180301
      7          6           0       -1.556717   -0.199801   -0.208207
      8          1           0       -0.509543   -1.166803    1.435430
      9          1           0        1.654024   -0.262396    1.297962
     10          1           0        0.509542   -1.166818   -1.435423
     11          1           0        0.864557    1.268883   -1.263006
     12          1           0       -1.654015   -0.262401   -1.297967
     13          1           0       -0.864559    1.268879    1.263005
     14          1           0        2.558000   -0.181743   -0.238309
     15          1           0        1.236503    1.991630    0.296534
     16          1           0       -2.558001   -0.181745    0.238298
 ---------------------------------------------------------------------
 Rotational constants (GHZ):      5.2721517      4.2236361      2.7449389
 Leave Link  202 at Wed Apr 20 15:07:24 2022, MaxMem=  2621440000 cpu:         0.1
 (Enter /mnt/opt/groups/app-gaussian//g09/l301.exe)
 Standard basis: 6-31G(d,p) (6D, 7F)
 Ernie: Thresh=  0.10000D-02 Tol=  0.10000D-05 Strict=F.
 There are   140 symmetry adapted cartesian basis functions of A   symmetry.
 There are   140 symmetry adapted basis functions of A   symmetry.
   140 basis functions,   238 primitive gaussians,   140 cartesian basis functions
    23 alpha electrons       23 beta electrons
       nuclear repulsion energy       238.6423529881 Hartrees.
 IExCor=  402 DFT=T Ex+Corr=B3LYP ExCW=0 ScaHFX=  0.200000
 ScaDFX=  0.800000  0.720000  1.000000  0.810000 ScalE2=  1.000000  1.000000
 IRadAn=      5 IRanWt=     -1 IRanGd=            0 ICorTp=0 IEmpDi=131
 NAtoms=   16 NActive=   16 NUniq=   16 SFac= 1.00D+00 NAtFMM=   60 NAOKFM=F Big=F
 Integral buffers will be    131072 words long.
 Raffenetti 2 integral format.
 Two-electron integral symmetry is turned on.
 R6Disp:  Grimme-D3 Dispersion energy=       -0.0109867016 Hartrees.
 Nuclear repulsion after empirical dispersion term =      238.6313662865 Hartrees.
 Leave Link  301 at Wed Apr 20 15:07:24 2022, MaxMem=  2621440000 cpu:         0.9
 (Enter /mnt/opt/groups/app-gaussian//g09/l302.exe)
 NPDir=0 NMtPBC=     1 NCelOv=     1 NCel=       1 NClECP=     1 NCelD=      1
         NCelK=      1 NCelE2=     1 NClLst=     1 CellRange=     0.0.
 One-electron integrals computed using PRISM.
 NBasis=   140 RedAO= T EigKep=  3.40D-03  NBF=   140
 NBsUse=   140 1.00D-06 EigRej= -1.00D+00 NBFU=   140
 Precomputing XC quadrature grid using
 IXCGrd= 4 IRadAn=           5 IRanWt=          -1 IRanGd=           0 AccXCQ= 0.00D+00.
 Generated NRdTot=       0 NPtTot=           0 NUsed=           0 NTot=          32
 NSgBfM=   140   140   140   140   140 MxSgAt=    16 MxSgA2=    16.
 Leave Link  302 at Wed Apr 20 15:07:24 2022, MaxMem=  2621440000 cpu:         3.9
 (Enter /mnt/opt/groups/app-gaussian//g09/l303.exe)
 DipDrv:  MaxL=1.
 Leave Link  303 at Wed Apr 20 15:07:24 2022, MaxMem=  2621440000 cpu:         0.4
 (Enter /mnt/opt/groups/app-gaussian//g09/l401.exe)
 Initial guess from the checkpoint file:  "/scratch/8009931.torquesrv1.cis.gov.pl/Gau-33621.chk"
 B after Tr=     0.000000    0.000000    0.000000
         Rot=    1.000000    0.000000    0.000004    0.000000 Ang=   0.00 deg.
 Guess basis will be translated and rotated to current coordinates.
 JPrj=2 DoOrth=T DoCkMO=T.
 Leave Link  401 at Wed Apr 20 15:07:25 2022, MaxMem=  2621440000 cpu:         2.0
 (Enter /mnt/opt/groups/app-gaussian//g09/l502.exe)
 Closed shell SCF:
 Using DIIS extrapolation, IDIIS=    10.
 Two-electron integrals replicated using symmetry.
 Keep R1 ints in memory in canonical form, NReq=50431617.
 IVT=      316692 IEndB=      316692 NGot=  2621440000 MDV=  2572409924
 LenX=  2572409924 LenY=  2572389883
 Requested convergence on RMS density matrix=1.00D-08 within 500 cycles.
 Requested convergence on MAX density matrix=1.00D-06.
 Requested convergence on             energy=1.00D-06.
 Level shift goal  0.100 maximum shift  0.100.
 No special actions if energy rises.
 Dynamic level shift is on during FON iterations.
 FoFCou: FMM=F IPFlag=           0 FMFlag=           0 FMFlg1=           0
         NFxFlg=           0 DoJE=F BraDBF=F KetDBF=F FulRan=T
         wScrn=  0.000000 ICntrl=     600 IOpCl=  0 I1Cent=           0 NGrid=           0
         NMat0=    1 NMatS0=   9870 NMatT0=    0 NMatD0=    1 NMtDS0=    0 NMtDT0=    0
 Symmetry not used in FoFCou.

 Cycle   1  Pass 1  IDiag  1:
 E= -234.587048851294    
 DIIS: error= 3.61D-05 at cycle   1 NSaved=   1.
 NSaved= 1 IEnMin= 1 EnMin= -234.587048851294     IErMin= 1 ErrMin= 3.61D-05
 ErrMax= 3.61D-05  0.00D+00 EMaxC= 1.00D+00 BMatC= 1.81D-07 BMatP= 1.81D-07
 IDIUse=1 WtCom= 1.00D+00 WtEn= 0.00D+00
 Coeff-Com:  0.100D+01
 Coeff:      0.100D+01
 Gap=     1.737 Goal=     0.100 Shift=    0.000
 RMSDP=5.23D-06 MaxDP=8.36D-05              OVMax= 1.64D-04

 Cycle   2  Pass 1  IDiag  1:
 E= -234.587049145530     Delta-E=       -0.000000294236 Rises=F Damp=F
 DIIS: error= 6.49D-06 at cycle   2 NSaved=   2.
 NSaved= 2 IEnMin= 2 EnMin= -234.587049145530     IErMin= 2 ErrMin= 6.49D-06
 ErrMax= 6.49D-06  0.00D+00 EMaxC= 1.00D+00 BMatC= 6.36D-09 BMatP= 1.81D-07
 IDIUse=1 WtCom= 1.00D+00 WtEn= 0.00D+00
 Coeff-Com:  0.582D-02 0.994D+00
 Coeff:      0.582D-02 0.994D+00
 Gap=     0.172 Goal=     0.100 Shift=    0.000
 RMSDP=1.37D-06 MaxDP=2.35D-05 DE=-2.94D-07 OVMax= 4.46D-05

 Cycle   3  Pass 1  IDiag  1:
 E= -234.587049145878     Delta-E=       -0.000000000348 Rises=F Damp=F
 DIIS: error= 7.08D-06 at cycle   3 NSaved=   3.
 NSaved= 3 IEnMin= 3 EnMin= -234.587049145878     IErMin= 2 ErrMin= 6.49D-06
 ErrMax= 7.08D-06  0.00D+00 EMaxC= 1.00D+00 BMatC= 7.23D-09 BMatP= 6.36D-09
 IDIUse=1 WtCom= 1.00D+00 WtEn= 0.00D+00
 Coeff-Com: -0.350D-01 0.532D+00 0.503D+00
 Coeff:     -0.350D-01 0.532D+00 0.503D+00
 Gap=     0.172 Goal=     0.100 Shift=    0.000
 RMSDP=7.26D-07 MaxDP=1.13D-05 DE=-3.48D-10 OVMax= 1.91D-05

 Cycle   4  Pass 1  IDiag  1:
 E= -234.587049153070     Delta-E=       -0.000000007192 Rises=F Damp=F
 DIIS: error= 5.90D-07 at cycle   4 NSaved=   4.
 NSaved= 4 IEnMin= 4 EnMin= -234.587049153070     IErMin= 4 ErrMin= 5.90D-07
 ErrMax= 5.90D-07  0.00D+00 EMaxC= 1.00D+00 BMatC= 5.30D-11 BMatP= 6.36D-09
 IDIUse=1 WtCom= 1.00D+00 WtEn= 0.00D+00
 Coeff-Com: -0.991D-02 0.118D+00 0.150D+00 0.742D+00
 Coeff:     -0.991D-02 0.118D+00 0.150D+00 0.742D+00
 Gap=     0.172 Goal=     0.100 Shift=    0.000
 RMSDP=7.62D-08 MaxDP=1.36D-06 DE=-7.19D-09 OVMax= 1.87D-06

 Cycle   5  Pass 1  IDiag  1:
 E= -234.587049153128     Delta-E=       -0.000000000058 Rises=F Damp=F
 DIIS: error= 1.12D-07 at cycle   5 NSaved=   5.
 NSaved= 5 IEnMin= 5 EnMin= -234.587049153128     IErMin= 5 ErrMin= 1.12D-07
 ErrMax= 1.12D-07  0.00D+00 EMaxC= 1.00D+00 BMatC= 3.15D-12 BMatP= 5.30D-11
 IDIUse=1 WtCom= 1.00D+00 WtEn= 0.00D+00
 Coeff-Com: -0.108D-02 0.609D-02 0.172D-01 0.225D+00 0.752D+00
 Coeff:     -0.108D-02 0.609D-02 0.172D-01 0.225D+00 0.752D+00
 Gap=     0.172 Goal=     0.100 Shift=    0.000
 RMSDP=2.16D-08 MaxDP=6.35D-07 DE=-5.84D-11 OVMax= 1.39D-06

 Cycle   6  Pass 1  IDiag  1:
 E= -234.587049153131     Delta-E=       -0.000000000003 Rises=F Damp=F
 DIIS: error= 8.33D-08 at cycle   6 NSaved=   6.
 NSaved= 6 IEnMin= 6 EnMin= -234.587049153131     IErMin= 6 ErrMin= 8.33D-08
 ErrMax= 8.33D-08  0.00D+00 EMaxC= 1.00D+00 BMatC= 2.00D-12 BMatP= 3.15D-12
 IDIUse=1 WtCom= 1.00D+00 WtEn= 0.00D+00
 Coeff-Com:  0.155D-03-0.596D-02-0.184D-02 0.808D-01 0.491D+00 0.436D+00
 Coeff:      0.155D-03-0.596D-02-0.184D-02 0.808D-01 0.491D+00 0.436D+00
 Gap=     0.172 Goal=     0.100 Shift=    0.000
 RMSDP=1.29D-08 MaxDP=4.28D-07 DE=-2.96D-12 OVMax= 1.10D-06

 Cycle   7  Pass 1  IDiag  1:
 E= -234.587049153126     Delta-E=        0.000000000005 Rises=F Damp=F
 DIIS: error= 3.01D-08 at cycle   7 NSaved=   7.
 NSaved= 7 IEnMin= 6 EnMin= -234.587049153131     IErMin= 7 ErrMin= 3.01D-08
 ErrMax= 3.01D-08  0.00D+00 EMaxC= 1.00D+00 BMatC= 2.05D-13 BMatP= 2.00D-12
 IDIUse=1 WtCom= 1.00D+00 WtEn= 0.00D+00
 Coeff-Com:  0.212D-03-0.450D-02-0.304D-02 0.292D-01 0.244D+00 0.288D+00
 Coeff-Com:  0.447D+00
 Coeff:      0.212D-03-0.450D-02-0.304D-02 0.292D-01 0.244D+00 0.288D+00
 Coeff:      0.447D+00
 Gap=     0.172 Goal=     0.100 Shift=    0.000
 RMSDP=3.90D-09 MaxDP=1.30D-07 DE= 4.83D-12 OVMax= 3.33D-07

 SCF Done:  E(RB3LYP) =  -234.587049153     A.U. after    7 cycles
            NFock=  7  Conv=0.39D-08     -V/T= 2.0101
 KE= 2.322488673810D+02 PE=-1.019237250070D+03 EE= 3.137699672496D+02
 Leave Link  502 at Wed Apr 20 15:07:30 2022, MaxMem=  2621440000 cpu:        95.2
 (Enter /mnt/opt/groups/app-gaussian//g09/l701.exe)
 Compute integral first derivatives.
 ... and contract with generalized density number  0.
 R6Disp: Adding Grimme-D3 dispersion energy 1st derivatives to the gradient.
 Leave Link  701 at Wed Apr 20 15:07:30 2022, MaxMem=  2621440000 cpu:         7.8
 (Enter /mnt/opt/groups/app-gaussian//g09/l702.exe)
 L702 exits ... SP integral derivatives will be done elsewhere.
 Leave Link  702 at Wed Apr 20 15:07:30 2022, MaxMem=  2621440000 cpu:         0.3
 (Enter /mnt/opt/groups/app-gaussian//g09/l703.exe)
 Compute integral first derivatives, UseDBF=F ICtDFT=           0.
 Integral derivatives from FoFJK, PRISM(SPDF).
 Calling FoFJK, ICntrl=      2127 FMM=F ISym2X=0 I1Cent= 0 IOpClX= 0 NMat=1 NMatS=1 NMatT=0.
 FoFJK:  IHMeth= 1 ICntrl=    2127 DoSepK=F KAlg= 0 I1Cent=   0 FoldK=F
 IRaf=         0 NMat=   1 IRICut=       1 DoRegI=T DoRafI=F ISym2E= 0.
 FoFCou: FMM=F IPFlag=           0 FMFlag=      100000 FMFlg1=         800
         NFxFlg=           0 DoJE=F BraDBF=F KetDBF=F FulRan=T
         wScrn=  0.000000 ICntrl=    2127 IOpCl=  0 I1Cent=           0 NGrid=           0
         NMat0=    1 NMatS0=      1 NMatT0=    0 NMatD0=    1 NMtDS0=    0 NMtDT0=    0
 Symmetry not used in FoFCou.
 Leave Link  703 at Wed Apr 20 15:07:32 2022, MaxMem=  2621440000 cpu:        36.3
 (Enter /mnt/opt/groups/app-gaussian//g09/l716.exe)
 Dipole        =-6.00907083D-08 5.84275024D-01-1.94516896D-06
 ***** Axes restored to original set *****
 -------------------------------------------------------------------
 Center     Atomic                   Forces (Hartrees/Bohr)
 Number     Number              X              Y              Z
 -------------------------------------------------------------------
      1        1          -0.000008189   -0.000006416    0.000002607
      2        6           0.000063111    0.000030699    0.000002069
      3        6           0.000020381   -0.000014163   -0.000028296
      4        6           0.000042547   -0.000016683   -0.000013058
      5        6          -0.000019770   -0.000013617    0.000028001
      6        6          -0.000062883    0.000030571   -0.000002447
      7        6          -0.000043191   -0.000016569    0.000013680
      8        1          -0.000010963   -0.000005039   -0.000017871
      9        1          -0.000013192   -0.000003910   -0.000015565
     10        1           0.000010963   -0.000004905    0.000017814
     11        1           0.000015891    0.000008361    0.000001163
     12        1           0.000013288   -0.000003900    0.000015806
     13        1          -0.000015993    0.000008381   -0.000001248
     14        1           0.000001102    0.000006778    0.000001977
     15        1           0.000008248   -0.000006496   -0.000002638
     16        1          -0.000001351    0.000006907   -0.000001994
 -------------------------------------------------------------------
 Cartesian Forces:  Max     0.000063111 RMS     0.000020400
 Leave Link  716 at Wed Apr 20 15:07:32 2022, MaxMem=  2621440000 cpu:         0.4
 (Enter /mnt/opt/groups/app-gaussian//g09/l103.exe)

 GradGradGradGradGradGradGradGradGradGradGradGradGradGradGradGradGradGrad
 Berny optimization.
 Using GEDIIS/GDIIS optimizer.
 FormGI is forming the generalized inverse of G from B-inverse, IUseBI=4.
 Internal  Forces:  Max     0.000036692 RMS     0.000009490
 Search for a local minimum.
 Step number   3 out of a maximum of   99
 All quantities printed in internal units (Hartrees-Bohrs-Radians)
 RMS Force = .94902D-05 SwitMx=.10000D-02 MixMth= 2
 Mixed Optimization -- En-DIIS/RFO-DIIS
 Swapping is turned off.
 Update second derivatives using D2CorX and points    1    2    3
 DE= -4.35D-07 DEPred=-4.87D-07 R= 8.92D-01
 Trust test= 8.92D-01 RLast= 4.85D-03 DXMaxT set to 3.00D-01
 ITU=  0  1  0
     Eigenvalues ---    0.00408   0.00692   0.01956   0.01981   0.03155
     Eigenvalues ---    0.03292   0.03854   0.04674   0.05114   0.05481
     Eigenvalues ---    0.05843   0.06364   0.06600   0.06728   0.06915
     Eigenvalues ---    0.07383   0.07799   0.08449   0.08737   0.09875
     Eigenvalues ---    0.11358   0.12200   0.12730   0.14637   0.17266
     Eigenvalues ---    0.22035   0.23782   0.23866   0.26472   0.31609
     Eigenvalues ---    0.31787   0.33887   0.33934   0.34010   0.34019
     Eigenvalues ---    0.34074   0.34075   0.34165   0.34169   0.34204
     Eigenvalues ---    0.34610   0.50872
 En-DIIS/RFO-DIIS IScMMF=        0 using points:     3    2    1
 RFO step:  Lambda=-2.06365223D-08.
 NNeg= 0 NP= 3 Switch=  2.50D-03 Rises=F DC=  9.49D-06 SmlDif=  1.00D-05
 RMS Error=  0.2764492528D-04 NUsed= 3 EDIIS=F
 DidBck=F Rises=F RFO-DIIS coefs:    0.88586    0.10366    0.01048
 Iteration  1 RMS(Cart)=  0.00017379 RMS(Int)=  0.00000005
 Iteration  2 RMS(Cart)=  0.00000002 RMS(Int)=  0.00000005
 ITry= 1 IFail=0 DXMaxC= 6.76D-04 DCOld= 1.00D+10 DXMaxT= 3.00D-01 DXLimC= 3.00D+00 Rises=F
 Variable       Old X    -DE/DX   Delta X   Delta X   Delta X     New X
                                 (Linear)    (Quad)   (Total)
    R1        2.07405   0.00000   0.00001  -0.00002  -0.00001   2.07404
    R2        2.94366  -0.00001   0.00006  -0.00015  -0.00009   2.94358
    R3        3.01715   0.00004  -0.00001   0.00015   0.00014   3.01729
    R4        2.07342   0.00000   0.00000   0.00000   0.00000   2.07342
    R5        2.56143  -0.00001   0.00001  -0.00004  -0.00003   2.56141
    R6        2.83662   0.00001   0.00000   0.00002   0.00002   2.83664
    R7        2.07028  -0.00002  -0.00001  -0.00003  -0.00004   2.07024
    R8        2.83662   0.00001   0.00000   0.00001   0.00001   2.83664
    R9        3.01715   0.00004  -0.00001   0.00015   0.00014   3.01729
   R10        2.07092  -0.00002   0.00000  -0.00004  -0.00004   2.07088
   R11        2.07204   0.00000   0.00000   0.00000   0.00000   2.07204
   R12        2.07028  -0.00002  -0.00001  -0.00003  -0.00004   2.07024
   R13        2.07342   0.00000   0.00000   0.00000   0.00000   2.07342
   R14        2.07405   0.00000   0.00001  -0.00002  -0.00001   2.07404
   R15        2.07092  -0.00002   0.00000  -0.00004  -0.00004   2.07088
   R16        2.07204   0.00000   0.00000   0.00000   0.00000   2.07204
    A1        1.90057   0.00000  -0.00006   0.00011   0.00004   1.90061
    A2        1.90783   0.00000   0.00005  -0.00018  -0.00013   1.90769
    A3        1.85894  -0.00001  -0.00003  -0.00005  -0.00008   1.85886
    A4        2.01587   0.00000   0.00002   0.00004   0.00006   2.01593
    A5        1.89988   0.00001   0.00004   0.00007   0.00010   1.89998
    A6        1.87443  -0.00001  -0.00001  -0.00001  -0.00001   1.87442
    A7        1.95275   0.00001   0.00003   0.00004   0.00007   1.95283
    A8        2.03270   0.00000  -0.00001   0.00004   0.00003   2.03274
    A9        1.97045  -0.00001   0.00001  -0.00009  -0.00008   1.97038
   A10        1.71247   0.00001   0.00003   0.00007   0.00010   1.71257
   A11        1.96550  -0.00001  -0.00006  -0.00006  -0.00013   1.96537
   A12        2.04081   0.00000   0.00004   0.00003   0.00007   2.04088
   A13        1.91120  -0.00001   0.00007  -0.00016  -0.00009   1.91110
   A14        1.92221   0.00000  -0.00003   0.00004   0.00001   1.92222
   A15        1.90160   0.00000  -0.00003   0.00007   0.00004   1.90164
   A16        1.95275   0.00001   0.00003   0.00004   0.00007   1.95282
   A17        2.03270   0.00000  -0.00001   0.00004   0.00003   2.03274
   A18        1.97045  -0.00001   0.00001  -0.00009  -0.00008   1.97038
   A19        2.01587   0.00000   0.00002   0.00004   0.00006   2.01593
   A20        1.89988   0.00001   0.00004   0.00007   0.00010   1.89998
   A21        1.90057   0.00000  -0.00006   0.00011   0.00005   1.90061
   A22        1.87443  -0.00001  -0.00001   0.00000  -0.00001   1.87442
   A23        1.90783   0.00000   0.00005  -0.00018  -0.00013   1.90769
   A24        1.85894  -0.00001  -0.00003  -0.00004  -0.00008   1.85886
   A25        1.71247   0.00001   0.00003   0.00007   0.00010   1.71257
   A26        1.91120  -0.00001   0.00007  -0.00016  -0.00010   1.91110
   A27        1.92221   0.00000  -0.00003   0.00004   0.00001   1.92222
   A28        1.96550  -0.00001  -0.00006  -0.00007  -0.00013   1.96537
   A29        2.04081   0.00000   0.00004   0.00003   0.00007   2.04088
   A30        1.90160   0.00000  -0.00003   0.00007   0.00004   1.90164
    D1       -2.95638   0.00001   0.00007   0.00036   0.00043  -2.95596
    D2       -0.84698   0.00000   0.00010   0.00043   0.00053  -0.84645
    D3        1.17304   0.00001   0.00005   0.00047   0.00052   1.17356
    D4       -0.80262   0.00000   0.00009   0.00024   0.00033  -0.80229
    D5        1.30678   0.00000   0.00013   0.00031   0.00044   1.30722
    D6       -2.95638   0.00001   0.00007   0.00036   0.00043  -2.95596
    D7        1.30678   0.00000   0.00013   0.00031   0.00044   1.30722
    D8       -2.86701   0.00000   0.00016   0.00039   0.00054  -2.86646
    D9       -0.84698   0.00000   0.00010   0.00043   0.00053  -0.84645
   D10        2.97563   0.00000  -0.00011  -0.00013  -0.00024   2.97539
   D11        0.92392   0.00001  -0.00008  -0.00003  -0.00011   0.92381
   D12       -1.16686   0.00001  -0.00006  -0.00004  -0.00010  -1.16696
   D13        0.82570   0.00000  -0.00008  -0.00016  -0.00024   0.82546
   D14       -1.22601   0.00001  -0.00004  -0.00007  -0.00011  -1.22612
   D15        2.96640   0.00001  -0.00003  -0.00008  -0.00010   2.96629
   D16       -1.29743  -0.00001  -0.00013  -0.00028  -0.00041  -1.29784
   D17        2.93405   0.00000  -0.00010  -0.00018  -0.00028   2.93377
   D18        0.84327   0.00000  -0.00008  -0.00019  -0.00027   0.84300
   D19        1.53562  -0.00002  -0.00006  -0.00009  -0.00015   1.53548
   D20       -0.76720  -0.00001  -0.00010  -0.00004  -0.00014  -0.76734
   D21       -0.76720  -0.00001  -0.00010  -0.00004  -0.00014  -0.76734
   D22       -3.07002   0.00000  -0.00015   0.00001  -0.00013  -3.07015
   D23       -1.16683   0.00001   0.00006   0.00011   0.00016  -1.16667
   D24        0.84265   0.00000   0.00012  -0.00006   0.00006   0.84271
   D25        3.06480   0.00000   0.00005   0.00000   0.00005   3.06485
   D26        1.16686   0.00001   0.00009   0.00012   0.00021   1.16707
   D27       -3.10685   0.00000   0.00015  -0.00005   0.00010  -3.10674
   D28       -0.88470   0.00000   0.00008   0.00001   0.00010  -0.88460
   D29       -1.16682   0.00001   0.00005   0.00009   0.00015  -1.16668
   D30        1.16687   0.00001   0.00008   0.00011   0.00019   1.16706
   D31        0.84266   0.00000   0.00012  -0.00007   0.00005   0.84270
   D32       -3.10684   0.00000   0.00015  -0.00006   0.00009  -3.10675
   D33        3.06480   0.00000   0.00005  -0.00001   0.00004   3.06484
   D34       -0.88469   0.00000   0.00008   0.00000   0.00008  -0.88460
   D35        0.82569   0.00000  -0.00008  -0.00015  -0.00023   0.82546
   D36       -1.29744  -0.00001  -0.00013  -0.00026  -0.00039  -1.29783
   D37        2.97562   0.00000  -0.00011  -0.00012  -0.00023   2.97539
   D38       -1.22602   0.00001  -0.00004  -0.00006  -0.00010  -1.22612
   D39        2.93404   0.00000  -0.00010  -0.00017  -0.00027   2.93377
   D40        0.92391   0.00001  -0.00008  -0.00002  -0.00010   0.92381
   D41        2.96639   0.00001  -0.00003  -0.00007  -0.00009   2.96630
   D42        0.84326   0.00000  -0.00008  -0.00018  -0.00026   0.84300
   D43       -1.16686   0.00001  -0.00006  -0.00003  -0.00009  -1.16696
         Item               Value     Threshold  Converged?
 Maximum Force            0.000037     0.000450     YES
 RMS     Force            0.000009     0.000300     YES
 Maximum Displacement     0.000676     0.001800     YES
 RMS     Displacement     0.000174     0.001200     YES
 Predicted change in Energy=-3.400852D-08
 Optimization completed.
    -- Stationary point found.
                           ----------------------------
                           !   Optimized Parameters   !
                           ! (Angstroms and Degrees)  !
 --------------------------                            --------------------------
 ! Name  Definition              Value          Derivative Info.                !
 --------------------------------------------------------------------------------
 ! R1    R(1,2)                  1.0975         -DE/DX =    0.0                 !
 ! R2    R(2,6)                  1.5577         -DE/DX =    0.0                 !
 ! R3    R(2,7)                  1.5966         -DE/DX =    0.0                 !
 ! R4    R(2,13)                 1.0972         -DE/DX =    0.0                 !
 ! R5    R(3,5)                  1.3555         -DE/DX =    0.0                 !
 ! R6    R(3,7)                  1.5011         -DE/DX =    0.0                 !
 ! R7    R(3,8)                  1.0955         -DE/DX =    0.0                 !
 ! R8    R(4,5)                  1.5011         -DE/DX =    0.0                 !
 ! R9    R(4,6)                  1.5966         -DE/DX =    0.0                 !
 ! R10   R(4,9)                  1.0959         -DE/DX =    0.0                 !
 ! R11   R(4,14)                 1.0965         -DE/DX =    0.0                 !
 ! R12   R(5,10)                 1.0955         -DE/DX =    0.0                 !
 ! R13   R(6,11)                 1.0972         -DE/DX =    0.0                 !
 ! R14   R(6,15)                 1.0975         -DE/DX =    0.0                 !
 ! R15   R(7,12)                 1.0959         -DE/DX =    0.0                 !
 ! R16   R(7,16)                 1.0965         -DE/DX =    0.0                 !
 ! A1    A(1,2,6)              108.8945         -DE/DX =    0.0                 !
 ! A2    A(1,2,7)              109.3103         -DE/DX =    0.0                 !
 ! A3    A(1,2,13)             106.5093         -DE/DX =    0.0                 !
 ! A4    A(6,2,7)              115.5006         -DE/DX =    0.0                 !
 ! A5    A(6,2,13)             108.8551         -DE/DX =    0.0                 !
 ! A6    A(7,2,13)             107.397          -DE/DX =    0.0                 !
 ! A7    A(5,3,7)              111.8845         -DE/DX =    0.0                 !
 ! A8    A(5,3,8)              116.4654         -DE/DX =    0.0                 !
 ! A9    A(7,3,8)              112.8987         -DE/DX =    0.0                 !
 ! A10   A(5,4,6)               98.1174         -DE/DX =    0.0                 !
 ! A11   A(5,4,9)              112.6148         -DE/DX =    0.0                 !
 ! A12   A(5,4,14)             116.9298         -DE/DX =    0.0                 !
 ! A13   A(6,4,9)              109.5035         -DE/DX =    0.0                 !
 ! A14   A(6,4,14)             110.1345         -DE/DX =    0.0                 !
 ! A15   A(9,4,14)             108.9538         -DE/DX =    0.0                 !
 ! A16   A(3,5,4)              111.8846         -DE/DX =    0.0                 !
 ! A17   A(3,5,10)             116.4653         -DE/DX =    0.0                 !
 ! A18   A(4,5,10)             112.8987         -DE/DX =    0.0                 !
 ! A19   A(2,6,4)              115.5007         -DE/DX =    0.0                 !
 ! A20   A(2,6,11)             108.8551         -DE/DX =    0.0                 !
 ! A21   A(2,6,15)             108.8944         -DE/DX =    0.0                 !
 ! A22   A(4,6,11)             107.3969         -DE/DX =    0.0                 !
 ! A23   A(4,6,15)             109.3103         -DE/DX =    0.0                 !
 ! A24   A(11,6,15)            106.5093         -DE/DX =    0.0                 !
 ! A25   A(2,7,3)               98.1172         -DE/DX =    0.0                 !
 ! A26   A(2,7,12)             109.5036         -DE/DX =    0.0                 !
 ! A27   A(2,7,16)             110.1345         -DE/DX =    0.0                 !
 ! A28   A(3,7,12)             112.6149         -DE/DX =    0.0                 !
 ! A29   A(3,7,16)             116.9297         -DE/DX =    0.0                 !
 ! A30   A(12,7,16)            108.9538         -DE/DX =    0.0                 !
 ! D1    D(1,2,6,4)           -169.3883         -DE/DX =    0.0                 !
 ! D2    D(1,2,6,11)           -48.5286         -DE/DX =    0.0                 !
 ! D3    D(1,2,6,15)            67.2103         -DE/DX =    0.0                 !
 ! D4    D(7,2,6,4)            -45.9869         -DE/DX =    0.0                 !
 ! D5    D(7,2,6,11)            74.8728         -DE/DX =    0.0                 !
 ! D6    D(7,2,6,15)          -169.3883         -DE/DX =    0.0                 !
 ! D7    D(13,2,6,4)            74.8728         -DE/DX =    0.0                 !
 ! D8    D(13,2,6,11)         -164.2675         -DE/DX =    0.0                 !
 ! D9    D(13,2,6,15)          -48.5286         -DE/DX =    0.0                 !
 ! D10   D(1,2,7,3)            170.491          -DE/DX =    0.0                 !
 ! D11   D(1,2,7,12)            52.9368         -DE/DX =    0.0                 !
 ! D12   D(1,2,7,16)           -66.8559         -DE/DX =    0.0                 !
 ! D13   D(6,2,7,3)             47.309          -DE/DX =    0.0                 !
 ! D14   D(6,2,7,12)           -70.2453         -DE/DX =    0.0                 !
 ! D15   D(6,2,7,16)           169.962          -DE/DX =    0.0                 !
 ! D16   D(13,2,7,3)           -74.3373         -DE/DX =    0.0                 !
 ! D17   D(13,2,7,12)          168.1085         -DE/DX =    0.0                 !
 ! D18   D(13,2,7,16)           48.3158         -DE/DX =    0.0                 !
 ! D19   D(7,3,5,4)             87.9847         -DE/DX =    0.0                 !
 ! D20   D(7,3,5,10)           -43.9573         -DE/DX =    0.0                 !
 ! D21   D(8,3,5,4)            -43.9572         -DE/DX =    0.0                 !
 ! D22   D(8,3,5,10)          -175.8991         -DE/DX =    0.0                 !
 ! D23   D(5,3,7,2)            -66.8547         -DE/DX =    0.0                 !
 ! D24   D(5,3,7,12)            48.2801         -DE/DX =    0.0                 !
 ! D25   D(5,3,7,16)           175.5999         -DE/DX =    0.0                 !
 ! D26   D(8,3,7,2)             66.8561         -DE/DX =    0.0                 !
 ! D27   D(8,3,7,12)          -178.0092         -DE/DX =    0.0                 !
 ! D28   D(8,3,7,16)           -50.6894         -DE/DX =    0.0                 !
 ! D29   D(6,4,5,3)            -66.8541         -DE/DX =    0.0                 !
 ! D30   D(6,4,5,10)            66.8567         -DE/DX =    0.0                 !
 ! D31   D(9,4,5,3)             48.2806         -DE/DX =    0.0                 !
 ! D32   D(9,4,5,10)          -178.0086         -DE/DX =    0.0                 !
 ! D33   D(14,4,5,3)           175.6003         -DE/DX =    0.0                 !
 ! D34   D(14,4,5,10)          -50.6889         -DE/DX =    0.0                 !
 ! D35   D(5,4,6,2)             47.3084         -DE/DX =    0.0                 !
 ! D36   D(5,4,6,11)           -74.3378         -DE/DX =    0.0                 !
 ! D37   D(5,4,6,15)           170.4905         -DE/DX =    0.0                 !
 ! D38   D(9,4,6,2)            -70.2457         -DE/DX =    0.0                 !
 ! D39   D(9,4,6,11)           168.108          -DE/DX =    0.0                 !
 ! D40   D(9,4,6,15)            52.9363         -DE/DX =    0.0                 !
 ! D41   D(14,4,6,2)           169.9616         -DE/DX =    0.0                 !
 ! D42   D(14,4,6,11)           48.3154         -DE/DX =    0.0                 !
 ! D43   D(14,4,6,15)          -66.8563         -DE/DX =    0.0                 !
 --------------------------------------------------------------------------------
 Lowest energy point so far.  Saving SCF results.
 GradGradGradGradGradGradGradGradGradGradGradGradGradGradGradGradGradGrad

 Largest change from initial coordinates is atom   11       0.004 Angstoms.
 Leave Link  103 at Wed Apr 20 15:07:32 2022, MaxMem=  2621440000 cpu:         0.4
 (Enter /mnt/opt/groups/app-gaussian//g09/l202.exe)
                          Input orientation:                          
 ---------------------------------------------------------------------
 Center     Atomic      Atomic             Coordinates (Angstroms)
 Number     Number       Type             X           Y           Z
 ---------------------------------------------------------------------
      1          1           0       -1.236508    1.991570   -0.296533
      2          6           0       -0.757705    1.126715    0.180300
      3          6           0       -0.584512   -1.201957    0.343016
      4          6           0        1.556719   -0.199855    0.208202
      5          6           0        0.584514   -1.201960   -0.343009
      6          6           0        0.757702    1.126718   -0.180301
      7          6           0       -1.556717   -0.199860   -0.208207
      8          1           0       -0.509542   -1.166862    1.435429
      9          1           0        1.654024   -0.262452    1.297961
     10          1           0        0.509543   -1.166875   -1.435423
     11          1           0        0.864556    1.268826   -1.263006
     12          1           0       -1.654014   -0.262460   -1.297967
     13          1           0       -0.864560    1.268820    1.263005
     14          1           0        2.558000   -0.181799   -0.238309
     15          1           0        1.236501    1.991573    0.296533
     16          1           0       -2.558000   -0.181805    0.238298
 ---------------------------------------------------------------------
                    Distance matrix (angstroms):
                    1          2          3          4          5
     1  H    0.000000
     2  C    1.097541   0.000000
     3  C    3.321556   2.340767   0.000000
     4  C    3.585975   2.667795   2.367964   0.000000
     5  C    3.676535   2.738271   1.355452   1.501076   0.000000
     6  C    2.176775   1.557720   2.738271   1.596609   2.340771
     7  C    2.216461   1.596608   1.501076   3.141159   2.367962
     8  H    3.674760   2.626296   1.095545   2.590487   2.088309
     9  H    3.997274   2.999231   2.608761   1.095884   2.172398
    10  H    3.784381   3.078480   2.088308   2.175594   1.095545
    11  H    2.422994   2.176019   3.283881   2.191020   2.651339
    12  H    2.501566   2.217758   2.172398   3.547009   2.608757
    13  H    1.758656   1.097206   2.651330   3.021955   3.283877
    14  H    4.373239   3.589059   3.354705   1.096477   2.224037
    15  H    2.543129   2.176775   3.676532   2.216462   3.321559
    16  H    2.599220   2.226354   2.224035   4.114869   3.354702
                    6          7          8          9         10
     6  C    0.000000
     7  C    2.667793   0.000000
     8  H    3.078474   2.175594   0.000000
     9  H    2.217757   3.547015   2.349015   0.000000
    10  H    2.626306   2.590484   3.046363   3.098259   0.000000
    11  H    1.097206   3.021953   3.886164   3.086523   2.467469
    12  H    2.999227   1.095884   3.098260   4.204992   2.349009
    13  H    2.176019   2.191020   2.467451   2.947759   3.886166
    14  H    2.226355   4.114867   3.630643   1.784322   2.568976
    15  H    1.097541   3.585974   3.784371   2.501562   3.674771
    16  H    3.589058   1.096477   2.568976   4.344023   3.630637
                   11         12         13         14         15
    11  H    0.000000
    12  H    2.947754   0.000000
    13  H    3.061139   3.086525   0.000000
    14  H    2.453991   4.344013   4.009010   0.000000
    15  H    1.758655   3.997271   2.422994   2.599224   0.000000
    16  H    4.009007   1.784322   2.453992   5.138153   4.373238
                   16
    16  H    0.000000
 Stoichiometry    C6H10
 Framework group  C1[X(C6H10)]
 Deg. of freedom    42
 Full point group                 C1      NOp   1
 RotChk:  IX=0 Diff= 2.10D-15
 Largest Abelian subgroup         C1      NOp   1
 Largest concise Abelian subgroup C1      NOp   1
                         Standard orientation:                         
 ---------------------------------------------------------------------
 Center     Atomic      Atomic             Coordinates (Angstroms)
 Number     Number       Type             X           Y           Z
 ---------------------------------------------------------------------
      1          1           0       -1.236506    1.991629   -0.296532
      2          6           0       -0.757704    1.126774    0.180300
      3          6           0       -0.584513   -1.201899    0.343016
      4          6           0        1.556719   -0.199799    0.208202
      5          6           0        0.584512   -1.201902   -0.343009
      6          6           0        0.757702    1.126775   -0.180301
      7          6           0       -1.556717   -0.199801   -0.208207
      8          1           0       -0.509543   -1.166803    1.435430
      9          1           0        1.654024   -0.262396    1.297962
     10          1           0        0.509542   -1.166818   -1.435423
     11          1           0        0.864557    1.268883   -1.263006
     12          1           0       -1.654015   -0.262401   -1.297967
     13          1           0       -0.864559    1.268879    1.263005
     14          1           0        2.558000   -0.181743   -0.238309
     15          1           0        1.236503    1.991630    0.296534
     16          1           0       -2.558001   -0.181745    0.238298
 ---------------------------------------------------------------------
 Rotational constants (GHZ):      5.2721517      4.2236361      2.7449389
 Leave Link  202 at Wed Apr 20 15:07:32 2022, MaxMem=  2621440000 cpu:         0.1
 (Enter /mnt/opt/groups/app-gaussian//g09/l601.exe)
 Copying SCF densities to generalized density rwf, IOpCl= 0 IROHF=0.

 **********************************************************************

            Population analysis using the SCF density.

 **********************************************************************

 Orbital symmetries:
       Occupied  (A) (A) (A) (A) (A) (A) (A) (A) (A) (A) (A) (A)
                 (A) (A) (A) (A) (A) (A) (A) (A) (A) (A) (A)
       Virtual   (A) (A) (A) (A) (A) (A) (A) (A) (A) (A) (A) (A)
                 (A) (A) (A) (A) (A) (A) (A) (A) (A) (A) (A) (A)
                 (A) (A) (A) (A) (A) (A) (A) (A) (A) (A) (A) (A)
                 (A) (A) (A) (A) (A) (A) (A) (A) (A) (A) (A) (A)
                 (A) (A) (A) (A) (A) (A) (A) (A) (A) (A) (A) (A)
                 (A) (A) (A) (A) (A) (A) (A) (A) (A) (A) (A) (A)
                 (A) (A) (A) (A) (A) (A) (A) (A) (A) (A) (A) (A)
                 (A) (A) (A) (A) (A) (A) (A) (A) (A) (A) (A) (A)
                 (A) (A) (A) (A) (A) (A) (A) (A) (A) (A) (A) (A)
                 (A) (A) (A) (A) (A) (A) (A) (A) (A)
 The electronic state is 1-A.
 Alpha  occ. eigenvalues --  -10.19487 -10.19487 -10.19109 -10.19091 -10.17350
 Alpha  occ. eigenvalues --  -10.17274  -0.83794  -0.73800  -0.72685  -0.60641
 Alpha  occ. eigenvalues --   -0.57854  -0.54985  -0.45057  -0.44540  -0.43643
 Alpha  occ. eigenvalues --   -0.42605  -0.36820  -0.35579  -0.34054  -0.33878
 Alpha  occ. eigenvalues --   -0.33447  -0.32299  -0.19799
 Alpha virt. eigenvalues --   -0.02608   0.09850   0.10428   0.12816   0.14729
 Alpha virt. eigenvalues --    0.15440   0.17224   0.17518   0.18063   0.18890
 Alpha virt. eigenvalues --    0.19467   0.21625   0.21942   0.25921   0.26846
 Alpha virt. eigenvalues --    0.31794   0.37393   0.50870   0.51495   0.52602
 Alpha virt. eigenvalues --    0.55122   0.56180   0.57679   0.59667   0.60347
 Alpha virt. eigenvalues --    0.61336   0.65598   0.67246   0.68200   0.74614
 Alpha virt. eigenvalues --    0.74774   0.78459   0.80423   0.82591   0.84652
 Alpha virt. eigenvalues --    0.86361   0.87002   0.89365   0.89500   0.91589
 Alpha virt. eigenvalues --    0.91631   0.93253   0.94024   1.02251   1.03088
 Alpha virt. eigenvalues --    1.05880   1.24075   1.27916   1.32585   1.33342
 Alpha virt. eigenvalues --    1.39104   1.50979   1.53809   1.55352   1.61979
 Alpha virt. eigenvalues --    1.62441   1.69240   1.72793   1.74224   1.82849
 Alpha virt. eigenvalues --    1.84265   1.88269   1.88720   1.95421   1.96566
 Alpha virt. eigenvalues --    2.03559   2.05252   2.07333   2.07785   2.11356
 Alpha virt. eigenvalues --    2.12980   2.14800   2.16872   2.19445   2.21246
 Alpha virt. eigenvalues --    2.26130   2.26987   2.30840   2.30861   2.33970
 Alpha virt. eigenvalues --    2.40191   2.41538   2.43395   2.44091   2.48942
 Alpha virt. eigenvalues --    2.53981   2.54479   2.59589   2.62182   2.66230
 Alpha virt. eigenvalues --    2.67714   2.71439   2.73574   2.79738   2.83428
 Alpha virt. eigenvalues --    2.83462   2.87120   2.87917   2.91240   2.93160
 Alpha virt. eigenvalues --    2.97069   3.19441   3.27444   3.30126   3.30470
 Alpha virt. eigenvalues --    3.41778   3.44379   3.46494   3.48825   3.51368
 Alpha virt. eigenvalues --    3.53723   4.26666   4.41497   4.42057   4.64770
 Alpha virt. eigenvalues --    4.71180   4.72817
          Condensed to atoms (all electrons):
               1          2          3          4          5          6
     1  H    0.626998   0.359568   0.005969   0.003366   0.003489  -0.030002
     2  C    0.359568   5.015621  -0.071256  -0.036817  -0.052222   0.393973
     3  C    0.005969  -0.071256   4.990530  -0.060667   0.623275  -0.052222
     4  C    0.003366  -0.036817  -0.060667   4.953911   0.383449   0.369157
     5  C    0.003489  -0.052222   0.623275   0.383449   4.990529  -0.071256
     6  C   -0.030002   0.393973  -0.052222   0.369157  -0.071256   5.015621
     7  C   -0.030078   0.369157   0.383449  -0.002511  -0.060667  -0.036817
     8  H    0.000134  -0.007523   0.380765  -0.013307  -0.054073  -0.003294
     9  H   -0.000002  -0.003700  -0.005613   0.373097  -0.034439  -0.036862
    10  H    0.000121  -0.003294  -0.054073  -0.062617   0.380765  -0.007522
    11  H   -0.005370  -0.042832  -0.000332  -0.038430  -0.003011   0.377520
    12  H   -0.004327  -0.036862  -0.034439  -0.000109  -0.005613  -0.003700
    13  H   -0.034330   0.377520  -0.003011  -0.001374  -0.000332  -0.042832
    14  H   -0.000066   0.003085   0.007765   0.357135  -0.026012  -0.044697
    15  H    0.002535  -0.030002   0.003489  -0.030077   0.005969   0.359568
    16  H    0.001822  -0.044697  -0.026012  -0.000378   0.007765   0.003085
               7          8          9         10         11         12
     1  H   -0.030078   0.000134  -0.000002   0.000121  -0.005370  -0.004327
     2  C    0.369157  -0.007523  -0.003700  -0.003294  -0.042832  -0.036862
     3  C    0.383449   0.380765  -0.005613  -0.054073  -0.000332  -0.034439
     4  C   -0.002511  -0.013307   0.373097  -0.062617  -0.038430  -0.000109
     5  C   -0.060667  -0.054073  -0.034439   0.380765  -0.003011  -0.005613
     6  C   -0.036817  -0.003294  -0.036862  -0.007522   0.377520  -0.003700
     7  C    4.953911  -0.062617  -0.000109  -0.013308  -0.001374   0.373097
     8  H   -0.062617   0.658383   0.008484   0.007793   0.000261   0.005750
     9  H   -0.000109   0.008484   0.619287   0.005750   0.005205   0.000099
    10  H   -0.013308   0.007793   0.005750   0.658383   0.005529   0.008484
    11  H   -0.001374   0.000261   0.005205   0.005529   0.631427   0.002655
    12  H    0.373097   0.005750   0.000099   0.008484   0.002655   0.619286
    13  H   -0.038430   0.005529   0.002655   0.000261   0.005785   0.005204
    14  H   -0.000378   0.000435  -0.033125  -0.001268  -0.004215   0.000025
    15  H    0.003366   0.000121  -0.004328   0.000134  -0.034330  -0.000002
    16  H    0.357135  -0.001268   0.000025   0.000435  -0.000024  -0.033125
              13         14         15         16
     1  H   -0.034330  -0.000066   0.002535   0.001822
     2  C    0.377520   0.003085  -0.030002  -0.044697
     3  C   -0.003011   0.007765   0.003489  -0.026012
     4  C   -0.001374   0.357135  -0.030077  -0.000378
     5  C   -0.000332  -0.026012   0.005969   0.007765
     6  C   -0.042832  -0.044697   0.359568   0.003085
     7  C   -0.038430  -0.000378   0.003366   0.357135
     8  H    0.005529   0.000435   0.000121  -0.001268
     9  H    0.002655  -0.033125  -0.004328   0.000025
    10  H    0.000261  -0.001268   0.000134   0.000435
    11  H    0.005785  -0.004215  -0.034330  -0.000024
    12  H    0.005204   0.000025  -0.000002  -0.033125
    13  H    0.631427  -0.000024  -0.005370  -0.004215
    14  H   -0.000024   0.648047   0.001822   0.000020
    15  H   -0.005370   0.001822   0.626998  -0.000066
    16  H   -0.004215   0.000020  -0.000066   0.648048
 Mulliken charges:
               1
     1  H    0.100175
     2  C   -0.189720
     3  C   -0.087617
     4  C   -0.193827
     5  C   -0.087616
     6  C   -0.189720
     7  C   -0.193826
     8  H    0.074426
     9  H    0.103577
    10  H    0.074426
    11  H    0.101536
    12  H    0.103577
    13  H    0.101536
    14  H    0.091450
    15  H    0.100175
    16  H    0.091450
 Sum of Mulliken charges =   0.00000
 Mulliken charges with hydrogens summed into heavy atoms:
               1
     2  C    0.011990
     3  C   -0.013191
     4  C    0.001201
     5  C   -0.013191
     6  C    0.011990
     7  C    0.001201
 Electronic spatial extent (au):  <R**2>=            529.8285
 Charge=              0.0000 electrons
 Dipole moment (field-independent basis, Debye):
    X=              0.0000    Y=              1.4851    Z=              0.0000  Tot=              1.4851
 Quadrupole moment (field-independent basis, Debye-Ang):
   XX=            -37.9057   YY=            -41.6096   ZZ=            -36.9409
   XY=              0.0000   XZ=              0.1285   YZ=              0.0000
 Traceless Quadrupole moment (field-independent basis, Debye-Ang):
   XX=              0.9130   YY=             -2.7909   ZZ=              1.8778
   XY=              0.0000   XZ=              0.1285   YZ=              0.0000
 Octapole moment (field-independent basis, Debye-Ang**2):
  XXX=              0.0000  YYY=             10.3895  ZZZ=              0.0000  XYY=              0.0000
  XXY=              2.3122  XXZ=              0.0000  XZZ=              0.0000  YZZ=             -0.0394
  YYZ=              0.0000  XYZ=              0.2172
 Hexadecapole moment (field-independent basis, Debye-Ang**3):
 XXXX=           -349.1880 YYYY=           -294.1496 ZZZZ=            -97.1170 XXXY=              0.0000
 XXXZ=             -1.7153 YYYX=              0.0000 YYYZ=              0.0001 ZZZX=              0.9725
 ZZZY=              0.0001 XXYY=           -108.6135 XXZZ=            -74.8117 YYZZ=            -62.6995
 XXYZ=              0.0000 YYXZ=              1.5990 ZZXY=              0.0000
 N-N= 2.386313662865D+02 E-N=-1.019237250101D+03  KE= 2.322488673810D+02
 No NMR shielding tensors so no spin-rotation constants.
 Leave Link  601 at Wed Apr 20 15:07:32 2022, MaxMem=  2621440000 cpu:         2.9
 (Enter /mnt/opt/groups/app-gaussian//g09/l9999.exe)
 1\1\GINC-WN26009\FOpt\RB3LYP\6-31G(d,p)\C6H10\PWASIUK\20-Apr-2022\0\\#
 p opt freq b3lyp/6-31g(d,p) empiricaldispersion=gd3 int=(grid=ultrafin
 e,acc2e=12) scf=(maxcyc=500,ferm,novaracc,noincfoc,intrep)\\Title Card
  Required\\0,1\H,-1.2365079907,1.9915698338,-0.2965327559\C,-0.7577050
 244,1.1267152768,0.1803000123\C,-0.5845115419,-1.2019572941,0.34301552
 01\C,1.5567192981,-0.1998553653,0.2082017704\C,0.5845136693,-1.2019596
 863,-0.3430093354\C,0.7577015997,1.1267180285,-0.1803014174\C,-1.55671
 65811,-0.1998598326,-0.208206987\H,-0.5095420079,-1.1668615841,1.43542
 9264\H,1.6540240376,-0.2624517662,1.2979612431\H,0.5095429431,-1.16687
 54438,-1.4354232867\H,0.8645560951,1.2688263198,-1.2630058246\H,-1.654
 0142129,-0.2624600133,-1.2979671036\H,-0.8645599331,1.2688204902,1.263
 0048395\H,2.5580004253,-0.1817989163,-0.2383093026\H,1.2365014003,1.99
 15733579,0.2965332067\H,-2.5580001765,-0.181805405,0.2382981569\\Versi
 on=ES64L-G09RevD.01\State=1-A\HF=-234.5870492\RMSD=3.899e-09\RMSF=2.04
 0e-05\Dipole=-0.0000006,0.584275,-0.0000019\Quadrupole=0.6788269,-2.07
 49573,1.3961304,0.0000016,0.0955201,0.0000145\PG=C01 [X(C6H10)]\\@


 I WANT IT ALL - RICH, THIN, AND CHOCOLATE.
 Leave Link 9999 at Wed Apr 20 15:07:32 2022, MaxMem=  2621440000 cpu:         0.4
 Job cpu time:       0 days  0 hours 10 minutes 48.0 seconds.
 File lengths (MBytes):  RWF=     10 Int=      0 D2E=      0 Chk=      3 Scr=      1
 Normal termination of Gaussian 09 at Wed Apr 20 15:07:32 2022.
 (Enter /mnt/opt/groups/app-gaussian//g09/l1.exe)
 Link1:  Proceeding to internal job step number  2.
 ----------------------------------------------------------------------
 #P Geom=AllCheck Guess=TCheck SCRF=Check GenChk RB3LYP/6-31G(d,p) Freq
 ----------------------------------------------------------------------
 1/10=4,29=7,30=1,38=1,40=1/1,3;
 2/12=2,40=1/2;
 3/5=1,6=6,7=101,11=2,14=-4,16=1,25=1,30=1,70=2,71=2,74=-5,75=-5,116=1,124=31,140=1/1,2,3;
 4/5=101/1;
 5/5=100002,7=500,17=20,22=13,38=1,87=12,98=1/2;
 8/6=4,10=90,11=11,87=12/1;
 11/6=1,8=1,9=11,15=111,16=1,87=12/1,2,10;
 10/6=1,87=12/2;
 6/7=2,8=2,9=2,10=2,18=1,28=1/1;
 7/8=1,10=1,25=1,87=12/1,2,3,16;
 1/10=4,30=1/3;
 99//99;
 Leave Link    1 at Wed Apr 20 15:07:32 2022, MaxMem=  2621440000 cpu:         0.8
 (Enter /mnt/opt/groups/app-gaussian//g09/l101.exe)
 Structure from the checkpoint file:  "/scratch/8009931.torquesrv1.cis.gov.pl/Gau-33621.chk"
 -------------------
 Title Card Required
 -------------------
 Charge =  0 Multiplicity = 1
 Redundant internal coordinates found in file.
 H,0,-1.2365079907,1.9915698338,-0.2965327559
 C,0,-0.7577050244,1.1267152768,0.1803000123
 C,0,-0.5845115419,-1.2019572941,0.3430155201
 C,0,1.5567192981,-0.1998553653,0.2082017704
 C,0,0.5845136693,-1.2019596863,-0.3430093354
 C,0,0.7577015997,1.1267180285,-0.1803014174
 C,0,-1.5567165811,-0.1998598326,-0.208206987
 H,0,-0.5095420079,-1.1668615841,1.435429264
 H,0,1.6540240376,-0.2624517662,1.2979612431
 H,0,0.5095429431,-1.1668754438,-1.4354232867
 H,0,0.8645560951,1.2688263198,-1.2630058246
 H,0,-1.6540142129,-0.2624600133,-1.2979671036
 H,0,-0.8645599331,1.2688204902,1.2630048395
 H,0,2.5580004253,-0.1817989163,-0.2383093026
 H,0,1.2365014003,1.9915733579,0.2965332067
 H,0,-2.5580001765,-0.181805405,0.2382981569
 Recover connectivity data from disk.
 NAtoms=     16 NQM=       16 NQMF=       0 NMMI=      0 NMMIF=      0
                NMic=       0 NMicF=      0.
                    Isotopes and Nuclear Properties:
 (Nuclear quadrupole moments (NQMom) in fm**2, nuclear magnetic moments (NMagM)
  in nuclear magnetons)

  Atom         1           2           3           4           5           6           7           8           9          10
 IAtWgt=           1          12          12          12          12          12          12           1           1           1
 AtmWgt=   1.0078250  12.0000000  12.0000000  12.0000000  12.0000000  12.0000000  12.0000000   1.0078250   1.0078250   1.0078250
 NucSpn=           1           0           0           0           0           0           0           1           1           1
 AtZEff=  -1.0000000  -3.6000000  -3.6000000  -3.6000000  -3.6000000  -3.6000000  -3.6000000  -1.0000000  -1.0000000  -1.0000000
 NQMom=    0.0000000   0.0000000   0.0000000   0.0000000   0.0000000   0.0000000   0.0000000   0.0000000   0.0000000   0.0000000
 NMagM=    2.7928460   0.0000000   0.0000000   0.0000000   0.0000000   0.0000000   0.0000000   2.7928460   2.7928460   2.7928460
 AtZNuc=   1.0000000   6.0000000   6.0000000   6.0000000   6.0000000   6.0000000   6.0000000   1.0000000   1.0000000   1.0000000

  Atom        11          12          13          14          15          16
 IAtWgt=           1           1           1           1           1           1
 AtmWgt=   1.0078250   1.0078250   1.0078250   1.0078250   1.0078250   1.0078250
 NucSpn=           1           1           1           1           1           1
 AtZEff=  -1.0000000  -1.0000000  -1.0000000  -1.0000000  -1.0000000  -1.0000000
 NQMom=    0.0000000   0.0000000   0.0000000   0.0000000   0.0000000   0.0000000
 NMagM=    2.7928460   2.7928460   2.7928460   2.7928460   2.7928460   2.7928460
 AtZNuc=   1.0000000   1.0000000   1.0000000   1.0000000   1.0000000   1.0000000
 Leave Link  101 at Wed Apr 20 15:07:33 2022, MaxMem=  2621440000 cpu:         6.5
 (Enter /mnt/opt/groups/app-gaussian//g09/l103.exe)

 GradGradGradGradGradGradGradGradGradGradGradGradGradGradGradGradGradGrad
 Berny optimization.
 Initialization pass.
                           ----------------------------
                           !    Initial Parameters    !
                           ! (Angstroms and Degrees)  !
 --------------------------                            --------------------------
 ! Name  Definition              Value          Derivative Info.                !
 --------------------------------------------------------------------------------
 ! R1    R(1,2)                  1.0975         calculate D2E/DX2 analytically  !
 ! R2    R(2,6)                  1.5577         calculate D2E/DX2 analytically  !
 ! R3    R(2,7)                  1.5966         calculate D2E/DX2 analytically  !
 ! R4    R(2,13)                 1.0972         calculate D2E/DX2 analytically  !
 ! R5    R(3,5)                  1.3555         calculate D2E/DX2 analytically  !
 ! R6    R(3,7)                  1.5011         calculate D2E/DX2 analytically  !
 ! R7    R(3,8)                  1.0955         calculate D2E/DX2 analytically  !
 ! R8    R(4,5)                  1.5011         calculate D2E/DX2 analytically  !
 ! R9    R(4,6)                  1.5966         calculate D2E/DX2 analytically  !
 ! R10   R(4,9)                  1.0959         calculate D2E/DX2 analytically  !
 ! R11   R(4,14)                 1.0965         calculate D2E/DX2 analytically  !
 ! R12   R(5,10)                 1.0955         calculate D2E/DX2 analytically  !
 ! R13   R(6,11)                 1.0972         calculate D2E/DX2 analytically  !
 ! R14   R(6,15)                 1.0975         calculate D2E/DX2 analytically  !
 ! R15   R(7,12)                 1.0959         calculate D2E/DX2 analytically  !
 ! R16   R(7,16)                 1.0965         calculate D2E/DX2 analytically  !
 ! A1    A(1,2,6)              108.8945         calculate D2E/DX2 analytically  !
 ! A2    A(1,2,7)              109.3103         calculate D2E/DX2 analytically  !
 ! A3    A(1,2,13)             106.5093         calculate D2E/DX2 analytically  !
 ! A4    A(6,2,7)              115.5006         calculate D2E/DX2 analytically  !
 ! A5    A(6,2,13)             108.8551         calculate D2E/DX2 analytically  !
 ! A6    A(7,2,13)             107.397          calculate D2E/DX2 analytically  !
 ! A7    A(5,3,7)              111.8845         calculate D2E/DX2 analytically  !
 ! A8    A(5,3,8)              116.4654         calculate D2E/DX2 analytically  !
 ! A9    A(7,3,8)              112.8987         calculate D2E/DX2 analytically  !
 ! A10   A(5,4,6)               98.1174         calculate D2E/DX2 analytically  !
 ! A11   A(5,4,9)              112.6148         calculate D2E/DX2 analytically  !
 ! A12   A(5,4,14)             116.9298         calculate D2E/DX2 analytically  !
 ! A13   A(6,4,9)              109.5035         calculate D2E/DX2 analytically  !
 ! A14   A(6,4,14)             110.1345         calculate D2E/DX2 analytically  !
 ! A15   A(9,4,14)             108.9538         calculate D2E/DX2 analytically  !
 ! A16   A(3,5,4)              111.8846         calculate D2E/DX2 analytically  !
 ! A17   A(3,5,10)             116.4653         calculate D2E/DX2 analytically  !
 ! A18   A(4,5,10)             112.8987         calculate D2E/DX2 analytically  !
 ! A19   A(2,6,4)              115.5007         calculate D2E/DX2 analytically  !
 ! A20   A(2,6,11)             108.8551         calculate D2E/DX2 analytically  !
 ! A21   A(2,6,15)             108.8944         calculate D2E/DX2 analytically  !
 ! A22   A(4,6,11)             107.3969         calculate D2E/DX2 analytically  !
 ! A23   A(4,6,15)             109.3103         calculate D2E/DX2 analytically  !
 ! A24   A(11,6,15)            106.5093         calculate D2E/DX2 analytically  !
 ! A25   A(2,7,3)               98.1172         calculate D2E/DX2 analytically  !
 ! A26   A(2,7,12)             109.5036         calculate D2E/DX2 analytically  !
 ! A27   A(2,7,16)             110.1345         calculate D2E/DX2 analytically  !
 ! A28   A(3,7,12)             112.6149         calculate D2E/DX2 analytically  !
 ! A29   A(3,7,16)             116.9297         calculate D2E/DX2 analytically  !
 ! A30   A(12,7,16)            108.9538         calculate D2E/DX2 analytically  !
 ! D1    D(1,2,6,4)           -169.3883         calculate D2E/DX2 analytically  !
 ! D2    D(1,2,6,11)           -48.5286         calculate D2E/DX2 analytically  !
 ! D3    D(1,2,6,15)            67.2103         calculate D2E/DX2 analytically  !
 ! D4    D(7,2,6,4)            -45.9869         calculate D2E/DX2 analytically  !
 ! D5    D(7,2,6,11)            74.8728         calculate D2E/DX2 analytically  !
 ! D6    D(7,2,6,15)          -169.3883         calculate D2E/DX2 analytically  !
 ! D7    D(13,2,6,4)            74.8728         calculate D2E/DX2 analytically  !
 ! D8    D(13,2,6,11)         -164.2675         calculate D2E/DX2 analytically  !
 ! D9    D(13,2,6,15)          -48.5286         calculate D2E/DX2 analytically  !
 ! D10   D(1,2,7,3)            170.491          calculate D2E/DX2 analytically  !
 ! D11   D(1,2,7,12)            52.9368         calculate D2E/DX2 analytically  !
 ! D12   D(1,2,7,16)           -66.8559         calculate D2E/DX2 analytically  !
 ! D13   D(6,2,7,3)             47.309          calculate D2E/DX2 analytically  !
 ! D14   D(6,2,7,12)           -70.2453         calculate D2E/DX2 analytically  !
 ! D15   D(6,2,7,16)           169.962          calculate D2E/DX2 analytically  !
 ! D16   D(13,2,7,3)           -74.3373         calculate D2E/DX2 analytically  !
 ! D17   D(13,2,7,12)          168.1085         calculate D2E/DX2 analytically  !
 ! D18   D(13,2,7,16)           48.3158         calculate D2E/DX2 analytically  !
 ! D19   D(7,3,5,4)             87.9847         calculate D2E/DX2 analytically  !
 ! D20   D(7,3,5,10)           -43.9573         calculate D2E/DX2 analytically  !
 ! D21   D(8,3,5,4)            -43.9572         calculate D2E/DX2 analytically  !
 ! D22   D(8,3,5,10)          -175.8991         calculate D2E/DX2 analytically  !
 ! D23   D(5,3,7,2)            -66.8547         calculate D2E/DX2 analytically  !
 ! D24   D(5,3,7,12)            48.2801         calculate D2E/DX2 analytically  !
 ! D25   D(5,3,7,16)           175.5999         calculate D2E/DX2 analytically  !
 ! D26   D(8,3,7,2)             66.8561         calculate D2E/DX2 analytically  !
 ! D27   D(8,3,7,12)          -178.0092         calculate D2E/DX2 analytically  !
 ! D28   D(8,3,7,16)           -50.6894         calculate D2E/DX2 analytically  !
 ! D29   D(6,4,5,3)            -66.8541         calculate D2E/DX2 analytically  !
 ! D30   D(6,4,5,10)            66.8567         calculate D2E/DX2 analytically  !
 ! D31   D(9,4,5,3)             48.2806         calculate D2E/DX2 analytically  !
 ! D32   D(9,4,5,10)          -178.0086         calculate D2E/DX2 analytically  !
 ! D33   D(14,4,5,3)           175.6003         calculate D2E/DX2 analytically  !
 ! D34   D(14,4,5,10)          -50.6889         calculate D2E/DX2 analytically  !
 ! D35   D(5,4,6,2)             47.3084         calculate D2E/DX2 analytically  !
 ! D36   D(5,4,6,11)           -74.3378         calculate D2E/DX2 analytically  !
 ! D37   D(5,4,6,15)           170.4905         calculate D2E/DX2 analytically  !
 ! D38   D(9,4,6,2)            -70.2457         calculate D2E/DX2 analytically  !
 ! D39   D(9,4,6,11)           168.108          calculate D2E/DX2 analytically  !
 ! D40   D(9,4,6,15)            52.9363         calculate D2E/DX2 analytically  !
 ! D41   D(14,4,6,2)           169.9616         calculate D2E/DX2 analytically  !
 ! D42   D(14,4,6,11)           48.3154         calculate D2E/DX2 analytically  !
 ! D43   D(14,4,6,15)          -66.8563         calculate D2E/DX2 analytically  !
 --------------------------------------------------------------------------------
 Trust Radius=3.00D-01 FncErr=1.00D-07 GrdErr=1.00D-07
 Number of steps in this run=      2 maximum allowed number of steps=      2.
 GradGradGradGradGradGradGradGradGradGradGradGradGradGradGradGradGradGrad

 Leave Link  103 at Wed Apr 20 15:07:33 2022, MaxMem=  2621440000 cpu:         0.2
 (Enter /mnt/opt/groups/app-gaussian//g09/l202.exe)
                          Input orientation:                          
 ---------------------------------------------------------------------
 Center     Atomic      Atomic             Coordinates (Angstroms)
 Number     Number       Type             X           Y           Z
 ---------------------------------------------------------------------
      1          1           0       -1.236508    1.991570   -0.296533
      2          6           0       -0.757705    1.126715    0.180300
      3          6           0       -0.584512   -1.201957    0.343016
      4          6           0        1.556719   -0.199855    0.208202
      5          6           0        0.584514   -1.201960   -0.343009
      6          6           0        0.757702    1.126718   -0.180301
      7          6           0       -1.556717   -0.199860   -0.208207
      8          1           0       -0.509542   -1.166862    1.435429
      9          1           0        1.654024   -0.262452    1.297961
     10          1           0        0.509543   -1.166875   -1.435423
     11          1           0        0.864556    1.268826   -1.263006
     12          1           0       -1.654014   -0.262460   -1.297967
     13          1           0       -0.864560    1.268820    1.263005
     14          1           0        2.558000   -0.181799   -0.238309
     15          1           0        1.236501    1.991573    0.296533
     16          1           0       -2.558000   -0.181805    0.238298
 ---------------------------------------------------------------------
                    Distance matrix (angstroms):
                    1          2          3          4          5
     1  H    0.000000
     2  C    1.097541   0.000000
     3  C    3.321556   2.340767   0.000000
     4  C    3.585975   2.667795   2.367964   0.000000
     5  C    3.676535   2.738271   1.355452   1.501076   0.000000
     6  C    2.176775   1.557720   2.738271   1.596609   2.340771
     7  C    2.216461   1.596608   1.501076   3.141159   2.367962
     8  H    3.674760   2.626296   1.095545   2.590487   2.088309
     9  H    3.997274   2.999231   2.608761   1.095884   2.172398
    10  H    3.784381   3.078480   2.088308   2.175594   1.095545
    11  H    2.422994   2.176019   3.283881   2.191020   2.651339
    12  H    2.501566   2.217758   2.172398   3.547009   2.608757
    13  H    1.758656   1.097206   2.651330   3.021955   3.283877
    14  H    4.373239   3.589059   3.354705   1.096477   2.224037
    15  H    2.543129   2.176775   3.676532   2.216462   3.321559
    16  H    2.599220   2.226354   2.224035   4.114869   3.354702
                    6          7          8          9         10
     6  C    0.000000
     7  C    2.667793   0.000000
     8  H    3.078474   2.175594   0.000000
     9  H    2.217757   3.547015   2.349015   0.000000
    10  H    2.626306   2.590484   3.046363   3.098259   0.000000
    11  H    1.097206   3.021953   3.886164   3.086523   2.467469
    12  H    2.999227   1.095884   3.098260   4.204992   2.349009
    13  H    2.176019   2.191020   2.467451   2.947759   3.886166
    14  H    2.226355   4.114867   3.630643   1.784322   2.568976
    15  H    1.097541   3.585974   3.784371   2.501562   3.674771
    16  H    3.589058   1.096477   2.568976   4.344023   3.630637
                   11         12         13         14         15
    11  H    0.000000
    12  H    2.947754   0.000000
    13  H    3.061139   3.086525   0.000000
    14  H    2.453991   4.344013   4.009010   0.000000
    15  H    1.758655   3.997271   2.422994   2.599224   0.000000
    16  H    4.009007   1.784322   2.453992   5.138153   4.373238
                   16
    16  H    0.000000
 Stoichiometry    C6H10
 Framework group  C1[X(C6H10)]
 Deg. of freedom    42
 Full point group                 C1      NOp   1
 RotChk:  IX=0 Diff= 1.39D-15
 Largest Abelian subgroup         C1      NOp   1
 Largest concise Abelian subgroup C1      NOp   1
                         Standard orientation:                         
 ---------------------------------------------------------------------
 Center     Atomic      Atomic             Coordinates (Angstroms)
 Number     Number       Type             X           Y           Z
 ---------------------------------------------------------------------
      1          1           0       -1.236506    1.991629   -0.296532
      2          6           0       -0.757704    1.126774    0.180300
      3          6           0       -0.584513   -1.201899    0.343016
      4          6           0        1.556719   -0.199799    0.208202
      5          6           0        0.584512   -1.201902   -0.343009
      6          6           0        0.757702    1.126775   -0.180301
      7          6           0       -1.556717   -0.199801   -0.208207
      8          1           0       -0.509543   -1.166803    1.435430
      9          1           0        1.654024   -0.262396    1.297962
     10          1           0        0.509542   -1.166818   -1.435423
     11          1           0        0.864557    1.268883   -1.263006
     12          1           0       -1.654015   -0.262401   -1.297967
     13          1           0       -0.864559    1.268879    1.263005
     14          1           0        2.558000   -0.181743   -0.238309
     15          1           0        1.236503    1.991630    0.296534
     16          1           0       -2.558001   -0.181745    0.238298
 ---------------------------------------------------------------------
 Rotational constants (GHZ):      5.2721517      4.2236361      2.7449389
 Leave Link  202 at Wed Apr 20 15:07:33 2022, MaxMem=  2621440000 cpu:         0.1
 (Enter /mnt/opt/groups/app-gaussian//g09/l301.exe)
 Standard basis: 6-31G(d,p) (6D, 7F)
 Ernie: Thresh=  0.10000D-02 Tol=  0.10000D-05 Strict=F.
 There are   140 symmetry adapted cartesian basis functions of A   symmetry.
 There are   140 symmetry adapted basis functions of A   symmetry.
   140 basis functions,   238 primitive gaussians,   140 cartesian basis functions
    23 alpha electrons       23 beta electrons
       nuclear repulsion energy       238.6423529881 Hartrees.
 IExCor=  402 DFT=T Ex+Corr=B3LYP ExCW=0 ScaHFX=  0.200000
 ScaDFX=  0.800000  0.720000  1.000000  0.810000 ScalE2=  1.000000  1.000000
 IRadAn=      5 IRanWt=     -1 IRanGd=            0 ICorTp=0 IEmpDi=131
 NAtoms=   16 NActive=   16 NUniq=   16 SFac= 1.00D+00 NAtFMM=   60 NAOKFM=F Big=F
 Integral buffers will be    131072 words long.
 Raffenetti 2 integral format.
 Two-electron integral symmetry is turned on.
 R6Disp:  Grimme-D3 Dispersion energy=       -0.0109867016 Hartrees.
 Nuclear repulsion after empirical dispersion term =      238.6313662865 Hartrees.
 Leave Link  301 at Wed Apr 20 15:07:33 2022, MaxMem=  2621440000 cpu:         0.9
 (Enter /mnt/opt/groups/app-gaussian//g09/l302.exe)
 NPDir=0 NMtPBC=     1 NCelOv=     1 NCel=       1 NClECP=     1 NCelD=      1
         NCelK=      1 NCelE2=     1 NClLst=     1 CellRange=     0.0.
 One-electron integrals computed using PRISM.
 NBasis=   140 RedAO= T EigKep=  3.40D-03  NBF=   140
 NBsUse=   140 1.00D-06 EigRej= -1.00D+00 NBFU=   140
 Precomputing XC quadrature grid using
 IXCGrd= 4 IRadAn=           5 IRanWt=          -1 IRanGd=           0 AccXCQ= 0.00D+00.
 Generated NRdTot=       0 NPtTot=           0 NUsed=           0 NTot=          32
 NSgBfM=   140   140   140   140   140 MxSgAt=    16 MxSgA2=    16.
 Leave Link  302 at Wed Apr 20 15:07:34 2022, MaxMem=  2621440000 cpu:        11.2
 (Enter /mnt/opt/groups/app-gaussian//g09/l303.exe)
 DipDrv:  MaxL=1.
 Leave Link  303 at Wed Apr 20 15:07:34 2022, MaxMem=  2621440000 cpu:         0.5
 (Enter /mnt/opt/groups/app-gaussian//g09/l401.exe)
 Initial guess from the checkpoint file:  "/scratch/8009931.torquesrv1.cis.gov.pl/Gau-33621.chk"
 B after Tr=     0.000000    0.000000    0.000000
         Rot=    1.000000    0.000000    0.000000    0.000000 Ang=   0.00 deg.
 Guess basis will be translated and rotated to current coordinates.
 JPrj=2 DoOrth=T DoCkMO=T.
 Leave Link  401 at Wed Apr 20 15:07:34 2022, MaxMem=  2621440000 cpu:         7.2
 (Enter /mnt/opt/groups/app-gaussian//g09/l502.exe)
 Closed shell SCF:
 Using DIIS extrapolation, IDIIS=    10.
 Two-electron integrals replicated using symmetry.
 Keep R1 ints in memory in canonical form, NReq=50431617.
 IVT=      316692 IEndB=      316692 NGot=  2621440000 MDV=  2572409924
 LenX=  2572409924 LenY=  2572389883
 Requested convergence on RMS density matrix=1.00D-08 within 500 cycles.
 Requested convergence on MAX density matrix=1.00D-06.
 Requested convergence on             energy=1.00D-06.
 Level shift goal  0.100 maximum shift  0.100.
 No special actions if energy rises.
 Dynamic level shift is on during FON iterations.
 FoFCou: FMM=F IPFlag=           0 FMFlag=           0 FMFlg1=           0
         NFxFlg=           0 DoJE=F BraDBF=F KetDBF=F FulRan=T
         wScrn=  0.000000 ICntrl=     600 IOpCl=  0 I1Cent=           0 NGrid=           0
         NMat0=    1 NMatS0=   9870 NMatT0=    0 NMatD0=    1 NMtDS0=    0 NMtDT0=    0
 Symmetry not used in FoFCou.

 Cycle   1  Pass 1  IDiag  1:
 E= -234.587049153127    
 DIIS: error= 7.21D-09 at cycle   1 NSaved=   1.
 NSaved= 1 IEnMin= 1 EnMin= -234.587049153127     IErMin= 1 ErrMin= 7.21D-09
 ErrMax= 7.21D-09  0.00D+00 EMaxC= 1.00D+00 BMatC= 1.05D-14 BMatP= 1.05D-14
 IDIUse=1 WtCom= 1.00D+00 WtEn= 0.00D+00
 Coeff-Com:  0.100D+01
 Coeff:      0.100D+01
 Gap=     0.172 Goal=     0.100 Shift=    0.000
 RMSDP=2.22D-09 MaxDP=6.63D-08              OVMax= 1.49D-07

 SCF Done:  E(RB3LYP) =  -234.587049153     A.U. after    1 cycles
            NFock=  1  Conv=0.22D-08     -V/T= 2.0101
 KE= 2.322488672664D+02 PE=-1.019237249986D+03 EE= 3.137699672804D+02
 Leave Link  502 at Wed Apr 20 15:07:35 2022, MaxMem=  2621440000 cpu:        24.6
 (Enter /mnt/opt/groups/app-gaussian//g09/l801.exe)
 DoSCS=F DFT=T ScalE2(SS,OS)=  1.000000  1.000000
 Range of M.O.s used for correlation:     1   140
 NBasis=   140 NAE=    23 NBE=    23 NFC=     0 NFV=     0
 NROrb=    140 NOA=    23 NOB=    23 NVA=   117 NVB=   117
 Leave Link  801 at Wed Apr 20 15:07:36 2022, MaxMem=  2621440000 cpu:         0.3
 (Enter /mnt/opt/groups/app-gaussian//g09/l1101.exe)
 Using compressed storage, NAtomX=    16.
 Will process     17 centers per pass.
 R6Disp: Adding Grimme-D3 dispersion energy 1st derivatives to the gradient.
 Leave Link 1101 at Wed Apr 20 15:07:36 2022, MaxMem=  2621440000 cpu:        10.0
 (Enter /mnt/opt/groups/app-gaussian//g09/l1102.exe)
 Symmetrizing basis deriv contribution to polar:
 IMax=3 JMax=2 DiffMx= 0.00D+00
 Leave Link 1102 at Wed Apr 20 15:07:36 2022, MaxMem=  2621440000 cpu:         0.4
 (Enter /mnt/opt/groups/app-gaussian//g09/l1110.exe)
 Forming Gx(P) for the SCF density, NAtomX=    16.
 Integral derivatives from FoFJK, PRISM(SPDF).
 Do as many integral derivatives as possible in FoFJK.
 G2DrvN: MDV=    2621439768.
 G2DrvN: will do    17 centers at a time, making    1 passes.
 Calling FoFCou, ICntrl=  3107 FMM=F I1Cent=   0 AccDes= 1.00D-12.
 FoFJK:  IHMeth= 1 ICntrl=    3107 DoSepK=F KAlg= 0 I1Cent=   0 FoldK=F
 IRaf=         0 NMat=   1 IRICut=       1 DoRegI=T DoRafI=F ISym2E= 0.
 FoFCou: FMM=F IPFlag=           0 FMFlag=      100000 FMFlg1=           0
         NFxFlg=           0 DoJE=F BraDBF=F KetDBF=F FulRan=T
         wScrn=  0.000000 ICntrl=    3107 IOpCl=  0 I1Cent=           0 NGrid=           0
         NMat0=    1 NMatS0=      1 NMatT0=    0 NMatD0=    1 NMtDS0=    0 NMtDT0=    0
 Symmetry not used in FoFCou.
 End of G2Drv F.D. properties file   721 does not exist.
 End of G2Drv F.D. properties file   722 does not exist.
 End of G2Drv F.D. properties file   788 does not exist.
 Leave Link 1110 at Wed Apr 20 15:07:59 2022, MaxMem=  2621440000 cpu:       446.3
 (Enter /mnt/opt/groups/app-gaussian//g09/l1002.exe)
 Minotr:  Closed shell wavefunction.
          IDoAtm=1111111111111111
          Direct CPHF calculation.
          Differentiating once with respect to electric field.
                with respect to dipole field.
          Differentiating once with respect to nuclear coordinates.
          Requested convergence is 1.0D-08 RMS, and 1.0D-07 maximum.
          Secondary convergence is 1.0D-12 RMS, and 1.0D-12 maximum.
          NewPWx=T KeepS1=F KeepF1=F KeepIn=T MapXYZ=F SortEE=F KeepMc=T.
          MDV=    2621439696 using IRadAn=       1.
 Generate precomputed XC quadrature information.
 Keep R1 ints in memory in canonical form, NReq=50121329.
 FoFCou: FMM=F IPFlag=           0 FMFlag=           0 FMFlg1=           0
         NFxFlg=           0 DoJE=F BraDBF=F KetDBF=F FulRan=T
         wScrn=  0.000000 ICntrl=     600 IOpCl=  0 I1Cent=           0 NGrid=           0
         NMat0=    1 NMatS0=   9870 NMatT0=    0 NMatD0=    1 NMtDS0=    0 NMtDT0=    0
 Symmetry not used in FoFCou.
          Solving linear equations simultaneously, MaxMat=       0.
          There are    51 degrees of freedom in the 1st order CPHF.  IDoFFX=6 NUNeed=     3.
     48 vectors produced by pass  0 Test12= 5.28D-15 1.96D-09 XBig12= 8.17D+01 6.30D+00.
 AX will form    48 AO Fock derivatives at one time.
     48 vectors produced by pass  1 Test12= 5.28D-15 1.96D-09 XBig12= 2.25D+01 1.23D+00.
     48 vectors produced by pass  2 Test12= 5.28D-15 1.96D-09 XBig12= 2.84D-01 9.56D-02.
     48 vectors produced by pass  3 Test12= 5.28D-15 1.96D-09 XBig12= 4.21D-04 3.76D-03.
     48 vectors produced by pass  4 Test12= 5.28D-15 1.96D-09 XBig12= 3.98D-07 7.53D-05.
     23 vectors produced by pass  5 Test12= 5.28D-15 1.96D-09 XBig12= 3.13D-10 2.35D-06.
      3 vectors produced by pass  6 Test12= 5.28D-15 1.96D-09 XBig12= 1.91D-13 7.08D-08.
 InvSVY:  IOpt=1 It=  1 EMax= 8.88D-15
 Solved reduced A of dimension   266 with    51 vectors.
 FullF1:  Do perturbations    1 to     3.
 Isotropic polarizability for W=    0.000000       62.41 Bohr**3.
 End of Minotr F.D. properties file   721 does not exist.
 End of Minotr F.D. properties file   722 does not exist.
 End of Minotr F.D. properties file   788 does not exist.
 Leave Link 1002 at Wed Apr 20 15:08:21 2022, MaxMem=  2621440000 cpu:       432.8
 (Enter /mnt/opt/groups/app-gaussian//g09/l601.exe)
 Copying SCF densities to generalized density rwf, IOpCl= 0 IROHF=0.

 **********************************************************************

            Population analysis using the SCF density.

 **********************************************************************

 Orbital symmetries:
       Occupied  (A) (A) (A) (A) (A) (A) (A) (A) (A) (A) (A) (A)
                 (A) (A) (A) (A) (A) (A) (A) (A) (A) (A) (A)
       Virtual   (A) (A) (A) (A) (A) (A) (A) (A) (A) (A) (A) (A)
                 (A) (A) (A) (A) (A) (A) (A) (A) (A) (A) (A) (A)
                 (A) (A) (A) (A) (A) (A) (A) (A) (A) (A) (A) (A)
                 (A) (A) (A) (A) (A) (A) (A) (A) (A) (A) (A) (A)
                 (A) (A) (A) (A) (A) (A) (A) (A) (A) (A) (A) (A)
                 (A) (A) (A) (A) (A) (A) (A) (A) (A) (A) (A) (A)
                 (A) (A) (A) (A) (A) (A) (A) (A) (A) (A) (A) (A)
                 (A) (A) (A) (A) (A) (A) (A) (A) (A) (A) (A) (A)
                 (A) (A) (A) (A) (A) (A) (A) (A) (A) (A) (A) (A)
                 (A) (A) (A) (A) (A) (A) (A) (A) (A)
 The electronic state is 1-A.
 Alpha  occ. eigenvalues --  -10.19487 -10.19487 -10.19109 -10.19091 -10.17350
 Alpha  occ. eigenvalues --  -10.17274  -0.83794  -0.73800  -0.72685  -0.60641
 Alpha  occ. eigenvalues --   -0.57854  -0.54985  -0.45057  -0.44540  -0.43643
 Alpha  occ. eigenvalues --   -0.42605  -0.36820  -0.35579  -0.34054  -0.33878
 Alpha  occ. eigenvalues --   -0.33447  -0.32299  -0.19799
 Alpha virt. eigenvalues --   -0.02608   0.09850   0.10428   0.12816   0.14729
 Alpha virt. eigenvalues --    0.15440   0.17224   0.17518   0.18063   0.18890
 Alpha virt. eigenvalues --    0.19467   0.21625   0.21942   0.25921   0.26846
 Alpha virt. eigenvalues --    0.31794   0.37393   0.50870   0.51495   0.52602
 Alpha virt. eigenvalues --    0.55122   0.56180   0.57679   0.59667   0.60347
 Alpha virt. eigenvalues --    0.61336   0.65598   0.67246   0.68200   0.74614
 Alpha virt. eigenvalues --    0.74774   0.78459   0.80423   0.82591   0.84652
 Alpha virt. eigenvalues --    0.86361   0.87002   0.89365   0.89500   0.91589
 Alpha virt. eigenvalues --    0.91631   0.93253   0.94024   1.02251   1.03088
 Alpha virt. eigenvalues --    1.05880   1.24075   1.27916   1.32585   1.33342
 Alpha virt. eigenvalues --    1.39104   1.50979   1.53809   1.55352   1.61979
 Alpha virt. eigenvalues --    1.62441   1.69240   1.72793   1.74224   1.82849
 Alpha virt. eigenvalues --    1.84265   1.88269   1.88720   1.95421   1.96566
 Alpha virt. eigenvalues --    2.03559   2.05252   2.07333   2.07785   2.11356
 Alpha virt. eigenvalues --    2.12980   2.14800   2.16872   2.19445   2.21246
 Alpha virt. eigenvalues --    2.26130   2.26987   2.30840   2.30861   2.33970
 Alpha virt. eigenvalues --    2.40191   2.41538   2.43395   2.44091   2.48942
 Alpha virt. eigenvalues --    2.53981   2.54479   2.59589   2.62182   2.66230
 Alpha virt. eigenvalues --    2.67714   2.71439   2.73574   2.79738   2.83428
 Alpha virt. eigenvalues --    2.83462   2.87120   2.87917   2.91240   2.93160
 Alpha virt. eigenvalues --    2.97069   3.19441   3.27444   3.30126   3.30470
 Alpha virt. eigenvalues --    3.41778   3.44379   3.46494   3.48825   3.51368
 Alpha virt. eigenvalues --    3.53723   4.26666   4.41497   4.42057   4.64770
 Alpha virt. eigenvalues --    4.71180   4.72817
          Condensed to atoms (all electrons):
               1          2          3          4          5          6
     1  H    0.626998   0.359568   0.005969   0.003366   0.003489  -0.030002
     2  C    0.359568   5.015622  -0.071256  -0.036817  -0.052222   0.393973
     3  C    0.005969  -0.071256   4.990529  -0.060667   0.623275  -0.052222
     4  C    0.003366  -0.036817  -0.060667   4.953911   0.383449   0.369157
     5  C    0.003489  -0.052222   0.623275   0.383449   4.990529  -0.071256
     6  C   -0.030002   0.393973  -0.052222   0.369157  -0.071256   5.015621
     7  C   -0.030078   0.369157   0.383449  -0.002511  -0.060667  -0.036817
     8  H    0.000134  -0.007523   0.380765  -0.013307  -0.054073  -0.003294
     9  H   -0.000002  -0.003700  -0.005613   0.373097  -0.034439  -0.036862
    10  H    0.000121  -0.003294  -0.054073  -0.062617   0.380765  -0.007522
    11  H   -0.005370  -0.042832  -0.000332  -0.038430  -0.003011   0.377520
    12  H   -0.004327  -0.036862  -0.034439  -0.000109  -0.005613  -0.003700
    13  H   -0.034330   0.377520  -0.003011  -0.001374  -0.000332  -0.042832
    14  H   -0.000066   0.003085   0.007765   0.357135  -0.026012  -0.044697
    15  H    0.002535  -0.030002   0.003489  -0.030077   0.005969   0.359568
    16  H    0.001822  -0.044697  -0.026012  -0.000378   0.007765   0.003085
               7          8          9         10         11         12
     1  H   -0.030078   0.000134  -0.000002   0.000121  -0.005370  -0.004327
     2  C    0.369157  -0.007523  -0.003700  -0.003294  -0.042832  -0.036862
     3  C    0.383449   0.380765  -0.005613  -0.054073  -0.000332  -0.034439
     4  C   -0.002511  -0.013307   0.373097  -0.062617  -0.038430  -0.000109
     5  C   -0.060667  -0.054073  -0.034439   0.380765  -0.003011  -0.005613
     6  C   -0.036817  -0.003294  -0.036862  -0.007522   0.377520  -0.003700
     7  C    4.953911  -0.062617  -0.000109  -0.013308  -0.001374   0.373097
     8  H   -0.062617   0.658383   0.008484   0.007793   0.000261   0.005750
     9  H   -0.000109   0.008484   0.619287   0.005750   0.005205   0.000099
    10  H   -0.013308   0.007793   0.005750   0.658383   0.005529   0.008484
    11  H   -0.001374   0.000261   0.005205   0.005529   0.631427   0.002655
    12  H    0.373097   0.005750   0.000099   0.008484   0.002655   0.619286
    13  H   -0.038430   0.005529   0.002655   0.000261   0.005785   0.005204
    14  H   -0.000378   0.000435  -0.033125  -0.001268  -0.004215   0.000025
    15  H    0.003366   0.000121  -0.004328   0.000134  -0.034330  -0.000002
    16  H    0.357135  -0.001268   0.000025   0.000435  -0.000024  -0.033125
              13         14         15         16
     1  H   -0.034330  -0.000066   0.002535   0.001822
     2  C    0.377520   0.003085  -0.030002  -0.044697
     3  C   -0.003011   0.007765   0.003489  -0.026012
     4  C   -0.001374   0.357135  -0.030077  -0.000378
     5  C   -0.000332  -0.026012   0.005969   0.007765
     6  C   -0.042832  -0.044697   0.359568   0.003085
     7  C   -0.038430  -0.000378   0.003366   0.357135
     8  H    0.005529   0.000435   0.000121  -0.001268
     9  H    0.002655  -0.033125  -0.004328   0.000025
    10  H    0.000261  -0.001268   0.000134   0.000435
    11  H    0.005785  -0.004215  -0.034330  -0.000024
    12  H    0.005204   0.000025  -0.000002  -0.033125
    13  H    0.631427  -0.000024  -0.005370  -0.004215
    14  H   -0.000024   0.648047   0.001822   0.000020
    15  H   -0.005370   0.001822   0.626998  -0.000066
    16  H   -0.004215   0.000020  -0.000066   0.648048
 Mulliken charges:
               1
     1  H    0.100175
     2  C   -0.189721
     3  C   -0.087616
     4  C   -0.193827
     5  C   -0.087617
     6  C   -0.189720
     7  C   -0.193826
     8  H    0.074426
     9  H    0.103577
    10  H    0.074426
    11  H    0.101536
    12  H    0.103577
    13  H    0.101536
    14  H    0.091450
    15  H    0.100175
    16  H    0.091450
 Sum of Mulliken charges =   0.00000
 Mulliken charges with hydrogens summed into heavy atoms:
               1
     2  C    0.011990
     3  C   -0.013190
     4  C    0.001201
     5  C   -0.013191
     6  C    0.011990
     7  C    0.001201
 APT charges:
               1
     1  H   -0.034466
     2  C    0.058707
     3  C   -0.125172
     4  C    0.249350
     5  C   -0.125173
     6  C    0.058707
     7  C    0.249350
     8  H   -0.011266
     9  H   -0.028065
    10  H   -0.011267
    11  H   -0.045562
    12  H   -0.028064
    13  H   -0.045562
    14  H   -0.063526
    15  H   -0.034466
    16  H   -0.063526
 Sum of APT charges =   0.00000
 APT charges with hydrogens summed into heavy atoms:
               1
     2  C   -0.021321
     3  C   -0.136438
     4  C    0.157760
     5  C   -0.136440
     6  C   -0.021321
     7  C    0.157760
 Electronic spatial extent (au):  <R**2>=            529.8285
 Charge=              0.0000 electrons
 Dipole moment (field-independent basis, Debye):
    X=              0.0000    Y=              1.4851    Z=              0.0000  Tot=              1.4851
 Quadrupole moment (field-independent basis, Debye-Ang):
   XX=            -37.9057   YY=            -41.6096   ZZ=            -36.9409
   XY=              0.0000   XZ=              0.1285   YZ=              0.0000
 Traceless Quadrupole moment (field-independent basis, Debye-Ang):
   XX=              0.9130   YY=             -2.7909   ZZ=              1.8778
   XY=              0.0000   XZ=              0.1285   YZ=              0.0000
 Octapole moment (field-independent basis, Debye-Ang**2):
  XXX=              0.0000  YYY=             10.3895  ZZZ=              0.0000  XYY=              0.0000
  XXY=              2.3122  XXZ=              0.0000  XZZ=              0.0000  YZZ=             -0.0394
  YYZ=              0.0000  XYZ=              0.2172
 Hexadecapole moment (field-independent basis, Debye-Ang**3):
 XXXX=           -349.1880 YYYY=           -294.1496 ZZZZ=            -97.1170 XXXY=              0.0000
 XXXZ=             -1.7153 YYYX=              0.0000 YYYZ=              0.0001 ZZZX=              0.9725
 ZZZY=              0.0001 XXYY=           -108.6135 XXZZ=            -74.8117 YYZZ=            -62.6995
 XXYZ=              0.0000 YYXZ=              1.5990 ZZXY=              0.0000
 N-N= 2.386313662865D+02 E-N=-1.019237250048D+03  KE= 2.322488672664D+02
  Exact polarizability:  72.033   0.000  58.196  -3.459   0.000  56.990
 Approx polarizability: 113.035   0.000  85.117 -13.431   0.000  90.343
 No NMR shielding tensors so no spin-rotation constants.
 Leave Link  601 at Wed Apr 20 15:08:21 2022, MaxMem=  2621440000 cpu:         3.0
 (Enter /mnt/opt/groups/app-gaussian//g09/l701.exe)
 Compute integral second derivatives.
 ... and contract with generalized density number  0.
 R6Disp: Adding Grimme-D3 dispersion energy 2nd derivatives to the Hessian.
 Leave Link  701 at Wed Apr 20 15:08:21 2022, MaxMem=  2621440000 cpu:         9.9
 (Enter /mnt/opt/groups/app-gaussian//g09/l702.exe)
 L702 exits ... SP integral derivatives will be done elsewhere.
 Leave Link  702 at Wed Apr 20 15:08:21 2022, MaxMem=  2621440000 cpu:         0.3
 (Enter /mnt/opt/groups/app-gaussian//g09/l703.exe)
 Compute integral second derivatives, UseDBF=F ICtDFT=           0.
 Integral derivatives from FoFJK, PRISM(SPDF).
 Calling FoFJK, ICntrl=    100127 FMM=F ISym2X=0 I1Cent= 0 IOpClX= 0 NMat=1 NMatS=1 NMatT=0.
 FoFJK:  IHMeth= 1 ICntrl=  100127 DoSepK=F KAlg= 0 I1Cent=   0 FoldK=F
 IRaf=         0 NMat=   1 IRICut=       1 DoRegI=T DoRafI=F ISym2E= 0.
 FoFCou: FMM=F IPFlag=           0 FMFlag=      100000 FMFlg1=         800
         NFxFlg=           0 DoJE=F BraDBF=F KetDBF=F FulRan=T
         wScrn=  0.000000 ICntrl=  100127 IOpCl=  0 I1Cent=           0 NGrid=           0
         NMat0=    1 NMatS0=      1 NMatT0=    0 NMatD0=    1 NMtDS0=    0 NMtDT0=    0
 Symmetry not used in FoFCou.
 Leave Link  703 at Wed Apr 20 15:08:47 2022, MaxMem=  2621440000 cpu:       503.2
 (Enter /mnt/opt/groups/app-gaussian//g09/l716.exe)
 Dipole        =-1.00141199D-06 5.84274119D-01-1.48560626D-06
 Polarizability= 7.20332450D+01-3.62695382D-05 5.81958197D+01
                -3.45850196D+00 3.02958793D-05 5.69900849D+01
 Full mass-weighted force constant matrix:
 Low frequencies ---  -10.6761   -0.0006   -0.0003    0.0006    2.4971    7.3894
 Low frequencies ---  268.8557  320.3271  410.2405
 Diagonal vibrational polarizability:
        8.8727695       1.7576721       2.1590490
 Harmonic frequencies (cm**-1), IR intensities (KM/Mole), Raman scattering
 activities (A**4/AMU), depolarization ratios for plane and unpolarized
 incident light, reduced masses (AMU), force constants (mDyne/A),
 and normal coordinates:
                      1                      2                      3
                      A                      A                      A
 Frequencies --    268.8556               320.3270               410.2405
 Red. masses --      1.7266                 1.8830                 2.7694
 Frc consts  --      0.0735                 0.1138                 0.2746
 IR Inten    --      0.4439                 0.8255                13.1966
  Atom  AN      X      Y      Z        X      Y      Z        X      Y      Z
     1   1    -0.03   0.08   0.43     0.03  -0.03  -0.18    -0.02   0.03  -0.05
     2   6     0.05  -0.04   0.14     0.02   0.04  -0.06    -0.09   0.06   0.06
     3   6    -0.03  -0.01  -0.05     0.04  -0.04  -0.10     0.12   0.21  -0.06
     4   6    -0.03   0.05   0.05    -0.05   0.00   0.14    -0.03  -0.05   0.00
     5   6     0.03  -0.01   0.05     0.04   0.04  -0.10     0.12  -0.21  -0.06
     6   6    -0.05  -0.04  -0.14     0.02  -0.04  -0.06    -0.09  -0.06   0.06
     7   6     0.03   0.05  -0.05    -0.05   0.00   0.14    -0.03   0.05   0.00
     8   1    -0.11  -0.05  -0.04     0.09  -0.18  -0.10     0.26   0.52  -0.07
     9   1    -0.14   0.17   0.07    -0.35  -0.02   0.17    -0.04  -0.10   0.00
    10   1     0.11  -0.05   0.04     0.09   0.18  -0.10     0.26  -0.52  -0.07
    11   1    -0.25  -0.29  -0.19     0.05  -0.20  -0.08    -0.18  -0.13   0.04
    12   1     0.14   0.17  -0.07    -0.35   0.02   0.17    -0.04   0.10   0.00
    13   1     0.25  -0.29   0.19     0.05   0.20  -0.08    -0.18   0.13   0.04
    14   1     0.02   0.03   0.15     0.08   0.02   0.42    -0.01   0.06   0.05
    15   1     0.03   0.08  -0.43     0.03   0.03  -0.18    -0.02  -0.03  -0.05
    16   1    -0.02   0.03  -0.15     0.08  -0.02   0.42    -0.01  -0.06   0.05
                      4                      5                      6
                      A                      A                      A
 Frequencies --    499.0328               541.9264               581.0991
 Red. masses --      3.3572                 1.6351                 2.3338
 Frc consts  --      0.4926                 0.2829                 0.4643
 IR Inten    --      0.1776                 6.7933                 3.0104
  Atom  AN      X      Y      Z        X      Y      Z        X      Y      Z
     1   1     0.10   0.02   0.12    -0.04   0.02   0.30     0.00  -0.02   0.09
     2   6    -0.04  -0.14  -0.01     0.08  -0.10  -0.03    -0.01  -0.06   0.01
     3   6    -0.02   0.17  -0.06     0.00   0.06   0.00     0.10   0.14   0.14
     4   6     0.23  -0.01   0.04    -0.08   0.04  -0.01    -0.06  -0.06   0.03
     5   6     0.02   0.17   0.06     0.00  -0.06   0.00    -0.10   0.14  -0.14
     6   6     0.04  -0.14   0.01     0.08   0.10  -0.03     0.01  -0.06  -0.01
     7   6    -0.23  -0.01  -0.04    -0.08  -0.04  -0.01     0.06  -0.06  -0.03
     8   1    -0.11   0.21  -0.05     0.03   0.22   0.00     0.27   0.23   0.12
     9   1     0.44  -0.03   0.02    -0.26   0.11   0.01    -0.36  -0.20   0.05
    10   1     0.11   0.21   0.05     0.03  -0.22   0.00    -0.27   0.23  -0.12
    11   1     0.00  -0.25   0.00     0.26   0.38   0.02    -0.01  -0.14  -0.02
    12   1    -0.44  -0.03  -0.02    -0.26  -0.11   0.01     0.36  -0.20  -0.05
    13   1    -0.01  -0.25   0.00     0.26  -0.38   0.02     0.01  -0.14   0.02
    14   1     0.13  -0.06  -0.19     0.01  -0.04   0.18     0.07  -0.06   0.30
    15   1    -0.10   0.02  -0.12    -0.04  -0.02   0.30     0.00  -0.02  -0.09
    16   1    -0.13  -0.06   0.19     0.01   0.04   0.18    -0.07  -0.06  -0.30
                      7                      8                      9
                      A                      A                      A
 Frequencies --    759.5350               783.4776               796.3632
 Red. masses --      3.3633                 2.2704                 1.7609
 Frc consts  --      1.1432                 0.8211                 0.6580
 IR Inten    --      1.6187                 8.3027               136.9410
  Atom  AN      X      Y      Z        X      Y      Z        X      Y      Z
     1   1    -0.27   0.16   0.18     0.29  -0.08  -0.26     0.06  -0.01  -0.06
     2   6    -0.11   0.20   0.10     0.12   0.02   0.09     0.04   0.02   0.02
     3   6     0.00   0.00  -0.01    -0.05  -0.05  -0.02     0.03   0.15   0.00
     4   6     0.11  -0.18   0.02    -0.08   0.14  -0.03    -0.05   0.08  -0.01
     5   6     0.00   0.00   0.01    -0.05   0.05  -0.02     0.03  -0.15   0.00
     6   6     0.11   0.20  -0.10     0.12  -0.02   0.09     0.04  -0.02   0.02
     7   6    -0.11  -0.18  -0.02    -0.08  -0.14  -0.03    -0.05  -0.08  -0.01
     8   1    -0.07  -0.07  -0.01     0.10   0.37  -0.04    -0.34  -0.56   0.03
     9   1    -0.07  -0.11   0.04    -0.01   0.04  -0.05     0.06   0.08  -0.02
    10   1     0.07  -0.07   0.01     0.10  -0.37  -0.04    -0.34   0.56   0.03
    11   1     0.02   0.09  -0.12    -0.14  -0.28   0.02    -0.01  -0.06   0.01
    12   1     0.07  -0.11  -0.04    -0.01  -0.04  -0.05     0.06  -0.08  -0.02
    13   1    -0.02   0.09   0.12    -0.14   0.28   0.02    -0.01   0.06   0.01
    14   1     0.17  -0.40   0.15    -0.10   0.13  -0.08    -0.06   0.12  -0.04
    15   1     0.27   0.16  -0.18     0.29   0.08  -0.26     0.06   0.01  -0.06
    16   1    -0.17  -0.40  -0.15    -0.10  -0.13  -0.08    -0.06  -0.12  -0.04
                     10                     11                     12
                      A                      A                      A
 Frequencies --    849.3893               872.1655               926.2098
 Red. masses --      1.3875                 2.0211                 2.6063
 Frc consts  --      0.5898                 0.9058                 1.3173
 IR Inten    --      2.7015                13.1332                 0.0001
  Atom  AN      X      Y      Z        X      Y      Z        X      Y      Z
     1   1    -0.06   0.20   0.26     0.11   0.45   0.32    -0.01   0.20   0.19
     2   6     0.03   0.06  -0.07    -0.03   0.19  -0.02    -0.11   0.00  -0.06
     3   6     0.02  -0.02   0.02     0.04  -0.05   0.02     0.01  -0.13   0.10
     4   6    -0.05  -0.02   0.06    -0.04   0.04  -0.02     0.12   0.12  -0.01
     5   6    -0.02  -0.02  -0.02     0.04   0.05   0.02    -0.01  -0.13  -0.10
     6   6    -0.03   0.06   0.07    -0.03  -0.19  -0.02     0.11   0.00   0.06
     7   6     0.05  -0.02  -0.06    -0.04  -0.04  -0.02    -0.12   0.12   0.01
     8   1     0.07   0.07   0.01     0.09  -0.01   0.02     0.22  -0.15   0.09
     9   1     0.29  -0.26   0.01    -0.03   0.13  -0.02    -0.08  -0.11   0.00
    10   1    -0.07   0.07  -0.01     0.09   0.01   0.02    -0.22  -0.15  -0.09
    11   1    -0.05  -0.32   0.01     0.23   0.13   0.05     0.08  -0.21   0.02
    12   1    -0.29  -0.26  -0.01    -0.03  -0.13  -0.02     0.08  -0.11   0.00
    13   1     0.05  -0.32  -0.01     0.23  -0.13   0.05    -0.08  -0.21  -0.02
    14   1    -0.19   0.06  -0.25    -0.05   0.19  -0.05     0.25   0.27   0.27
    15   1     0.06   0.20  -0.26     0.11  -0.45   0.32     0.01   0.20  -0.19
    16   1     0.19   0.06   0.25    -0.05  -0.19  -0.05    -0.25   0.27  -0.27
                     13                     14                     15
                      A                      A                      A
 Frequencies --    946.7302               990.6090              1053.9832
 Red. masses --      1.3423                 2.4914                 2.0380
 Frc consts  --      0.7088                 1.4404                 1.3339
 IR Inten    --      0.0397                 1.6005                 4.2204
  Atom  AN      X      Y      Z        X      Y      Z        X      Y      Z
     1   1    -0.15  -0.06   0.05     0.47   0.17  -0.06     0.24   0.04  -0.06
     2   6     0.01  -0.02  -0.03     0.22   0.06  -0.02     0.01  -0.05   0.00
     3   6    -0.01   0.02  -0.04    -0.01  -0.02   0.04     0.12  -0.05   0.05
     4   6    -0.04   0.01   0.10     0.11  -0.06   0.02    -0.14  -0.08  -0.03
     5   6    -0.01  -0.02  -0.04     0.01  -0.02  -0.04     0.12   0.05   0.05
     6   6     0.01   0.02  -0.03    -0.22   0.06   0.02     0.01   0.05   0.00
     7   6    -0.04  -0.01   0.10    -0.11  -0.06  -0.02    -0.14   0.08  -0.03
     8   1     0.20   0.01  -0.06     0.01  -0.09   0.04     0.29  -0.25   0.04
     9   1     0.41  -0.06   0.05    -0.07  -0.14   0.03    -0.03   0.14  -0.03
    10   1     0.20  -0.01  -0.06    -0.01  -0.09  -0.04     0.29   0.25   0.04
    11   1     0.30  -0.05  -0.01    -0.23   0.13   0.03    -0.22   0.05  -0.02
    12   1     0.41   0.06   0.05     0.07  -0.14  -0.03    -0.03  -0.14  -0.03
    13   1     0.30   0.05  -0.01     0.23   0.13  -0.03    -0.22  -0.05  -0.02
    14   1    -0.22   0.02  -0.31     0.17   0.13   0.16    -0.21  -0.31  -0.19
    15   1    -0.15   0.06   0.05    -0.47   0.17   0.06     0.24  -0.04  -0.06
    16   1    -0.22  -0.02  -0.31    -0.17   0.13  -0.16    -0.21   0.31  -0.19
                     16                     17                     18
                      A                      A                      A
 Frequencies --   1063.3886              1092.0252              1143.6376
 Red. masses --      1.3616                 1.3091                 1.1090
 Frc consts  --      0.9072                 0.9198                 0.8546
 IR Inten    --     27.3034                 5.3268                 2.1507
  Atom  AN      X      Y      Z        X      Y      Z        X      Y      Z
     1   1     0.02  -0.07  -0.08     0.09   0.08   0.02    -0.43  -0.29  -0.04
     2   6     0.01   0.01   0.06     0.00   0.01   0.00     0.04   0.01   0.02
     3   6     0.03  -0.08   0.01    -0.07   0.04  -0.04    -0.02   0.01   0.02
     4   6     0.02   0.01   0.07     0.06   0.02   0.04     0.03  -0.03   0.02
     5   6    -0.03  -0.08  -0.01    -0.07  -0.04  -0.04     0.02   0.01  -0.02
     6   6    -0.01   0.01  -0.06     0.00  -0.01   0.00    -0.04   0.01  -0.02
     7   6    -0.02   0.01  -0.07     0.06  -0.02   0.04    -0.03  -0.03  -0.02
     8   1     0.31   0.53  -0.03     0.22  -0.04  -0.07    -0.07  -0.01   0.02
     9   1     0.17   0.17   0.06     0.10   0.53   0.07     0.03  -0.10   0.01
    10   1    -0.31   0.53   0.03     0.22   0.04  -0.07     0.07  -0.01  -0.02
    11   1     0.03   0.17  -0.03    -0.25   0.16   0.00     0.01   0.01  -0.01
    12   1    -0.17   0.17  -0.06     0.10  -0.53   0.07    -0.03  -0.10  -0.01
    13   1    -0.03   0.17   0.03    -0.25  -0.16   0.00    -0.01   0.01   0.01
    14   1    -0.02   0.00  -0.02     0.04  -0.19   0.00     0.03   0.46   0.03
    15   1    -0.02  -0.07   0.08     0.09  -0.08   0.02     0.43  -0.29   0.04
    16   1     0.02   0.00   0.02     0.04   0.19   0.00    -0.03   0.46  -0.03
                     19                     20                     21
                      A                      A                      A
 Frequencies --   1187.7610              1229.6809              1233.6891
 Red. masses --      1.8110                 1.2243                 1.3012
 Frc consts  --      1.5053                 1.0907                 1.1668
 IR Inten    --      4.9624                 3.7463                 0.4102
  Atom  AN      X      Y      Z        X      Y      Z        X      Y      Z
     1   1     0.15  -0.03  -0.12     0.38   0.16  -0.01    -0.19  -0.02   0.07
     2   6    -0.02  -0.01   0.09    -0.01  -0.07  -0.03     0.02   0.01  -0.08
     3   6     0.06   0.02   0.11    -0.02   0.01   0.00     0.04   0.00   0.05
     4   6     0.00   0.02   0.11     0.00  -0.05   0.03     0.02  -0.04   0.01
     5   6    -0.06   0.02  -0.11    -0.02  -0.01   0.00    -0.04   0.00  -0.05
     6   6     0.02  -0.01  -0.09    -0.01   0.07  -0.03    -0.02   0.01   0.08
     7   6     0.00   0.02  -0.11     0.00   0.05   0.03    -0.02  -0.04  -0.01
     8   1    -0.11  -0.46   0.13    -0.02   0.02   0.00     0.00  -0.10   0.05
     9   1     0.27   0.06   0.08     0.07  -0.01   0.03     0.01   0.62   0.05
    10   1     0.11  -0.46  -0.13    -0.02  -0.02   0.00     0.00  -0.10  -0.05
    11   1     0.17   0.15  -0.06    -0.12   0.10  -0.04    -0.16  -0.09   0.06
    12   1    -0.27   0.06  -0.08     0.07   0.01   0.03    -0.01   0.62  -0.05
    13   1    -0.17   0.15   0.06    -0.12  -0.10  -0.04     0.16  -0.09  -0.06
    14   1    -0.12   0.01  -0.16    -0.03   0.54  -0.02     0.01  -0.08  -0.02
    15   1    -0.15  -0.03   0.12     0.38  -0.16  -0.01     0.19  -0.02  -0.07
    16   1     0.12   0.01   0.16    -0.03  -0.54  -0.02    -0.01  -0.08   0.02
                     22                     23                     24
                      A                      A                      A
 Frequencies --   1284.2372              1316.7725              1330.4543
 Red. masses --      1.2549                 1.2953                 1.2612
 Frc consts  --      1.2194                 1.3232                 1.3154
 IR Inten    --      4.7293                 0.3067                 0.0108
  Atom  AN      X      Y      Z        X      Y      Z        X      Y      Z
     1   1    -0.26  -0.19  -0.04    -0.29  -0.21  -0.04    -0.33  -0.14   0.01
     2   6     0.02   0.01   0.04     0.05   0.00  -0.02     0.08   0.06  -0.03
     3   6    -0.02   0.00   0.01     0.02   0.00  -0.01    -0.01   0.00   0.02
     4   6    -0.01  -0.08  -0.05     0.03   0.09   0.03    -0.02  -0.01   0.01
     5   6    -0.02   0.00   0.01    -0.02   0.00   0.01    -0.01   0.00   0.02
     6   6     0.02  -0.01   0.04    -0.05   0.00   0.02     0.08  -0.06  -0.03
     7   6    -0.01   0.08  -0.05    -0.03   0.09  -0.03    -0.02   0.01   0.01
     8   1     0.18  -0.08   0.00     0.16  -0.15  -0.01     0.13  -0.05   0.01
     9   1    -0.12   0.37  -0.02     0.07  -0.23   0.01     0.02  -0.20   0.00
    10   1     0.18   0.08   0.00    -0.16  -0.15   0.01     0.13   0.05   0.01
    11   1     0.20  -0.19   0.03    -0.21   0.07   0.02    -0.41   0.31  -0.03
    12   1    -0.12  -0.37  -0.02    -0.07  -0.23  -0.01     0.02   0.20   0.00
    13   1     0.20   0.19   0.03     0.21   0.07  -0.02    -0.41  -0.31  -0.03
    14   1     0.01   0.33   0.01     0.04  -0.44   0.04    -0.03   0.18   0.00
    15   1    -0.26   0.19  -0.04     0.29  -0.21   0.04    -0.33   0.14   0.01
    16   1     0.01  -0.33   0.01    -0.04  -0.44  -0.04    -0.03  -0.18   0.00
                     25                     26                     27
                      A                      A                      A
 Frequencies --   1351.0013              1353.8698              1380.7639
 Red. masses --      1.2654                 1.2135                 1.2752
 Frc consts  --      1.3608                 1.3106                 1.4324
 IR Inten    --      0.2047                 1.1706                 4.0553
  Atom  AN      X      Y      Z        X      Y      Z        X      Y      Z
     1   1     0.12   0.05  -0.03     0.01  -0.03  -0.04    -0.06  -0.06   0.00
     2   6    -0.02  -0.01   0.00     0.04   0.02   0.02     0.07   0.02   0.01
     3   6    -0.06   0.04   0.04     0.02   0.02  -0.07    -0.02  -0.02   0.06
     4   6     0.02   0.04  -0.04     0.01  -0.01  -0.01     0.01   0.03  -0.02
     5   6    -0.06  -0.04   0.04    -0.02   0.02   0.07     0.02  -0.02  -0.06
     6   6    -0.02   0.01   0.00    -0.04   0.02  -0.02    -0.07   0.02  -0.01
     7   6     0.02  -0.04  -0.04    -0.01  -0.01   0.01    -0.01   0.03   0.02
     8   1     0.53  -0.25   0.00     0.45  -0.24  -0.10    -0.33   0.20   0.09
     9   1    -0.04  -0.29  -0.05    -0.05   0.10   0.01    -0.03   0.02  -0.02
    10   1     0.53   0.25   0.00    -0.45  -0.24   0.10     0.33   0.20  -0.09
    11   1     0.10  -0.03   0.00     0.39  -0.23  -0.01     0.46  -0.24   0.01
    12   1    -0.04   0.29  -0.05     0.05   0.10  -0.01     0.03   0.02   0.02
    13   1     0.10   0.03   0.00    -0.39  -0.23   0.01    -0.46  -0.24  -0.01
    14   1     0.10   0.00   0.12     0.01   0.04   0.00     0.03  -0.24   0.01
    15   1     0.12  -0.05  -0.03    -0.01  -0.03   0.04     0.06  -0.06   0.00
    16   1     0.10   0.00   0.12    -0.01   0.04   0.00    -0.03  -0.24  -0.01
                     28                     29                     30
                      A                      A                      A
 Frequencies --   1490.1849              1494.1925              1502.3358
 Red. masses --      1.0770                 1.0948                 1.1178
 Frc consts  --      1.4092                 1.4402                 1.4864
 IR Inten    --      6.3460                 1.2817                 4.2775
  Atom  AN      X      Y      Z        X      Y      Z        X      Y      Z
     1   1    -0.12   0.16   0.44    -0.11   0.12   0.37     0.00   0.02   0.04
     2   6     0.03  -0.04  -0.03     0.02  -0.04  -0.02     0.00   0.00   0.00
     3   6     0.00   0.00   0.00     0.01   0.00  -0.01    -0.01   0.02   0.00
     4   6     0.00   0.01  -0.01     0.03   0.00   0.02     0.06   0.02   0.03
     5   6     0.00   0.00   0.00    -0.01   0.00   0.01    -0.01  -0.02   0.00
     6   6     0.03   0.04  -0.03    -0.02  -0.04   0.02     0.00   0.00   0.00
     7   6     0.00  -0.01  -0.01    -0.03   0.00  -0.02     0.06  -0.02   0.03
     8   1     0.02  -0.01   0.00     0.02  -0.01  -0.01     0.03  -0.02   0.00
     9   1     0.05  -0.01  -0.01    -0.27  -0.03   0.04    -0.50  -0.05   0.07
    10   1     0.02   0.01   0.00    -0.02  -0.01   0.01     0.03   0.02   0.00
    11   1    -0.24  -0.43  -0.10     0.19   0.37   0.08    -0.02  -0.04  -0.01
    12   1     0.05   0.01  -0.01     0.27  -0.03  -0.04    -0.50   0.05   0.07
    13   1    -0.24   0.43  -0.10    -0.19   0.37  -0.08    -0.02   0.04  -0.01
    14   1     0.02   0.00   0.05    -0.10   0.01  -0.25    -0.17   0.01  -0.45
    15   1    -0.12  -0.16   0.44     0.11   0.12  -0.37     0.00  -0.02   0.04
    16   1     0.02   0.00   0.05     0.10   0.01   0.25    -0.17  -0.01  -0.45
                     31                     32                     33
                      A                      A                      A
 Frequencies --   1509.4076              1610.7675              3028.2159
 Red. masses --      1.1147                 4.5971                 1.0598
 Frc consts  --      1.4964                 7.0274                 5.7259
 IR Inten    --      0.0001                 6.8367                 9.0231
  Atom  AN      X      Y      Z        X      Y      Z        X      Y      Z
     1   1    -0.05   0.09   0.25     0.02  -0.02  -0.05    -0.22   0.39  -0.23
     2   6     0.02  -0.02  -0.01     0.01   0.01   0.00     0.02  -0.04  -0.02
     3   6     0.01   0.01  -0.01     0.37  -0.04  -0.14     0.00   0.00   0.00
     4   6    -0.05  -0.01  -0.03     0.04   0.02  -0.02    -0.02   0.00   0.00
     5   6    -0.01   0.01   0.01    -0.37  -0.04   0.14     0.00   0.00   0.00
     6   6    -0.02  -0.02   0.01    -0.01   0.01   0.00     0.02   0.04  -0.02
     7   6     0.05  -0.01   0.03    -0.04   0.02   0.02    -0.02   0.00   0.00
     8   1     0.00  -0.04  -0.01    -0.51   0.08  -0.11     0.00   0.00  -0.04
     9   1     0.41   0.03  -0.06    -0.08  -0.10  -0.02     0.01  -0.01   0.12
    10   1     0.00  -0.04   0.01     0.51   0.08   0.11     0.00   0.00  -0.04
    11   1     0.16   0.23   0.05     0.02  -0.06  -0.01    -0.04  -0.04   0.42
    12   1    -0.41   0.03   0.06     0.08  -0.10   0.02     0.01   0.01   0.12
    13   1    -0.16   0.23  -0.05    -0.02  -0.06   0.01    -0.04   0.04   0.42
    14   1     0.15   0.00   0.39     0.08   0.16   0.07     0.20   0.01  -0.09
    15   1     0.05   0.09  -0.25    -0.02  -0.02   0.05    -0.22  -0.39  -0.23
    16   1    -0.15   0.00  -0.39    -0.08   0.16  -0.07     0.20  -0.01  -0.09
                     34                     35                     36
                      A                      A                      A
 Frequencies --   3034.2833              3038.4464              3041.7255
 Red. masses --      1.0601                 1.0580                 1.0618
 Frc consts  --      5.7504                 5.7550                 5.7882
 IR Inten    --     20.4833               139.1211                12.1816
  Atom  AN      X      Y      Z        X      Y      Z        X      Y      Z
     1   1     0.16  -0.27   0.16     0.06  -0.12   0.07    -0.07   0.13  -0.08
     2   6    -0.02   0.03   0.02    -0.01   0.01   0.01     0.01  -0.01  -0.03
     3   6     0.00   0.00   0.00     0.00   0.00   0.00     0.00   0.00   0.01
     4   6    -0.03   0.00  -0.01    -0.04   0.00  -0.02    -0.03   0.00  -0.02
     5   6     0.00   0.00   0.00     0.00   0.00   0.00     0.00   0.00  -0.01
     6   6     0.02   0.03  -0.02    -0.01  -0.01   0.01    -0.01  -0.01   0.03
     7   6     0.03   0.00   0.01    -0.04   0.00  -0.02     0.03   0.00   0.02
     8   1     0.00   0.00   0.01     0.00   0.00  -0.02    -0.01   0.00  -0.14
     9   1     0.01  -0.01   0.23     0.03  -0.02   0.42     0.02  -0.02   0.36
    10   1     0.00   0.00  -0.01     0.00   0.00  -0.02     0.01   0.00   0.14
    11   1    -0.04  -0.05   0.43     0.02   0.02  -0.20     0.04   0.05  -0.38
    12   1    -0.01  -0.01  -0.23     0.03   0.02   0.42    -0.02  -0.02  -0.36
    13   1     0.04  -0.05  -0.43     0.02  -0.02  -0.20    -0.04   0.05   0.38
    14   1     0.33   0.01  -0.15     0.46   0.01  -0.22     0.37   0.00  -0.18
    15   1    -0.16  -0.27  -0.16     0.06   0.12   0.07     0.07   0.13   0.08
    16   1    -0.33   0.01   0.15     0.46  -0.01  -0.22    -0.37   0.00   0.18
                     37                     38                     39
                      A                      A                      A
 Frequencies --   3064.5144              3065.8632              3069.8924
 Red. masses --      1.0856                 1.0859                 1.1017
 Frc consts  --      6.0069                 6.0135                 6.1174
 IR Inten    --     37.5020                 1.4638                18.2407
  Atom  AN      X      Y      Z        X      Y      Z        X      Y      Z
     1   1    -0.02   0.03  -0.02    -0.07   0.12  -0.07    -0.25   0.44  -0.24
     2   6     0.00   0.00   0.00     0.01  -0.01   0.01     0.02  -0.03   0.05
     3   6     0.00   0.00  -0.06     0.00   0.00  -0.06     0.00   0.00   0.01
     4   6    -0.01   0.00   0.02     0.00   0.00  -0.01    -0.01   0.00   0.01
     5   6     0.00   0.00  -0.06     0.00   0.00   0.06     0.00   0.00  -0.01
     6   6     0.00   0.00   0.00    -0.01  -0.01  -0.01    -0.02  -0.03  -0.05
     7   6    -0.01   0.00   0.02     0.00   0.00   0.01     0.01   0.00  -0.01
     8   1     0.05   0.01   0.67     0.05   0.02   0.67    -0.01   0.00  -0.12
     9   1    -0.01   0.01  -0.14     0.01  -0.01   0.14    -0.01   0.00  -0.09
    10   1     0.05  -0.01   0.67    -0.05   0.02  -0.67     0.01   0.00   0.12
    11   1     0.00   0.00  -0.02     0.00   0.00   0.00    -0.04  -0.05   0.36
    12   1    -0.01  -0.01  -0.14    -0.01  -0.01  -0.14     0.01   0.00   0.09
    13   1     0.00   0.00  -0.02     0.00   0.00   0.00     0.04  -0.05  -0.36
    14   1     0.13   0.00  -0.06     0.04   0.00  -0.02     0.14   0.00  -0.06
    15   1    -0.02  -0.03  -0.02     0.07   0.12   0.07     0.25   0.44   0.24
    16   1     0.13   0.00  -0.06    -0.04   0.00   0.02    -0.14   0.00   0.06
                     40                     41                     42
                      A                      A                      A
 Frequencies --   3081.0139              3098.2005              3102.8260
 Red. masses --      1.1054                 1.1074                 1.1049
 Frc consts  --      6.1821                 6.2630                 6.2674
 IR Inten    --     24.1008                 0.0145               120.4724
  Atom  AN      X      Y      Z        X      Y      Z        X      Y      Z
     1   1    -0.19   0.34  -0.19     0.04  -0.07   0.04    -0.07   0.13  -0.07
     2   6     0.01  -0.02   0.05     0.00   0.00  -0.01     0.00  -0.01   0.03
     3   6     0.00   0.00   0.00     0.00   0.00  -0.01     0.00   0.00   0.02
     4   6     0.02   0.00  -0.02    -0.03   0.00   0.06    -0.02   0.00   0.05
     5   6     0.00   0.00   0.00     0.00   0.00   0.01     0.00   0.00   0.02
     6   6     0.01   0.02   0.05     0.00   0.00   0.01     0.00   0.01   0.03
     7   6     0.02   0.00  -0.02     0.03   0.00  -0.06    -0.02   0.00   0.05
     8   1     0.00   0.00   0.05     0.01   0.00   0.11    -0.01   0.00  -0.20
     9   1     0.02  -0.01   0.21    -0.05   0.03  -0.54    -0.05   0.03  -0.49
    10   1     0.00   0.00   0.05    -0.01   0.00  -0.11    -0.01   0.00  -0.20
    11   1     0.05   0.06  -0.45     0.01   0.02  -0.13     0.03   0.04  -0.25
    12   1     0.02   0.01   0.21     0.05   0.03   0.54    -0.05  -0.03  -0.49
    13   1     0.05  -0.06  -0.45    -0.01   0.02   0.13     0.03  -0.04  -0.25
    14   1    -0.21   0.00   0.09     0.37   0.01  -0.16     0.31   0.00  -0.14
    15   1    -0.19  -0.34  -0.19    -0.04  -0.07  -0.04    -0.07  -0.13  -0.07
    16   1    -0.21   0.00   0.09    -0.37   0.01   0.17     0.31   0.00  -0.14

 -------------------
 - Thermochemistry -
 -------------------
 Temperature   298.150 Kelvin.  Pressure   1.00000 Atm.
 Atom     1 has atomic number  1 and mass   1.00783
 Atom     2 has atomic number  6 and mass  12.00000
 Atom     3 has atomic number  6 and mass  12.00000
 Atom     4 has atomic number  6 and mass  12.00000
 Atom     5 has atomic number  6 and mass  12.00000
 Atom     6 has atomic number  6 and mass  12.00000
 Atom     7 has atomic number  6 and mass  12.00000
 Atom     8 has atomic number  1 and mass   1.00783
 Atom     9 has atomic number  1 and mass   1.00783
 Atom    10 has atomic number  1 and mass   1.00783
 Atom    11 has atomic number  1 and mass   1.00783
 Atom    12 has atomic number  1 and mass   1.00783
 Atom    13 has atomic number  1 and mass   1.00783
 Atom    14 has atomic number  1 and mass   1.00783
 Atom    15 has atomic number  1 and mass   1.00783
 Atom    16 has atomic number  1 and mass   1.00783
 Molecular mass:    82.07825 amu.
 Principal axes and moments of inertia in atomic units:
                           1         2         3
     Eigenvalues --   342.31587 427.29562 657.47954
           X            1.00000   0.00000   0.00169
           Y            0.00000   1.00000   0.00000
           Z           -0.00169   0.00000   1.00000
 This molecule is an asymmetric top.
 Rotational symmetry number  1.
 Rotational temperatures (Kelvin)      0.25302     0.20270     0.13174
 Rotational constants (GHZ):           5.27215     4.22364     2.74494
 Zero-point vibrational energy     381603.3 (Joules/Mol)
                                   91.20538 (Kcal/Mol)
 Warning -- explicit consideration of   6 degrees of freedom as
           vibrations may cause significant error
 Vibrational temperatures:    386.82   460.88   590.24   718.00   779.71
          (Kelvin)            836.07  1092.80  1127.25  1145.79  1222.08
                             1254.85  1332.61  1362.13  1425.26  1516.44
                             1529.98  1571.18  1645.44  1708.92  1769.23
                             1775.00  1847.73  1894.54  1914.22  1943.79
                             1947.91  1986.61  2144.04  2149.81  2161.52
                             2171.70  2317.53  4356.92  4365.65  4371.64
                             4376.36  4409.15  4411.09  4416.88  4432.89
                             4457.61  4464.27
 
 Zero-point correction=                           0.145345 (Hartree/Particle)
 Thermal correction to Energy=                    0.150668
 Thermal correction to Enthalpy=                  0.151613
 Thermal correction to Gibbs Free Energy=         0.117091
 Sum of electronic and zero-point Energies=           -234.441704
 Sum of electronic and thermal Energies=              -234.436381
 Sum of electronic and thermal Enthalpies=            -234.435437
 Sum of electronic and thermal Free Energies=         -234.469958
 
                     E (Thermal)             CV                S
                      KCal/Mol        Cal/Mol-Kelvin    Cal/Mol-Kelvin
 Total                   94.546             21.609             72.656
 Electronic               0.000              0.000              0.000
 Translational            0.889              2.981             39.129
 Rotational               0.889              2.981             26.067
 Vibrational             92.768             15.647              7.459
 Vibration     1          0.673              1.730              1.604
 Vibration     2          0.706              1.635              1.308
 Vibration     3          0.774              1.448              0.926
 Vibration     4          0.854              1.252              0.661
 Vibration     5          0.897              1.157              0.561
 Vibration     6          0.938              1.072              0.483
                       Q            Log10(Q)             Ln(Q)
 Total Bot       0.138602D-53        -53.858230       -124.013157
 Total V=0       0.990152D+13         12.995702         29.923709
 Vib (Bot)       0.427177D-66        -66.369393       -152.821174
 Vib (Bot)    1  0.719249D+00         -0.143121         -0.329548
 Vib (Bot)    2  0.586731D+00         -0.231561         -0.533189
 Vib (Bot)    3  0.431187D+00         -0.365334         -0.841213
 Vib (Bot)    4  0.329626D+00         -0.481979         -1.109797
 Vib (Bot)    5  0.291822D+00         -0.534882         -1.231610
 Vib (Bot)    6  0.261942D+00         -0.581795         -1.339631
 Vib (V=0)       0.305168D+01          0.484539          1.115693
 Vib (V=0)    1  0.137597D+01          0.138608          0.319157
 Vib (V=0)    2  0.127088D+01          0.104104          0.239708
 Vib (V=0)    3  0.116024D+01          0.064549          0.148630
 Vib (V=0)    4  0.109888D+01          0.040949          0.094288
 Vib (V=0)    5  0.107893D+01          0.032993          0.075970
 Vib (V=0)    6  0.106446D+01          0.027129          0.062466
 Electronic      0.100000D+01          0.000000          0.000000
 Translational   0.292279D+08          7.465797         17.190634
 Rotational      0.111011D+06          5.045365         11.617383
 ***** Axes restored to original set *****
 -------------------------------------------------------------------
 Center     Atomic                   Forces (Hartrees/Bohr)
 Number     Number              X              Y              Z
 -------------------------------------------------------------------
      1        1          -0.000008190   -0.000006405    0.000002602
      2        6           0.000063087    0.000030685    0.000002073
      3        6           0.000020410   -0.000014101   -0.000028303
      4        6           0.000042557   -0.000016690   -0.000013062
      5        6          -0.000019820   -0.000013642    0.000028037
      6        6          -0.000062868    0.000030569   -0.000002437
      7        6          -0.000043196   -0.000016646    0.000013699
      8        1          -0.000010964   -0.000005043   -0.000017891
      9        1          -0.000013193   -0.000003908   -0.000015563
     10        1           0.000010967   -0.000004896    0.000017798
     11        1           0.000015892    0.000008364    0.000001149
     12        1           0.000013288   -0.000003893    0.000015805
     13        1          -0.000015988    0.000008385   -0.000001245
     14        1           0.000001103    0.000006783    0.000001975
     15        1           0.000008253   -0.000006480   -0.000002632
     16        1          -0.000001337    0.000006918   -0.000002003
 -------------------------------------------------------------------
 Cartesian Forces:  Max     0.000063087 RMS     0.000020402
 FormGI is forming the generalized inverse of G from B-inverse, IUseBI=4.
 Leave Link  716 at Wed Apr 20 15:08:47 2022, MaxMem=  2621440000 cpu:         0.8
 (Enter /mnt/opt/groups/app-gaussian//g09/l103.exe)

 GradGradGradGradGradGradGradGradGradGradGradGradGradGradGradGradGradGrad
 Berny optimization.
 Red2BG is reusing G-inverse.
 Internal  Forces:  Max     0.000036704 RMS     0.000009490
 Search for a local minimum.
 Step number   1 out of a maximum of    2
 All quantities printed in internal units (Hartrees-Bohrs-Radians)
 Second derivative matrix not updated -- analytic derivatives used.
 ITU=  0
     Eigenvalues ---    0.00395   0.00819   0.01455   0.01751   0.02531
     Eigenvalues ---    0.02936   0.03867   0.03918   0.04415   0.04467
     Eigenvalues ---    0.04797   0.05437   0.05715   0.06100   0.06298
     Eigenvalues ---    0.06833   0.07138   0.07585   0.07921   0.09505
     Eigenvalues ---    0.09555   0.10837   0.10969   0.12425   0.17877
     Eigenvalues ---    0.19468   0.21317   0.22010   0.23543   0.29392
     Eigenvalues ---    0.30904   0.32784   0.32953   0.33051   0.33120
     Eigenvalues ---    0.33268   0.33425   0.33471   0.33585   0.34025
     Eigenvalues ---    0.34133   0.52176
 Angle between quadratic step and forces=  62.35 degrees.
 Linear search not attempted -- first point.
 Iteration  1 RMS(Cart)=  0.00018455 RMS(Int)=  0.00000003
 Iteration  2 RMS(Cart)=  0.00000003 RMS(Int)=  0.00000001
 ITry= 1 IFail=0 DXMaxC= 6.96D-04 DCOld= 1.00D+10 DXMaxT= 3.00D-01 DXLimC= 3.00D+00 Rises=F
 Variable       Old X    -DE/DX   Delta X   Delta X   Delta X     New X
                                 (Linear)    (Quad)   (Total)
    R1        2.07405   0.00000   0.00000  -0.00001  -0.00001   2.07404
    R2        2.94366  -0.00001   0.00000  -0.00017  -0.00017   2.94349
    R3        3.01715   0.00004   0.00000   0.00023   0.00023   3.01739
    R4        2.07342   0.00000   0.00000   0.00000   0.00000   2.07342
    R5        2.56143  -0.00001   0.00000  -0.00002  -0.00002   2.56141
    R6        2.83662   0.00001   0.00000  -0.00002  -0.00002   2.83660
    R7        2.07028  -0.00002   0.00000  -0.00004  -0.00004   2.07024
    R8        2.83662   0.00001   0.00000  -0.00002  -0.00002   2.83660
    R9        3.01715   0.00004   0.00000   0.00023   0.00023   3.01739
   R10        2.07092  -0.00002   0.00000  -0.00004  -0.00004   2.07088
   R11        2.07204   0.00000   0.00000  -0.00001  -0.00001   2.07203
   R12        2.07028  -0.00002   0.00000  -0.00004  -0.00004   2.07024
   R13        2.07342   0.00000   0.00000   0.00000   0.00000   2.07342
   R14        2.07405   0.00000   0.00000  -0.00001  -0.00001   2.07404
   R15        2.07092  -0.00002   0.00000  -0.00004  -0.00004   2.07088
   R16        2.07204   0.00000   0.00000  -0.00001  -0.00001   2.07203
    A1        1.90057   0.00000   0.00000   0.00009   0.00009   1.90065
    A2        1.90783   0.00000   0.00000  -0.00021  -0.00021   1.90761
    A3        1.85894  -0.00001   0.00000  -0.00008  -0.00008   1.85886
    A4        2.01587   0.00000   0.00000   0.00006   0.00006   2.01593
    A5        1.89988   0.00001   0.00000   0.00018   0.00018   1.90006
    A6        1.87443  -0.00001   0.00000  -0.00004  -0.00004   1.87439
    A7        1.95275   0.00001   0.00000   0.00009   0.00009   1.95284
    A8        2.03270   0.00000   0.00000   0.00003   0.00003   2.03273
    A9        1.97045  -0.00001   0.00000  -0.00007  -0.00007   1.97039
   A10        1.71247   0.00001   0.00000   0.00008   0.00008   1.71255
   A11        1.96550  -0.00001   0.00000  -0.00012  -0.00012   1.96537
   A12        2.04081   0.00000   0.00000   0.00010   0.00010   2.04091
   A13        1.91120  -0.00001   0.00000  -0.00011  -0.00011   1.91108
   A14        1.92221   0.00000   0.00000  -0.00004  -0.00004   1.92217
   A15        1.90160   0.00000   0.00000   0.00008   0.00008   1.90168
   A16        1.95275   0.00001   0.00000   0.00009   0.00009   1.95284
   A17        2.03270   0.00000   0.00000   0.00003   0.00003   2.03273
   A18        1.97045  -0.00001   0.00000  -0.00007  -0.00007   1.97039
   A19        2.01587   0.00000   0.00000   0.00006   0.00006   2.01593
   A20        1.89988   0.00001   0.00000   0.00018   0.00018   1.90006
   A21        1.90057   0.00000   0.00000   0.00009   0.00009   1.90065
   A22        1.87443  -0.00001   0.00000  -0.00004  -0.00004   1.87439
   A23        1.90783   0.00000   0.00000  -0.00021  -0.00021   1.90761
   A24        1.85894  -0.00001   0.00000  -0.00008  -0.00008   1.85886
   A25        1.71247   0.00001   0.00000   0.00008   0.00008   1.71255
   A26        1.91120  -0.00001   0.00000  -0.00011  -0.00011   1.91108
   A27        1.92221   0.00000   0.00000  -0.00004  -0.00004   1.92217
   A28        1.96550  -0.00001   0.00000  -0.00013  -0.00013   1.96537
   A29        2.04081   0.00000   0.00000   0.00010   0.00010   2.04091
   A30        1.90160   0.00000   0.00000   0.00008   0.00008   1.90168
    D1       -2.95638   0.00001   0.00000   0.00047   0.00047  -2.95591
    D2       -0.84698   0.00000   0.00000   0.00059   0.00059  -0.84639
    D3        1.17304   0.00001   0.00000   0.00064   0.00064   1.17368
    D4       -0.80262   0.00000   0.00000   0.00030   0.00030  -0.80232
    D5        1.30678   0.00000   0.00000   0.00042   0.00042   1.30720
    D6       -2.95638   0.00001   0.00000   0.00047   0.00047  -2.95591
    D7        1.30678   0.00000   0.00000   0.00042   0.00042   1.30720
    D8       -2.86701   0.00000   0.00000   0.00055   0.00055  -2.86646
    D9       -0.84698   0.00000   0.00000   0.00059   0.00059  -0.84639
   D10        2.97563   0.00000   0.00000  -0.00023  -0.00023   2.97540
   D11        0.92392   0.00001   0.00000  -0.00008  -0.00008   0.92384
   D12       -1.16686   0.00001   0.00000  -0.00008  -0.00008  -1.16694
   D13        0.82570   0.00000   0.00000  -0.00022  -0.00022   0.82548
   D14       -1.22601   0.00001   0.00000  -0.00007  -0.00007  -1.22608
   D15        2.96640   0.00001   0.00000  -0.00007  -0.00007   2.96633
   D16       -1.29743  -0.00001   0.00000  -0.00045  -0.00045  -1.29788
   D17        2.93405   0.00000   0.00000  -0.00031  -0.00031   2.93373
   D18        0.84327   0.00000   0.00000  -0.00031  -0.00031   0.84296
   D19        1.53562  -0.00002   0.00000  -0.00013  -0.00013   1.53549
   D20       -0.76720  -0.00001   0.00000  -0.00015  -0.00015  -0.76735
   D21       -0.76720  -0.00001   0.00000  -0.00015  -0.00015  -0.76735
   D22       -3.07002   0.00000   0.00000  -0.00017  -0.00017  -3.07018
   D23       -1.16683   0.00001   0.00000   0.00017   0.00017  -1.16667
   D24        0.84265   0.00000   0.00000   0.00003   0.00003   0.84268
   D25        3.06480   0.00000   0.00000   0.00012   0.00012   3.06491
   D26        1.16686   0.00001   0.00000   0.00023   0.00023   1.16709
   D27       -3.10685   0.00000   0.00000   0.00010   0.00010  -3.10675
   D28       -0.88470   0.00000   0.00000   0.00018   0.00018  -0.88452
   D29       -1.16682   0.00001   0.00000   0.00016   0.00016  -1.16667
   D30        1.16687   0.00001   0.00000   0.00022   0.00022   1.16709
   D31        0.84266   0.00000   0.00000   0.00003   0.00003   0.84268
   D32       -3.10684   0.00000   0.00000   0.00009   0.00009  -3.10675
   D33        3.06480   0.00000   0.00000   0.00011   0.00011   3.06491
   D34       -0.88469   0.00000   0.00000   0.00017   0.00017  -0.88452
   D35        0.82569   0.00000   0.00000  -0.00021  -0.00021   0.82548
   D36       -1.29744  -0.00001   0.00000  -0.00044  -0.00044  -1.29788
   D37        2.97562   0.00000   0.00000  -0.00022  -0.00022   2.97540
   D38       -1.22602   0.00001   0.00000  -0.00007  -0.00007  -1.22608
   D39        2.93404   0.00000   0.00000  -0.00030  -0.00030   2.93373
   D40        0.92391   0.00001   0.00000  -0.00008  -0.00008   0.92384
   D41        2.96639   0.00001   0.00000  -0.00006  -0.00006   2.96633
   D42        0.84326   0.00000   0.00000  -0.00030  -0.00030   0.84296
   D43       -1.16686   0.00001   0.00000  -0.00007  -0.00007  -1.16694
         Item               Value     Threshold  Converged?
 Maximum Force            0.000037     0.000450     YES
 RMS     Force            0.000009     0.000300     YES
 Maximum Displacement     0.000696     0.001800     YES
 RMS     Displacement     0.000185     0.001200     YES
 Predicted change in Energy=-4.222629D-08
 Optimization completed.
    -- Stationary point found.
                           ----------------------------
                           !   Optimized Parameters   !
                           ! (Angstroms and Degrees)  !
 --------------------------                            --------------------------
 ! Name  Definition              Value          Derivative Info.                !
 --------------------------------------------------------------------------------
 ! R1    R(1,2)                  1.0975         -DE/DX =    0.0                 !
 ! R2    R(2,6)                  1.5577         -DE/DX =    0.0                 !
 ! R3    R(2,7)                  1.5966         -DE/DX =    0.0                 !
 ! R4    R(2,13)                 1.0972         -DE/DX =    0.0                 !
 ! R5    R(3,5)                  1.3555         -DE/DX =    0.0                 !
 ! R6    R(3,7)                  1.5011         -DE/DX =    0.0                 !
 ! R7    R(3,8)                  1.0955         -DE/DX =    0.0                 !
 ! R8    R(4,5)                  1.5011         -DE/DX =    0.0                 !
 ! R9    R(4,6)                  1.5966         -DE/DX =    0.0                 !
 ! R10   R(4,9)                  1.0959         -DE/DX =    0.0                 !
 ! R11   R(4,14)                 1.0965         -DE/DX =    0.0                 !
 ! R12   R(5,10)                 1.0955         -DE/DX =    0.0                 !
 ! R13   R(6,11)                 1.0972         -DE/DX =    0.0                 !
 ! R14   R(6,15)                 1.0975         -DE/DX =    0.0                 !
 ! R15   R(7,12)                 1.0959         -DE/DX =    0.0                 !
 ! R16   R(7,16)                 1.0965         -DE/DX =    0.0                 !
 ! A1    A(1,2,6)              108.8945         -DE/DX =    0.0                 !
 ! A2    A(1,2,7)              109.3103         -DE/DX =    0.0                 !
 ! A3    A(1,2,13)             106.5093         -DE/DX =    0.0                 !
 ! A4    A(6,2,7)              115.5006         -DE/DX =    0.0                 !
 ! A5    A(6,2,13)             108.8551         -DE/DX =    0.0                 !
 ! A6    A(7,2,13)             107.397          -DE/DX =    0.0                 !
 ! A7    A(5,3,7)              111.8845         -DE/DX =    0.0                 !
 ! A8    A(5,3,8)              116.4654         -DE/DX =    0.0                 !
 ! A9    A(7,3,8)              112.8987         -DE/DX =    0.0                 !
 ! A10   A(5,4,6)               98.1174         -DE/DX =    0.0                 !
 ! A11   A(5,4,9)              112.6148         -DE/DX =    0.0                 !
 ! A12   A(5,4,14)             116.9298         -DE/DX =    0.0                 !
 ! A13   A(6,4,9)              109.5035         -DE/DX =    0.0                 !
 ! A14   A(6,4,14)             110.1345         -DE/DX =    0.0                 !
 ! A15   A(9,4,14)             108.9538         -DE/DX =    0.0                 !
 ! A16   A(3,5,4)              111.8846         -DE/DX =    0.0                 !
 ! A17   A(3,5,10)             116.4653         -DE/DX =    0.0                 !
 ! A18   A(4,5,10)             112.8987         -DE/DX =    0.0                 !
 ! A19   A(2,6,4)              115.5007         -DE/DX =    0.0                 !
 ! A20   A(2,6,11)             108.8551         -DE/DX =    0.0                 !
 ! A21   A(2,6,15)             108.8944         -DE/DX =    0.0                 !
 ! A22   A(4,6,11)             107.3969         -DE/DX =    0.0                 !
 ! A23   A(4,6,15)             109.3103         -DE/DX =    0.0                 !
 ! A24   A(11,6,15)            106.5093         -DE/DX =    0.0                 !
 ! A25   A(2,7,3)               98.1172         -DE/DX =    0.0                 !
 ! A26   A(2,7,12)             109.5036         -DE/DX =    0.0                 !
 ! A27   A(2,7,16)             110.1345         -DE/DX =    0.0                 !
 ! A28   A(3,7,12)             112.6149         -DE/DX =    0.0                 !
 ! A29   A(3,7,16)             116.9297         -DE/DX =    0.0                 !
 ! A30   A(12,7,16)            108.9538         -DE/DX =    0.0                 !
 ! D1    D(1,2,6,4)           -169.3883         -DE/DX =    0.0                 !
 ! D2    D(1,2,6,11)           -48.5286         -DE/DX =    0.0                 !
 ! D3    D(1,2,6,15)            67.2103         -DE/DX =    0.0                 !
 ! D4    D(7,2,6,4)            -45.9869         -DE/DX =    0.0                 !
 ! D5    D(7,2,6,11)            74.8728         -DE/DX =    0.0                 !
 ! D6    D(7,2,6,15)          -169.3883         -DE/DX =    0.0                 !
 ! D7    D(13,2,6,4)            74.8728         -DE/DX =    0.0                 !
 ! D8    D(13,2,6,11)         -164.2675         -DE/DX =    0.0                 !
 ! D9    D(13,2,6,15)          -48.5286         -DE/DX =    0.0                 !
 ! D10   D(1,2,7,3)            170.491          -DE/DX =    0.0                 !
 ! D11   D(1,2,7,12)            52.9368         -DE/DX =    0.0                 !
 ! D12   D(1,2,7,16)           -66.8559         -DE/DX =    0.0                 !
 ! D13   D(6,2,7,3)             47.309          -DE/DX =    0.0                 !
 ! D14   D(6,2,7,12)           -70.2453         -DE/DX =    0.0                 !
 ! D15   D(6,2,7,16)           169.962          -DE/DX =    0.0                 !
 ! D16   D(13,2,7,3)           -74.3373         -DE/DX =    0.0                 !
 ! D17   D(13,2,7,12)          168.1085         -DE/DX =    0.0                 !
 ! D18   D(13,2,7,16)           48.3158         -DE/DX =    0.0                 !
 ! D19   D(7,3,5,4)             87.9847         -DE/DX =    0.0                 !
 ! D20   D(7,3,5,10)           -43.9573         -DE/DX =    0.0                 !
 ! D21   D(8,3,5,4)            -43.9572         -DE/DX =    0.0                 !
 ! D22   D(8,3,5,10)          -175.8991         -DE/DX =    0.0                 !
 ! D23   D(5,3,7,2)            -66.8547         -DE/DX =    0.0                 !
 ! D24   D(5,3,7,12)            48.2801         -DE/DX =    0.0                 !
 ! D25   D(5,3,7,16)           175.5999         -DE/DX =    0.0                 !
 ! D26   D(8,3,7,2)             66.8561         -DE/DX =    0.0                 !
 ! D27   D(8,3,7,12)          -178.0092         -DE/DX =    0.0                 !
 ! D28   D(8,3,7,16)           -50.6894         -DE/DX =    0.0                 !
 ! D29   D(6,4,5,3)            -66.8541         -DE/DX =    0.0                 !
 ! D30   D(6,4,5,10)            66.8567         -DE/DX =    0.0                 !
 ! D31   D(9,4,5,3)             48.2806         -DE/DX =    0.0                 !
 ! D32   D(9,4,5,10)          -178.0086         -DE/DX =    0.0                 !
 ! D33   D(14,4,5,3)           175.6003         -DE/DX =    0.0                 !
 ! D34   D(14,4,5,10)          -50.6889         -DE/DX =    0.0                 !
 ! D35   D(5,4,6,2)             47.3084         -DE/DX =    0.0                 !
 ! D36   D(5,4,6,11)           -74.3378         -DE/DX =    0.0                 !
 ! D37   D(5,4,6,15)           170.4905         -DE/DX =    0.0                 !
 ! D38   D(9,4,6,2)            -70.2457         -DE/DX =    0.0                 !
 ! D39   D(9,4,6,11)           168.108          -DE/DX =    0.0                 !
 ! D40   D(9,4,6,15)            52.9363         -DE/DX =    0.0                 !
 ! D41   D(14,4,6,2)           169.9616         -DE/DX =    0.0                 !
 ! D42   D(14,4,6,11)           48.3154         -DE/DX =    0.0                 !
 ! D43   D(14,4,6,15)          -66.8563         -DE/DX =    0.0                 !
 --------------------------------------------------------------------------------
 GradGradGradGradGradGradGradGradGradGradGradGradGradGradGradGradGradGrad

 Leave Link  103 at Wed Apr 20 15:08:47 2022, MaxMem=  2621440000 cpu:         0.4
 (Enter /mnt/opt/groups/app-gaussian//g09/l9999.exe)
 1\1\GINC-WN26009\Freq\RB3LYP\6-31G(d,p)\C6H10\PWASIUK\20-Apr-2022\0\\#
 P Geom=AllCheck Guess=TCheck SCRF=Check GenChk RB3LYP/6-31G(d,p) Freq\
 \Title Card Required\\0,1\H,-1.2365079907,1.9915698338,-0.2965327559\C
 ,-0.7577050244,1.1267152768,0.1803000123\C,-0.5845115419,-1.2019572941
 ,0.3430155201\C,1.5567192981,-0.1998553653,0.2082017704\C,0.5845136693
 ,-1.2019596863,-0.3430093354\C,0.7577015997,1.1267180285,-0.1803014174
 \C,-1.5567165811,-0.1998598326,-0.208206987\H,-0.5095420079,-1.1668615
 841,1.435429264\H,1.6540240376,-0.2624517662,1.2979612431\H,0.50954294
 31,-1.1668754438,-1.4354232867\H,0.8645560951,1.2688263198,-1.26300582
 46\H,-1.6540142129,-0.2624600133,-1.2979671036\H,-0.8645599331,1.26882
 04902,1.2630048395\H,2.5580004253,-0.1817989163,-0.2383093026\H,1.2365
 014003,1.9915733579,0.2965332067\H,-2.5580001765,-0.181805405,0.238298
 1569\\Version=ES64L-G09RevD.01\State=1-A\HF=-234.5870492\RMSD=2.219e-0
 9\RMSF=2.040e-05\ZeroPoint=0.145345\Thermal=0.1506684\Dipole=-0.000001
 5,0.5842741,-0.0000015\DipoleDeriv=0.0058082,0.0455686,-0.0348148,0.12
 28806,-0.1359649,0.0388055,-0.0285385,0.0511402,0.0267601,-0.0730684,0
 .1571489,0.0414011,0.0899685,0.0914147,-0.0417366,-0.1011838,0.0992998
 ,0.157774,-0.3024158,-0.2370988,0.0791192,-0.6685083,-0.2041196,0.2281
 705,-0.0003624,-0.0894621,0.1310203,0.5191594,0.1138107,-0.1020899,-0.
 0819449,0.0956398,0.0352856,0.0788416,0.012456,0.1332508,-0.3024192,0.
 2370989,0.0791193,0.668507,-0.2041217,-0.2281668,-0.0003658,0.0894665,
 0.1310215,-0.0730679,-0.1571482,0.0414021,-0.0899683,0.0914145,0.04173
 61,-0.1011816,-0.0992996,0.1577743,0.5191618,-0.113811,-0.1020886,0.08
 19466,0.095638,-0.0352865,0.0788429,-0.0124584,0.13325,0.0561292,0.058
 1405,-0.0646428,0.1248351,0.0876222,-0.1024175,-0.0051556,0.0484559,-0
 .1775504,0.0241933,-0.00194,0.0222179,-0.0004374,0.0301607,0.0130998,-
 0.069827,0.0160483,-0.1385476,0.0561288,-0.0581413,-0.0646428,-0.12483
 5,0.0876227,0.1024148,-0.0051548,-0.0484586,-0.1775511,-0.0080745,0.02
 74684,0.0083865,0.0372382,0.0262205,0.0013999,0.0354954,0.0578161,-0.1
 54833,0.0241938,0.0019403,0.0222191,0.0004371,0.030161,-0.0131007,-0.0
 698256,-0.016049,-0.1385469,-0.0080745,-0.0274685,0.0083865,-0.0372389
 ,0.0262212,-0.0013989,0.0354954,-0.057815,-0.1548326,-0.22173,-0.00517
 05,0.0504217,-0.0071534,0.0090277,-0.002563,0.0907298,0.0076522,0.0221
 253,0.0058085,-0.0455685,-0.0348149,-0.1228797,-0.1359648,-0.0388055,-
 0.0285385,-0.0511404,0.0267595,-0.2217327,0.0051705,0.0504206,0.007152
 8,0.0090279,0.0025633,0.0907286,-0.0076519,0.0221259\Polar=72.033245,-
 0.0000238,58.1958197,-3.458502,0.0000272,56.9900849\PG=C01 [X(C6H10)]\
 NImag=0\\0.10435977,-0.09624555,0.22073659,0.05413194,-0.09869055,0.10
 431254,-0.09377228,0.09261295,-0.04980436,0.41366780,0.08900870,-0.201
 68825,0.09139316,-0.08274059,0.47066645,-0.04958134,0.09259964,-0.0981
 0205,0.00098062,-0.04426848,0.56816548,0.00015136,0.00066994,-0.000947
 14,0.00541786,0.01549041,0.00024300,0.59643219,-0.00100306,-0.00300019
 ,-0.00010479,0.00140820,-0.04700842,0.00353005,-0.07791265,0.20607393,
 -0.00076160,-0.00291120,-0.00079466,0.00376411,0.00298186,0.00536745,-
 0.11120880,-0.02439464,0.61669973,-0.00562909,-0.00261162,0.00108116,-
 0.00930295,0.02170850,-0.00637105,-0.03925389,-0.00337728,-0.00485052,
 0.56953824,0.00045478,-0.00120705,-0.00172987,0.00946217,-0.00272481,-
 0.00076602,-0.01822698,-0.01437868,0.00211892,0.05441871,0.30857515,0.
 00171364,-0.00083610,-0.00071838,0.00491705,-0.00932686,0.00420659,0.0
 1057879,0.00239990,0.01490646,-0.03378582,0.00021913,0.59346589,-0.000
 26466,0.00146538,0.00201789,-0.01241233,0.00162627,-0.00372729,-0.3670
 8585,0.00700737,0.16118964,-0.11706300,-0.07959515,-0.02749564,0.59643
 180,-0.00290594,-0.00411614,-0.00071806,0.01290788,-0.00617271,0.00331
 087,-0.00700658,0.00058161,-0.00480137,-0.07552452,-0.08943870,-0.0246
 8021,0.07791169,0.20607392,-0.00029516,0.00105193,0.00069149,-0.000276
 12,0.00341101,0.00069948,0.16118975,0.00479966,-0.20601426,-0.03577764
 ,-0.03617386,-0.10563018,-0.11120952,0.02439845,0.61669935,-0.01197786
 ,-0.00251301,0.00415583,-0.14553046,0.00278447,0.02326016,-0.01241225,
 -0.01290802,-0.00027608,-0.08118173,0.01123815,-0.00190736,0.00541782,
 -0.00140811,0.00376414,0.41366729,0.02356128,0.00199135,-0.00631973,-0
 .00278481,-0.07449045,0.00095235,-0.00162619,-0.00617281,-0.00341104,0
 .02661333,-0.08141244,0.01849979,-0.01549030,-0.04700826,-0.00298150,0
 .08274075,0.47066619,-0.01322040,0.00068563,0.00281496,0.02326023,-0.0
 0095221,-0.09078312,-0.00372718,-0.00331075,0.00069951,0.00029095,0.01
 069931,-0.07996079,0.00024301,-0.00353003,0.00536745,0.00098058,0.0442
 6807,0.56816576,0.00535294,0.00905014,0.00301058,-0.08118170,-0.026613
 56,0.00029101,-0.11706360,0.07552463,-0.03577861,-0.00805453,0.0061956
 0,-0.00151509,-0.03925407,0.00337735,-0.00485063,-0.00930296,-0.021708
 59,-0.00637120,0.56954000,-0.01271589,-0.01923624,-0.00931056,-0.01123
 836,-0.08141299,-0.01069947,0.07959519,-0.08943811,0.03617414,-0.00619
 565,0.00188282,-0.00200947,0.01822715,-0.01437866,-0.00211872,-0.00946
 215,-0.00272491,0.00076595,-0.05441815,0.30857532,0.00598313,0.0103072
 8,0.00331694,-0.00190735,-0.01849999,-0.07996083,-0.02749691,0.0246807
 5,-0.10563083,-0.00151509,0.00200946,-0.00438445,0.01057875,-0.0023997
 3,0.01490633,0.00491705,0.00932684,0.00420661,-0.03378550,-0.00021869,
 0.59346581,-0.00034876,-0.00035708,0.00027168,0.00131494,-0.00104040,0
 .00019912,-0.05489207,0.01102830,-0.02764711,0.00048527,0.00040245,0.0
 0295036,0.00584664,-0.00113600,0.02963757,0.00006359,0.00011282,-0.000
 13883,-0.00172387,-0.00320135,-0.02516560,0.05611038,-0.00013076,0.000
 20876,0.00014779,0.00139960,0.00060731,0.00192954,-0.00305297,-0.03629
 292,-0.01806467,0.00095221,-0.00237287,0.00171302,0.00671574,-0.004680
 50,-0.00919919,0.00037861,0.00014442,0.00000446,0.00454562,-0.00330299
 ,0.01659093,-0.01183516,0.03616479,0.00008707,0.00011285,0.00060885,-0
 .00001980,-0.00128657,-0.00043811,-0.01789672,-0.00513501,-0.30554542,
 -0.00093264,-0.00170436,0.00044599,-0.00091348,-0.00068771,-0.01646369
 ,-0.00009338,-0.00001287,-0.00021700,-0.00058901,-0.00210821,-0.011462
 17,0.01857429,0.00613621,0.33139377,0.00022899,0.00005487,0.00014020,0
 .00054834,-0.00052936,-0.00080303,-0.00058979,-0.00158114,-0.00100647,
 -0.05387378,-0.00270829,-0.01915878,-0.00013342,0.00550147,-0.01694429
 ,-0.00198314,0.00127130,-0.01400980,0.00022881,0.00037712,0.00014481,-
 0.00069283,-0.00038668,0.00068882,0.05397821,-0.00028261,0.00004843,-0
 .00011641,-0.00117930,0.00096381,-0.00002918,0.00204854,-0.00184488,-0
 .00097594,0.00016903,-0.04226903,0.01490841,-0.00331650,0.00110666,-0.
 02575965,0.00316322,-0.00405780,0.02825926,0.00020699,0.00004648,-0.00
 044929,-0.00015326,0.00068109,0.00074075,0.00073981,0.05060964,-0.0000
 3834,0.00008195,0.00020951,-0.00020679,-0.00019388,0.00010088,0.002066
 94,-0.00174680,0.00060974,-0.01888480,0.01448376,-0.30679163,-0.002250
 57,0.00011695,-0.01192247,-0.00027000,0.00006749,-0.00693362,0.0002438
 8,0.00055264,0.00044096,-0.00040830,0.00109499,0.00093655,0.02407917,-
 0.01565689,0.33214500,0.00004991,-0.00008559,0.00010195,0.00006359,-0.
 00011281,-0.00013883,0.00584658,0.00113633,0.02963752,-0.00172392,0.00
 320112,-0.02516562,-0.05489200,-0.01102856,-0.02764734,0.00131492,0.00
 104037,0.00019913,0.00048523,-0.00040243,0.00295040,-0.00507445,-0.001
 93625,0.00270278,-0.00178047,-0.00455132,-0.00220688,0.05611047,0.0001
 5351,0.00035427,-0.00038448,-0.00037860,0.00014441,-0.00000447,-0.0067
 1568,-0.00468046,0.00919918,-0.00454569,-0.00330300,-0.01659110,0.0030
 5272,-0.03629271,0.01806174,-0.00139954,0.00060740,-0.00192943,-0.0009
 5223,-0.00237287,-0.00171303,0.00193624,0.01159212,0.00148183,-0.00284
 844,-0.00157959,-0.00079677,0.01183532,0.03616447,0.00010763,0.0000359
 4,-0.00000912,-0.00009338,0.00001288,-0.00021699,-0.00091339,0.0006875
 9,-0.01646385,-0.00058902,0.00210814,-0.01146197,-0.01789705,0.0051322
 8,-0.30554576,-0.00001979,0.00128650,-0.00043809,-0.00093267,0.0017044
 0,0.00044596,0.00270277,-0.00148195,-0.00114182,-0.00142314,-0.0015986
 7,0.00011839,0.01857453,-0.00613316,0.33139400,0.00135923,0.00015767,-
 0.00027695,-0.00535102,-0.00261044,0.03415628,0.00032258,0.00072641,-0
 .00021764,-0.00020788,0.00408514,-0.01651756,-0.00047127,-0.00141472,-
 0.00000218,-0.04874816,-0.00563522,0.02372785,0.00052525,0.00050484,0.
 00047426,-0.00009107,0.00012868,-0.00011636,-0.00087526,0.00342515,-0.
 00071136,0.00035085,-0.00034888,0.00018347,0.05832954,0.00017462,0.000
 07216,-0.00069126,0.00048725,-0.00085665,0.00029352,0.00007486,0.00001
 698,-0.00049025,-0.00120971,-0.00580106,0.02632285,0.00100780,-0.00020
 495,0.00248994,-0.00521894,-0.05169873,0.03089236,0.00010689,0.0006359
 0,0.00056179,0.00005045,-0.00030582,-0.00019225,0.00223733,-0.00455128
 ,0.00106386,-0.00043316,-0.00097719,-0.00063673,-0.00019304,0.05713705
 ,0.00061676,-0.00033342,0.00082257,0.00084517,0.00026714,-0.00716504,0
 .00064521,0.00024865,0.00041325,-0.00038674,0.00087237,-0.00791756,-0.
 00049133,-0.00124955,0.00015507,0.02350960,0.03017771,-0.29992611,-0.0
 0023625,-0.00014623,0.00010753,-0.00011602,0.00005941,-0.00003213,-0.0
 0097092,0.00122853,0.00082760,0.00058508,-0.00016296,0.00088782,-0.026
 44000,-0.03364449,0.32382600,0.00059997,0.00065386,0.00053335,-0.00198
 303,-0.00127128,-0.01400964,-0.00013332,-0.00550158,-0.01694422,0.0002
 2881,-0.00037712,0.00014481,-0.00058981,0.00158111,-0.00100654,0.00054
 833,0.00052937,-0.00080304,-0.05387358,0.00270827,-0.01915700,-0.00178
 046,0.00284844,-0.00142317,-0.00000861,-0.00001396,0.00022874,-0.00069
 283,0.00038672,0.00068881,-0.00010036,-0.00000258,0.00021095,0.0539780
 2,0.00075405,0.00099623,0.00028545,-0.00316300,-0.00405775,-0.02825932
 ,0.00331634,0.00110681,0.02575947,-0.00020700,0.00004649,0.00044929,-0
 .00204851,-0.00184488,0.00097601,0.00117930,0.00096383,0.00002919,-0.0
 0016907,-0.04226929,-0.01490930,0.00455128,-0.00157956,0.00159867,0.00
 001396,-0.00010817,-0.00019660,0.00015328,0.00068108,-0.00074074,-0.00
 035918,0.00005636,0.00048263,-0.00073986,0.05060970,0.00033782,-0.0003
 4856,0.00059705,-0.00026995,-0.00006746,-0.00693361,-0.00225049,-0.000
 11716,-0.01192266,0.00024389,-0.00055264,0.00044096,0.00206697,0.00174
 681,0.00060972,-0.00020679,0.00019389,0.00010089,-0.01888314,-0.014484
 59,-0.30679144,-0.00220689,0.00079680,0.00011836,0.00022874,0.00019660
 ,0.00003199,-0.00040828,-0.00109498,0.00093659,-0.00053025,-0.00008481
 ,0.00020819,0.02407723,0.01565788,0.33214484,0.00130802,-0.00236399,-0
 .01448003,-0.04874824,0.00563512,0.02372797,-0.00047126,0.00141472,-0.
 00000219,0.00052525,-0.00050485,0.00047426,0.00032257,-0.00072639,-0.0
 0021764,-0.00535104,0.00261035,0.03415627,-0.00020783,-0.00408507,-0.0
 1651747,0.00035085,0.00034891,0.00018347,-0.00010036,0.00035918,-0.000
 53024,-0.00009106,-0.00012868,-0.00011635,-0.00672738,0.00051177,0.001
 48846,-0.00087524,-0.00342513,-0.00071135,0.05832954,-0.00270844,0.003
 89307,0.02566887,0.00521884,-0.05169851,-0.03089159,-0.00100779,-0.000
 20505,-0.00249001,-0.00010687,0.00063589,-0.00056177,-0.00007489,0.000
 01702,0.00049025,-0.00048727,-0.00085664,-0.00029338,0.00120980,-0.005
 80104,-0.02632287,0.00043318,-0.00097724,0.00063673,0.00000257,0.00005
 637,0.00008480,-0.00005045,-0.00030583,0.00019226,-0.00051179,0.001337
 88,-0.00021334,-0.00223732,-0.00455131,-0.00106385,0.00019309,0.057137
 02,0.00121540,-0.00201046,-0.01395495,0.02350971,-0.03017706,-0.299926
 15,-0.00049136,0.00124961,0.00015506,-0.00023624,0.00014623,0.00010753
 ,0.00064521,-0.00024862,0.00041327,0.00084518,-0.00026712,-0.00716505,
 -0.00038671,-0.00087237,-0.00791766,0.00058509,0.00016299,0.00088786,0
 .00021095,-0.00048262,0.00020819,-0.00011602,-0.00005943,-0.00003212,0
 .00148846,0.00021335,0.00099462,-0.00097092,-0.00122854,0.00082758,-0.
 02644012,0.03364367,0.32382606,-0.00071138,-0.00016924,0.00029737,0.00
 119798,0.00264166,-0.00138065,-0.00439844,-0.00118104,-0.00410590,-0.2
 5965595,-0.00258485,0.09798565,-0.01160530,-0.00231277,0.00850312,-0.0
 1195072,0.00041535,0.00637424,-0.00018376,-0.00182313,0.00079814,0.000
 39110,0.00035362,0.00009361,0.00443600,0.00012099,-0.00139305,-0.00000
 917,0.00017611,-0.00045311,0.00029952,-0.00026213,-0.00056044,0.000017
 29,-0.00001808,-0.00005622,0.00007743,0.00003983,0.00008506,0.28257436
 ,0.00152533,0.00037477,-0.00015438,0.00016401,-0.00434041,0.00201056,-
 0.00439763,0.00253869,-0.00414802,-0.00215914,-0.04781392,0.00064990,-
 0.02021645,-0.00318031,0.01349477,0.02468901,0.00007778,-0.01097776,-0
 .00112572,-0.00118257,0.00084948,0.00008276,-0.00007057,0.00007935,-0.
 00140721,-0.00009781,0.00068787,0.00095984,-0.00017030,-0.00037654,-0.
 00038483,0.00127424,0.00031793,0.00008345,-0.00000016,-0.00000807,-0.0
 0006619,-0.00002803,-0.00008512,0.00344885,0.05146914,-0.00028422,0.00
 008715,0.00019674,-0.00034021,0.00144848,-0.00002617,-0.00131399,-0.00
 144817,-0.00004506,0.09849187,-0.00092832,-0.10040583,-0.01049543,0.00
 205694,0.00687392,-0.00851472,0.00106172,0.00219725,0.00021118,0.00011
 278,0.00038046,0.00005600,-0.00003940,0.00082212,0.02825397,-0.0000703
 6,-0.01062240,0.00060389,0.00023542,0.00009599,-0.00033273,-0.00037096
 ,0.00065940,0.00003641,-0.00009091,0.00004424,-0.00040535,0.00005803,0
 .00009381,-0.10627007,-0.00177983,0.09977350,-0.00061042,0.00036426,-0
 .00037158,-0.01197782,-0.02356132,-0.01322046,-0.00026468,0.00290595,-
 0.00029517,0.00535293,0.01271596,0.00598317,0.00015137,0.00100309,-0.0
 0076161,-0.09377163,-0.08900817,-0.04958117,-0.00562913,-0.00045478,0.
 00171365,0.00004991,-0.00015351,0.00010763,0.00060000,-0.00075404,0.00
 033783,-0.00034875,0.00013075,0.00008707,0.00130800,0.00270842,0.00121
 540,0.00022900,0.00028261,-0.00003834,0.00135924,-0.00017462,0.0006167
 6,-0.00009576,-0.00072424,0.00035925,0.10435913,-0.00036427,0.00023858
 ,0.00017139,0.00251294,0.00199127,-0.00068569,-0.00146537,-0.00411614,
 -0.00105191,-0.00905004,-0.01923619,-0.01030729,-0.00066993,-0.0030001
 6,0.00291119,-0.09261244,-0.20168852,-0.09260006,0.00261159,-0.0012070
 4,0.00083611,0.00008559,0.00035427,-0.00003594,-0.00065387,0.00099623,
 0.00034856,0.00035708,0.00020877,-0.00011285,0.00236403,0.00389315,0.0
 0201051,-0.00005487,0.00004843,-0.00008195,-0.00015766,0.00007215,0.00
 033342,0.00068298,0.00033364,-0.00033931,0.09624499,0.22073680,-0.0003
 7158,-0.00017140,0.00002214,0.00415582,0.00631973,0.00281498,0.0020178
 8,0.00071809,0.00069149,0.00301053,0.00931052,0.00331691,-0.00094713,0
 .00010481,-0.00079462,-0.04980422,-0.09139361,-0.09810246,0.00108116,0
 .00172986,-0.00071838,0.00010195,0.00038447,-0.00000913,0.00053335,-0.
 00028543,0.00059707,0.00027168,-0.00014776,0.00060884,-0.01447995,-0.0
 2566889,-0.01395503,0.00014020,0.00011641,0.00020951,-0.00027695,0.000
 69126,0.00082258,0.00013812,-0.00055341,-0.00001361,0.05413179,0.09869
 097,0.10431298,-0.00009575,-0.00068298,0.00013813,-0.01195068,-0.00041
 538,0.00637413,-0.01160543,0.00231287,0.00850303,-0.00018376,0.0018231
 5,0.00079813,-0.00439849,0.00118100,-0.00410593,0.00119800,-0.00264163
 ,-0.00138066,-0.25965722,0.00258440,0.09798474,-0.00000918,-0.00017611
 ,-0.00045311,0.00001730,0.00001807,-0.00005622,0.00039111,-0.00035363,
 0.00009361,0.00007743,-0.00003983,0.00008506,0.00443582,-0.00012098,-0
 .00139295,0.00029952,0.00026213,-0.00056044,-0.00038321,-0.00047185,-0
 .00005585,-0.00071137,0.00016924,0.00029736,0.28257592,0.00072424,0.00
 033366,0.00055342,-0.02468920,0.00007770,0.01097768,0.02021655,-0.0031
 8036,-0.01349451,0.00112574,-0.00118259,-0.00084947,0.00439762,0.00253
 877,0.00414797,-0.00016402,-0.00434042,-0.00201060,0.00215869,-0.04781
 382,-0.00064976,-0.00095982,-0.00017030,0.00037654,-0.00008345,-0.0000
 0016,0.00000807,-0.00008276,-0.00007057,-0.00007935,0.00006619,-0.0000
 2803,0.00008512,0.00140734,-0.00009780,-0.00068790,0.00038484,0.001274
 24,-0.00031794,0.00047184,0.00081580,0.00000674,-0.00152534,0.00037477
 ,0.00015438,-0.00344847,0.05146911,0.00035925,0.00033932,-0.00001361,-
 0.00851475,-0.00106175,0.00219722,-0.01049560,-0.00205697,0.00687404,0
 .00021116,-0.00011276,0.00038047,-0.00131403,0.00144816,-0.00004510,-0
 .00034019,-0.00144847,-0.00002618,0.09849098,0.00092852,-0.10040484,0.
 00060390,-0.00023541,0.00009597,0.00003642,0.00009091,0.00004424,0.000
 05602,0.00003940,0.00082213,-0.00040535,-0.00005803,0.00009381,0.02825
 404,0.00007042,-0.01062222,-0.00033273,0.00037096,0.00065939,-0.000055
 86,-0.00000675,-0.00002436,-0.00028421,-0.00008715,0.00019674,-0.10626
 903,0.00177959,0.09977229\\0.00000819,0.00000640,-0.00000260,-0.000063
 09,-0.00003069,-0.00000207,-0.00002041,0.00001410,0.00002830,-0.000042
 56,0.00001669,0.00001306,0.00001982,0.00001364,-0.00002804,0.00006287,
 -0.00003057,0.00000244,0.00004320,0.00001665,-0.00001370,0.00001096,0.
 00000504,0.00001789,0.00001319,0.00000391,0.00001556,-0.00001097,0.000
 00490,-0.00001780,-0.00001589,-0.00000836,-0.00000115,-0.00001329,0.00
 000389,-0.00001580,0.00001599,-0.00000839,0.00000125,-0.00000110,-0.00
 000678,-0.00000198,-0.00000825,0.00000648,0.00000263,0.00000134,-0.000
 00692,0.00000200\\\@


 WE SHOULD BE CAREFUL TO GET OUT OF AN EXPERIENCE ONLY THE WISDOM
 THAT IS IN IT -- AND STOP THERE;
 LEST WE BE LIKE THE CAT THAT SITS DOWN ON A HOT STOVE-LID.
 SHE WILL NEVER SIT DOWN ON A HOT STOVE LID AGAIN;
 BUT ALSO SHE WILL NEVER SIT DOWN ON A COLD ONE ANY MORE.

                                                     -- MARK TWAIN
 Job cpu time:       0 days  0 hours 24 minutes 21.0 seconds.
 File lengths (MBytes):  RWF=     36 Int=      0 D2E=      0 Chk=      3 Scr=      1
 Normal termination of Gaussian 09 at Wed Apr 20 15:08:47 2022.
