# Supplementary material for: HOMA Index Establishes Similarity to a Reference Molecule
Source: J Chem Inf Model. 2023 Dec 6;63(24):7744–54. doi: 10.1021/acs.jcim.3c01551 (PMC10751799; doi:10.1021/acs.jcim.3c01551)
Supplement: Supplementary file 3 — ci3c01551_si_003.zip [file ci3c01551_si_003.zip › 44.log]

 Entering Gaussian System, Link 0=g09
 Initial command:
 /mnt/opt/groups/app-gaussian//g09/l1.exe "/scratch/8009939.torquesrv1.cis.gov.pl/Gau-40538.inp" -scrdir="/scratch/8009939.torquesrv1.cis.gov.pl/"
 Entering Link 1 = /mnt/opt/groups/app-gaussian//g09/l1.exe PID=     40545.
  
 Copyright (c) 1988,1990,1992,1993,1995,1998,2003,2009,2013,
            Gaussian, Inc.  All Rights Reserved.
  
 This is part of the Gaussian(R) 09 program.  It is based on
 the Gaussian(R) 03 system (copyright 2003, Gaussian, Inc.),
 the Gaussian(R) 98 system (copyright 1998, Gaussian, Inc.),
 the Gaussian(R) 94 system (copyright 1995, Gaussian, Inc.),
 the Gaussian 92(TM) system (copyright 1992, Gaussian, Inc.),
 the Gaussian 90(TM) system (copyright 1990, Gaussian, Inc.),
 the Gaussian 88(TM) system (copyright 1988, Gaussian, Inc.),
 the Gaussian 86(TM) system (copyright 1986, Carnegie Mellon
 University), and the Gaussian 82(TM) system (copyright 1983,
 Carnegie Mellon University). Gaussian is a federally registered
 trademark of Gaussian, Inc.
  
 This software contains proprietary and confidential information,
 including trade secrets, belonging to Gaussian, Inc.
  
 This software is provided under written license and may be
 used, copied, transmitted, or stored only in accord with that
 written license.
  
 The following legend is applicable only to US Government
 contracts under FAR:
  
                    RESTRICTED RIGHTS LEGEND
  
 Use, reproduction and disclosure by the US Government is
 subject to restrictions as set forth in subparagraphs (a)
 and (c) of the Commercial Computer Software - Restricted
 Rights clause in FAR 52.227-19.
  
 Gaussian, Inc.
 340 Quinnipiac St., Bldg. 40, Wallingford CT 06492
  
  
 ---------------------------------------------------------------
 Warning -- This program may not be used in any manner that
 competes with the business of Gaussian, Inc. or will provide
 assistance to any competitor of Gaussian, Inc.  The licensee
 of this program is prohibited from giving any competitor of
 Gaussian, Inc. access to this program.  By using this program,
 the user acknowledges that Gaussian, Inc. is engaged in the
 business of creating and licensing software in the field of
 computational chemistry and represents and warrants to the
 licensee that it is not a competitor of Gaussian, Inc. and that
 it will not use this program in any manner prohibited above.
 ---------------------------------------------------------------
  

 Cite this work as:
 Gaussian 09, Revision D.01,
 M. J. Frisch, G. W. Trucks, H. B. Schlegel, G. E. Scuseria, 
 M. A. Robb, J. R. Cheeseman, G. Scalmani, V. Barone, B. Mennucci, 
 G. A. Petersson, H. Nakatsuji, M. Caricato, X. Li, H. P. Hratchian, 
 A. F. Izmaylov, J. Bloino, G. Zheng, J. L. Sonnenberg, M. Hada, 
 M. Ehara, K. Toyota, R. Fukuda, J. Hasegawa, M. Ishida, T. Nakajima, 
 Y. Honda, O. Kitao, H. Nakai, T. Vreven, J. A. Montgomery, Jr., 
 J. E. Peralta, F. Ogliaro, M. Bearpark, J. J. Heyd, E. Brothers, 
 K. N. Kudin, V. N. Staroverov, T. Keith, R. Kobayashi, J. Normand, 
 K. Raghavachari, A. Rendell, J. C. Burant, S. S. Iyengar, J. Tomasi, 
 M. Cossi, N. Rega, J. M. Millam, M. Klene, J. E. Knox, J. B. Cross, 
 V. Bakken, C. Adamo, J. Jaramillo, R. Gomperts, R. E. Stratmann, 
 O. Yazyev, A. J. Austin, R. Cammi, C. Pomelli, J. W. Ochterski, 
 R. L. Martin, K. Morokuma, V. G. Zakrzewski, G. A. Voth, 
 P. Salvador, J. J. Dannenberg, S. Dapprich, A. D. Daniels, 
 O. Farkas, J. B. Foresman, J. V. Ortiz, J. Cioslowski, 
 and D. J. Fox, Gaussian, Inc., Wallingford CT, 2013.
 
 ******************************************
 Gaussian 09:  ES64L-G09RevD.01 24-Apr-2013
                20-Apr-2022 
 ******************************************
 %nproc=20
 Will use up to   20 processors via shared memory.
 %mem=20000MB
 ----------------------------------------------------------------------
 #p opt freq b3lyp/6-31g(d,p) empiricaldispersion=gd3 int=(grid=ultrafi
 ne,acc2e=12) scf=(maxcyc=500,ferm,novaracc,noincfoc,intrep)
 ----------------------------------------------------------------------
 1/14=-1,18=20,19=15,26=4,38=1/1,3;
 2/9=110,12=2,17=6,18=5,40=1/2;
 3/5=1,6=6,7=101,11=2,16=1,25=1,30=1,71=1,74=-5,75=-5,124=31/1,2,3;
 4//1;
 5/5=100002,7=500,17=20,22=13,38=1,87=12/2;
 6/7=2,8=2,9=2,10=2,28=1/1;
 7/87=12/1,2,3,16;
 1/14=-1,18=20,19=15,26=4/3(2);
 2/9=110/2;
 99//99;
 2/9=110/2;
 3/5=1,6=6,7=101,11=2,16=1,25=1,30=1,71=1,74=-5,75=-5,124=31/1,2,3;
 4/5=5,16=3,69=1/1;
 5/5=100002,7=500,17=20,22=13,38=1,87=12/2;
 7/87=12/1,2,3,16;
 1/14=-1,18=20,19=15,26=4/3(-5);
 2/9=110/2;
 6/7=2,8=2,9=2,10=2,19=2,28=1/1;
 99/9=1/99;
 Leave Link    1 at Wed Apr 20 15:06:54 2022, MaxMem=  2621440000 cpu:         4.1
 (Enter /mnt/opt/groups/app-gaussian//g09/l101.exe)
 -------------------
 Title Card Required
 -------------------
 Symbolic Z-matrix:
 Charge =  0 Multiplicity = 1
 C                    -1.52807   0.00058   0.00009 
 C                     0.66522  -1.22805  -0.3814 
 C                     0.66616   1.22764   0.38134 
 C                     1.52809  -0.00056   0.00007 
 C                    -0.66522   1.22808  -0.38142 
 C                    -0.66617  -1.22767   0.38133 
 H                    -2.18712  -0.25321  -0.83891 
 H                    -2.1866    0.25493   0.83931 
 H                    -1.22245  -2.1527    0.19219 
 H                     0.45567   1.2151    1.45891 
 H                     1.22088  -2.15353  -0.19257 
 H                    -0.45575  -1.2153    1.45891 
 H                     0.4548   -1.21522  -1.45898 
 H                     2.18707   0.25322  -0.83898 
 H                     2.18668  -0.25486   0.83927 
 H                    -1.22086   2.15354  -0.19251 
 H                    -0.45488   1.21528  -1.45901 
 H                     1.22247   2.15268   0.19239 
 
 NAtoms=     18 NQM=       18 NQMF=       0 NMMI=      0 NMMIF=      0
                NMic=       0 NMicF=      0.
                    Isotopes and Nuclear Properties:
 (Nuclear quadrupole moments (NQMom) in fm**2, nuclear magnetic moments (NMagM)
  in nuclear magnetons)

  Atom         1           2           3           4           5           6           7           8           9          10
 IAtWgt=          12          12          12          12          12          12           1           1           1           1
 AtmWgt=  12.0000000  12.0000000  12.0000000  12.0000000  12.0000000  12.0000000   1.0078250   1.0078250   1.0078250   1.0078250
 NucSpn=           0           0           0           0           0           0           1           1           1           1
 AtZEff=   0.0000000   0.0000000   0.0000000   0.0000000   0.0000000   0.0000000   0.0000000   0.0000000   0.0000000   0.0000000
 NQMom=    0.0000000   0.0000000   0.0000000   0.0000000   0.0000000   0.0000000   0.0000000   0.0000000   0.0000000   0.0000000
 NMagM=    0.0000000   0.0000000   0.0000000   0.0000000   0.0000000   0.0000000   2.7928460   2.7928460   2.7928460   2.7928460
 AtZNuc=   6.0000000   6.0000000   6.0000000   6.0000000   6.0000000   6.0000000   1.0000000   1.0000000   1.0000000   1.0000000

  Atom        11          12          13          14          15          16          17          18
 IAtWgt=           1           1           1           1           1           1           1           1
 AtmWgt=   1.0078250   1.0078250   1.0078250   1.0078250   1.0078250   1.0078250   1.0078250   1.0078250
 NucSpn=           1           1           1           1           1           1           1           1
 AtZEff=   0.0000000   0.0000000   0.0000000   0.0000000   0.0000000   0.0000000   0.0000000   0.0000000
 NQMom=    0.0000000   0.0000000   0.0000000   0.0000000   0.0000000   0.0000000   0.0000000   0.0000000
 NMagM=    2.7928460   2.7928460   2.7928460   2.7928460   2.7928460   2.7928460   2.7928460   2.7928460
 AtZNuc=   1.0000000   1.0000000   1.0000000   1.0000000   1.0000000   1.0000000   1.0000000   1.0000000
 Leave Link  101 at Wed Apr 20 15:06:55 2022, MaxMem=  2621440000 cpu:        14.5
 (Enter /mnt/opt/groups/app-gaussian//g09/l103.exe)

 GradGradGradGradGradGradGradGradGradGradGradGradGradGradGradGradGradGrad
 Berny optimization.
 Initialization pass.
                           ----------------------------
                           !    Initial Parameters    !
                           ! (Angstroms and Degrees)  !
 --------------------------                            --------------------------
 ! Name  Definition              Value          Derivative Info.                !
 --------------------------------------------------------------------------------
 ! R1    R(1,5)                  1.5482         estimate D2E/DX2                !
 ! R2    R(1,6)                  1.5482         estimate D2E/DX2                !
 ! R3    R(1,7)                  1.0967         estimate D2E/DX2                !
 ! R4    R(1,8)                  1.0967         estimate D2E/DX2                !
 ! R5    R(2,4)                  1.5482         estimate D2E/DX2                !
 ! R6    R(2,6)                  1.5344         estimate D2E/DX2                !
 ! R7    R(2,11)                 1.0959         estimate D2E/DX2                !
 ! R8    R(2,13)                 1.098          estimate D2E/DX2                !
 ! R9    R(3,4)                  1.5481         estimate D2E/DX2                !
 ! R10   R(3,5)                  1.5344         estimate D2E/DX2                !
 ! R11   R(3,10)                 1.098          estimate D2E/DX2                !
 ! R12   R(3,18)                 1.0959         estimate D2E/DX2                !
 ! R13   R(4,14)                 1.0967         estimate D2E/DX2                !
 ! R14   R(4,15)                 1.0967         estimate D2E/DX2                !
 ! R15   R(5,16)                 1.0959         estimate D2E/DX2                !
 ! R16   R(5,17)                 1.098          estimate D2E/DX2                !
 ! R17   R(6,9)                  1.0959         estimate D2E/DX2                !
 ! R18   R(6,12)                 1.098          estimate D2E/DX2                !
 ! A1    A(5,1,6)              112.2985         estimate D2E/DX2                !
 ! A2    A(5,1,7)              109.2623         estimate D2E/DX2                !
 ! A3    A(5,1,8)              109.838          estimate D2E/DX2                !
 ! A4    A(6,1,7)              109.8383         estimate D2E/DX2                !
 ! A5    A(6,1,8)              109.2609         estimate D2E/DX2                !
 ! A6    A(7,1,8)              106.1562         estimate D2E/DX2                !
 ! A7    A(4,2,6)              111.1573         estimate D2E/DX2                !
 ! A8    A(4,2,11)             110.1533         estimate D2E/DX2                !
 ! A9    A(4,2,13)             109.8385         estimate D2E/DX2                !
 ! A10   A(6,2,11)             110.7639         estimate D2E/DX2                !
 ! A11   A(6,2,13)             108.7567         estimate D2E/DX2                !
 ! A12   A(11,2,13)            106.0304         estimate D2E/DX2                !
 ! A13   A(4,3,5)              111.1547         estimate D2E/DX2                !
 ! A14   A(4,3,10)             109.8375         estimate D2E/DX2                !
 ! A15   A(4,3,18)             110.1563         estimate D2E/DX2                !
 ! A16   A(5,3,10)             108.7549         estimate D2E/DX2                !
 ! A17   A(5,3,18)             110.7648         estimate D2E/DX2                !
 ! A18   A(10,3,18)            106.0318         estimate D2E/DX2                !
 ! A19   A(2,4,3)              112.2962         estimate D2E/DX2                !
 ! A20   A(2,4,14)             109.2608         estimate D2E/DX2                !
 ! A21   A(2,4,15)             109.8414         estimate D2E/DX2                !
 ! A22   A(3,4,14)             109.8391         estimate D2E/DX2                !
 ! A23   A(3,4,15)             109.2604         estimate D2E/DX2                !
 ! A24   A(14,4,15)            106.1566         estimate D2E/DX2                !
 ! A25   A(1,5,3)              111.1538         estimate D2E/DX2                !
 ! A26   A(1,5,16)             110.1524         estimate D2E/DX2                !
 ! A27   A(1,5,17)             109.8385         estimate D2E/DX2                !
 ! A28   A(3,5,16)             110.7625         estimate D2E/DX2                !
 ! A29   A(3,5,17)             108.7624         estimate D2E/DX2                !
 ! A30   A(16,5,17)            106.0308         estimate D2E/DX2                !
 ! A31   A(1,6,2)              111.1527         estimate D2E/DX2                !
 ! A32   A(1,6,9)              110.1562         estimate D2E/DX2                !
 ! A33   A(1,6,12)             109.8416         estimate D2E/DX2                !
 ! A34   A(2,6,9)              110.7605         estimate D2E/DX2                !
 ! A35   A(2,6,12)             108.7571         estimate D2E/DX2                !
 ! A36   A(9,6,12)             106.0322         estimate D2E/DX2                !
 ! D1    D(6,1,5,3)            -30.6108         estimate D2E/DX2                !
 ! D2    D(6,1,5,16)          -153.7655         estimate D2E/DX2                !
 ! D3    D(6,1,5,17)            89.8033         estimate D2E/DX2                !
 ! D4    D(7,1,5,3)           -152.742          estimate D2E/DX2                !
 ! D5    D(7,1,5,16)            84.1034         estimate D2E/DX2                !
 ! D6    D(7,1,5,17)           -32.3279         estimate D2E/DX2                !
 ! D7    D(8,1,5,3)             91.1906         estimate D2E/DX2                !
 ! D8    D(8,1,5,16)           -31.964          estimate D2E/DX2                !
 ! D9    D(8,1,5,17)          -148.3953         estimate D2E/DX2                !
 ! D10   D(5,1,6,2)            -30.5862         estimate D2E/DX2                !
 ! D11   D(5,1,6,9)           -153.7403         estimate D2E/DX2                !
 ! D12   D(5,1,6,12)            89.8227         estimate D2E/DX2                !
 ! D13   D(7,1,6,2)             91.2172         estimate D2E/DX2                !
 ! D14   D(7,1,6,9)            -31.9369         estimate D2E/DX2                !
 ! D15   D(7,1,6,12)          -148.3739         estimate D2E/DX2                !
 ! D16   D(8,1,6,2)           -152.7161         estimate D2E/DX2                !
 ! D17   D(8,1,6,9)             84.1299         estimate D2E/DX2                !
 ! D18   D(8,1,6,12)           -32.3071         estimate D2E/DX2                !
 ! D19   D(6,2,4,3)            -30.6089         estimate D2E/DX2                !
 ! D20   D(6,2,4,14)          -152.7384         estimate D2E/DX2                !
 ! D21   D(6,2,4,15)            91.1927         estimate D2E/DX2                !
 ! D22   D(11,2,4,3)          -153.7683         estimate D2E/DX2                !
 ! D23   D(11,2,4,14)           84.1021         estimate D2E/DX2                !
 ! D24   D(11,2,4,15)          -31.9668         estimate D2E/DX2                !
 ! D25   D(13,2,4,3)            89.8004         estimate D2E/DX2                !
 ! D26   D(13,2,4,14)          -32.3291         estimate D2E/DX2                !
 ! D27   D(13,2,4,15)         -148.398          estimate D2E/DX2                !
 ! D28   D(4,2,6,1)             63.4834         estimate D2E/DX2                !
 ! D29   D(4,2,6,9)           -173.7099         estimate D2E/DX2                !
 ! D30   D(4,2,6,12)           -57.5644         estimate D2E/DX2                !
 ! D31   D(11,2,6,1)          -173.7081         estimate D2E/DX2                !
 ! D32   D(11,2,6,9)           -50.9015         estimate D2E/DX2                !
 ! D33   D(11,2,6,12)           65.244          estimate D2E/DX2                !
 ! D34   D(13,2,6,1)           -57.5631         estimate D2E/DX2                !
 ! D35   D(13,2,6,9)            65.2435         estimate D2E/DX2                !
 ! D36   D(13,2,6,12)         -178.611          estimate D2E/DX2                !
 ! D37   D(5,3,4,2)            -30.5909         estimate D2E/DX2                !
 ! D38   D(5,3,4,14)            91.2095         estimate D2E/DX2                !
 ! D39   D(5,3,4,15)          -152.7231         estimate D2E/DX2                !
 ! D40   D(10,3,4,2)            89.8138         estimate D2E/DX2                !
 ! D41   D(10,3,4,14)         -148.3857         estimate D2E/DX2                !
 ! D42   D(10,3,4,15)          -32.3183         estimate D2E/DX2                !
 ! D43   D(18,3,4,2)          -153.7519         estimate D2E/DX2                !
 ! D44   D(18,3,4,14)          -31.9515         estimate D2E/DX2                !
 ! D45   D(18,3,4,15)           84.1159         estimate D2E/DX2                !
 ! D46   D(4,3,5,1)             63.487          estimate D2E/DX2                !
 ! D47   D(4,3,5,16)          -173.7091         estimate D2E/DX2                !
 ! D48   D(4,3,5,17)           -57.561          estimate D2E/DX2                !
 ! D49   D(10,3,5,1)           -57.5556         estimate D2E/DX2                !
 ! D50   D(10,3,5,16)           65.2484         estimate D2E/DX2                !
 ! D51   D(10,3,5,17)         -178.6036         estimate D2E/DX2                !
 ! D52   D(18,3,5,1)          -173.7018         estimate D2E/DX2                !
 ! D53   D(18,3,5,16)          -50.8979         estimate D2E/DX2                !
 ! D54   D(18,3,5,17)           65.2502         estimate D2E/DX2                !
 --------------------------------------------------------------------------------
 Trust Radius=3.00D-01 FncErr=1.00D-07 GrdErr=1.00D-06
 Number of steps in this run=    108 maximum allowed number of steps=    108.
 GradGradGradGradGradGradGradGradGradGradGradGradGradGradGradGradGradGrad

 Leave Link  103 at Wed Apr 20 15:06:55 2022, MaxMem=  2621440000 cpu:         0.4
 (Enter /mnt/opt/groups/app-gaussian//g09/l202.exe)
                          Input orientation:                          
 ---------------------------------------------------------------------
 Center     Atomic      Atomic             Coordinates (Angstroms)
 Number     Number       Type             X           Y           Z
 ---------------------------------------------------------------------
      1          6           0       -1.528070    0.000579    0.000088
      2          6           0        0.665223   -1.228053   -0.381404
      3          6           0        0.666161    1.227640    0.381336
      4          6           0        1.528088   -0.000560    0.000073
      5          6           0       -0.665217    1.228077   -0.381420
      6          6           0       -0.666170   -1.227674    0.381327
      7          1           0       -2.187122   -0.253206   -0.838914
      8          1           0       -2.186604    0.254931    0.839309
      9          1           0       -1.222452   -2.152703    0.192193
     10          1           0        0.455674    1.215099    1.458906
     11          1           0        1.220876   -2.153525   -0.192572
     12          1           0       -0.455745   -1.215298    1.458907
     13          1           0        0.454799   -1.215224   -1.458980
     14          1           0        2.187071    0.253223   -0.838976
     15          1           0        2.186683   -0.254857    0.839266
     16          1           0       -1.220856    2.153542   -0.192509
     17          1           0       -0.454880    1.215279   -1.459013
     18          1           0        1.222474    2.152684    0.192386
 ---------------------------------------------------------------------
                    Distance matrix (angstroms):
                    1          2          3          4          5
     1  C    0.000000
     2  C    2.542756   0.000000
     3  C    2.542770   2.571420   0.000000
     4  C    3.056158   1.548160   1.548146   0.000000
     5  C    1.548165   2.793322   1.534394   2.542769   0.000000
     6  C    1.548167   1.534394   2.793505   2.542820   2.571478
     7  H    1.096668   3.048855   3.438479   3.817134   2.172486
     8  H    1.096656   3.438357   3.048634   3.816874   2.179865
     9  H    2.183330   2.178832   3.876771   3.497728   3.474078
    10  H    2.745624   3.065884   1.098007   2.180847   2.154847
    11  H    3.497712   1.095859   3.474098   2.183289   3.876628
    12  H    2.180915   2.154873   2.896166   2.745793   3.066066
    13  H    2.745692   1.098004   3.065782   2.180870   2.895737
    14  H    3.817084   2.172458   2.179866   1.096662   3.048810
    15  H    3.816917   2.179905   2.172437   1.096658   3.438386
    16  H    2.183283   3.876617   2.178859   3.497704   1.095859
    17  H    2.180873   2.895815   2.154941   2.745789   1.098004
    18  H    3.497717   3.474068   1.095852   2.183310   2.178882
                    6          7          8          9         10
     6  C    0.000000
     7  H    2.179879   0.000000
     8  H    2.172461   1.753464   0.000000
     9  H    1.095856   2.366825   2.673023   0.000000
    10  H    2.896006   3.797403   2.878794   3.970234   0.000000
    11  H    2.178876   3.955176   4.298414   2.473438   3.828909
    12  H    1.098003   3.033689   2.354007   1.752465   2.595672
    13  H    2.154868   2.879185   3.797433   2.533458   3.797437
    14  H    3.438485   4.403412   4.684621   4.298446   3.033678
    15  H    3.048746   4.684705   4.402899   3.955088   2.353958
    16  H    3.474131   2.672816   2.366863   4.323395   2.533496
    17  H    3.065863   2.354067   3.033714   3.828701   3.056691
    18  H    3.876789   4.298515   3.954970   4.951164   1.752461
                   11         12         13         14         15
    11  H    0.000000
    12  H    2.533517   0.000000
    13  H    1.752447   3.056657   0.000000
    14  H    2.672790   3.797538   2.354041   0.000000
    15  H    2.366942   2.879032   3.033754   1.753466   0.000000
    16  H    4.951049   3.829054   3.969931   3.955136   4.298403
    17  H    3.969996   3.797626   2.595161   2.879219   3.797531
    18  H    4.323382   3.970365   3.828725   2.366877   2.672902
                   16         17         18
    16  H    0.000000
    17  H    1.752452   0.000000
    18  H    2.473460   2.533646   0.000000
 Stoichiometry    C6H12
 Framework group  C1[X(C6H12)]
 Deg. of freedom    48
 Full point group                 C1      NOp   1
 Largest Abelian subgroup         C1      NOp   1
 Largest concise Abelian subgroup C1      NOp   1
                         Standard orientation:                         
 ---------------------------------------------------------------------
 Center     Atomic      Atomic             Coordinates (Angstroms)
 Number     Number       Type             X           Y           Z
 ---------------------------------------------------------------------
      1          6           0       -1.528070   -0.000581   -0.000088
      2          6           0        0.665221    1.228054    0.381404
      3          6           0        0.666162   -1.227639   -0.381336
      4          6           0        1.528088    0.000562   -0.000073
      5          6           0       -0.665216   -1.228078    0.381420
      6          6           0       -0.666172    1.227673   -0.381327
      7          1           0       -2.187122    0.253203    0.838914
      8          1           0       -2.186604   -0.254934   -0.839309
      9          1           0       -1.222455    2.152701   -0.192193
     10          1           0        0.455675   -1.215098   -1.458906
     11          1           0        1.220873    2.153526    0.192572
     12          1           0       -0.455747    1.215297   -1.458907
     13          1           0        0.454797    1.215225    1.458980
     14          1           0        2.187071   -0.253220    0.838976
     15          1           0        2.186683    0.254860   -0.839266
     16          1           0       -1.220854   -2.153544    0.192509
     17          1           0       -0.454879   -1.215280    1.459013
     18          1           0        1.222476   -2.152683   -0.192386
 ---------------------------------------------------------------------
 Rotational constants (GHZ):      4.3635268      4.1426888      2.5179289
 Leave Link  202 at Wed Apr 20 15:06:55 2022, MaxMem=  2621440000 cpu:         0.2
 (Enter /mnt/opt/groups/app-gaussian//g09/l301.exe)
 Standard basis: 6-31G(d,p) (6D, 7F)
 Ernie: Thresh=  0.10000D-02 Tol=  0.10000D-05 Strict=F.
 There are   150 symmetry adapted cartesian basis functions of A   symmetry.
 There are   150 symmetry adapted basis functions of A   symmetry.
   150 basis functions,   252 primitive gaussians,   150 cartesian basis functions
    24 alpha electrons       24 beta electrons
       nuclear repulsion energy       255.1060071301 Hartrees.
 IExCor=  402 DFT=T Ex+Corr=B3LYP ExCW=0 ScaHFX=  0.200000
 ScaDFX=  0.800000  0.720000  1.000000  0.810000 ScalE2=  1.000000  1.000000
 IRadAn=      5 IRanWt=     -1 IRanGd=            0 ICorTp=0 IEmpDi=131
 NAtoms=   18 NActive=   18 NUniq=   18 SFac= 1.00D+00 NAtFMM=   60 NAOKFM=F Big=F
 Integral buffers will be    131072 words long.
 Raffenetti 2 integral format.
 Two-electron integral symmetry is turned on.
 R6Disp:  Grimme-D3 Dispersion energy=       -0.0126541335 Hartrees.
 Nuclear repulsion after empirical dispersion term =      255.0933529966 Hartrees.
 Leave Link  301 at Wed Apr 20 15:06:56 2022, MaxMem=  2621440000 cpu:         1.8
 (Enter /mnt/opt/groups/app-gaussian//g09/l302.exe)
 NPDir=0 NMtPBC=     1 NCelOv=     1 NCel=       1 NClECP=     1 NCelD=      1
         NCelK=      1 NCelE2=     1 NClLst=     1 CellRange=     0.0.
 One-electron integrals computed using PRISM.
 NBasis=   150 RedAO= T EigKep=  2.49D-03  NBF=   150
 NBsUse=   150 1.00D-06 EigRej= -1.00D+00 NBFU=   150
 Precomputing XC quadrature grid using
 IXCGrd= 4 IRadAn=           5 IRanWt=          -1 IRanGd=           0 AccXCQ= 0.00D+00.
 Generated NRdTot=       0 NPtTot=           0 NUsed=           0 NTot=          32
 NSgBfM=   150   150   150   150   150 MxSgAt=    18 MxSgA2=    18.
 Leave Link  302 at Wed Apr 20 15:06:57 2022, MaxMem=  2621440000 cpu:         9.1
 (Enter /mnt/opt/groups/app-gaussian//g09/l303.exe)
 DipDrv:  MaxL=1.
 Leave Link  303 at Wed Apr 20 15:06:57 2022, MaxMem=  2621440000 cpu:         0.9
 (Enter /mnt/opt/groups/app-gaussian//g09/l401.exe)
 ExpMin= 1.61D-01 ExpMax= 3.05D+03 ExpMxC= 4.57D+02 IAcc=3 IRadAn=         5 AccDes= 0.00D+00
 Harris functional with IExCor=  402 and IRadAn=       5 diagonalized for initial guess.
 HarFok:  IExCor=  402 AccDes= 0.00D+00 IRadAn=         5 IDoV= 1 UseB2=F ITyADJ=14
 ICtDFT=  3500011 ScaDFX=  1.000000  1.000000  1.000000  1.000000
 FoFCou: FMM=F IPFlag=           0 FMFlag=      100000 FMFlg1=           0
         NFxFlg=           0 DoJE=T BraDBF=F KetDBF=T FulRan=T
         wScrn=  0.000000 ICntrl=     500 IOpCl=  0 I1Cent=   200000004 NGrid=           0
         NMat0=    1 NMatS0=      1 NMatT0=    0 NMatD0=    1 NMtDS0=    0 NMtDT0=    0
 Petite list used in FoFCou.
 Harris En= -235.961479202467    
 JPrj=0 DoOrth=F DoCkMO=F.
 Leave Link  401 at Wed Apr 20 15:06:59 2022, MaxMem=  2621440000 cpu:        25.1
 (Enter /mnt/opt/groups/app-gaussian//g09/l502.exe)
 Closed shell SCF:
 Using DIIS extrapolation, IDIIS=    10.
 Two-electron integrals replicated using symmetry.
 Keep R1 ints in memory in canonical form, NReq=66180547.
 IVT=      325672 IEndB=      325672 NGot=  2621440000 MDV=  2556980854
 LenX=  2556980854 LenY=  2556957913
 Requested convergence on RMS density matrix=1.00D-08 within 500 cycles.
 Requested convergence on MAX density matrix=1.00D-06.
 Requested convergence on             energy=1.00D-06.
 Level shift goal  0.100 maximum shift  0.100.
 No special actions if energy rises.
 Dynamic level shift is on during FON iterations.
 FoFCou: FMM=F IPFlag=           0 FMFlag=           0 FMFlg1=           0
         NFxFlg=           0 DoJE=F BraDBF=F KetDBF=F FulRan=T
         wScrn=  0.000000 ICntrl=     600 IOpCl=  0 I1Cent=           0 NGrid=           0
         NMat0=    1 NMatS0=  11325 NMatT0=    0 NMatD0=    1 NMtDS0=    0 NMtDT0=    0
 Symmetry not used in FoFCou.

 Cycle   1  Pass 1  IDiag  1:
 E= -235.660361438548    
 DIIS: error= 3.70D-02 at cycle   1 NSaved=   1.
 NSaved= 1 IEnMin= 1 EnMin= -235.660361438548     IErMin= 1 ErrMin= 3.70D-02
 ErrMax= 3.70D-02  0.00D+00 EMaxC= 1.00D+00 BMatC= 2.09D-01 BMatP= 2.09D-01
 IDIUse=1 WtCom= 1.00D+00 WtEn= 0.00D+00
 Coeff-Com:  0.100D+01
 Coeff:      0.100D+01
 Gap=     0.318 Goal=     0.100 Shift=    0.000
 T= 1622. Gap= 0.281 NK=0 IS=   25 IE=  150 IFin=   24
          NO(<0.9)=   0  NV(>0.1)=   0     24.00e < EF      0.00e >EF  Err=0.0D+00
 GapD=    0.318 DampG=1.000 DampE=0.500 DampFc=0.5000 IDamp=-1.
 Damping current iteration by 5.00D-01
 RMSDP=7.70D-03 MaxDP=1.55D-01              OVMax= 1.77D-01

 Cycle   2  Pass 1  IDiag  1:
 E= -235.757025582108     Delta-E=       -0.096664143560 Rises=F Damp=T
 DIIS: error= 1.01D-02 at cycle   2 NSaved=   2.
 NSaved= 2 IEnMin= 2 EnMin= -235.757025582108     IErMin= 2 ErrMin= 1.01D-02
 ErrMax= 1.01D-02  0.00D+00 EMaxC= 1.00D+00 BMatC= 1.50D-02 BMatP= 2.09D-01
 IDIUse=1 WtCom= 1.00D+00 WtEn= 0.00D+00
 Coeff-Com:  0.117D+00 0.883D+00
 Coeff:      0.117D+00 0.883D+00
 Gap=     0.377 Goal=     0.100 Shift=    0.000
 T= 1456. Gap= 0.372 NK=0 IS=   25 IE=  150 IFin=   24
          NO(<0.9)=   0  NV(>0.1)=   0     24.00e < EF      0.00e >EF  Err=0.0D+00
 GapD=    0.377 DampG=1.000 DampE=0.500 DampFc=0.5000 IDamp=-1.
 Damping current iteration by 5.00D-01
 RMSDP=1.46D-03 MaxDP=2.97D-02 DE=-9.67D-02 OVMax= 1.10D-01

 Cycle   3  Pass 1  IDiag  1:
 E= -235.829670874765     Delta-E=       -0.072645292657 Rises=F Damp=T
 DIIS: error= 4.99D-03 at cycle   3 NSaved=   3.
 NSaved= 3 IEnMin= 3 EnMin= -235.829670874765     IErMin= 3 ErrMin= 4.99D-03
 ErrMax= 4.99D-03  0.00D+00 EMaxC= 1.00D+00 BMatC= 2.04D-03 BMatP= 1.50D-02
 IDIUse=1 WtCom= 1.00D+00 WtEn= 0.00D+00
 Coeff-Com: -0.258D-02-0.455D+00 0.146D+01
 Coeff:     -0.258D-02-0.455D+00 0.146D+01
 Gap=     0.372 Goal=     0.100 Shift=    0.000
 T= 1169. Gap= 0.371 NK=0 IS=   25 IE=  150 IFin=   24
          NO(<0.9)=   0  NV(>0.1)=   0     24.00e < EF      0.00e >EF  Err=0.0D+00
 GapD=    0.372 DampG=1.000 DampE=1.000 DampFc=1.0000 IDamp=-1.
 RMSDP=4.58D-04 MaxDP=1.07D-02 DE=-7.26D-02 OVMax= 1.10D-02

 Cycle   4  Pass 1  IDiag  1:
 E= -235.899442067851     Delta-E=       -0.069771193086 Rises=F Damp=F
 DIIS: error= 7.64D-04 at cycle   4 NSaved=   4.
 NSaved= 4 IEnMin= 4 EnMin= -235.899442067851     IErMin= 4 ErrMin= 7.64D-04
 ErrMax= 7.64D-04  0.00D+00 EMaxC= 1.00D+00 BMatC= 6.73D-05 BMatP= 2.04D-03
 IDIUse=1 WtCom= 1.00D+00 WtEn= 0.00D+00
 Coeff-Com: -0.562D-02-0.142D+00 0.309D+00 0.839D+00
 Coeff:     -0.562D-02-0.142D+00 0.309D+00 0.839D+00
 Gap=     0.372 Goal=     0.100 Shift=    0.000
 RMSDP=7.41D-05 MaxDP=7.93D-04 DE=-6.98D-02 OVMax= 1.84D-03

 Cycle   5  Pass 1  IDiag  1:
 E= -235.899507042847     Delta-E=       -0.000064974997 Rises=F Damp=F
 DIIS: error= 5.39D-05 at cycle   5 NSaved=   5.
 NSaved= 5 IEnMin= 5 EnMin= -235.899507042847     IErMin= 5 ErrMin= 5.39D-05
 ErrMax= 5.39D-05  0.00D+00 EMaxC= 1.00D+00 BMatC= 5.68D-07 BMatP= 6.73D-05
 IDIUse=1 WtCom= 1.00D+00 WtEn= 0.00D+00
 Coeff-Com: -0.120D-02-0.323D-01 0.670D-01 0.208D+00 0.758D+00
 Coeff:     -0.120D-02-0.323D-01 0.670D-01 0.208D+00 0.758D+00
 Gap=     0.372 Goal=     0.100 Shift=    0.000
 RMSDP=6.46D-06 MaxDP=1.63D-04 DE=-6.50D-05 OVMax= 2.15D-04

 Cycle   6  Pass 1  IDiag  1:
 E= -235.899507480282     Delta-E=       -0.000000437435 Rises=F Damp=F
 DIIS: error= 3.42D-05 at cycle   6 NSaved=   6.
 NSaved= 6 IEnMin= 6 EnMin= -235.899507480282     IErMin= 6 ErrMin= 3.42D-05
 ErrMax= 3.42D-05  0.00D+00 EMaxC= 1.00D+00 BMatC= 1.44D-07 BMatP= 5.68D-07
 IDIUse=1 WtCom= 1.00D+00 WtEn= 0.00D+00
 Coeff-Com: -0.246D-03-0.814D-02 0.160D-01 0.568D-01 0.367D+00 0.569D+00
 Coeff:     -0.246D-03-0.814D-02 0.160D-01 0.568D-01 0.367D+00 0.569D+00
 Gap=     0.372 Goal=     0.100 Shift=    0.000
 RMSDP=2.33D-06 MaxDP=6.43D-05 DE=-4.37D-07 OVMax= 8.78D-05

 Cycle   7  Pass 1  IDiag  1:
 E= -235.899507611763     Delta-E=       -0.000000131480 Rises=F Damp=F
 DIIS: error= 5.76D-06 at cycle   7 NSaved=   7.
 NSaved= 7 IEnMin= 7 EnMin= -235.899507611763     IErMin= 7 ErrMin= 5.76D-06
 ErrMax= 5.76D-06  0.00D+00 EMaxC= 1.00D+00 BMatC= 4.75D-09 BMatP= 1.44D-07
 IDIUse=1 WtCom= 1.00D+00 WtEn= 0.00D+00
 Coeff-Com:  0.698D-04 0.914D-03-0.227D-02-0.470D-02 0.311D-01 0.177D+00
 Coeff-Com:  0.798D+00
 Coeff:      0.698D-04 0.914D-03-0.227D-02-0.470D-02 0.311D-01 0.177D+00
 Coeff:      0.798D+00
 Gap=     0.372 Goal=     0.100 Shift=    0.000
 RMSDP=4.82D-07 MaxDP=1.04D-05 DE=-1.31D-07 OVMax= 1.40D-05

 Cycle   8  Pass 1  IDiag  1:
 E= -235.899507616442     Delta-E=       -0.000000004679 Rises=F Damp=F
 DIIS: error= 3.64D-07 at cycle   8 NSaved=   8.
 NSaved= 8 IEnMin= 8 EnMin= -235.899507616442     IErMin= 8 ErrMin= 3.64D-07
 ErrMax= 3.64D-07  0.00D+00 EMaxC= 1.00D+00 BMatC= 1.76D-11 BMatP= 4.75D-09
 IDIUse=1 WtCom= 1.00D+00 WtEn= 0.00D+00
 Coeff-Com:  0.128D-04 0.228D-03-0.515D-03-0.127D-02 0.890D-03 0.208D-01
 Coeff-Com:  0.126D+00 0.854D+00
 Coeff:      0.128D-04 0.228D-03-0.515D-03-0.127D-02 0.890D-03 0.208D-01
 Coeff:      0.126D+00 0.854D+00
 Gap=     0.372 Goal=     0.100 Shift=    0.000
 RMSDP=3.87D-08 MaxDP=3.57D-07 DE=-4.68D-09 OVMax= 1.24D-06

 Cycle   9  Pass 1  IDiag  1:
 E= -235.899507616454     Delta-E=       -0.000000000012 Rises=F Damp=F
 DIIS: error= 5.88D-08 at cycle   9 NSaved=   9.
 NSaved= 9 IEnMin= 9 EnMin= -235.899507616454     IErMin= 9 ErrMin= 5.88D-08
 ErrMax= 5.88D-08  0.00D+00 EMaxC= 1.00D+00 BMatC= 4.32D-13 BMatP= 1.76D-11
 IDIUse=1 WtCom= 1.00D+00 WtEn= 0.00D+00
 Coeff-Com:  0.199D-06 0.161D-04-0.313D-04-0.845D-04-0.348D-03 0.112D-03
 Coeff-Com:  0.445D-02 0.140D+00 0.856D+00
 Coeff:      0.199D-06 0.161D-04-0.313D-04-0.845D-04-0.348D-03 0.112D-03
 Coeff:      0.445D-02 0.140D+00 0.856D+00
 Gap=     0.372 Goal=     0.100 Shift=    0.000
 RMSDP=5.54D-09 MaxDP=7.14D-08 DE=-1.23D-11 OVMax= 1.24D-07

 SCF Done:  E(RB3LYP) =  -235.899507616     A.U. after    9 cycles
            NFock=  9  Conv=0.55D-08     -V/T= 2.0103
 KE= 2.334890245307D+02 PE=-1.054964272994D+03 EE= 3.304823878498D+02
 Leave Link  502 at Wed Apr 20 15:07:08 2022, MaxMem=  2621440000 cpu:       150.8
 (Enter /mnt/opt/groups/app-gaussian//g09/l601.exe)
 Copying SCF densities to generalized density rwf, IOpCl= 0 IROHF=0.

 **********************************************************************

            Population analysis using the SCF density.

 **********************************************************************

 Orbital symmetries:
       Occupied  (A) (A) (A) (A) (A) (A) (A) (A) (A) (A) (A) (A)
                 (A) (A) (A) (A) (A) (A) (A) (A) (A) (A) (A) (A)
       Virtual   (A) (A) (A) (A) (A) (A) (A) (A) (A) (A) (A) (A)
                 (A) (A) (A) (A) (A) (A) (A) (A) (A) (A) (A) (A)
                 (A) (A) (A) (A) (A) (A) (A) (A) (A) (A) (A) (A)
                 (A) (A) (A) (A) (A) (A) (A) (A) (A) (A) (A) (A)
                 (A) (A) (A) (A) (A) (A) (A) (A) (A) (A) (A) (A)
                 (A) (A) (A) (A) (A) (A) (A) (A) (A) (A) (A) (A)
                 (A) (A) (A) (A) (A) (A) (A) (A) (A) (A) (A) (A)
                 (A) (A) (A) (A) (A) (A) (A) (A) (A) (A) (A) (A)
                 (A) (A) (A) (A) (A) (A) (A) (A) (A) (A) (A) (A)
                 (A) (A) (A) (A) (A) (A) (A) (A) (A) (A) (A) (A)
                 (A) (A) (A) (A) (A) (A)
 The electronic state is 1-A.
 Alpha  occ. eigenvalues --  -10.17358 -10.17356 -10.17329 -10.17322 -10.17306
 Alpha  occ. eigenvalues --  -10.17304  -0.81792  -0.72878  -0.72750  -0.60801
 Alpha  occ. eigenvalues --   -0.59993  -0.51851  -0.47431  -0.46978  -0.42577
 Alpha  occ. eigenvalues --   -0.39461  -0.36931  -0.36163  -0.35776  -0.35036
 Alpha  occ. eigenvalues --   -0.34276  -0.29299  -0.29208  -0.29195
 Alpha virt. eigenvalues --    0.08000   0.10960   0.13326   0.14791   0.15211
 Alpha virt. eigenvalues --    0.15724   0.15892   0.17641   0.18481   0.18617
 Alpha virt. eigenvalues --    0.21156   0.21653   0.22130   0.24745   0.25109
 Alpha virt. eigenvalues --    0.28415   0.30699   0.33212   0.50938   0.51794
 Alpha virt. eigenvalues --    0.55185   0.56289   0.56963   0.58252   0.58256
 Alpha virt. eigenvalues --    0.64020   0.65147   0.65751   0.69706   0.70505
 Alpha virt. eigenvalues --    0.71618   0.76455   0.76824   0.81139   0.82832
 Alpha virt. eigenvalues --    0.83853   0.84158   0.87178   0.87637   0.89457
 Alpha virt. eigenvalues --    0.91656   0.92190   0.93193   0.93877   0.94484
 Alpha virt. eigenvalues --    0.95625   0.98854   1.10957   1.15055   1.25254
 Alpha virt. eigenvalues --    1.26542   1.32606   1.43883   1.44973   1.52216
 Alpha virt. eigenvalues --    1.59185   1.59738   1.62150   1.64434   1.72823
 Alpha virt. eigenvalues --    1.75358   1.75598   1.80424   1.82311   1.85205
 Alpha virt. eigenvalues --    1.89785   1.92656   1.92694   1.93988   1.97248
 Alpha virt. eigenvalues --    2.04823   2.06729   2.10461   2.10821   2.19046
 Alpha virt. eigenvalues --    2.19550   2.20464   2.23215   2.25257   2.29041
 Alpha virt. eigenvalues --    2.29159   2.29689   2.32185   2.34572   2.34886
 Alpha virt. eigenvalues --    2.37009   2.41671   2.43726   2.49836   2.50884
 Alpha virt. eigenvalues --    2.52744   2.57266   2.58981   2.60597   2.63489
 Alpha virt. eigenvalues --    2.64458   2.73792   2.74802   2.77293   2.79616
 Alpha virt. eigenvalues --    2.80636   2.83663   2.86614   2.87973   2.90721
 Alpha virt. eigenvalues --    2.92850   2.97873   3.00421   3.20267   3.28663
 Alpha virt. eigenvalues --    3.28903   3.29034   3.35811   3.36350   3.40958
 Alpha virt. eigenvalues --    3.47288   3.51078   3.52751   3.54022   3.58880
 Alpha virt. eigenvalues --    4.27836   4.45549   4.48669   4.59340   4.70356
 Alpha virt. eigenvalues --    4.84624
          Condensed to atoms (all electrons):
               1          2          3          4          5          6
     1  C    4.912045  -0.042114  -0.042106  -0.020145   0.374060   0.374039
     2  C   -0.042114   4.904561  -0.054324   0.374061  -0.009092   0.382745
     3  C   -0.042106  -0.054324   4.904571   0.374047   0.382745  -0.009092
     4  C   -0.020145   0.374061   0.374047   4.912023  -0.042114  -0.042107
     5  C    0.374060  -0.009092   0.382745  -0.042114   4.904554  -0.054324
     6  C    0.374039   0.382745  -0.009092  -0.042107  -0.054324   4.904574
     7  H    0.380737  -0.002391   0.004519   0.000177  -0.035189  -0.034962
     8  H    0.380741   0.004518  -0.002396   0.000177  -0.034964  -0.035193
     9  H   -0.033977  -0.031097   0.000027   0.005014   0.004924   0.380534
    10  H   -0.005426  -0.001607   0.384630  -0.036995  -0.044005   0.001299
    11  H    0.005015   0.380528   0.004925  -0.033980   0.000027  -0.031097
    12  H   -0.036991  -0.044003   0.001297  -0.005423  -0.001604   0.384632
    13  H   -0.005425   0.384631  -0.001610  -0.036993   0.001300  -0.044005
    14  H    0.000177  -0.035191  -0.034963   0.380739  -0.002392   0.004519
    15  H    0.000177  -0.034961  -0.035196   0.380743   0.004519  -0.002395
    16  H   -0.033980   0.000027  -0.031097   0.005015   0.380530   0.004925
    17  H   -0.036996   0.001298  -0.043999  -0.005423   0.384632  -0.001608
    18  H    0.005014   0.004924   0.380532  -0.033978  -0.031095   0.000027
               7          8          9         10         11         12
     1  C    0.380737   0.380741  -0.033977  -0.005426   0.005015  -0.036991
     2  C   -0.002391   0.004518  -0.031097  -0.001607   0.380528  -0.044003
     3  C    0.004519  -0.002396   0.000027   0.384630   0.004925   0.001297
     4  C    0.000177   0.000177   0.005014  -0.036995  -0.033980  -0.005423
     5  C   -0.035189  -0.034964   0.004924  -0.044005   0.000027  -0.001604
     6  C   -0.034962  -0.035193   0.380534   0.001299  -0.031097   0.384632
     7  H    0.644330  -0.038546  -0.009741   0.000020  -0.000101   0.005644
     8  H   -0.038546   0.644328   0.001834   0.002866  -0.000188  -0.009474
     9  H   -0.009741   0.001834   0.641408  -0.000054  -0.003190  -0.039357
    10  H    0.000020   0.002866  -0.000054   0.648232  -0.000093  -0.000370
    11  H   -0.000101  -0.000188  -0.003190  -0.000093   0.641423  -0.003477
    12  H    0.005644  -0.009474  -0.039357  -0.000370  -0.003477   0.648221
    13  H    0.002863   0.000020  -0.003477  -0.000155  -0.039358   0.006455
    14  H    0.000037   0.000012  -0.000188   0.005645   0.001831   0.000020
    15  H    0.000012   0.000037  -0.000101  -0.009474  -0.009736   0.002865
    16  H    0.001831  -0.009738  -0.000113  -0.003477  -0.000003  -0.000093
    17  H   -0.009469   0.005645  -0.000093   0.006455  -0.000054  -0.000155
    18  H   -0.000188  -0.000101  -0.000003  -0.039357  -0.000113  -0.000054
              13         14         15         16         17         18
     1  C   -0.005425   0.000177   0.000177  -0.033980  -0.036996   0.005014
     2  C    0.384631  -0.035191  -0.034961   0.000027   0.001298   0.004924
     3  C   -0.001610  -0.034963  -0.035196  -0.031097  -0.043999   0.380532
     4  C   -0.036993   0.380739   0.380743   0.005015  -0.005423  -0.033978
     5  C    0.001300  -0.002392   0.004519   0.380530   0.384632  -0.031095
     6  C   -0.044005   0.004519  -0.002395   0.004925  -0.001608   0.000027
     7  H    0.002863   0.000037   0.000012   0.001831  -0.009469  -0.000188
     8  H    0.000020   0.000012   0.000037  -0.009738   0.005645  -0.000101
     9  H   -0.003477  -0.000188  -0.000101  -0.000113  -0.000093  -0.000003
    10  H   -0.000155   0.005645  -0.009474  -0.003477   0.006455  -0.039357
    11  H   -0.039358   0.001831  -0.009736  -0.000003  -0.000054  -0.000113
    12  H    0.006455   0.000020   0.002865  -0.000093  -0.000155  -0.000054
    13  H    0.648229  -0.009470   0.005645  -0.000054  -0.000371  -0.000093
    14  H   -0.009470   0.644331  -0.038548  -0.000101   0.002863  -0.009740
    15  H    0.005645  -0.038548   0.644329  -0.000188   0.000020   0.001833
    16  H   -0.000054  -0.000101  -0.000188   0.641420  -0.039359  -0.003190
    17  H   -0.000371   0.002863   0.000020  -0.039359   0.648221  -0.003475
    18  H   -0.000093  -0.009740   0.001833  -0.003190  -0.003475   0.641409
 Mulliken charges:
               1
     1  C   -0.174845
     2  C   -0.182515
     3  C   -0.182511
     4  C   -0.174836
     5  C   -0.182511
     6  C   -0.182511
     7  H    0.090418
     8  H    0.090422
     9  H    0.087650
    10  H    0.091867
    11  H    0.087640
    12  H    0.091867
    13  H    0.091868
    14  H    0.090419
    15  H    0.090420
    16  H    0.087643
    17  H    0.091868
    18  H    0.087646
 Sum of Mulliken charges =   0.00000
 Mulliken charges with hydrogens summed into heavy atoms:
               1
     1  C    0.005995
     2  C   -0.003007
     3  C   -0.002998
     4  C    0.006003
     5  C   -0.003000
     6  C   -0.002994
 Electronic spatial extent (au):  <R**2>=            590.2218
 Charge=              0.0000 electrons
 Dipole moment (field-independent basis, Debye):
    X=              0.0000    Y=              0.0000    Z=              0.0000  Tot=              0.0000
 Quadrupole moment (field-independent basis, Debye-Ang):
   XX=            -40.0353   YY=            -39.8472   ZZ=            -39.3949
   XY=             -0.0002   XZ=             -0.0001   YZ=              0.0001
 Traceless Quadrupole moment (field-independent basis, Debye-Ang):
   XX=             -0.2761   YY=             -0.0881   ZZ=              0.3642
   XY=             -0.0002   XZ=             -0.0001   YZ=              0.0001
 Octapole moment (field-independent basis, Debye-Ang**2):
  XXX=              0.0002  YYY=              0.0001  ZZZ=             -0.0003  XYY=             -0.0001
  XXY=             -0.0002  XXZ=              0.0012  XZZ=             -0.0001  YZZ=              0.0001
  YYZ=             -0.0005  XYZ=             -1.0074
 Hexadecapole moment (field-independent basis, Debye-Ang**3):
 XXXX=           -363.5814 YYYY=           -337.6909 ZZZZ=           -109.5616 XXXY=             -0.0050
 XXXZ=             -0.0008 YYYX=              0.0003 YYYZ=              0.0007 ZZZX=             -0.0001
 ZZZY=             -0.0007 XXYY=           -114.7568 XXZZ=            -77.3084 YYZZ=            -77.7551
 XXYZ=              0.0005 YYXZ=             -0.0003 ZZXY=              0.0015
 N-N= 2.550933529966D+02 E-N=-1.054964268719D+03  KE= 2.334890245307D+02
 No NMR shielding tensors so no spin-rotation constants.
 Leave Link  601 at Wed Apr 20 15:07:08 2022, MaxMem=  2621440000 cpu:         2.9
 (Enter /mnt/opt/groups/app-gaussian//g09/l701.exe)
 Compute integral first derivatives.
 ... and contract with generalized density number  0.
 R6Disp: Adding Grimme-D3 dispersion energy 1st derivatives to the gradient.
 Leave Link  701 at Wed Apr 20 15:07:08 2022, MaxMem=  2621440000 cpu:         7.9
 (Enter /mnt/opt/groups/app-gaussian//g09/l702.exe)
 L702 exits ... SP integral derivatives will be done elsewhere.
 Leave Link  702 at Wed Apr 20 15:07:08 2022, MaxMem=  2621440000 cpu:         0.3
 (Enter /mnt/opt/groups/app-gaussian//g09/l703.exe)
 Compute integral first derivatives, UseDBF=F ICtDFT=           0.
 Integral derivatives from FoFJK, PRISM(SPDF).
 Calling FoFJK, ICntrl=      2127 FMM=F ISym2X=0 I1Cent= 0 IOpClX= 0 NMat=1 NMatS=1 NMatT=0.
 FoFJK:  IHMeth= 1 ICntrl=    2127 DoSepK=F KAlg= 0 I1Cent=   0 FoldK=F
 IRaf=         0 NMat=   1 IRICut=       1 DoRegI=T DoRafI=F ISym2E= 0.
 FoFCou: FMM=F IPFlag=           0 FMFlag=      100000 FMFlg1=         800
         NFxFlg=           0 DoJE=F BraDBF=F KetDBF=F FulRan=T
         wScrn=  0.000000 ICntrl=    2127 IOpCl=  0 I1Cent=           0 NGrid=           0
         NMat0=    1 NMatS0=      1 NMatT0=    0 NMatD0=    1 NMtDS0=    0 NMtDT0=    0
 Symmetry not used in FoFCou.
 Leave Link  703 at Wed Apr 20 15:07:11 2022, MaxMem=  2621440000 cpu:        42.8
 (Enter /mnt/opt/groups/app-gaussian//g09/l716.exe)
 Dipole        =-8.31977834D-06-9.84845918D-07 5.63746546D-06
 ***** Axes restored to original set *****
 -------------------------------------------------------------------
 Center     Atomic                   Forces (Hartrees/Bohr)
 Number     Number              X              Y              Z
 -------------------------------------------------------------------
      1        6          -0.000269603   -0.000003243   -0.000001709
      2        6           0.000031746   -0.000048683   -0.000237588
      3        6           0.000012998    0.000042368    0.000239830
      4        6           0.000264417   -0.000000489   -0.000005877
      5        6          -0.000032818    0.000043877   -0.000233520
      6        6          -0.000011163   -0.000040973    0.000231692
      7        1           0.000147311    0.000005818   -0.000048773
      8        1           0.000141235   -0.000000764    0.000053231
      9        1           0.000043596    0.000040724    0.000004089
     10        1          -0.000260371   -0.000266474   -0.000018283
     11        1          -0.000048164    0.000038983   -0.000000913
     12        1           0.000258783    0.000271378   -0.000016837
     13        1          -0.000260048    0.000270403    0.000017280
     14        1          -0.000143621   -0.000003634   -0.000051002
     15        1          -0.000143203   -0.000002728    0.000051400
     16        1           0.000047556   -0.000039721   -0.000002731
     17        1           0.000267000   -0.000269241    0.000019302
     18        1          -0.000045650   -0.000037603    0.000000408
 -------------------------------------------------------------------
 Cartesian Forces:  Max     0.000271378 RMS     0.000139328
 Leave Link  716 at Wed Apr 20 15:07:11 2022, MaxMem=  2621440000 cpu:         0.4
 (Enter /mnt/opt/groups/app-gaussian//g09/l103.exe)

 GradGradGradGradGradGradGradGradGradGradGradGradGradGradGradGradGradGrad
 Berny optimization.
 FormGI is forming the generalized inverse of G from B-inverse, IUseBI=4.
 Internal  Forces:  Max     0.000271657 RMS     0.000108040
 Search for a local minimum.
 Step number   1 out of a maximum of  108
 All quantities printed in internal units (Hartrees-Bohrs-Radians)
 RMS Force = .10804D-03 SwitMx=.10000D-02 MixMth= 2
 Mixed Optimization -- En-DIIS/RFO-DIIS
 Second derivative matrix not updated -- first step.
 ITU=  0
     Eigenvalues ---    0.00230   0.00384   0.00673   0.01881   0.01943
     Eigenvalues ---    0.03438   0.03558   0.03768   0.04050   0.04605
     Eigenvalues ---    0.04748   0.04784   0.05230   0.05436   0.05584
     Eigenvalues ---    0.06275   0.08063   0.08069   0.08071   0.08075
     Eigenvalues ---    0.08229   0.08229   0.08618   0.08955   0.12022
     Eigenvalues ---    0.12063   0.12185   0.18206   0.19614   0.21848
     Eigenvalues ---    0.25575   0.26279   0.27042   0.27808   0.28453
     Eigenvalues ---    0.28458   0.33903   0.33904   0.33904   0.33904
     Eigenvalues ---    0.34053   0.34054   0.34054   0.34055   0.34144
     Eigenvalues ---    0.34144   0.34145   0.34145
 RFO step:  Lambda=-7.10417015D-05 EMin= 2.30000002D-03
 Linear search not attempted -- first point.
 Iteration  1 RMS(Cart)=  0.01083156 RMS(Int)=  0.00005902
 Iteration  2 RMS(Cart)=  0.00006875 RMS(Int)=  0.00001562
 Iteration  3 RMS(Cart)=  0.00000000 RMS(Int)=  0.00001562
 ITry= 1 IFail=0 DXMaxC= 3.37D-02 DCOld= 1.00D+10 DXMaxT= 3.00D-01 DXLimC= 3.00D+00 Rises=F
 Variable       Old X    -DE/DX   Delta X   Delta X   Delta X     New X
                                 (Linear)    (Quad)   (Total)
    R1        2.92561  -0.00020   0.00000  -0.00067  -0.00066   2.92494
    R2        2.92561  -0.00019   0.00000  -0.00065  -0.00064   2.92497
    R3        2.07240  -0.00005   0.00000  -0.00015  -0.00015   2.07225
    R4        2.07238  -0.00004   0.00000  -0.00013  -0.00013   2.07225
    R5        2.92560  -0.00020   0.00000  -0.00067  -0.00066   2.92493
    R6        2.89959  -0.00019   0.00000  -0.00074  -0.00076   2.89883
    R7        2.07087  -0.00006   0.00000  -0.00017  -0.00017   2.07070
    R8        2.07493   0.00004   0.00000   0.00011   0.00011   2.07503
    R9        2.92557  -0.00019   0.00000  -0.00062  -0.00061   2.92496
   R10        2.89958  -0.00019   0.00000  -0.00075  -0.00077   2.89882
   R11        2.07493   0.00004   0.00000   0.00010   0.00010   2.07504
   R12        2.07086  -0.00005   0.00000  -0.00016  -0.00016   2.07070
   R13        2.07239  -0.00005   0.00000  -0.00014  -0.00014   2.07225
   R14        2.07238  -0.00005   0.00000  -0.00014  -0.00014   2.07225
   R15        2.07087  -0.00006   0.00000  -0.00017  -0.00017   2.07070
   R16        2.07493   0.00004   0.00000   0.00010   0.00010   2.07503
   R17        2.07087  -0.00006   0.00000  -0.00017  -0.00017   2.07070
   R18        2.07492   0.00004   0.00000   0.00011   0.00011   2.07503
    A1        1.95998  -0.00006   0.00000  -0.00510  -0.00514   1.95484
    A2        1.90699   0.00008   0.00000   0.00084   0.00083   1.90782
    A3        1.91704  -0.00008   0.00000   0.00068   0.00071   1.91774
    A4        1.91704  -0.00007   0.00000   0.00071   0.00073   1.91777
    A5        1.90696   0.00008   0.00000   0.00087   0.00086   1.90783
    A6        1.85278   0.00007   0.00000   0.00244   0.00243   1.85520
    A7        1.94006  -0.00010   0.00000  -0.00453  -0.00458   1.93548
    A8        1.92254  -0.00006   0.00000   0.00145   0.00146   1.92400
    A9        1.91704   0.00014   0.00000   0.00051   0.00052   1.91756
   A10        1.93320   0.00000   0.00000   0.00151   0.00154   1.93474
   A11        1.89816  -0.00006   0.00000  -0.00133  -0.00134   1.89683
   A12        1.85058   0.00008   0.00000   0.00271   0.00270   1.85328
   A13        1.94002  -0.00009   0.00000  -0.00449  -0.00454   1.93548
   A14        1.91703   0.00014   0.00000   0.00054   0.00055   1.91758
   A15        1.92259  -0.00007   0.00000   0.00141   0.00142   1.92401
   A16        1.89813  -0.00006   0.00000  -0.00133  -0.00133   1.89680
   A17        1.93321   0.00000   0.00000   0.00149   0.00152   1.93473
   A18        1.85060   0.00008   0.00000   0.00269   0.00268   1.85328
   A19        1.95994  -0.00006   0.00000  -0.00508  -0.00511   1.95482
   A20        1.90696   0.00007   0.00000   0.00085   0.00085   1.90781
   A21        1.91709  -0.00008   0.00000   0.00064   0.00066   1.91775
   A22        1.91705  -0.00007   0.00000   0.00071   0.00073   1.91778
   A23        1.90695   0.00008   0.00000   0.00087   0.00087   1.90782
   A24        1.85278   0.00007   0.00000   0.00243   0.00242   1.85521
   A25        1.94000  -0.00009   0.00000  -0.00450  -0.00455   1.93545
   A26        1.92252  -0.00006   0.00000   0.00146   0.00147   1.92399
   A27        1.91704   0.00014   0.00000   0.00053   0.00053   1.91758
   A28        1.93317   0.00000   0.00000   0.00154   0.00157   1.93474
   A29        1.89826  -0.00006   0.00000  -0.00142  -0.00142   1.89684
   A30        1.85059   0.00009   0.00000   0.00271   0.00270   1.85328
   A31        1.93998  -0.00008   0.00000  -0.00445  -0.00450   1.93548
   A32        1.92259  -0.00007   0.00000   0.00141   0.00142   1.92401
   A33        1.91710   0.00014   0.00000   0.00047   0.00048   1.91758
   A34        1.93314   0.00000   0.00000   0.00154   0.00157   1.93471
   A35        1.89817  -0.00006   0.00000  -0.00134  -0.00134   1.89683
   A36        1.85061   0.00009   0.00000   0.00268   0.00267   1.85328
    D1       -0.53426  -0.00012   0.00000  -0.00676  -0.00674  -0.54099
    D2       -2.68371  -0.00001   0.00000  -0.00663  -0.00662  -2.69033
    D3        1.56736  -0.00017   0.00000  -0.01109  -0.01108   1.55628
    D4       -2.66585  -0.00004   0.00000  -0.00483  -0.00481  -2.67066
    D5        1.46788   0.00007   0.00000  -0.00471  -0.00470   1.46318
    D6       -0.56423  -0.00008   0.00000  -0.00916  -0.00916  -0.57339
    D7        1.59158  -0.00012   0.00000  -0.00863  -0.00862   1.58296
    D8       -0.55788  -0.00001   0.00000  -0.00851  -0.00850  -0.56638
    D9       -2.58999  -0.00016   0.00000  -0.01296  -0.01297  -2.60295
   D10       -0.53383  -0.00012   0.00000  -0.00698  -0.00695  -0.54078
   D11       -2.68327  -0.00002   0.00000  -0.00685  -0.00684  -2.69011
   D12        1.56770  -0.00016   0.00000  -0.01122  -0.01121   1.55649
   D13        1.59204  -0.00012   0.00000  -0.00887  -0.00886   1.58318
   D14       -0.55740  -0.00002   0.00000  -0.00875  -0.00874  -0.56614
   D15       -2.58961  -0.00016   0.00000  -0.01311  -0.01311  -2.60273
   D16       -2.66540  -0.00004   0.00000  -0.00504  -0.00502  -2.67042
   D17        1.46834   0.00007   0.00000  -0.00491  -0.00490   1.46344
   D18       -0.56387  -0.00008   0.00000  -0.00928  -0.00927  -0.57314
   D19       -0.53423  -0.00012   0.00000  -0.00676  -0.00674  -0.54096
   D20       -2.66579  -0.00004   0.00000  -0.00486  -0.00484  -2.67063
   D21        1.59161  -0.00012   0.00000  -0.00864  -0.00862   1.58299
   D22       -2.68376  -0.00001   0.00000  -0.00657  -0.00656  -2.69032
   D23        1.46786   0.00007   0.00000  -0.00467  -0.00466   1.46320
   D24       -0.55793  -0.00001   0.00000  -0.00845  -0.00845  -0.56637
   D25        1.56731  -0.00016   0.00000  -0.01102  -0.01101   1.55630
   D26       -0.56425  -0.00008   0.00000  -0.00912  -0.00911  -0.57336
   D27       -2.59003  -0.00016   0.00000  -0.01289  -0.01290  -2.60293
   D28        1.10799   0.00027   0.00000   0.01633   0.01633   1.12432
   D29       -3.03181   0.00013   0.00000   0.01610   0.01610  -3.01571
   D30       -1.00469   0.00019   0.00000   0.01942   0.01943  -0.98526
   D31       -3.03178   0.00013   0.00000   0.01608   0.01608  -3.01570
   D32       -0.88840  -0.00002   0.00000   0.01585   0.01584  -0.87256
   D33        1.13872   0.00005   0.00000   0.01917   0.01917   1.15789
   D34       -1.00467   0.00019   0.00000   0.01942   0.01942  -0.98524
   D35        1.13871   0.00005   0.00000   0.01919   0.01919   1.15790
   D36       -3.11735   0.00012   0.00000   0.02251   0.02252  -3.09483
   D37       -0.53391  -0.00012   0.00000  -0.00694  -0.00692  -0.54083
   D38        1.59191  -0.00012   0.00000  -0.00880  -0.00878   1.58312
   D39       -2.66552  -0.00003   0.00000  -0.00497  -0.00495  -2.67047
   D40        1.56755  -0.00016   0.00000  -0.01114  -0.01114   1.55641
   D41       -2.58982  -0.00016   0.00000  -0.01300  -0.01300  -2.60282
   D42       -0.56406  -0.00008   0.00000  -0.00917  -0.00917  -0.57323
   D43       -2.68348  -0.00001   0.00000  -0.00673  -0.00672  -2.69019
   D44       -0.55766  -0.00001   0.00000  -0.00859  -0.00858  -0.56624
   D45        1.46810   0.00007   0.00000  -0.00476  -0.00475   1.46335
   D46        1.10806   0.00027   0.00000   0.01631   0.01631   1.12437
   D47       -3.03180   0.00013   0.00000   0.01611   0.01611  -3.01568
   D48       -1.00463   0.00019   0.00000   0.01942   0.01942  -0.98521
   D49       -1.00453   0.00019   0.00000   0.01933   0.01933  -0.98520
   D50        1.13880   0.00005   0.00000   0.01913   0.01913   1.15793
   D51       -3.11722   0.00011   0.00000   0.02243   0.02244  -3.09478
   D52       -3.03167   0.00013   0.00000   0.01602   0.01602  -3.01565
   D53       -0.88834  -0.00002   0.00000   0.01583   0.01582  -0.87251
   D54        1.13883   0.00005   0.00000   0.01913   0.01913   1.15796
         Item               Value     Threshold  Converged?
 Maximum Force            0.000272     0.000450     YES
 RMS     Force            0.000108     0.000300     YES
 Maximum Displacement     0.033722     0.001800     NO 
 RMS     Displacement     0.010856     0.001200     NO 
 Predicted change in Energy=-3.548174D-05
 Lowest energy point so far.  Saving SCF results.
 GradGradGradGradGradGradGradGradGradGradGradGradGradGradGradGradGradGrad

 Leave Link  103 at Wed Apr 20 15:07:11 2022, MaxMem=  2621440000 cpu:         0.5
 (Enter /mnt/opt/groups/app-gaussian//g09/l202.exe)
                          Input orientation:                          
 ---------------------------------------------------------------------
 Center     Atomic      Atomic             Coordinates (Angstroms)
 Number     Number       Type             X           Y           Z
 ---------------------------------------------------------------------
      1          6           0       -1.527710    0.000576    0.000051
      2          6           0        0.661774   -1.223711   -0.387009
      3          6           0        0.662660    1.223244    0.386968
      4          6           0        1.527710   -0.000570    0.000026
      5          6           0       -0.661774    1.223725   -0.386977
      6          6           0       -0.662670   -1.223270    0.386931
      7          1           0       -2.185579   -0.257842   -0.838358
      8          1           0       -2.185205    0.259541    0.838586
      9          1           0       -1.218071   -2.151141    0.210038
     10          1           0        0.441593    1.199003    1.462273
     11          1           0        1.216509   -2.152011   -0.210263
     12          1           0       -0.441639   -1.199113    1.462243
     13          1           0        0.440760   -1.199229   -1.462318
     14          1           0        2.185545    0.257869   -0.838405
     15          1           0        2.185240   -0.259542    0.838531
     16          1           0       -1.216505    2.152021   -0.210195
     17          1           0       -0.440770    1.199274   -1.462287
     18          1           0        1.218065    2.151130    0.210167
 ---------------------------------------------------------------------
                    Distance matrix (angstroms):
                    1          2          3          4          5
     1  C    0.000000
     2  C    2.538215   0.000000
     3  C    2.538177   2.566443   0.000000
     4  C    3.055420   1.547809   1.547824   0.000000
     5  C    1.547814   2.782395   1.533987   2.538211   0.000000
     6  C    1.547828   1.533993   2.782432   2.538199   2.566461
     7  H    1.096586   3.040402   3.436205   3.815442   2.172732
     8  H    1.096587   3.436191   3.040232   3.815309   2.180022
     9  H    2.184000   2.179544   3.867160   3.494048   3.472119
    10  H    2.729922   3.055792   1.098062   2.181008   2.153545
    11  H    3.494081   1.095770   3.472144   2.183979   3.867140
    12  H    2.181011   2.153569   2.871150   2.730003   3.055850
    13  H    2.730005   1.098060   3.055728   2.180984   2.871001
    14  H    3.815425   2.172721   2.180061   1.096587   3.040377
    15  H    3.815325   2.180026   2.172744   1.096587   3.436196
    16  H    2.183979   3.867138   2.179562   3.494074   1.095769
    17  H    2.180997   2.871007   2.153573   2.730000   1.098059
    18  H    3.494039   3.472121   1.095767   2.184000   2.179555
                    6          7          8          9         10
     6  C    0.000000
     7  H    2.180055   0.000000
     8  H    2.172748   1.754943   0.000000
     9  H    1.095767   2.370609   2.672416   0.000000
    10  H    2.871091   3.783825   2.858608   3.942847   0.000000
    11  H    2.179567   3.944184   4.299689   2.470594   3.824548
    12  H    1.098059   3.036459   2.357254   1.754202   2.555594
    13  H    2.153568   2.858880   3.783895   2.540596   3.782162
    14  H    3.436212   4.401442   4.681427   4.299671   3.036482
    15  H    3.040280   4.681455   4.401163   3.944068   2.357269
    16  H    3.472158   2.672289   2.370611   4.323632   2.540606
    17  H    3.055743   2.357294   3.036473   3.824414   3.054770
    18  H    3.867167   4.299691   3.944016   4.944117   1.754202
                   11         12         13         14         15
    11  H    0.000000
    12  H    2.540619   0.000000
    13  H    1.754201   3.054781   0.000000
    14  H    2.672287   3.783897   2.357261   0.000000
    15  H    2.370621   2.858723   3.036466   1.754944   0.000000
    16  H    4.944112   3.824600   3.942742   3.944160   4.299689
    17  H    3.942746   3.782213   2.555369   2.858846   3.783891
    18  H    4.323631   3.942897   3.824437   2.370645   2.672379
                   16         17         18
    16  H    0.000000
    17  H    1.754203   0.000000
    18  H    2.470594   2.540643   0.000000
 Stoichiometry    C6H12
 Framework group  C1[X(C6H12)]
 Deg. of freedom    48
 Full point group                 C1      NOp   1
 RotChk:  IX=0 Diff= 6.77D-04
 Largest Abelian subgroup         C1      NOp   1
 Largest concise Abelian subgroup C1      NOp   1
                         Standard orientation:                         
 ---------------------------------------------------------------------
 Center     Atomic      Atomic             Coordinates (Angstroms)
 Number     Number       Type             X           Y           Z
 ---------------------------------------------------------------------
      1          6           0       -1.527707    0.000151   -0.000052
      2          6           0        0.662361    1.223393    0.387008
      3          6           0        0.662078   -1.223562   -0.386969
      4          6           0        1.527713   -0.000160   -0.000027
      5          6           0       -0.662356   -1.223411    0.386976
      6          6           0       -0.662083    1.223585   -0.386932
      7          1           0       -2.185454    0.258883    0.838357
      8          1           0       -2.185326   -0.258500   -0.838587
      9          1           0       -1.217042    2.151720   -0.210039
     10          1           0        0.441023   -1.199216   -1.462274
     11          1           0        1.217538    2.151429    0.210262
     12          1           0       -0.441064    1.199322   -1.462244
     13          1           0        0.441334    1.199017    1.462317
     14          1           0        2.185424   -0.258914    0.838404
     15          1           0        2.185366    0.258498   -0.838532
     16          1           0       -1.217529   -2.151441    0.210194
     17          1           0       -0.441339   -1.199065    1.462286
     18          1           0        1.217041   -2.151713   -0.210168
 ---------------------------------------------------------------------
 Rotational constants (GHZ):      4.3793305      4.1460286      2.5312532
 Leave Link  202 at Wed Apr 20 15:07:11 2022, MaxMem=  2621440000 cpu:         0.1
 (Enter /mnt/opt/groups/app-gaussian//g09/l301.exe)
 Standard basis: 6-31G(d,p) (6D, 7F)
 Ernie: Thresh=  0.10000D-02 Tol=  0.10000D-05 Strict=F.
 There are   150 symmetry adapted cartesian basis functions of A   symmetry.
 There are   150 symmetry adapted basis functions of A   symmetry.
   150 basis functions,   252 primitive gaussians,   150 cartesian basis functions
    24 alpha electrons       24 beta electrons
       nuclear repulsion energy       255.3834396744 Hartrees.
 IExCor=  402 DFT=T Ex+Corr=B3LYP ExCW=0 ScaHFX=  0.200000
 ScaDFX=  0.800000  0.720000  1.000000  0.810000 ScalE2=  1.000000  1.000000
 IRadAn=      5 IRanWt=     -1 IRanGd=            0 ICorTp=0 IEmpDi=131
 NAtoms=   18 NActive=   18 NUniq=   18 SFac= 1.00D+00 NAtFMM=   60 NAOKFM=F Big=F
 Integral buffers will be    131072 words long.
 Raffenetti 2 integral format.
 Two-electron integral symmetry is turned on.
 R6Disp:  Grimme-D3 Dispersion energy=       -0.0127210450 Hartrees.
 Nuclear repulsion after empirical dispersion term =      255.3707186294 Hartrees.
 Leave Link  301 at Wed Apr 20 15:07:11 2022, MaxMem=  2621440000 cpu:         0.9
 (Enter /mnt/opt/groups/app-gaussian//g09/l302.exe)
 NPDir=0 NMtPBC=     1 NCelOv=     1 NCel=       1 NClECP=     1 NCelD=      1
         NCelK=      1 NCelE2=     1 NClLst=     1 CellRange=     0.0.
 One-electron integrals computed using PRISM.
 NBasis=   150 RedAO= T EigKep=  2.46D-03  NBF=   150
 NBsUse=   150 1.00D-06 EigRej= -1.00D+00 NBFU=   150
 Precomputing XC quadrature grid using
 IXCGrd= 4 IRadAn=           5 IRanWt=          -1 IRanGd=           0 AccXCQ= 0.00D+00.
 Generated NRdTot=       0 NPtTot=           0 NUsed=           0 NTot=          32
 NSgBfM=   150   150   150   150   150 MxSgAt=    18 MxSgA2=    18.
 Leave Link  302 at Wed Apr 20 15:07:11 2022, MaxMem=  2621440000 cpu:         4.2
 (Enter /mnt/opt/groups/app-gaussian//g09/l303.exe)
 DipDrv:  MaxL=1.
 Leave Link  303 at Wed Apr 20 15:07:11 2022, MaxMem=  2621440000 cpu:         0.5
 (Enter /mnt/opt/groups/app-gaussian//g09/l401.exe)
 Initial guess from the checkpoint file:  "/scratch/8009939.torquesrv1.cis.gov.pl/Gau-40545.chk"
 B after Tr=     0.000000    0.000000    0.000000
         Rot=    1.000000   -0.000003    0.000001    0.000240 Ang=  -0.03 deg.
 Guess basis will be translated and rotated to current coordinates.
 JPrj=2 DoOrth=T DoCkMO=T.
 Generating alternative initial guess.
 ExpMin= 1.61D-01 ExpMax= 3.05D+03 ExpMxC= 4.57D+02 IAcc=2 IRadAn=         4 AccDes= 0.00D+00
 Harris functional with IExCor=  402 and IRadAn=       4 diagonalized for initial guess.
 HarFok:  IExCor=  402 AccDes= 0.00D+00 IRadAn=         4 IDoV= 1 UseB2=F ITyADJ=14
 ICtDFT=  3500011 ScaDFX=  1.000000  1.000000  1.000000  1.000000
 FoFCou: FMM=F IPFlag=           0 FMFlag=      100000 FMFlg1=           0
         NFxFlg=           0 DoJE=T BraDBF=F KetDBF=T FulRan=T
         wScrn=  0.000000 ICntrl=     500 IOpCl=  0 I1Cent=   200000004 NGrid=           0
         NMat0=    1 NMatS0=      1 NMatT0=    0 NMatD0=    1 NMtDS0=    0 NMtDT0=    0
 Petite list used in FoFCou.
 Harris En= -235.961159243862    
 Leave Link  401 at Wed Apr 20 15:07:12 2022, MaxMem=  2621440000 cpu:         9.0
 (Enter /mnt/opt/groups/app-gaussian//g09/l502.exe)
 Closed shell SCF:
 Using DIIS extrapolation, IDIIS=    10.
 Two-electron integrals replicated using symmetry.
 Keep R1 ints in memory in canonical form, NReq=66180547.
 IVT=      325672 IEndB=      325672 NGot=  2621440000 MDV=  2556980854
 LenX=  2556980854 LenY=  2556957913
 Requested convergence on RMS density matrix=1.00D-08 within 500 cycles.
 Requested convergence on MAX density matrix=1.00D-06.
 Requested convergence on             energy=1.00D-06.
 Level shift goal  0.100 maximum shift  0.100.
 No special actions if energy rises.
 Dynamic level shift is on during FON iterations.
 FoFCou: FMM=F IPFlag=           0 FMFlag=           0 FMFlg1=           0
         NFxFlg=           0 DoJE=F BraDBF=F KetDBF=F FulRan=T
         wScrn=  0.000000 ICntrl=     600 IOpCl=  0 I1Cent=           0 NGrid=           0
         NMat0=    1 NMatS0=  11325 NMatT0=    0 NMatD0=    1 NMtDS0=    0 NMtDT0=    0
 Symmetry not used in FoFCou.

 Cycle   1  Pass 1  IDiag  1:
 E= -235.899376471399    
 DIIS: error= 8.39D-04 at cycle   1 NSaved=   1.
 NSaved= 1 IEnMin= 1 EnMin= -235.899376471399     IErMin= 1 ErrMin= 8.39D-04
 ErrMax= 8.39D-04  0.00D+00 EMaxC= 1.00D+00 BMatC= 8.67D-05 BMatP= 8.67D-05
 IDIUse=1 WtCom= 1.00D+00 WtEn= 0.00D+00
 Coeff-Com:  0.100D+01
 Coeff:      0.100D+01
 Gap=     1.889 Goal=     0.100 Shift=    0.000
 RMSDP=9.22D-05 MaxDP=1.43D-03              OVMax= 3.17D-03

 Cycle   2  Pass 1  IDiag  1:
 E= -235.899537780427     Delta-E=       -0.000161309027 Rises=F Damp=F
 DIIS: error= 1.02D-04 at cycle   2 NSaved=   2.
 NSaved= 2 IEnMin= 2 EnMin= -235.899537780427     IErMin= 2 ErrMin= 1.02D-04
 ErrMax= 1.02D-04  0.00D+00 EMaxC= 1.00D+00 BMatC= 1.19D-06 BMatP= 8.67D-05
 IDIUse=1 WtCom= 1.00D+00 WtEn= 0.00D+00
 Coeff-Com: -0.682D-01 0.107D+01
 Coeff:     -0.682D-01 0.107D+01
 Gap=     0.372 Goal=     0.100 Shift=    0.000
 RMSDP=1.69D-05 MaxDP=1.99D-04 DE=-1.61D-04 OVMax= 5.30D-04

 Cycle   3  Pass 1  IDiag  1:
 E= -235.899538999347     Delta-E=       -0.000001218920 Rises=F Damp=F
 DIIS: error= 7.10D-05 at cycle   3 NSaved=   3.
 NSaved= 3 IEnMin= 3 EnMin= -235.899538999347     IErMin= 3 ErrMin= 7.10D-05
 ErrMax= 7.10D-05  0.00D+00 EMaxC= 1.00D+00 BMatC= 8.43D-07 BMatP= 1.19D-06
 IDIUse=1 WtCom= 1.00D+00 WtEn= 0.00D+00
 Coeff-Com: -0.441D-01 0.540D+00 0.504D+00
 Coeff:     -0.441D-01 0.540D+00 0.504D+00
 Gap=     0.372 Goal=     0.100 Shift=    0.000
 RMSDP=7.49D-06 MaxDP=1.28D-04 DE=-1.22D-06 OVMax= 1.99D-04

 Cycle   4  Pass 1  IDiag  1:
 E= -235.899539808887     Delta-E=       -0.000000809540 Rises=F Damp=F
 DIIS: error= 1.26D-05 at cycle   4 NSaved=   4.
 NSaved= 4 IEnMin= 4 EnMin= -235.899539808887     IErMin= 4 ErrMin= 1.26D-05
 ErrMax= 1.26D-05  0.00D+00 EMaxC= 1.00D+00 BMatC= 2.63D-08 BMatP= 8.43D-07
 IDIUse=1 WtCom= 1.00D+00 WtEn= 0.00D+00
 Coeff-Com: -0.118D-01 0.131D+00 0.199D+00 0.681D+00
 Coeff:     -0.118D-01 0.131D+00 0.199D+00 0.681D+00
 Gap=     0.372 Goal=     0.100 Shift=    0.000
 RMSDP=1.33D-06 MaxDP=2.03D-05 DE=-8.10D-07 OVMax= 3.14D-05

 Cycle   5  Pass 1  IDiag  1:
 E= -235.899539836123     Delta-E=       -0.000000027236 Rises=F Damp=F
 DIIS: error= 2.01D-06 at cycle   5 NSaved=   5.
 NSaved= 5 IEnMin= 5 EnMin= -235.899539836123     IErMin= 5 ErrMin= 2.01D-06
 ErrMax= 2.01D-06  0.00D+00 EMaxC= 1.00D+00 BMatC= 5.46D-10 BMatP= 2.63D-08
 IDIUse=1 WtCom= 1.00D+00 WtEn= 0.00D+00
 Coeff-Com:  0.326D-03-0.734D-02 0.825D-02 0.148D+00 0.851D+00
 Coeff:      0.326D-03-0.734D-02 0.825D-02 0.148D+00 0.851D+00
 Gap=     0.372 Goal=     0.100 Shift=    0.000
 RMSDP=2.08D-07 MaxDP=3.38D-06 DE=-2.72D-08 OVMax= 6.22D-06

 Cycle   6  Pass 1  IDiag  1:
 E= -235.899539836732     Delta-E=       -0.000000000609 Rises=F Damp=F
 DIIS: error= 1.69D-07 at cycle   6 NSaved=   6.
 NSaved= 6 IEnMin= 6 EnMin= -235.899539836732     IErMin= 6 ErrMin= 1.69D-07
 ErrMax= 1.69D-07  0.00D+00 EMaxC= 1.00D+00 BMatC= 3.73D-12 BMatP= 5.46D-10
 IDIUse=1 WtCom= 1.00D+00 WtEn= 0.00D+00
 Coeff-Com:  0.177D-03-0.277D-02-0.826D-03 0.160D-01 0.150D+00 0.838D+00
 Coeff:      0.177D-03-0.277D-02-0.826D-03 0.160D-01 0.150D+00 0.838D+00
 Gap=     0.372 Goal=     0.100 Shift=    0.000
 RMSDP=1.81D-08 MaxDP=2.62D-07 DE=-6.09D-10 OVMax= 5.41D-07

 Cycle   7  Pass 1  IDiag  1:
 E= -235.899539836742     Delta-E=       -0.000000000011 Rises=F Damp=F
 DIIS: error= 3.84D-08 at cycle   7 NSaved=   7.
 NSaved= 7 IEnMin= 7 EnMin= -235.899539836742     IErMin= 7 ErrMin= 3.84D-08
 ErrMax= 3.84D-08  0.00D+00 EMaxC= 1.00D+00 BMatC= 2.00D-13 BMatP= 3.73D-12
 IDIUse=1 WtCom= 1.00D+00 WtEn= 0.00D+00
 Coeff-Com:  0.506D-04-0.772D-03-0.344D-03 0.335D-02 0.382D-01 0.273D+00
 Coeff-Com:  0.686D+00
 Coeff:      0.506D-04-0.772D-03-0.344D-03 0.335D-02 0.382D-01 0.273D+00
 Coeff:      0.686D+00
 Gap=     0.372 Goal=     0.100 Shift=    0.000
 RMSDP=3.85D-09 MaxDP=1.10D-07 DE=-1.05D-11 OVMax= 1.41D-07

 SCF Done:  E(RB3LYP) =  -235.899539837     A.U. after    7 cycles
            NFock=  7  Conv=0.38D-08     -V/T= 2.0103
 KE= 2.334962030469D+02 PE=-1.055522667651D+03 EE= 3.307562061381D+02
 Leave Link  502 at Wed Apr 20 15:07:18 2022, MaxMem=  2621440000 cpu:       115.5
 (Enter /mnt/opt/groups/app-gaussian//g09/l701.exe)
 Compute integral first derivatives.
 ... and contract with generalized density number  0.
 R6Disp: Adding Grimme-D3 dispersion energy 1st derivatives to the gradient.
 Leave Link  701 at Wed Apr 20 15:07:18 2022, MaxMem=  2621440000 cpu:         7.8
 (Enter /mnt/opt/groups/app-gaussian//g09/l702.exe)
 L702 exits ... SP integral derivatives will be done elsewhere.
 Leave Link  702 at Wed Apr 20 15:07:18 2022, MaxMem=  2621440000 cpu:         0.3
 (Enter /mnt/opt/groups/app-gaussian//g09/l703.exe)
 Compute integral first derivatives, UseDBF=F ICtDFT=           0.
 Integral derivatives from FoFJK, PRISM(SPDF).
 Calling FoFJK, ICntrl=      2127 FMM=F ISym2X=0 I1Cent= 0 IOpClX= 0 NMat=1 NMatS=1 NMatT=0.
 FoFJK:  IHMeth= 1 ICntrl=    2127 DoSepK=F KAlg= 0 I1Cent=   0 FoldK=F
 IRaf=         0 NMat=   1 IRICut=       1 DoRegI=T DoRafI=F ISym2E= 0.
 FoFCou: FMM=F IPFlag=           0 FMFlag=      100000 FMFlg1=         800
         NFxFlg=           0 DoJE=F BraDBF=F KetDBF=F FulRan=T
         wScrn=  0.000000 ICntrl=    2127 IOpCl=  0 I1Cent=           0 NGrid=           0
         NMat0=    1 NMatS0=      1 NMatT0=    0 NMatD0=    1 NMtDS0=    0 NMtDT0=    0
 Symmetry not used in FoFCou.
 Leave Link  703 at Wed Apr 20 15:07:21 2022, MaxMem=  2621440000 cpu:        42.7
 (Enter /mnt/opt/groups/app-gaussian//g09/l716.exe)
 Dipole        =-2.41011857D-06 2.04653179D-06 4.38105861D-06
 ***** Axes restored to original set *****
 -------------------------------------------------------------------
 Center     Atomic                   Forces (Hartrees/Bohr)
 Number     Number              X              Y              Z
 -------------------------------------------------------------------
      1        6          -0.000065693   -0.000001385   -0.000000122
      2        6           0.000205355   -0.000266379   -0.000020259
      3        6           0.000208770    0.000266069    0.000019921
      4        6           0.000065056    0.000001750    0.000001338
      5        6          -0.000207847    0.000263510   -0.000019241
      6        6          -0.000206928   -0.000264445    0.000016618
      7        1           0.000023770   -0.000056858    0.000007251
      8        1           0.000023583    0.000054853   -0.000007110
      9        1          -0.000022778    0.000040684    0.000095529
     10        1           0.000046521    0.000025729   -0.000042266
     11        1           0.000020024    0.000040831   -0.000094241
     12        1          -0.000044303   -0.000025593   -0.000041891
     13        1           0.000043959   -0.000027047    0.000042118
     14        1          -0.000024091    0.000058292    0.000008102
     15        1          -0.000023536   -0.000055271   -0.000006938
     16        1          -0.000020214   -0.000040723   -0.000094565
     17        1          -0.000044011    0.000026579    0.000041305
     18        1           0.000022364   -0.000040597    0.000094450
 -------------------------------------------------------------------
 Cartesian Forces:  Max     0.000266379 RMS     0.000100016
 Leave Link  716 at Wed Apr 20 15:07:21 2022, MaxMem=  2621440000 cpu:         0.3
 (Enter /mnt/opt/groups/app-gaussian//g09/l103.exe)

 GradGradGradGradGradGradGradGradGradGradGradGradGradGradGradGradGradGrad
 Berny optimization.
 Using GEDIIS/GDIIS optimizer.
 FormGI is forming the generalized inverse of G from B-inverse, IUseBI=4.
 Internal  Forces:  Max     0.000296861 RMS     0.000070293
 Search for a local minimum.
 Step number   2 out of a maximum of  108
 All quantities printed in internal units (Hartrees-Bohrs-Radians)
 RMS Force = .70293D-04 SwitMx=.10000D-02 MixMth= 2
 Mixed Optimization -- En-DIIS/RFO-DIIS
 Swapping is turned off.
 Update second derivatives using D2CorX and points    1    2
 DE= -3.22D-05 DEPred=-3.55D-05 R= 9.08D-01
 TightC=F SS=  1.41D+00  RLast= 9.44D-02 DXNew= 5.0454D-01 2.8332D-01
 Trust test= 9.08D-01 RLast= 9.44D-02 DXMaxT set to 3.00D-01
 ITU=  1  0
     Eigenvalues ---    0.00230   0.00388   0.00675   0.01890   0.01958
     Eigenvalues ---    0.03469   0.03586   0.03798   0.04260   0.04696
     Eigenvalues ---    0.04759   0.04795   0.05244   0.05462   0.05547
     Eigenvalues ---    0.06338   0.08014   0.08021   0.08023   0.08102
     Eigenvalues ---    0.08176   0.08176   0.08573   0.08915   0.11987
     Eigenvalues ---    0.12012   0.12026   0.18147   0.19649   0.21848
     Eigenvalues ---    0.25534   0.26276   0.27032   0.27808   0.28462
     Eigenvalues ---    0.29539   0.33904   0.33904   0.33904   0.33942
     Eigenvalues ---    0.34050   0.34054   0.34054   0.34055   0.34131
     Eigenvalues ---    0.34144   0.34144   0.34145
 En-DIIS/RFO-DIIS IScMMF=        0 using points:     2    1
 RFO step:  Lambda=-1.16659161D-06.
 NNeg= 0 NP= 2 Switch=  2.50D-03 Rises=F DC=  3.22D-05 SmlDif=  1.00D-05
 RMS Error=  0.1650281294D-03 NUsed= 2 EDIIS=F
 DidBck=F Rises=F RFO-DIIS coefs:    0.90069    0.09931
 Iteration  1 RMS(Cart)=  0.00078367 RMS(Int)=  0.00000150
 Iteration  2 RMS(Cart)=  0.00000032 RMS(Int)=  0.00000148
 ITry= 1 IFail=0 DXMaxC= 2.27D-03 DCOld= 1.00D+10 DXMaxT= 3.00D-01 DXLimC= 3.00D+00 Rises=F
 Variable       Old X    -DE/DX   Delta X   Delta X   Delta X     New X
                                 (Linear)    (Quad)   (Total)
    R1        2.92494   0.00020   0.00007   0.00058   0.00064   2.92559
    R2        2.92497   0.00019   0.00006   0.00056   0.00062   2.92559
    R3        2.07225  -0.00001   0.00002  -0.00004  -0.00002   2.07223
    R4        2.07225  -0.00001   0.00001  -0.00003  -0.00002   2.07223
    R5        2.92493   0.00020   0.00007   0.00058   0.00065   2.92558
    R6        2.89883   0.00029   0.00008   0.00077   0.00085   2.89967
    R7        2.07070  -0.00004   0.00002  -0.00013  -0.00011   2.07059
    R8        2.07503  -0.00005  -0.00001  -0.00012  -0.00013   2.07490
    R9        2.92496   0.00019   0.00006   0.00057   0.00063   2.92559
   R10        2.89882   0.00030   0.00008   0.00078   0.00086   2.89967
   R11        2.07504  -0.00005  -0.00001  -0.00012  -0.00013   2.07490
   R12        2.07070  -0.00004   0.00002  -0.00012  -0.00011   2.07059
   R13        2.07225  -0.00001   0.00001  -0.00004  -0.00002   2.07223
   R14        2.07225  -0.00001   0.00001  -0.00003  -0.00002   2.07223
   R15        2.07070  -0.00004   0.00002  -0.00013  -0.00011   2.07059
   R16        2.07503  -0.00005  -0.00001  -0.00012  -0.00013   2.07490
   R17        2.07070  -0.00004   0.00002  -0.00012  -0.00011   2.07059
   R18        2.07503  -0.00005  -0.00001  -0.00012  -0.00013   2.07490
    A1        1.95484   0.00014   0.00051   0.00052   0.00104   1.95587
    A2        1.90782   0.00000  -0.00008   0.00015   0.00007   1.90789
    A3        1.91774  -0.00010  -0.00007  -0.00057  -0.00065   1.91709
    A4        1.91777  -0.00010  -0.00007  -0.00058  -0.00066   1.91711
    A5        1.90783   0.00000  -0.00009   0.00014   0.00006   1.90788
    A6        1.85520   0.00004  -0.00024   0.00032   0.00008   1.85529
    A7        1.93548  -0.00007   0.00046  -0.00039   0.00007   1.93554
    A8        1.92400   0.00003  -0.00015   0.00028   0.00013   1.92413
    A9        1.91756  -0.00001  -0.00005  -0.00031  -0.00036   1.91720
   A10        1.93474   0.00007  -0.00015   0.00094   0.00079   1.93552
   A11        1.89683   0.00003   0.00013  -0.00028  -0.00015   1.89667
   A12        1.85328  -0.00004  -0.00027  -0.00025  -0.00051   1.85276
   A13        1.93548  -0.00007   0.00045  -0.00039   0.00006   1.93555
   A14        1.91758  -0.00002  -0.00005  -0.00032  -0.00038   1.91720
   A15        1.92401   0.00003  -0.00014   0.00027   0.00012   1.92414
   A16        1.89680   0.00003   0.00013  -0.00026  -0.00013   1.89667
   A17        1.93473   0.00007  -0.00015   0.00095   0.00080   1.93553
   A18        1.85328  -0.00004  -0.00027  -0.00025  -0.00052   1.85277
   A19        1.95482   0.00015   0.00051   0.00054   0.00105   1.95587
   A20        1.90781   0.00001  -0.00008   0.00016   0.00008   1.90789
   A21        1.91775  -0.00010  -0.00007  -0.00058  -0.00065   1.91710
   A22        1.91778  -0.00010  -0.00007  -0.00060  -0.00067   1.91711
   A23        1.90782   0.00000  -0.00009   0.00015   0.00006   1.90788
   A24        1.85521   0.00004  -0.00024   0.00032   0.00008   1.85528
   A25        1.93545  -0.00006   0.00045  -0.00037   0.00008   1.93554
   A26        1.92399   0.00003  -0.00015   0.00028   0.00014   1.92413
   A27        1.91758  -0.00001  -0.00005  -0.00032  -0.00037   1.91720
   A28        1.93474   0.00007  -0.00016   0.00095   0.00079   1.93553
   A29        1.89684   0.00003   0.00014  -0.00030  -0.00016   1.89668
   A30        1.85328  -0.00004  -0.00027  -0.00025  -0.00052   1.85277
   A31        1.93548  -0.00007   0.00045  -0.00038   0.00007   1.93555
   A32        1.92401   0.00003  -0.00014   0.00027   0.00013   1.92414
   A33        1.91758  -0.00001  -0.00005  -0.00033  -0.00038   1.91720
   A34        1.93471   0.00007  -0.00016   0.00097   0.00081   1.93552
   A35        1.89683   0.00003   0.00013  -0.00029  -0.00015   1.89667
   A36        1.85328  -0.00004  -0.00027  -0.00025  -0.00052   1.85277
    D1       -0.54099   0.00001   0.00067  -0.00008   0.00059  -0.54041
    D2       -2.69033  -0.00006   0.00066  -0.00123  -0.00057  -2.69091
    D3        1.55628  -0.00001   0.00110  -0.00090   0.00020   1.55648
    D4       -2.67066   0.00003   0.00048   0.00020   0.00068  -2.66998
    D5        1.46318  -0.00003   0.00047  -0.00095  -0.00048   1.46270
    D6       -0.57339   0.00001   0.00091  -0.00062   0.00029  -0.57310
    D7        1.58296   0.00004   0.00086   0.00006   0.00091   1.58387
    D8       -0.56638  -0.00002   0.00084  -0.00110  -0.00025  -0.56663
    D9       -2.60295   0.00002   0.00129  -0.00077   0.00052  -2.60243
   D10       -0.54078   0.00001   0.00069  -0.00018   0.00051  -0.54027
   D11       -2.69011  -0.00006   0.00068  -0.00134  -0.00066  -2.69077
   D12        1.55649  -0.00001   0.00111  -0.00100   0.00012   1.55661
   D13        1.58318   0.00004   0.00088  -0.00004   0.00084   1.58403
   D14       -0.56614  -0.00002   0.00087  -0.00120  -0.00033  -0.56648
   D15       -2.60273   0.00002   0.00130  -0.00086   0.00045  -2.60228
   D16       -2.67042   0.00003   0.00050   0.00010   0.00060  -2.66982
   D17        1.46344  -0.00003   0.00049  -0.00106  -0.00058   1.46287
   D18       -0.57314   0.00001   0.00092  -0.00072   0.00020  -0.57294
   D19       -0.54096   0.00001   0.00067  -0.00010   0.00057  -0.54039
   D20       -2.67063   0.00003   0.00048   0.00019   0.00067  -2.66996
   D21        1.58299   0.00004   0.00086   0.00004   0.00090   1.58389
   D22       -2.69032  -0.00006   0.00065  -0.00123  -0.00058  -2.69090
   D23        1.46320  -0.00003   0.00046  -0.00094  -0.00048   1.46272
   D24       -0.56637  -0.00002   0.00084  -0.00109  -0.00025  -0.56662
   D25        1.55630  -0.00001   0.00109  -0.00091   0.00019   1.55649
   D26       -0.57336   0.00001   0.00091  -0.00062   0.00029  -0.57308
   D27       -2.60293   0.00002   0.00128  -0.00077   0.00051  -2.60242
   D28        1.12432  -0.00007  -0.00162   0.00000  -0.00162   1.12270
   D29       -3.01571  -0.00004  -0.00160   0.00076  -0.00084  -3.01655
   D30       -0.98526  -0.00003  -0.00193   0.00083  -0.00110  -0.98636
   D31       -3.01570  -0.00004  -0.00160   0.00074  -0.00085  -3.01655
   D32       -0.87256   0.00000  -0.00157   0.00150  -0.00007  -0.87263
   D33        1.15789   0.00001  -0.00190   0.00158  -0.00032   1.15757
   D34       -0.98524  -0.00003  -0.00193   0.00081  -0.00112  -0.98636
   D35        1.15790   0.00001  -0.00191   0.00157  -0.00034   1.15757
   D36       -3.09483   0.00001  -0.00224   0.00165  -0.00059  -3.09542
   D37       -0.54083   0.00001   0.00069  -0.00014   0.00054  -0.54029
   D38        1.58312   0.00004   0.00087   0.00001   0.00088   1.58400
   D39       -2.67047   0.00003   0.00049   0.00014   0.00063  -2.66985
   D40        1.55641  -0.00001   0.00111  -0.00094   0.00017   1.55658
   D41       -2.60282   0.00002   0.00129  -0.00078   0.00051  -2.60231
   D42       -0.57323   0.00001   0.00091  -0.00066   0.00025  -0.57297
   D43       -2.69019  -0.00006   0.00067  -0.00128  -0.00061  -2.69081
   D44       -0.56624  -0.00002   0.00085  -0.00113  -0.00027  -0.56651
   D45        1.46335  -0.00003   0.00047  -0.00100  -0.00053   1.46283
   D46        1.12437  -0.00007  -0.00162  -0.00003  -0.00165   1.12272
   D47       -3.01568  -0.00004  -0.00160   0.00074  -0.00086  -3.01655
   D48       -0.98521  -0.00003  -0.00193   0.00079  -0.00114  -0.98635
   D49       -0.98520  -0.00003  -0.00192   0.00079  -0.00113  -0.98634
   D50        1.15793   0.00001  -0.00190   0.00155  -0.00035   1.15758
   D51       -3.09478   0.00001  -0.00223   0.00161  -0.00062  -3.09540
   D52       -3.01565  -0.00004  -0.00159   0.00071  -0.00088  -3.01653
   D53       -0.87251   0.00000  -0.00157   0.00147  -0.00010  -0.87261
   D54        1.15796   0.00001  -0.00190   0.00153  -0.00037   1.15759
         Item               Value     Threshold  Converged?
 Maximum Force            0.000297     0.000450     YES
 RMS     Force            0.000070     0.000300     YES
 Maximum Displacement     0.002272     0.001800     NO 
 RMS     Displacement     0.000784     0.001200     YES
 Predicted change in Energy=-1.470596D-06
 Lowest energy point so far.  Saving SCF results.
 GradGradGradGradGradGradGradGradGradGradGradGradGradGradGradGradGradGrad

 Leave Link  103 at Wed Apr 20 15:07:22 2022, MaxMem=  2621440000 cpu:        27.1
 (Enter /mnt/opt/groups/app-gaussian//g09/l202.exe)
                          Input orientation:                          
 ---------------------------------------------------------------------
 Center     Atomic      Atomic             Coordinates (Angstroms)
 Number     Number       Type             X           Y           Z
 ---------------------------------------------------------------------
      1          6           0       -1.527669    0.000566    0.000033
      2          6           0        0.662206   -1.224578   -0.386705
      3          6           0        0.663105    1.224105    0.386672
      4          6           0        1.527664   -0.000567    0.000018
      5          6           0       -0.662212    1.224588   -0.386660
      6          6           0       -0.663111   -1.224128    0.386628
      7          1           0       -2.185469   -0.257937   -0.838389
      8          1           0       -2.185150    0.259589    0.838546
      9          1           0       -1.219038   -2.151653    0.209920
     10          1           0        0.442590    1.200172    1.462025
     11          1           0        1.217450   -2.152530   -0.210095
     12          1           0       -0.442600   -1.200253    1.461983
     13          1           0        0.441713   -1.200430   -1.462058
     14          1           0        2.185442    0.257971   -0.838411
     15          1           0        2.185167   -0.259610    0.838507
     16          1           0       -1.217458    2.152533   -0.210014
     17          1           0       -0.441729    1.200476   -1.462015
     18          1           0        1.219034    2.151639    0.210018
 ---------------------------------------------------------------------
                    Distance matrix (angstroms):
                    1          2          3          4          5
     1  C    0.000000
     2  C    2.538916   0.000000
     3  C    2.538903   2.567910   0.000000
     4  C    3.055334   1.548152   1.548155   0.000000
     5  C    1.548153   2.784331   1.534441   2.538914   0.000000
     6  C    1.548158   1.534441   2.784366   2.538910   2.567915
     7  H    1.096575   3.040997   3.436801   3.815301   2.173074
     8  H    1.096576   3.436775   3.040894   3.815206   2.179838
     9  H    2.184342   2.180484   3.869037   3.495083   3.473466
    10  H    2.731007   3.057032   1.097991   2.180969   2.153792
    11  H    3.495091   1.095711   3.473484   2.184336   3.869010
    12  H    2.180972   2.153796   2.873393   2.731031   3.057051
    13  H    2.731038   1.097991   3.056990   2.180969   2.873299
    14  H    3.815291   2.173071   2.179852   1.096575   3.040981
    15  H    3.815217   2.179844   2.173071   1.096576   3.436779
    16  H    2.184334   3.869009   2.180489   3.495089   1.095711
    17  H    2.180971   2.873299   2.153801   2.731035   1.097990
    18  H    3.495081   3.473467   1.095711   2.184340   2.180490
                    6          7          8          9         10
     6  C    0.000000
     7  H    2.179855   0.000000
     8  H    2.173073   1.754978   0.000000
     9  H    1.095711   2.370464   2.672569   0.000000
    10  H    2.873375   3.784796   2.859797   3.945060   0.000000
    11  H    2.180486   3.945136   4.300658   2.472426   3.825834
    12  H    1.097990   3.035995   2.357178   1.753761   2.558437
    13  H    2.153797   2.859955   3.784818   2.541345   3.783273
    14  H    3.436801   4.401253   4.681268   4.300671   3.035998
    15  H    3.040917   4.681287   4.401049   3.945067   2.357183
    16  H    3.473489   2.672502   2.370474   4.324623   2.541351
    17  H    3.056992   2.357225   3.036012   3.825747   3.054838
    18  H    3.869039   4.300681   3.945044   4.945960   1.753761
                   11         12         13         14         15
    11  H    0.000000
    12  H    2.541347   0.000000
    13  H    1.753760   3.054837   0.000000
    14  H    2.672509   3.784817   2.357215   0.000000
    15  H    2.370482   2.859841   3.036013   1.754978   0.000000
    16  H    4.945943   3.825853   3.944975   3.945121   4.300661
    17  H    3.944975   3.783287   2.558284   2.859935   3.784816
    18  H    4.324623   3.945076   3.825759   2.370470   2.672552
                   16         17         18
    16  H    0.000000
    17  H    1.753760   0.000000
    18  H    2.472432   2.541366   0.000000
 Stoichiometry    C6H12
 Framework group  C1[X(C6H12)]
 Deg. of freedom    48
 Full point group                 C1      NOp   1
 RotChk:  IX=0 Diff= 1.63D-04
 Largest Abelian subgroup         C1      NOp   1
 Largest concise Abelian subgroup C1      NOp   1
                         Standard orientation:                         
 ---------------------------------------------------------------------
 Center     Atomic      Atomic             Coordinates (Angstroms)
 Number     Number       Type             X           Y           Z
 ---------------------------------------------------------------------
      1          6           0       -1.527666   -0.000016   -0.000034
      2          6           0        0.662652    1.224336    0.386704
      3          6           0        0.662665   -1.224347   -0.386674
      4          6           0        1.527667    0.000012   -0.000019
      5          6           0       -0.662652   -1.224351    0.386659
      6          6           0       -0.662665    1.224366   -0.386630
      7          1           0       -2.185373    0.258725    0.838388
      8          1           0       -2.185240   -0.258801   -0.838548
      9          1           0       -1.218257    2.152091   -0.209922
     10          1           0        0.442159   -1.200334   -1.462027
     11          1           0        1.218232    2.152087    0.210094
     12          1           0       -0.442163    1.200410   -1.461984
     13          1           0        0.442151    1.200268    1.462057
     14          1           0        2.185352   -0.258764    0.838410
     15          1           0        2.185264    0.258818   -0.838509
     16          1           0       -1.218233   -2.152095    0.210013
     17          1           0       -0.442160   -1.200318    1.462014
     18          1           0        1.218259   -2.152082   -0.210020
 ---------------------------------------------------------------------
 Rotational constants (GHZ):      4.3752706      4.1453007      2.5292535
 Leave Link  202 at Wed Apr 20 15:07:22 2022, MaxMem=  2621440000 cpu:         1.1
 (Enter /mnt/opt/groups/app-gaussian//g09/l301.exe)
 Standard basis: 6-31G(d,p) (6D, 7F)
 Ernie: Thresh=  0.10000D-02 Tol=  0.10000D-05 Strict=F.
 There are   150 symmetry adapted cartesian basis functions of A   symmetry.
 There are   150 symmetry adapted basis functions of A   symmetry.
   150 basis functions,   252 primitive gaussians,   150 cartesian basis functions
    24 alpha electrons       24 beta electrons
       nuclear repulsion energy       255.3219762546 Hartrees.
 IExCor=  402 DFT=T Ex+Corr=B3LYP ExCW=0 ScaHFX=  0.200000
 ScaDFX=  0.800000  0.720000  1.000000  0.810000 ScalE2=  1.000000  1.000000
 IRadAn=      5 IRanWt=     -1 IRanGd=            0 ICorTp=0 IEmpDi=131
 NAtoms=   18 NActive=   18 NUniq=   18 SFac= 1.00D+00 NAtFMM=   60 NAOKFM=F Big=F
 Integral buffers will be    131072 words long.
 Raffenetti 2 integral format.
 Two-electron integral symmetry is turned on.
 R6Disp:  Grimme-D3 Dispersion energy=       -0.0127164270 Hartrees.
 Nuclear repulsion after empirical dispersion term =      255.3092598276 Hartrees.
 Leave Link  301 at Wed Apr 20 15:07:22 2022, MaxMem=  2621440000 cpu:         0.9
 (Enter /mnt/opt/groups/app-gaussian//g09/l302.exe)
 NPDir=0 NMtPBC=     1 NCelOv=     1 NCel=       1 NClECP=     1 NCelD=      1
         NCelK=      1 NCelE2=     1 NClLst=     1 CellRange=     0.0.
 One-electron integrals computed using PRISM.
 NBasis=   150 RedAO= T EigKep=  2.47D-03  NBF=   150
 NBsUse=   150 1.00D-06 EigRej= -1.00D+00 NBFU=   150
 Precomputing XC quadrature grid using
 IXCGrd= 4 IRadAn=           5 IRanWt=          -1 IRanGd=           0 AccXCQ= 0.00D+00.
 Generated NRdTot=       0 NPtTot=           0 NUsed=           0 NTot=          32
 NSgBfM=   150   150   150   150   150 MxSgAt=    18 MxSgA2=    18.
 Leave Link  302 at Wed Apr 20 15:07:23 2022, MaxMem=  2621440000 cpu:         5.2
 (Enter /mnt/opt/groups/app-gaussian//g09/l303.exe)
 DipDrv:  MaxL=1.
 Leave Link  303 at Wed Apr 20 15:07:23 2022, MaxMem=  2621440000 cpu:         0.5
 (Enter /mnt/opt/groups/app-gaussian//g09/l401.exe)
 Initial guess from the checkpoint file:  "/scratch/8009939.torquesrv1.cis.gov.pl/Gau-40545.chk"
 B after Tr=     0.000000    0.000000    0.000000
         Rot=    1.000000   -0.000001    0.000000   -0.000058 Ang=  -0.01 deg.
 Guess basis will be translated and rotated to current coordinates.
 JPrj=2 DoOrth=T DoCkMO=T.
 Leave Link  401 at Wed Apr 20 15:07:23 2022, MaxMem=  2621440000 cpu:         4.6
 (Enter /mnt/opt/groups/app-gaussian//g09/l502.exe)
 Closed shell SCF:
 Using DIIS extrapolation, IDIIS=    10.
 Two-electron integrals replicated using symmetry.
 Keep R1 ints in memory in canonical form, NReq=66180547.
 IVT=      325672 IEndB=      325672 NGot=  2621440000 MDV=  2556980854
 LenX=  2556980854 LenY=  2556957913
 Requested convergence on RMS density matrix=1.00D-08 within 500 cycles.
 Requested convergence on MAX density matrix=1.00D-06.
 Requested convergence on             energy=1.00D-06.
 Level shift goal  0.100 maximum shift  0.100.
 No special actions if energy rises.
 Dynamic level shift is on during FON iterations.
 FoFCou: FMM=F IPFlag=           0 FMFlag=           0 FMFlg1=           0
         NFxFlg=           0 DoJE=F BraDBF=F KetDBF=F FulRan=T
         wScrn=  0.000000 ICntrl=     600 IOpCl=  0 I1Cent=           0 NGrid=           0
         NMat0=    1 NMatS0=  11325 NMatT0=    0 NMatD0=    1 NMtDS0=    0 NMtDT0=    0
 Symmetry not used in FoFCou.

 Cycle   1  Pass 1  IDiag  1:
 E= -235.899540548573    
 DIIS: error= 6.39D-05 at cycle   1 NSaved=   1.
 NSaved= 1 IEnMin= 1 EnMin= -235.899540548573     IErMin= 1 ErrMin= 6.39D-05
 ErrMax= 6.39D-05  0.00D+00 EMaxC= 1.00D+00 BMatC= 4.27D-07 BMatP= 4.27D-07
 IDIUse=1 WtCom= 1.00D+00 WtEn= 0.00D+00
 Coeff-Com:  0.100D+01
 Coeff:      0.100D+01
 Gap=     1.889 Goal=     0.100 Shift=    0.000
 RMSDP=7.07D-06 MaxDP=6.60D-05              OVMax= 2.30D-04

 Cycle   2  Pass 1  IDiag  1:
 E= -235.899541276157     Delta-E=       -0.000000727584 Rises=F Damp=F
 DIIS: error= 1.09D-05 at cycle   2 NSaved=   2.
 NSaved= 2 IEnMin= 2 EnMin= -235.899541276157     IErMin= 2 ErrMin= 1.09D-05
 ErrMax= 1.09D-05  0.00D+00 EMaxC= 1.00D+00 BMatC= 1.94D-08 BMatP= 4.27D-07
 IDIUse=1 WtCom= 1.00D+00 WtEn= 0.00D+00
 Coeff-Com:  0.283D-01 0.972D+00
 Coeff:      0.283D-01 0.972D+00
 Gap=     0.372 Goal=     0.100 Shift=    0.000
 RMSDP=1.87D-06 MaxDP=2.60D-05 DE=-7.28D-07 OVMax= 5.91D-05

 Cycle   3  Pass 1  IDiag  1:
 E= -235.899541275688     Delta-E=        0.000000000469 Rises=F Damp=F
 DIIS: error= 1.20D-05 at cycle   3 NSaved=   3.
 NSaved= 3 IEnMin= 2 EnMin= -235.899541276157     IErMin= 2 ErrMin= 1.09D-05
 ErrMax= 1.20D-05  0.00D+00 EMaxC= 1.00D+00 BMatC= 2.20D-08 BMatP= 1.94D-08
 IDIUse=1 WtCom= 1.00D+00 WtEn= 0.00D+00
 Coeff-Com: -0.335D-01 0.527D+00 0.506D+00
 Coeff:     -0.335D-01 0.527D+00 0.506D+00
 Gap=     0.372 Goal=     0.100 Shift=    0.000
 RMSDP=1.13D-06 MaxDP=1.98D-05 DE= 4.69D-10 OVMax= 2.99D-05

 Cycle   4  Pass 1  IDiag  1:
 E= -235.899541297300     Delta-E=       -0.000000021612 Rises=F Damp=F
 DIIS: error= 1.36D-06 at cycle   4 NSaved=   4.
 NSaved= 4 IEnMin= 4 EnMin= -235.899541297300     IErMin= 4 ErrMin= 1.36D-06
 ErrMax= 1.36D-06  0.00D+00 EMaxC= 1.00D+00 BMatC= 3.03D-10 BMatP= 1.94D-08
 IDIUse=1 WtCom= 1.00D+00 WtEn= 0.00D+00
 Coeff-Com: -0.113D-01 0.126D+00 0.179D+00 0.706D+00
 Coeff:     -0.113D-01 0.126D+00 0.179D+00 0.706D+00
 Gap=     0.372 Goal=     0.100 Shift=    0.000
 RMSDP=1.39D-07 MaxDP=2.37D-06 DE=-2.16D-08 OVMax= 3.31D-06

 Cycle   5  Pass 1  IDiag  1:
 E= -235.899541297628     Delta-E=       -0.000000000328 Rises=F Damp=F
 DIIS: error= 1.15D-07 at cycle   5 NSaved=   5.
 NSaved= 5 IEnMin= 5 EnMin= -235.899541297628     IErMin= 5 ErrMin= 1.15D-07
 ErrMax= 1.15D-07  0.00D+00 EMaxC= 1.00D+00 BMatC= 2.64D-12 BMatP= 3.03D-10
 IDIUse=1 WtCom= 1.00D+00 WtEn= 0.00D+00
 Coeff-Com: -0.468D-03-0.197D-02 0.933D-02 0.105D+00 0.888D+00
 Coeff:     -0.468D-03-0.197D-02 0.933D-02 0.105D+00 0.888D+00
 Gap=     0.372 Goal=     0.100 Shift=    0.000
 RMSDP=1.79D-08 MaxDP=2.22D-07 DE=-3.28D-10 OVMax= 4.10D-07

 Cycle   6  Pass 1  IDiag  1:
 E= -235.899541297631     Delta-E=       -0.000000000003 Rises=F Damp=F
 DIIS: error= 3.26D-08 at cycle   6 NSaved=   6.
 NSaved= 6 IEnMin= 6 EnMin= -235.899541297631     IErMin= 6 ErrMin= 3.26D-08
 ErrMax= 3.26D-08  0.00D+00 EMaxC= 1.00D+00 BMatC= 1.74D-13 BMatP= 2.64D-12
 IDIUse=1 WtCom= 1.00D+00 WtEn= 0.00D+00
 Coeff-Com:  0.117D-03-0.322D-02-0.126D-02 0.175D-01 0.273D+00 0.714D+00
 Coeff:      0.117D-03-0.322D-02-0.126D-02 0.175D-01 0.273D+00 0.714D+00
 Gap=     0.372 Goal=     0.100 Shift=    0.000
 RMSDP=3.62D-09 MaxDP=6.52D-08 DE=-2.73D-12 OVMax= 1.22D-07

 SCF Done:  E(RB3LYP) =  -235.899541298     A.U. after    6 cycles
            NFock=  6  Conv=0.36D-08     -V/T= 2.0103
 KE= 2.334928402491D+02 PE=-1.055397309612D+03 EE= 3.306956682372D+02
 Leave Link  502 at Wed Apr 20 15:07:28 2022, MaxMem=  2621440000 cpu:       101.2
 (Enter /mnt/opt/groups/app-gaussian//g09/l701.exe)
 Compute integral first derivatives.
 ... and contract with generalized density number  0.
 R6Disp: Adding Grimme-D3 dispersion energy 1st derivatives to the gradient.
 Leave Link  701 at Wed Apr 20 15:07:29 2022, MaxMem=  2621440000 cpu:         7.8
 (Enter /mnt/opt/groups/app-gaussian//g09/l702.exe)
 L702 exits ... SP integral derivatives will be done elsewhere.
 Leave Link  702 at Wed Apr 20 15:07:29 2022, MaxMem=  2621440000 cpu:         0.3
 (Enter /mnt/opt/groups/app-gaussian//g09/l703.exe)
 Compute integral first derivatives, UseDBF=F ICtDFT=           0.
 Integral derivatives from FoFJK, PRISM(SPDF).
 Calling FoFJK, ICntrl=      2127 FMM=F ISym2X=0 I1Cent= 0 IOpClX= 0 NMat=1 NMatS=1 NMatT=0.
 FoFJK:  IHMeth= 1 ICntrl=    2127 DoSepK=F KAlg= 0 I1Cent=   0 FoldK=F
 IRaf=         0 NMat=   1 IRICut=       1 DoRegI=T DoRafI=F ISym2E= 0.
 FoFCou: FMM=F IPFlag=           0 FMFlag=      100000 FMFlg1=         800
         NFxFlg=           0 DoJE=F BraDBF=F KetDBF=F FulRan=T
         wScrn=  0.000000 ICntrl=    2127 IOpCl=  0 I1Cent=           0 NGrid=           0
         NMat0=    1 NMatS0=      1 NMatT0=    0 NMatD0=    1 NMtDS0=    0 NMtDT0=    0
 Symmetry not used in FoFCou.
 Leave Link  703 at Wed Apr 20 15:07:31 2022, MaxMem=  2621440000 cpu:        42.8
 (Enter /mnt/opt/groups/app-gaussian//g09/l716.exe)
 Dipole        =-6.63154792D-07 6.49360994D-07 1.30583930D-06
 ***** Axes restored to original set *****
 -------------------------------------------------------------------
 Center     Atomic                   Forces (Hartrees/Bohr)
 Number     Number              X              Y              Z
 -------------------------------------------------------------------
      1        6           0.000004336    0.000000168    0.000000779
      2        6          -0.000011843   -0.000009969   -0.000034321
      3        6          -0.000011935    0.000009548    0.000034441
      4        6          -0.000004066   -0.000000124    0.000000225
      5        6           0.000011461    0.000009000   -0.000033875
      6        6           0.000011773   -0.000008604    0.000033359
      7        1           0.000011192    0.000001023   -0.000007135
      8        1           0.000010627   -0.000001291    0.000006486
      9        1          -0.000009127    0.000024910   -0.000002072
     10        1           0.000002546    0.000006857    0.000007937
     11        1           0.000008994    0.000025035    0.000002450
     12        1          -0.000002297   -0.000006731    0.000008320
     13        1           0.000002661   -0.000006624   -0.000008018
     14        1          -0.000011161   -0.000000969   -0.000006867
     15        1          -0.000010853    0.000000832    0.000006518
     16        1          -0.000008763   -0.000024793    0.000002441
     17        1          -0.000002301    0.000006661   -0.000008149
     18        1           0.000008756   -0.000024931   -0.000002519
 -------------------------------------------------------------------
 Cartesian Forces:  Max     0.000034441 RMS     0.000013276
 Leave Link  716 at Wed Apr 20 15:07:31 2022, MaxMem=  2621440000 cpu:         0.3
 (Enter /mnt/opt/groups/app-gaussian//g09/l103.exe)

 GradGradGradGradGradGradGradGradGradGradGradGradGradGradGradGradGradGrad
 Berny optimization.
 Using GEDIIS/GDIIS optimizer.
 FormGI is forming the generalized inverse of G from B-inverse, IUseBI=4.
 Internal  Forces:  Max     0.000019971 RMS     0.000009238
 Search for a local minimum.
 Step number   3 out of a maximum of  108
 All quantities printed in internal units (Hartrees-Bohrs-Radians)
 RMS Force = .92380D-05 SwitMx=.10000D-02 MixMth= 2
 Mixed Optimization -- En-DIIS/RFO-DIIS
 Swapping is turned off.
 Update second derivatives using D2CorX and points    1    2    3
 DE= -1.46D-06 DEPred=-1.47D-06 R= 9.93D-01
 TightC=F SS=  1.41D+00  RLast= 6.02D-03 DXNew= 5.0454D-01 1.8068D-02
 Trust test= 9.93D-01 RLast= 6.02D-03 DXMaxT set to 3.00D-01
 ITU=  1  1  0
     Eigenvalues ---    0.00230   0.00388   0.00679   0.01890   0.01956
     Eigenvalues ---    0.03464   0.03583   0.03793   0.04371   0.04759
     Eigenvalues ---    0.04795   0.04888   0.05243   0.05460   0.05462
     Eigenvalues ---    0.06573   0.07849   0.08015   0.08023   0.08025
     Eigenvalues ---    0.08186   0.08186   0.08580   0.08918   0.11786
     Eigenvalues ---    0.11988   0.12029   0.18155   0.18726   0.21847
     Eigenvalues ---    0.25538   0.26276   0.26886   0.27808   0.28461
     Eigenvalues ---    0.29871   0.33904   0.33904   0.33904   0.33927
     Eigenvalues ---    0.34053   0.34054   0.34055   0.34057   0.34144
     Eigenvalues ---    0.34144   0.34145   0.34260
 En-DIIS/RFO-DIIS IScMMF=        0 using points:     3    2    1
 RFO step:  Lambda=-2.69559288D-08.
 NNeg= 0 NP= 3 Switch=  2.50D-03 Rises=F DC=  3.22D-05 SmlDif=  1.00D-05
 RMS Error=  0.2884236352D-04 NUsed= 3 EDIIS=F
 DidBck=F Rises=F RFO-DIIS coefs:    0.99845    0.00321   -0.00166
 Iteration  1 RMS(Cart)=  0.00012809 RMS(Int)=  0.00000003
 Iteration  2 RMS(Cart)=  0.00000002 RMS(Int)=  0.00000002
 ITry= 1 IFail=0 DXMaxC= 3.78D-04 DCOld= 1.00D+10 DXMaxT= 3.00D-01 DXLimC= 3.00D+00 Rises=F
 Variable       Old X    -DE/DX   Delta X   Delta X   Delta X     New X
                                 (Linear)    (Quad)   (Total)
    R1        2.92559  -0.00001   0.00000  -0.00001  -0.00001   2.92557
    R2        2.92559  -0.00001   0.00000  -0.00001  -0.00001   2.92558
    R3        2.07223   0.00000   0.00000  -0.00001  -0.00001   2.07222
    R4        2.07223   0.00000   0.00000  -0.00001  -0.00001   2.07222
    R5        2.92558  -0.00001   0.00000  -0.00001  -0.00001   2.92557
    R6        2.89967   0.00001   0.00000   0.00003   0.00003   2.89970
    R7        2.07059  -0.00002   0.00000  -0.00005  -0.00005   2.07054
    R8        2.07490   0.00001   0.00000   0.00002   0.00002   2.07492
    R9        2.92559  -0.00001   0.00000  -0.00001  -0.00001   2.92558
   R10        2.89967   0.00001   0.00000   0.00003   0.00003   2.89970
   R11        2.07490   0.00001   0.00000   0.00002   0.00002   2.07492
   R12        2.07059  -0.00002   0.00000  -0.00005  -0.00005   2.07054
   R13        2.07223   0.00000   0.00000  -0.00001  -0.00001   2.07222
   R14        2.07223   0.00000   0.00000  -0.00001  -0.00001   2.07222
   R15        2.07059  -0.00002   0.00000  -0.00005  -0.00005   2.07054
   R16        2.07490   0.00001   0.00000   0.00002   0.00002   2.07492
   R17        2.07059  -0.00002   0.00000  -0.00005  -0.00005   2.07054
   R18        2.07490   0.00001   0.00000   0.00002   0.00002   2.07492
    A1        1.95587   0.00002  -0.00001   0.00011   0.00010   1.95598
    A2        1.90789   0.00000   0.00000  -0.00007  -0.00007   1.90783
    A3        1.91709  -0.00001   0.00000  -0.00005  -0.00004   1.91705
    A4        1.91711  -0.00001   0.00000  -0.00005  -0.00005   1.91706
    A5        1.90788   0.00000   0.00000  -0.00006  -0.00006   1.90782
    A6        1.85529   0.00001   0.00000   0.00012   0.00012   1.85541
    A7        1.93554  -0.00002  -0.00001  -0.00014  -0.00015   1.93539
    A8        1.92413  -0.00001   0.00000  -0.00020  -0.00019   1.92394
    A9        1.91720   0.00001   0.00000   0.00011   0.00011   1.91731
   A10        1.93552   0.00001   0.00000   0.00011   0.00011   1.93563
   A11        1.89667   0.00001   0.00000   0.00013   0.00012   1.89680
   A12        1.85276   0.00000   0.00001   0.00001   0.00002   1.85278
   A13        1.93555  -0.00002  -0.00001  -0.00014  -0.00015   1.93540
   A14        1.91720   0.00001   0.00000   0.00011   0.00011   1.91731
   A15        1.92414  -0.00001   0.00000  -0.00020  -0.00020   1.92394
   A16        1.89667   0.00001   0.00000   0.00013   0.00013   1.89680
   A17        1.93553   0.00001   0.00000   0.00010   0.00010   1.93563
   A18        1.85277   0.00000   0.00001   0.00001   0.00001   1.85278
   A19        1.95587   0.00002  -0.00001   0.00011   0.00010   1.95598
   A20        1.90789   0.00000   0.00000  -0.00007  -0.00006   1.90782
   A21        1.91710  -0.00001   0.00000  -0.00005  -0.00005   1.91705
   A22        1.91711  -0.00001   0.00000  -0.00005  -0.00005   1.91706
   A23        1.90788   0.00000   0.00000  -0.00006  -0.00006   1.90782
   A24        1.85528   0.00001   0.00000   0.00012   0.00012   1.85541
   A25        1.93554  -0.00002  -0.00001  -0.00014  -0.00015   1.93539
   A26        1.92413  -0.00001   0.00000  -0.00019  -0.00019   1.92394
   A27        1.91720   0.00001   0.00000   0.00011   0.00011   1.91731
   A28        1.93553   0.00001   0.00000   0.00011   0.00011   1.93564
   A29        1.89668   0.00001   0.00000   0.00012   0.00012   1.89680
   A30        1.85277   0.00000   0.00001   0.00001   0.00001   1.85278
   A31        1.93555  -0.00002  -0.00001  -0.00014  -0.00015   1.93540
   A32        1.92414  -0.00001   0.00000  -0.00020  -0.00019   1.92394
   A33        1.91720   0.00001   0.00000   0.00011   0.00011   1.91731
   A34        1.93552   0.00001   0.00000   0.00011   0.00011   1.93563
   A35        1.89667   0.00001   0.00000   0.00012   0.00012   1.89680
   A36        1.85277   0.00000   0.00001   0.00001   0.00001   1.85278
    D1       -0.54041  -0.00001  -0.00001  -0.00005  -0.00007  -0.54047
    D2       -2.69091   0.00000  -0.00001   0.00004   0.00003  -2.69088
    D3        1.55648   0.00000  -0.00002   0.00008   0.00006   1.55654
    D4       -2.66998  -0.00001  -0.00001  -0.00001  -0.00002  -2.67001
    D5        1.46270   0.00000  -0.00001   0.00008   0.00007   1.46278
    D6       -0.57310   0.00000  -0.00002   0.00012   0.00010  -0.57299
    D7        1.58387  -0.00001  -0.00002  -0.00009  -0.00011   1.58376
    D8       -0.56663   0.00000  -0.00001   0.00000  -0.00001  -0.56664
    D9       -2.60243   0.00000  -0.00002   0.00004   0.00002  -2.60241
   D10       -0.54027  -0.00001  -0.00001  -0.00012  -0.00013  -0.54040
   D11       -2.69077   0.00000  -0.00001  -0.00002  -0.00003  -2.69081
   D12        1.55661   0.00000  -0.00002   0.00002   0.00000   1.55661
   D13        1.58403  -0.00001  -0.00002  -0.00017  -0.00018   1.58384
   D14       -0.56648  -0.00001  -0.00001  -0.00007  -0.00008  -0.56656
   D15       -2.60228   0.00000  -0.00002  -0.00003  -0.00005  -2.60233
   D16       -2.66982  -0.00001  -0.00001  -0.00009  -0.00010  -2.66992
   D17        1.46287   0.00000  -0.00001   0.00000   0.00000   1.46286
   D18       -0.57294   0.00000  -0.00002   0.00005   0.00003  -0.57291
   D19       -0.54039  -0.00001  -0.00001  -0.00006  -0.00007  -0.54047
   D20       -2.66996  -0.00001  -0.00001  -0.00002  -0.00003  -2.66999
   D21        1.58389  -0.00001  -0.00002  -0.00010  -0.00011   1.58377
   D22       -2.69090   0.00000  -0.00001   0.00004   0.00003  -2.69087
   D23        1.46272   0.00000  -0.00001   0.00007   0.00007   1.46279
   D24       -0.56662   0.00000  -0.00001   0.00000  -0.00001  -0.56663
   D25        1.55649   0.00000  -0.00002   0.00008   0.00006   1.55655
   D26       -0.57308   0.00000  -0.00002   0.00011   0.00010  -0.57298
   D27       -2.60242   0.00000  -0.00002   0.00004   0.00002  -2.60240
   D28        1.12270   0.00001   0.00003   0.00012   0.00015   1.12285
   D29       -3.01655   0.00000   0.00003  -0.00016  -0.00013  -3.01669
   D30       -0.98636   0.00001   0.00003  -0.00001   0.00002  -0.98634
   D31       -3.01655   0.00000   0.00003  -0.00016  -0.00013  -3.01669
   D32       -0.87263  -0.00002   0.00003  -0.00044  -0.00041  -0.87303
   D33        1.15757  -0.00001   0.00003  -0.00029  -0.00026   1.15731
   D34       -0.98636   0.00001   0.00003  -0.00001   0.00002  -0.98634
   D35        1.15757  -0.00001   0.00003  -0.00029  -0.00025   1.15731
   D36       -3.09542   0.00000   0.00004  -0.00014  -0.00010  -3.09553
   D37       -0.54029  -0.00001  -0.00001  -0.00011  -0.00012  -0.54041
   D38        1.58400  -0.00001  -0.00002  -0.00015  -0.00017   1.58383
   D39       -2.66985  -0.00001  -0.00001  -0.00008  -0.00009  -2.66993
   D40        1.55658   0.00000  -0.00002   0.00003   0.00002   1.55660
   D41       -2.60231   0.00000  -0.00002  -0.00001  -0.00003  -2.60234
   D42       -0.57297   0.00000  -0.00002   0.00007   0.00005  -0.57292
   D43       -2.69081   0.00000  -0.00001   0.00000  -0.00001  -2.69082
   D44       -0.56651   0.00000  -0.00001  -0.00005  -0.00006  -0.56658
   D45        1.46283   0.00000  -0.00001   0.00003   0.00002   1.46285
   D46        1.12272   0.00001   0.00003   0.00011   0.00014   1.12286
   D47       -3.01655   0.00000   0.00003  -0.00016  -0.00014  -3.01668
   D48       -0.98635   0.00001   0.00003  -0.00002   0.00001  -0.98633
   D49       -0.98634   0.00001   0.00003  -0.00003   0.00001  -0.98633
   D50        1.15758  -0.00001   0.00003  -0.00030  -0.00026   1.15732
   D51       -3.09540   0.00000   0.00004  -0.00015  -0.00012  -3.09551
   D52       -3.01653   0.00000   0.00003  -0.00017  -0.00015  -3.01668
   D53       -0.87261  -0.00002   0.00003  -0.00044  -0.00042  -0.87303
   D54        1.15759  -0.00001   0.00003  -0.00030  -0.00027   1.15732
         Item               Value     Threshold  Converged?
 Maximum Force            0.000020     0.000450     YES
 RMS     Force            0.000009     0.000300     YES
 Maximum Displacement     0.000378     0.001800     YES
 RMS     Displacement     0.000128     0.001200     YES
 Predicted change in Energy=-4.492410D-08
 Optimization completed.
    -- Stationary point found.
                           ----------------------------
                           !   Optimized Parameters   !
                           ! (Angstroms and Degrees)  !
 --------------------------                            --------------------------
 ! Name  Definition              Value          Derivative Info.                !
 --------------------------------------------------------------------------------
 ! R1    R(1,5)                  1.5482         -DE/DX =    0.0                 !
 ! R2    R(1,6)                  1.5482         -DE/DX =    0.0                 !
 ! R3    R(1,7)                  1.0966         -DE/DX =    0.0                 !
 ! R4    R(1,8)                  1.0966         -DE/DX =    0.0                 !
 ! R5    R(2,4)                  1.5482         -DE/DX =    0.0                 !
 ! R6    R(2,6)                  1.5344         -DE/DX =    0.0                 !
 ! R7    R(2,11)                 1.0957         -DE/DX =    0.0                 !
 ! R8    R(2,13)                 1.098          -DE/DX =    0.0                 !
 ! R9    R(3,4)                  1.5482         -DE/DX =    0.0                 !
 ! R10   R(3,5)                  1.5344         -DE/DX =    0.0                 !
 ! R11   R(3,10)                 1.098          -DE/DX =    0.0                 !
 ! R12   R(3,18)                 1.0957         -DE/DX =    0.0                 !
 ! R13   R(4,14)                 1.0966         -DE/DX =    0.0                 !
 ! R14   R(4,15)                 1.0966         -DE/DX =    0.0                 !
 ! R15   R(5,16)                 1.0957         -DE/DX =    0.0                 !
 ! R16   R(5,17)                 1.098          -DE/DX =    0.0                 !
 ! R17   R(6,9)                  1.0957         -DE/DX =    0.0                 !
 ! R18   R(6,12)                 1.098          -DE/DX =    0.0                 !
 ! A1    A(5,1,6)              112.0634         -DE/DX =    0.0                 !
 ! A2    A(5,1,7)              109.3142         -DE/DX =    0.0                 !
 ! A3    A(5,1,8)              109.8414         -DE/DX =    0.0                 !
 ! A4    A(6,1,7)              109.8425         -DE/DX =    0.0                 !
 ! A5    A(6,1,8)              109.3137         -DE/DX =    0.0                 !
 ! A6    A(7,1,8)              106.3            -DE/DX =    0.0                 !
 ! A7    A(4,2,6)              110.8985         -DE/DX =    0.0                 !
 ! A8    A(4,2,11)             110.2448         -DE/DX =    0.0                 !
 ! A9    A(4,2,13)             109.8476         -DE/DX =    0.0                 !
 ! A10   A(6,2,11)             110.8974         -DE/DX =    0.0                 !
 ! A11   A(6,2,13)             108.6714         -DE/DX =    0.0                 !
 ! A12   A(11,2,13)            106.1556         -DE/DX =    0.0                 !
 ! A13   A(4,3,5)              110.8986         -DE/DX =    0.0                 !
 ! A14   A(4,3,10)             109.8473         -DE/DX =    0.0                 !
 ! A15   A(4,3,18)             110.2449         -DE/DX =    0.0                 !
 ! A16   A(5,3,10)             108.6711         -DE/DX =    0.0                 !
 ! A17   A(5,3,18)             110.8977         -DE/DX =    0.0                 !
 ! A18   A(10,3,18)            106.1557         -DE/DX =    0.0                 !
 ! A19   A(2,4,3)              112.0632         -DE/DX =    0.0                 !
 ! A20   A(2,4,14)             109.314          -DE/DX =    0.0                 !
 ! A21   A(2,4,15)             109.8419         -DE/DX =    0.0                 !
 ! A22   A(3,4,14)             109.8424         -DE/DX =    0.0                 !
 ! A23   A(3,4,15)             109.3137         -DE/DX =    0.0                 !
 ! A24   A(14,4,15)            106.3            -DE/DX =    0.0                 !
 ! A25   A(1,5,3)              110.898          -DE/DX =    0.0                 !
 ! A26   A(1,5,16)             110.2445         -DE/DX =    0.0                 !
 ! A27   A(1,5,17)             109.8477         -DE/DX =    0.0                 !
 ! A28   A(3,5,16)             110.8976         -DE/DX =    0.0                 !
 ! A29   A(3,5,17)             108.6718         -DE/DX =    0.0                 !
 ! A30   A(16,5,17)            106.1557         -DE/DX =    0.0                 !
 ! A31   A(1,6,2)              110.8986         -DE/DX =    0.0                 !
 ! A32   A(1,6,9)              110.2449         -DE/DX =    0.0                 !
 ! A33   A(1,6,12)             109.8474         -DE/DX =    0.0                 !
 ! A34   A(2,6,9)              110.8972         -DE/DX =    0.0                 !
 ! A35   A(2,6,12)             108.6714         -DE/DX =    0.0                 !
 ! A36   A(9,6,12)             106.1558         -DE/DX =    0.0                 !
 ! D1    D(6,1,5,3)            -30.9631         -DE/DX =    0.0                 !
 ! D2    D(6,1,5,16)          -154.1777         -DE/DX =    0.0                 !
 ! D3    D(6,1,5,17)            89.1796         -DE/DX =    0.0                 !
 ! D4    D(7,1,5,3)           -152.9787         -DE/DX =    0.0                 !
 ! D5    D(7,1,5,16)            83.8067         -DE/DX =    0.0                 !
 ! D6    D(7,1,5,17)           -32.836          -DE/DX =    0.0                 !
 ! D7    D(8,1,5,3)             90.7489         -DE/DX =    0.0                 !
 ! D8    D(8,1,5,16)           -32.4657         -DE/DX =    0.0                 !
 ! D9    D(8,1,5,17)          -149.1084         -DE/DX =    0.0                 !
 ! D10   D(5,1,6,2)            -30.9553         -DE/DX =    0.0                 !
 ! D11   D(5,1,6,9)           -154.17           -DE/DX =    0.0                 !
 ! D12   D(5,1,6,12)            89.1871         -DE/DX =    0.0                 !
 ! D13   D(7,1,6,2)             90.758          -DE/DX =    0.0                 !
 ! D14   D(7,1,6,9)            -32.4567         -DE/DX =    0.0                 !
 ! D15   D(7,1,6,12)          -149.0996         -DE/DX =    0.0                 !
 ! D16   D(8,1,6,2)           -152.9693         -DE/DX =    0.0                 !
 ! D17   D(8,1,6,9)             83.816          -DE/DX =    0.0                 !
 ! D18   D(8,1,6,12)           -32.8269         -DE/DX =    0.0                 !
 ! D19   D(6,2,4,3)            -30.9623         -DE/DX =    0.0                 !
 ! D20   D(6,2,4,14)          -152.9775         -DE/DX =    0.0                 !
 ! D21   D(6,2,4,15)            90.75           -DE/DX =    0.0                 !
 ! D22   D(11,2,4,3)          -154.1771         -DE/DX =    0.0                 !
 ! D23   D(11,2,4,14)           83.8077         -DE/DX =    0.0                 !
 ! D24   D(11,2,4,15)          -32.4649         -DE/DX =    0.0                 !
 ! D25   D(13,2,4,3)            89.1802         -DE/DX =    0.0                 !
 ! D26   D(13,2,4,14)          -32.835          -DE/DX =    0.0                 !
 ! D27   D(13,2,4,15)         -149.1075         -DE/DX =    0.0                 !
 ! D28   D(4,2,6,1)             64.3261         -DE/DX =    0.0                 !
 ! D29   D(4,2,6,9)           -172.8358         -DE/DX =    0.0                 !
 ! D30   D(4,2,6,12)           -56.5142         -DE/DX =    0.0                 !
 ! D31   D(11,2,6,1)          -172.8359         -DE/DX =    0.0                 !
 ! D32   D(11,2,6,9)           -49.9977         -DE/DX =    0.0                 !
 ! D33   D(11,2,6,12)           66.3239         -DE/DX =    0.0                 !
 ! D34   D(13,2,6,1)           -56.5143         -DE/DX =    0.0                 !
 ! D35   D(13,2,6,9)            66.3238         -DE/DX =    0.0                 !
 ! D36   D(13,2,6,12)         -177.3546         -DE/DX =    0.0                 !
 ! D37   D(5,3,4,2)            -30.9564         -DE/DX =    0.0                 !
 ! D38   D(5,3,4,14)            90.7565         -DE/DX =    0.0                 !
 ! D39   D(5,3,4,15)          -152.9709         -DE/DX =    0.0                 !
 ! D40   D(10,3,4,2)            89.1856         -DE/DX =    0.0                 !
 ! D41   D(10,3,4,14)         -149.1016         -DE/DX =    0.0                 !
 ! D42   D(10,3,4,15)          -32.8289         -DE/DX =    0.0                 !
 ! D43   D(18,3,4,2)          -154.1718         -DE/DX =    0.0                 !
 ! D44   D(18,3,4,14)          -32.4589         -DE/DX =    0.0                 !
 ! D45   D(18,3,4,15)           83.8137         -DE/DX =    0.0                 !
 ! D46   D(4,3,5,1)             64.3271         -DE/DX =    0.0                 !
 ! D47   D(4,3,5,16)          -172.8354         -DE/DX =    0.0                 !
 ! D48   D(4,3,5,17)           -56.5134         -DE/DX =    0.0                 !
 ! D49   D(10,3,5,1)           -56.5128         -DE/DX =    0.0                 !
 ! D50   D(10,3,5,16)           66.3247         -DE/DX =    0.0                 !
 ! D51   D(10,3,5,17)         -177.3533         -DE/DX =    0.0                 !
 ! D52   D(18,3,5,1)          -172.8344         -DE/DX =    0.0                 !
 ! D53   D(18,3,5,16)          -49.9969         -DE/DX =    0.0                 !
 ! D54   D(18,3,5,17)           66.3251         -DE/DX =    0.0                 !
 --------------------------------------------------------------------------------
 Lowest energy point so far.  Saving SCF results.
 GradGradGradGradGradGradGradGradGradGradGradGradGradGradGradGradGradGrad

 Largest change from initial coordinates is atom   12       0.018 Angstoms.
 Leave Link  103 at Wed Apr 20 15:07:31 2022, MaxMem=  2621440000 cpu:         0.5
 (Enter /mnt/opt/groups/app-gaussian//g09/l202.exe)
                          Input orientation:                          
 ---------------------------------------------------------------------
 Center     Atomic      Atomic             Coordinates (Angstroms)
 Number     Number       Type             X           Y           Z
 ---------------------------------------------------------------------
      1          6           0       -1.527669    0.000566    0.000033
      2          6           0        0.662206   -1.224578   -0.386705
      3          6           0        0.663105    1.224105    0.386672
      4          6           0        1.527664   -0.000567    0.000018
      5          6           0       -0.662212    1.224588   -0.386660
      6          6           0       -0.663111   -1.224128    0.386628
      7          1           0       -2.185469   -0.257937   -0.838389
      8          1           0       -2.185150    0.259589    0.838546
      9          1           0       -1.219038   -2.151653    0.209920
     10          1           0        0.442590    1.200172    1.462025
     11          1           0        1.217450   -2.152530   -0.210095
     12          1           0       -0.442600   -1.200253    1.461983
     13          1           0        0.441713   -1.200430   -1.462058
     14          1           0        2.185442    0.257971   -0.838411
     15          1           0        2.185167   -0.259610    0.838507
     16          1           0       -1.217458    2.152533   -0.210014
     17          1           0       -0.441729    1.200476   -1.462015
     18          1           0        1.219034    2.151639    0.210018
 ---------------------------------------------------------------------
                    Distance matrix (angstroms):
                    1          2          3          4          5
     1  C    0.000000
     2  C    2.538916   0.000000
     3  C    2.538903   2.567910   0.000000
     4  C    3.055334   1.548152   1.548155   0.000000
     5  C    1.548153   2.784331   1.534441   2.538914   0.000000
     6  C    1.548158   1.534441   2.784366   2.538910   2.567915
     7  H    1.096575   3.040997   3.436801   3.815301   2.173074
     8  H    1.096576   3.436775   3.040894   3.815206   2.179838
     9  H    2.184342   2.180484   3.869037   3.495083   3.473466
    10  H    2.731007   3.057032   1.097991   2.180969   2.153792
    11  H    3.495091   1.095711   3.473484   2.184336   3.869010
    12  H    2.180972   2.153796   2.873393   2.731031   3.057051
    13  H    2.731038   1.097991   3.056990   2.180969   2.873299
    14  H    3.815291   2.173071   2.179852   1.096575   3.040981
    15  H    3.815217   2.179844   2.173071   1.096576   3.436779
    16  H    2.184334   3.869009   2.180489   3.495089   1.095711
    17  H    2.180971   2.873299   2.153801   2.731035   1.097990
    18  H    3.495081   3.473467   1.095711   2.184340   2.180490
                    6          7          8          9         10
     6  C    0.000000
     7  H    2.179855   0.000000
     8  H    2.173073   1.754978   0.000000
     9  H    1.095711   2.370464   2.672569   0.000000
    10  H    2.873375   3.784796   2.859797   3.945060   0.000000
    11  H    2.180486   3.945136   4.300658   2.472426   3.825834
    12  H    1.097990   3.035995   2.357178   1.753761   2.558437
    13  H    2.153797   2.859955   3.784818   2.541345   3.783273
    14  H    3.436801   4.401253   4.681268   4.300671   3.035998
    15  H    3.040917   4.681287   4.401049   3.945067   2.357183
    16  H    3.473489   2.672502   2.370474   4.324623   2.541351
    17  H    3.056992   2.357225   3.036012   3.825747   3.054838
    18  H    3.869039   4.300681   3.945044   4.945960   1.753761
                   11         12         13         14         15
    11  H    0.000000
    12  H    2.541347   0.000000
    13  H    1.753760   3.054837   0.000000
    14  H    2.672509   3.784817   2.357215   0.000000
    15  H    2.370482   2.859841   3.036013   1.754978   0.000000
    16  H    4.945943   3.825853   3.944975   3.945121   4.300661
    17  H    3.944975   3.783287   2.558284   2.859935   3.784816
    18  H    4.324623   3.945076   3.825759   2.370470   2.672552
                   16         17         18
    16  H    0.000000
    17  H    1.753760   0.000000
    18  H    2.472432   2.541366   0.000000
 Stoichiometry    C6H12
 Framework group  C1[X(C6H12)]
 Deg. of freedom    48
 Full point group                 C1      NOp   1
 RotChk:  IX=0 Diff= 4.07D-15
 Largest Abelian subgroup         C1      NOp   1
 Largest concise Abelian subgroup C1      NOp   1
                         Standard orientation:                         
 ---------------------------------------------------------------------
 Center     Atomic      Atomic             Coordinates (Angstroms)
 Number     Number       Type             X           Y           Z
 ---------------------------------------------------------------------
      1          6           0       -1.527666   -0.000016   -0.000034
      2          6           0        0.662652    1.224336    0.386704
      3          6           0        0.662665   -1.224347   -0.386674
      4          6           0        1.527667    0.000012   -0.000019
      5          6           0       -0.662652   -1.224351    0.386659
      6          6           0       -0.662665    1.224366   -0.386630
      7          1           0       -2.185373    0.258725    0.838388
      8          1           0       -2.185240   -0.258801   -0.838548
      9          1           0       -1.218257    2.152091   -0.209922
     10          1           0        0.442159   -1.200334   -1.462027
     11          1           0        1.218232    2.152087    0.210094
     12          1           0       -0.442163    1.200410   -1.461984
     13          1           0        0.442151    1.200268    1.462057
     14          1           0        2.185352   -0.258764    0.838410
     15          1           0        2.185264    0.258818   -0.838509
     16          1           0       -1.218233   -2.152095    0.210013
     17          1           0       -0.442160   -1.200318    1.462014
     18          1           0        1.218259   -2.152082   -0.210020
 ---------------------------------------------------------------------
 Rotational constants (GHZ):      4.3752706      4.1453007      2.5292535
 Leave Link  202 at Wed Apr 20 15:07:31 2022, MaxMem=  2621440000 cpu:         0.1
 (Enter /mnt/opt/groups/app-gaussian//g09/l601.exe)
 Copying SCF densities to generalized density rwf, IOpCl= 0 IROHF=0.

 **********************************************************************

            Population analysis using the SCF density.

 **********************************************************************

 Orbital symmetries:
       Occupied  (A) (A) (A) (A) (A) (A) (A) (A) (A) (A) (A) (A)
                 (A) (A) (A) (A) (A) (A) (A) (A) (A) (A) (A) (A)
       Virtual   (A) (A) (A) (A) (A) (A) (A) (A) (A) (A) (A) (A)
                 (A) (A) (A) (A) (A) (A) (A) (A) (A) (A) (A) (A)
                 (A) (A) (A) (A) (A) (A) (A) (A) (A) (A) (A) (A)
                 (A) (A) (A) (A) (A) (A) (A) (A) (A) (A) (A) (A)
                 (A) (A) (A) (A) (A) (A) (A) (A) (A) (A) (A) (A)
                 (A) (A) (A) (A) (A) (A) (A) (A) (A) (A) (A) (A)
                 (A) (A) (A) (A) (A) (A) (A) (A) (A) (A) (A) (A)
                 (A) (A) (A) (A) (A) (A) (A) (A) (A) (A) (A) (A)
                 (A) (A) (A) (A) (A) (A) (A) (A) (A) (A) (A) (A)
                 (A) (A) (A) (A) (A) (A) (A) (A) (A) (A) (A) (A)
                 (A) (A) (A) (A) (A) (A)
 The electronic state is 1-A.
 Alpha  occ. eigenvalues --  -10.17360 -10.17358 -10.17323 -10.17317 -10.17301
 Alpha  occ. eigenvalues --  -10.17299  -0.81849  -0.72853  -0.72738  -0.60813
 Alpha  occ. eigenvalues --   -0.59963  -0.51883  -0.47463  -0.47020  -0.42575
 Alpha  occ. eigenvalues --   -0.39394  -0.36955  -0.36174  -0.35710  -0.35093
 Alpha  occ. eigenvalues --   -0.34308  -0.29321  -0.29214  -0.29199
 Alpha virt. eigenvalues --    0.08044   0.10971   0.13342   0.14760   0.15253
 Alpha virt. eigenvalues --    0.15757   0.15801   0.17661   0.18450   0.18744
 Alpha virt. eigenvalues --    0.21179   0.21619   0.22040   0.24754   0.25146
 Alpha virt. eigenvalues --    0.28538   0.30535   0.33032   0.50952   0.52034
 Alpha virt. eigenvalues --    0.55255   0.56145   0.56900   0.58200   0.58221
 Alpha virt. eigenvalues --    0.63951   0.65135   0.65773   0.69680   0.70414
 Alpha virt. eigenvalues --    0.71545   0.76490   0.76789   0.81483   0.82752
 Alpha virt. eigenvalues --    0.83808   0.84375   0.87121   0.87616   0.89435
 Alpha virt. eigenvalues --    0.91794   0.92303   0.93320   0.93923   0.94493
 Alpha virt. eigenvalues --    0.95619   0.98767   1.11469   1.14696   1.25257
 Alpha virt. eigenvalues --    1.26505   1.32777   1.43744   1.45827   1.52367
 Alpha virt. eigenvalues --    1.58821   1.59450   1.62251   1.64521   1.72967
 Alpha virt. eigenvalues --    1.75554   1.75736   1.80677   1.82428   1.85206
 Alpha virt. eigenvalues --    1.89836   1.92522   1.92578   1.94223   1.97082
 Alpha virt. eigenvalues --    2.04898   2.06835   2.10523   2.10710   2.19260
 Alpha virt. eigenvalues --    2.19344   2.20666   2.23418   2.25683   2.29051
 Alpha virt. eigenvalues --    2.29175   2.29701   2.32130   2.34466   2.35048
 Alpha virt. eigenvalues --    2.36874   2.41542   2.43741   2.49810   2.50743
 Alpha virt. eigenvalues --    2.52611   2.57394   2.58912   2.60835   2.63351
 Alpha virt. eigenvalues --    2.64349   2.73827   2.74655   2.77316   2.79637
 Alpha virt. eigenvalues --    2.80914   2.83620   2.86698   2.87767   2.90979
 Alpha virt. eigenvalues --    2.92820   2.97977   3.00250   3.20334   3.28762
 Alpha virt. eigenvalues --    3.28934   3.29096   3.35643   3.36264   3.40793
 Alpha virt. eigenvalues --    3.47308   3.51223   3.52546   3.54141   3.58992
 Alpha virt. eigenvalues --    4.28320   4.45705   4.48729   4.59412   4.70524
 Alpha virt. eigenvalues --    4.84944
          Condensed to atoms (all electrons):
               1          2          3          4          5          6
     1  C    4.912408  -0.042061  -0.042061  -0.020395   0.374126   0.374120
     2  C   -0.042061   4.905522  -0.055034   0.374126  -0.008832   0.382547
     3  C   -0.042061  -0.055034   4.905530   0.374121   0.382547  -0.008833
     4  C   -0.020395   0.374126   0.374121   4.912405  -0.042062  -0.042061
     5  C    0.374126  -0.008832   0.382547  -0.042062   4.905521  -0.055034
     6  C    0.374120   0.382547  -0.008833  -0.042061  -0.055034   4.905530
     7  H    0.380596  -0.002548   0.004548   0.000180  -0.035248  -0.034881
     8  H    0.380597   0.004548  -0.002549   0.000180  -0.034883  -0.035249
     9  H   -0.033936  -0.031083   0.000028   0.005023   0.004962   0.380550
    10  H   -0.005642  -0.001737   0.384669  -0.036927  -0.044314   0.001269
    11  H    0.005023   0.380549   0.004963  -0.033937   0.000028  -0.031083
    12  H   -0.036926  -0.044314   0.001269  -0.005641  -0.001737   0.384670
    13  H   -0.005641   0.384670  -0.001738  -0.036927   0.001269  -0.044314
    14  H    0.000180  -0.035248  -0.034882   0.380597  -0.002548   0.004548
    15  H    0.000180  -0.034882  -0.035249   0.380597   0.004548  -0.002549
    16  H   -0.033937   0.000028  -0.031083   0.005023   0.380549   0.004963
    17  H   -0.036927   0.001269  -0.044314  -0.005641   0.384669  -0.001738
    18  H    0.005023   0.004962   0.380549  -0.033936  -0.031083   0.000028
               7          8          9         10         11         12
     1  C    0.380596   0.380597  -0.033936  -0.005642   0.005023  -0.036926
     2  C   -0.002548   0.004548  -0.031083  -0.001737   0.380549  -0.044314
     3  C    0.004548  -0.002549   0.000028   0.384669   0.004963   0.001269
     4  C    0.000180   0.000180   0.005023  -0.036927  -0.033937  -0.005641
     5  C   -0.035248  -0.034883   0.004962  -0.044314   0.000028  -0.001737
     6  C   -0.034881  -0.035249   0.380550   0.001269  -0.031083   0.384670
     7  H    0.644021  -0.038320  -0.009557   0.000031  -0.000100   0.005633
     8  H   -0.038320   0.644022   0.001763   0.002964  -0.000188  -0.009346
     9  H   -0.009557   0.001763   0.641049  -0.000058  -0.003316  -0.039155
    10  H    0.000031   0.002964  -0.000058   0.648014  -0.000093  -0.000355
    11  H   -0.000100  -0.000188  -0.003316  -0.000093   0.641051  -0.003241
    12  H    0.005633  -0.009346  -0.039155  -0.000355  -0.003241   0.648012
    13  H    0.002963   0.000031  -0.003241  -0.000155  -0.039155   0.006468
    14  H    0.000038   0.000012  -0.000188   0.005633   0.001762   0.000031
    15  H    0.000012   0.000038  -0.000100  -0.009346  -0.009556   0.002964
    16  H    0.001762  -0.009556  -0.000112  -0.003240  -0.000003  -0.000093
    17  H   -0.009344   0.005633  -0.000093   0.006468  -0.000058  -0.000155
    18  H   -0.000188  -0.000100  -0.000003  -0.039155  -0.000112  -0.000058
              13         14         15         16         17         18
     1  C   -0.005641   0.000180   0.000180  -0.033937  -0.036927   0.005023
     2  C    0.384670  -0.035248  -0.034882   0.000028   0.001269   0.004962
     3  C   -0.001738  -0.034882  -0.035249  -0.031083  -0.044314   0.380549
     4  C   -0.036927   0.380597   0.380597   0.005023  -0.005641  -0.033936
     5  C    0.001269  -0.002548   0.004548   0.380549   0.384669  -0.031083
     6  C   -0.044314   0.004548  -0.002549   0.004963  -0.001738   0.000028
     7  H    0.002963   0.000038   0.000012   0.001762  -0.009344  -0.000188
     8  H    0.000031   0.000012   0.000038  -0.009556   0.005633  -0.000100
     9  H   -0.003241  -0.000188  -0.000100  -0.000112  -0.000093  -0.000003
    10  H   -0.000155   0.005633  -0.009346  -0.003240   0.006468  -0.039155
    11  H   -0.039155   0.001762  -0.009556  -0.000003  -0.000058  -0.000112
    12  H    0.006468   0.000031   0.002964  -0.000093  -0.000155  -0.000058
    13  H    0.648013  -0.009344   0.005633  -0.000058  -0.000355  -0.000093
    14  H   -0.009344   0.644022  -0.038320  -0.000100   0.002963  -0.009557
    15  H    0.005633  -0.038320   0.644022  -0.000188   0.000031   0.001762
    16  H   -0.000058  -0.000100  -0.000188   0.641051  -0.039155  -0.003316
    17  H   -0.000355   0.002963   0.000031  -0.039155   0.648012  -0.003240
    18  H   -0.000093  -0.009557   0.001762  -0.003316  -0.003240   0.641049
 Mulliken charges:
               1
     1  C   -0.174726
     2  C   -0.182481
     3  C   -0.182481
     4  C   -0.174725
     5  C   -0.182480
     6  C   -0.182481
     7  H    0.090402
     8  H    0.090403
     9  H    0.087468
    10  H    0.091974
    11  H    0.087467
    12  H    0.091974
    13  H    0.091975
    14  H    0.090402
    15  H    0.090402
    16  H    0.087467
    17  H    0.091974
    18  H    0.087468
 Sum of Mulliken charges =   0.00000
 Mulliken charges with hydrogens summed into heavy atoms:
               1
     1  C    0.006078
     2  C   -0.003040
     3  C   -0.003039
     4  C    0.006079
     5  C   -0.003039
     6  C   -0.003039
 Electronic spatial extent (au):  <R**2>=            588.7360
 Charge=              0.0000 electrons
 Dipole moment (field-independent basis, Debye):
    X=              0.0000    Y=              0.0000    Z=              0.0000  Tot=              0.0000
 Quadrupole moment (field-independent basis, Debye-Ang):
   XX=            -40.0462   YY=            -39.8513   ZZ=            -39.4024
   XY=              0.0000   XZ=              0.0000   YZ=              0.0000
 Traceless Quadrupole moment (field-independent basis, Debye-Ang):
   XX=             -0.2795   YY=             -0.0847   ZZ=              0.3642
   XY=              0.0000   XZ=              0.0000   YZ=              0.0000
 Octapole moment (field-independent basis, Debye-Ang**2):
  XXX=              0.0000  YYY=              0.0000  ZZZ=             -0.0001  XYY=              0.0000
  XXY=              0.0000  XXZ=              0.0002  XZZ=              0.0000  YZZ=              0.0000
  YYZ=              0.0001  XYZ=             -1.0082
 Hexadecapole moment (field-independent basis, Debye-Ang**3):
 XXXX=           -362.5605 YYYY=           -335.7338 ZZZZ=           -110.3937 XXXY=             -0.0003
 XXXZ=             -0.0007 YYYX=              0.0001 YYYZ=             -0.0018 ZZZX=             -0.0005
 ZZZY=             -0.0023 XXYY=           -114.2418 XXZZ=            -77.2860 YYZZ=            -77.6886
 XXYZ=             -0.0006 YYXZ=             -0.0002 ZZXY=              0.0001
 N-N= 2.553092598276D+02 E-N=-1.055397309658D+03  KE= 2.334928402491D+02
 No NMR shielding tensors so no spin-rotation constants.
 Leave Link  601 at Wed Apr 20 15:07:31 2022, MaxMem=  2621440000 cpu:         2.9
 (Enter /mnt/opt/groups/app-gaussian//g09/l9999.exe)
 1\1\GINC-WN26084\FOpt\RB3LYP\6-31G(d,p)\C6H12\PWASIUK\20-Apr-2022\0\\#
 p opt freq b3lyp/6-31g(d,p) empiricaldispersion=gd3 int=(grid=ultrafin
 e,acc2e=12) scf=(maxcyc=500,ferm,novaracc,noincfoc,intrep)\\Title Card
  Required\\0,1\C,-1.5276694554,0.000566113,0.0000329178\C,0.662205587,
 -1.2245775444,-0.3867054503\C,0.6631049486,1.2241049782,0.3866721128\C
 ,1.5276638981,-0.0005668874,0.0000177622\C,-0.6622124848,1.2245882802,
 -0.3866600922\C,-0.6631111963,-1.2241281042,0.3866284906\H,-2.18546936
 48,-0.257937012,-0.8383893475\H,-2.1851499724,0.2595887763,0.838546356
 3\H,-1.2190384642,-2.1516525802,0.2099203793\H,0.442589708,1.200171754
 1,1.4620253519\H,1.2174503342,-2.1525300224,-0.2100953286\H,-0.4426003
 7,-1.2002525653,1.4619828912\H,0.4417134171,-1.2004299353,-1.462058297
 3\H,2.1854423709,0.2579711649,-0.8384111201\H,2.1851665403,-0.25961037
 56,0.8385073627\H,-1.217457873,2.1525333296,-0.2100142475\H,-0.4417289
 32,1.200475749,-1.462015133\H,1.2190343086,2.1516388814,0.2100183917\\
 Version=ES64L-G09RevD.01\State=1-A\HF=-235.8995413\RMSD=3.622e-09\RMSF
 =1.328e-05\Dipole=-0.0000007,-0.0000006,-0.0000013\Quadrupole=-0.20783
 34,-0.0629487,0.2707821,0.0000592,0.0000108,-0.0000002\PG=C01 [X(C6H12
 )]\\@


 Age does not diminish the extreme disappointment of
 having a scoop of ice cream fall from the cone.
 -- Jim Fiebig
 Leave Link 9999 at Wed Apr 20 15:07:31 2022, MaxMem=  2621440000 cpu:         0.4
 Job cpu time:       0 days  0 hours 10 minutes 42.1 seconds.
 File lengths (MBytes):  RWF=     11 Int=      0 D2E=      0 Chk=      3 Scr=      1
 Normal termination of Gaussian 09 at Wed Apr 20 15:07:31 2022.
 (Enter /mnt/opt/groups/app-gaussian//g09/l1.exe)
 Link1:  Proceeding to internal job step number  2.
 ----------------------------------------------------------------------
 #P Geom=AllCheck Guess=TCheck SCRF=Check GenChk RB3LYP/6-31G(d,p) Freq
 ----------------------------------------------------------------------
 1/10=4,29=7,30=1,38=1,40=1/1,3;
 2/12=2,40=1/2;
 3/5=1,6=6,7=101,11=2,14=-4,16=1,25=1,30=1,70=2,71=2,74=-5,75=-5,116=1,124=31,140=1/1,2,3;
 4/5=101/1;
 5/5=100002,7=500,17=20,22=13,38=1,87=12,98=1/2;
 8/6=4,10=90,11=11,87=12/1;
 11/6=1,8=1,9=11,15=111,16=1,87=12/1,2,10;
 10/6=1,87=12/2;
 6/7=2,8=2,9=2,10=2,18=1,28=1/1;
 7/8=1,10=1,25=1,87=12/1,2,3,16;
 1/10=4,30=1/3;
 99//99;
 Leave Link    1 at Wed Apr 20 15:07:32 2022, MaxMem=  2621440000 cpu:         0.8
 (Enter /mnt/opt/groups/app-gaussian//g09/l101.exe)
 Structure from the checkpoint file:  "/scratch/8009939.torquesrv1.cis.gov.pl/Gau-40545.chk"
 -------------------
 Title Card Required
 -------------------
 Charge =  0 Multiplicity = 1
 Redundant internal coordinates found in file.
 C,0,-1.5276694554,0.000566113,0.0000329178
 C,0,0.662205587,-1.2245775444,-0.3867054503
 C,0,0.6631049486,1.2241049782,0.3866721128
 C,0,1.5276638981,-0.0005668874,0.0000177622
 C,0,-0.6622124848,1.2245882802,-0.3866600922
 C,0,-0.6631111963,-1.2241281042,0.3866284906
 H,0,-2.1854693648,-0.257937012,-0.8383893475
 H,0,-2.1851499724,0.2595887763,0.8385463563
 H,0,-1.2190384642,-2.1516525802,0.2099203793
 H,0,0.442589708,1.2001717541,1.4620253519
 H,0,1.2174503342,-2.1525300224,-0.2100953286
 H,0,-0.44260037,-1.2002525653,1.4619828912
 H,0,0.4417134171,-1.2004299353,-1.4620582973
 H,0,2.1854423709,0.2579711649,-0.8384111201
 H,0,2.1851665403,-0.2596103756,0.8385073627
 H,0,-1.217457873,2.1525333296,-0.2100142475
 H,0,-0.441728932,1.200475749,-1.462015133
 H,0,1.2190343086,2.1516388814,0.2100183917
 Recover connectivity data from disk.
 NAtoms=     18 NQM=       18 NQMF=       0 NMMI=      0 NMMIF=      0
                NMic=       0 NMicF=      0.
                    Isotopes and Nuclear Properties:
 (Nuclear quadrupole moments (NQMom) in fm**2, nuclear magnetic moments (NMagM)
  in nuclear magnetons)

  Atom         1           2           3           4           5           6           7           8           9          10
 IAtWgt=          12          12          12          12          12          12           1           1           1           1
 AtmWgt=  12.0000000  12.0000000  12.0000000  12.0000000  12.0000000  12.0000000   1.0078250   1.0078250   1.0078250   1.0078250
 NucSpn=           0           0           0           0           0           0           1           1           1           1
 AtZEff=  -3.6000000  -3.6000000  -3.6000000  -3.6000000  -3.6000000  -3.6000000  -1.0000000  -1.0000000  -1.0000000  -1.0000000
 NQMom=    0.0000000   0.0000000   0.0000000   0.0000000   0.0000000   0.0000000   0.0000000   0.0000000   0.0000000   0.0000000
 NMagM=    0.0000000   0.0000000   0.0000000   0.0000000   0.0000000   0.0000000   2.7928460   2.7928460   2.7928460   2.7928460
 AtZNuc=   6.0000000   6.0000000   6.0000000   6.0000000   6.0000000   6.0000000   1.0000000   1.0000000   1.0000000   1.0000000

  Atom        11          12          13          14          15          16          17          18
 IAtWgt=           1           1           1           1           1           1           1           1
 AtmWgt=   1.0078250   1.0078250   1.0078250   1.0078250   1.0078250   1.0078250   1.0078250   1.0078250
 NucSpn=           1           1           1           1           1           1           1           1
 AtZEff=  -1.0000000  -1.0000000  -1.0000000  -1.0000000  -1.0000000  -1.0000000  -1.0000000  -1.0000000
 NQMom=    0.0000000   0.0000000   0.0000000   0.0000000   0.0000000   0.0000000   0.0000000   0.0000000
 NMagM=    2.7928460   2.7928460   2.7928460   2.7928460   2.7928460   2.7928460   2.7928460   2.7928460
 AtZNuc=   1.0000000   1.0000000   1.0000000   1.0000000   1.0000000   1.0000000   1.0000000   1.0000000
 Leave Link  101 at Wed Apr 20 15:07:32 2022, MaxMem=  2621440000 cpu:         6.4
 (Enter /mnt/opt/groups/app-gaussian//g09/l103.exe)

 GradGradGradGradGradGradGradGradGradGradGradGradGradGradGradGradGradGrad
 Berny optimization.
 Initialization pass.
                           ----------------------------
                           !    Initial Parameters    !
                           ! (Angstroms and Degrees)  !
 --------------------------                            --------------------------
 ! Name  Definition              Value          Derivative Info.                !
 --------------------------------------------------------------------------------
 ! R1    R(1,5)                  1.5482         calculate D2E/DX2 analytically  !
 ! R2    R(1,6)                  1.5482         calculate D2E/DX2 analytically  !
 ! R3    R(1,7)                  1.0966         calculate D2E/DX2 analytically  !
 ! R4    R(1,8)                  1.0966         calculate D2E/DX2 analytically  !
 ! R5    R(2,4)                  1.5482         calculate D2E/DX2 analytically  !
 ! R6    R(2,6)                  1.5344         calculate D2E/DX2 analytically  !
 ! R7    R(2,11)                 1.0957         calculate D2E/DX2 analytically  !
 ! R8    R(2,13)                 1.098          calculate D2E/DX2 analytically  !
 ! R9    R(3,4)                  1.5482         calculate D2E/DX2 analytically  !
 ! R10   R(3,5)                  1.5344         calculate D2E/DX2 analytically  !
 ! R11   R(3,10)                 1.098          calculate D2E/DX2 analytically  !
 ! R12   R(3,18)                 1.0957         calculate D2E/DX2 analytically  !
 ! R13   R(4,14)                 1.0966         calculate D2E/DX2 analytically  !
 ! R14   R(4,15)                 1.0966         calculate D2E/DX2 analytically  !
 ! R15   R(5,16)                 1.0957         calculate D2E/DX2 analytically  !
 ! R16   R(5,17)                 1.098          calculate D2E/DX2 analytically  !
 ! R17   R(6,9)                  1.0957         calculate D2E/DX2 analytically  !
 ! R18   R(6,12)                 1.098          calculate D2E/DX2 analytically  !
 ! A1    A(5,1,6)              112.0634         calculate D2E/DX2 analytically  !
 ! A2    A(5,1,7)              109.3142         calculate D2E/DX2 analytically  !
 ! A3    A(5,1,8)              109.8414         calculate D2E/DX2 analytically  !
 ! A4    A(6,1,7)              109.8425         calculate D2E/DX2 analytically  !
 ! A5    A(6,1,8)              109.3137         calculate D2E/DX2 analytically  !
 ! A6    A(7,1,8)              106.3            calculate D2E/DX2 analytically  !
 ! A7    A(4,2,6)              110.8985         calculate D2E/DX2 analytically  !
 ! A8    A(4,2,11)             110.2448         calculate D2E/DX2 analytically  !
 ! A9    A(4,2,13)             109.8476         calculate D2E/DX2 analytically  !
 ! A10   A(6,2,11)             110.8974         calculate D2E/DX2 analytically  !
 ! A11   A(6,2,13)             108.6714         calculate D2E/DX2 analytically  !
 ! A12   A(11,2,13)            106.1556         calculate D2E/DX2 analytically  !
 ! A13   A(4,3,5)              110.8986         calculate D2E/DX2 analytically  !
 ! A14   A(4,3,10)             109.8473         calculate D2E/DX2 analytically  !
 ! A15   A(4,3,18)             110.2449         calculate D2E/DX2 analytically  !
 ! A16   A(5,3,10)             108.6711         calculate D2E/DX2 analytically  !
 ! A17   A(5,3,18)             110.8977         calculate D2E/DX2 analytically  !
 ! A18   A(10,3,18)            106.1557         calculate D2E/DX2 analytically  !
 ! A19   A(2,4,3)              112.0632         calculate D2E/DX2 analytically  !
 ! A20   A(2,4,14)             109.314          calculate D2E/DX2 analytically  !
 ! A21   A(2,4,15)             109.8419         calculate D2E/DX2 analytically  !
 ! A22   A(3,4,14)             109.8424         calculate D2E/DX2 analytically  !
 ! A23   A(3,4,15)             109.3137         calculate D2E/DX2 analytically  !
 ! A24   A(14,4,15)            106.3            calculate D2E/DX2 analytically  !
 ! A25   A(1,5,3)              110.898          calculate D2E/DX2 analytically  !
 ! A26   A(1,5,16)             110.2445         calculate D2E/DX2 analytically  !
 ! A27   A(1,5,17)             109.8477         calculate D2E/DX2 analytically  !
 ! A28   A(3,5,16)             110.8976         calculate D2E/DX2 analytically  !
 ! A29   A(3,5,17)             108.6718         calculate D2E/DX2 analytically  !
 ! A30   A(16,5,17)            106.1557         calculate D2E/DX2 analytically  !
 ! A31   A(1,6,2)              110.8986         calculate D2E/DX2 analytically  !
 ! A32   A(1,6,9)              110.2449         calculate D2E/DX2 analytically  !
 ! A33   A(1,6,12)             109.8474         calculate D2E/DX2 analytically  !
 ! A34   A(2,6,9)              110.8972         calculate D2E/DX2 analytically  !
 ! A35   A(2,6,12)             108.6714         calculate D2E/DX2 analytically  !
 ! A36   A(9,6,12)             106.1558         calculate D2E/DX2 analytically  !
 ! D1    D(6,1,5,3)            -30.9631         calculate D2E/DX2 analytically  !
 ! D2    D(6,1,5,16)          -154.1777         calculate D2E/DX2 analytically  !
 ! D3    D(6,1,5,17)            89.1796         calculate D2E/DX2 analytically  !
 ! D4    D(7,1,5,3)           -152.9787         calculate D2E/DX2 analytically  !
 ! D5    D(7,1,5,16)            83.8067         calculate D2E/DX2 analytically  !
 ! D6    D(7,1,5,17)           -32.836          calculate D2E/DX2 analytically  !
 ! D7    D(8,1,5,3)             90.7489         calculate D2E/DX2 analytically  !
 ! D8    D(8,1,5,16)           -32.4657         calculate D2E/DX2 analytically  !
 ! D9    D(8,1,5,17)          -149.1084         calculate D2E/DX2 analytically  !
 ! D10   D(5,1,6,2)            -30.9553         calculate D2E/DX2 analytically  !
 ! D11   D(5,1,6,9)           -154.17           calculate D2E/DX2 analytically  !
 ! D12   D(5,1,6,12)            89.1871         calculate D2E/DX2 analytically  !
 ! D13   D(7,1,6,2)             90.758          calculate D2E/DX2 analytically  !
 ! D14   D(7,1,6,9)            -32.4567         calculate D2E/DX2 analytically  !
 ! D15   D(7,1,6,12)          -149.0996         calculate D2E/DX2 analytically  !
 ! D16   D(8,1,6,2)           -152.9693         calculate D2E/DX2 analytically  !
 ! D17   D(8,1,6,9)             83.816          calculate D2E/DX2 analytically  !
 ! D18   D(8,1,6,12)           -32.8269         calculate D2E/DX2 analytically  !
 ! D19   D(6,2,4,3)            -30.9623         calculate D2E/DX2 analytically  !
 ! D20   D(6,2,4,14)          -152.9775         calculate D2E/DX2 analytically  !
 ! D21   D(6,2,4,15)            90.75           calculate D2E/DX2 analytically  !
 ! D22   D(11,2,4,3)          -154.1771         calculate D2E/DX2 analytically  !
 ! D23   D(11,2,4,14)           83.8077         calculate D2E/DX2 analytically  !
 ! D24   D(11,2,4,15)          -32.4649         calculate D2E/DX2 analytically  !
 ! D25   D(13,2,4,3)            89.1802         calculate D2E/DX2 analytically  !
 ! D26   D(13,2,4,14)          -32.835          calculate D2E/DX2 analytically  !
 ! D27   D(13,2,4,15)         -149.1075         calculate D2E/DX2 analytically  !
 ! D28   D(4,2,6,1)             64.3261         calculate D2E/DX2 analytically  !
 ! D29   D(4,2,6,9)           -172.8358         calculate D2E/DX2 analytically  !
 ! D30   D(4,2,6,12)           -56.5142         calculate D2E/DX2 analytically  !
 ! D31   D(11,2,6,1)          -172.8359         calculate D2E/DX2 analytically  !
 ! D32   D(11,2,6,9)           -49.9977         calculate D2E/DX2 analytically  !
 ! D33   D(11,2,6,12)           66.3239         calculate D2E/DX2 analytically  !
 ! D34   D(13,2,6,1)           -56.5143         calculate D2E/DX2 analytically  !
 ! D35   D(13,2,6,9)            66.3238         calculate D2E/DX2 analytically  !
 ! D36   D(13,2,6,12)         -177.3546         calculate D2E/DX2 analytically  !
 ! D37   D(5,3,4,2)            -30.9564         calculate D2E/DX2 analytically  !
 ! D38   D(5,3,4,14)            90.7565         calculate D2E/DX2 analytically  !
 ! D39   D(5,3,4,15)          -152.9709         calculate D2E/DX2 analytically  !
 ! D40   D(10,3,4,2)            89.1856         calculate D2E/DX2 analytically  !
 ! D41   D(10,3,4,14)         -149.1016         calculate D2E/DX2 analytically  !
 ! D42   D(10,3,4,15)          -32.8289         calculate D2E/DX2 analytically  !
 ! D43   D(18,3,4,2)          -154.1718         calculate D2E/DX2 analytically  !
 ! D44   D(18,3,4,14)          -32.4589         calculate D2E/DX2 analytically  !
 ! D45   D(18,3,4,15)           83.8137         calculate D2E/DX2 analytically  !
 ! D46   D(4,3,5,1)             64.3271         calculate D2E/DX2 analytically  !
 ! D47   D(4,3,5,16)          -172.8354         calculate D2E/DX2 analytically  !
 ! D48   D(4,3,5,17)           -56.5134         calculate D2E/DX2 analytically  !
 ! D49   D(10,3,5,1)           -56.5128         calculate D2E/DX2 analytically  !
 ! D50   D(10,3,5,16)           66.3247         calculate D2E/DX2 analytically  !
 ! D51   D(10,3,5,17)         -177.3533         calculate D2E/DX2 analytically  !
 ! D52   D(18,3,5,1)          -172.8344         calculate D2E/DX2 analytically  !
 ! D53   D(18,3,5,16)          -49.9969         calculate D2E/DX2 analytically  !
 ! D54   D(18,3,5,17)           66.3251         calculate D2E/DX2 analytically  !
 --------------------------------------------------------------------------------
 Trust Radius=3.00D-01 FncErr=1.00D-07 GrdErr=1.00D-07
 Number of steps in this run=      2 maximum allowed number of steps=      2.
 GradGradGradGradGradGradGradGradGradGradGradGradGradGradGradGradGradGrad

 Leave Link  103 at Wed Apr 20 15:07:32 2022, MaxMem=  2621440000 cpu:         0.2
 (Enter /mnt/opt/groups/app-gaussian//g09/l202.exe)
                          Input orientation:                          
 ---------------------------------------------------------------------
 Center     Atomic      Atomic             Coordinates (Angstroms)
 Number     Number       Type             X           Y           Z
 ---------------------------------------------------------------------
      1          6           0       -1.527669    0.000566    0.000033
      2          6           0        0.662206   -1.224578   -0.386705
      3          6           0        0.663105    1.224105    0.386672
      4          6           0        1.527664   -0.000567    0.000018
      5          6           0       -0.662212    1.224588   -0.386660
      6          6           0       -0.663111   -1.224128    0.386628
      7          1           0       -2.185469   -0.257937   -0.838389
      8          1           0       -2.185150    0.259589    0.838546
      9          1           0       -1.219038   -2.151653    0.209920
     10          1           0        0.442590    1.200172    1.462025
     11          1           0        1.217450   -2.152530   -0.210095
     12          1           0       -0.442600   -1.200253    1.461983
     13          1           0        0.441713   -1.200430   -1.462058
     14          1           0        2.185442    0.257971   -0.838411
     15          1           0        2.185167   -0.259610    0.838507
     16          1           0       -1.217458    2.152533   -0.210014
     17          1           0       -0.441729    1.200476   -1.462015
     18          1           0        1.219034    2.151639    0.210018
 ---------------------------------------------------------------------
                    Distance matrix (angstroms):
                    1          2          3          4          5
     1  C    0.000000
     2  C    2.538916   0.000000
     3  C    2.538903   2.567910   0.000000
     4  C    3.055334   1.548152   1.548155   0.000000
     5  C    1.548153   2.784331   1.534441   2.538914   0.000000
     6  C    1.548158   1.534441   2.784366   2.538910   2.567915
     7  H    1.096575   3.040997   3.436801   3.815301   2.173074
     8  H    1.096576   3.436775   3.040894   3.815206   2.179838
     9  H    2.184342   2.180484   3.869037   3.495083   3.473466
    10  H    2.731007   3.057032   1.097991   2.180969   2.153792
    11  H    3.495091   1.095711   3.473484   2.184336   3.869010
    12  H    2.180972   2.153796   2.873393   2.731031   3.057051
    13  H    2.731038   1.097991   3.056990   2.180969   2.873299
    14  H    3.815291   2.173071   2.179852   1.096575   3.040981
    15  H    3.815217   2.179844   2.173071   1.096576   3.436779
    16  H    2.184334   3.869009   2.180489   3.495089   1.095711
    17  H    2.180971   2.873299   2.153801   2.731035   1.097990
    18  H    3.495081   3.473467   1.095711   2.184340   2.180490
                    6          7          8          9         10
     6  C    0.000000
     7  H    2.179855   0.000000
     8  H    2.173073   1.754978   0.000000
     9  H    1.095711   2.370464   2.672569   0.000000
    10  H    2.873375   3.784796   2.859797   3.945060   0.000000
    11  H    2.180486   3.945136   4.300658   2.472426   3.825834
    12  H    1.097990   3.035995   2.357178   1.753761   2.558437
    13  H    2.153797   2.859955   3.784818   2.541345   3.783273
    14  H    3.436801   4.401253   4.681268   4.300671   3.035998
    15  H    3.040917   4.681287   4.401049   3.945067   2.357183
    16  H    3.473489   2.672502   2.370474   4.324623   2.541351
    17  H    3.056992   2.357225   3.036012   3.825747   3.054838
    18  H    3.869039   4.300681   3.945044   4.945960   1.753761
                   11         12         13         14         15
    11  H    0.000000
    12  H    2.541347   0.000000
    13  H    1.753760   3.054837   0.000000
    14  H    2.672509   3.784817   2.357215   0.000000
    15  H    2.370482   2.859841   3.036013   1.754978   0.000000
    16  H    4.945943   3.825853   3.944975   3.945121   4.300661
    17  H    3.944975   3.783287   2.558284   2.859935   3.784816
    18  H    4.324623   3.945076   3.825759   2.370470   2.672552
                   16         17         18
    16  H    0.000000
    17  H    1.753760   0.000000
    18  H    2.472432   2.541366   0.000000
 Stoichiometry    C6H12
 Framework group  C1[X(C6H12)]
 Deg. of freedom    48
 Full point group                 C1      NOp   1
 RotChk:  IX=0 Diff= 1.72D-15
 Largest Abelian subgroup         C1      NOp   1
 Largest concise Abelian subgroup C1      NOp   1
                         Standard orientation:                         
 ---------------------------------------------------------------------
 Center     Atomic      Atomic             Coordinates (Angstroms)
 Number     Number       Type             X           Y           Z
 ---------------------------------------------------------------------
      1          6           0       -1.527666   -0.000016   -0.000034
      2          6           0        0.662652    1.224336    0.386704
      3          6           0        0.662665   -1.224347   -0.386674
      4          6           0        1.527667    0.000012   -0.000019
      5          6           0       -0.662652   -1.224351    0.386659
      6          6           0       -0.662665    1.224366   -0.386630
      7          1           0       -2.185373    0.258725    0.838388
      8          1           0       -2.185240   -0.258801   -0.838548
      9          1           0       -1.218257    2.152091   -0.209922
     10          1           0        0.442159   -1.200334   -1.462027
     11          1           0        1.218232    2.152087    0.210094
     12          1           0       -0.442163    1.200410   -1.461984
     13          1           0        0.442151    1.200268    1.462057
     14          1           0        2.185352   -0.258764    0.838410
     15          1           0        2.185264    0.258818   -0.838509
     16          1           0       -1.218233   -2.152095    0.210013
     17          1           0       -0.442160   -1.200318    1.462014
     18          1           0        1.218259   -2.152082   -0.210020
 ---------------------------------------------------------------------
 Rotational constants (GHZ):      4.3752706      4.1453007      2.5292535
 Leave Link  202 at Wed Apr 20 15:07:32 2022, MaxMem=  2621440000 cpu:         0.1
 (Enter /mnt/opt/groups/app-gaussian//g09/l301.exe)
 Standard basis: 6-31G(d,p) (6D, 7F)
 Ernie: Thresh=  0.10000D-02 Tol=  0.10000D-05 Strict=F.
 There are   150 symmetry adapted cartesian basis functions of A   symmetry.
 There are   150 symmetry adapted basis functions of A   symmetry.
   150 basis functions,   252 primitive gaussians,   150 cartesian basis functions
    24 alpha electrons       24 beta electrons
       nuclear repulsion energy       255.3219762546 Hartrees.
 IExCor=  402 DFT=T Ex+Corr=B3LYP ExCW=0 ScaHFX=  0.200000
 ScaDFX=  0.800000  0.720000  1.000000  0.810000 ScalE2=  1.000000  1.000000
 IRadAn=      5 IRanWt=     -1 IRanGd=            0 ICorTp=0 IEmpDi=131
 NAtoms=   18 NActive=   18 NUniq=   18 SFac= 1.00D+00 NAtFMM=   60 NAOKFM=F Big=F
 Integral buffers will be    131072 words long.
 Raffenetti 2 integral format.
 Two-electron integral symmetry is turned on.
 R6Disp:  Grimme-D3 Dispersion energy=       -0.0127164270 Hartrees.
 Nuclear repulsion after empirical dispersion term =      255.3092598276 Hartrees.
 Leave Link  301 at Wed Apr 20 15:07:32 2022, MaxMem=  2621440000 cpu:         0.9
 (Enter /mnt/opt/groups/app-gaussian//g09/l302.exe)
 NPDir=0 NMtPBC=     1 NCelOv=     1 NCel=       1 NClECP=     1 NCelD=      1
         NCelK=      1 NCelE2=     1 NClLst=     1 CellRange=     0.0.
 One-electron integrals computed using PRISM.
 NBasis=   150 RedAO= T EigKep=  2.47D-03  NBF=   150
 NBsUse=   150 1.00D-06 EigRej= -1.00D+00 NBFU=   150
 Precomputing XC quadrature grid using
 IXCGrd= 4 IRadAn=           5 IRanWt=          -1 IRanGd=           0 AccXCQ= 0.00D+00.
 Generated NRdTot=       0 NPtTot=           0 NUsed=           0 NTot=          32
 NSgBfM=   150   150   150   150   150 MxSgAt=    18 MxSgA2=    18.
 Leave Link  302 at Wed Apr 20 15:07:32 2022, MaxMem=  2621440000 cpu:         4.3
 (Enter /mnt/opt/groups/app-gaussian//g09/l303.exe)
 DipDrv:  MaxL=1.
 Leave Link  303 at Wed Apr 20 15:07:32 2022, MaxMem=  2621440000 cpu:         0.5
 (Enter /mnt/opt/groups/app-gaussian//g09/l401.exe)
 Initial guess from the checkpoint file:  "/scratch/8009939.torquesrv1.cis.gov.pl/Gau-40545.chk"
 B after Tr=     0.000000    0.000000    0.000000
         Rot=    1.000000    0.000000    0.000000    0.000000 Ang=   0.00 deg.
 Guess basis will be translated and rotated to current coordinates.
 JPrj=2 DoOrth=T DoCkMO=T.
 Leave Link  401 at Wed Apr 20 15:07:32 2022, MaxMem=  2621440000 cpu:         2.3
 (Enter /mnt/opt/groups/app-gaussian//g09/l502.exe)
 Closed shell SCF:
 Using DIIS extrapolation, IDIIS=    10.
 Two-electron integrals replicated using symmetry.
 Keep R1 ints in memory in canonical form, NReq=66180547.
 IVT=      325672 IEndB=      325672 NGot=  2621440000 MDV=  2556980854
 LenX=  2556980854 LenY=  2556957913
 Requested convergence on RMS density matrix=1.00D-08 within 500 cycles.
 Requested convergence on MAX density matrix=1.00D-06.
 Requested convergence on             energy=1.00D-06.
 Level shift goal  0.100 maximum shift  0.100.
 No special actions if energy rises.
 Dynamic level shift is on during FON iterations.
 FoFCou: FMM=F IPFlag=           0 FMFlag=           0 FMFlg1=           0
         NFxFlg=           0 DoJE=F BraDBF=F KetDBF=F FulRan=T
         wScrn=  0.000000 ICntrl=     600 IOpCl=  0 I1Cent=           0 NGrid=           0
         NMat0=    1 NMatS0=  11325 NMatT0=    0 NMatD0=    1 NMtDS0=    0 NMtDT0=    0
 Symmetry not used in FoFCou.

 Cycle   1  Pass 1  IDiag  1:
 E= -235.899541297629    
 DIIS: error= 1.51D-08 at cycle   1 NSaved=   1.
 NSaved= 1 IEnMin= 1 EnMin= -235.899541297629     IErMin= 1 ErrMin= 1.51D-08
 ErrMax= 1.51D-08  0.00D+00 EMaxC= 1.00D+00 BMatC= 3.15D-14 BMatP= 3.15D-14
 IDIUse=1 WtCom= 1.00D+00 WtEn= 0.00D+00
 Coeff-Com:  0.100D+01
 Coeff:      0.100D+01
 Gap=     0.372 Goal=     0.100 Shift=    0.000
 RMSDP=2.26D-09 MaxDP=6.30D-08              OVMax= 8.51D-08

 SCF Done:  E(RB3LYP) =  -235.899541298     A.U. after    1 cycles
            NFock=  1  Conv=0.23D-08     -V/T= 2.0103
 KE= 2.334928399212D+02 PE=-1.055397309330D+03 EE= 3.306956682840D+02
 Leave Link  502 at Wed Apr 20 15:07:34 2022, MaxMem=  2621440000 cpu:        28.0
 (Enter /mnt/opt/groups/app-gaussian//g09/l801.exe)
 DoSCS=F DFT=T ScalE2(SS,OS)=  1.000000  1.000000
 Range of M.O.s used for correlation:     1   150
 NBasis=   150 NAE=    24 NBE=    24 NFC=     0 NFV=     0
 NROrb=    150 NOA=    24 NOB=    24 NVA=   126 NVB=   126
 Leave Link  801 at Wed Apr 20 15:07:34 2022, MaxMem=  2621440000 cpu:         0.3
 (Enter /mnt/opt/groups/app-gaussian//g09/l1101.exe)
 Using compressed storage, NAtomX=    18.
 Will process     19 centers per pass.
 R6Disp: Adding Grimme-D3 dispersion energy 1st derivatives to the gradient.
 Leave Link 1101 at Wed Apr 20 15:07:34 2022, MaxMem=  2621440000 cpu:         8.3
 (Enter /mnt/opt/groups/app-gaussian//g09/l1102.exe)
 Symmetrizing basis deriv contribution to polar:
 IMax=3 JMax=2 DiffMx= 0.00D+00
 Leave Link 1102 at Wed Apr 20 15:07:35 2022, MaxMem=  2621440000 cpu:         0.5
 (Enter /mnt/opt/groups/app-gaussian//g09/l1110.exe)
 Forming Gx(P) for the SCF density, NAtomX=    18.
 Integral derivatives from FoFJK, PRISM(SPDF).
 Do as many integral derivatives as possible in FoFJK.
 G2DrvN: MDV=    2621439752.
 G2DrvN: will do    19 centers at a time, making    1 passes.
 Calling FoFCou, ICntrl=  3107 FMM=F I1Cent=   0 AccDes= 1.00D-12.
 FoFJK:  IHMeth= 1 ICntrl=    3107 DoSepK=F KAlg= 0 I1Cent=   0 FoldK=F
 IRaf=         0 NMat=   1 IRICut=       1 DoRegI=T DoRafI=F ISym2E= 0.
 FoFCou: FMM=F IPFlag=           0 FMFlag=      100000 FMFlg1=           0
         NFxFlg=           0 DoJE=F BraDBF=F KetDBF=F FulRan=T
         wScrn=  0.000000 ICntrl=    3107 IOpCl=  0 I1Cent=           0 NGrid=           0
         NMat0=    1 NMatS0=      1 NMatT0=    0 NMatD0=    1 NMtDS0=    0 NMtDT0=    0
 Symmetry not used in FoFCou.
 End of G2Drv F.D. properties file   721 does not exist.
 End of G2Drv F.D. properties file   722 does not exist.
 End of G2Drv F.D. properties file   788 does not exist.
 Leave Link 1110 at Wed Apr 20 15:08:04 2022, MaxMem=  2621440000 cpu:       589.8
 (Enter /mnt/opt/groups/app-gaussian//g09/l1002.exe)
 Minotr:  Closed shell wavefunction.
          IDoAtm=111111111111111111
          Direct CPHF calculation.
          Differentiating once with respect to electric field.
                with respect to dipole field.
          Differentiating once with respect to nuclear coordinates.
          Requested convergence is 1.0D-08 RMS, and 1.0D-07 maximum.
          Secondary convergence is 1.0D-12 RMS, and 1.0D-12 maximum.
          NewPWx=T KeepS1=F KeepF1=F KeepIn=T MapXYZ=F SortEE=F KeepMc=T.
          MDV=    2621439666 using IRadAn=       1.
 Generate precomputed XC quadrature information.
 Keep R1 ints in memory in canonical form, NReq=65862013.
 FoFCou: FMM=F IPFlag=           0 FMFlag=           0 FMFlg1=           0
         NFxFlg=           0 DoJE=F BraDBF=F KetDBF=F FulRan=T
         wScrn=  0.000000 ICntrl=     600 IOpCl=  0 I1Cent=           0 NGrid=           0
         NMat0=    1 NMatS0=  11325 NMatT0=    0 NMatD0=    1 NMtDS0=    0 NMtDT0=    0
 Symmetry not used in FoFCou.
          Solving linear equations simultaneously, MaxMat=       0.
          There are    57 degrees of freedom in the 1st order CPHF.  IDoFFX=6 NUNeed=     3.
     54 vectors produced by pass  0 Test12= 5.31D-15 1.75D-09 XBig12= 3.70D+01 2.29D+00.
 AX will form    54 AO Fock derivatives at one time.
     54 vectors produced by pass  1 Test12= 5.31D-15 1.75D-09 XBig12= 1.35D+00 2.62D-01.
     54 vectors produced by pass  2 Test12= 5.31D-15 1.75D-09 XBig12= 1.15D-02 2.61D-02.
     54 vectors produced by pass  3 Test12= 5.31D-15 1.75D-09 XBig12= 8.97D-06 6.18D-04.
     54 vectors produced by pass  4 Test12= 5.31D-15 1.75D-09 XBig12= 1.06D-08 2.89D-05.
     22 vectors produced by pass  5 Test12= 5.31D-15 1.75D-09 XBig12= 6.21D-12 4.67D-07.
      3 vectors produced by pass  6 Test12= 5.31D-15 1.75D-09 XBig12= 2.76D-15 8.54D-09.
 InvSVY:  IOpt=1 It=  1 EMax= 4.44D-15
 Solved reduced A of dimension   295 with    57 vectors.
 FullF1:  Do perturbations    1 to     3.
 Isotropic polarizability for W=    0.000000       61.22 Bohr**3.
 End of Minotr F.D. properties file   721 does not exist.
 End of Minotr F.D. properties file   722 does not exist.
 End of Minotr F.D. properties file   788 does not exist.
 Leave Link 1002 at Wed Apr 20 15:08:32 2022, MaxMem=  2621440000 cpu:       540.1
 (Enter /mnt/opt/groups/app-gaussian//g09/l601.exe)
 Copying SCF densities to generalized density rwf, IOpCl= 0 IROHF=0.

 **********************************************************************

            Population analysis using the SCF density.

 **********************************************************************

 Orbital symmetries:
       Occupied  (A) (A) (A) (A) (A) (A) (A) (A) (A) (A) (A) (A)
                 (A) (A) (A) (A) (A) (A) (A) (A) (A) (A) (A) (A)
       Virtual   (A) (A) (A) (A) (A) (A) (A) (A) (A) (A) (A) (A)
                 (A) (A) (A) (A) (A) (A) (A) (A) (A) (A) (A) (A)
                 (A) (A) (A) (A) (A) (A) (A) (A) (A) (A) (A) (A)
                 (A) (A) (A) (A) (A) (A) (A) (A) (A) (A) (A) (A)
                 (A) (A) (A) (A) (A) (A) (A) (A) (A) (A) (A) (A)
                 (A) (A) (A) (A) (A) (A) (A) (A) (A) (A) (A) (A)
                 (A) (A) (A) (A) (A) (A) (A) (A) (A) (A) (A) (A)
                 (A) (A) (A) (A) (A) (A) (A) (A) (A) (A) (A) (A)
                 (A) (A) (A) (A) (A) (A) (A) (A) (A) (A) (A) (A)
                 (A) (A) (A) (A) (A) (A) (A) (A) (A) (A) (A) (A)
                 (A) (A) (A) (A) (A) (A)
 The electronic state is 1-A.
 Alpha  occ. eigenvalues --  -10.17360 -10.17359 -10.17323 -10.17317 -10.17301
 Alpha  occ. eigenvalues --  -10.17299  -0.81849  -0.72853  -0.72738  -0.60813
 Alpha  occ. eigenvalues --   -0.59963  -0.51883  -0.47463  -0.47020  -0.42575
 Alpha  occ. eigenvalues --   -0.39394  -0.36955  -0.36174  -0.35710  -0.35093
 Alpha  occ. eigenvalues --   -0.34308  -0.29321  -0.29214  -0.29199
 Alpha virt. eigenvalues --    0.08044   0.10971   0.13342   0.14760   0.15253
 Alpha virt. eigenvalues --    0.15757   0.15801   0.17661   0.18450   0.18744
 Alpha virt. eigenvalues --    0.21179   0.21619   0.22040   0.24754   0.25146
 Alpha virt. eigenvalues --    0.28538   0.30535   0.33032   0.50952   0.52034
 Alpha virt. eigenvalues --    0.55255   0.56145   0.56900   0.58200   0.58221
 Alpha virt. eigenvalues --    0.63951   0.65135   0.65773   0.69680   0.70414
 Alpha virt. eigenvalues --    0.71545   0.76490   0.76789   0.81483   0.82752
 Alpha virt. eigenvalues --    0.83808   0.84375   0.87121   0.87616   0.89435
 Alpha virt. eigenvalues --    0.91794   0.92303   0.93320   0.93923   0.94493
 Alpha virt. eigenvalues --    0.95619   0.98767   1.11469   1.14696   1.25257
 Alpha virt. eigenvalues --    1.26506   1.32777   1.43744   1.45827   1.52367
 Alpha virt. eigenvalues --    1.58821   1.59450   1.62251   1.64521   1.72967
 Alpha virt. eigenvalues --    1.75554   1.75736   1.80677   1.82428   1.85206
 Alpha virt. eigenvalues --    1.89836   1.92522   1.92578   1.94223   1.97082
 Alpha virt. eigenvalues --    2.04898   2.06835   2.10523   2.10710   2.19260
 Alpha virt. eigenvalues --    2.19344   2.20666   2.23418   2.25683   2.29051
 Alpha virt. eigenvalues --    2.29175   2.29701   2.32130   2.34466   2.35048
 Alpha virt. eigenvalues --    2.36874   2.41542   2.43741   2.49810   2.50743
 Alpha virt. eigenvalues --    2.52611   2.57394   2.58912   2.60835   2.63351
 Alpha virt. eigenvalues --    2.64349   2.73827   2.74655   2.77316   2.79637
 Alpha virt. eigenvalues --    2.80914   2.83620   2.86698   2.87767   2.90979
 Alpha virt. eigenvalues --    2.92820   2.97977   3.00250   3.20334   3.28762
 Alpha virt. eigenvalues --    3.28934   3.29096   3.35643   3.36264   3.40793
 Alpha virt. eigenvalues --    3.47308   3.51223   3.52546   3.54142   3.58992
 Alpha virt. eigenvalues --    4.28320   4.45705   4.48729   4.59412   4.70524
 Alpha virt. eigenvalues --    4.84944
          Condensed to atoms (all electrons):
               1          2          3          4          5          6
     1  C    4.912408  -0.042061  -0.042061  -0.020395   0.374126   0.374120
     2  C   -0.042061   4.905521  -0.055034   0.374126  -0.008832   0.382547
     3  C   -0.042061  -0.055034   4.905529   0.374121   0.382547  -0.008833
     4  C   -0.020395   0.374126   0.374121   4.912406  -0.042062  -0.042061
     5  C    0.374126  -0.008832   0.382547  -0.042062   4.905521  -0.055034
     6  C    0.374120   0.382547  -0.008833  -0.042061  -0.055034   4.905530
     7  H    0.380596  -0.002548   0.004548   0.000180  -0.035248  -0.034881
     8  H    0.380597   0.004548  -0.002549   0.000180  -0.034883  -0.035249
     9  H   -0.033936  -0.031083   0.000028   0.005023   0.004962   0.380550
    10  H   -0.005642  -0.001737   0.384669  -0.036927  -0.044314   0.001269
    11  H    0.005023   0.380549   0.004963  -0.033937   0.000028  -0.031083
    12  H   -0.036926  -0.044314   0.001269  -0.005641  -0.001737   0.384670
    13  H   -0.005641   0.384670  -0.001738  -0.036927   0.001269  -0.044314
    14  H    0.000180  -0.035248  -0.034882   0.380597  -0.002548   0.004548
    15  H    0.000180  -0.034882  -0.035249   0.380597   0.004548  -0.002549
    16  H   -0.033937   0.000028  -0.031083   0.005023   0.380549   0.004963
    17  H   -0.036927   0.001269  -0.044314  -0.005641   0.384669  -0.001738
    18  H    0.005023   0.004962   0.380549  -0.033937  -0.031082   0.000028
               7          8          9         10         11         12
     1  C    0.380596   0.380597  -0.033936  -0.005642   0.005023  -0.036926
     2  C   -0.002548   0.004548  -0.031083  -0.001737   0.380549  -0.044314
     3  C    0.004548  -0.002549   0.000028   0.384669   0.004963   0.001269
     4  C    0.000180   0.000180   0.005023  -0.036927  -0.033937  -0.005641
     5  C   -0.035248  -0.034883   0.004962  -0.044314   0.000028  -0.001737
     6  C   -0.034881  -0.035249   0.380550   0.001269  -0.031083   0.384670
     7  H    0.644021  -0.038320  -0.009557   0.000031  -0.000100   0.005633
     8  H   -0.038320   0.644022   0.001763   0.002964  -0.000188  -0.009346
     9  H   -0.009557   0.001763   0.641049  -0.000058  -0.003316  -0.039155
    10  H    0.000031   0.002964  -0.000058   0.648014  -0.000093  -0.000355
    11  H   -0.000100  -0.000188  -0.003316  -0.000093   0.641051  -0.003241
    12  H    0.005633  -0.009346  -0.039155  -0.000355  -0.003241   0.648012
    13  H    0.002963   0.000031  -0.003241  -0.000155  -0.039155   0.006468
    14  H    0.000038   0.000012  -0.000188   0.005633   0.001762   0.000031
    15  H    0.000012   0.000038  -0.000100  -0.009346  -0.009556   0.002964
    16  H    0.001762  -0.009556  -0.000112  -0.003240  -0.000003  -0.000093
    17  H   -0.009344   0.005633  -0.000093   0.006468  -0.000058  -0.000155
    18  H   -0.000188  -0.000100  -0.000003  -0.039155  -0.000112  -0.000058
              13         14         15         16         17         18
     1  C   -0.005641   0.000180   0.000180  -0.033937  -0.036927   0.005023
     2  C    0.384670  -0.035248  -0.034882   0.000028   0.001269   0.004962
     3  C   -0.001738  -0.034882  -0.035249  -0.031083  -0.044314   0.380549
     4  C   -0.036927   0.380597   0.380597   0.005023  -0.005641  -0.033937
     5  C    0.001269  -0.002548   0.004548   0.380549   0.384669  -0.031082
     6  C   -0.044314   0.004548  -0.002549   0.004963  -0.001738   0.000028
     7  H    0.002963   0.000038   0.000012   0.001762  -0.009344  -0.000188
     8  H    0.000031   0.000012   0.000038  -0.009556   0.005633  -0.000100
     9  H   -0.003241  -0.000188  -0.000100  -0.000112  -0.000093  -0.000003
    10  H   -0.000155   0.005633  -0.009346  -0.003240   0.006468  -0.039155
    11  H   -0.039155   0.001762  -0.009556  -0.000003  -0.000058  -0.000112
    12  H    0.006468   0.000031   0.002964  -0.000093  -0.000155  -0.000058
    13  H    0.648013  -0.009344   0.005633  -0.000058  -0.000355  -0.000093
    14  H   -0.009344   0.644021  -0.038320  -0.000100   0.002963  -0.009557
    15  H    0.005633  -0.038320   0.644022  -0.000188   0.000031   0.001762
    16  H   -0.000058  -0.000100  -0.000188   0.641051  -0.039155  -0.003316
    17  H   -0.000355   0.002963   0.000031  -0.039155   0.648012  -0.003240
    18  H   -0.000093  -0.009557   0.001762  -0.003316  -0.003240   0.641049
 Mulliken charges:
               1
     1  C   -0.174727
     2  C   -0.182481
     3  C   -0.182481
     4  C   -0.174726
     5  C   -0.182480
     6  C   -0.182481
     7  H    0.090402
     8  H    0.090403
     9  H    0.087468
    10  H    0.091974
    11  H    0.087466
    12  H    0.091974
    13  H    0.091974
    14  H    0.090402
    15  H    0.090402
    16  H    0.087467
    17  H    0.091974
    18  H    0.087468
 Sum of Mulliken charges =   0.00000
 Mulliken charges with hydrogens summed into heavy atoms:
               1
     1  C    0.006078
     2  C   -0.003040
     3  C   -0.003039
     4  C    0.006079
     5  C   -0.003039
     6  C   -0.003038
 APT charges:
               1
     1  C    0.120760
     2  C    0.107668
     3  C    0.107669
     4  C    0.120761
     5  C    0.107667
     6  C    0.107668
     7  H   -0.059608
     8  H   -0.059607
     9  H   -0.056378
    10  H   -0.052063
    11  H   -0.056378
    12  H   -0.052063
    13  H   -0.052062
    14  H   -0.059608
    15  H   -0.059607
    16  H   -0.056378
    17  H   -0.052062
    18  H   -0.056379
 Sum of APT charges =   0.00000
 APT charges with hydrogens summed into heavy atoms:
               1
     1  C    0.001546
     2  C   -0.000772
     3  C   -0.000773
     4  C    0.001546
     5  C   -0.000773
     6  C   -0.000773
 Electronic spatial extent (au):  <R**2>=            588.7360
 Charge=              0.0000 electrons
 Dipole moment (field-independent basis, Debye):
    X=              0.0000    Y=              0.0000    Z=              0.0000  Tot=              0.0000
 Quadrupole moment (field-independent basis, Debye-Ang):
   XX=            -40.0462   YY=            -39.8513   ZZ=            -39.4024
   XY=              0.0000   XZ=              0.0000   YZ=              0.0000
 Traceless Quadrupole moment (field-independent basis, Debye-Ang):
   XX=             -0.2795   YY=             -0.0847   ZZ=              0.3642
   XY=              0.0000   XZ=              0.0000   YZ=              0.0000
 Octapole moment (field-independent basis, Debye-Ang**2):
  XXX=              0.0000  YYY=              0.0000  ZZZ=             -0.0001  XYY=              0.0000
  XXY=              0.0000  XXZ=              0.0002  XZZ=              0.0000  YZZ=              0.0000
  YYZ=              0.0001  XYZ=             -1.0082
 Hexadecapole moment (field-independent basis, Debye-Ang**3):
 XXXX=           -362.5605 YYYY=           -335.7338 ZZZZ=           -110.3937 XXXY=             -0.0003
 XXXZ=             -0.0007 YYYX=              0.0001 YYYZ=             -0.0018 ZZZX=             -0.0005
 ZZZY=             -0.0023 XXYY=           -114.2418 XXZZ=            -77.2860 YYZZ=            -77.6886
 XXYZ=             -0.0006 YYXZ=             -0.0002 ZZXY=              0.0001
 N-N= 2.553092598276D+02 E-N=-1.055397308101D+03  KE= 2.334928399212D+02
  Exact polarizability:  63.770   0.000  63.330   0.000   0.000  56.554
 Approx polarizability:  82.509   0.000  82.334   0.000   0.000  84.779
 No NMR shielding tensors so no spin-rotation constants.
 Leave Link  601 at Wed Apr 20 15:08:32 2022, MaxMem=  2621440000 cpu:         3.1
 (Enter /mnt/opt/groups/app-gaussian//g09/l701.exe)
 Compute integral second derivatives.
 ... and contract with generalized density number  0.
 R6Disp: Adding Grimme-D3 dispersion energy 2nd derivatives to the Hessian.
 Leave Link  701 at Wed Apr 20 15:08:32 2022, MaxMem=  2621440000 cpu:        10.0
 (Enter /mnt/opt/groups/app-gaussian//g09/l702.exe)
 L702 exits ... SP integral derivatives will be done elsewhere.
 Leave Link  702 at Wed Apr 20 15:08:32 2022, MaxMem=  2621440000 cpu:         0.3
 (Enter /mnt/opt/groups/app-gaussian//g09/l703.exe)
 Compute integral second derivatives, UseDBF=F ICtDFT=           0.
 Integral derivatives from FoFJK, PRISM(SPDF).
 Calling FoFJK, ICntrl=    100127 FMM=F ISym2X=0 I1Cent= 0 IOpClX= 0 NMat=1 NMatS=1 NMatT=0.
 FoFJK:  IHMeth= 1 ICntrl=  100127 DoSepK=F KAlg= 0 I1Cent=   0 FoldK=F
 IRaf=         0 NMat=   1 IRICut=       1 DoRegI=T DoRafI=F ISym2E= 0.
 FoFCou: FMM=F IPFlag=           0 FMFlag=      100000 FMFlg1=         800
         NFxFlg=           0 DoJE=F BraDBF=F KetDBF=F FulRan=T
         wScrn=  0.000000 ICntrl=  100127 IOpCl=  0 I1Cent=           0 NGrid=           0
         NMat0=    1 NMatS0=      1 NMatT0=    0 NMatD0=    1 NMtDS0=    0 NMtDT0=    0
 Symmetry not used in FoFCou.
 Leave Link  703 at Wed Apr 20 15:09:03 2022, MaxMem=  2621440000 cpu:       618.8
 (Enter /mnt/opt/groups/app-gaussian//g09/l716.exe)
 Dipole        =-6.68629266D-07 6.78941888D-07 1.28506031D-06
 Polarizability= 6.37704387D+01 5.87928426D-05 6.33299281D+01
                 1.12893703D-05 1.41148114D-04 5.65536253D+01
 Full mass-weighted force constant matrix:
 Low frequencies ---    0.0003    0.0004    0.0010   14.7187   17.5085   18.3505
 Low frequencies ---  120.0732  244.0453  288.4640
 Diagonal vibrational polarizability:
        0.6217106       0.6376482       0.7954366
 Harmonic frequencies (cm**-1), IR intensities (KM/Mole), Raman scattering
 activities (A**4/AMU), depolarization ratios for plane and unpolarized
 incident light, reduced masses (AMU), force constants (mDyne/A),
 and normal coordinates:
                      1                      2                      3
                      A                      A                      A
 Frequencies --    120.0374               244.0448               288.4640
 Red. masses --      1.7048                 1.5054                 1.8500
 Frc consts  --      0.0145                 0.0528                 0.0907
 IR Inten    --      0.0140                 0.0364                 0.0000
  Atom  AN      X      Y      Z        X      Y      Z        X      Y      Z
     1   6     0.00   0.03   0.13     0.00  -0.06  -0.07     0.02   0.00   0.00
     2   6     0.00   0.05  -0.07     0.04   0.03  -0.07    -0.06  -0.07   0.10
     3   6     0.00   0.05  -0.07    -0.04   0.03  -0.07    -0.06   0.07  -0.10
     4   6     0.00  -0.03   0.13     0.00  -0.06   0.07    -0.02   0.00   0.00
     5   6     0.00  -0.05  -0.07     0.04   0.03   0.07     0.06   0.07   0.10
     6   6     0.00  -0.05  -0.07    -0.04   0.03   0.07     0.06  -0.07  -0.10
     7   1     0.23   0.09   0.29    -0.21  -0.15  -0.21     0.03   0.10  -0.03
     8   1    -0.23   0.09   0.29     0.21  -0.15  -0.21     0.03  -0.10   0.02
     9   1     0.01  -0.02  -0.20    -0.05  -0.01   0.25     0.06  -0.03  -0.33
    10   1     0.02   0.21  -0.07    -0.14   0.20  -0.04    -0.22   0.24  -0.07
    11   1     0.01   0.02  -0.20     0.05  -0.01  -0.25    -0.06  -0.03   0.33
    12   1    -0.02  -0.21  -0.07    -0.14   0.20   0.04     0.22  -0.24  -0.07
    13   1    -0.02   0.21  -0.07     0.14   0.20  -0.04    -0.22  -0.24   0.07
    14   1    -0.23  -0.09   0.29    -0.21  -0.15   0.21    -0.03  -0.10  -0.03
    15   1     0.23  -0.09   0.29     0.21  -0.15   0.21    -0.03   0.10   0.02
    16   1    -0.01  -0.02  -0.20     0.05  -0.01   0.25     0.06   0.03   0.33
    17   1     0.02  -0.21  -0.07     0.14   0.20   0.04     0.22   0.24   0.07
    18   1    -0.01   0.02  -0.20    -0.05  -0.01  -0.25    -0.06   0.03  -0.33
                      4                      5                      6
                      A                      A                      A
 Frequencies --    436.2715               468.7328               563.3582
 Red. masses --      2.3438                 4.3591                 1.6078
 Frc consts  --      0.2628                 0.5643                 0.3006
 IR Inten    --      0.3523                 0.0000                 0.7692
  Atom  AN      X      Y      Z        X      Y      Z        X      Y      Z
     1   6     0.00  -0.08  -0.02     0.28   0.00   0.00     0.06   0.00   0.00
     2   6     0.11   0.11   0.03    -0.07   0.17   0.05    -0.02  -0.07  -0.08
     3   6    -0.11   0.11   0.03    -0.07  -0.17  -0.05    -0.02   0.07   0.08
     4   6     0.00   0.08  -0.02    -0.28   0.00   0.00     0.06   0.00   0.00
     5   6    -0.11  -0.11   0.03     0.07  -0.17   0.05    -0.02  -0.07   0.08
     6   6     0.11  -0.11   0.03     0.07   0.17  -0.05    -0.02   0.07  -0.08
     7   1    -0.16  -0.04  -0.16     0.27   0.03  -0.02     0.06   0.08  -0.03
     8   1     0.16  -0.04  -0.16     0.27  -0.03   0.02     0.06  -0.08   0.03
     9   1     0.05  -0.11  -0.18    -0.14   0.04  -0.04     0.00   0.02   0.25
    10   1    -0.23   0.25   0.06    -0.14  -0.23  -0.03    -0.21   0.32   0.12
    11   1     0.05   0.11  -0.18     0.14   0.04   0.04     0.00  -0.02   0.25
    12   1     0.23  -0.25   0.06     0.14   0.23  -0.03    -0.21   0.32  -0.12
    13   1     0.23   0.25   0.06    -0.14   0.23   0.03    -0.21  -0.32  -0.12
    14   1     0.16   0.04  -0.16    -0.27  -0.03  -0.02     0.06   0.08   0.03
    15   1    -0.16   0.04  -0.16    -0.27   0.03   0.02     0.06  -0.08  -0.03
    16   1    -0.05  -0.11  -0.18    -0.14  -0.04   0.04     0.00  -0.02  -0.25
    17   1    -0.23  -0.25   0.06     0.14  -0.23   0.03    -0.21  -0.32   0.12
    18   1    -0.05   0.11  -0.18     0.14  -0.04  -0.04     0.00   0.02  -0.25
                      7                      8                      9
                      A                      A                      A
 Frequencies --    773.7619               786.8078               809.0066
 Red. masses --      1.1635                 1.4137                 3.3925
 Frc consts  --      0.4104                 0.5156                 1.3082
 IR Inten    --      1.3597                 1.8881                 0.0000
  Atom  AN      X      Y      Z        X      Y      Z        X      Y      Z
     1   6     0.00  -0.02  -0.07     0.00  -0.07  -0.03     0.18   0.00   0.00
     2   6     0.00  -0.01   0.03     0.07   0.04  -0.02    -0.06  -0.17  -0.07
     3   6     0.00  -0.01   0.03    -0.07   0.04  -0.02    -0.06   0.17   0.07
     4   6     0.00  -0.02   0.07     0.00   0.07  -0.03    -0.18   0.00   0.00
     5   6     0.00  -0.01  -0.03    -0.07  -0.04  -0.02     0.06   0.17  -0.07
     6   6     0.00  -0.01  -0.03     0.07  -0.04  -0.02     0.06  -0.17   0.07
     7   1     0.32   0.09   0.15     0.24   0.06   0.12     0.19   0.00   0.00
     8   1    -0.32   0.09   0.15    -0.24   0.06   0.12     0.19   0.00   0.00
     9   1    -0.02  -0.07   0.21    -0.01  -0.14   0.28     0.09  -0.20   0.32
    10   1    -0.02   0.25   0.04     0.06  -0.24  -0.05     0.04  -0.05   0.04
    11   1     0.02  -0.07  -0.21    -0.01   0.14   0.28    -0.09  -0.20  -0.32
    12   1    -0.02   0.25  -0.04    -0.06   0.24  -0.05    -0.04   0.05   0.04
    13   1     0.02   0.25   0.04    -0.06  -0.24  -0.05     0.04   0.05  -0.04
    14   1     0.32   0.09  -0.15    -0.24  -0.06   0.12    -0.19   0.00   0.00
    15   1    -0.32   0.09  -0.15     0.24  -0.06   0.12    -0.19   0.00   0.00
    16   1     0.02  -0.07   0.21     0.01  -0.14   0.28     0.09   0.20  -0.32
    17   1     0.02   0.25  -0.04     0.06   0.24  -0.05    -0.04  -0.05  -0.04
    18   1    -0.02  -0.07  -0.21     0.01   0.14   0.28    -0.09   0.20   0.32
                     10                     11                     12
                      A                      A                      A
 Frequencies --    867.8229               877.7995               911.2783
 Red. masses --      2.5897                 2.3639                 1.4427
 Frc consts  --      1.1491                 1.0732                 0.7059
 IR Inten    --      0.7070                 1.2145                 0.0129
  Atom  AN      X      Y      Z        X      Y      Z        X      Y      Z
     1   6     0.19   0.00   0.00     0.00   0.12   0.00     0.00  -0.02   0.11
     2   6    -0.08   0.11   0.03    -0.10  -0.09  -0.08     0.04   0.00  -0.05
     3   6    -0.08  -0.11  -0.03     0.10  -0.09  -0.08    -0.04   0.00  -0.05
     4   6     0.19   0.00   0.00     0.00   0.12   0.00     0.00   0.02   0.11
     5   6    -0.08   0.11  -0.03    -0.10  -0.09   0.08    -0.04   0.00  -0.05
     6   6    -0.08  -0.11   0.03     0.10  -0.09   0.08     0.04   0.00  -0.05
     7   1     0.18   0.00  -0.01    -0.10   0.25  -0.12    -0.29  -0.11  -0.10
     8   1     0.18   0.00   0.01     0.10   0.25  -0.12     0.29  -0.11  -0.10
     9   1    -0.32  -0.26   0.06     0.26  -0.02   0.24     0.14   0.02   0.15
    10   1    -0.09  -0.01  -0.03     0.04   0.04  -0.06     0.28   0.00  -0.11
    11   1    -0.32   0.26   0.06    -0.26  -0.02  -0.24     0.14  -0.02   0.15
    12   1    -0.09  -0.01   0.03     0.04   0.04   0.06    -0.28   0.00  -0.11
    13   1    -0.09   0.01   0.03    -0.04   0.04  -0.06    -0.28   0.00  -0.11
    14   1     0.18   0.00   0.01    -0.10   0.25   0.12     0.29   0.11  -0.10
    15   1     0.18   0.00  -0.01     0.10   0.25   0.12    -0.29   0.11  -0.10
    16   1    -0.32   0.26  -0.06    -0.26  -0.02   0.24    -0.14   0.02   0.15
    17   1    -0.09   0.01  -0.03    -0.04   0.04   0.06     0.28   0.00  -0.11
    18   1    -0.32  -0.26  -0.06     0.26  -0.02  -0.24    -0.14  -0.02   0.15
                     13                     14                     15
                      A                      A                      A
 Frequencies --    952.3420              1025.9217              1038.1567
 Red. masses --      1.3775                 2.2588                 1.9035
 Frc consts  --      0.7361                 1.4007                 1.2087
 IR Inten    --      0.0000                 1.1987                 0.0000
  Atom  AN      X      Y      Z        X      Y      Z        X      Y      Z
     1   6    -0.05   0.00   0.00    -0.11   0.00   0.00     0.07   0.00   0.00
     2   6     0.00  -0.01   0.08     0.08   0.13  -0.01     0.12  -0.03   0.04
     3   6     0.00   0.01  -0.08     0.08  -0.13   0.01     0.12   0.03  -0.04
     4   6     0.05   0.00   0.00    -0.11   0.00   0.00    -0.07   0.00   0.00
     5   6     0.00   0.01   0.08     0.08   0.13   0.01    -0.12   0.03   0.04
     6   6     0.00  -0.01  -0.08     0.08  -0.13  -0.01    -0.12  -0.03  -0.04
     7   1    -0.04   0.26  -0.08    -0.09   0.01   0.01     0.05   0.06  -0.03
     8   1    -0.04  -0.26   0.08    -0.09  -0.01  -0.01     0.05  -0.06   0.03
     9   1     0.03  -0.05   0.23     0.09  -0.18   0.32    -0.37  -0.18  -0.09
    10   1     0.00  -0.31  -0.09    -0.24   0.10   0.07     0.19   0.07  -0.06
    11   1    -0.03  -0.05  -0.23     0.09   0.18   0.32     0.37  -0.18   0.09
    12   1     0.00   0.31  -0.09    -0.24   0.10  -0.07    -0.19  -0.07  -0.06
    13   1     0.00   0.31   0.09    -0.24  -0.10  -0.07     0.19  -0.07   0.06
    14   1     0.04  -0.26  -0.08    -0.09   0.01  -0.01    -0.05  -0.06  -0.03
    15   1     0.04   0.26   0.08    -0.09  -0.01   0.01    -0.05   0.06   0.03
    16   1     0.03   0.05  -0.23     0.09   0.18  -0.32    -0.37   0.18   0.09
    17   1     0.00  -0.31   0.09    -0.24  -0.10   0.07    -0.19   0.07   0.06
    18   1    -0.03   0.05   0.23     0.09  -0.18  -0.32     0.37   0.18  -0.09
                     16                     17                     18
                      A                      A                      A
 Frequencies --   1061.9513              1104.5781              1124.6939
 Red. masses --      1.8331                 4.0398                 1.0392
 Frc consts  --      1.2180                 2.9041                 0.7745
 IR Inten    --      0.2162                 0.0009                 0.0511
  Atom  AN      X      Y      Z        X      Y      Z        X      Y      Z
     1   6     0.00   0.14  -0.01     0.00   0.19  -0.12    -0.03   0.00   0.00
     2   6    -0.03   0.09   0.01     0.19  -0.09   0.01     0.00   0.01   0.00
     3   6     0.03   0.09   0.01    -0.19  -0.09   0.01     0.00  -0.01   0.00
     4   6     0.00  -0.14  -0.01     0.00   0.19   0.12    -0.03   0.00   0.00
     5   6     0.03  -0.09   0.01     0.19  -0.09  -0.01     0.00   0.01   0.00
     6   6    -0.03  -0.09   0.01    -0.19  -0.09  -0.01     0.00  -0.01   0.00
     7   1    -0.11   0.31  -0.15     0.06   0.15  -0.06    -0.02   0.31  -0.09
     8   1     0.11   0.31  -0.15    -0.06   0.15  -0.06    -0.02  -0.31   0.09
     9   1    -0.17  -0.19   0.10    -0.06  -0.01  -0.06    -0.10  -0.08   0.00
    10   1     0.16  -0.02  -0.02    -0.31  -0.21   0.03     0.30   0.20  -0.05
    11   1    -0.17   0.19   0.10     0.06  -0.01   0.06    -0.10   0.08   0.00
    12   1    -0.16   0.02  -0.02    -0.31  -0.21  -0.03     0.30   0.20   0.05
    13   1    -0.16  -0.02  -0.02     0.31  -0.21   0.03     0.30  -0.20   0.05
    14   1     0.11  -0.31  -0.15     0.06   0.15   0.06    -0.02   0.31   0.09
    15   1    -0.11  -0.31  -0.15    -0.06   0.15   0.06    -0.02  -0.31  -0.09
    16   1     0.17  -0.19   0.10     0.06  -0.01  -0.06    -0.10   0.08   0.00
    17   1     0.16   0.02  -0.02     0.31  -0.21  -0.03     0.30  -0.20  -0.05
    18   1     0.17   0.19   0.10    -0.06  -0.01   0.06    -0.10  -0.08   0.00
                     19                     20                     21
                      A                      A                      A
 Frequencies --   1159.6136              1181.5119              1263.6862
 Red. masses --      1.2487                 1.6442                 1.3114
 Frc consts  --      0.9893                 1.3523                 1.2339
 IR Inten    --      0.2299                 2.1752                 0.2633
  Atom  AN      X      Y      Z        X      Y      Z        X      Y      Z
     1   6     0.00   0.02   0.07     0.00   0.04   0.07     0.00  -0.02   0.09
     2   6    -0.01  -0.01   0.05     0.01  -0.02   0.10     0.00  -0.03  -0.04
     3   6     0.01  -0.01   0.05    -0.01  -0.02   0.10     0.00  -0.03  -0.04
     4   6     0.00   0.02  -0.07     0.00   0.04  -0.07     0.00   0.02   0.09
     5   6    -0.01  -0.01  -0.05     0.01  -0.02  -0.10     0.00   0.03  -0.04
     6   6     0.01  -0.01  -0.05    -0.01  -0.02  -0.10     0.00   0.03  -0.04
     7   1    -0.16   0.18  -0.10    -0.16  -0.22   0.02    -0.14   0.06  -0.05
     8   1     0.16   0.18  -0.10     0.16  -0.22   0.02     0.14   0.06  -0.05
     9   1    -0.32  -0.23   0.05     0.28   0.10   0.17    -0.24  -0.12  -0.05
    10   1    -0.05   0.11   0.06    -0.12   0.12   0.13    -0.30  -0.23   0.01
    11   1     0.32  -0.23  -0.05    -0.28   0.10  -0.17    -0.24   0.12  -0.05
    12   1    -0.05   0.11  -0.06    -0.12   0.12  -0.13     0.30   0.23   0.01
    13   1     0.05   0.11   0.06     0.12   0.12   0.13     0.30  -0.23   0.01
    14   1    -0.16   0.18   0.10    -0.16  -0.22  -0.02     0.14  -0.06  -0.05
    15   1     0.16   0.18   0.10     0.16  -0.22  -0.02    -0.14  -0.06  -0.05
    16   1     0.32  -0.23   0.05    -0.28   0.10   0.17     0.24  -0.12  -0.05
    17   1     0.05   0.11  -0.06     0.12   0.12  -0.13    -0.30   0.23   0.01
    18   1    -0.32  -0.23  -0.05     0.28   0.10  -0.17     0.24   0.12  -0.05
                     22                     23                     24
                      A                      A                      A
 Frequencies --   1273.8954              1305.5579              1312.2596
 Red. masses --      1.2011                 1.2753                 1.0926
 Frc consts  --      1.1484                 1.2807                 1.1085
 IR Inten    --      0.0000                 0.0000                 0.9480
  Atom  AN      X      Y      Z        X      Y      Z        X      Y      Z
     1   6     0.05   0.00   0.00    -0.02   0.00   0.00    -0.03   0.00   0.00
     2   6     0.05   0.01  -0.01     0.00   0.00  -0.08     0.02  -0.01  -0.03
     3   6     0.05  -0.01   0.01     0.00   0.00   0.08     0.02   0.01   0.03
     4   6    -0.05   0.00   0.00     0.02   0.00   0.00    -0.03   0.00   0.00
     5   6    -0.05  -0.01  -0.01     0.00   0.00  -0.08     0.02  -0.01   0.03
     6   6    -0.05   0.01   0.01     0.00   0.00   0.08     0.02   0.01  -0.03
     7   1     0.06   0.27  -0.09     0.00   0.34  -0.09    -0.04  -0.35   0.10
     8   1     0.06  -0.27   0.09     0.00  -0.34   0.09    -0.04   0.35  -0.10
     9   1     0.29   0.22  -0.02    -0.18  -0.08  -0.09    -0.21  -0.12  -0.05
    10   1     0.12   0.13   0.00    -0.24  -0.02   0.12     0.15   0.17   0.02
    11   1    -0.29   0.22   0.02     0.18  -0.08   0.09    -0.21   0.12  -0.05
    12   1    -0.12  -0.13   0.00     0.24   0.02   0.12     0.15   0.17  -0.02
    13   1     0.12  -0.13   0.00    -0.24   0.02  -0.12     0.15  -0.17  -0.02
    14   1    -0.06  -0.27  -0.09     0.00  -0.34  -0.09    -0.04  -0.35  -0.10
    15   1    -0.06   0.27   0.09     0.00   0.34   0.09    -0.04   0.35   0.10
    16   1     0.29  -0.22   0.02    -0.18   0.08   0.09    -0.21   0.12   0.05
    17   1    -0.12   0.13   0.00     0.24  -0.02  -0.12     0.15  -0.17   0.02
    18   1    -0.29  -0.22  -0.02     0.18   0.08  -0.09    -0.21  -0.12   0.05
                     25                     26                     27
                      A                      A                      A
 Frequencies --   1341.8332              1366.2254              1384.8564
 Red. masses --      1.3269                 1.5091                 1.3682
 Frc consts  --      1.4076                 1.6596                 1.5460
 IR Inten    --      0.2356                 0.0001                 3.1322
  Atom  AN      X      Y      Z        X      Y      Z        X      Y      Z
     1   6     0.00  -0.04   0.02     0.00   0.12  -0.01     0.00   0.02  -0.04
     2   6    -0.06   0.05  -0.01    -0.01   0.06  -0.01    -0.08   0.03   0.00
     3   6     0.06   0.05  -0.01     0.01   0.06  -0.01     0.08   0.03   0.00
     4   6     0.00   0.04   0.02     0.00  -0.12  -0.01     0.00   0.02   0.04
     5   6     0.06  -0.05  -0.01     0.01  -0.06  -0.01    -0.08   0.03   0.00
     6   6    -0.06  -0.05  -0.01    -0.01  -0.06  -0.01     0.08   0.03   0.00
     7   1    -0.02   0.20  -0.07    -0.03  -0.40   0.13     0.05  -0.13   0.05
     8   1     0.02   0.20  -0.07     0.03  -0.40   0.13    -0.05  -0.13   0.05
     9   1     0.34   0.17   0.08     0.09  -0.02   0.07    -0.08  -0.08   0.04
    10   1    -0.18  -0.11   0.03    -0.16  -0.16   0.02    -0.39  -0.21   0.08
    11   1     0.34  -0.17   0.08     0.09   0.02   0.07     0.08  -0.08  -0.04
    12   1     0.18   0.11   0.03     0.16   0.16   0.02    -0.39  -0.21  -0.08
    13   1     0.18  -0.11   0.03     0.16  -0.16   0.02     0.39  -0.21   0.08
    14   1     0.02  -0.20  -0.07     0.03   0.40   0.13     0.05  -0.13  -0.05
    15   1    -0.02  -0.20  -0.07    -0.03   0.40   0.13    -0.06  -0.13  -0.05
    16   1    -0.34   0.17   0.08    -0.09  -0.02   0.07     0.08  -0.08   0.04
    17   1    -0.18   0.11   0.03    -0.16   0.16   0.02     0.39  -0.21  -0.08
    18   1    -0.34  -0.17   0.08    -0.09   0.02   0.07    -0.08  -0.08  -0.04
                     28                     29                     30
                      A                      A                      A
 Frequencies --   1387.1457              1387.1700              1394.4231
 Red. masses --      1.3115                 1.3826                 1.4363
 Frc consts  --      1.4868                 1.5675                 1.6454
 IR Inten    --      0.3297                 3.4987                 0.0000
  Atom  AN      X      Y      Z        X      Y      Z        X      Y      Z
     1   6     0.00   0.11  -0.02    -0.03   0.00   0.00    -0.03   0.00   0.00
     2   6    -0.01  -0.02  -0.02     0.06  -0.06   0.02    -0.09   0.03  -0.01
     3   6     0.01  -0.02  -0.02     0.06   0.06  -0.02    -0.09  -0.03   0.01
     4   6     0.00   0.11   0.02    -0.03   0.00   0.00     0.03   0.00   0.00
     5   6    -0.01  -0.02   0.02     0.06  -0.06  -0.02     0.09  -0.03  -0.01
     6   6     0.01  -0.02   0.02     0.06   0.06   0.02     0.09   0.03   0.01
     7   1    -0.01  -0.37   0.13    -0.04   0.15  -0.05     0.01   0.17  -0.02
     8   1     0.01  -0.37   0.12    -0.04  -0.15   0.05     0.01  -0.17   0.02
     9   1    -0.16  -0.12   0.00    -0.33  -0.15  -0.11    -0.12  -0.10   0.01
    10   1     0.20   0.08  -0.06    -0.23  -0.12   0.03     0.39   0.18  -0.08
    11   1     0.17  -0.13   0.00    -0.33   0.15  -0.11     0.12  -0.10  -0.01
    12   1     0.20   0.08   0.06    -0.23  -0.12  -0.03    -0.39  -0.17  -0.08
    13   1    -0.20   0.07  -0.06    -0.23   0.12  -0.03     0.39  -0.18   0.08
    14   1    -0.01  -0.37  -0.13    -0.04   0.15   0.05    -0.01  -0.17  -0.02
    15   1     0.01  -0.37  -0.12    -0.04  -0.15  -0.05    -0.01   0.17   0.02
    16   1     0.17  -0.13   0.00    -0.33   0.15   0.11    -0.12   0.10  -0.01
    17   1    -0.20   0.07   0.06    -0.23   0.12   0.03    -0.39   0.17   0.08
    18   1    -0.16  -0.12   0.00    -0.33  -0.15   0.11     0.12   0.10   0.01
                     31                     32                     33
                      A                      A                      A
 Frequencies --   1499.1371              1499.6166              1511.5039
 Red. masses --      1.0754                 1.0748                 1.0890
 Frc consts  --      1.4239                 1.4241                 1.4658
 IR Inten    --      0.0599                 0.0000                 1.3209
  Atom  AN      X      Y      Z        X      Y      Z        X      Y      Z
     1   6     0.04   0.00   0.00    -0.05   0.00   0.00     0.00   0.00   0.00
     2   6     0.00  -0.02  -0.02     0.00  -0.02  -0.01     0.02   0.03   0.03
     3   6     0.00   0.02   0.02     0.00   0.02   0.01    -0.02   0.03   0.03
     4   6     0.04   0.00   0.00     0.05   0.00   0.00     0.00   0.00   0.00
     5   6     0.00  -0.02   0.02     0.00   0.02  -0.01     0.02   0.03  -0.03
     6   6     0.00   0.02  -0.02     0.00  -0.02   0.01    -0.02   0.03  -0.03
     7   1    -0.27  -0.06  -0.20     0.33   0.05   0.26     0.00   0.02  -0.01
     8   1    -0.27   0.06   0.20     0.33  -0.05  -0.26     0.00   0.02  -0.01
     9   1    -0.03  -0.06   0.25     0.02   0.04  -0.17    -0.02  -0.05   0.34
    10   1     0.13  -0.22  -0.02     0.07  -0.17  -0.02     0.18  -0.31  -0.04
    11   1    -0.03   0.06   0.25    -0.02   0.04   0.17     0.02  -0.05  -0.34
    12   1     0.13  -0.22   0.02    -0.07   0.17  -0.02     0.18  -0.31   0.04
    13   1     0.13   0.22   0.02     0.07   0.17   0.02    -0.18  -0.31  -0.04
    14   1    -0.26  -0.06   0.20    -0.33  -0.05   0.26     0.00   0.02   0.01
    15   1    -0.26   0.06  -0.20    -0.33   0.05  -0.26     0.00   0.02   0.01
    16   1    -0.03   0.06  -0.25     0.02  -0.04   0.17     0.02  -0.05   0.34
    17   1     0.13   0.22  -0.02    -0.07  -0.17   0.02    -0.18  -0.31   0.04
    18   1    -0.03  -0.06  -0.25    -0.02  -0.04  -0.17    -0.02  -0.05  -0.34
                     34                     35                     36
                      A                      A                      A
 Frequencies --   1514.7017              1522.2971              1536.0114
 Red. masses --      1.1015                 1.0778                 1.0940
 Frc consts  --      1.4890                 1.4716                 1.5208
 IR Inten    --      1.7595                 7.5647                 0.0000
  Atom  AN      X      Y      Z        X      Y      Z        X      Y      Z
     1   6     0.05   0.00   0.00     0.00   0.01   0.00    -0.03   0.00   0.00
     2   6     0.00   0.02   0.02    -0.01  -0.02  -0.03     0.01   0.03   0.02
     3   6     0.00  -0.02  -0.02     0.01  -0.02  -0.03     0.01  -0.03  -0.02
     4   6     0.05   0.00   0.00     0.00  -0.01   0.00     0.03   0.00   0.00
     5   6     0.00   0.02  -0.02     0.01   0.02  -0.03    -0.01  -0.03   0.02
     6   6     0.00  -0.02   0.02    -0.01   0.02  -0.03    -0.01   0.03  -0.02
     7   1    -0.28  -0.06  -0.23     0.00  -0.01   0.00     0.19   0.04   0.16
     8   1    -0.28   0.06   0.23     0.00  -0.01   0.00     0.19  -0.04  -0.16
     9   1     0.05   0.06  -0.23    -0.03  -0.07   0.34    -0.03  -0.05   0.29
    10   1    -0.11   0.21   0.02    -0.18   0.31   0.03    -0.15   0.27   0.03
    11   1     0.05  -0.06  -0.23    -0.03   0.07   0.34     0.03  -0.05  -0.29
    12   1    -0.11   0.21  -0.02     0.18  -0.31   0.03     0.15  -0.27   0.03
    13   1    -0.11  -0.21  -0.02     0.18   0.31   0.03    -0.15  -0.27  -0.03
    14   1    -0.28  -0.06   0.23     0.00   0.01   0.00    -0.19  -0.04   0.16
    15   1    -0.28   0.06  -0.23     0.00   0.01   0.00    -0.19   0.04  -0.16
    16   1     0.05  -0.06   0.23     0.03  -0.07   0.34    -0.03   0.05  -0.29
    17   1    -0.11  -0.21   0.02    -0.18  -0.31   0.03     0.15   0.27  -0.03
    18   1     0.05   0.06   0.23     0.03   0.07   0.34     0.03   0.05   0.29
                     37                     38                     39
                      A                      A                      A
 Frequencies --   3020.2341              3026.7589              3027.9363
 Red. masses --      1.0714                 1.0603                 1.0631
 Frc consts  --      5.7580                 5.7234                 5.7427
 IR Inten    --     24.5445                10.0704                 0.0000
  Atom  AN      X      Y      Z        X      Y      Z        X      Y      Z
     1   6     0.00   0.00  -0.01    -0.03   0.00   0.00     0.03   0.00   0.00
     2   6     0.00  -0.01  -0.04     0.01   0.02   0.02     0.00   0.01   0.03
     3   6     0.00  -0.01  -0.04     0.01  -0.02  -0.02     0.00  -0.01  -0.03
     4   6     0.00   0.00   0.01    -0.03   0.00   0.00    -0.03   0.00   0.00
     5   6     0.00  -0.01   0.04     0.01   0.02  -0.02     0.00  -0.01   0.03
     6   6     0.00  -0.01   0.04     0.01  -0.02   0.02     0.00   0.01  -0.03
     7   1    -0.06   0.02   0.08     0.16  -0.07  -0.22    -0.17   0.07   0.23
     8   1     0.06   0.02   0.08     0.16   0.07   0.22    -0.17  -0.07  -0.23
     9   1    -0.06   0.10   0.03    -0.13   0.22   0.05     0.09  -0.14  -0.03
    10   1     0.10  -0.02   0.46     0.07  -0.02   0.32     0.08  -0.02   0.36
    11   1     0.06   0.10  -0.03    -0.13  -0.22   0.05    -0.09  -0.14   0.03
    12   1     0.10  -0.02  -0.46     0.07  -0.02  -0.31    -0.08   0.02   0.36
    13   1    -0.10  -0.02   0.46     0.07   0.02  -0.32     0.08   0.02  -0.36
    14   1    -0.06   0.02  -0.08     0.16  -0.07   0.22     0.17  -0.07   0.23
    15   1     0.06   0.02  -0.08     0.16   0.07  -0.22     0.17   0.07  -0.23
    16   1     0.06   0.10   0.03    -0.13  -0.22  -0.05     0.09   0.14   0.03
    17   1    -0.10  -0.02  -0.46     0.07   0.02   0.32    -0.08  -0.02  -0.36
    18   1    -0.06   0.10  -0.03    -0.13   0.22  -0.05    -0.09   0.14  -0.03
                     40                     41                     42
                      A                      A                      A
 Frequencies --   3033.4763              3038.4602              3038.9692
 Red. masses --      1.0630                 1.0633                 1.0687
 Frc consts  --      5.7631                 5.7836                 5.8152
 IR Inten    --     56.4989                71.2955                 0.0007
  Atom  AN      X      Y      Z        X      Y      Z        X      Y      Z
     1   6     0.00   0.00  -0.01    -0.04   0.00   0.00    -0.04   0.00   0.00
     2   6     0.01   0.02   0.03     0.00  -0.01  -0.02    -0.01   0.00   0.02
     3   6    -0.01   0.02   0.03     0.00   0.01   0.02    -0.01   0.00  -0.02
     4   6     0.00   0.00  -0.01    -0.04   0.00   0.00     0.04   0.00   0.00
     5   6    -0.01  -0.02   0.03     0.00  -0.01   0.02     0.01   0.00   0.03
     6   6     0.01  -0.02   0.03     0.00   0.01  -0.02     0.01   0.00  -0.03
     7   1    -0.07   0.02   0.08     0.23  -0.10  -0.32     0.23  -0.10  -0.31
     8   1     0.07   0.02   0.08     0.23   0.10   0.32     0.23   0.10   0.31
     9   1    -0.14   0.24   0.06     0.05  -0.09  -0.02     0.00   0.00  -0.01
    10   1    -0.08   0.02  -0.39    -0.05   0.01  -0.26     0.06  -0.01   0.30
    11   1    -0.14  -0.24   0.06     0.05   0.09  -0.02     0.00   0.00   0.01
    12   1     0.08  -0.02  -0.39    -0.05   0.01   0.26    -0.06   0.01   0.30
    13   1     0.08   0.02  -0.39    -0.05  -0.01   0.26     0.06   0.01  -0.30
    14   1     0.07  -0.02   0.08     0.23  -0.10   0.32    -0.22   0.10  -0.30
    15   1    -0.07  -0.02   0.08     0.23   0.10  -0.32    -0.22  -0.10   0.30
    16   1     0.14   0.24   0.06     0.05   0.09   0.02     0.00   0.00   0.01
    17   1    -0.08  -0.02  -0.39    -0.05  -0.01  -0.26    -0.06  -0.01  -0.30
    18   1     0.14  -0.24   0.06     0.05  -0.09   0.02     0.00   0.00  -0.01
                     43                     44                     45
                      A                      A                      A
 Frequencies --   3062.3884              3065.0438              3075.4914
 Red. masses --      1.1024                 1.0948                 1.1028
 Frc consts  --      6.0911                 6.0597                 6.1456
 IR Inten    --     10.0111                46.5612                62.2049
  Atom  AN      X      Y      Z        X      Y      Z        X      Y      Z
     1   6     0.00  -0.01  -0.05     0.00  -0.01  -0.04     0.01   0.00   0.00
     2   6    -0.02  -0.02   0.01     0.02   0.03  -0.01     0.02   0.03  -0.03
     3   6     0.02  -0.02   0.01    -0.02   0.03  -0.01     0.02  -0.03   0.03
     4   6     0.00   0.01  -0.05     0.00  -0.01   0.04     0.01   0.00   0.00
     5   6     0.02   0.02   0.01     0.02   0.03   0.01     0.02   0.03   0.03
     6   6    -0.02   0.02   0.01    -0.02   0.03   0.01     0.02  -0.03  -0.03
     7   1    -0.22   0.09   0.28    -0.21   0.08   0.26    -0.05   0.02   0.06
     8   1     0.22   0.09   0.28     0.20   0.08   0.26    -0.05  -0.02  -0.06
     9   1     0.16  -0.27  -0.05     0.19  -0.31  -0.06    -0.21   0.35   0.07
    10   1    -0.02   0.00  -0.12     0.00   0.00   0.01    -0.05   0.00  -0.26
    11   1     0.16   0.27  -0.05    -0.19  -0.31   0.06    -0.21  -0.35   0.07
    12   1     0.02   0.00  -0.12     0.00   0.00  -0.01    -0.05   0.00   0.26
    13   1     0.02   0.00  -0.12     0.00   0.00   0.01    -0.05   0.00   0.26
    14   1     0.22  -0.09   0.28    -0.20   0.08  -0.26    -0.05   0.02  -0.06
    15   1    -0.22  -0.09   0.28     0.20   0.08  -0.26    -0.05  -0.02   0.06
    16   1    -0.16  -0.27  -0.05    -0.19  -0.31  -0.06    -0.21  -0.35  -0.07
    17   1    -0.02   0.00  -0.12     0.00   0.00  -0.01    -0.05   0.00  -0.26
    18   1    -0.16   0.27  -0.05     0.19  -0.31   0.06    -0.21   0.35  -0.07
                     46                     47                     48
                      A                      A                      A
 Frequencies --   3079.3104              3084.8594              3092.0192
 Red. masses --      1.0945                 1.1026                 1.1054
 Frc consts  --      6.1145                 6.1824                 6.2266
 IR Inten    --      0.0000                71.1540               121.5212
  Atom  AN      X      Y      Z        X      Y      Z        X      Y      Z
     1   6     0.01   0.00   0.00     0.00  -0.01  -0.04     0.00   0.01   0.04
     2   6    -0.02  -0.03   0.02    -0.02  -0.02   0.02    -0.02  -0.02   0.03
     3   6    -0.02   0.03  -0.02     0.02  -0.02   0.02     0.02  -0.02   0.03
     4   6    -0.01   0.00   0.00     0.00  -0.01   0.04     0.00  -0.01   0.04
     5   6     0.02   0.03   0.02    -0.02  -0.02  -0.02     0.02   0.02   0.03
     6   6     0.02  -0.03  -0.02     0.02  -0.02  -0.02    -0.02   0.02   0.03
     7   1    -0.06   0.03   0.08    -0.21   0.08   0.26     0.19  -0.07  -0.24
     8   1    -0.06  -0.03  -0.08     0.21   0.08   0.26    -0.19  -0.07  -0.24
     9   1    -0.24   0.40   0.08    -0.16   0.27   0.05     0.13  -0.22  -0.04
    10   1     0.02   0.00   0.13    -0.03   0.00  -0.15    -0.05   0.00  -0.27
    11   1     0.24   0.40  -0.08     0.16   0.27  -0.05     0.13   0.22  -0.04
    12   1    -0.02   0.00   0.13    -0.03   0.00   0.15     0.05   0.00  -0.27
    13   1     0.02   0.00  -0.13     0.03   0.00  -0.15     0.05   0.00  -0.27
    14   1     0.06  -0.03   0.08    -0.21   0.08  -0.26    -0.19   0.07  -0.24
    15   1     0.06   0.03  -0.08     0.21   0.08  -0.26     0.19   0.07  -0.24
    16   1    -0.24  -0.40  -0.08     0.16   0.27   0.05    -0.13  -0.22  -0.04
    17   1    -0.02   0.00  -0.13     0.03   0.00   0.15    -0.05   0.00  -0.27
    18   1     0.24  -0.40   0.08    -0.16   0.27  -0.05    -0.13   0.22  -0.04

 -------------------
 - Thermochemistry -
 -------------------
 Temperature   298.150 Kelvin.  Pressure   1.00000 Atm.
 Atom     1 has atomic number  6 and mass  12.00000
 Atom     2 has atomic number  6 and mass  12.00000
 Atom     3 has atomic number  6 and mass  12.00000
 Atom     4 has atomic number  6 and mass  12.00000
 Atom     5 has atomic number  6 and mass  12.00000
 Atom     6 has atomic number  6 and mass  12.00000
 Atom     7 has atomic number  1 and mass   1.00783
 Atom     8 has atomic number  1 and mass   1.00783
 Atom     9 has atomic number  1 and mass   1.00783
 Atom    10 has atomic number  1 and mass   1.00783
 Atom    11 has atomic number  1 and mass   1.00783
 Atom    12 has atomic number  1 and mass   1.00783
 Atom    13 has atomic number  1 and mass   1.00783
 Atom    14 has atomic number  1 and mass   1.00783
 Atom    15 has atomic number  1 and mass   1.00783
 Atom    16 has atomic number  1 and mass   1.00783
 Atom    17 has atomic number  1 and mass   1.00783
 Atom    18 has atomic number  1 and mass   1.00783
 Molecular mass:    84.09390 amu.
 Principal axes and moments of inertia in atomic units:
                           1         2         3
     Eigenvalues --   412.48676 435.37039 713.54699
           X            1.00000   0.00001   0.00000
           Y           -0.00001   1.00000  -0.00002
           Z            0.00000   0.00002   1.00000
 This molecule is an asymmetric top.
 Rotational symmetry number  1.
 Rotational temperatures (Kelvin)      0.20998     0.19894     0.12138
 Rotational constants (GHZ):           4.37527     4.14530     2.52925
 Zero-point vibrational energy     448249.3 (Joules/Mol)
                                  107.13414 (Kcal/Mol)
 Warning -- explicit consideration of   6 degrees of freedom as
           vibrations may cause significant error
 Vibrational temperatures:    172.71   351.13   415.03   627.70   674.40
          (Kelvin)            810.55  1113.27  1132.04  1163.98  1248.60
                             1262.96  1311.12  1370.21  1476.07  1493.67
                             1527.91  1589.24  1618.18  1668.42  1699.93
                             1818.16  1832.85  1878.40  1888.05  1930.60
                             1965.69  1992.50  1995.79  1995.83  2006.26
                             2156.92  2157.61  2174.71  2179.32  2190.24
                             2209.97  4345.44  4354.83  4356.52  4364.49
                             4371.66  4372.39  4406.09  4409.91  4424.94
                             4430.44  4438.42  4448.72
 
 Zero-point correction=                           0.170729 (Hartree/Particle)
 Thermal correction to Energy=                    0.176657
 Thermal correction to Enthalpy=                  0.177601
 Thermal correction to Gibbs Free Energy=         0.141509
 Sum of electronic and zero-point Energies=           -235.728812
 Sum of electronic and thermal Energies=              -235.722885
 Sum of electronic and thermal Enthalpies=            -235.721940
 Sum of electronic and thermal Free Energies=         -235.758032
 
                     E (Thermal)             CV                S
                      KCal/Mol        Cal/Mol-Kelvin    Cal/Mol-Kelvin
 Total                  110.854             22.901             75.962
 Electronic               0.000              0.000              0.000
 Translational            0.889              2.981             39.202
 Rotational               0.889              2.981             26.352
 Vibrational            109.076             16.940             10.408
 Vibration     1          0.609              1.933              3.100
 Vibration     2          0.659              1.773              1.773
 Vibration     3          0.685              1.695              1.483
 Vibration     4          0.797              1.391              0.838
 Vibration     5          0.826              1.319              0.741
 Vibration     6          0.919              1.111              0.517
                       Q            Log10(Q)             Ln(Q)
 Total Bot       0.813692D-65        -65.089540       -149.874205
 Total V=0       0.275574D+14         13.440238         30.947291
 Vib (Bot)       0.209491D-77        -77.678834       -178.862126
 Vib (Bot)    1  0.170243D+01          0.231070          0.532059
 Vib (Bot)    2  0.801971D+00         -0.095841         -0.220682
 Vib (Bot)    3  0.663491D+00         -0.178165         -0.410241
 Vib (Bot)    4  0.397420D+00         -0.400750         -0.922762
 Vib (Bot)    5  0.360235D+00         -0.443414         -1.020997
 Vib (Bot)    6  0.274983D+00         -0.560695         -1.291047
 Vib (V=0)       0.709486D+01          0.850944          1.959370
 Vib (V=0)    1  0.227434D+01          0.356855          0.821690
 Vib (V=0)    2  0.144507D+01          0.159889          0.368158
 Vib (V=0)    3  0.133079D+01          0.124111          0.285776
 Vib (V=0)    4  0.113870D+01          0.056411          0.129891
 Vib (V=0)    5  0.111625D+01          0.047763          0.109979
 Vib (V=0)    6  0.107063D+01          0.029638          0.068245
 Electronic      0.100000D+01          0.000000          0.000000
 Translational   0.303111D+08          7.481602         17.227025
 Rotational      0.128142D+06          5.107692         11.760896
 ***** Axes restored to original set *****
 -------------------------------------------------------------------
 Center     Atomic                   Forces (Hartrees/Bohr)
 Number     Number              X              Y              Z
 -------------------------------------------------------------------
      1        6           0.000004356    0.000000158    0.000000781
      2        6          -0.000011896   -0.000009997   -0.000034320
      3        6          -0.000011980    0.000009574    0.000034442
      4        6          -0.000004089   -0.000000119    0.000000226
      5        6           0.000011513    0.000009026   -0.000033872
      6        6           0.000011820   -0.000008628    0.000033357
      7        1           0.000011180    0.000001021   -0.000007144
      8        1           0.000010615   -0.000001287    0.000006495
      9        1          -0.000009126    0.000024922   -0.000002072
     10        1           0.000002554    0.000006852    0.000007925
     11        1           0.000008995    0.000025045    0.000002450
     12        1          -0.000002305   -0.000006726    0.000008310
     13        1           0.000002670   -0.000006619   -0.000008009
     14        1          -0.000011148   -0.000000966   -0.000006878
     15        1          -0.000010840    0.000000829    0.000006528
     16        1          -0.000008764   -0.000024800    0.000002441
     17        1          -0.000002309    0.000006657   -0.000008142
     18        1           0.000008755   -0.000024941   -0.000002520
 -------------------------------------------------------------------
 Cartesian Forces:  Max     0.000034442 RMS     0.000013281
 FormGI is forming the generalized inverse of G from B-inverse, IUseBI=4.
 Leave Link  716 at Wed Apr 20 15:09:03 2022, MaxMem=  2621440000 cpu:         0.8
 (Enter /mnt/opt/groups/app-gaussian//g09/l103.exe)

 GradGradGradGradGradGradGradGradGradGradGradGradGradGradGradGradGradGrad
 Berny optimization.
 Red2BG is reusing G-inverse.
 Internal  Forces:  Max     0.000019977 RMS     0.000009239
 Search for a local minimum.
 Step number   1 out of a maximum of    2
 All quantities printed in internal units (Hartrees-Bohrs-Radians)
 Second derivative matrix not updated -- analytic derivatives used.
 ITU=  0
     Eigenvalues ---    0.00109   0.00210   0.00699   0.01482   0.01857
     Eigenvalues ---    0.03480   0.03781   0.03911   0.03940   0.03942
     Eigenvalues ---    0.04052   0.04079   0.04309   0.04814   0.05199
     Eigenvalues ---    0.06332   0.06454   0.06930   0.07085   0.07197
     Eigenvalues ---    0.07361   0.07605   0.09075   0.09609   0.10336
     Eigenvalues ---    0.10476   0.10621   0.20027   0.20710   0.21343
     Eigenvalues ---    0.23542   0.24990   0.25281   0.26221   0.28601
     Eigenvalues ---    0.29045   0.32467   0.32499   0.32639   0.32715
     Eigenvalues ---    0.32809   0.33110   0.33350   0.33371   0.33459
     Eigenvalues ---    0.33627   0.33693   0.34048
 Angle between quadratic step and forces=  40.27 degrees.
 Linear search not attempted -- first point.
 Iteration  1 RMS(Cart)=  0.00016435 RMS(Int)=  0.00000003
 Iteration  2 RMS(Cart)=  0.00000004 RMS(Int)=  0.00000002
 ITry= 1 IFail=0 DXMaxC= 5.21D-04 DCOld= 1.00D+10 DXMaxT= 3.00D-01 DXLimC= 3.00D+00 Rises=F
 Variable       Old X    -DE/DX   Delta X   Delta X   Delta X     New X
                                 (Linear)    (Quad)   (Total)
    R1        2.92559  -0.00001   0.00000   0.00000   0.00000   2.92559
    R2        2.92559  -0.00001   0.00000  -0.00001  -0.00001   2.92559
    R3        2.07223   0.00000   0.00000  -0.00001  -0.00001   2.07222
    R4        2.07223   0.00000   0.00000  -0.00001  -0.00001   2.07222
    R5        2.92558  -0.00001   0.00000   0.00000   0.00000   2.92559
    R6        2.89967   0.00001   0.00000  -0.00002  -0.00002   2.89965
    R7        2.07059  -0.00002   0.00000  -0.00005  -0.00005   2.07055
    R8        2.07490   0.00001   0.00000   0.00001   0.00001   2.07491
    R9        2.92559  -0.00001   0.00000   0.00000   0.00000   2.92559
   R10        2.89967   0.00001   0.00000  -0.00002  -0.00002   2.89965
   R11        2.07490   0.00001   0.00000   0.00001   0.00001   2.07491
   R12        2.07059  -0.00002   0.00000  -0.00005  -0.00005   2.07055
   R13        2.07223   0.00000   0.00000  -0.00001  -0.00001   2.07222
   R14        2.07223   0.00000   0.00000  -0.00001  -0.00001   2.07222
   R15        2.07059  -0.00002   0.00000  -0.00005  -0.00005   2.07055
   R16        2.07490   0.00001   0.00000   0.00001   0.00001   2.07491
   R17        2.07059  -0.00002   0.00000  -0.00004  -0.00004   2.07055
   R18        2.07490   0.00001   0.00000   0.00001   0.00001   2.07491
    A1        1.95587   0.00002   0.00000   0.00013   0.00013   1.95601
    A2        1.90789   0.00000   0.00000  -0.00006  -0.00006   1.90783
    A3        1.91709  -0.00001   0.00000  -0.00006  -0.00006   1.91703
    A4        1.91711  -0.00001   0.00000  -0.00008  -0.00008   1.91703
    A5        1.90788   0.00000   0.00000  -0.00005  -0.00005   1.90783
    A6        1.85529   0.00001   0.00000   0.00013   0.00013   1.85541
    A7        1.93554  -0.00002   0.00000  -0.00018  -0.00018   1.93536
    A8        1.92413  -0.00001   0.00000  -0.00023  -0.00023   1.92390
    A9        1.91720   0.00001   0.00000   0.00013   0.00013   1.91734
   A10        1.93552   0.00001   0.00000   0.00015   0.00015   1.93568
   A11        1.89667   0.00001   0.00000   0.00011   0.00011   1.89678
   A12        1.85276   0.00000   0.00000   0.00004   0.00004   1.85280
   A13        1.93555  -0.00002   0.00000  -0.00019  -0.00019   1.93536
   A14        1.91720   0.00001   0.00000   0.00014   0.00014   1.91734
   A15        1.92414  -0.00001   0.00000  -0.00023  -0.00023   1.92390
   A16        1.89667   0.00001   0.00000   0.00011   0.00011   1.89678
   A17        1.93553   0.00001   0.00000   0.00015   0.00015   1.93568
   A18        1.85277   0.00000   0.00000   0.00004   0.00004   1.85280
   A19        1.95587   0.00002   0.00000   0.00014   0.00014   1.95601
   A20        1.90789   0.00000   0.00000  -0.00006  -0.00006   1.90783
   A21        1.91710  -0.00001   0.00000  -0.00007  -0.00007   1.91703
   A22        1.91711  -0.00001   0.00000  -0.00008  -0.00008   1.91703
   A23        1.90788   0.00000   0.00000  -0.00005  -0.00005   1.90783
   A24        1.85528   0.00001   0.00000   0.00013   0.00013   1.85541
   A25        1.93554  -0.00002   0.00000  -0.00018  -0.00018   1.93536
   A26        1.92413  -0.00001   0.00000  -0.00023  -0.00023   1.92390
   A27        1.91720   0.00001   0.00000   0.00013   0.00013   1.91734
   A28        1.93553   0.00001   0.00000   0.00015   0.00015   1.93568
   A29        1.89668   0.00001   0.00000   0.00010   0.00010   1.89678
   A30        1.85277   0.00000   0.00000   0.00004   0.00004   1.85280
   A31        1.93555  -0.00002   0.00000  -0.00019  -0.00019   1.93536
   A32        1.92414  -0.00001   0.00000  -0.00023  -0.00023   1.92390
   A33        1.91720   0.00001   0.00000   0.00014   0.00014   1.91734
   A34        1.93552   0.00001   0.00000   0.00016   0.00016   1.93568
   A35        1.89667   0.00001   0.00000   0.00011   0.00011   1.89678
   A36        1.85277   0.00000   0.00000   0.00004   0.00004   1.85280
    D1       -0.54041  -0.00001   0.00000  -0.00005  -0.00005  -0.54046
    D2       -2.69091   0.00000   0.00000   0.00003   0.00003  -2.69087
    D3        1.55648   0.00000   0.00000   0.00004   0.00004   1.55652
    D4       -2.66998  -0.00001   0.00000   0.00000   0.00000  -2.66998
    D5        1.46270   0.00000   0.00000   0.00009   0.00009   1.46280
    D6       -0.57310   0.00000   0.00000   0.00010   0.00010  -0.57299
    D7        1.58387  -0.00001   0.00000  -0.00008  -0.00008   1.58379
    D8       -0.56663   0.00000   0.00000   0.00001   0.00001  -0.56662
    D9       -2.60243   0.00000   0.00000   0.00002   0.00002  -2.60241
   D10       -0.54027  -0.00001   0.00000  -0.00019  -0.00019  -0.54046
   D11       -2.69077   0.00000   0.00000  -0.00010  -0.00010  -2.69087
   D12        1.55661   0.00000   0.00000  -0.00008  -0.00008   1.55652
   D13        1.58403  -0.00001   0.00000  -0.00024  -0.00024   1.58379
   D14       -0.56648  -0.00001   0.00000  -0.00014  -0.00014  -0.56662
   D15       -2.60228   0.00000   0.00000  -0.00013  -0.00013  -2.60241
   D16       -2.66982  -0.00001   0.00000  -0.00016  -0.00016  -2.66998
   D17        1.46287   0.00000   0.00000  -0.00007  -0.00007   1.46280
   D18       -0.57294   0.00000   0.00000  -0.00006  -0.00006  -0.57299
   D19       -0.54039  -0.00001   0.00000  -0.00007  -0.00007  -0.54046
   D20       -2.66996  -0.00001   0.00000  -0.00002  -0.00002  -2.66998
   D21        1.58389  -0.00001   0.00000  -0.00010  -0.00010   1.58379
   D22       -2.69090   0.00000   0.00000   0.00002   0.00002  -2.69087
   D23        1.46272   0.00000   0.00000   0.00008   0.00008   1.46280
   D24       -0.56662   0.00000   0.00000   0.00000   0.00000  -0.56662
   D25        1.55649   0.00000   0.00000   0.00003   0.00003   1.55652
   D26       -0.57308   0.00000   0.00000   0.00009   0.00009  -0.57299
   D27       -2.60242   0.00000   0.00000   0.00001   0.00001  -2.60241
   D28        1.12270   0.00001   0.00000   0.00016   0.00016   1.12286
   D29       -3.01655   0.00000   0.00000  -0.00016  -0.00016  -3.01671
   D30       -0.98636   0.00001   0.00000   0.00004   0.00004  -0.98632
   D31       -3.01655   0.00000   0.00000  -0.00015  -0.00015  -3.01671
   D32       -0.87263  -0.00002   0.00000  -0.00047  -0.00047  -0.87310
   D33        1.15757  -0.00001   0.00000  -0.00028  -0.00028   1.15729
   D34       -0.98636   0.00001   0.00000   0.00004   0.00004  -0.98632
   D35        1.15757  -0.00001   0.00000  -0.00028  -0.00028   1.15729
   D36       -3.09542   0.00000   0.00000  -0.00008  -0.00008  -3.09550
   D37       -0.54029  -0.00001   0.00000  -0.00017  -0.00017  -0.54046
   D38        1.58400  -0.00001   0.00000  -0.00021  -0.00021   1.58379
   D39       -2.66985  -0.00001   0.00000  -0.00013  -0.00013  -2.66998
   D40        1.55658   0.00000   0.00000  -0.00006  -0.00006   1.55652
   D41       -2.60231   0.00000   0.00000  -0.00010  -0.00010  -2.60241
   D42       -0.57297   0.00000   0.00000  -0.00002  -0.00002  -0.57299
   D43       -2.69081   0.00000   0.00000  -0.00007  -0.00007  -2.69087
   D44       -0.56651   0.00000   0.00000  -0.00011  -0.00011  -0.56662
   D45        1.46283   0.00000   0.00000  -0.00003  -0.00003   1.46280
   D46        1.12272   0.00001   0.00000   0.00015   0.00015   1.12286
   D47       -3.01655   0.00000   0.00000  -0.00016  -0.00016  -3.01671
   D48       -0.98635   0.00001   0.00000   0.00003   0.00003  -0.98632
   D49       -0.98634   0.00001   0.00000   0.00002   0.00002  -0.98632
   D50        1.15758  -0.00001   0.00000  -0.00029  -0.00029   1.15729
   D51       -3.09540   0.00000   0.00000  -0.00010  -0.00010  -3.09550
   D52       -3.01653   0.00000   0.00000  -0.00018  -0.00018  -3.01671
   D53       -0.87261  -0.00002   0.00000  -0.00049  -0.00049  -0.87310
   D54        1.15759  -0.00001   0.00000  -0.00030  -0.00030   1.15729
         Item               Value     Threshold  Converged?
 Maximum Force            0.000020     0.000450     YES
 RMS     Force            0.000009     0.000300     YES
 Maximum Displacement     0.000521     0.001800     YES
 RMS     Displacement     0.000164     0.001200     YES
 Predicted change in Energy=-5.187563D-08
 Optimization completed.
    -- Stationary point found.
                           ----------------------------
                           !   Optimized Parameters   !
                           ! (Angstroms and Degrees)  !
 --------------------------                            --------------------------
 ! Name  Definition              Value          Derivative Info.                !
 --------------------------------------------------------------------------------
 ! R1    R(1,5)                  1.5482         -DE/DX =    0.0                 !
 ! R2    R(1,6)                  1.5482         -DE/DX =    0.0                 !
 ! R3    R(1,7)                  1.0966         -DE/DX =    0.0                 !
 ! R4    R(1,8)                  1.0966         -DE/DX =    0.0                 !
 ! R5    R(2,4)                  1.5482         -DE/DX =    0.0                 !
 ! R6    R(2,6)                  1.5344         -DE/DX =    0.0                 !
 ! R7    R(2,11)                 1.0957         -DE/DX =    0.0                 !
 ! R8    R(2,13)                 1.098          -DE/DX =    0.0                 !
 ! R9    R(3,4)                  1.5482         -DE/DX =    0.0                 !
 ! R10   R(3,5)                  1.5344         -DE/DX =    0.0                 !
 ! R11   R(3,10)                 1.098          -DE/DX =    0.0                 !
 ! R12   R(3,18)                 1.0957         -DE/DX =    0.0                 !
 ! R13   R(4,14)                 1.0966         -DE/DX =    0.0                 !
 ! R14   R(4,15)                 1.0966         -DE/DX =    0.0                 !
 ! R15   R(5,16)                 1.0957         -DE/DX =    0.0                 !
 ! R16   R(5,17)                 1.098          -DE/DX =    0.0                 !
 ! R17   R(6,9)                  1.0957         -DE/DX =    0.0                 !
 ! R18   R(6,12)                 1.098          -DE/DX =    0.0                 !
 ! A1    A(5,1,6)              112.0634         -DE/DX =    0.0                 !
 ! A2    A(5,1,7)              109.3142         -DE/DX =    0.0                 !
 ! A3    A(5,1,8)              109.8414         -DE/DX =    0.0                 !
 ! A4    A(6,1,7)              109.8425         -DE/DX =    0.0                 !
 ! A5    A(6,1,8)              109.3137         -DE/DX =    0.0                 !
 ! A6    A(7,1,8)              106.3            -DE/DX =    0.0                 !
 ! A7    A(4,2,6)              110.8985         -DE/DX =    0.0                 !
 ! A8    A(4,2,11)             110.2448         -DE/DX =    0.0                 !
 ! A9    A(4,2,13)             109.8476         -DE/DX =    0.0                 !
 ! A10   A(6,2,11)             110.8974         -DE/DX =    0.0                 !
 ! A11   A(6,2,13)             108.6714         -DE/DX =    0.0                 !
 ! A12   A(11,2,13)            106.1556         -DE/DX =    0.0                 !
 ! A13   A(4,3,5)              110.8986         -DE/DX =    0.0                 !
 ! A14   A(4,3,10)             109.8473         -DE/DX =    0.0                 !
 ! A15   A(4,3,18)             110.2449         -DE/DX =    0.0                 !
 ! A16   A(5,3,10)             108.6711         -DE/DX =    0.0                 !
 ! A17   A(5,3,18)             110.8977         -DE/DX =    0.0                 !
 ! A18   A(10,3,18)            106.1557         -DE/DX =    0.0                 !
 ! A19   A(2,4,3)              112.0632         -DE/DX =    0.0                 !
 ! A20   A(2,4,14)             109.314          -DE/DX =    0.0                 !
 ! A21   A(2,4,15)             109.8419         -DE/DX =    0.0                 !
 ! A22   A(3,4,14)             109.8424         -DE/DX =    0.0                 !
 ! A23   A(3,4,15)             109.3137         -DE/DX =    0.0                 !
 ! A24   A(14,4,15)            106.3            -DE/DX =    0.0                 !
 ! A25   A(1,5,3)              110.898          -DE/DX =    0.0                 !
 ! A26   A(1,5,16)             110.2445         -DE/DX =    0.0                 !
 ! A27   A(1,5,17)             109.8477         -DE/DX =    0.0                 !
 ! A28   A(3,5,16)             110.8976         -DE/DX =    0.0                 !
 ! A29   A(3,5,17)             108.6718         -DE/DX =    0.0                 !
 ! A30   A(16,5,17)            106.1557         -DE/DX =    0.0                 !
 ! A31   A(1,6,2)              110.8986         -DE/DX =    0.0                 !
 ! A32   A(1,6,9)              110.2449         -DE/DX =    0.0                 !
 ! A33   A(1,6,12)             109.8474         -DE/DX =    0.0                 !
 ! A34   A(2,6,9)              110.8972         -DE/DX =    0.0                 !
 ! A35   A(2,6,12)             108.6714         -DE/DX =    0.0                 !
 ! A36   A(9,6,12)             106.1558         -DE/DX =    0.0                 !
 ! D1    D(6,1,5,3)            -30.9631         -DE/DX =    0.0                 !
 ! D2    D(6,1,5,16)          -154.1777         -DE/DX =    0.0                 !
 ! D3    D(6,1,5,17)            89.1796         -DE/DX =    0.0                 !
 ! D4    D(7,1,5,3)           -152.9787         -DE/DX =    0.0                 !
 ! D5    D(7,1,5,16)            83.8067         -DE/DX =    0.0                 !
 ! D6    D(7,1,5,17)           -32.836          -DE/DX =    0.0                 !
 ! D7    D(8,1,5,3)             90.7489         -DE/DX =    0.0                 !
 ! D8    D(8,1,5,16)           -32.4657         -DE/DX =    0.0                 !
 ! D9    D(8,1,5,17)          -149.1084         -DE/DX =    0.0                 !
 ! D10   D(5,1,6,2)            -30.9553         -DE/DX =    0.0                 !
 ! D11   D(5,1,6,9)           -154.17           -DE/DX =    0.0                 !
 ! D12   D(5,1,6,12)            89.1871         -DE/DX =    0.0                 !
 ! D13   D(7,1,6,2)             90.758          -DE/DX =    0.0                 !
 ! D14   D(7,1,6,9)            -32.4567         -DE/DX =    0.0                 !
 ! D15   D(7,1,6,12)          -149.0996         -DE/DX =    0.0                 !
 ! D16   D(8,1,6,2)           -152.9693         -DE/DX =    0.0                 !
 ! D17   D(8,1,6,9)             83.816          -DE/DX =    0.0                 !
 ! D18   D(8,1,6,12)           -32.8269         -DE/DX =    0.0                 !
 ! D19   D(6,2,4,3)            -30.9623         -DE/DX =    0.0                 !
 ! D20   D(6,2,4,14)          -152.9775         -DE/DX =    0.0                 !
 ! D21   D(6,2,4,15)            90.75           -DE/DX =    0.0                 !
 ! D22   D(11,2,4,3)          -154.1771         -DE/DX =    0.0                 !
 ! D23   D(11,2,4,14)           83.8077         -DE/DX =    0.0                 !
 ! D24   D(11,2,4,15)          -32.4649         -DE/DX =    0.0                 !
 ! D25   D(13,2,4,3)            89.1802         -DE/DX =    0.0                 !
 ! D26   D(13,2,4,14)          -32.835          -DE/DX =    0.0                 !
 ! D27   D(13,2,4,15)         -149.1075         -DE/DX =    0.0                 !
 ! D28   D(4,2,6,1)             64.3261         -DE/DX =    0.0                 !
 ! D29   D(4,2,6,9)           -172.8358         -DE/DX =    0.0                 !
 ! D30   D(4,2,6,12)           -56.5142         -DE/DX =    0.0                 !
 ! D31   D(11,2,6,1)          -172.8359         -DE/DX =    0.0                 !
 ! D32   D(11,2,6,9)           -49.9977         -DE/DX =    0.0                 !
 ! D33   D(11,2,6,12)           66.3239         -DE/DX =    0.0                 !
 ! D34   D(13,2,6,1)           -56.5143         -DE/DX =    0.0                 !
 ! D35   D(13,2,6,9)            66.3238         -DE/DX =    0.0                 !
 ! D36   D(13,2,6,12)         -177.3546         -DE/DX =    0.0                 !
 ! D37   D(5,3,4,2)            -30.9564         -DE/DX =    0.0                 !
 ! D38   D(5,3,4,14)            90.7565         -DE/DX =    0.0                 !
 ! D39   D(5,3,4,15)          -152.9709         -DE/DX =    0.0                 !
 ! D40   D(10,3,4,2)            89.1856         -DE/DX =    0.0                 !
 ! D41   D(10,3,4,14)         -149.1016         -DE/DX =    0.0                 !
 ! D42   D(10,3,4,15)          -32.8289         -DE/DX =    0.0                 !
 ! D43   D(18,3,4,2)          -154.1718         -DE/DX =    0.0                 !
 ! D44   D(18,3,4,14)          -32.4589         -DE/DX =    0.0                 !
 ! D45   D(18,3,4,15)           83.8137         -DE/DX =    0.0                 !
 ! D46   D(4,3,5,1)             64.3271         -DE/DX =    0.0                 !
 ! D47   D(4,3,5,16)          -172.8354         -DE/DX =    0.0                 !
 ! D48   D(4,3,5,17)           -56.5134         -DE/DX =    0.0                 !
 ! D49   D(10,3,5,1)           -56.5128         -DE/DX =    0.0                 !
 ! D50   D(10,3,5,16)           66.3247         -DE/DX =    0.0                 !
 ! D51   D(10,3,5,17)         -177.3533         -DE/DX =    0.0                 !
 ! D52   D(18,3,5,1)          -172.8344         -DE/DX =    0.0                 !
 ! D53   D(18,3,5,16)          -49.9969         -DE/DX =    0.0                 !
 ! D54   D(18,3,5,17)           66.3251         -DE/DX =    0.0                 !
 --------------------------------------------------------------------------------
 GradGradGradGradGradGradGradGradGradGradGradGradGradGradGradGradGradGrad

 Leave Link  103 at Wed Apr 20 15:09:05 2022, MaxMem=  2621440000 cpu:        24.8
 (Enter /mnt/opt/groups/app-gaussian//g09/l9999.exe)
 1\1\GINC-WN26084\Freq\RB3LYP\6-31G(d,p)\C6H12\PWASIUK\20-Apr-2022\0\\#
 P Geom=AllCheck Guess=TCheck SCRF=Check GenChk RB3LYP/6-31G(d,p) Freq\
 \Title Card Required\\0,1\C,-1.5276694554,0.000566113,0.0000329178\C,0
 .662205587,-1.2245775444,-0.3867054503\C,0.6631049486,1.2241049782,0.3
 866721128\C,1.5276638981,-0.0005668874,0.0000177622\C,-0.6622124848,1.
 2245882802,-0.3866600922\C,-0.6631111963,-1.2241281042,0.3866284906\H,
 -2.1854693648,-0.257937012,-0.8383893475\H,-2.1851499724,0.2595887763,
 0.8385463563\H,-1.2190384642,-2.1516525802,0.2099203793\H,0.442589708,
 1.2001717541,1.4620253519\H,1.2174503342,-2.1525300224,-0.2100953286\H
 ,-0.44260037,-1.2002525653,1.4619828912\H,0.4417134171,-1.2004299353,-
 1.4620582973\H,2.1854423709,0.2579711649,-0.8384111201\H,2.1851665403,
 -0.2596103756,0.8385073627\H,-1.217457873,2.1525333296,-0.2100142475\H
 ,-0.441728932,1.200475749,-1.462015133\H,1.2190343086,2.1516388814,0.2
 100183917\\Version=ES64L-G09RevD.01\State=1-A\HF=-235.8995413\RMSD=2.2
 64e-09\RMSF=1.328e-05\ZeroPoint=0.1707291\Thermal=0.1766567\Dipole=-0.
 0000007,-0.0000007,-0.0000013\DipoleDeriv=0.1259586,-0.0000182,0.00001
 5,-0.0000175,0.0903639,0.0246821,0.0000147,0.0323019,0.1459587,0.08154
 93,-0.0069028,0.0387672,-0.0071543,0.1078317,-0.0234768,0.007176,0.026
 2462,0.1336242,0.0815545,0.0069242,-0.0387866,0.0071749,0.107828,-0.02
 3444,-0.0071598,0.0262521,0.1336246,0.1259588,-0.0000175,-0.000013,-0.
 0000171,0.0903642,-0.0246835,-0.0000125,-0.0323041,0.1459586,0.0815469
 ,-0.0069031,-0.0387666,-0.007155,0.107829,0.0234753,-0.0071765,-0.0262
 459,0.1336262,0.0815521,0.0069197,0.0387878,0.0071727,0.1078266,0.0234
 433,0.0071606,-0.0262536,0.1336263,-0.0783601,-0.0227894,-0.0851676,-0
 .0538063,-0.0179483,-0.0276742,-0.1268729,-0.0202746,-0.0825142,-0.078
 268,0.0228359,0.085137,0.0538534,-0.0180075,-0.0277453,0.1268541,-0.02
 0378,-0.0825463,-0.0589689,-0.0970342,-0.0021672,-0.0889085,-0.1568502
 ,0.0015146,-0.0069739,-0.0206675,0.0466845,-0.007291,0.0352671,0.04563
 9,0.0291415,0.021862,0.0217074,0.0274286,-0.0208818,-0.1707612,-0.0588
 32,0.096963,-0.0021581,0.08884,-0.1569912,-0.0015303,-0.0069488,0.0206
 528,0.0466881,-0.0072903,0.0352699,-0.0456356,0.0291432,0.0218614,-0.0
 216971,-0.0274256,0.0208924,-0.1707606,-0.00734,-0.035244,-0.0456219,-
 0.0291212,0.0219146,0.0217504,-0.0274438,-0.0208483,-0.1707618,-0.0783
 547,-0.0227925,0.0851652,-0.053811,-0.0179498,0.0276777,0.1268705,0.02
 02787,-0.0825184,-0.0782741,0.0228383,-0.0851382,0.0538568,-0.0180083,
 0.0277455,-0.1268532,0.0203786,-0.0825395,-0.0588318,0.0969631,0.00216
 2,0.0888401,-0.1569894,0.0015229,0.0069525,-0.0206606,0.0466866,-0.007
 3392,-0.0352445,0.0456195,-0.0291217,0.0219152,-0.0217433,0.0274418,0.
 0208554,-0.1707626,-0.0589705,-0.0970353,0.0021621,-0.08891,-0.156852,
 -0.0015246,0.0069682,0.0206565,0.0466867\Polar=63.7704386,-0.0002181,6
 3.3299282,-0.0000112,0.0001412,56.5536253\PG=C01 [X(C6H12)]\NImag=0\\0
 .53253945,-0.00003316,0.43354546,0.00002554,0.04881501,0.58247757,-0.0
 2039294,0.00884817,0.01002953,0.47571319,0.02462018,-0.00168638,-0.015
 98816,-0.06971908,0.53439985,-0.00427768,-0.00390755,0.00539041,0.0314
 6580,-0.01935253,0.55431303,-0.02041887,-0.00883497,-0.01004155,0.0137
 6908,-0.01065434,-0.00321286,0.47581588,-0.02460700,-0.00166255,-0.015
 98031,0.01062317,-0.02868215,-0.00512634,0.06976279,0.53429268,0.00427
 627,-0.00390999,0.00539182,0.00321050,-0.00512980,-0.00139099,-0.03148
 328,-0.01932803,0.55431188,0.00122507,-0.00000071,-0.00000005,-0.10959
 118,-0.04094772,-0.01686888,-0.10953063,0.04093007,0.01685205,0.532540
 77,-0.00000069,-0.00072981,0.00013153,-0.03955852,-0.13366955,-0.02001
 179,0.03954045,-0.13372957,-0.02002093,-0.00003429,0.43355079,0.000000
 04,-0.00013155,0.00022901,-0.01355841,-0.02020276,-0.08680765,0.013540
 75,-0.02020909,-0.08680420,-0.00002231,-0.04881854,0.58247435,-0.10959
 051,-0.03955816,0.01355750,0.00118684,-0.00043159,-0.00011684,-0.15395
 644,0.00031065,-0.04592254,-0.02039308,0.00884860,-0.01002934,0.475712
 49,-0.04094764,-0.13366978,0.02020181,-0.00043160,-0.00046852,0.000155
 06,-0.00025674,-0.07973992,-0.00067303,0.02461995,-0.00168725,0.015987
 89,-0.06972029,0.53439646,0.01686755,0.02001038,-0.08680656,0.00011685
 ,-0.00015515,0.00331522,-0.04592133,0.00070586,-0.11149235,0.00427888,
 0.00390718,0.00539137,-0.03146759,0.01935246,0.55431696,-0.10952932,0.
 03953984,-0.01353848,-0.15395591,-0.00025902,0.04592130,0.00118752,0.0
 0043085,0.00011674,-0.02041834,-0.00883516,0.01004111,0.01376902,-0.01
 065441,0.00321215,0.47581250,0.04092968,-0.13372991,0.02020618,0.00030
 820,-0.07973986,-0.00070438,0.00043080,-0.00046859,0.00015516,-0.02460
 642,-0.00166317,0.01598015,0.01062317,-0.02868207,0.00512494,0.0697619
 0,0.53428850,-0.01684992,0.02001811,-0.08680209,0.04592221,0.00067415,
 -0.11149251,-0.00011674,-0.00015531,0.00331441,-0.00427715,0.00390975,
 0.00539260,-0.00321046,0.00512894,-0.00139067,0.03148714,0.01932838,0.
 55431726,-0.13811761,-0.03490393,-0.11580013,0.00049962,0.00002897,-0.
 00108340,-0.00116596,-0.00383772,0.00160754,0.00064498,-0.00034981,-0.
 00006103,-0.01209161,-0.00497689,-0.01333862,-0.00962137,-0.00406296,-
 0.01442518,0.14808777,-0.03585119,-0.06156306,-0.05034520,-0.00091077,
 -0.00020446,0.00088551,-0.00136930,-0.00454222,0.00210934,0.00022242,-
 0.00031231,-0.00005636,-0.01647104,-0.00530937,-0.01945042,0.01594560,
 0.00359266,0.02299404,0.04073002,0.07148026,-0.11656810,-0.04999647,-0
 .20240623,0.00009967,0.00021687,0.00025203,0.00127318,0.00136053,0.000
 22218,-0.00003147,0.00022731,0.00002982,0.00781739,0.00320531,0.006812
 48,-0.00339123,-0.00054700,-0.00685529,0.12709814,0.04933584,0.2174244
 8,-0.13802903,0.03495689,0.11575036,-0.00116221,0.00383501,-0.00160554
 ,0.00050057,-0.00002889,0.00108428,0.00064492,0.00034917,0.00006104,-0
 .00962912,0.00407301,0.01444440,-0.01207410,0.00498285,0.01332534,0.01
 271267,-0.00502060,-0.01512067,0.14798872,0.03590423,-0.06161856,-0.05
 044170,0.00136640,-0.00454603,0.00211006,0.00091063,-0.00020460,0.0008
 8456,-0.00022314,-0.00031231,-0.00005642,-0.01593297,0.00360202,0.0229
 8562,0.01647396,-0.00532657,-0.01946169,0.00500812,-0.00227971,-0.0063
 9715,-0.04078327,0.07154436,0.11651907,-0.05009319,-0.20243702,-0.0012
 7199,0.00136097,0.00022259,-0.00009965,0.00021686,0.00025226,0.0000315
 2,0.00022726,0.00002981,0.00339200,-0.00055022,-0.00685843,-0.00781260
 ,0.00321117,0.00681126,0.01511108,-0.00640807,-0.01976517,-0.12704856,
 0.04944032,0.21745894,0.01002236,0.01722609,0.00181494,-0.01487151,-0.
 02420476,-0.00751697,-0.00030071,0.00075678,0.00015805,-0.00387268,0.0
 0118758,0.00509097,-0.00229271,0.00251499,-0.00029763,-0.11376700,-0.1
 1179955,-0.02263527,0.00148418,0.00001395,0.00016213,-0.00034204,-0.00
 024386,0.00042479,0.12644258,-0.01279255,-0.02036539,-0.00292050,0.001
 73749,0.00204024,0.00043922,0.00060187,0.00067566,0.00016949,0.0006612
 0,0.00073599,-0.00006628,0.00419522,-0.00239537,-0.00014874,-0.1122667
 6,-0.23276031,-0.03907588,-0.00010337,0.00134408,0.00068819,0.00054143
 ,-0.00054722,-0.00010965,0.11954827,0.25228913,0.00402899,0.00962583,-
 0.00007492,0.00939248,0.01573917,0.00368053,-0.00011698,-0.00047441,-0
 .00070397,0.00272259,-0.00073236,-0.00159550,-0.00163933,0.00183361,0.
 00019603,-0.02344015,-0.04067003,-0.05755204,0.00043659,0.00041932,0.0
 0089125,-0.00006242,0.00001895,-0.00003732,0.02556680,0.04056539,0.058
 90696,0.00156030,0.00013316,-0.00029157,-0.00026423,-0.00019664,-0.000
 36847,-0.05793516,-0.00404020,0.05075281,-0.00719349,0.00012539,0.0182
 9251,0.00501504,0.00080134,-0.03157857,-0.00010006,-0.00051357,0.00038
 919,0.00022069,0.00038522,0.00024288,-0.00015096,0.00013229,0.00045722
 ,0.00008551,0.00003523,-0.00006382,0.06731931,-0.00011347,0.00006318,-
 0.00086028,0.00075193,0.00050512,-0.00003380,-0.00381055,-0.05093611,0
 .00926040,0.00733366,0.00043117,-0.02536555,-0.00044591,0.00001048,0.0
 0000096,-0.00024199,-0.00065640,-0.00038023,0.00009934,-0.00001631,0.0
 0014504,0.00001199,0.00014044,0.00002210,0.00001805,0.00010780,0.00020
 831,0.00007416,0.05356961,0.00043530,0.00067335,0.00047780,0.00038853,
 0.00009392,0.00023136,0.05135950,0.00761554,-0.28999556,0.00161196,0.0
 0120793,-0.00635562,0.00179171,0.00054559,-0.01867502,0.00020098,0.000
 08127,-0.00094590,0.00005109,0.00007825,0.00028578,-0.00072412,-0.0005
 0715,0.00009607,-0.00002984,-0.00000955,0.00046123,-0.05293211,-0.0094
 0039,0.31638903,-0.00387371,-0.00118459,0.00509074,-0.11360206,0.11171
 348,-0.02259465,-0.00229781,-0.00251515,-0.00029805,0.01001958,-0.0172
 4881,0.00181560,-0.00030175,-0.00075606,0.00015791,-0.01485484,0.02421
 781,-0.00751467,-0.00003818,-0.00000495,-0.00016523,-0.00120864,0.0015
 4461,-0.00040169,0.00026823,-0.00039888,-0.00068217,0.00001807,-0.0000
 8880,-0.00010494,0.12626594,-0.00065817,0.00073727,0.00006289,0.112180
 64,-0.23293269,0.03907374,-0.00419533,-0.00239019,0.00014838,0.0127702
 7,-0.02036202,0.00291730,-0.00060119,0.00067662,-0.00016957,-0.0017260
 4,0.00202533,-0.00043385,0.00005966,0.00006905,-0.00002207,-0.00006040
 ,0.00009871,0.00012038,0.00039934,0.00079501,-0.00024913,0.00008030,-0
 .00010980,-0.00018843,-0.11945768,0.25247327,0.00272308,0.00073068,-0.
 00159535,-0.02339817,0.04066843,-0.05754347,-0.00164131,-0.00183264,0.
 00019600,0.00402328,-0.00963102,-0.00007563,-0.00011669,0.00047467,-0.
 00070403,0.00938068,-0.01574608,0.00367870,0.00040128,-0.00020018,0.00
 003377,0.00063860,-0.00063868,0.00034997,-0.00068195,0.00024964,0.0006
 1442,0.00006684,0.00003036,-0.00001799,0.02552410,-0.04056376,0.058898
 54,-0.00719334,0.00012639,-0.01829220,0.00501519,0.00079986,0.03157867
 ,-0.00010005,-0.00051353,-0.00038924,0.00156033,0.00013319,0.00029141,
 -0.00026429,-0.00019663,0.00036842,-0.05793478,-0.00403753,-0.05075258
 ,-0.00149665,0.00393807,-0.00118757,0.00055150,0.00000840,-0.00027925,
 -0.00336468,-0.00051344,-0.01685711,0.00003627,-0.00061474,0.00029770,
 0.00100243,0.00023086,-0.00068033,0.06731847,0.00733364,0.00042982,0.0
 2536577,-0.00044580,0.00001047,-0.00000006,-0.00024193,-0.00065636,0.0
 0038025,-0.00011336,0.00006318,0.00086017,0.00075205,0.00050501,0.0000
 3382,-0.00380781,-0.05093497,-0.00924746,0.00237388,-0.00361698,0.0017
 8196,-0.00029111,0.00144926,-0.00004364,-0.00494936,-0.00079553,-0.027
 87204,-0.00061473,-0.00110081,-0.00020523,-0.00017631,-0.00006141,-0.0
 0033237,0.00007106,0.05356838,-0.00161147,-0.00120767,-0.00635420,-0.0
 0179177,-0.00054473,-0.01867479,-0.00020096,-0.00008127,-0.00094591,-0
 .00043527,-0.00067334,0.00047782,-0.00038851,-0.00009389,0.00023138,-0
 .05135939,-0.00760282,-0.28999909,-0.00033884,0.00146865,0.00090754,-0
 .00010809,0.00030922,0.00174659,-0.00139947,-0.00081461,-0.00562995,-0
 .00029771,0.00020516,0.00093958,0.00030203,-0.00042152,0.00037528,0.05
 293160,0.00938649,0.31639235,0.00156009,-0.00013425,0.00029066,-0.0579
 2914,0.00404739,-0.05074470,-0.00026449,0.00019735,0.00036848,-0.00719
 884,-0.00011856,-0.01831182,-0.00009954,0.00051336,-0.00038944,0.00501
 509,-0.00080690,0.03157841,-0.00015110,-0.00013202,-0.00045704,0.00022
 029,-0.00038534,-0.00024280,0.00100244,-0.00023157,-0.00068013,0.00003
 251,-0.00010885,-0.00010831,-0.00336072,0.00051709,-0.01683635,-0.0053
 3623,0.00017813,0.00378176,0.06731880,0.00011237,0.00006318,-0.0008603
 2,0.00381777,-0.05094274,0.00930924,-0.00075105,0.00050581,-0.00003411
 ,-0.00732751,0.00043827,-0.02535194,0.00024177,-0.00065734,-0.00038003
 ,0.00044218,0.00001073,-0.00002121,-0.00001179,0.00014053,0.00002238,-
 0.00009954,-0.00001598,0.00014522,0.00017549,-0.00006144,0.00033284,0.
 00010890,0.00008039,0.00012792,0.00495150,-0.00080257,0.02788485,-0.00
 017391,0.00093748,-0.00042861,-0.00008728,0.05357112,-0.00043456,0.000
 67366,0.00047759,-0.05135249,0.00766480,-0.28999571,-0.00038851,0.0000
 9437,0.00023135,-0.00161162,0.00120922,-0.00635725,-0.00020088,0.00008
 157,-0.00094614,-0.00179135,0.00054794,-0.01867446,0.00072356,-0.00050
 762,0.00009592,-0.00005105,0.00007819,0.00028571,0.00030237,0.00042125
 ,0.00037537,0.00010845,0.00012780,0.00012378,-0.00139843,0.00081621,-0
 .00562713,0.00378204,0.00042597,-0.00041540,0.05292458,-0.00945226,0.3
 1638941,0.00064496,-0.00034983,0.00006101,-0.01209145,-0.00497761,0.01
 333864,-0.00962127,-0.00406353,0.01442542,-0.13811123,-0.03490723,0.11
 579638,0.00049970,0.00002883,0.00108343,-0.00116596,-0.00383759,-0.001
 60765,-0.00001336,-0.00001683,-0.00005717,0.00004611,0.00015148,-0.000
 02894,-0.00120976,0.00006131,0.00063915,-0.00149667,0.00237394,0.00033
 901,-0.00034201,-0.00054150,-0.00006252,0.00022068,0.00009934,-0.00005
 108,0.00055158,0.00029194,-0.00010842,0.14808115,0.00022244,-0.0003122
 9,0.00005633,-0.01647058,-0.00531025,0.01945032,0.01594500,0.00359366,
 -0.02299407,-0.03585455,-0.06156717,0.05035184,-0.00091085,-0.00020432
 ,-0.00088550,-0.00136916,-0.00454207,-0.00210951,-0.00001683,0.0001336
 7,0.00000567,-0.00015146,0.00008195,0.00000723,-0.00154373,0.00009973,
 0.00063820,0.00393808,-0.00361689,-0.00146889,0.00024404,-0.00054665,-
 0.00001877,0.00038522,-0.00001630,-0.00007824,-0.00000750,0.00144907,-
 0.00030923,0.04073386,0.07148435,0.00003146,-0.00022733,0.00002981,-0.
 00781757,-0.00320575,0.00681283,0.00339202,0.00054748,-0.00685663,0.11
 656446,0.05000307,-0.20240753,-0.00009972,-0.00021687,0.00025203,-0.00
 127321,-0.00136060,0.00022216,0.00005717,-0.00000566,0.00003024,-0.000
 02896,-0.00000717,-0.00001781,-0.00040197,-0.00012014,0.00035011,0.001
 18775,-0.00178220,0.00090743,0.00042491,0.00010952,-0.00003734,-0.0002
 4288,-0.00014506,0.00028575,-0.00027913,0.00004406,0.00174629,-0.12709
 413,-0.04934260,0.21742652,0.00064494,0.00034915,-0.00006104,-0.009629
 23,0.00407357,-0.01444374,-0.01207451,0.00498322,-0.01332502,-0.138035
 13,0.03496105,-0.11575133,-0.00116216,0.00383501,0.00160575,0.00050050
 ,-0.00002890,-0.00108421,0.00004611,-0.00015146,0.00002895,-0.00001336
 ,0.00001693,0.00005717,-0.00003805,-0.00005961,0.00040143,0.00055146,-
 0.00029115,0.00010810,0.00148409,0.00010331,0.00043638,-0.00015095,0.0
 0001195,0.00072408,-0.00150138,-0.00237570,-0.00034040,0.01271264,-0.0
 0502086,0.01511965,0.14799536,-0.00022313,-0.00031232,0.00005641,-0.01
 593322,0.00360298,-0.02298491,0.01647414,-0.00532691,0.01946108,0.0359
 0836,-0.06162145,0.05044422,0.00136643,-0.00454592,-0.00211031,0.00091
 057,-0.00020461,-0.00088457,0.00015147,0.00008195,0.00000717,0.0000169
 3,0.00013360,0.00000561,0.00000520,0.00006907,0.00019980,0.00000835,0.
 00144927,-0.00030923,-0.00001384,0.00134402,-0.00041958,0.00013229,0.0
 0014042,0.00050715,-0.00393977,-0.00361229,-0.00146890,0.00500890,-0.0
 0228015,0.00639775,-0.04078801,0.07154676,-0.00003155,-0.00022727,0.00
 002981,-0.00339231,0.00055048,-0.00685870,0.00781357,-0.00321157,0.006
 81198,-0.11651994,0.05009588,-0.20242836,0.00127207,-0.00136123,0.0002
 2241,0.00009967,-0.00021689,0.00025220,0.00002893,-0.00000721,-0.00001
 781,-0.00005717,-0.00000561,0.00003024,-0.00016519,0.00002217,0.000033
 85,0.00027924,0.00004365,0.00174654,0.00016170,-0.00068830,0.00089096,
 -0.00045720,-0.00002209,0.00009606,-0.00118925,-0.00178158,0.00090736,
 -0.01511169,0.00640871,-0.01976476,0.12704936,-0.04944320,0.21744982,0
 .01001951,-0.01724877,-0.00181619,-0.00030176,-0.00075604,-0.00015793,
 -0.01485473,0.02421755,0.00751569,-0.00387376,-0.00118436,-0.00509084,
 -0.11360223,0.11171302,0.02259891,-0.00229780,-0.00251515,0.00029801,-
 0.00034199,0.00024410,-0.00042490,0.00148409,-0.00001387,-0.00016173,0
 .00063837,-0.00087187,0.00032637,0.00100239,-0.00017630,-0.00030204,0.
 00009752,0.00006355,-0.00003906,0.00001808,-0.00008882,0.00010493,0.00
 008548,-0.00001806,0.00002982,-0.00003815,-0.00000498,0.00016523,-0.00
 120865,0.00154462,0.00040177,0.12626592,0.01277038,-0.02036244,-0.0029
 1804,-0.00060119,0.00067663,0.00016962,-0.00172577,0.00202480,0.000433
 80,-0.00065808,0.00073729,-0.00006279,0.11218008,-0.23292975,-0.039080
 61,-0.00419540,-0.00239019,-0.00014839,-0.00054150,-0.00054660,-0.0001
 0955,0.00010335,0.00134396,0.00068832,0.00087052,-0.00113157,0.0004840
 8,0.00023084,-0.00006145,0.00042150,0.00006354,0.00000971,0.00003716,0
 .00008031,-0.00010984,0.00018843,-0.00003522,0.00010787,-0.00000954,0.
 00005967,0.00006904,0.00002207,-0.00006038,0.00009869,-0.00012039,-0.1
 1945696,0.25247042,-0.00402286,0.00963050,-0.00007540,0.00011667,-0.00
 047462,-0.00070404,-0.00938054,0.01574590,0.00367932,-0.00272305,-0.00
 073057,-0.00159540,0.02340244,-0.04067534,-0.05754668,0.00164119,0.001
 83256,0.00019607,0.00006251,0.00001873,-0.00003735,-0.00043638,0.00041
 966,0.00089100,-0.00032609,0.00048440,-0.00012357,0.00068032,0.0003323
 4,0.00037529,0.00003906,-0.00003716,0.00022556,-0.00006684,-0.00003035
 ,-0.00001799,0.00006397,0.00020826,0.00046136,-0.00040127,0.00020016,0
 .00003379,-0.00063861,0.00063867,0.00035001,-0.02552879,0.04057122,0.0
 5890181,-0.00719860,-0.00011903,0.01831191,-0.00009955,0.00051332,0.00
 038944,0.00501509,-0.00080565,-0.03157834,0.00156016,-0.00013426,-0.00
 029066,-0.05792849,0.00404564,0.05074309,-0.00026445,0.00019739,-0.000
 36847,0.00055158,-0.00000747,0.00027909,-0.00150141,-0.00393983,0.0011
 8915,0.00001804,-0.00008037,0.00006679,-0.00533622,0.00017828,-0.00378
 174,0.00008548,-0.00003522,-0.00006397,0.00003251,-0.00010886,0.000108
 30,0.00003712,0.00061431,-0.00029790,-0.00015109,-0.00013205,0.0004570
 6,0.00022030,-0.00038535,0.00024279,-0.00336059,0.00051649,0.01683631,
 0.06731774,-0.00732726,0.00043765,0.02535219,0.00024175,-0.00065736,0.
 00038003,0.00044221,0.00001068,0.00002195,0.00011235,0.00006319,0.0008
 6028,0.00381598,-0.05094215,-0.00930155,-0.00075101,0.00050587,0.00003
 415,0.00029198,0.00144906,-0.00004414,-0.00237577,-0.00361239,0.001781
 48,0.00008862,-0.00010970,-0.00003041,-0.00017375,0.00093744,0.0004287
 0,-0.00001806,0.00010788,-0.00020827,0.00010891,0.00008038,-0.00012792
 ,0.00061431,-0.00110237,-0.00020492,-0.00001177,0.00014051,-0.00002239
 ,-0.00009954,-0.00001597,-0.00014523,0.00495128,-0.00080158,-0.0278847
 0,-0.00008573,0.05357026,0.00161138,-0.00120895,-0.00635658,0.00020088
 ,-0.00008155,-0.00094613,0.00179133,-0.00054716,-0.01867414,0.00043461
 ,-0.00067371,0.00047765,0.05135094,-0.00765714,-0.28999777,0.00038846,
 -0.00009440,0.00023133,0.00010846,0.00030924,0.00174623,0.00034037,0.0
 0146879,0.00090746,-0.00010477,0.00018848,-0.00001797,-0.00378199,-0.0
 0042594,-0.00041541,-0.00002981,0.00000953,0.00046135,-0.00010845,-0.0
 0012779,0.00012377,0.00029791,0.00020487,0.00093992,-0.00072358,0.0005
 0763,0.00009596,0.00005104,-0.00007820,0.00028571,0.00139858,-0.000816
 03,-0.00562821,-0.05292298,0.00944357,0.31639155,-0.00387275,0.0011877
 3,-0.00509097,-0.00229276,0.00251502,0.00029782,-0.11376750,-0.1118007
 7,0.02262864,0.01002255,0.01722626,-0.00181406,-0.01487115,-0.02420490
 ,0.00751585,-0.00030071,0.00075677,-0.00015801,-0.00120978,-0.00154376
 ,0.00040195,-0.00003802,0.00000522,0.00016519,0.00009743,-0.00006361,-
 0.00003908,-0.00336476,-0.00494960,0.00139925,0.00063838,0.00087052,0.
 00032612,0.00008551,0.00001804,0.00002984,0.00001805,0.00008863,0.0001
 0478,0.00148415,0.00001391,-0.00016215,-0.00034198,-0.00024393,-0.0004
 2481,0.00026827,0.00039931,0.00068196,0.00100238,0.00017551,-0.0003023
 7,0.12644268,0.00066136,0.00073594,0.00006639,0.00419522,-0.00239529,0
 .00014855,-0.11226791,-0.23276412,0.03906554,-0.01279250,-0.02036525,0
 .00291945,0.00173804,0.00204116,-0.00043934,0.00060186,0.00067564,-0.0
 0016944,0.00006136,0.00009977,0.00012013,-0.00005959,0.00006909,-0.000
 02216,-0.00006361,0.00000981,-0.00003712,-0.00051438,-0.00079712,0.000
 81491,-0.00087186,-0.00113154,-0.00048444,0.00003523,0.00010781,0.0000
 0954,-0.00008038,-0.00010971,-0.00018849,-0.00010337,0.00134412,-0.000
 68817,0.00054141,-0.00054715,0.00010969,-0.00039892,0.00079502,-0.0002
 4964,-0.00023162,-0.00006142,-0.00042124,0.11954964,0.25229323,-0.0027
 2251,0.00073245,-0.00159548,0.00163958,-0.00183373,0.00019600,0.023433
 36,0.04065959,-0.05754745,-0.00402960,-0.00962687,-0.00007529,-0.00939
 214,-0.01573923,0.00367976,0.00011700,0.00047445,-0.00070394,-0.000639
 15,-0.00063820,0.00035013,-0.00040143,-0.00019978,0.00003386,0.0000390
 8,0.00003711,0.00022550,0.01685701,0.02787227,-0.00562838,-0.00032642,
 -0.00048413,-0.00012361,0.00006381,-0.00020833,0.00046121,-0.00006679,
 0.00003042,-0.00001798,-0.00043662,-0.00041929,0.00089116,0.00006246,-
 0.00001894,-0.00003732,0.00068216,0.00024915,0.00061444,0.00068014,-0.
 00033282,0.00037530,-0.02555993,-0.04055413,0.05890210\\-0.00000436,-0
 .00000016,-0.00000078,0.00001190,0.00001000,0.00003432,0.00001198,-0.0
 0000957,-0.00003444,0.00000409,0.00000012,-0.00000023,-0.00001151,-0.0
 0000903,0.00003387,-0.00001182,0.00000863,-0.00003336,-0.00001118,-0.0
 0000102,0.00000714,-0.00001061,0.00000129,-0.00000650,0.00000913,-0.00
 002492,0.00000207,-0.00000255,-0.00000685,-0.00000793,-0.00000900,-0.0
 0002504,-0.00000245,0.00000231,0.00000673,-0.00000831,-0.00000267,0.00
 000662,0.00000801,0.00001115,0.00000097,0.00000688,0.00001084,-0.00000
 083,-0.00000653,0.00000876,0.00002480,-0.00000244,0.00000231,-0.000006
 66,0.00000814,-0.00000875,0.00002494,0.00000252\\\@


 THE SECRET OF SUCCESS IN LIFE IS TO EAT WHAT YOU LIKE, AND LET THE FOOD
 FIGHT IT OUT INSIDE YOU. -- FROM A FORTUNE COOKIE
 Job cpu time:       0 days  0 hours 30 minutes 41.4 seconds.
 File lengths (MBytes):  RWF=     45 Int=      0 D2E=      0 Chk=      3 Scr=      1
 Normal termination of Gaussian 09 at Wed Apr 20 15:09:05 2022.
