# Supplementary material for: HOMA Index Establishes Similarity to a Reference Molecule
Source: J Chem Inf Model. 2023 Dec 6;63(24):7744–54. doi: 10.1021/acs.jcim.3c01551 (PMC10751799; doi:10.1021/acs.jcim.3c01551)
Supplement: Supplementary file 3 — ci3c01551_si_003.zip [file ci3c01551_si_003.zip › 47.log]

 Entering Gaussian System, Link 0=g09
 Initial command:
 /mnt/opt/groups/app-gaussian//g09/l1.exe "/scratch/8009951.torquesrv1.cis.gov.pl/Gau-31875.inp" -scrdir="/scratch/8009951.torquesrv1.cis.gov.pl/"
 Entering Link 1 = /mnt/opt/groups/app-gaussian//g09/l1.exe PID=     31886.
  
 Copyright (c) 1988,1990,1992,1993,1995,1998,2003,2009,2013,
            Gaussian, Inc.  All Rights Reserved.
  
 This is part of the Gaussian(R) 09 program.  It is based on
 the Gaussian(R) 03 system (copyright 2003, Gaussian, Inc.),
 the Gaussian(R) 98 system (copyright 1998, Gaussian, Inc.),
 the Gaussian(R) 94 system (copyright 1995, Gaussian, Inc.),
 the Gaussian 92(TM) system (copyright 1992, Gaussian, Inc.),
 the Gaussian 90(TM) system (copyright 1990, Gaussian, Inc.),
 the Gaussian 88(TM) system (copyright 1988, Gaussian, Inc.),
 the Gaussian 86(TM) system (copyright 1986, Carnegie Mellon
 University), and the Gaussian 82(TM) system (copyright 1983,
 Carnegie Mellon University). Gaussian is a federally registered
 trademark of Gaussian, Inc.
  
 This software contains proprietary and confidential information,
 including trade secrets, belonging to Gaussian, Inc.
  
 This software is provided under written license and may be
 used, copied, transmitted, or stored only in accord with that
 written license.
  
 The following legend is applicable only to US Government
 contracts under FAR:
  
                    RESTRICTED RIGHTS LEGEND
  
 Use, reproduction and disclosure by the US Government is
 subject to restrictions as set forth in subparagraphs (a)
 and (c) of the Commercial Computer Software - Restricted
 Rights clause in FAR 52.227-19.
  
 Gaussian, Inc.
 340 Quinnipiac St., Bldg. 40, Wallingford CT 06492
  
  
 ---------------------------------------------------------------
 Warning -- This program may not be used in any manner that
 competes with the business of Gaussian, Inc. or will provide
 assistance to any competitor of Gaussian, Inc.  The licensee
 of this program is prohibited from giving any competitor of
 Gaussian, Inc. access to this program.  By using this program,
 the user acknowledges that Gaussian, Inc. is engaged in the
 business of creating and licensing software in the field of
 computational chemistry and represents and warrants to the
 licensee that it is not a competitor of Gaussian, Inc. and that
 it will not use this program in any manner prohibited above.
 ---------------------------------------------------------------
  

 Cite this work as:
 Gaussian 09, Revision D.01,
 M. J. Frisch, G. W. Trucks, H. B. Schlegel, G. E. Scuseria, 
 M. A. Robb, J. R. Cheeseman, G. Scalmani, V. Barone, B. Mennucci, 
 G. A. Petersson, H. Nakatsuji, M. Caricato, X. Li, H. P. Hratchian, 
 A. F. Izmaylov, J. Bloino, G. Zheng, J. L. Sonnenberg, M. Hada, 
 M. Ehara, K. Toyota, R. Fukuda, J. Hasegawa, M. Ishida, T. Nakajima, 
 Y. Honda, O. Kitao, H. Nakai, T. Vreven, J. A. Montgomery, Jr., 
 J. E. Peralta, F. Ogliaro, M. Bearpark, J. J. Heyd, E. Brothers, 
 K. N. Kudin, V. N. Staroverov, T. Keith, R. Kobayashi, J. Normand, 
 K. Raghavachari, A. Rendell, J. C. Burant, S. S. Iyengar, J. Tomasi, 
 M. Cossi, N. Rega, J. M. Millam, M. Klene, J. E. Knox, J. B. Cross, 
 V. Bakken, C. Adamo, J. Jaramillo, R. Gomperts, R. E. Stratmann, 
 O. Yazyev, A. J. Austin, R. Cammi, C. Pomelli, J. W. Ochterski, 
 R. L. Martin, K. Morokuma, V. G. Zakrzewski, G. A. Voth, 
 P. Salvador, J. J. Dannenberg, S. Dapprich, A. D. Daniels, 
 O. Farkas, J. B. Foresman, J. V. Ortiz, J. Cioslowski, 
 and D. J. Fox, Gaussian, Inc., Wallingford CT, 2013.
 
 ******************************************
 Gaussian 09:  ES64L-G09RevD.01 24-Apr-2013
                20-Apr-2022 
 ******************************************
 %nproc=20
 Will use up to   20 processors via shared memory.
 %mem=20000MB
 ----------------------------------------------------------------------
 #p opt freq b3lyp/6-31g(d,p) empiricaldispersion=gd3 int=(grid=ultrafi
 ne,acc2e=12) scf=(maxcyc=500,ferm,novaracc,noincfoc,intrep)
 ----------------------------------------------------------------------
 1/14=-1,18=20,19=15,26=4,38=1/1,3;
 2/9=110,12=2,17=6,18=5,40=1/2;
 3/5=1,6=6,7=101,11=2,16=1,25=1,30=1,71=1,74=-5,75=-5,124=31/1,2,3;
 4//1;
 5/5=100002,7=500,17=20,22=13,38=1,87=12/2;
 6/7=2,8=2,9=2,10=2,28=1/1;
 7/87=12/1,2,3,16;
 1/14=-1,18=20,19=15,26=4/3(2);
 2/9=110/2;
 99//99;
 2/9=110/2;
 3/5=1,6=6,7=101,11=2,16=1,25=1,30=1,71=1,74=-5,75=-5,124=31/1,2,3;
 4/5=5,16=3,69=1/1;
 5/5=100002,7=500,17=20,22=13,38=1,87=12/2;
 7/87=12/1,2,3,16;
 1/14=-1,18=20,19=15,26=4/3(-5);
 2/9=110/2;
 6/7=2,8=2,9=2,10=2,19=2,28=1/1;
 99/9=1/99;
 Leave Link    1 at Wed Apr 20 15:06:58 2022, MaxMem=  2621440000 cpu:         3.1
 (Enter /mnt/opt/groups/app-gaussian//g09/l101.exe)
 -------------------
 Title Card Required
 -------------------
 Symbolic Z-matrix:
 Charge =  0 Multiplicity = 1
 C                    -0.19278   1.27788  -0.12777 
 C                     1.12711   0.5708    0.24173 
 C                     0.91336  -0.86799  -0.2531 
 C                    -0.5425   -1.16706   0.15164 
 C                    -1.29501   0.1837   -0.01242 
 H                    -0.39496   2.14778   0.50477 
 H                    -0.13543   1.64444  -1.15928 
 H                     1.26285   0.56781   1.3312 
 H                     2.00735   1.05528  -0.19334 
 H                     1.01706  -0.90234  -1.34571 
 H                     1.62976  -1.58318   0.16425 
 H                    -0.99033  -1.97433  -0.4363 
 H                    -0.56962  -1.48582   1.20052 
 H                    -1.9291    0.17799  -0.90477 
 H                    -1.95861   0.36834   0.8382 
 
 NAtoms=     15 NQM=       15 NQMF=       0 NMMI=      0 NMMIF=      0
                NMic=       0 NMicF=      0.
                    Isotopes and Nuclear Properties:
 (Nuclear quadrupole moments (NQMom) in fm**2, nuclear magnetic moments (NMagM)
  in nuclear magnetons)

  Atom         1           2           3           4           5           6           7           8           9          10
 IAtWgt=          12          12          12          12          12           1           1           1           1           1
 AtmWgt=  12.0000000  12.0000000  12.0000000  12.0000000  12.0000000   1.0078250   1.0078250   1.0078250   1.0078250   1.0078250
 NucSpn=           0           0           0           0           0           1           1           1           1           1
 AtZEff=   0.0000000   0.0000000   0.0000000   0.0000000   0.0000000   0.0000000   0.0000000   0.0000000   0.0000000   0.0000000
 NQMom=    0.0000000   0.0000000   0.0000000   0.0000000   0.0000000   0.0000000   0.0000000   0.0000000   0.0000000   0.0000000
 NMagM=    0.0000000   0.0000000   0.0000000   0.0000000   0.0000000   2.7928460   2.7928460   2.7928460   2.7928460   2.7928460
 AtZNuc=   6.0000000   6.0000000   6.0000000   6.0000000   6.0000000   1.0000000   1.0000000   1.0000000   1.0000000   1.0000000

  Atom        11          12          13          14          15
 IAtWgt=           1           1           1           1           1
 AtmWgt=   1.0078250   1.0078250   1.0078250   1.0078250   1.0078250
 NucSpn=           1           1           1           1           1
 AtZEff=   0.0000000   0.0000000   0.0000000   0.0000000   0.0000000
 NQMom=    0.0000000   0.0000000   0.0000000   0.0000000   0.0000000
 NMagM=    2.7928460   2.7928460   2.7928460   2.7928460   2.7928460
 AtZNuc=   1.0000000   1.0000000   1.0000000   1.0000000   1.0000000
 Leave Link  101 at Wed Apr 20 15:06:59 2022, MaxMem=  2621440000 cpu:        11.3
 (Enter /mnt/opt/groups/app-gaussian//g09/l103.exe)

 GradGradGradGradGradGradGradGradGradGradGradGradGradGradGradGradGradGrad
 Berny optimization.
 Initialization pass.
                           ----------------------------
                           !    Initial Parameters    !
                           ! (Angstroms and Degrees)  !
 --------------------------                            --------------------------
 ! Name  Definition              Value          Derivative Info.                !
 --------------------------------------------------------------------------------
 ! R1    R(1,2)                  1.5423         estimate D2E/DX2                !
 ! R2    R(1,5)                  1.5574         estimate D2E/DX2                !
 ! R3    R(1,6)                  1.0944         estimate D2E/DX2                !
 ! R4    R(1,7)                  1.0962         estimate D2E/DX2                !
 ! R5    R(2,3)                  1.5364         estimate D2E/DX2                !
 ! R6    R(2,8)                  1.0979         estimate D2E/DX2                !
 ! R7    R(2,9)                  1.0949         estimate D2E/DX2                !
 ! R8    R(3,4)                  1.5404         estimate D2E/DX2                !
 ! R9    R(3,10)                 1.0981         estimate D2E/DX2                !
 ! R10   R(3,11)                 1.095          estimate D2E/DX2                !
 ! R11   R(4,5)                  1.5549         estimate D2E/DX2                !
 ! R12   R(4,12)                 1.0945         estimate D2E/DX2                !
 ! R13   R(4,13)                 1.0966         estimate D2E/DX2                !
 ! R14   R(5,14)                 1.0947         estimate D2E/DX2                !
 ! R15   R(5,15)                 1.0945         estimate D2E/DX2                !
 ! A1    A(2,1,5)              105.4172         estimate D2E/DX2                !
 ! A2    A(2,1,6)              112.5842         estimate D2E/DX2                !
 ! A3    A(2,1,7)              109.5101         estimate D2E/DX2                !
 ! A4    A(5,1,6)              112.6371         estimate D2E/DX2                !
 ! A5    A(5,1,7)              109.9779         estimate D2E/DX2                !
 ! A6    A(6,1,7)              106.723          estimate D2E/DX2                !
 ! A7    A(1,2,3)              103.4799         estimate D2E/DX2                !
 ! A8    A(1,2,8)              110.1701         estimate D2E/DX2                !
 ! A9    A(1,2,9)              112.9519         estimate D2E/DX2                !
 ! A10   A(3,2,8)              109.526          estimate D2E/DX2                !
 ! A11   A(3,2,9)              113.4675         estimate D2E/DX2                !
 ! A12   A(8,2,9)              107.2242         estimate D2E/DX2                !
 ! A13   A(2,3,4)              103.2191         estimate D2E/DX2                !
 ! A14   A(2,3,10)             109.6712         estimate D2E/DX2                !
 ! A15   A(2,3,11)             113.4454         estimate D2E/DX2                !
 ! A16   A(4,3,10)             110.1599         estimate D2E/DX2                !
 ! A17   A(4,3,11)             113.0419         estimate D2E/DX2                !
 ! A18   A(10,3,11)            107.2804         estimate D2E/DX2                !
 ! A19   A(3,4,5)              105.1303         estimate D2E/DX2                !
 ! A20   A(3,4,12)             112.8782         estimate D2E/DX2                !
 ! A21   A(3,4,13)             109.338          estimate D2E/DX2                !
 ! A22   A(5,4,12)             112.7078         estimate D2E/DX2                !
 ! A23   A(5,4,13)             109.9669         estimate D2E/DX2                !
 ! A24   A(12,4,13)            106.8154         estimate D2E/DX2                !
 ! A25   A(1,5,4)              105.9992         estimate D2E/DX2                !
 ! A26   A(1,5,14)             110.6858         estimate D2E/DX2                !
 ! A27   A(1,5,15)             111.601          estimate D2E/DX2                !
 ! A28   A(4,5,14)             111.2109         estimate D2E/DX2                !
 ! A29   A(4,5,15)             110.9744         estimate D2E/DX2                !
 ! A30   A(14,5,15)            106.451          estimate D2E/DX2                !
 ! D1    D(5,1,2,3)             32.0593         estimate D2E/DX2                !
 ! D2    D(5,1,2,8)            -84.9549         estimate D2E/DX2                !
 ! D3    D(5,1,2,9)            155.1681         estimate D2E/DX2                !
 ! D4    D(6,1,2,3)            155.2291         estimate D2E/DX2                !
 ! D5    D(6,1,2,8)             38.2149         estimate D2E/DX2                !
 ! D6    D(6,1,2,9)            -81.6621         estimate D2E/DX2                !
 ! D7    D(7,1,2,3)            -86.216          estimate D2E/DX2                !
 ! D8    D(7,1,2,8)            156.7698         estimate D2E/DX2                !
 ! D9    D(7,1,2,9)             36.8928         estimate D2E/DX2                !
 ! D10   D(2,1,5,4)            -10.5529         estimate D2E/DX2                !
 ! D11   D(2,1,5,14)          -131.2555         estimate D2E/DX2                !
 ! D12   D(2,1,5,15)           110.3799         estimate D2E/DX2                !
 ! D13   D(6,1,5,4)           -133.689          estimate D2E/DX2                !
 ! D14   D(6,1,5,14)           105.6084         estimate D2E/DX2                !
 ! D15   D(6,1,5,15)           -12.7563         estimate D2E/DX2                !
 ! D16   D(7,1,5,4)            107.4082         estimate D2E/DX2                !
 ! D17   D(7,1,5,14)           -13.2944         estimate D2E/DX2                !
 ! D18   D(7,1,5,15)          -131.659          estimate D2E/DX2                !
 ! D19   D(1,2,3,4)            -41.3938         estimate D2E/DX2                !
 ! D20   D(1,2,3,10)            75.9891         estimate D2E/DX2                !
 ! D21   D(1,2,3,11)          -164.0849         estimate D2E/DX2                !
 ! D22   D(8,2,3,4)             76.072          estimate D2E/DX2                !
 ! D23   D(8,2,3,10)          -166.545          estimate D2E/DX2                !
 ! D24   D(8,2,3,11)           -46.6191         estimate D2E/DX2                !
 ! D25   D(9,2,3,4)           -164.1613         estimate D2E/DX2                !
 ! D26   D(9,2,3,10)           -46.7784         estimate D2E/DX2                !
 ! D27   D(9,2,3,11)            73.1476         estimate D2E/DX2                !
 ! D28   D(2,3,4,5)             34.7799         estimate D2E/DX2                !
 ! D29   D(2,3,4,12)           158.019          estimate D2E/DX2                !
 ! D30   D(2,3,4,13)           -83.2401         estimate D2E/DX2                !
 ! D31   D(10,3,4,5)           -82.2586         estimate D2E/DX2                !
 ! D32   D(10,3,4,12)           40.9805         estimate D2E/DX2                !
 ! D33   D(10,3,4,13)          159.7213         estimate D2E/DX2                !
 ! D34   D(11,3,4,5)           157.7397         estimate D2E/DX2                !
 ! D35   D(11,3,4,12)          -79.0212         estimate D2E/DX2                !
 ! D36   D(11,3,4,13)           39.7197         estimate D2E/DX2                !
 ! D37   D(3,4,5,1)            -14.9052         estimate D2E/DX2                !
 ! D38   D(3,4,5,14)           105.4565         estimate D2E/DX2                !
 ! D39   D(3,4,5,15)          -136.2422         estimate D2E/DX2                !
 ! D40   D(12,4,5,1)          -138.2534         estimate D2E/DX2                !
 ! D41   D(12,4,5,14)          -17.8916         estimate D2E/DX2                !
 ! D42   D(12,4,5,15)          100.4097         estimate D2E/DX2                !
 ! D43   D(13,4,5,1)           102.6889         estimate D2E/DX2                !
 ! D44   D(13,4,5,14)         -136.9493         estimate D2E/DX2                !
 ! D45   D(13,4,5,15)          -18.648          estimate D2E/DX2                !
 --------------------------------------------------------------------------------
 Trust Radius=3.00D-01 FncErr=1.00D-07 GrdErr=1.00D-06
 Number of steps in this run=    100 maximum allowed number of steps=    100.
 GradGradGradGradGradGradGradGradGradGradGradGradGradGradGradGradGradGrad

 Leave Link  103 at Wed Apr 20 15:06:59 2022, MaxMem=  2621440000 cpu:         0.3
 (Enter /mnt/opt/groups/app-gaussian//g09/l202.exe)
                          Input orientation:                          
 ---------------------------------------------------------------------
 Center     Atomic      Atomic             Coordinates (Angstroms)
 Number     Number       Type             X           Y           Z
 ---------------------------------------------------------------------
      1          6           0       -0.192779    1.277880   -0.127773
      2          6           0        1.127106    0.570804    0.241729
      3          6           0        0.913355   -0.867988   -0.253104
      4          6           0       -0.542498   -1.167059    0.151644
      5          6           0       -1.295013    0.183704   -0.012423
      6          1           0       -0.394955    2.147778    0.504772
      7          1           0       -0.135425    1.644435   -1.159275
      8          1           0        1.262850    0.567807    1.331203
      9          1           0        2.007351    1.055282   -0.193337
     10          1           0        1.017058   -0.902339   -1.345713
     11          1           0        1.629760   -1.583184    0.164254
     12          1           0       -0.990334   -1.974329   -0.436295
     13          1           0       -0.569618   -1.485819    1.200517
     14          1           0       -1.929102    0.177990   -0.904765
     15          1           0       -1.958606    0.368335    0.838197
 ---------------------------------------------------------------------
                    Distance matrix (angstroms):
                    1          2          3          4          5
     1  C    0.000000
     2  C    1.542266   0.000000
     3  C    2.417435   1.536448   0.000000
     4  C    2.485579   2.411610   1.540381   0.000000
     5  C    1.557385   2.465989   2.457819   1.554914   0.000000
     6  H    1.094400   2.207421   3.373558   3.336857   2.221527
     7  H    1.096197   2.170134   2.869382   3.128692   2.189440
     8  H    2.179833   1.097902   2.166491   2.767743   2.914709
     9  H    2.212334   1.094912   2.213451   3.399933   3.420232
    10  H    2.774966   2.168463   1.098057   2.178157   2.881462
    11  H    3.404793   2.213217   1.094956   2.211792   3.421609
    12  H    3.362758   3.379493   2.209430   1.094493   2.220271
    13  H    3.089400   2.833345   2.166550   1.096576   2.187402
    14  H    2.197338   3.287728   3.098111   2.201778   1.094704
    15  H    2.208736   3.149347   3.311736   2.198670   1.094531
                    6          7          8          9         10
     6  H    0.000000
     7  H    1.757772   0.000000
     8  H    2.434669   3.052340   0.000000
     9  H    2.729831   2.423144   1.765258   0.000000
    10  H    3.836833   2.801613   3.063923   2.478090   0.000000
    11  H    4.258580   3.909620   2.474501   2.689228   1.766056
    12  H    4.269877   3.788010   3.829274   4.268921   2.450679
    13  H    3.703727   3.944063   2.755431   3.878246   3.056350
    14  H    2.867136   2.330775   3.916640   4.095294   3.168818
    15  H    2.392194   2.990370   3.265061   4.155090   3.903672
                   11         12         13         14         15
    11  H    0.000000
    12  H    2.716348   0.000000
    13  H    2.433225   1.759204   0.000000
    14  H    4.112181   2.394416   3.008101   0.000000
    15  H    4.139927   2.837244   2.344878   1.753573   0.000000
 Stoichiometry    C5H10
 Framework group  C1[X(C5H10)]
 Deg. of freedom    39
 Full point group                 C1      NOp   1
 Largest Abelian subgroup         C1      NOp   1
 Largest concise Abelian subgroup C1      NOp   1
                         Standard orientation:                         
 ---------------------------------------------------------------------
 Center     Atomic      Atomic             Coordinates (Angstroms)
 Number     Number       Type             X           Y           Z
 ---------------------------------------------------------------------
      1          6           0        0.192667    1.277897    0.127773
      2          6           0       -1.127156    0.570705   -0.241729
      3          6           0       -0.913278   -0.868068    0.253104
      4          6           0        0.542601   -1.167011   -0.151644
      5          6           0        1.294997    0.183818    0.012423
      6          1           0        0.394766    2.147813   -0.504772
      7          1           0        0.135280    1.644447    1.159275
      8          1           0       -1.262900    0.567696   -1.331203
      9          1           0       -2.007444    1.055105    0.193337
     10          1           0       -1.016978   -0.902429    1.345713
     11          1           0       -1.629621   -1.583327   -0.164254
     12          1           0        0.990508   -1.974242    0.436295
     13          1           0        0.569749   -1.485769   -1.200517
     14          1           0        1.929086    0.178160    0.904765
     15          1           0        1.958574    0.368507   -0.838197
 ---------------------------------------------------------------------
 Rotational constants (GHZ):      6.4631321      6.4576046      3.7259131
 Leave Link  202 at Wed Apr 20 15:06:59 2022, MaxMem=  2621440000 cpu:         0.2
 (Enter /mnt/opt/groups/app-gaussian//g09/l301.exe)
 Standard basis: 6-31G(d,p) (6D, 7F)
 Ernie: Thresh=  0.10000D-02 Tol=  0.10000D-05 Strict=F.
 There are   125 symmetry adapted cartesian basis functions of A   symmetry.
 There are   125 symmetry adapted basis functions of A   symmetry.
   125 basis functions,   210 primitive gaussians,   125 cartesian basis functions
    20 alpha electrons       20 beta electrons
       nuclear repulsion energy       186.9807924856 Hartrees.
 IExCor=  402 DFT=T Ex+Corr=B3LYP ExCW=0 ScaHFX=  0.200000
 ScaDFX=  0.800000  0.720000  1.000000  0.810000 ScalE2=  1.000000  1.000000
 IRadAn=      5 IRanWt=     -1 IRanGd=            0 ICorTp=0 IEmpDi=131
 NAtoms=   15 NActive=   15 NUniq=   15 SFac= 1.00D+00 NAtFMM=   60 NAOKFM=F Big=F
 Integral buffers will be    131072 words long.
 Raffenetti 2 integral format.
 Two-electron integral symmetry is turned on.
 R6Disp:  Grimme-D3 Dispersion energy=       -0.0087003128 Hartrees.
 Nuclear repulsion after empirical dispersion term =      186.9720921728 Hartrees.
 Leave Link  301 at Wed Apr 20 15:06:59 2022, MaxMem=  2621440000 cpu:         1.5
 (Enter /mnt/opt/groups/app-gaussian//g09/l302.exe)
 NPDir=0 NMtPBC=     1 NCelOv=     1 NCel=       1 NClECP=     1 NCelD=      1
         NCelK=      1 NCelE2=     1 NClLst=     1 CellRange=     0.0.
 One-electron integrals computed using PRISM.
 NBasis=   125 RedAO= T EigKep=  3.24D-03  NBF=   125
 NBsUse=   125 1.00D-06 EigRej= -1.00D+00 NBFU=   125
 Precomputing XC quadrature grid using
 IXCGrd= 4 IRadAn=           5 IRanWt=          -1 IRanGd=           0 AccXCQ= 0.00D+00.
 Generated NRdTot=       0 NPtTot=           0 NUsed=           0 NTot=          32
 NSgBfM=   125   125   125   125   125 MxSgAt=    15 MxSgA2=    15.
 Leave Link  302 at Wed Apr 20 15:06:59 2022, MaxMem=  2621440000 cpu:         6.8
 (Enter /mnt/opt/groups/app-gaussian//g09/l303.exe)
 DipDrv:  MaxL=1.
 Leave Link  303 at Wed Apr 20 15:07:00 2022, MaxMem=  2621440000 cpu:         0.8
 (Enter /mnt/opt/groups/app-gaussian//g09/l401.exe)
 ExpMin= 1.61D-01 ExpMax= 3.05D+03 ExpMxC= 4.57D+02 IAcc=3 IRadAn=         5 AccDes= 0.00D+00
 Harris functional with IExCor=  402 and IRadAn=       5 diagonalized for initial guess.
 HarFok:  IExCor=  402 AccDes= 0.00D+00 IRadAn=         5 IDoV= 1 UseB2=F ITyADJ=14
 ICtDFT=  3500011 ScaDFX=  1.000000  1.000000  1.000000  1.000000
 FoFCou: FMM=F IPFlag=           0 FMFlag=      100000 FMFlg1=           0
         NFxFlg=           0 DoJE=T BraDBF=F KetDBF=T FulRan=T
         wScrn=  0.000000 ICntrl=     500 IOpCl=  0 I1Cent=   200000004 NGrid=           0
         NMat0=    1 NMatS0=      1 NMatT0=    0 NMatD0=    1 NMtDS0=    0 NMtDT0=    0
 Petite list used in FoFCou.
 Harris En= -196.633117618547    
 JPrj=0 DoOrth=F DoCkMO=F.
 Leave Link  401 at Wed Apr 20 15:07:00 2022, MaxMem=  2621440000 cpu:        16.0
 (Enter /mnt/opt/groups/app-gaussian//g09/l502.exe)
 Closed shell SCF:
 Using DIIS extrapolation, IDIIS=    10.
 Two-electron integrals replicated using symmetry.
 Keep R1 ints in memory in canonical form, NReq=32316231.
 IVT=      304356 IEndB=      304356 NGot=  2621440000 MDV=  2590123895
 LenX=  2590123895 LenY=  2590107829
 Requested convergence on RMS density matrix=1.00D-08 within 500 cycles.
 Requested convergence on MAX density matrix=1.00D-06.
 Requested convergence on             energy=1.00D-06.
 Level shift goal  0.100 maximum shift  0.100.
 No special actions if energy rises.
 Dynamic level shift is on during FON iterations.
 FoFCou: FMM=F IPFlag=           0 FMFlag=           0 FMFlg1=           0
         NFxFlg=           0 DoJE=F BraDBF=F KetDBF=F FulRan=T
         wScrn=  0.000000 ICntrl=     600 IOpCl=  0 I1Cent=           0 NGrid=           0
         NMat0=    1 NMatS0=   7875 NMatT0=    0 NMatD0=    1 NMtDS0=    0 NMtDT0=    0
 Symmetry not used in FoFCou.

 Cycle   1  Pass 1  IDiag  1:
 E= -196.379580895062    
 DIIS: error= 3.11D-02 at cycle   1 NSaved=   1.
 NSaved= 1 IEnMin= 1 EnMin= -196.379580895062     IErMin= 1 ErrMin= 3.11D-02
 ErrMax= 3.11D-02  0.00D+00 EMaxC= 1.00D+00 BMatC= 1.75D-01 BMatP= 1.75D-01
 IDIUse=1 WtCom= 1.00D+00 WtEn= 0.00D+00
 Coeff-Com:  0.100D+01
 Coeff:      0.100D+01
 Gap=     0.354 Goal=     0.100 Shift=    0.000
 T= 1518. Gap= 0.310 NK=0 IS=   21 IE=  125 IFin=   20
          NO(<0.9)=   0  NV(>0.1)=   0     20.00e < EF      0.00e >EF  Err=0.0D+00
 GapD=    0.354 DampG=1.000 DampE=0.500 DampFc=0.5000 IDamp=-1.
 Damping current iteration by 5.00D-01
 RMSDP=8.35D-03 MaxDP=1.48D-01              OVMax= 1.82D-01

 Cycle   2  Pass 1  IDiag  1:
 E= -196.461150680081     Delta-E=       -0.081569785019 Rises=F Damp=T
 DIIS: error= 9.70D-03 at cycle   2 NSaved=   2.
 NSaved= 2 IEnMin= 2 EnMin= -196.461150680081     IErMin= 2 ErrMin= 9.70D-03
 ErrMax= 9.70D-03  0.00D+00 EMaxC= 1.00D+00 BMatC= 1.20D-02 BMatP= 1.75D-01
 IDIUse=1 WtCom= 1.00D+00 WtEn= 0.00D+00
 Coeff-Com:  0.115D+00 0.885D+00
 Coeff:      0.115D+00 0.885D+00
 Gap=     0.409 Goal=     0.100 Shift=    0.000
 T= 1361. Gap= 0.392 NK=0 IS=   21 IE=  125 IFin=   20
          NO(<0.9)=   0  NV(>0.1)=   0     20.00e < EF      0.00e >EF  Err=0.0D+00
 GapD=    0.409 DampG=2.000 DampE=1.000 DampFc=2.0000 IDamp=-1.
 RMSDP=1.46D-03 MaxDP=2.61D-02 DE=-8.16D-02 OVMax= 1.06D-01

 Cycle   3  Pass 1  IDiag  1:
 E= -196.578112513662     Delta-E=       -0.116961833581 Rises=F Damp=F
 DIIS: error= 4.12D-03 at cycle   3 NSaved=   3.
 NSaved= 3 IEnMin= 3 EnMin= -196.578112513662     IErMin= 3 ErrMin= 4.12D-03
 ErrMax= 4.12D-03  0.00D+00 EMaxC= 1.00D+00 BMatC= 1.78D-03 BMatP= 1.20D-02
 IDIUse=1 WtCom= 1.00D+00 WtEn= 0.00D+00
 Coeff-Com: -0.384D-02 0.250D+00 0.754D+00
 Coeff:     -0.384D-02 0.250D+00 0.754D+00
 Gap=     0.394 Goal=     0.100 Shift=    0.000
 T= 1079. Gap= 0.394 NK=0 IS=   21 IE=  125 IFin=   20
          NO(<0.9)=   0  NV(>0.1)=   0     20.00e < EF      0.00e >EF  Err=0.0D+00
 GapD=    0.394 DampG=1.000 DampE=1.000 DampFc=1.0000 IDamp=-1.
 RMSDP=3.94D-04 MaxDP=4.39D-03 DE=-1.17D-01 OVMax= 9.58D-03

 Cycle   4  Pass 1  IDiag  1:
 E= -196.579704932275     Delta-E=       -0.001592418613 Rises=F Damp=F
 DIIS: error= 5.86D-04 at cycle   4 NSaved=   4.
 NSaved= 4 IEnMin= 4 EnMin= -196.579704932275     IErMin= 4 ErrMin= 5.86D-04
 ErrMax= 5.86D-04  0.00D+00 EMaxC= 1.00D+00 BMatC= 3.93D-05 BMatP= 1.78D-03
 IDIUse=1 WtCom= 1.00D+00 WtEn= 0.00D+00
 Coeff-Com: -0.556D-02 0.104D-01 0.147D+00 0.848D+00
 Coeff:     -0.556D-02 0.104D-01 0.147D+00 0.848D+00
 Gap=     0.394 Goal=     0.100 Shift=    0.000
 RMSDP=5.93D-05 MaxDP=6.82D-04 DE=-1.59D-03 OVMax= 1.31D-03

 Cycle   5  Pass 1  IDiag  1:
 E= -196.579742205441     Delta-E=       -0.000037273166 Rises=F Damp=F
 DIIS: error= 2.89D-05 at cycle   5 NSaved=   5.
 NSaved= 5 IEnMin= 5 EnMin= -196.579742205441     IErMin= 5 ErrMin= 2.89D-05
 ErrMax= 2.89D-05  0.00D+00 EMaxC= 1.00D+00 BMatC= 2.18D-07 BMatP= 3.93D-05
 IDIUse=1 WtCom= 1.00D+00 WtEn= 0.00D+00
 Coeff-Com: -0.992D-03 0.940D-03 0.251D-01 0.166D+00 0.809D+00
 Coeff:     -0.992D-03 0.940D-03 0.251D-01 0.166D+00 0.809D+00
 Gap=     0.394 Goal=     0.100 Shift=    0.000
 RMSDP=6.39D-06 MaxDP=1.05D-04 DE=-3.73D-05 OVMax= 1.72D-04

 Cycle   6  Pass 1  IDiag  1:
 E= -196.579742312021     Delta-E=       -0.000000106580 Rises=F Damp=F
 DIIS: error= 2.33D-05 at cycle   6 NSaved=   6.
 NSaved= 6 IEnMin= 6 EnMin= -196.579742312021     IErMin= 6 ErrMin= 2.33D-05
 ErrMax= 2.33D-05  0.00D+00 EMaxC= 1.00D+00 BMatC= 1.18D-07 BMatP= 2.18D-07
 IDIUse=1 WtCom= 1.00D+00 WtEn= 0.00D+00
 Coeff-Com: -0.730D-04-0.371D-03 0.158D-02 0.215D-01 0.434D+00 0.544D+00
 Coeff:     -0.730D-04-0.371D-03 0.158D-02 0.215D-01 0.434D+00 0.544D+00
 Gap=     0.394 Goal=     0.100 Shift=    0.000
 RMSDP=2.85D-06 MaxDP=5.11D-05 DE=-1.07D-07 OVMax= 7.58D-05

 Cycle   7  Pass 1  IDiag  1:
 E= -196.579742430398     Delta-E=       -0.000000118377 Rises=F Damp=F
 DIIS: error= 1.95D-06 at cycle   7 NSaved=   7.
 NSaved= 7 IEnMin= 7 EnMin= -196.579742430398     IErMin= 7 ErrMin= 1.95D-06
 ErrMax= 1.95D-06  0.00D+00 EMaxC= 1.00D+00 BMatC= 9.88D-10 BMatP= 1.18D-07
 IDIUse=1 WtCom= 1.00D+00 WtEn= 0.00D+00
 Coeff-Com:  0.451D-04-0.147D-03-0.104D-02-0.412D-02 0.559D-01 0.128D+00
 Coeff-Com:  0.821D+00
 Coeff:      0.451D-04-0.147D-03-0.104D-02-0.412D-02 0.559D-01 0.128D+00
 Coeff:      0.821D+00
 Gap=     0.394 Goal=     0.100 Shift=    0.000
 RMSDP=2.71D-07 MaxDP=5.27D-06 DE=-1.18D-07 OVMax= 6.55D-06

 Cycle   8  Pass 1  IDiag  1:
 E= -196.579742431404     Delta-E=       -0.000000001006 Rises=F Damp=F
 DIIS: error= 1.27D-07 at cycle   8 NSaved=   8.
 NSaved= 8 IEnMin= 8 EnMin= -196.579742431404     IErMin= 8 ErrMin= 1.27D-07
 ErrMax= 1.27D-07  0.00D+00 EMaxC= 1.00D+00 BMatC= 5.30D-12 BMatP= 9.88D-10
 IDIUse=1 WtCom= 1.00D+00 WtEn= 0.00D+00
 Coeff-Com:  0.591D-05-0.112D-04-0.138D-03-0.705D-03 0.113D-02 0.914D-02
 Coeff-Com:  0.101D+00 0.890D+00
 Coeff:      0.591D-05-0.112D-04-0.138D-03-0.705D-03 0.113D-02 0.914D-02
 Coeff:      0.101D+00 0.890D+00
 Gap=     0.394 Goal=     0.100 Shift=    0.000
 RMSDP=3.26D-08 MaxDP=5.42D-07 DE=-1.01D-09 OVMax= 8.75D-07

 Cycle   9  Pass 1  IDiag  1:
 E= -196.579742431409     Delta-E=       -0.000000000005 Rises=F Damp=F
 DIIS: error= 7.16D-08 at cycle   9 NSaved=   9.
 NSaved= 9 IEnMin= 9 EnMin= -196.579742431409     IErMin= 9 ErrMin= 7.16D-08
 ErrMax= 7.16D-08  0.00D+00 EMaxC= 1.00D+00 BMatC= 1.34D-12 BMatP= 5.30D-12
 IDIUse=1 WtCom= 1.00D+00 WtEn= 0.00D+00
 Coeff-Com:  0.153D-05-0.188D-05-0.390D-04-0.223D-03-0.506D-03 0.146D-02
 Coeff-Com:  0.279D-01 0.384D+00 0.587D+00
 Coeff:      0.153D-05-0.188D-05-0.390D-04-0.223D-03-0.506D-03 0.146D-02
 Coeff:      0.279D-01 0.384D+00 0.587D+00
 Gap=     0.394 Goal=     0.100 Shift=    0.000
 RMSDP=9.25D-09 MaxDP=2.54D-07 DE=-5.23D-12 OVMax= 3.16D-07

 SCF Done:  E(RB3LYP) =  -196.579742431     A.U. after    9 cycles
            NFock=  9  Conv=0.92D-08     -V/T= 2.0103
 KE= 1.945767979967D+02 PE=-8.279259500198D+02 EE= 2.497973174189D+02
 Leave Link  502 at Wed Apr 20 15:07:06 2022, MaxMem=  2621440000 cpu:        99.2
 (Enter /mnt/opt/groups/app-gaussian//g09/l601.exe)
 Copying SCF densities to generalized density rwf, IOpCl= 0 IROHF=0.

 **********************************************************************

            Population analysis using the SCF density.

 **********************************************************************

 Orbital symmetries:
       Occupied  (A) (A) (A) (A) (A) (A) (A) (A) (A) (A) (A) (A)
                 (A) (A) (A) (A) (A) (A) (A) (A)
       Virtual   (A) (A) (A) (A) (A) (A) (A) (A) (A) (A) (A) (A)
                 (A) (A) (A) (A) (A) (A) (A) (A) (A) (A) (A) (A)
                 (A) (A) (A) (A) (A) (A) (A) (A) (A) (A) (A) (A)
                 (A) (A) (A) (A) (A) (A) (A) (A) (A) (A) (A) (A)
                 (A) (A) (A) (A) (A) (A) (A) (A) (A) (A) (A) (A)
                 (A) (A) (A) (A) (A) (A) (A) (A) (A) (A) (A) (A)
                 (A) (A) (A) (A) (A) (A) (A) (A) (A) (A) (A) (A)
                 (A) (A) (A) (A) (A) (A) (A) (A) (A) (A) (A) (A)
                 (A) (A) (A) (A) (A) (A) (A) (A) (A)
 The electronic state is 1-A.
 Alpha  occ. eigenvalues --  -10.17328 -10.17315 -10.17312 -10.17296 -10.17284
 Alpha  occ. eigenvalues --   -0.82172  -0.69821  -0.69784  -0.56158  -0.55445
 Alpha  occ. eigenvalues --   -0.47119  -0.46804  -0.40618  -0.40498  -0.33097
 Alpha  occ. eigenvalues --   -0.33036  -0.32652  -0.32318  -0.31684  -0.30824
 Alpha virt. eigenvalues --    0.08545   0.10107   0.14729   0.14777   0.17217
 Alpha virt. eigenvalues --    0.17847   0.17924   0.18624   0.19144   0.19279
 Alpha virt. eigenvalues --    0.21647   0.25296   0.25905   0.30034   0.31295
 Alpha virt. eigenvalues --    0.51101   0.53838   0.54372   0.57336   0.57710
 Alpha virt. eigenvalues --    0.58299   0.65389   0.66266   0.67345   0.67449
 Alpha virt. eigenvalues --    0.70727   0.73675   0.79482   0.79845   0.83097
 Alpha virt. eigenvalues --    0.84595   0.85467   0.87590   0.88037   0.91519
 Alpha virt. eigenvalues --    0.91636   0.93149   0.93842   0.94705   1.00237
 Alpha virt. eigenvalues --    1.13449   1.23676   1.29879   1.30399   1.51518
 Alpha virt. eigenvalues --    1.54746   1.60070   1.65136   1.65760   1.66984
 Alpha virt. eigenvalues --    1.76552   1.77689   1.80129   1.80382   1.83502
 Alpha virt. eigenvalues --    1.92868   1.95259   1.95736   1.98874   2.02380
 Alpha virt. eigenvalues --    2.07570   2.09932   2.15157   2.19661   2.21135
 Alpha virt. eigenvalues --    2.25475   2.27553   2.29116   2.34737   2.37052
 Alpha virt. eigenvalues --    2.37631   2.41110   2.41547   2.43392   2.47280
 Alpha virt. eigenvalues --    2.50652   2.53550   2.56988   2.60328   2.71251
 Alpha virt. eigenvalues --    2.72979   2.73936   2.75329   2.77179   2.84297
 Alpha virt. eigenvalues --    2.84814   2.90175   2.91847   2.94487   3.04605
 Alpha virt. eigenvalues --    3.19441   3.27503   3.27626   3.30414   3.35494
 Alpha virt. eigenvalues --    3.40772   3.47412   3.51849   3.52516   3.57785
 Alpha virt. eigenvalues --    4.31398   4.43409   4.43528   4.71280   4.77474
          Condensed to atoms (all electrons):
               1          2          3          4          5          6
     1  C    4.925728   0.384166  -0.067442  -0.070271   0.375728   0.379805
     2  C    0.384166   4.921870   0.379486  -0.066758  -0.070268  -0.030094
     3  C   -0.067442   0.379486   4.923191   0.383785  -0.070076   0.005146
     4  C   -0.070271  -0.066758   0.383785   4.923276   0.377755   0.004807
     5  C    0.375728  -0.070268  -0.070076   0.377755   4.934231  -0.032455
     6  H    0.379805  -0.030094   0.005146   0.004807  -0.032455   0.632200
     7  H    0.386015  -0.039065  -0.000182   0.001526  -0.035720  -0.038678
     8  H   -0.038843   0.385894  -0.041180  -0.002008  -0.000698  -0.007705
     9  H   -0.031369   0.378173  -0.029499   0.005435   0.005566   0.001987
    10  H   -0.001984  -0.041067   0.385800  -0.039347  -0.001008  -0.000054
    11  H    0.005462  -0.029625   0.378224  -0.031014   0.005577  -0.000207
    12  H    0.005045   0.005251  -0.029850   0.379202  -0.032347  -0.000126
    13  H    0.001069  -0.000724  -0.039795   0.386127  -0.036323  -0.000073
    14  H   -0.032703   0.003638   0.002581  -0.034915   0.384121   0.003675
    15  H   -0.034167   0.003089   0.004016  -0.032097   0.383408  -0.009202
               7          8          9         10         11         12
     1  C    0.386015  -0.038843  -0.031369  -0.001984   0.005462   0.005045
     2  C   -0.039065   0.385894   0.378173  -0.041067  -0.029625   0.005251
     3  C   -0.000182  -0.041180  -0.029499   0.385800   0.378224  -0.029850
     4  C    0.001526  -0.002008   0.005435  -0.039347  -0.031014   0.379202
     5  C   -0.035720  -0.000698   0.005566  -0.001008   0.005577  -0.032347
     6  H   -0.038678  -0.007705   0.001987  -0.000054  -0.000207  -0.000126
     7  H    0.636292   0.005633  -0.007674   0.002459  -0.000122  -0.000122
     8  H    0.005633   0.641078  -0.038248   0.005941  -0.006266  -0.000058
     9  H   -0.007674  -0.038248   0.632344  -0.006226   0.000979  -0.000209
    10  H    0.002459   0.005941  -0.006226   0.641464  -0.038199  -0.007222
    11  H   -0.000122  -0.006266   0.000979  -0.038199   0.631895   0.001705
    12  H   -0.000122  -0.000058  -0.000209  -0.007222   0.001705   0.632666
    13  H   -0.000075   0.002723  -0.000110   0.005731  -0.007334  -0.038586
    14  H   -0.010936  -0.000062  -0.000192   0.000863  -0.000141  -0.009031
    15  H    0.004728   0.000590  -0.000138  -0.000058  -0.000195   0.003407
              13         14         15
     1  C    0.001069  -0.032703  -0.034167
     2  C   -0.000724   0.003638   0.003089
     3  C   -0.039795   0.002581   0.004016
     4  C    0.386127  -0.034915  -0.032097
     5  C   -0.036323   0.384121   0.383408
     6  H   -0.000073   0.003675  -0.009202
     7  H   -0.000075  -0.010936   0.004728
     8  H    0.002723  -0.000062   0.000590
     9  H   -0.000110  -0.000192  -0.000138
    10  H    0.005731   0.000863  -0.000058
    11  H   -0.007334  -0.000141  -0.000195
    12  H   -0.038586  -0.009031   0.003407
    13  H    0.637430   0.004924  -0.010482
    14  H    0.004924   0.631862  -0.039091
    15  H   -0.010482  -0.039091   0.631415
 Mulliken charges:
               1
     1  C   -0.186240
     2  C   -0.183966
     3  C   -0.184205
     4  C   -0.185504
     5  C   -0.187492
     6  H    0.090973
     7  H    0.095919
     8  H    0.093208
     9  H    0.089181
    10  H    0.092906
    11  H    0.089262
    12  H    0.090276
    13  H    0.095498
    14  H    0.095406
    15  H    0.094776
 Sum of Mulliken charges =   0.00000
 Mulliken charges with hydrogens summed into heavy atoms:
               1
     1  C    0.000652
     2  C   -0.001577
     3  C   -0.002036
     4  C    0.000270
     5  C    0.002691
 Electronic spatial extent (au):  <R**2>=            414.4897
 Charge=              0.0000 electrons
 Dipole moment (field-independent basis, Debye):
    X=              0.0047    Y=              0.0013    Z=              0.0005  Tot=              0.0049
 Quadrupole moment (field-independent basis, Debye-Ang):
   XX=            -33.4299   YY=            -33.4254   ZZ=            -32.4414
   XY=             -0.0017   XZ=             -0.0006   YZ=             -0.0096
 Traceless Quadrupole moment (field-independent basis, Debye-Ang):
   XX=             -0.3310   YY=             -0.3265   ZZ=              0.6575
   XY=             -0.0017   XZ=             -0.0006   YZ=             -0.0096
 Octapole moment (field-independent basis, Debye-Ang**2):
  XXX=             -0.3817  YYY=             -0.0913  ZZZ=              0.0107  XYY=             -0.1096
  XXY=             -0.0365  XXZ=              0.1788  XZZ=              0.4851  YZZ=              0.1267
  YYZ=             -0.1898  XYZ=             -0.7812
 Hexadecapole moment (field-independent basis, Debye-Ang**3):
 XXXX=           -247.4439 YYYY=           -246.9730 ZZZZ=            -75.2027 XXXY=             -0.3069
 XXXZ=             -0.3522 YYYX=              0.2332 YYYZ=             -1.4246 ZZZX=              0.0134
 ZZZY=              0.5614 XXYY=            -81.6829 XXZZ=            -52.6989 YYZZ=            -52.8874
 XXYZ=              0.3645 YYXZ=              0.3257 ZZXY=              0.0537
 N-N= 1.869720921728D+02 E-N=-8.279259489005D+02  KE= 1.945767979967D+02
 No NMR shielding tensors so no spin-rotation constants.
 Leave Link  601 at Wed Apr 20 15:07:06 2022, MaxMem=  2621440000 cpu:         2.8
 (Enter /mnt/opt/groups/app-gaussian//g09/l701.exe)
 Compute integral first derivatives.
 ... and contract with generalized density number  0.
 R6Disp: Adding Grimme-D3 dispersion energy 1st derivatives to the gradient.
 Leave Link  701 at Wed Apr 20 15:07:06 2022, MaxMem=  2621440000 cpu:         7.8
 (Enter /mnt/opt/groups/app-gaussian//g09/l702.exe)
 L702 exits ... SP integral derivatives will be done elsewhere.
 Leave Link  702 at Wed Apr 20 15:07:07 2022, MaxMem=  2621440000 cpu:         0.3
 (Enter /mnt/opt/groups/app-gaussian//g09/l703.exe)
 Compute integral first derivatives, UseDBF=F ICtDFT=           0.
 Integral derivatives from FoFJK, PRISM(SPDF).
 Calling FoFJK, ICntrl=      2127 FMM=F ISym2X=0 I1Cent= 0 IOpClX= 0 NMat=1 NMatS=1 NMatT=0.
 FoFJK:  IHMeth= 1 ICntrl=    2127 DoSepK=F KAlg= 0 I1Cent=   0 FoldK=F
 IRaf=         0 NMat=   1 IRICut=       1 DoRegI=T DoRafI=F ISym2E= 0.
 FoFCou: FMM=F IPFlag=           0 FMFlag=      100000 FMFlg1=         800
         NFxFlg=           0 DoJE=F BraDBF=F KetDBF=F FulRan=T
         wScrn=  0.000000 ICntrl=    2127 IOpCl=  0 I1Cent=           0 NGrid=           0
         NMat0=    1 NMatS0=      1 NMatT0=    0 NMatD0=    1 NMtDS0=    0 NMtDT0=    0
 Symmetry not used in FoFCou.
 Leave Link  703 at Wed Apr 20 15:07:08 2022, MaxMem=  2621440000 cpu:        29.4
 (Enter /mnt/opt/groups/app-gaussian//g09/l716.exe)
 Dipole        = 1.86286336D-03 5.20260522D-04 1.86415078D-04
 ***** Axes restored to original set *****
 -------------------------------------------------------------------
 Center     Atomic                   Forces (Hartrees/Bohr)
 Number     Number              X              Y              Z
 -------------------------------------------------------------------
      1        6          -0.000036211    0.000069203   -0.000074954
      2        6           0.000008183    0.000014688    0.000186989
      3        6          -0.000038277   -0.000043942   -0.000205913
      4        6          -0.000031966   -0.000032648    0.000104971
      5        6          -0.000036129    0.000016888   -0.000018761
      6        1           0.000054608    0.000007007    0.000011524
      7        1           0.000093257   -0.000157381   -0.000073618
      8        1          -0.000172970   -0.000115548    0.000085247
      9        1          -0.000005977   -0.000043407    0.000002280
     10        1          -0.000136162    0.000154914   -0.000083674
     11        1           0.000003597    0.000027743   -0.000001606
     12        1           0.000066073   -0.000013028   -0.000004801
     13        1           0.000145405    0.000138406    0.000078143
     14        1           0.000050984   -0.000024644   -0.000045483
     15        1           0.000035585    0.000001749    0.000039659
 -------------------------------------------------------------------
 Cartesian Forces:  Max     0.000205913 RMS     0.000083230
 Leave Link  716 at Wed Apr 20 15:07:08 2022, MaxMem=  2621440000 cpu:         0.4
 (Enter /mnt/opt/groups/app-gaussian//g09/l103.exe)

 GradGradGradGradGradGradGradGradGradGradGradGradGradGradGradGradGradGrad
 Berny optimization.
 FormGI is forming the generalized inverse of G from B-inverse, IUseBI=4.
 Internal  Forces:  Max     0.000162418 RMS     0.000058913
 Search for a local minimum.
 Step number   1 out of a maximum of  100
 All quantities printed in internal units (Hartrees-Bohrs-Radians)
 RMS Force = .58913D-04 SwitMx=.10000D-02 MixMth= 2
 Mixed Optimization -- En-DIIS/RFO-DIIS
 Second derivative matrix not updated -- first step.
 ITU=  0
     Eigenvalues ---    0.00256   0.00436   0.01953   0.01959   0.04030
     Eigenvalues ---    0.04124   0.04244   0.04767   0.05045   0.05150
     Eigenvalues ---    0.05470   0.05589   0.06107   0.06788   0.06831
     Eigenvalues ---    0.07075   0.07125   0.07220   0.08717   0.08751
     Eigenvalues ---    0.11082   0.11295   0.20193   0.20576   0.25893
     Eigenvalues ---    0.26081   0.27554   0.27699   0.28169   0.33898
     Eigenvalues ---    0.33915   0.34064   0.34106   0.34246   0.34251
     Eigenvalues ---    0.34275   0.34294   0.34299   0.34309
 RFO step:  Lambda=-2.90006858D-05 EMin= 2.56160549D-03
 Linear search not attempted -- first point.
 Iteration  1 RMS(Cart)=  0.00818453 RMS(Int)=  0.00003649
 Iteration  2 RMS(Cart)=  0.00004316 RMS(Int)=  0.00001083
 Iteration  3 RMS(Cart)=  0.00000000 RMS(Int)=  0.00001083
 ITry= 1 IFail=0 DXMaxC= 3.02D-02 DCOld= 1.00D+10 DXMaxT= 3.00D-01 DXLimC= 3.00D+00 Rises=F
 Variable       Old X    -DE/DX   Delta X   Delta X   Delta X     New X
                                 (Linear)    (Quad)   (Total)
    R1        2.91446  -0.00012   0.00000  -0.00052  -0.00052   2.91394
    R2        2.94303  -0.00005   0.00000   0.00033   0.00034   2.94337
    R3        2.06812   0.00000   0.00000   0.00001   0.00001   2.06813
    R4        2.07151   0.00002   0.00000   0.00006   0.00006   2.07157
    R5        2.90347  -0.00012   0.00000  -0.00094  -0.00095   2.90251
    R6        2.07473   0.00006   0.00000   0.00019   0.00019   2.07492
    R7        2.06908  -0.00003   0.00000  -0.00007  -0.00007   2.06901
    R8        2.91090  -0.00016   0.00000  -0.00082  -0.00083   2.91007
    R9        2.07503   0.00007   0.00000   0.00020   0.00020   2.07522
   R10        2.06917  -0.00002   0.00000  -0.00005  -0.00005   2.06912
   R11        2.93836  -0.00005   0.00000   0.00024   0.00025   2.93861
   R12        2.06829  -0.00001   0.00000  -0.00004  -0.00004   2.06825
   R13        2.07223   0.00003   0.00000   0.00009   0.00009   2.07231
   R14        2.06869   0.00001   0.00000   0.00002   0.00002   2.06871
   R15        2.06836   0.00001   0.00000   0.00003   0.00003   2.06839
    A1        1.83988  -0.00003   0.00000  -0.00213  -0.00216   1.83772
    A2        1.96497  -0.00001   0.00000   0.00035   0.00036   1.96533
    A3        1.91131  -0.00006   0.00000  -0.00084  -0.00083   1.91048
    A4        1.96589   0.00000   0.00000   0.00091   0.00092   1.96681
    A5        1.91948   0.00005   0.00000   0.00029   0.00029   1.91976
    A6        1.86267   0.00005   0.00000   0.00136   0.00135   1.86402
    A7        1.80607  -0.00001   0.00000  -0.00365  -0.00370   1.80236
    A8        1.92283   0.00003   0.00000   0.00056   0.00057   1.92340
    A9        1.97138  -0.00003   0.00000   0.00070   0.00071   1.97210
   A10        1.91159   0.00000   0.00000   0.00008   0.00009   1.91168
   A11        1.98038  -0.00005   0.00000   0.00040   0.00042   1.98080
   A12        1.87141   0.00006   0.00000   0.00179   0.00178   1.87320
   A13        1.80151  -0.00003   0.00000  -0.00400  -0.00405   1.79746
   A14        1.91412   0.00001   0.00000   0.00023   0.00024   1.91437
   A15        1.98000  -0.00004   0.00000   0.00045   0.00047   1.98046
   A16        1.92265   0.00004   0.00000   0.00066   0.00067   1.92332
   A17        1.97295  -0.00003   0.00000   0.00068   0.00069   1.97365
   A18        1.87240   0.00005   0.00000   0.00184   0.00183   1.87422
   A19        1.83487   0.00000   0.00000  -0.00236  -0.00240   1.83247
   A20        1.97010  -0.00004   0.00000   0.00019   0.00021   1.97030
   A21        1.90831  -0.00006   0.00000  -0.00081  -0.00080   1.90750
   A22        1.96712  -0.00001   0.00000   0.00100   0.00101   1.96814
   A23        1.91928   0.00005   0.00000   0.00041   0.00041   1.91970
   A24        1.86428   0.00006   0.00000   0.00150   0.00149   1.86577
   A25        1.85003  -0.00004   0.00000  -0.00146  -0.00148   1.84855
   A26        1.93183   0.00005   0.00000   0.00036   0.00037   1.93220
   A27        1.94780  -0.00003   0.00000   0.00003   0.00004   1.94784
   A28        1.94100  -0.00004   0.00000  -0.00014  -0.00013   1.94087
   A29        1.93687   0.00004   0.00000   0.00031   0.00032   1.93719
   A30        1.85792   0.00003   0.00000   0.00089   0.00089   1.85881
    D1        0.55954   0.00010   0.00000   0.01205   0.01204   0.57158
    D2       -1.48274   0.00009   0.00000   0.01366   0.01366  -1.46909
    D3        2.70819   0.00002   0.00000   0.01051   0.01050   2.71870
    D4        2.70926   0.00007   0.00000   0.01194   0.01194   2.72120
    D5        0.66698   0.00006   0.00000   0.01355   0.01355   0.68053
    D6       -1.42527  -0.00001   0.00000   0.01041   0.01040  -1.41487
    D7       -1.50475   0.00008   0.00000   0.01331   0.01330  -1.49145
    D8        2.73615   0.00008   0.00000   0.01491   0.01492   2.75107
    D9        0.64390   0.00000   0.00000   0.01177   0.01177   0.65567
   D10       -0.18418  -0.00003   0.00000  -0.00362  -0.00362  -0.18781
   D11       -2.29084   0.00001   0.00000  -0.00277  -0.00277  -2.29361
   D12        1.92649  -0.00003   0.00000  -0.00415  -0.00415   1.92234
   D13       -2.33331   0.00001   0.00000  -0.00316  -0.00316  -2.33647
   D14        1.84321   0.00005   0.00000  -0.00231  -0.00231   1.84091
   D15       -0.22264   0.00001   0.00000  -0.00369  -0.00369  -0.22633
   D16        1.87463  -0.00009   0.00000  -0.00566  -0.00566   1.86897
   D17       -0.23203  -0.00004   0.00000  -0.00480  -0.00480  -0.23684
   D18       -2.29788  -0.00008   0.00000  -0.00618  -0.00619  -2.30407
   D19       -0.72246  -0.00014   0.00000  -0.01596  -0.01596  -0.73841
   D20        1.32626  -0.00011   0.00000  -0.01719  -0.01719   1.30907
   D21       -2.86382  -0.00006   0.00000  -0.01438  -0.01437  -2.87820
   D22        1.32771  -0.00011   0.00000  -0.01719  -0.01719   1.31051
   D23       -2.90676  -0.00008   0.00000  -0.01842  -0.01843  -2.92519
   D24       -0.81366  -0.00003   0.00000  -0.01561  -0.01561  -0.82927
   D25       -2.86516  -0.00007   0.00000  -0.01459  -0.01459  -2.87974
   D26       -0.81644  -0.00004   0.00000  -0.01582  -0.01582  -0.83226
   D27        1.27667   0.00001   0.00000  -0.01301  -0.01301   1.26366
   D28        0.60702   0.00011   0.00000   0.01360   0.01360   0.62062
   D29        2.75795   0.00008   0.00000   0.01335   0.01335   2.77130
   D30       -1.45281   0.00009   0.00000   0.01481   0.01480  -1.43801
   D31       -1.43568   0.00010   0.00000   0.01516   0.01516  -1.42052
   D32        0.71524   0.00007   0.00000   0.01491   0.01491   0.73016
   D33        2.78766   0.00007   0.00000   0.01636   0.01637   2.80403
   D34        2.75308   0.00002   0.00000   0.01189   0.01189   2.76496
   D35       -1.37918  -0.00001   0.00000   0.01164   0.01164  -1.36754
   D36        0.69324   0.00000   0.00000   0.01310   0.01309   0.70633
   D37       -0.26015  -0.00005   0.00000  -0.00611  -0.00611  -0.26625
   D38        1.84056  -0.00004   0.00000  -0.00665  -0.00665   1.83392
   D39       -2.37787  -0.00001   0.00000  -0.00542  -0.00541  -2.38329
   D40       -2.41298   0.00000   0.00000  -0.00535  -0.00534  -2.41832
   D41       -0.31227   0.00002   0.00000  -0.00589  -0.00588  -0.31815
   D42        1.75248   0.00005   0.00000  -0.00465  -0.00465   1.74783
   D43        1.79226  -0.00010   0.00000  -0.00816  -0.00817   1.78409
   D44       -2.39022  -0.00009   0.00000  -0.00870  -0.00871  -2.39892
   D45       -0.32547  -0.00005   0.00000  -0.00747  -0.00747  -0.33294
         Item               Value     Threshold  Converged?
 Maximum Force            0.000162     0.000450     YES
 RMS     Force            0.000059     0.000300     YES
 Maximum Displacement     0.030166     0.001800     NO 
 RMS     Displacement     0.008197     0.001200     NO 
 Predicted change in Energy=-1.444631D-05
 Lowest energy point so far.  Saving SCF results.
 GradGradGradGradGradGradGradGradGradGradGradGradGradGradGradGradGradGrad

 Leave Link  103 at Wed Apr 20 15:07:10 2022, MaxMem=  2621440000 cpu:        27.5
 (Enter /mnt/opt/groups/app-gaussian//g09/l202.exe)
                          Input orientation:                          
 ---------------------------------------------------------------------
 Center     Atomic      Atomic             Coordinates (Angstroms)
 Number     Number       Type             X           Y           Z
 ---------------------------------------------------------------------
      1          6           0       -0.191453    1.276881   -0.130658
      2          6           0        1.125186    0.568750    0.247162
      3          6           0        0.911758   -0.865657   -0.258847
      4          6           0       -0.540676   -1.166213    0.155307
      5          6           0       -1.294460    0.183489   -0.012874
      6          1           0       -0.394285    2.150444    0.496613
      7          1           0       -0.129127    1.636617   -1.164303
      8          1           0        1.250684    0.558359    1.337920
      9          1           0        2.009395    1.054554   -0.178179
     10          1           0        1.006942   -0.890082   -1.352602
     11          1           0        1.631490   -1.583358    0.148291
     12          1           0       -0.989904   -1.977491   -0.425977
     13          1           0       -0.560520   -1.478254    1.206409
     14          1           0       -1.927726    0.174735   -0.905791
     15          1           0       -1.958154    0.370523    0.837161
 ---------------------------------------------------------------------
                    Distance matrix (angstroms):
                    1          2          3          4          5
     1  C    0.000000
     2  C    1.541991   0.000000
     3  C    2.413291   1.535943   0.000000
     4  C    2.484440   2.406997   1.539943   0.000000
     5  C    1.557564   2.463886   2.455322   1.555047   0.000000
     6  H    1.094405   2.207436   3.372437   3.337385   2.222342
     7  H    1.096228   2.169303   2.857388   3.125156   2.189834
     8  H    2.180081   1.098003   2.166185   2.753488   2.905672
     9  H    2.212560   1.094873   2.213261   3.397924   3.420752
    10  H    2.761345   2.168276   1.098160   2.178339   2.871216
    11  H    3.403220   2.213073   1.094930   2.211870   3.421828
    12  H    3.363878   3.377879   2.209169   1.094471   2.221090
    13  H    3.084595   2.819926   2.165607   1.096622   2.187854
    14  H    2.197772   3.287069   3.092510   2.201812   1.094716
    15  H    2.208934   3.145533   3.311460   2.199029   1.094545
                    6          7          8          9         10
     6  H    0.000000
     7  H    1.758684   0.000000
     8  H    2.438945   3.054119   0.000000
     9  H    2.726536   2.425802   1.766468   0.000000
    10  H    3.824635   2.776746   3.065338   2.483101   0.000000
    11  H    4.262203   3.897553   2.479352   2.684768   1.767307
    12  H    4.271508   3.787854   3.816032   4.272060   2.455298
    13  H    3.701201   3.938120   2.728653   3.864798   3.058009
    14  H    2.867334   2.332141   3.909437   4.099320   3.153689
    15  H    2.393695   2.992355   3.253104   4.152139   3.895636
                   11         12         13         14         15
    11  H    0.000000
    12  H    2.712348   0.000000
    13  H    2.436302   1.760196   0.000000
    14  H    4.107311   2.396207   3.010483   0.000000
    15  H    4.144604   2.836582   2.346849   1.754177   0.000000
 Stoichiometry    C5H10
 Framework group  C1[X(C5H10)]
 Deg. of freedom    39
 Full point group                 C1      NOp   1
 RotChk:  IX=0 Diff= 8.86D-02
 Largest Abelian subgroup         C1      NOp   1
 Largest concise Abelian subgroup C1      NOp   1
                         Standard orientation:                         
 ---------------------------------------------------------------------
 Center     Atomic      Atomic             Coordinates (Angstroms)
 Number     Number       Type             X           Y           Z
 ---------------------------------------------------------------------
      1          6           0        0.270991    1.262461    0.130180
      2          6           0       -1.087389    0.637947   -0.247342
      3          6           0       -0.964092   -0.806815    0.259196
      4          6           0        0.466674   -1.197802   -0.154885
      5          6           0        1.303428    0.102162    0.012773
      6          1           0        0.528045    2.121391   -0.497422
      7          1           0        0.231344    1.625773    1.163693
      8          1           0       -1.213346    0.635024   -1.338092
      9          1           0       -1.939453    1.178274    0.177842
     10          1           0       -1.060563   -0.824833    1.352962
     11          1           0       -1.727334   -1.478235   -0.147657
     12          1           0        0.864297   -2.035379    0.426688
     13          1           0        0.466905   -1.510861   -1.205872
     14          1           0        1.934950    0.054137    0.905677
     15          1           0        1.977481    0.246994   -0.837348
 ---------------------------------------------------------------------
 Rotational constants (GHZ):      6.4685288      6.4630956      3.7364212
 Leave Link  202 at Wed Apr 20 15:07:10 2022, MaxMem=  2621440000 cpu:         0.1
 (Enter /mnt/opt/groups/app-gaussian//g09/l301.exe)
 Standard basis: 6-31G(d,p) (6D, 7F)
 Ernie: Thresh=  0.10000D-02 Tol=  0.10000D-05 Strict=F.
 There are   125 symmetry adapted cartesian basis functions of A   symmetry.
 There are   125 symmetry adapted basis functions of A   symmetry.
   125 basis functions,   210 primitive gaussians,   125 cartesian basis functions
    20 alpha electrons       20 beta electrons
       nuclear repulsion energy       187.0734657499 Hartrees.
 IExCor=  402 DFT=T Ex+Corr=B3LYP ExCW=0 ScaHFX=  0.200000
 ScaDFX=  0.800000  0.720000  1.000000  0.810000 ScalE2=  1.000000  1.000000
 IRadAn=      5 IRanWt=     -1 IRanGd=            0 ICorTp=0 IEmpDi=131
 NAtoms=   15 NActive=   15 NUniq=   15 SFac= 1.00D+00 NAtFMM=   60 NAOKFM=F Big=F
 Integral buffers will be    131072 words long.
 Raffenetti 2 integral format.
 Two-electron integral symmetry is turned on.
 R6Disp:  Grimme-D3 Dispersion energy=       -0.0087283584 Hartrees.
 Nuclear repulsion after empirical dispersion term =      187.0647373915 Hartrees.
 Leave Link  301 at Wed Apr 20 15:07:10 2022, MaxMem=  2621440000 cpu:         0.9
 (Enter /mnt/opt/groups/app-gaussian//g09/l302.exe)
 NPDir=0 NMtPBC=     1 NCelOv=     1 NCel=       1 NClECP=     1 NCelD=      1
         NCelK=      1 NCelE2=     1 NClLst=     1 CellRange=     0.0.
 One-electron integrals computed using PRISM.
 NBasis=   125 RedAO= T EigKep=  3.22D-03  NBF=   125
 NBsUse=   125 1.00D-06 EigRej= -1.00D+00 NBFU=   125
 Precomputing XC quadrature grid using
 IXCGrd= 4 IRadAn=           5 IRanWt=          -1 IRanGd=           0 AccXCQ= 0.00D+00.
 Generated NRdTot=       0 NPtTot=           0 NUsed=           0 NTot=          32
 NSgBfM=   125   125   125   125   125 MxSgAt=    15 MxSgA2=    15.
 Leave Link  302 at Wed Apr 20 15:07:10 2022, MaxMem=  2621440000 cpu:        11.7
 (Enter /mnt/opt/groups/app-gaussian//g09/l303.exe)
 DipDrv:  MaxL=1.
 Leave Link  303 at Wed Apr 20 15:07:10 2022, MaxMem=  2621440000 cpu:         0.9
 (Enter /mnt/opt/groups/app-gaussian//g09/l401.exe)
 Initial guess from the checkpoint file:  "/scratch/8009951.torquesrv1.cis.gov.pl/Gau-31886.chk"
 B after Tr=     0.000000    0.000000    0.000000
         Rot=    0.999509    0.000227   -0.000021    0.031336 Ang=   3.59 deg.
 Guess basis will be translated and rotated to current coordinates.
 JPrj=2 DoOrth=T DoCkMO=T.
 Generating alternative initial guess.
 ExpMin= 1.61D-01 ExpMax= 3.05D+03 ExpMxC= 4.57D+02 IAcc=2 IRadAn=         4 AccDes= 0.00D+00
 Harris functional with IExCor=  402 and IRadAn=       4 diagonalized for initial guess.
 HarFok:  IExCor=  402 AccDes= 0.00D+00 IRadAn=         4 IDoV= 1 UseB2=F ITyADJ=14
 ICtDFT=  3500011 ScaDFX=  1.000000  1.000000  1.000000  1.000000
 FoFCou: FMM=F IPFlag=           0 FMFlag=      100000 FMFlg1=           0
         NFxFlg=           0 DoJE=T BraDBF=F KetDBF=T FulRan=T
         wScrn=  0.000000 ICntrl=     500 IOpCl=  0 I1Cent=   200000004 NGrid=           0
         NMat0=    1 NMatS0=      1 NMatT0=    0 NMatD0=    1 NMtDS0=    0 NMtDT0=    0
 Petite list used in FoFCou.
 Harris En= -196.632860234339    
 Leave Link  401 at Wed Apr 20 15:07:11 2022, MaxMem=  2621440000 cpu:        17.9
 (Enter /mnt/opt/groups/app-gaussian//g09/l502.exe)
 Closed shell SCF:
 Using DIIS extrapolation, IDIIS=    10.
 Two-electron integrals replicated using symmetry.
 Keep R1 ints in memory in canonical form, NReq=32316231.
 IVT=      304356 IEndB=      304356 NGot=  2621440000 MDV=  2590123895
 LenX=  2590123895 LenY=  2590107829
 Requested convergence on RMS density matrix=1.00D-08 within 500 cycles.
 Requested convergence on MAX density matrix=1.00D-06.
 Requested convergence on             energy=1.00D-06.
 Level shift goal  0.100 maximum shift  0.100.
 No special actions if energy rises.
 Dynamic level shift is on during FON iterations.
 FoFCou: FMM=F IPFlag=           0 FMFlag=           0 FMFlg1=           0
         NFxFlg=           0 DoJE=F BraDBF=F KetDBF=F FulRan=T
         wScrn=  0.000000 ICntrl=     600 IOpCl=  0 I1Cent=           0 NGrid=           0
         NMat0=    1 NMatS0=   7875 NMatT0=    0 NMatD0=    1 NMtDS0=    0 NMtDT0=    0
 Symmetry not used in FoFCou.

 Cycle   1  Pass 1  IDiag  1:
 E= -196.579666350309    
 DIIS: error= 5.18D-04 at cycle   1 NSaved=   1.
 NSaved= 1 IEnMin= 1 EnMin= -196.579666350309     IErMin= 1 ErrMin= 5.18D-04
 ErrMax= 5.18D-04  0.00D+00 EMaxC= 1.00D+00 BMatC= 4.57D-05 BMatP= 4.57D-05
 IDIUse=1 WtCom= 1.00D+00 WtEn= 0.00D+00
 Coeff-Com:  0.100D+01
 Coeff:      0.100D+01
 Gap=     2.031 Goal=     0.100 Shift=    0.000
 RMSDP=7.78D-05 MaxDP=1.19D-03              OVMax= 2.47D-03

 Cycle   2  Pass 1  IDiag  1:
 E= -196.579752189004     Delta-E=       -0.000085838696 Rises=F Damp=F
 DIIS: error= 6.12D-05 at cycle   2 NSaved=   2.
 NSaved= 2 IEnMin= 2 EnMin= -196.579752189004     IErMin= 2 ErrMin= 6.12D-05
 ErrMax= 6.12D-05  0.00D+00 EMaxC= 1.00D+00 BMatC= 4.59D-07 BMatP= 4.57D-05
 IDIUse=1 WtCom= 1.00D+00 WtEn= 0.00D+00
 Coeff-Com: -0.800D-01 0.108D+01
 Coeff:     -0.800D-01 0.108D+01
 Gap=     0.394 Goal=     0.100 Shift=    0.000
 RMSDP=1.18D-05 MaxDP=1.51D-04 DE=-8.58D-05 OVMax= 3.69D-04

 Cycle   3  Pass 1  IDiag  1:
 E= -196.579752959851     Delta-E=       -0.000000770846 Rises=F Damp=F
 DIIS: error= 3.11D-05 at cycle   3 NSaved=   3.
 NSaved= 3 IEnMin= 3 EnMin= -196.579752959851     IErMin= 3 ErrMin= 3.11D-05
 ErrMax= 3.11D-05  0.00D+00 EMaxC= 1.00D+00 BMatC= 1.53D-07 BMatP= 4.59D-07
 IDIUse=1 WtCom= 1.00D+00 WtEn= 0.00D+00
 Coeff-Com: -0.410D-01 0.493D+00 0.548D+00
 Coeff:     -0.410D-01 0.493D+00 0.548D+00
 Gap=     0.394 Goal=     0.100 Shift=    0.000
 RMSDP=3.83D-06 MaxDP=6.62D-05 DE=-7.71D-07 OVMax= 9.30D-05

 Cycle   4  Pass 1  IDiag  1:
 E= -196.579753100174     Delta-E=       -0.000000140323 Rises=F Damp=F
 DIIS: error= 7.51D-06 at cycle   4 NSaved=   4.
 NSaved= 4 IEnMin= 4 EnMin= -196.579753100174     IErMin= 4 ErrMin= 7.51D-06
 ErrMax= 7.51D-06  0.00D+00 EMaxC= 1.00D+00 BMatC= 1.01D-08 BMatP= 1.53D-07
 IDIUse=1 WtCom= 1.00D+00 WtEn= 0.00D+00
 Coeff-Com: -0.763D-02 0.822D-01 0.227D+00 0.698D+00
 Coeff:     -0.763D-02 0.822D-01 0.227D+00 0.698D+00
 Gap=     0.394 Goal=     0.100 Shift=    0.000
 RMSDP=9.40D-07 MaxDP=1.68D-05 DE=-1.40D-07 OVMax= 2.26D-05

 Cycle   5  Pass 1  IDiag  1:
 E= -196.579753110499     Delta-E=       -0.000000010325 Rises=F Damp=F
 DIIS: error= 1.00D-06 at cycle   5 NSaved=   5.
 NSaved= 5 IEnMin= 5 EnMin= -196.579753110499     IErMin= 5 ErrMin= 1.00D-06
 ErrMax= 1.00D-06  0.00D+00 EMaxC= 1.00D+00 BMatC= 1.82D-10 BMatP= 1.01D-08
 IDIUse=1 WtCom= 1.00D+00 WtEn= 0.00D+00
 Coeff-Com:  0.329D-03-0.674D-02 0.217D-01 0.166D+00 0.819D+00
 Coeff:      0.329D-03-0.674D-02 0.217D-01 0.166D+00 0.819D+00
 Gap=     0.394 Goal=     0.100 Shift=    0.000
 RMSDP=1.42D-07 MaxDP=2.31D-06 DE=-1.03D-08 OVMax= 3.20D-06

 Cycle   6  Pass 1  IDiag  1:
 E= -196.579753110693     Delta-E=       -0.000000000194 Rises=F Damp=F
 DIIS: error= 1.93D-07 at cycle   6 NSaved=   6.
 NSaved= 6 IEnMin= 6 EnMin= -196.579753110693     IErMin= 6 ErrMin= 1.93D-07
 ErrMax= 1.93D-07  0.00D+00 EMaxC= 1.00D+00 BMatC= 7.34D-12 BMatP= 1.82D-10
 IDIUse=1 WtCom= 1.00D+00 WtEn= 0.00D+00
 Coeff-Com:  0.213D-03-0.346D-02 0.375D-02 0.440D-01 0.281D+00 0.674D+00
 Coeff:      0.213D-03-0.346D-02 0.375D-02 0.440D-01 0.281D+00 0.674D+00
 Gap=     0.394 Goal=     0.100 Shift=    0.000
 RMSDP=3.01D-08 MaxDP=7.10D-07 DE=-1.94D-10 OVMax= 7.46D-07

 Cycle   7  Pass 1  IDiag  1:
 E= -196.579753110695     Delta-E=       -0.000000000002 Rises=F Damp=F
 DIIS: error= 9.28D-08 at cycle   7 NSaved=   7.
 NSaved= 7 IEnMin= 7 EnMin= -196.579753110695     IErMin= 7 ErrMin= 9.28D-08
 ErrMax= 9.28D-08  0.00D+00 EMaxC= 1.00D+00 BMatC= 1.62D-12 BMatP= 7.34D-12
 IDIUse=1 WtCom= 1.00D+00 WtEn= 0.00D+00
 Coeff-Com:  0.772D-04-0.117D-02-0.335D-05 0.777D-02 0.739D-01 0.355D+00
 Coeff-Com:  0.564D+00
 Coeff:      0.772D-04-0.117D-02-0.335D-05 0.777D-02 0.739D-01 0.355D+00
 Coeff:      0.564D+00
 Gap=     0.394 Goal=     0.100 Shift=    0.000
 RMSDP=1.06D-08 MaxDP=2.02D-07 DE=-2.39D-12 OVMax= 2.64D-07

 Cycle   8  Pass 1  IDiag  1:
 E= -196.579753110700     Delta-E=       -0.000000000005 Rises=F Damp=F
 DIIS: error= 4.08D-09 at cycle   8 NSaved=   8.
 NSaved= 8 IEnMin= 8 EnMin= -196.579753110700     IErMin= 8 ErrMin= 4.08D-09
 ErrMax= 4.08D-09  0.00D+00 EMaxC= 1.00D+00 BMatC= 4.04D-15 BMatP= 1.62D-12
 IDIUse=1 WtCom= 1.00D+00 WtEn= 0.00D+00
 Coeff-Com:  0.249D-05-0.268D-04-0.169D-03-0.599D-03 0.194D-04 0.276D-01
 Coeff-Com:  0.765D-01 0.897D+00
 Coeff:      0.249D-05-0.268D-04-0.169D-03-0.599D-03 0.194D-04 0.276D-01
 Coeff:      0.765D-01 0.897D+00
 Gap=     0.394 Goal=     0.100 Shift=    0.000
 RMSDP=7.27D-10 MaxDP=7.09D-09 DE=-4.55D-12 OVMax= 1.63D-08

 SCF Done:  E(RB3LYP) =  -196.579753111     A.U. after    8 cycles
            NFock=  8  Conv=0.73D-09     -V/T= 2.0103
 KE= 1.945787072137D+02 PE=-8.281107535141D+02 EE= 2.498875557983D+02
 Leave Link  502 at Wed Apr 20 15:07:17 2022, MaxMem=  2621440000 cpu:        98.2
 (Enter /mnt/opt/groups/app-gaussian//g09/l701.exe)
 Compute integral first derivatives.
 ... and contract with generalized density number  0.
 R6Disp: Adding Grimme-D3 dispersion energy 1st derivatives to the gradient.
 Leave Link  701 at Wed Apr 20 15:07:17 2022, MaxMem=  2621440000 cpu:         9.5
 (Enter /mnt/opt/groups/app-gaussian//g09/l702.exe)
 L702 exits ... SP integral derivatives will be done elsewhere.
 Leave Link  702 at Wed Apr 20 15:07:17 2022, MaxMem=  2621440000 cpu:         0.3
 (Enter /mnt/opt/groups/app-gaussian//g09/l703.exe)
 Compute integral first derivatives, UseDBF=F ICtDFT=           0.
 Integral derivatives from FoFJK, PRISM(SPDF).
 Calling FoFJK, ICntrl=      2127 FMM=F ISym2X=0 I1Cent= 0 IOpClX= 0 NMat=1 NMatS=1 NMatT=0.
 FoFJK:  IHMeth= 1 ICntrl=    2127 DoSepK=F KAlg= 0 I1Cent=   0 FoldK=F
 IRaf=         0 NMat=   1 IRICut=       1 DoRegI=T DoRafI=F ISym2E= 0.
 FoFCou: FMM=F IPFlag=           0 FMFlag=      100000 FMFlg1=         800
         NFxFlg=           0 DoJE=F BraDBF=F KetDBF=F FulRan=T
         wScrn=  0.000000 ICntrl=    2127 IOpCl=  0 I1Cent=           0 NGrid=           0
         NMat0=    1 NMatS0=      1 NMatT0=    0 NMatD0=    1 NMtDS0=    0 NMtDT0=    0
 Symmetry not used in FoFCou.
 Leave Link  703 at Wed Apr 20 15:07:19 2022, MaxMem=  2621440000 cpu:        29.5
 (Enter /mnt/opt/groups/app-gaussian//g09/l716.exe)
 Dipole        = 1.52305784D-03 2.96683145D-04 2.25925716D-04
 ***** Axes restored to original set *****
 -------------------------------------------------------------------
 Center     Atomic                   Forces (Hartrees/Bohr)
 Number     Number              X              Y              Z
 -------------------------------------------------------------------
      1        6          -0.000026113    0.000104969    0.000331510
      2        6           0.000139453    0.000193067   -0.000486490
      3        6           0.000132470   -0.000162004    0.000510282
      4        6          -0.000118978   -0.000128241   -0.000405369
      5        6          -0.000074967   -0.000001342    0.000058505
      6        1          -0.000037775    0.000019047   -0.000049525
      7        1           0.000069259   -0.000088851   -0.000015579
      8        1          -0.000086890   -0.000076983   -0.000010464
      9        1           0.000014412    0.000055087    0.000053075
     10        1          -0.000064396    0.000084373    0.000006563
     11        1           0.000006397   -0.000048738   -0.000051781
     12        1          -0.000066190   -0.000007907    0.000056268
     13        1           0.000087936    0.000067060    0.000015090
     14        1           0.000023619   -0.000014107   -0.000003309
     15        1           0.000001763    0.000004569   -0.000008775
 -------------------------------------------------------------------
 Cartesian Forces:  Max     0.000510282 RMS     0.000148871
 Leave Link  716 at Wed Apr 20 15:07:19 2022, MaxMem=  2621440000 cpu:         0.3
 (Enter /mnt/opt/groups/app-gaussian//g09/l103.exe)

 GradGradGradGradGradGradGradGradGradGradGradGradGradGradGradGradGradGrad
 Berny optimization.
 Using GEDIIS/GDIIS optimizer.
 FormGI is forming the generalized inverse of G from B-inverse, IUseBI=4.
 Internal  Forces:  Max     0.000120328 RMS     0.000044879
 Search for a local minimum.
 Step number   2 out of a maximum of  100
 All quantities printed in internal units (Hartrees-Bohrs-Radians)
 RMS Force = .44879D-04 SwitMx=.10000D-02 MixMth= 2
 Mixed Optimization -- En-DIIS/RFO-DIIS
 Swapping is turned off.
 Update second derivatives using D2CorX and points    1    2
 DE= -1.07D-05 DEPred=-1.44D-05 R= 7.39D-01
 TightC=F SS=  1.41D+00  RLast= 7.78D-02 DXNew= 5.0454D-01 2.3333D-01
 Trust test= 7.39D-01 RLast= 7.78D-02 DXMaxT set to 3.00D-01
 ITU=  1  0
     Eigenvalues ---    0.00257   0.00394   0.01960   0.01965   0.04043
     Eigenvalues ---    0.04141   0.04743   0.04928   0.05058   0.05140
     Eigenvalues ---    0.05468   0.05603   0.06283   0.06755   0.06808
     Eigenvalues ---    0.07068   0.07110   0.07205   0.08718   0.08739
     Eigenvalues ---    0.11053   0.11237   0.20130   0.20536   0.25877
     Eigenvalues ---    0.26070   0.27502   0.27709   0.28295   0.33901
     Eigenvalues ---    0.33927   0.34065   0.34108   0.34248   0.34256
     Eigenvalues ---    0.34276   0.34295   0.34299   0.34309
 En-DIIS/RFO-DIIS IScMMF=        0 using points:     2    1
 RFO step:  Lambda=-7.07744482D-07.
 NNeg= 0 NP= 2 Switch=  2.50D-03 Rises=F DC=  1.07D-05 SmlDif=  1.00D-05
 RMS Error=  0.1823855236D-03 NUsed= 2 EDIIS=F
 DidBck=F Rises=F RFO-DIIS coefs:    0.93305    0.06695
 Iteration  1 RMS(Cart)=  0.00064668 RMS(Int)=  0.00000101
 Iteration  2 RMS(Cart)=  0.00000052 RMS(Int)=  0.00000088
 ITry= 1 IFail=0 DXMaxC= 2.63D-03 DCOld= 1.00D+10 DXMaxT= 3.00D-01 DXLimC= 3.00D+00 Rises=F
 Variable       Old X    -DE/DX   Delta X   Delta X   Delta X     New X
                                 (Linear)    (Quad)   (Total)
    R1        2.91394  -0.00003   0.00003  -0.00017  -0.00014   2.91380
    R2        2.94337   0.00007  -0.00002   0.00018   0.00016   2.94353
    R3        2.06813  -0.00001   0.00000  -0.00002  -0.00002   2.06811
    R4        2.07157  -0.00001   0.00000  -0.00002  -0.00002   2.07155
    R5        2.90251   0.00006   0.00006   0.00016   0.00023   2.90274
    R6        2.07492  -0.00002  -0.00001  -0.00003  -0.00004   2.07489
    R7        2.06901   0.00002   0.00000   0.00003   0.00004   2.06905
    R8        2.91007   0.00004   0.00006   0.00005   0.00010   2.91017
    R9        2.07522  -0.00001  -0.00001  -0.00001  -0.00002   2.07520
   R10        2.06912   0.00002   0.00000   0.00004   0.00004   2.06916
   R11        2.93861   0.00003  -0.00002   0.00008   0.00006   2.93868
   R12        2.06825   0.00000   0.00000   0.00000   0.00000   2.06825
   R13        2.07231  -0.00001  -0.00001   0.00000  -0.00001   2.07231
   R14        2.06871  -0.00001   0.00000  -0.00003  -0.00003   2.06868
   R15        2.06839  -0.00001   0.00000  -0.00001  -0.00001   2.06838
    A1        1.83772   0.00003   0.00014   0.00007   0.00022   1.83794
    A2        1.96533   0.00004  -0.00002   0.00096   0.00094   1.96627
    A3        1.91048  -0.00008   0.00006  -0.00147  -0.00141   1.90907
    A4        1.96681  -0.00001  -0.00006   0.00054   0.00048   1.96729
    A5        1.91976  -0.00001  -0.00002  -0.00055  -0.00057   1.91919
    A6        1.86402   0.00002  -0.00009   0.00033   0.00024   1.86426
    A7        1.80236   0.00002   0.00025  -0.00002   0.00023   1.80259
    A8        1.92340  -0.00005  -0.00004  -0.00084  -0.00088   1.92252
    A9        1.97210   0.00001  -0.00005   0.00057   0.00052   1.97261
   A10        1.91168  -0.00008  -0.00001  -0.00132  -0.00133   1.91035
   A11        1.98080   0.00007  -0.00003   0.00110   0.00107   1.98187
   A12        1.87320   0.00002  -0.00012   0.00037   0.00025   1.87345
   A13        1.79746   0.00005   0.00027   0.00013   0.00040   1.79787
   A14        1.91437  -0.00009  -0.00002  -0.00123  -0.00125   1.91312
   A15        1.98046   0.00006  -0.00003   0.00103   0.00100   1.98146
   A16        1.92332  -0.00006  -0.00004  -0.00096  -0.00100   1.92232
   A17        1.97365   0.00001  -0.00005   0.00060   0.00055   1.97420
   A18        1.87422   0.00002  -0.00012   0.00030   0.00018   1.87441
   A19        1.83247   0.00000   0.00016   0.00007   0.00023   1.83270
   A20        1.97030   0.00007  -0.00001   0.00124   0.00122   1.97153
   A21        1.90750  -0.00008   0.00005  -0.00156  -0.00150   1.90600
   A22        1.96814  -0.00001  -0.00007   0.00050   0.00043   1.96857
   A23        1.91970  -0.00001  -0.00003  -0.00067  -0.00070   1.91899
   A24        1.86577   0.00001  -0.00010   0.00029   0.00020   1.86597
   A25        1.84855   0.00001   0.00010  -0.00004   0.00006   1.84861
   A26        1.93220   0.00001  -0.00002  -0.00010  -0.00013   1.93207
   A27        1.94784  -0.00002   0.00000   0.00005   0.00005   1.94790
   A28        1.94087  -0.00003   0.00001  -0.00033  -0.00033   1.94054
   A29        1.93719   0.00002  -0.00002   0.00021   0.00019   1.93738
   A30        1.85881   0.00001  -0.00006   0.00020   0.00014   1.85895
    D1        0.57158  -0.00010  -0.00081   0.00016  -0.00065   0.57093
    D2       -1.46909   0.00001  -0.00091   0.00207   0.00116  -1.46793
    D3        2.71870   0.00001  -0.00070   0.00181   0.00110   2.71980
    D4        2.72120  -0.00006  -0.00080   0.00145   0.00066   2.72185
    D5        0.68053   0.00005  -0.00091   0.00337   0.00246   0.68299
    D6       -1.41487   0.00004  -0.00070   0.00310   0.00241  -1.41246
    D7       -1.49145  -0.00006  -0.00089   0.00150   0.00061  -1.49084
    D8        2.75107   0.00005  -0.00100   0.00342   0.00242   2.75349
    D9        0.65567   0.00004  -0.00079   0.00315   0.00236   0.65803
   D10       -0.18781   0.00002   0.00024  -0.00049  -0.00025  -0.18805
   D11       -2.29361   0.00005   0.00019  -0.00001   0.00018  -2.29343
   D12        1.92234   0.00005   0.00028  -0.00022   0.00006   1.92240
   D13       -2.33647  -0.00005   0.00021  -0.00205  -0.00184  -2.33832
   D14        1.84091  -0.00002   0.00015  -0.00157  -0.00142   1.83949
   D15       -0.22633  -0.00002   0.00025  -0.00179  -0.00154  -0.22787
   D16        1.86897  -0.00006   0.00038  -0.00245  -0.00207   1.86689
   D17       -0.23684  -0.00003   0.00032  -0.00197  -0.00165  -0.23849
   D18       -2.30407  -0.00004   0.00041  -0.00218  -0.00177  -2.30584
   D19       -0.73841   0.00012   0.00107   0.00020   0.00127  -0.73715
   D20        1.30907   0.00003   0.00115  -0.00138  -0.00023   1.30884
   D21       -2.87820   0.00004   0.00096  -0.00119  -0.00022  -2.87842
   D22        1.31051   0.00004   0.00115  -0.00137  -0.00022   1.31030
   D23       -2.92519  -0.00005   0.00123  -0.00295  -0.00172  -2.92691
   D24       -0.82927  -0.00004   0.00105  -0.00275  -0.00171  -0.83098
   D25       -2.87974   0.00005   0.00098  -0.00110  -0.00012  -2.87987
   D26       -0.83226  -0.00004   0.00106  -0.00268  -0.00162  -0.83388
   D27        1.26366  -0.00003   0.00087  -0.00249  -0.00162   1.26204
   D28        0.62062  -0.00011  -0.00091  -0.00050  -0.00141   0.61921
   D29        2.77130  -0.00007  -0.00089   0.00091   0.00002   2.77131
   D30       -1.43801  -0.00006  -0.00099   0.00101   0.00002  -1.43799
   D31       -1.42052  -0.00001  -0.00102   0.00128   0.00027  -1.42025
   D32        0.73016   0.00003  -0.00100   0.00269   0.00169   0.73185
   D33        2.80403   0.00005  -0.00110   0.00279   0.00170   2.80573
   D34        2.76496   0.00000  -0.00080   0.00117   0.00037   2.76534
   D35       -1.36754   0.00004  -0.00078   0.00258   0.00180  -1.36574
   D36        0.70633   0.00005  -0.00088   0.00268   0.00180   0.70814
   D37       -0.26625   0.00005   0.00041   0.00059   0.00100  -0.26525
   D38        1.83392   0.00005   0.00045   0.00026   0.00071   1.83462
   D39       -2.38329   0.00005   0.00036   0.00043   0.00079  -2.38249
   D40       -2.41832  -0.00004   0.00036  -0.00129  -0.00093  -2.41925
   D41       -0.31815  -0.00004   0.00039  -0.00162  -0.00122  -0.31937
   D42        1.74783  -0.00004   0.00031  -0.00145  -0.00114   1.74669
   D43        1.78409  -0.00004   0.00055  -0.00152  -0.00098   1.78312
   D44       -2.39892  -0.00004   0.00058  -0.00186  -0.00127  -2.40020
   D45       -0.33294  -0.00004   0.00050  -0.00169  -0.00119  -0.33413
         Item               Value     Threshold  Converged?
 Maximum Force            0.000120     0.000450     YES
 RMS     Force            0.000045     0.000300     YES
 Maximum Displacement     0.002632     0.001800     NO 
 RMS     Displacement     0.000647     0.001200     YES
 Predicted change in Energy=-1.497145D-06
 Lowest energy point so far.  Saving SCF results.
 GradGradGradGradGradGradGradGradGradGradGradGradGradGradGradGradGradGrad

 Leave Link  103 at Wed Apr 20 15:07:20 2022, MaxMem=  2621440000 cpu:        25.8
 (Enter /mnt/opt/groups/app-gaussian//g09/l202.exe)
                          Input orientation:                          
 ---------------------------------------------------------------------
 Center     Atomic      Atomic             Coordinates (Angstroms)
 Number     Number       Type             X           Y           Z
 ---------------------------------------------------------------------
      1          6           0       -0.191448    1.276944   -0.130359
      2          6           0        1.125363    0.568987    0.246886
      3          6           0        0.911959   -0.865786   -0.258461
      4          6           0       -0.540808   -1.166391    0.154694
      5          6           0       -1.294524    0.183500   -0.012589
      6          1           0       -0.394460    2.151250    0.495803
      7          1           0       -0.128546    1.635224   -1.164462
      8          1           0        1.249772    0.557787    1.337740
      9          1           0        2.009793    1.055302   -0.177460
     10          1           0        1.006571   -0.889244   -1.352276
     11          1           0        1.631742   -1.583939    0.147852
     12          1           0       -0.990585   -1.977879   -0.425874
     13          1           0       -0.559801   -1.477758    1.206008
     14          1           0       -1.927813    0.174985   -0.905473
     15          1           0       -1.958064    0.370316    0.837603
 ---------------------------------------------------------------------
                    Distance matrix (angstroms):
                    1          2          3          4          5
     1  C    0.000000
     2  C    1.541917   0.000000
     3  C    2.413548   1.536063   0.000000
     4  C    2.484591   2.407522   1.539998   0.000000
     5  C    1.557648   2.464098   2.455611   1.555081   0.000000
     6  H    1.094396   2.208025   3.373152   3.338340   2.222750
     7  H    1.096217   2.168191   2.856316   3.123968   2.189479
     8  H    2.179362   1.097983   2.165302   2.752919   2.904638
     9  H    2.212873   1.094892   2.214131   3.398795   3.421364
    10  H    2.760563   2.167457   1.098151   2.177648   2.870641
    11  H    3.403832   2.213892   1.094952   2.212321   3.422369
    12  H    3.364494   3.378811   2.210079   1.094473   2.221427
    13  H    3.083820   2.819372   2.164545   1.096618   2.187367
    14  H    2.197744   3.287103   3.092917   2.201596   1.094700
    15  H    2.209040   3.145781   3.311547   2.199193   1.094538
                    6          7          8          9         10
     6  H    0.000000
     7  H    1.758828   0.000000
     8  H    2.439566   3.053137   0.000000
     9  H    2.726686   2.425485   1.766631   0.000000
    10  H    3.823989   2.774293   3.064186   2.483527   0.000000
    11  H    4.263589   3.896638   2.479661   2.685952   1.767434
    12  H    4.272535   3.787233   3.815643   4.273659   2.456008
    13  H    3.701543   3.936466   2.726784   3.864348   3.056908
    14  H    2.867118   2.331681   3.908400   4.099963   3.153224
    15  H    2.394454   2.992557   3.251999   4.152523   3.895013
                   11         12         13         14         15
    11  H    0.000000
    12  H    2.713106   0.000000
    13  H    2.435945   1.760322   0.000000
    14  H    4.107765   2.396504   3.010210   0.000000
    15  H    4.145066   2.836620   2.346537   1.754248   0.000000
 Stoichiometry    C5H10
 Framework group  C1[X(C5H10)]
 Deg. of freedom    39
 Full point group                 C1      NOp   1
 RotChk:  IX=0 Diff= 1.24D-01
 Largest Abelian subgroup         C1      NOp   1
 Largest concise Abelian subgroup C1      NOp   1
                         Standard orientation:                         
 ---------------------------------------------------------------------
 Center     Atomic      Atomic             Coordinates (Angstroms)
 Number     Number       Type             X           Y           Z
 ---------------------------------------------------------------------
      1          6           0        0.159067    1.281430    0.130057
      2          6           0       -1.139375    0.540233   -0.247013
      3          6           0       -0.889678   -0.888547    0.258686
      4          6           0        0.570244   -1.152335   -0.154395
      5          6           0        1.289503    0.216266    0.012556
      6          1           0        0.339858    2.160446   -0.496320
      7          1           0        0.087098    1.638255    1.164072
      8          1           0       -1.263454    0.525614   -1.337865
      9          1           0       -2.035849    1.004079    0.177214
     10          1           0       -0.983671   -0.914126    1.352508
     11          1           0       -1.591025   -1.624811   -0.147450
     12          1           0        1.040440   -1.952020    0.426373
     13          1           0        0.597129   -1.463379   -1.205633
     14          1           0        1.922799    0.224025    0.905442
     15          1           0        1.948101    0.419631   -0.837683
 ---------------------------------------------------------------------
 Rotational constants (GHZ):      6.4682581      6.4629592      3.7357078
 Leave Link  202 at Wed Apr 20 15:07:20 2022, MaxMem=  2621440000 cpu:         0.1
 (Enter /mnt/opt/groups/app-gaussian//g09/l301.exe)
 Standard basis: 6-31G(d,p) (6D, 7F)
 Ernie: Thresh=  0.10000D-02 Tol=  0.10000D-05 Strict=F.
 There are   125 symmetry adapted cartesian basis functions of A   symmetry.
 There are   125 symmetry adapted basis functions of A   symmetry.
   125 basis functions,   210 primitive gaussians,   125 cartesian basis functions
    20 alpha electrons       20 beta electrons
       nuclear repulsion energy       187.0690568747 Hartrees.
 IExCor=  402 DFT=T Ex+Corr=B3LYP ExCW=0 ScaHFX=  0.200000
 ScaDFX=  0.800000  0.720000  1.000000  0.810000 ScalE2=  1.000000  1.000000
 IRadAn=      5 IRanWt=     -1 IRanGd=            0 ICorTp=0 IEmpDi=131
 NAtoms=   15 NActive=   15 NUniq=   15 SFac= 1.00D+00 NAtFMM=   60 NAOKFM=F Big=F
 Integral buffers will be    131072 words long.
 Raffenetti 2 integral format.
 Two-electron integral symmetry is turned on.
 R6Disp:  Grimme-D3 Dispersion energy=       -0.0087292768 Hartrees.
 Nuclear repulsion after empirical dispersion term =      187.0603275978 Hartrees.
 Leave Link  301 at Wed Apr 20 15:07:20 2022, MaxMem=  2621440000 cpu:         0.9
 (Enter /mnt/opt/groups/app-gaussian//g09/l302.exe)
 NPDir=0 NMtPBC=     1 NCelOv=     1 NCel=       1 NClECP=     1 NCelD=      1
         NCelK=      1 NCelE2=     1 NClLst=     1 CellRange=     0.0.
 One-electron integrals computed using PRISM.
 NBasis=   125 RedAO= T EigKep=  3.21D-03  NBF=   125
 NBsUse=   125 1.00D-06 EigRej= -1.00D+00 NBFU=   125
 Precomputing XC quadrature grid using
 IXCGrd= 4 IRadAn=           5 IRanWt=          -1 IRanGd=           0 AccXCQ= 0.00D+00.
 Generated NRdTot=       0 NPtTot=           0 NUsed=           0 NTot=          32
 NSgBfM=   125   125   125   125   125 MxSgAt=    15 MxSgA2=    15.
 Leave Link  302 at Wed Apr 20 15:07:21 2022, MaxMem=  2621440000 cpu:         3.8
 (Enter /mnt/opt/groups/app-gaussian//g09/l303.exe)
 DipDrv:  MaxL=1.
 Leave Link  303 at Wed Apr 20 15:07:21 2022, MaxMem=  2621440000 cpu:         1.4
 (Enter /mnt/opt/groups/app-gaussian//g09/l401.exe)
 Initial guess from the checkpoint file:  "/scratch/8009951.torquesrv1.cis.gov.pl/Gau-31886.chk"
 B after Tr=     0.000000    0.000000    0.000000
         Rot=    0.999033   -0.000034    0.000013   -0.043957 Ang=  -5.04 deg.
 Guess basis will be translated and rotated to current coordinates.
 JPrj=2 DoOrth=T DoCkMO=T.
 Leave Link  401 at Wed Apr 20 15:07:21 2022, MaxMem=  2621440000 cpu:         8.2
 (Enter /mnt/opt/groups/app-gaussian//g09/l502.exe)
 Closed shell SCF:
 Using DIIS extrapolation, IDIIS=    10.
 Two-electron integrals replicated using symmetry.
 Keep R1 ints in memory in canonical form, NReq=32316231.
 IVT=      304356 IEndB=      304356 NGot=  2621440000 MDV=  2590123895
 LenX=  2590123895 LenY=  2590107829
 Requested convergence on RMS density matrix=1.00D-08 within 500 cycles.
 Requested convergence on MAX density matrix=1.00D-06.
 Requested convergence on             energy=1.00D-06.
 Level shift goal  0.100 maximum shift  0.100.
 No special actions if energy rises.
 Dynamic level shift is on during FON iterations.
 FoFCou: FMM=F IPFlag=           0 FMFlag=           0 FMFlg1=           0
         NFxFlg=           0 DoJE=F BraDBF=F KetDBF=F FulRan=T
         wScrn=  0.000000 ICntrl=     600 IOpCl=  0 I1Cent=           0 NGrid=           0
         NMat0=    1 NMatS0=   7875 NMatT0=    0 NMatD0=    1 NMtDS0=    0 NMtDT0=    0
 Symmetry not used in FoFCou.

 Cycle   1  Pass 1  IDiag  1:
 E= -196.579759106786    
 DIIS: error= 4.51D-05 at cycle   1 NSaved=   1.
 NSaved= 1 IEnMin= 1 EnMin= -196.579759106786     IErMin= 1 ErrMin= 4.51D-05
 ErrMax= 4.51D-05  0.00D+00 EMaxC= 1.00D+00 BMatC= 4.62D-07 BMatP= 4.62D-07
 IDIUse=1 WtCom= 1.00D+00 WtEn= 0.00D+00
 Coeff-Com:  0.100D+01
 Coeff:      0.100D+01
 Gap=     2.031 Goal=     0.100 Shift=    0.000
 RMSDP=7.78D-06 MaxDP=1.46D-04              OVMax= 2.20D-04

 Cycle   2  Pass 1  IDiag  1:
 E= -196.579759805456     Delta-E=       -0.000000698670 Rises=F Damp=F
 DIIS: error= 3.91D-06 at cycle   2 NSaved=   2.
 NSaved= 2 IEnMin= 2 EnMin= -196.579759805456     IErMin= 2 ErrMin= 3.91D-06
 ErrMax= 3.91D-06  0.00D+00 EMaxC= 1.00D+00 BMatC= 3.80D-09 BMatP= 4.62D-07
 IDIUse=1 WtCom= 1.00D+00 WtEn= 0.00D+00
 Coeff-Com: -0.452D-01 0.105D+01
 Coeff:     -0.452D-01 0.105D+01
 Gap=     0.394 Goal=     0.100 Shift=    0.000
 RMSDP=1.12D-06 MaxDP=1.75D-05 DE=-6.99D-07 OVMax= 2.91D-05

 Cycle   3  Pass 1  IDiag  1:
 E= -196.579759810762     Delta-E=       -0.000000005306 Rises=F Damp=F
 DIIS: error= 2.38D-06 at cycle   3 NSaved=   3.
 NSaved= 3 IEnMin= 3 EnMin= -196.579759810762     IErMin= 3 ErrMin= 2.38D-06
 ErrMax= 2.38D-06  0.00D+00 EMaxC= 1.00D+00 BMatC= 1.48D-09 BMatP= 3.80D-09
 IDIUse=1 WtCom= 1.00D+00 WtEn= 0.00D+00
 Coeff-Com: -0.251D-01 0.420D+00 0.605D+00
 Coeff:     -0.251D-01 0.420D+00 0.605D+00
 Gap=     0.394 Goal=     0.100 Shift=    0.000
 RMSDP=3.95D-07 MaxDP=6.89D-06 DE=-5.31D-09 OVMax= 1.03D-05

 Cycle   4  Pass 1  IDiag  1:
 E= -196.579759812048     Delta-E=       -0.000000001285 Rises=F Damp=F
 DIIS: error= 8.44D-07 at cycle   4 NSaved=   4.
 NSaved= 4 IEnMin= 4 EnMin= -196.579759812048     IErMin= 4 ErrMin= 8.44D-07
 ErrMax= 8.44D-07  0.00D+00 EMaxC= 1.00D+00 BMatC= 1.75D-10 BMatP= 1.48D-09
 IDIUse=1 WtCom= 1.00D+00 WtEn= 0.00D+00
 Coeff-Com: -0.769D-02 0.986D-01 0.285D+00 0.624D+00
 Coeff:     -0.769D-02 0.986D-01 0.285D+00 0.624D+00
 Gap=     0.394 Goal=     0.100 Shift=    0.000
 RMSDP=1.17D-07 MaxDP=2.67D-06 DE=-1.29D-09 OVMax= 2.95D-06

 Cycle   5  Pass 1  IDiag  1:
 E= -196.579759812223     Delta-E=       -0.000000000175 Rises=F Damp=F
 DIIS: error= 1.36D-07 at cycle   5 NSaved=   5.
 NSaved= 5 IEnMin= 5 EnMin= -196.579759812223     IErMin= 5 ErrMin= 1.36D-07
 ErrMax= 1.36D-07  0.00D+00 EMaxC= 1.00D+00 BMatC= 3.05D-12 BMatP= 1.75D-10
 IDIUse=1 WtCom= 1.00D+00 WtEn= 0.00D+00
 Coeff-Com: -0.644D-04-0.526D-02 0.216D-01 0.145D+00 0.839D+00
 Coeff:     -0.644D-04-0.526D-02 0.216D-01 0.145D+00 0.839D+00
 Gap=     0.394 Goal=     0.100 Shift=    0.000
 RMSDP=1.94D-08 MaxDP=3.33D-07 DE=-1.75D-10 OVMax= 4.65D-07

 Cycle   6  Pass 1  IDiag  1:
 E= -196.579759812228     Delta-E=       -0.000000000005 Rises=F Damp=F
 DIIS: error= 3.18D-08 at cycle   6 NSaved=   6.
 NSaved= 6 IEnMin= 6 EnMin= -196.579759812228     IErMin= 6 ErrMin= 3.18D-08
 ErrMax= 3.18D-08  0.00D+00 EMaxC= 1.00D+00 BMatC= 2.14D-13 BMatP= 3.05D-12
 IDIUse=1 WtCom= 1.00D+00 WtEn= 0.00D+00
 Coeff-Com:  0.155D-03-0.426D-02 0.186D-02 0.419D-01 0.330D+00 0.631D+00
 Coeff:      0.155D-03-0.426D-02 0.186D-02 0.419D-01 0.330D+00 0.631D+00
 Gap=     0.394 Goal=     0.100 Shift=    0.000
 RMSDP=4.83D-09 MaxDP=1.21D-07 DE=-5.12D-12 OVMax= 1.22D-07

 SCF Done:  E(RB3LYP) =  -196.579759812     A.U. after    6 cycles
            NFock=  6  Conv=0.48D-08     -V/T= 2.0103
 KE= 1.945782763945D+02 PE=-8.281011923213D+02 EE= 2.498828285167D+02
 Leave Link  502 at Wed Apr 20 15:07:25 2022, MaxMem=  2621440000 cpu:        76.6
 (Enter /mnt/opt/groups/app-gaussian//g09/l701.exe)
 Compute integral first derivatives.
 ... and contract with generalized density number  0.
 R6Disp: Adding Grimme-D3 dispersion energy 1st derivatives to the gradient.
 Leave Link  701 at Wed Apr 20 15:07:26 2022, MaxMem=  2621440000 cpu:        13.8
 (Enter /mnt/opt/groups/app-gaussian//g09/l702.exe)
 L702 exits ... SP integral derivatives will be done elsewhere.
 Leave Link  702 at Wed Apr 20 15:07:26 2022, MaxMem=  2621440000 cpu:         0.3
 (Enter /mnt/opt/groups/app-gaussian//g09/l703.exe)
 Compute integral first derivatives, UseDBF=F ICtDFT=           0.
 Integral derivatives from FoFJK, PRISM(SPDF).
 Calling FoFJK, ICntrl=      2127 FMM=F ISym2X=0 I1Cent= 0 IOpClX= 0 NMat=1 NMatS=1 NMatT=0.
 FoFJK:  IHMeth= 1 ICntrl=    2127 DoSepK=F KAlg= 0 I1Cent=   0 FoldK=F
 IRaf=         0 NMat=   1 IRICut=       1 DoRegI=T DoRafI=F ISym2E= 0.
 FoFCou: FMM=F IPFlag=           0 FMFlag=      100000 FMFlg1=         800
         NFxFlg=           0 DoJE=F BraDBF=F KetDBF=F FulRan=T
         wScrn=  0.000000 ICntrl=    2127 IOpCl=  0 I1Cent=           0 NGrid=           0
         NMat0=    1 NMatS0=      1 NMatT0=    0 NMatD0=    1 NMtDS0=    0 NMtDT0=    0
 Symmetry not used in FoFCou.
 Leave Link  703 at Wed Apr 20 15:07:28 2022, MaxMem=  2621440000 cpu:        30.6
 (Enter /mnt/opt/groups/app-gaussian//g09/l716.exe)
 Dipole        = 1.66688711D-03 5.17084633D-04 2.31434134D-04
 ***** Axes restored to original set *****
 -------------------------------------------------------------------
 Center     Atomic                   Forces (Hartrees/Bohr)
 Number     Number              X              Y              Z
 -------------------------------------------------------------------
      1        6           0.000004923   -0.000008699    0.000047667
      2        6           0.000011245    0.000029117   -0.000032907
      3        6          -0.000003995   -0.000082238    0.000019218
      4        6           0.000022506    0.000034058   -0.000015778
      5        6          -0.000009285    0.000002618   -0.000015732
      6        1          -0.000004892   -0.000015790   -0.000019140
      7        1          -0.000014899    0.000003583   -0.000026622
      8        1           0.000020055    0.000007739    0.000039180
      9        1          -0.000023688   -0.000010384    0.000015742
     10        1           0.000014569   -0.000006206   -0.000035005
     11        1          -0.000021927    0.000015718   -0.000013640
     12        1           0.000008814    0.000025481    0.000015098
     13        1          -0.000009830    0.000001511    0.000026037
     14        1          -0.000000473    0.000015834   -0.000000506
     15        1           0.000006877   -0.000012343   -0.000003612
 -------------------------------------------------------------------
 Cartesian Forces:  Max     0.000082238 RMS     0.000022567
 Leave Link  716 at Wed Apr 20 15:07:28 2022, MaxMem=  2621440000 cpu:         0.3
 (Enter /mnt/opt/groups/app-gaussian//g09/l103.exe)

 GradGradGradGradGradGradGradGradGradGradGradGradGradGradGradGradGradGrad
 Berny optimization.
 Using GEDIIS/GDIIS optimizer.
 FormGI is forming the generalized inverse of G from B-inverse, IUseBI=4.
 Internal  Forces:  Max     0.000041943 RMS     0.000012941
 Search for a local minimum.
 Step number   3 out of a maximum of  100
 All quantities printed in internal units (Hartrees-Bohrs-Radians)
 RMS Force = .12941D-04 SwitMx=.10000D-02 MixMth= 2
 Mixed Optimization -- En-DIIS/RFO-DIIS
 Swapping is turned off.
 Update second derivatives using D2CorX and points    1    2    3
 DE= -6.70D-06 DEPred=-1.50D-06 R= 4.48D+00
 TightC=F SS=  1.41D+00  RLast= 9.94D-03 DXNew= 5.0454D-01 2.9806D-02
 Trust test= 4.48D+00 RLast= 9.94D-03 DXMaxT set to 3.00D-01
 ITU=  1  1  0
     Eigenvalues ---    0.00259   0.00397   0.01919   0.01965   0.04034
     Eigenvalues ---    0.04136   0.04730   0.04853   0.05075   0.05141
     Eigenvalues ---    0.05460   0.05606   0.06379   0.06769   0.06803
     Eigenvalues ---    0.07062   0.07179   0.07206   0.08680   0.08731
     Eigenvalues ---    0.11057   0.11426   0.20205   0.20651   0.25968
     Eigenvalues ---    0.26170   0.27457   0.27796   0.28266   0.33904
     Eigenvalues ---    0.33995   0.34077   0.34137   0.34249   0.34273
     Eigenvalues ---    0.34283   0.34294   0.34307   0.34640
 En-DIIS/RFO-DIIS IScMMF=        0 using points:     3    2    1
 RFO step:  Lambda=-3.18214567D-08.
 NNeg= 0 NP= 3 Switch=  2.50D-03 Rises=F DC=  1.07D-05 SmlDif=  1.00D-05
 RMS Error=  0.3044612998D-04 NUsed= 3 EDIIS=F
 DidBck=F Rises=F RFO-DIIS coefs:    0.96206    0.02875    0.00919
 Iteration  1 RMS(Cart)=  0.00021258 RMS(Int)=  0.00000008
 Iteration  2 RMS(Cart)=  0.00000003 RMS(Int)=  0.00000008
 ITry= 1 IFail=0 DXMaxC= 6.68D-04 DCOld= 1.00D+10 DXMaxT= 3.00D-01 DXLimC= 3.00D+00 Rises=F
 Variable       Old X    -DE/DX   Delta X   Delta X   Delta X     New X
                                 (Linear)    (Quad)   (Total)
    R1        2.91380   0.00001   0.00001   0.00005   0.00006   2.91386
    R2        2.94353  -0.00002  -0.00001  -0.00008  -0.00009   2.94343
    R3        2.06811  -0.00002   0.00000  -0.00006  -0.00006   2.06805
    R4        2.07155   0.00002   0.00000   0.00007   0.00007   2.07162
    R5        2.90274   0.00004   0.00000   0.00015   0.00015   2.90289
    R6        2.07489   0.00004   0.00000   0.00012   0.00012   2.07500
    R7        2.06905  -0.00003   0.00000  -0.00008  -0.00008   2.06896
    R8        2.91017  -0.00002   0.00000  -0.00006  -0.00006   2.91011
    R9        2.07520   0.00004   0.00000   0.00011   0.00010   2.07531
   R10        2.06916  -0.00003   0.00000  -0.00008  -0.00008   2.06907
   R11        2.93868  -0.00001   0.00000  -0.00007  -0.00007   2.93860
   R12        2.06825  -0.00003   0.00000  -0.00008  -0.00008   2.06817
   R13        2.07231   0.00002   0.00000   0.00007   0.00007   2.07237
   R14        2.06868   0.00000   0.00000   0.00000   0.00000   2.06869
   R15        2.06838  -0.00001   0.00000  -0.00003  -0.00003   2.06835
    A1        1.83794   0.00001   0.00001   0.00009   0.00010   1.83804
    A2        1.96627   0.00000  -0.00004   0.00017   0.00013   1.96639
    A3        1.90907   0.00001   0.00006  -0.00002   0.00004   1.90911
    A4        1.96729  -0.00001  -0.00003  -0.00001  -0.00004   1.96725
    A5        1.91919  -0.00001   0.00002  -0.00022  -0.00020   1.91899
    A6        1.86426   0.00000  -0.00002  -0.00001  -0.00003   1.86423
    A7        1.80259   0.00000   0.00003   0.00002   0.00005   1.80264
    A8        1.92252   0.00000   0.00003   0.00001   0.00004   1.92256
    A9        1.97261   0.00000  -0.00003  -0.00002  -0.00004   1.97257
   A10        1.91035   0.00001   0.00005  -0.00002   0.00003   1.91038
   A11        1.98187   0.00000  -0.00004   0.00008   0.00004   1.98191
   A12        1.87345  -0.00001  -0.00003  -0.00008  -0.00011   1.87334
   A13        1.79787  -0.00003   0.00002  -0.00015  -0.00013   1.79774
   A14        1.91312   0.00001   0.00005  -0.00003   0.00001   1.91313
   A15        1.98146   0.00001  -0.00004   0.00009   0.00004   1.98151
   A16        1.92232   0.00001   0.00003   0.00007   0.00010   1.92242
   A17        1.97420   0.00001  -0.00003   0.00004   0.00001   1.97421
   A18        1.87441  -0.00001  -0.00002  -0.00002  -0.00004   1.87437
   A19        1.83270   0.00003   0.00001   0.00012   0.00013   1.83284
   A20        1.97153  -0.00002  -0.00005   0.00002  -0.00003   1.97150
   A21        1.90600   0.00000   0.00006  -0.00002   0.00005   1.90605
   A22        1.96857  -0.00001  -0.00003  -0.00004  -0.00007   1.96850
   A23        1.91899  -0.00001   0.00002  -0.00012  -0.00010   1.91890
   A24        1.86597   0.00001  -0.00002   0.00003   0.00001   1.86598
   A25        1.84861  -0.00001   0.00001  -0.00008  -0.00007   1.84855
   A26        1.93207   0.00000   0.00000  -0.00004  -0.00004   1.93204
   A27        1.94790   0.00001   0.00000   0.00006   0.00005   1.94795
   A28        1.94054   0.00001   0.00001   0.00016   0.00017   1.94071
   A29        1.93738  -0.00001  -0.00001  -0.00013  -0.00014   1.93724
   A30        1.85895   0.00000  -0.00001   0.00003   0.00002   1.85897
    D1        0.57093   0.00000  -0.00009  -0.00027  -0.00035   0.57058
    D2       -1.46793   0.00000  -0.00017  -0.00026  -0.00043  -1.46836
    D3        2.71980   0.00000  -0.00014  -0.00016  -0.00029   2.71951
    D4        2.72185   0.00000  -0.00013  -0.00012  -0.00025   2.72160
    D5        0.68299  -0.00001  -0.00022  -0.00012  -0.00034   0.68265
    D6       -1.41246   0.00000  -0.00019  -0.00001  -0.00020  -1.41266
    D7       -1.49084   0.00001  -0.00015  -0.00004  -0.00019  -1.49103
    D8        2.75349   0.00000  -0.00023  -0.00004  -0.00027   2.75321
    D9        0.65803   0.00001  -0.00020   0.00007  -0.00013   0.65790
   D10       -0.18805   0.00000   0.00004   0.00041   0.00046  -0.18759
   D11       -2.29343  -0.00001   0.00002   0.00029   0.00031  -2.29312
   D12        1.92240  -0.00001   0.00004   0.00024   0.00028   1.92268
   D13       -2.33832   0.00000   0.00010   0.00015   0.00025  -2.33806
   D14        1.83949  -0.00001   0.00008   0.00003   0.00011   1.83960
   D15       -0.22787  -0.00001   0.00009  -0.00002   0.00007  -0.22779
   D16        1.86689   0.00001   0.00013   0.00033   0.00046   1.86735
   D17       -0.23849   0.00000   0.00011   0.00020   0.00031  -0.23817
   D18       -2.30584   0.00000   0.00012   0.00015   0.00028  -2.30556
   D19       -0.73715   0.00001   0.00010   0.00008   0.00018  -0.73697
   D20        1.30884   0.00001   0.00017   0.00007   0.00023   1.30907
   D21       -2.87842   0.00001   0.00014   0.00008   0.00022  -2.87820
   D22        1.31030   0.00001   0.00017   0.00009   0.00026   1.31056
   D23       -2.92691   0.00001   0.00023   0.00008   0.00032  -2.92659
   D24       -0.83098   0.00001   0.00021   0.00010   0.00031  -0.83067
   D25       -2.87987   0.00000   0.00014   0.00003   0.00017  -2.87969
   D26       -0.83388   0.00000   0.00021   0.00002   0.00023  -0.83365
   D27        1.26204   0.00000   0.00018   0.00004   0.00022   1.26226
   D28        0.61921   0.00000  -0.00007   0.00024   0.00017   0.61938
   D29        2.77131   0.00000  -0.00012   0.00028   0.00016   2.77147
   D30       -1.43799   0.00000  -0.00014   0.00032   0.00019  -1.43780
   D31       -1.42025   0.00001  -0.00015   0.00032   0.00017  -1.42008
   D32        0.73185   0.00000  -0.00020   0.00037   0.00017   0.73202
   D33        2.80573   0.00000  -0.00021   0.00041   0.00019   2.80593
   D34        2.76534   0.00000  -0.00012   0.00027   0.00015   2.76548
   D35       -1.36574   0.00000  -0.00018   0.00031   0.00014  -1.36561
   D36        0.70814   0.00000  -0.00019   0.00035   0.00017   0.70830
   D37       -0.26525  -0.00001   0.00002  -0.00044  -0.00042  -0.26567
   D38        1.83462  -0.00001   0.00003  -0.00045  -0.00041   1.83421
   D39       -2.38249  -0.00001   0.00002  -0.00039  -0.00037  -2.38286
   D40       -2.41925   0.00000   0.00008  -0.00052  -0.00044  -2.41968
   D41       -0.31937  -0.00001   0.00010  -0.00053  -0.00043  -0.31980
   D42        1.74669   0.00000   0.00009  -0.00047  -0.00038   1.74631
   D43        1.78312   0.00000   0.00011  -0.00045  -0.00034   1.78278
   D44       -2.40020   0.00000   0.00013  -0.00046  -0.00033  -2.40053
   D45       -0.33413   0.00000   0.00011  -0.00040  -0.00029  -0.33441
         Item               Value     Threshold  Converged?
 Maximum Force            0.000042     0.000450     YES
 RMS     Force            0.000013     0.000300     YES
 Maximum Displacement     0.000668     0.001800     YES
 RMS     Displacement     0.000213     0.001200     YES
 Predicted change in Energy=-4.171303D-08
 Optimization completed.
    -- Stationary point found.
                           ----------------------------
                           !   Optimized Parameters   !
                           ! (Angstroms and Degrees)  !
 --------------------------                            --------------------------
 ! Name  Definition              Value          Derivative Info.                !
 --------------------------------------------------------------------------------
 ! R1    R(1,2)                  1.5419         -DE/DX =    0.0                 !
 ! R2    R(1,5)                  1.5576         -DE/DX =    0.0                 !
 ! R3    R(1,6)                  1.0944         -DE/DX =    0.0                 !
 ! R4    R(1,7)                  1.0962         -DE/DX =    0.0                 !
 ! R5    R(2,3)                  1.5361         -DE/DX =    0.0                 !
 ! R6    R(2,8)                  1.098          -DE/DX =    0.0                 !
 ! R7    R(2,9)                  1.0949         -DE/DX =    0.0                 !
 ! R8    R(3,4)                  1.54           -DE/DX =    0.0                 !
 ! R9    R(3,10)                 1.0982         -DE/DX =    0.0                 !
 ! R10   R(3,11)                 1.095          -DE/DX =    0.0                 !
 ! R11   R(4,5)                  1.5551         -DE/DX =    0.0                 !
 ! R12   R(4,12)                 1.0945         -DE/DX =    0.0                 !
 ! R13   R(4,13)                 1.0966         -DE/DX =    0.0                 !
 ! R14   R(5,14)                 1.0947         -DE/DX =    0.0                 !
 ! R15   R(5,15)                 1.0945         -DE/DX =    0.0                 !
 ! A1    A(2,1,5)              105.306          -DE/DX =    0.0                 !
 ! A2    A(2,1,6)              112.6587         -DE/DX =    0.0                 !
 ! A3    A(2,1,7)              109.3814         -DE/DX =    0.0                 !
 ! A4    A(5,1,6)              112.7174         -DE/DX =    0.0                 !
 ! A5    A(5,1,7)              109.9616         -DE/DX =    0.0                 !
 ! A6    A(6,1,7)              106.8145         -DE/DX =    0.0                 !
 ! A7    A(1,2,3)              103.2811         -DE/DX =    0.0                 !
 ! A8    A(1,2,8)              110.1525         -DE/DX =    0.0                 !
 ! A9    A(1,2,9)              113.0225         -DE/DX =    0.0                 !
 ! A10   A(3,2,8)              109.4549         -DE/DX =    0.0                 !
 ! A11   A(3,2,9)              113.5529         -DE/DX =    0.0                 !
 ! A12   A(8,2,9)              107.3409         -DE/DX =    0.0                 !
 ! A13   A(2,3,4)              103.0102         -DE/DX =    0.0                 !
 ! A14   A(2,3,10)             109.6135         -DE/DX =    0.0                 !
 ! A15   A(2,3,11)             113.5294         -DE/DX =    0.0                 !
 ! A16   A(4,3,10)             110.1408         -DE/DX =    0.0                 !
 ! A17   A(4,3,11)             113.1132         -DE/DX =    0.0                 !
 ! A18   A(10,3,11)            107.3956         -DE/DX =    0.0                 !
 ! A19   A(3,4,5)              105.0062         -DE/DX =    0.0                 !
 ! A20   A(3,4,12)             112.9602         -DE/DX =    0.0                 !
 ! A21   A(3,4,13)             109.2058         -DE/DX =    0.0                 !
 ! A22   A(5,4,12)             112.7908         -DE/DX =    0.0                 !
 ! A23   A(5,4,13)             109.9501         -DE/DX =    0.0                 !
 ! A24   A(12,4,13)            106.912          -DE/DX =    0.0                 !
 ! A25   A(1,5,4)              105.9178         -DE/DX =    0.0                 !
 ! A26   A(1,5,14)             110.6997         -DE/DX =    0.0                 !
 ! A27   A(1,5,15)             111.6062         -DE/DX =    0.0                 !
 ! A28   A(4,5,14)             111.1848         -DE/DX =    0.0                 !
 ! A29   A(4,5,15)             111.0037         -DE/DX =    0.0                 !
 ! A30   A(14,5,15)            106.5098         -DE/DX =    0.0                 !
 ! D1    D(5,1,2,3)             32.712          -DE/DX =    0.0                 !
 ! D2    D(5,1,2,8)            -84.1061         -DE/DX =    0.0                 !
 ! D3    D(5,1,2,9)            155.8332         -DE/DX =    0.0                 !
 ! D4    D(6,1,2,3)            155.9507         -DE/DX =    0.0                 !
 ! D5    D(6,1,2,8)             39.1326         -DE/DX =    0.0                 !
 ! D6    D(6,1,2,9)            -80.9281         -DE/DX =    0.0                 !
 ! D7    D(7,1,2,3)            -85.4188         -DE/DX =    0.0                 !
 ! D8    D(7,1,2,8)            157.7631         -DE/DX =    0.0                 !
 ! D9    D(7,1,2,9)             37.7024         -DE/DX =    0.0                 !
 ! D10   D(2,1,5,4)            -10.7745         -DE/DX =    0.0                 !
 ! D11   D(2,1,5,14)          -131.4038         -DE/DX =    0.0                 !
 ! D12   D(2,1,5,15)           110.1454         -DE/DX =    0.0                 !
 ! D13   D(6,1,5,4)           -133.9757         -DE/DX =    0.0                 !
 ! D14   D(6,1,5,14)           105.3949         -DE/DX =    0.0                 !
 ! D15   D(6,1,5,15)           -13.0558         -DE/DX =    0.0                 !
 ! D16   D(7,1,5,4)            106.9652         -DE/DX =    0.0                 !
 ! D17   D(7,1,5,14)           -13.6642         -DE/DX =    0.0                 !
 ! D18   D(7,1,5,15)          -132.1149         -DE/DX =    0.0                 !
 ! D19   D(1,2,3,4)            -42.2353         -DE/DX =    0.0                 !
 ! D20   D(1,2,3,10)            74.9909         -DE/DX =    0.0                 !
 ! D21   D(1,2,3,11)          -164.9213         -DE/DX =    0.0                 !
 ! D22   D(8,2,3,4)             75.0744         -DE/DX =    0.0                 !
 ! D23   D(8,2,3,10)          -167.6993         -DE/DX =    0.0                 !
 ! D24   D(8,2,3,11)           -47.6115         -DE/DX =    0.0                 !
 ! D25   D(9,2,3,4)           -165.0042         -DE/DX =    0.0                 !
 ! D26   D(9,2,3,10)           -47.778          -DE/DX =    0.0                 !
 ! D27   D(9,2,3,11)            72.3098         -DE/DX =    0.0                 !
 ! D28   D(2,3,4,5)             35.4781         -DE/DX =    0.0                 !
 ! D29   D(2,3,4,12)           158.7846         -DE/DX =    0.0                 !
 ! D30   D(2,3,4,13)           -82.3907         -DE/DX =    0.0                 !
 ! D31   D(10,3,4,5)           -81.3745         -DE/DX =    0.0                 !
 ! D32   D(10,3,4,12)           41.9319         -DE/DX =    0.0                 !
 ! D33   D(10,3,4,13)          160.7566         -DE/DX =    0.0                 !
 ! D34   D(11,3,4,5)           158.4422         -DE/DX =    0.0                 !
 ! D35   D(11,3,4,12)          -78.2513         -DE/DX =    0.0                 !
 ! D36   D(11,3,4,13)           40.5734         -DE/DX =    0.0                 !
 ! D37   D(3,4,5,1)            -15.1976         -DE/DX =    0.0                 !
 ! D38   D(3,4,5,14)           105.1162         -DE/DX =    0.0                 !
 ! D39   D(3,4,5,15)          -136.5068         -DE/DX =    0.0                 !
 ! D40   D(12,4,5,1)          -138.6126         -DE/DX =    0.0                 !
 ! D41   D(12,4,5,14)          -18.2988         -DE/DX =    0.0                 !
 ! D42   D(12,4,5,15)          100.0782         -DE/DX =    0.0                 !
 ! D43   D(13,4,5,1)           102.1652         -DE/DX =    0.0                 !
 ! D44   D(13,4,5,14)         -137.521          -DE/DX =    0.0                 !
 ! D45   D(13,4,5,15)          -19.144          -DE/DX =    0.0                 !
 --------------------------------------------------------------------------------
 Lowest energy point so far.  Saving SCF results.
 GradGradGradGradGradGradGradGradGradGradGradGradGradGradGradGradGradGrad

 Largest change from initial coordinates is atom    9       0.052 Angstoms.
 Leave Link  103 at Wed Apr 20 15:07:29 2022, MaxMem=  2621440000 cpu:        20.7
 (Enter /mnt/opt/groups/app-gaussian//g09/l202.exe)
                          Input orientation:                          
 ---------------------------------------------------------------------
 Center     Atomic      Atomic             Coordinates (Angstroms)
 Number     Number       Type             X           Y           Z
 ---------------------------------------------------------------------
      1          6           0       -0.191448    1.276944   -0.130359
      2          6           0        1.125363    0.568987    0.246886
      3          6           0        0.911959   -0.865786   -0.258461
      4          6           0       -0.540808   -1.166391    0.154694
      5          6           0       -1.294524    0.183500   -0.012589
      6          1           0       -0.394460    2.151250    0.495803
      7          1           0       -0.128546    1.635224   -1.164462
      8          1           0        1.249772    0.557787    1.337740
      9          1           0        2.009793    1.055302   -0.177460
     10          1           0        1.006571   -0.889244   -1.352276
     11          1           0        1.631742   -1.583939    0.147852
     12          1           0       -0.990585   -1.977879   -0.425874
     13          1           0       -0.559801   -1.477758    1.206008
     14          1           0       -1.927813    0.174985   -0.905473
     15          1           0       -1.958064    0.370316    0.837603
 ---------------------------------------------------------------------
                    Distance matrix (angstroms):
                    1          2          3          4          5
     1  C    0.000000
     2  C    1.541917   0.000000
     3  C    2.413548   1.536063   0.000000
     4  C    2.484591   2.407522   1.539998   0.000000
     5  C    1.557648   2.464098   2.455611   1.555081   0.000000
     6  H    1.094396   2.208025   3.373152   3.338340   2.222750
     7  H    1.096217   2.168191   2.856316   3.123968   2.189479
     8  H    2.179362   1.097983   2.165302   2.752919   2.904638
     9  H    2.212873   1.094892   2.214131   3.398795   3.421364
    10  H    2.760563   2.167457   1.098151   2.177648   2.870641
    11  H    3.403832   2.213892   1.094952   2.212321   3.422369
    12  H    3.364494   3.378811   2.210079   1.094473   2.221427
    13  H    3.083820   2.819372   2.164545   1.096618   2.187367
    14  H    2.197744   3.287103   3.092917   2.201596   1.094700
    15  H    2.209040   3.145781   3.311547   2.199193   1.094538
                    6          7          8          9         10
     6  H    0.000000
     7  H    1.758828   0.000000
     8  H    2.439566   3.053137   0.000000
     9  H    2.726686   2.425485   1.766631   0.000000
    10  H    3.823989   2.774293   3.064186   2.483527   0.000000
    11  H    4.263589   3.896638   2.479661   2.685952   1.767434
    12  H    4.272535   3.787233   3.815643   4.273659   2.456008
    13  H    3.701543   3.936466   2.726784   3.864348   3.056908
    14  H    2.867118   2.331681   3.908400   4.099963   3.153224
    15  H    2.394454   2.992557   3.251999   4.152523   3.895013
                   11         12         13         14         15
    11  H    0.000000
    12  H    2.713106   0.000000
    13  H    2.435945   1.760322   0.000000
    14  H    4.107765   2.396504   3.010210   0.000000
    15  H    4.145066   2.836620   2.346537   1.754248   0.000000
 Stoichiometry    C5H10
 Framework group  C1[X(C5H10)]
 Deg. of freedom    39
 Full point group                 C1      NOp   1
 RotChk:  IX=0 Diff= 5.32D-13
 Largest Abelian subgroup         C1      NOp   1
 Largest concise Abelian subgroup C1      NOp   1
                         Standard orientation:                         
 ---------------------------------------------------------------------
 Center     Atomic      Atomic             Coordinates (Angstroms)
 Number     Number       Type             X           Y           Z
 ---------------------------------------------------------------------
      1          6           0        0.159067    1.281430    0.130057
      2          6           0       -1.139375    0.540233   -0.247013
      3          6           0       -0.889678   -0.888547    0.258686
      4          6           0        0.570244   -1.152335   -0.154395
      5          6           0        1.289503    0.216266    0.012556
      6          1           0        0.339858    2.160446   -0.496320
      7          1           0        0.087098    1.638255    1.164072
      8          1           0       -1.263454    0.525614   -1.337865
      9          1           0       -2.035849    1.004079    0.177214
     10          1           0       -0.983671   -0.914126    1.352508
     11          1           0       -1.591025   -1.624811   -0.147450
     12          1           0        1.040440   -1.952020    0.426373
     13          1           0        0.597129   -1.463379   -1.205633
     14          1           0        1.922799    0.224025    0.905442
     15          1           0        1.948101    0.419631   -0.837683
 ---------------------------------------------------------------------
 Rotational constants (GHZ):      6.4682581      6.4629592      3.7357078
 Leave Link  202 at Wed Apr 20 15:07:29 2022, MaxMem=  2621440000 cpu:         0.1
 (Enter /mnt/opt/groups/app-gaussian//g09/l601.exe)
 Copying SCF densities to generalized density rwf, IOpCl= 0 IROHF=0.

 **********************************************************************

            Population analysis using the SCF density.

 **********************************************************************

 Orbital symmetries:
       Occupied  (A) (A) (A) (A) (A) (A) (A) (A) (A) (A) (A) (A)
                 (A) (A) (A) (A) (A) (A) (A) (A)
       Virtual   (A) (A) (A) (A) (A) (A) (A) (A) (A) (A) (A) (A)
                 (A) (A) (A) (A) (A) (A) (A) (A) (A) (A) (A) (A)
                 (A) (A) (A) (A) (A) (A) (A) (A) (A) (A) (A) (A)
                 (A) (A) (A) (A) (A) (A) (A) (A) (A) (A) (A) (A)
                 (A) (A) (A) (A) (A) (A) (A) (A) (A) (A) (A) (A)
                 (A) (A) (A) (A) (A) (A) (A) (A) (A) (A) (A) (A)
                 (A) (A) (A) (A) (A) (A) (A) (A) (A) (A) (A) (A)
                 (A) (A) (A) (A) (A) (A) (A) (A) (A) (A) (A) (A)
                 (A) (A) (A) (A) (A) (A) (A) (A) (A)
 The electronic state is 1-A.
 Alpha  occ. eigenvalues --  -10.17334 -10.17319 -10.17315 -10.17299 -10.17285
 Alpha  occ. eigenvalues --   -0.82219  -0.69812  -0.69770  -0.56184  -0.55437
 Alpha  occ. eigenvalues --   -0.47122  -0.46828  -0.40623  -0.40497  -0.33124
 Alpha  occ. eigenvalues --   -0.33055  -0.32633  -0.32273  -0.31737  -0.30834
 Alpha virt. eigenvalues --    0.08556   0.10156   0.14743   0.14792   0.17149
 Alpha virt. eigenvalues --    0.17876   0.17955   0.18608   0.19200   0.19318
 Alpha virt. eigenvalues --    0.21550   0.25181   0.25850   0.30018   0.31150
 Alpha virt. eigenvalues --    0.51194   0.53757   0.54277   0.57291   0.57667
 Alpha virt. eigenvalues --    0.58287   0.65343   0.66272   0.67291   0.67415
 Alpha virt. eigenvalues --    0.70634   0.73754   0.79587   0.80036   0.83039
 Alpha virt. eigenvalues --    0.84556   0.85474   0.87837   0.88070   0.91528
 Alpha virt. eigenvalues --    0.91657   0.93116   0.93864   0.94713   1.00285
 Alpha virt. eigenvalues --    1.14027   1.23788   1.29895   1.30516   1.51228
 Alpha virt. eigenvalues --    1.54747   1.59841   1.65087   1.65729   1.66917
 Alpha virt. eigenvalues --    1.76532   1.77848   1.80411   1.80554   1.83713
 Alpha virt. eigenvalues --    1.92926   1.95110   1.95678   1.98876   2.02350
 Alpha virt. eigenvalues --    2.07740   2.09992   2.14998   2.19801   2.21283
 Alpha virt. eigenvalues --    2.25517   2.27464   2.29172   2.34682   2.37001
 Alpha virt. eigenvalues --    2.37617   2.41015   2.41524   2.43515   2.47229
 Alpha virt. eigenvalues --    2.50531   2.53538   2.56868   2.60212   2.71291
 Alpha virt. eigenvalues --    2.73062   2.73865   2.75354   2.77402   2.84459
 Alpha virt. eigenvalues --    2.85029   2.89992   2.91782   2.94318   3.04655
 Alpha virt. eigenvalues --    3.19433   3.27568   3.27702   3.30287   3.35439
 Alpha virt. eigenvalues --    3.40739   3.47532   3.51617   3.52817   3.57719
 Alpha virt. eigenvalues --    4.31722   4.43450   4.43576   4.71312   4.77673
          Condensed to atoms (all electrons):
               1          2          3          4          5          6
     1  C    4.925710   0.384532  -0.067366  -0.070475   0.375751   0.379658
     2  C    0.384532   4.922141   0.379297  -0.066612  -0.070487  -0.030075
     3  C   -0.067366   0.379297   4.923684   0.384065  -0.070276   0.005177
     4  C   -0.070475  -0.066612   0.384065   4.923139   0.377901   0.004815
     5  C    0.375751  -0.070487  -0.070276   0.377901   4.934658  -0.032371
     6  H    0.379658  -0.030075   0.005177   0.004815  -0.032371   0.632180
     7  H    0.385965  -0.039243  -0.000389   0.001453  -0.035723  -0.038566
     8  H   -0.038892   0.385822  -0.041352  -0.002268  -0.000876  -0.007553
     9  H   -0.031345   0.378041  -0.029468   0.005453   0.005604   0.001906
    10  H   -0.002236  -0.041220   0.385721  -0.039410  -0.001199  -0.000047
    11  H    0.005481  -0.029586   0.378100  -0.030985   0.005612  -0.000208
    12  H    0.005062   0.005280  -0.029835   0.379054  -0.032278  -0.000125
    13  H    0.000977  -0.000953  -0.039996   0.386072  -0.036327  -0.000070
    14  H   -0.032672   0.003646   0.002503  -0.034894   0.384023   0.003641
    15  H   -0.034109   0.003031   0.004032  -0.032057   0.383302  -0.009106
               7          8          9         10         11         12
     1  C    0.385965  -0.038892  -0.031345  -0.002236   0.005481   0.005062
     2  C   -0.039243   0.385822   0.378041  -0.041220  -0.029586   0.005280
     3  C   -0.000389  -0.041352  -0.029468   0.385721   0.378100  -0.029835
     4  C    0.001453  -0.002268   0.005453  -0.039410  -0.030985   0.379054
     5  C   -0.035723  -0.000876   0.005604  -0.001199   0.005612  -0.032278
     6  H   -0.038566  -0.007553   0.001906  -0.000047  -0.000208  -0.000125
     7  H    0.636359   0.005657  -0.007546   0.002614  -0.000120  -0.000120
     8  H    0.005657   0.641192  -0.038121   0.005966  -0.006088  -0.000051
     9  H   -0.007546  -0.038121   0.632382  -0.006046   0.000876  -0.000210
    10  H    0.002614   0.005966  -0.006046   0.641576  -0.038073  -0.007059
    11  H   -0.000120  -0.006088   0.000876  -0.038073   0.631902   0.001618
    12  H   -0.000120  -0.000051  -0.000210  -0.007059   0.001618   0.632686
    13  H   -0.000075   0.002893  -0.000107   0.005756  -0.007197  -0.038473
    14  H   -0.010918  -0.000059  -0.000191   0.000914  -0.000141  -0.008933
    15  H    0.004723   0.000626  -0.000138  -0.000055  -0.000195   0.003366
              13         14         15
     1  C    0.000977  -0.032672  -0.034109
     2  C   -0.000953   0.003646   0.003031
     3  C   -0.039996   0.002503   0.004032
     4  C    0.386072  -0.034894  -0.032057
     5  C   -0.036327   0.384023   0.383302
     6  H   -0.000070   0.003641  -0.009106
     7  H   -0.000075  -0.010918   0.004723
     8  H    0.002893  -0.000059   0.000626
     9  H   -0.000107  -0.000191  -0.000138
    10  H    0.005756   0.000914  -0.000055
    11  H   -0.007197  -0.000141  -0.000195
    12  H   -0.038473  -0.008933   0.003366
    13  H    0.637533   0.004925  -0.010439
    14  H    0.004925   0.631777  -0.039012
    15  H   -0.010439  -0.039012   0.631303
 Mulliken charges:
               1
     1  C   -0.186039
     2  C   -0.183612
     3  C   -0.183897
     4  C   -0.185250
     5  C   -0.187315
     6  H    0.090743
     7  H    0.095928
     8  H    0.093105
     9  H    0.088911
    10  H    0.092798
    11  H    0.089005
    12  H    0.090021
    13  H    0.095482
    14  H    0.095391
    15  H    0.094729
 Sum of Mulliken charges =   0.00000
 Mulliken charges with hydrogens summed into heavy atoms:
               1
     1  C    0.000632
     2  C   -0.001595
     3  C   -0.002094
     4  C    0.000252
     5  C    0.002805
 Electronic spatial extent (au):  <R**2>=            413.9240
 Charge=              0.0000 electrons
 Dipole moment (field-independent basis, Debye):
    X=              0.0042    Y=              0.0013    Z=              0.0006  Tot=              0.0045
 Quadrupole moment (field-independent basis, Debye-Ang):
   XX=            -33.4358   YY=            -33.4300   ZZ=            -32.4472
   XY=             -0.0021   XZ=             -0.0003   YZ=             -0.0108
 Traceless Quadrupole moment (field-independent basis, Debye-Ang):
   XX=             -0.3315   YY=             -0.3256   ZZ=              0.6572
   XY=             -0.0021   XZ=             -0.0003   YZ=             -0.0108
 Octapole moment (field-independent basis, Debye-Ang**2):
  XXX=             -0.3939  YYY=             -0.1038  ZZZ=              0.0121  XYY=             -0.1137
  XXY=             -0.0421  XXZ=              0.2208  XZZ=              0.4943  YZZ=              0.1426
  YYZ=             -0.2328  XYZ=             -0.7818
 Hexadecapole moment (field-independent basis, Debye-Ang**3):
 XXXX=           -246.7876 YYYY=           -246.3002 ZZZZ=            -75.5446 XXXY=             -0.3730
 XXXZ=             -0.3754 YYYX=              0.2840 YYYZ=             -1.4442 ZZZX=             -0.0006
 ZZZY=              0.5910 XXYY=            -81.4897 XXZZ=            -52.7354 YYZZ=            -52.9356
 XXYZ=              0.3142 YYXZ=              0.3754 ZZXY=              0.0631
 N-N= 1.870603275978D+02 E-N=-8.281011861030D+02  KE= 1.945782763945D+02
 No NMR shielding tensors so no spin-rotation constants.
 Leave Link  601 at Wed Apr 20 15:07:29 2022, MaxMem=  2621440000 cpu:         2.8
 (Enter /mnt/opt/groups/app-gaussian//g09/l9999.exe)
 1\1\GINC-WN26091\FOpt\RB3LYP\6-31G(d,p)\C5H10\PWASIUK\20-Apr-2022\0\\#
 p opt freq b3lyp/6-31g(d,p) empiricaldispersion=gd3 int=(grid=ultrafin
 e,acc2e=12) scf=(maxcyc=500,ferm,novaracc,noincfoc,intrep)\\Title Card
  Required\\0,1\C,-0.1914483222,1.2769443044,-0.1303590319\C,1.12536256
 81,0.5689870562,0.2468860134\C,0.9119593618,-0.8657862134,-0.258460569
 3\C,-0.5408078764,-1.1663908492,0.1546940372\C,-1.2945241649,0.1834996
 244,-0.0125892236\H,-0.394460164,2.1512497284,0.4958029212\H,-0.128545
 8399,1.6352237251,-1.1644624615\H,1.2497720931,0.5577865331,1.33773999
 99\H,2.0097929261,1.0553016221,-0.1774602306\H,1.0065706706,-0.8892444
 714,-1.3522764259\H,1.6317415205,-1.5839385617,0.1478523\H,-0.99058456
 32,-1.9778786384,-0.4258742174\H,-0.5598012853,-1.4777575614,1.2060080
 286\H,-1.9278125399,0.1749846933,-0.9054732589\H,-1.9580643843,0.37031
 60086,0.8376031187\\Version=ES64L-G09RevD.01\State=1-A\HF=-196.5797598
 \RMSD=4.834e-09\RMSF=2.257e-05\Dipole=-0.0016795,0.0004746,-0.0002316\
 Quadrupole=-0.2465565,-0.2420191,0.4885756,0.0014741,-0.000442,0.00818
 21\PG=C01 [X(C5H10)]\\@


 LEARN FROM YESTERDAY,
 LIVE FOR TODAY,
 LOOK TO TOMORROW,
 REST THIS AFTERNOON.

           -- SNOOPY
 Leave Link 9999 at Wed Apr 20 15:07:29 2022, MaxMem=  2621440000 cpu:         0.4
 Job cpu time:       0 days  0 hours  9 minutes 25.1 seconds.
 File lengths (MBytes):  RWF=      8 Int=      0 D2E=      0 Chk=      2 Scr=      1
 Normal termination of Gaussian 09 at Wed Apr 20 15:07:29 2022.
 (Enter /mnt/opt/groups/app-gaussian//g09/l1.exe)
 Link1:  Proceeding to internal job step number  2.
 ----------------------------------------------------------------------
 #P Geom=AllCheck Guess=TCheck SCRF=Check GenChk RB3LYP/6-31G(d,p) Freq
 ----------------------------------------------------------------------
 1/10=4,29=7,30=1,38=1,40=1/1,3;
 2/12=2,40=1/2;
 3/5=1,6=6,7=101,11=2,14=-4,16=1,25=1,30=1,70=2,71=2,74=-5,75=-5,116=1,124=31,140=1/1,2,3;
 4/5=101/1;
 5/5=100002,7=500,17=20,22=13,38=1,87=12,98=1/2;
 8/6=4,10=90,11=11,87=12/1;
 11/6=1,8=1,9=11,15=111,16=1,87=12/1,2,10;
 10/6=1,87=12/2;
 6/7=2,8=2,9=2,10=2,18=1,28=1/1;
 7/8=1,10=1,25=1,87=12/1,2,3,16;
 1/10=4,30=1/3;
 99//99;
 Leave Link    1 at Wed Apr 20 15:07:29 2022, MaxMem=  2621440000 cpu:         0.8
 (Enter /mnt/opt/groups/app-gaussian//g09/l101.exe)
 Structure from the checkpoint file:  "/scratch/8009951.torquesrv1.cis.gov.pl/Gau-31886.chk"
 -------------------
 Title Card Required
 -------------------
 Charge =  0 Multiplicity = 1
 Redundant internal coordinates found in file.
 C,0,-0.1914483222,1.2769443044,-0.1303590319
 C,0,1.1253625681,0.5689870562,0.2468860134
 C,0,0.9119593618,-0.8657862134,-0.2584605693
 C,0,-0.5408078764,-1.1663908492,0.1546940372
 C,0,-1.2945241649,0.1834996244,-0.0125892236
 H,0,-0.394460164,2.1512497284,0.4958029212
 H,0,-0.1285458399,1.6352237251,-1.1644624615
 H,0,1.2497720931,0.5577865331,1.3377399999
 H,0,2.0097929261,1.0553016221,-0.1774602306
 H,0,1.0065706706,-0.8892444714,-1.3522764259
 H,0,1.6317415205,-1.5839385617,0.1478523
 H,0,-0.9905845632,-1.9778786384,-0.4258742174
 H,0,-0.5598012853,-1.4777575614,1.2060080286
 H,0,-1.9278125399,0.1749846933,-0.9054732589
 H,0,-1.9580643843,0.3703160086,0.8376031187
 Recover connectivity data from disk.
 NAtoms=     15 NQM=       15 NQMF=       0 NMMI=      0 NMMIF=      0
                NMic=       0 NMicF=      0.
                    Isotopes and Nuclear Properties:
 (Nuclear quadrupole moments (NQMom) in fm**2, nuclear magnetic moments (NMagM)
  in nuclear magnetons)

  Atom         1           2           3           4           5           6           7           8           9          10
 IAtWgt=          12          12          12          12          12           1           1           1           1           1
 AtmWgt=  12.0000000  12.0000000  12.0000000  12.0000000  12.0000000   1.0078250   1.0078250   1.0078250   1.0078250   1.0078250
 NucSpn=           0           0           0           0           0           1           1           1           1           1
 AtZEff=  -3.6000000  -3.6000000  -3.6000000  -3.6000000  -3.6000000  -1.0000000  -1.0000000  -1.0000000  -1.0000000  -1.0000000
 NQMom=    0.0000000   0.0000000   0.0000000   0.0000000   0.0000000   0.0000000   0.0000000   0.0000000   0.0000000   0.0000000
 NMagM=    0.0000000   0.0000000   0.0000000   0.0000000   0.0000000   2.7928460   2.7928460   2.7928460   2.7928460   2.7928460
 AtZNuc=   6.0000000   6.0000000   6.0000000   6.0000000   6.0000000   1.0000000   1.0000000   1.0000000   1.0000000   1.0000000

  Atom        11          12          13          14          15
 IAtWgt=           1           1           1           1           1
 AtmWgt=   1.0078250   1.0078250   1.0078250   1.0078250   1.0078250
 NucSpn=           1           1           1           1           1
 AtZEff=  -1.0000000  -1.0000000  -1.0000000  -1.0000000  -1.0000000
 NQMom=    0.0000000   0.0000000   0.0000000   0.0000000   0.0000000
 NMagM=    2.7928460   2.7928460   2.7928460   2.7928460   2.7928460
 AtZNuc=   1.0000000   1.0000000   1.0000000   1.0000000   1.0000000
 Leave Link  101 at Wed Apr 20 15:07:30 2022, MaxMem=  2621440000 cpu:         6.4
 (Enter /mnt/opt/groups/app-gaussian//g09/l103.exe)

 GradGradGradGradGradGradGradGradGradGradGradGradGradGradGradGradGradGrad
 Berny optimization.
 Initialization pass.
                           ----------------------------
                           !    Initial Parameters    !
                           ! (Angstroms and Degrees)  !
 --------------------------                            --------------------------
 ! Name  Definition              Value          Derivative Info.                !
 --------------------------------------------------------------------------------
 ! R1    R(1,2)                  1.5419         calculate D2E/DX2 analytically  !
 ! R2    R(1,5)                  1.5576         calculate D2E/DX2 analytically  !
 ! R3    R(1,6)                  1.0944         calculate D2E/DX2 analytically  !
 ! R4    R(1,7)                  1.0962         calculate D2E/DX2 analytically  !
 ! R5    R(2,3)                  1.5361         calculate D2E/DX2 analytically  !
 ! R6    R(2,8)                  1.098          calculate D2E/DX2 analytically  !
 ! R7    R(2,9)                  1.0949         calculate D2E/DX2 analytically  !
 ! R8    R(3,4)                  1.54           calculate D2E/DX2 analytically  !
 ! R9    R(3,10)                 1.0982         calculate D2E/DX2 analytically  !
 ! R10   R(3,11)                 1.095          calculate D2E/DX2 analytically  !
 ! R11   R(4,5)                  1.5551         calculate D2E/DX2 analytically  !
 ! R12   R(4,12)                 1.0945         calculate D2E/DX2 analytically  !
 ! R13   R(4,13)                 1.0966         calculate D2E/DX2 analytically  !
 ! R14   R(5,14)                 1.0947         calculate D2E/DX2 analytically  !
 ! R15   R(5,15)                 1.0945         calculate D2E/DX2 analytically  !
 ! A1    A(2,1,5)              105.306          calculate D2E/DX2 analytically  !
 ! A2    A(2,1,6)              112.6587         calculate D2E/DX2 analytically  !
 ! A3    A(2,1,7)              109.3814         calculate D2E/DX2 analytically  !
 ! A4    A(5,1,6)              112.7174         calculate D2E/DX2 analytically  !
 ! A5    A(5,1,7)              109.9616         calculate D2E/DX2 analytically  !
 ! A6    A(6,1,7)              106.8145         calculate D2E/DX2 analytically  !
 ! A7    A(1,2,3)              103.2811         calculate D2E/DX2 analytically  !
 ! A8    A(1,2,8)              110.1525         calculate D2E/DX2 analytically  !
 ! A9    A(1,2,9)              113.0225         calculate D2E/DX2 analytically  !
 ! A10   A(3,2,8)              109.4549         calculate D2E/DX2 analytically  !
 ! A11   A(3,2,9)              113.5529         calculate D2E/DX2 analytically  !
 ! A12   A(8,2,9)              107.3409         calculate D2E/DX2 analytically  !
 ! A13   A(2,3,4)              103.0102         calculate D2E/DX2 analytically  !
 ! A14   A(2,3,10)             109.6135         calculate D2E/DX2 analytically  !
 ! A15   A(2,3,11)             113.5294         calculate D2E/DX2 analytically  !
 ! A16   A(4,3,10)             110.1408         calculate D2E/DX2 analytically  !
 ! A17   A(4,3,11)             113.1132         calculate D2E/DX2 analytically  !
 ! A18   A(10,3,11)            107.3956         calculate D2E/DX2 analytically  !
 ! A19   A(3,4,5)              105.0062         calculate D2E/DX2 analytically  !
 ! A20   A(3,4,12)             112.9602         calculate D2E/DX2 analytically  !
 ! A21   A(3,4,13)             109.2058         calculate D2E/DX2 analytically  !
 ! A22   A(5,4,12)             112.7908         calculate D2E/DX2 analytically  !
 ! A23   A(5,4,13)             109.9501         calculate D2E/DX2 analytically  !
 ! A24   A(12,4,13)            106.912          calculate D2E/DX2 analytically  !
 ! A25   A(1,5,4)              105.9178         calculate D2E/DX2 analytically  !
 ! A26   A(1,5,14)             110.6997         calculate D2E/DX2 analytically  !
 ! A27   A(1,5,15)             111.6062         calculate D2E/DX2 analytically  !
 ! A28   A(4,5,14)             111.1848         calculate D2E/DX2 analytically  !
 ! A29   A(4,5,15)             111.0037         calculate D2E/DX2 analytically  !
 ! A30   A(14,5,15)            106.5098         calculate D2E/DX2 analytically  !
 ! D1    D(5,1,2,3)             32.712          calculate D2E/DX2 analytically  !
 ! D2    D(5,1,2,8)            -84.1061         calculate D2E/DX2 analytically  !
 ! D3    D(5,1,2,9)            155.8332         calculate D2E/DX2 analytically  !
 ! D4    D(6,1,2,3)            155.9507         calculate D2E/DX2 analytically  !
 ! D5    D(6,1,2,8)             39.1326         calculate D2E/DX2 analytically  !
 ! D6    D(6,1,2,9)            -80.9281         calculate D2E/DX2 analytically  !
 ! D7    D(7,1,2,3)            -85.4188         calculate D2E/DX2 analytically  !
 ! D8    D(7,1,2,8)            157.7631         calculate D2E/DX2 analytically  !
 ! D9    D(7,1,2,9)             37.7024         calculate D2E/DX2 analytically  !
 ! D10   D(2,1,5,4)            -10.7745         calculate D2E/DX2 analytically  !
 ! D11   D(2,1,5,14)          -131.4038         calculate D2E/DX2 analytically  !
 ! D12   D(2,1,5,15)           110.1454         calculate D2E/DX2 analytically  !
 ! D13   D(6,1,5,4)           -133.9757         calculate D2E/DX2 analytically  !
 ! D14   D(6,1,5,14)           105.3949         calculate D2E/DX2 analytically  !
 ! D15   D(6,1,5,15)           -13.0558         calculate D2E/DX2 analytically  !
 ! D16   D(7,1,5,4)            106.9652         calculate D2E/DX2 analytically  !
 ! D17   D(7,1,5,14)           -13.6642         calculate D2E/DX2 analytically  !
 ! D18   D(7,1,5,15)          -132.1149         calculate D2E/DX2 analytically  !
 ! D19   D(1,2,3,4)            -42.2353         calculate D2E/DX2 analytically  !
 ! D20   D(1,2,3,10)            74.9909         calculate D2E/DX2 analytically  !
 ! D21   D(1,2,3,11)          -164.9213         calculate D2E/DX2 analytically  !
 ! D22   D(8,2,3,4)             75.0744         calculate D2E/DX2 analytically  !
 ! D23   D(8,2,3,10)          -167.6993         calculate D2E/DX2 analytically  !
 ! D24   D(8,2,3,11)           -47.6115         calculate D2E/DX2 analytically  !
 ! D25   D(9,2,3,4)           -165.0042         calculate D2E/DX2 analytically  !
 ! D26   D(9,2,3,10)           -47.778          calculate D2E/DX2 analytically  !
 ! D27   D(9,2,3,11)            72.3098         calculate D2E/DX2 analytically  !
 ! D28   D(2,3,4,5)             35.4781         calculate D2E/DX2 analytically  !
 ! D29   D(2,3,4,12)           158.7846         calculate D2E/DX2 analytically  !
 ! D30   D(2,3,4,13)           -82.3907         calculate D2E/DX2 analytically  !
 ! D31   D(10,3,4,5)           -81.3745         calculate D2E/DX2 analytically  !
 ! D32   D(10,3,4,12)           41.9319         calculate D2E/DX2 analytically  !
 ! D33   D(10,3,4,13)          160.7566         calculate D2E/DX2 analytically  !
 ! D34   D(11,3,4,5)           158.4422         calculate D2E/DX2 analytically  !
 ! D35   D(11,3,4,12)          -78.2513         calculate D2E/DX2 analytically  !
 ! D36   D(11,3,4,13)           40.5734         calculate D2E/DX2 analytically  !
 ! D37   D(3,4,5,1)            -15.1976         calculate D2E/DX2 analytically  !
 ! D38   D(3,4,5,14)           105.1162         calculate D2E/DX2 analytically  !
 ! D39   D(3,4,5,15)          -136.5068         calculate D2E/DX2 analytically  !
 ! D40   D(12,4,5,1)          -138.6126         calculate D2E/DX2 analytically  !
 ! D41   D(12,4,5,14)          -18.2988         calculate D2E/DX2 analytically  !
 ! D42   D(12,4,5,15)          100.0782         calculate D2E/DX2 analytically  !
 ! D43   D(13,4,5,1)           102.1652         calculate D2E/DX2 analytically  !
 ! D44   D(13,4,5,14)         -137.521          calculate D2E/DX2 analytically  !
 ! D45   D(13,4,5,15)          -19.144          calculate D2E/DX2 analytically  !
 --------------------------------------------------------------------------------
 Trust Radius=3.00D-01 FncErr=1.00D-07 GrdErr=1.00D-07
 Number of steps in this run=      2 maximum allowed number of steps=      2.
 GradGradGradGradGradGradGradGradGradGradGradGradGradGradGradGradGradGrad

 Leave Link  103 at Wed Apr 20 15:07:30 2022, MaxMem=  2621440000 cpu:         0.2
 (Enter /mnt/opt/groups/app-gaussian//g09/l202.exe)
                          Input orientation:                          
 ---------------------------------------------------------------------
 Center     Atomic      Atomic             Coordinates (Angstroms)
 Number     Number       Type             X           Y           Z
 ---------------------------------------------------------------------
      1          6           0       -0.191448    1.276944   -0.130359
      2          6           0        1.125363    0.568987    0.246886
      3          6           0        0.911959   -0.865786   -0.258461
      4          6           0       -0.540808   -1.166391    0.154694
      5          6           0       -1.294524    0.183500   -0.012589
      6          1           0       -0.394460    2.151250    0.495803
      7          1           0       -0.128546    1.635224   -1.164462
      8          1           0        1.249772    0.557787    1.337740
      9          1           0        2.009793    1.055302   -0.177460
     10          1           0        1.006571   -0.889244   -1.352276
     11          1           0        1.631742   -1.583939    0.147852
     12          1           0       -0.990585   -1.977879   -0.425874
     13          1           0       -0.559801   -1.477758    1.206008
     14          1           0       -1.927813    0.174985   -0.905473
     15          1           0       -1.958064    0.370316    0.837603
 ---------------------------------------------------------------------
                    Distance matrix (angstroms):
                    1          2          3          4          5
     1  C    0.000000
     2  C    1.541917   0.000000
     3  C    2.413548   1.536063   0.000000
     4  C    2.484591   2.407522   1.539998   0.000000
     5  C    1.557648   2.464098   2.455611   1.555081   0.000000
     6  H    1.094396   2.208025   3.373152   3.338340   2.222750
     7  H    1.096217   2.168191   2.856316   3.123968   2.189479
     8  H    2.179362   1.097983   2.165302   2.752919   2.904638
     9  H    2.212873   1.094892   2.214131   3.398795   3.421364
    10  H    2.760563   2.167457   1.098151   2.177648   2.870641
    11  H    3.403832   2.213892   1.094952   2.212321   3.422369
    12  H    3.364494   3.378811   2.210079   1.094473   2.221427
    13  H    3.083820   2.819372   2.164545   1.096618   2.187367
    14  H    2.197744   3.287103   3.092917   2.201596   1.094700
    15  H    2.209040   3.145781   3.311547   2.199193   1.094538
                    6          7          8          9         10
     6  H    0.000000
     7  H    1.758828   0.000000
     8  H    2.439566   3.053137   0.000000
     9  H    2.726686   2.425485   1.766631   0.000000
    10  H    3.823989   2.774293   3.064186   2.483527   0.000000
    11  H    4.263589   3.896638   2.479661   2.685952   1.767434
    12  H    4.272535   3.787233   3.815643   4.273659   2.456008
    13  H    3.701543   3.936466   2.726784   3.864348   3.056908
    14  H    2.867118   2.331681   3.908400   4.099963   3.153224
    15  H    2.394454   2.992557   3.251999   4.152523   3.895013
                   11         12         13         14         15
    11  H    0.000000
    12  H    2.713106   0.000000
    13  H    2.435945   1.760322   0.000000
    14  H    4.107765   2.396504   3.010210   0.000000
    15  H    4.145066   2.836620   2.346537   1.754248   0.000000
 Stoichiometry    C5H10
 Framework group  C1[X(C5H10)]
 Deg. of freedom    39
 Full point group                 C1      NOp   1
 RotChk:  IX=0 Diff= 2.52D-13
 Largest Abelian subgroup         C1      NOp   1
 Largest concise Abelian subgroup C1      NOp   1
                         Standard orientation:                         
 ---------------------------------------------------------------------
 Center     Atomic      Atomic             Coordinates (Angstroms)
 Number     Number       Type             X           Y           Z
 ---------------------------------------------------------------------
      1          6           0        0.159067    1.281430    0.130057
      2          6           0       -1.139375    0.540233   -0.247013
      3          6           0       -0.889678   -0.888547    0.258686
      4          6           0        0.570244   -1.152335   -0.154395
      5          6           0        1.289503    0.216266    0.012556
      6          1           0        0.339858    2.160446   -0.496320
      7          1           0        0.087098    1.638255    1.164072
      8          1           0       -1.263454    0.525614   -1.337865
      9          1           0       -2.035849    1.004079    0.177214
     10          1           0       -0.983671   -0.914126    1.352508
     11          1           0       -1.591025   -1.624811   -0.147450
     12          1           0        1.040440   -1.952020    0.426373
     13          1           0        0.597129   -1.463379   -1.205633
     14          1           0        1.922799    0.224025    0.905442
     15          1           0        1.948101    0.419631   -0.837683
 ---------------------------------------------------------------------
 Rotational constants (GHZ):      6.4682581      6.4629592      3.7357078
 Leave Link  202 at Wed Apr 20 15:07:30 2022, MaxMem=  2621440000 cpu:         0.1
 (Enter /mnt/opt/groups/app-gaussian//g09/l301.exe)
 Standard basis: 6-31G(d,p) (6D, 7F)
 Ernie: Thresh=  0.10000D-02 Tol=  0.10000D-05 Strict=F.
 There are   125 symmetry adapted cartesian basis functions of A   symmetry.
 There are   125 symmetry adapted basis functions of A   symmetry.
   125 basis functions,   210 primitive gaussians,   125 cartesian basis functions
    20 alpha electrons       20 beta electrons
       nuclear repulsion energy       187.0690568747 Hartrees.
 IExCor=  402 DFT=T Ex+Corr=B3LYP ExCW=0 ScaHFX=  0.200000
 ScaDFX=  0.800000  0.720000  1.000000  0.810000 ScalE2=  1.000000  1.000000
 IRadAn=      5 IRanWt=     -1 IRanGd=            0 ICorTp=0 IEmpDi=131
 NAtoms=   15 NActive=   15 NUniq=   15 SFac= 1.00D+00 NAtFMM=   60 NAOKFM=F Big=F
 Integral buffers will be    131072 words long.
 Raffenetti 2 integral format.
 Two-electron integral symmetry is turned on.
 R6Disp:  Grimme-D3 Dispersion energy=       -0.0087292768 Hartrees.
 Nuclear repulsion after empirical dispersion term =      187.0603275978 Hartrees.
 Leave Link  301 at Wed Apr 20 15:07:30 2022, MaxMem=  2621440000 cpu:         0.9
 (Enter /mnt/opt/groups/app-gaussian//g09/l302.exe)
 NPDir=0 NMtPBC=     1 NCelOv=     1 NCel=       1 NClECP=     1 NCelD=      1
         NCelK=      1 NCelE2=     1 NClLst=     1 CellRange=     0.0.
 One-electron integrals computed using PRISM.
 NBasis=   125 RedAO= T EigKep=  3.21D-03  NBF=   125
 NBsUse=   125 1.00D-06 EigRej= -1.00D+00 NBFU=   125
 Precomputing XC quadrature grid using
 IXCGrd= 4 IRadAn=           5 IRanWt=          -1 IRanGd=           0 AccXCQ= 0.00D+00.
 Generated NRdTot=       0 NPtTot=           0 NUsed=           0 NTot=          32
 NSgBfM=   125   125   125   125   125 MxSgAt=    15 MxSgA2=    15.
 Leave Link  302 at Wed Apr 20 15:07:30 2022, MaxMem=  2621440000 cpu:         7.0
 (Enter /mnt/opt/groups/app-gaussian//g09/l303.exe)
 DipDrv:  MaxL=1.
 Leave Link  303 at Wed Apr 20 15:07:30 2022, MaxMem=  2621440000 cpu:         0.4
 (Enter /mnt/opt/groups/app-gaussian//g09/l401.exe)
 Initial guess from the checkpoint file:  "/scratch/8009951.torquesrv1.cis.gov.pl/Gau-31886.chk"
 B after Tr=     0.000000    0.000000    0.000000
         Rot=    1.000000    0.000000    0.000000    0.000000 Ang=   0.00 deg.
 Guess basis will be translated and rotated to current coordinates.
 JPrj=2 DoOrth=T DoCkMO=T.
 Leave Link  401 at Wed Apr 20 15:07:30 2022, MaxMem=  2621440000 cpu:         5.8
 (Enter /mnt/opt/groups/app-gaussian//g09/l502.exe)
 Closed shell SCF:
 Using DIIS extrapolation, IDIIS=    10.
 Two-electron integrals replicated using symmetry.
 Keep R1 ints in memory in canonical form, NReq=32316231.
 IVT=      304356 IEndB=      304356 NGot=  2621440000 MDV=  2590123895
 LenX=  2590123895 LenY=  2590107829
 Requested convergence on RMS density matrix=1.00D-08 within 500 cycles.
 Requested convergence on MAX density matrix=1.00D-06.
 Requested convergence on             energy=1.00D-06.
 Level shift goal  0.100 maximum shift  0.100.
 No special actions if energy rises.
 Dynamic level shift is on during FON iterations.
 FoFCou: FMM=F IPFlag=           0 FMFlag=           0 FMFlg1=           0
         NFxFlg=           0 DoJE=F BraDBF=F KetDBF=F FulRan=T
         wScrn=  0.000000 ICntrl=     600 IOpCl=  0 I1Cent=           0 NGrid=           0
         NMat0=    1 NMatS0=   7875 NMatT0=    0 NMatD0=    1 NMtDS0=    0 NMtDT0=    0
 Symmetry not used in FoFCou.

 Cycle   1  Pass 1  IDiag  1:
 E= -196.579759812228    
 DIIS: error= 1.04D-08 at cycle   1 NSaved=   1.
 NSaved= 1 IEnMin= 1 EnMin= -196.579759812228     IErMin= 1 ErrMin= 1.04D-08
 ErrMax= 1.04D-08  0.00D+00 EMaxC= 1.00D+00 BMatC= 2.74D-14 BMatP= 2.74D-14
 IDIUse=1 WtCom= 1.00D+00 WtEn= 0.00D+00
 Coeff-Com:  0.100D+01
 Coeff:      0.100D+01
 Gap=     0.394 Goal=     0.100 Shift=    0.000
 RMSDP=2.63D-09 MaxDP=7.41D-08              OVMax= 7.54D-08

 SCF Done:  E(RB3LYP) =  -196.579759812     A.U. after    1 cycles
            NFock=  1  Conv=0.26D-08     -V/T= 2.0103
 KE= 1.945782774912D+02 PE=-8.281011871997D+02 EE= 2.498828222984D+02
 Leave Link  502 at Wed Apr 20 15:07:31 2022, MaxMem=  2621440000 cpu:        19.4
 (Enter /mnt/opt/groups/app-gaussian//g09/l801.exe)
 DoSCS=F DFT=T ScalE2(SS,OS)=  1.000000  1.000000
 Range of M.O.s used for correlation:     1   125
 NBasis=   125 NAE=    20 NBE=    20 NFC=     0 NFV=     0
 NROrb=    125 NOA=    20 NOB=    20 NVA=   105 NVB=   105
 Leave Link  801 at Wed Apr 20 15:07:32 2022, MaxMem=  2621440000 cpu:         0.3
 (Enter /mnt/opt/groups/app-gaussian//g09/l1101.exe)
 Using compressed storage, NAtomX=    15.
 Will process     16 centers per pass.
 R6Disp: Adding Grimme-D3 dispersion energy 1st derivatives to the gradient.
 Leave Link 1101 at Wed Apr 20 15:07:32 2022, MaxMem=  2621440000 cpu:        11.3
 (Enter /mnt/opt/groups/app-gaussian//g09/l1102.exe)
 Symmetrizing basis deriv contribution to polar:
 IMax=3 JMax=2 DiffMx= 0.00D+00
 Leave Link 1102 at Wed Apr 20 15:07:32 2022, MaxMem=  2621440000 cpu:         0.4
 (Enter /mnt/opt/groups/app-gaussian//g09/l1110.exe)
 Forming Gx(P) for the SCF density, NAtomX=    15.
 Integral derivatives from FoFJK, PRISM(SPDF).
 Do as many integral derivatives as possible in FoFJK.
 G2DrvN: MDV=    2621439776.
 G2DrvN: will do    16 centers at a time, making    1 passes.
 Calling FoFCou, ICntrl=  3107 FMM=F I1Cent=   0 AccDes= 1.00D-12.
 FoFJK:  IHMeth= 1 ICntrl=    3107 DoSepK=F KAlg= 0 I1Cent=   0 FoldK=F
 IRaf=         0 NMat=   1 IRICut=       1 DoRegI=T DoRafI=F ISym2E= 0.
 FoFCou: FMM=F IPFlag=           0 FMFlag=      100000 FMFlg1=           0
         NFxFlg=           0 DoJE=F BraDBF=F KetDBF=F FulRan=T
         wScrn=  0.000000 ICntrl=    3107 IOpCl=  0 I1Cent=           0 NGrid=           0
         NMat0=    1 NMatS0=      1 NMatT0=    0 NMatD0=    1 NMtDS0=    0 NMtDT0=    0
 Symmetry not used in FoFCou.
 End of G2Drv F.D. properties file   721 does not exist.
 End of G2Drv F.D. properties file   722 does not exist.
 End of G2Drv F.D. properties file   788 does not exist.
 Leave Link 1110 at Wed Apr 20 15:07:49 2022, MaxMem=  2621440000 cpu:       338.0
 (Enter /mnt/opt/groups/app-gaussian//g09/l1002.exe)
 Minotr:  Closed shell wavefunction.
          IDoAtm=111111111111111
          Direct CPHF calculation.
          Differentiating once with respect to electric field.
                with respect to dipole field.
          Differentiating once with respect to nuclear coordinates.
          Requested convergence is 1.0D-08 RMS, and 1.0D-07 maximum.
          Secondary convergence is 1.0D-12 RMS, and 1.0D-12 maximum.
          NewPWx=T KeepS1=F KeepF1=F KeepIn=T MapXYZ=F SortEE=F KeepMc=T.
          MDV=    2621439721 using IRadAn=       1.
 Generate precomputed XC quadrature information.
 Keep R1 ints in memory in canonical form, NReq=32017868.
 FoFCou: FMM=F IPFlag=           0 FMFlag=           0 FMFlg1=           0
         NFxFlg=           0 DoJE=F BraDBF=F KetDBF=F FulRan=T
         wScrn=  0.000000 ICntrl=     600 IOpCl=  0 I1Cent=           0 NGrid=           0
         NMat0=    1 NMatS0=   7875 NMatT0=    0 NMatD0=    1 NMtDS0=    0 NMtDT0=    0
 Symmetry not used in FoFCou.
          Solving linear equations simultaneously, MaxMat=       0.
          There are    48 degrees of freedom in the 1st order CPHF.  IDoFFX=6 NUNeed=     3.
     45 vectors produced by pass  0 Test12= 4.37D-15 2.08D-09 XBig12= 3.03D+01 2.12D+00.
 AX will form    45 AO Fock derivatives at one time.
     45 vectors produced by pass  1 Test12= 4.37D-15 2.08D-09 XBig12= 1.06D+00 2.54D-01.
     45 vectors produced by pass  2 Test12= 4.37D-15 2.08D-09 XBig12= 1.00D-02 3.20D-02.
     45 vectors produced by pass  3 Test12= 4.37D-15 2.08D-09 XBig12= 7.45D-06 5.89D-04.
     45 vectors produced by pass  4 Test12= 4.37D-15 2.08D-09 XBig12= 4.54D-09 2.03D-05.
     19 vectors produced by pass  5 Test12= 4.37D-15 2.08D-09 XBig12= 2.29D-12 3.30D-07.
      3 vectors produced by pass  6 Test12= 4.37D-15 2.08D-09 XBig12= 1.12D-15 7.53D-09.
 InvSVY:  IOpt=1 It=  1 EMax= 2.66D-15
 Solved reduced A of dimension   247 with    48 vectors.
 FullF1:  Do perturbations    1 to     3.
 Isotropic polarizability for W=    0.000000       51.02 Bohr**3.
 End of Minotr F.D. properties file   721 does not exist.
 End of Minotr F.D. properties file   722 does not exist.
 End of Minotr F.D. properties file   788 does not exist.
 Leave Link 1002 at Wed Apr 20 15:08:07 2022, MaxMem=  2621440000 cpu:       348.2
 (Enter /mnt/opt/groups/app-gaussian//g09/l601.exe)
 Copying SCF densities to generalized density rwf, IOpCl= 0 IROHF=0.

 **********************************************************************

            Population analysis using the SCF density.

 **********************************************************************

 Orbital symmetries:
       Occupied  (A) (A) (A) (A) (A) (A) (A) (A) (A) (A) (A) (A)
                 (A) (A) (A) (A) (A) (A) (A) (A)
       Virtual   (A) (A) (A) (A) (A) (A) (A) (A) (A) (A) (A) (A)
                 (A) (A) (A) (A) (A) (A) (A) (A) (A) (A) (A) (A)
                 (A) (A) (A) (A) (A) (A) (A) (A) (A) (A) (A) (A)
                 (A) (A) (A) (A) (A) (A) (A) (A) (A) (A) (A) (A)
                 (A) (A) (A) (A) (A) (A) (A) (A) (A) (A) (A) (A)
                 (A) (A) (A) (A) (A) (A) (A) (A) (A) (A) (A) (A)
                 (A) (A) (A) (A) (A) (A) (A) (A) (A) (A) (A) (A)
                 (A) (A) (A) (A) (A) (A) (A) (A) (A) (A) (A) (A)
                 (A) (A) (A) (A) (A) (A) (A) (A) (A)
 The electronic state is 1-A.
 Alpha  occ. eigenvalues --  -10.17334 -10.17319 -10.17315 -10.17299 -10.17285
 Alpha  occ. eigenvalues --   -0.82219  -0.69812  -0.69770  -0.56184  -0.55437
 Alpha  occ. eigenvalues --   -0.47122  -0.46828  -0.40623  -0.40497  -0.33124
 Alpha  occ. eigenvalues --   -0.33055  -0.32633  -0.32273  -0.31737  -0.30834
 Alpha virt. eigenvalues --    0.08556   0.10156   0.14743   0.14792   0.17149
 Alpha virt. eigenvalues --    0.17876   0.17955   0.18608   0.19200   0.19318
 Alpha virt. eigenvalues --    0.21550   0.25181   0.25850   0.30018   0.31150
 Alpha virt. eigenvalues --    0.51194   0.53757   0.54277   0.57291   0.57667
 Alpha virt. eigenvalues --    0.58287   0.65343   0.66272   0.67291   0.67415
 Alpha virt. eigenvalues --    0.70634   0.73754   0.79587   0.80036   0.83039
 Alpha virt. eigenvalues --    0.84556   0.85474   0.87837   0.88070   0.91528
 Alpha virt. eigenvalues --    0.91657   0.93116   0.93864   0.94713   1.00285
 Alpha virt. eigenvalues --    1.14027   1.23788   1.29895   1.30516   1.51228
 Alpha virt. eigenvalues --    1.54747   1.59841   1.65087   1.65729   1.66917
 Alpha virt. eigenvalues --    1.76532   1.77848   1.80411   1.80554   1.83713
 Alpha virt. eigenvalues --    1.92926   1.95110   1.95678   1.98876   2.02350
 Alpha virt. eigenvalues --    2.07740   2.09992   2.14998   2.19801   2.21283
 Alpha virt. eigenvalues --    2.25517   2.27464   2.29172   2.34682   2.37001
 Alpha virt. eigenvalues --    2.37617   2.41015   2.41524   2.43515   2.47229
 Alpha virt. eigenvalues --    2.50531   2.53538   2.56868   2.60212   2.71291
 Alpha virt. eigenvalues --    2.73062   2.73865   2.75354   2.77402   2.84459
 Alpha virt. eigenvalues --    2.85028   2.89992   2.91782   2.94318   3.04655
 Alpha virt. eigenvalues --    3.19433   3.27568   3.27702   3.30287   3.35439
 Alpha virt. eigenvalues --    3.40739   3.47532   3.51617   3.52817   3.57719
 Alpha virt. eigenvalues --    4.31722   4.43450   4.43576   4.71312   4.77673
          Condensed to atoms (all electrons):
               1          2          3          4          5          6
     1  C    4.925710   0.384532  -0.067366  -0.070475   0.375751   0.379658
     2  C    0.384532   4.922141   0.379297  -0.066612  -0.070487  -0.030075
     3  C   -0.067366   0.379297   4.923685   0.384064  -0.070276   0.005177
     4  C   -0.070475  -0.066612   0.384064   4.923139   0.377901   0.004815
     5  C    0.375751  -0.070487  -0.070276   0.377901   4.934658  -0.032371
     6  H    0.379658  -0.030075   0.005177   0.004815  -0.032371   0.632180
     7  H    0.385965  -0.039243  -0.000389   0.001453  -0.035723  -0.038566
     8  H   -0.038892   0.385822  -0.041352  -0.002268  -0.000876  -0.007553
     9  H   -0.031345   0.378041  -0.029468   0.005453   0.005604   0.001906
    10  H   -0.002236  -0.041220   0.385721  -0.039410  -0.001199  -0.000047
    11  H    0.005481  -0.029586   0.378100  -0.030985   0.005612  -0.000208
    12  H    0.005062   0.005280  -0.029835   0.379054  -0.032278  -0.000125
    13  H    0.000977  -0.000953  -0.039996   0.386072  -0.036327  -0.000070
    14  H   -0.032672   0.003646   0.002503  -0.034894   0.384023   0.003641
    15  H   -0.034109   0.003031   0.004032  -0.032057   0.383302  -0.009106
               7          8          9         10         11         12
     1  C    0.385965  -0.038892  -0.031345  -0.002236   0.005481   0.005062
     2  C   -0.039243   0.385822   0.378041  -0.041220  -0.029586   0.005280
     3  C   -0.000389  -0.041352  -0.029468   0.385721   0.378100  -0.029835
     4  C    0.001453  -0.002268   0.005453  -0.039410  -0.030985   0.379054
     5  C   -0.035723  -0.000876   0.005604  -0.001199   0.005612  -0.032278
     6  H   -0.038566  -0.007553   0.001906  -0.000047  -0.000208  -0.000125
     7  H    0.636359   0.005657  -0.007546   0.002614  -0.000120  -0.000120
     8  H    0.005657   0.641192  -0.038121   0.005966  -0.006088  -0.000051
     9  H   -0.007546  -0.038121   0.632382  -0.006046   0.000876  -0.000210
    10  H    0.002614   0.005966  -0.006046   0.641576  -0.038073  -0.007059
    11  H   -0.000120  -0.006088   0.000876  -0.038073   0.631902   0.001618
    12  H   -0.000120  -0.000051  -0.000210  -0.007059   0.001618   0.632686
    13  H   -0.000075   0.002893  -0.000107   0.005756  -0.007197  -0.038473
    14  H   -0.010918  -0.000059  -0.000191   0.000914  -0.000141  -0.008933
    15  H    0.004723   0.000626  -0.000138  -0.000055  -0.000195   0.003366
              13         14         15
     1  C    0.000977  -0.032672  -0.034109
     2  C   -0.000953   0.003646   0.003031
     3  C   -0.039996   0.002503   0.004032
     4  C    0.386072  -0.034894  -0.032057
     5  C   -0.036327   0.384023   0.383302
     6  H   -0.000070   0.003641  -0.009106
     7  H   -0.000075  -0.010918   0.004723
     8  H    0.002893  -0.000059   0.000626
     9  H   -0.000107  -0.000191  -0.000138
    10  H    0.005756   0.000914  -0.000055
    11  H   -0.007197  -0.000141  -0.000195
    12  H   -0.038473  -0.008933   0.003366
    13  H    0.637533   0.004925  -0.010439
    14  H    0.004925   0.631777  -0.039012
    15  H   -0.010439  -0.039012   0.631302
 Mulliken charges:
               1
     1  C   -0.186039
     2  C   -0.183612
     3  C   -0.183898
     4  C   -0.185250
     5  C   -0.187315
     6  H    0.090743
     7  H    0.095928
     8  H    0.093105
     9  H    0.088912
    10  H    0.092798
    11  H    0.089005
    12  H    0.090021
    13  H    0.095482
    14  H    0.095392
    15  H    0.094729
 Sum of Mulliken charges =   0.00000
 Mulliken charges with hydrogens summed into heavy atoms:
               1
     1  C    0.000632
     2  C   -0.001595
     3  C   -0.002095
     4  C    0.000252
     5  C    0.002805
 APT charges:
               1
     1  C    0.102925
     2  C    0.104503
     3  C    0.103903
     4  C    0.104251
     5  C    0.097007
     6  H   -0.049769
     7  H   -0.053463
     8  H   -0.053379
     9  H   -0.048185
    10  H   -0.053167
    11  H   -0.048071
    12  H   -0.049419
    13  H   -0.053702
    14  H   -0.051903
    15  H   -0.051530
 Sum of APT charges =   0.00000
 APT charges with hydrogens summed into heavy atoms:
               1
     1  C   -0.000307
     2  C    0.002938
     3  C    0.002665
     4  C    0.001130
     5  C   -0.006426
 Electronic spatial extent (au):  <R**2>=            413.9240
 Charge=              0.0000 electrons
 Dipole moment (field-independent basis, Debye):
    X=              0.0042    Y=              0.0013    Z=              0.0006  Tot=              0.0045
 Quadrupole moment (field-independent basis, Debye-Ang):
   XX=            -33.4358   YY=            -33.4300   ZZ=            -32.4472
   XY=             -0.0021   XZ=             -0.0003   YZ=             -0.0108
 Traceless Quadrupole moment (field-independent basis, Debye-Ang):
   XX=             -0.3315   YY=             -0.3256   ZZ=              0.6572
   XY=             -0.0021   XZ=             -0.0003   YZ=             -0.0108
 Octapole moment (field-independent basis, Debye-Ang**2):
  XXX=             -0.3939  YYY=             -0.1038  ZZZ=              0.0121  XYY=             -0.1137
  XXY=             -0.0421  XXZ=              0.2208  XZZ=              0.4943  YZZ=              0.1426
  YYZ=             -0.2328  XYZ=             -0.7818
 Hexadecapole moment (field-independent basis, Debye-Ang**3):
 XXXX=           -246.7876 YYYY=           -246.3002 ZZZZ=            -75.5446 XXXY=             -0.3730
 XXXZ=             -0.3754 YYYX=              0.2840 YYYZ=             -1.4442 ZZZX=             -0.0006
 ZZZY=              0.5910 XXYY=            -81.4897 XXZZ=            -52.7354 YYZZ=            -52.9356
 XXYZ=              0.3142 YYXZ=              0.3754 ZZXY=              0.0631
 N-N= 1.870603275978D+02 E-N=-8.281011903987D+02  KE= 1.945782774912D+02
  Exact polarizability:  52.576  -0.025  52.628   0.000   0.036  47.855
 Approx polarizability:  68.022  -0.029  68.088   0.000   0.087  70.144
 No NMR shielding tensors so no spin-rotation constants.
 Leave Link  601 at Wed Apr 20 15:08:08 2022, MaxMem=  2621440000 cpu:         8.6
 (Enter /mnt/opt/groups/app-gaussian//g09/l701.exe)
 Compute integral second derivatives.
 ... and contract with generalized density number  0.
 R6Disp: Adding Grimme-D3 dispersion energy 2nd derivatives to the Hessian.
 Leave Link  701 at Wed Apr 20 15:08:08 2022, MaxMem=  2621440000 cpu:        13.3
 (Enter /mnt/opt/groups/app-gaussian//g09/l702.exe)
 L702 exits ... SP integral derivatives will be done elsewhere.
 Leave Link  702 at Wed Apr 20 15:08:08 2022, MaxMem=  2621440000 cpu:         0.3
 (Enter /mnt/opt/groups/app-gaussian//g09/l703.exe)
 Compute integral second derivatives, UseDBF=F ICtDFT=           0.
 Integral derivatives from FoFJK, PRISM(SPDF).
 Calling FoFJK, ICntrl=    100127 FMM=F ISym2X=0 I1Cent= 0 IOpClX= 0 NMat=1 NMatS=1 NMatT=0.
 FoFJK:  IHMeth= 1 ICntrl=  100127 DoSepK=F KAlg= 0 I1Cent=   0 FoldK=F
 IRaf=         0 NMat=   1 IRICut=       1 DoRegI=T DoRafI=F ISym2E= 0.
 FoFCou: FMM=F IPFlag=           0 FMFlag=      100000 FMFlg1=         800
         NFxFlg=           0 DoJE=F BraDBF=F KetDBF=F FulRan=T
         wScrn=  0.000000 ICntrl=  100127 IOpCl=  0 I1Cent=           0 NGrid=           0
         NMat0=    1 NMatS0=      1 NMatT0=    0 NMatD0=    1 NMtDS0=    0 NMtDT0=    0
 Symmetry not used in FoFCou.
 Leave Link  703 at Wed Apr 20 15:08:27 2022, MaxMem=  2621440000 cpu:       372.8
 (Enter /mnt/opt/groups/app-gaussian//g09/l716.exe)
 Dipole        = 1.66696120D-03 5.17389748D-04 2.31406642D-04
 Polarizability= 5.25757031D+01-2.49167620D-02 5.26282190D+01
                -1.18485772D-04 3.62435420D-02 4.78550427D+01
 Full mass-weighted force constant matrix:
 Low frequencies ---   -7.8341   -0.0010   -0.0009   -0.0006    9.5611   12.9069
 Low frequencies ---   19.0817  276.8353  556.4392
 Diagonal vibrational polarizability:
        0.4377466       0.5030114       0.7187645
 Harmonic frequencies (cm**-1), IR intensities (KM/Mole), Raman scattering
 activities (A**4/AMU), depolarization ratios for plane and unpolarized
 incident light, reduced masses (AMU), force constants (mDyne/A),
 and normal coordinates:
                      1                      2                      3
                      A                      A                      A
 Frequencies --     16.9810               276.8349               556.4391
 Red. masses --      1.5591                 1.6005                 1.7160
 Frc consts  --      0.0003                 0.0723                 0.3130
 IR Inten    --      0.0016                 0.0032                 1.2376
  Atom  AN      X      Y      Z        X      Y      Z        X      Y      Z
     1   6    -0.01  -0.03   0.11     0.03   0.03  -0.07     0.05   0.07   0.01
     2   6     0.03   0.02  -0.05    -0.04   0.04   0.12     0.12  -0.07   0.04
     3   6    -0.03   0.01  -0.04    -0.03  -0.05  -0.13    -0.09  -0.11   0.05
     4   6     0.01  -0.02   0.11     0.04  -0.02   0.08    -0.07   0.06   0.01
     5   6     0.00   0.03  -0.13     0.01   0.01  -0.01     0.00   0.06  -0.01
     6   1    -0.03   0.13   0.33    -0.01  -0.08  -0.23    -0.05  -0.04  -0.17
     7   1    -0.03  -0.29   0.21     0.14   0.20  -0.12     0.11   0.24  -0.05
     8   1     0.15   0.04  -0.07    -0.29   0.21   0.15     0.41  -0.24   0.01
     9   1    -0.02   0.01  -0.14     0.05  -0.01   0.38     0.01   0.02  -0.30
    10   1    -0.14   0.02  -0.05    -0.23  -0.30  -0.15    -0.33  -0.37   0.02
    11   1     0.00   0.02  -0.10     0.04   0.02  -0.40    -0.01   0.01  -0.31
    12   1    -0.02   0.11   0.31    -0.02   0.08   0.27     0.06  -0.01  -0.20
    13   1     0.10  -0.25   0.18     0.22  -0.18   0.13    -0.21   0.23  -0.04
    14   1     0.28   0.11  -0.33     0.02   0.08  -0.02     0.10   0.04  -0.09
    15   1    -0.28   0.02  -0.35     0.01  -0.05  -0.03    -0.09   0.00  -0.10
                      4                      5                      6
                      A                      A                      A
 Frequencies --    617.7968               776.1104               830.2192
 Red. masses --      2.5181                 1.1767                 1.6388
 Frc consts  --      0.5663                 0.4176                 0.6655
 IR Inten    --      0.1742                 0.8883                 0.1793
  Atom  AN      X      Y      Z        X      Y      Z        X      Y      Z
     1   6    -0.04   0.18   0.06     0.00   0.00   0.04     0.00   0.07  -0.07
     2   6     0.11   0.04   0.04    -0.03   0.00  -0.03     0.07   0.06  -0.05
     3   6     0.09  -0.01  -0.03     0.03   0.01  -0.04     0.08  -0.05   0.04
     4   6     0.01  -0.18  -0.07     0.00  -0.01   0.03     0.01  -0.06   0.08
     5   6    -0.19  -0.03  -0.01     0.01  -0.03   0.08    -0.12  -0.02   0.01
     6   1     0.00  -0.01  -0.19     0.12  -0.22  -0.23     0.15   0.28   0.27
     7   1     0.05   0.44  -0.02    -0.05   0.33  -0.08    -0.14  -0.30   0.05
     8   1     0.34   0.03   0.01    -0.07   0.12  -0.03    -0.27   0.09  -0.01
     9   1    -0.07  -0.12  -0.16    -0.03  -0.09   0.06     0.16  -0.02   0.24
    10   1     0.29   0.02  -0.01     0.08   0.16  -0.03    -0.18  -0.11   0.01
    11   1    -0.11   0.10   0.12     0.03  -0.07   0.10     0.13   0.03  -0.18
    12   1     0.02   0.03   0.22    -0.07  -0.20  -0.18     0.21  -0.22  -0.30
    13   1     0.17  -0.43   0.01    -0.01   0.27  -0.06    -0.23   0.28  -0.04
    14   1    -0.19  -0.13  -0.01     0.45   0.10  -0.23    -0.10   0.14  -0.01
    15   1    -0.17   0.07   0.04    -0.44  -0.02  -0.26    -0.13  -0.18  -0.03
                      7                      8                      9
                      A                      A                      A
 Frequencies --    876.6252               886.1090               905.8975
 Red. masses --      2.0446                 3.4133                 2.1684
 Frc consts  --      0.9257                 1.5791                 1.0484
 IR Inten    --      0.5161                 0.4144                 1.3737
  Atom  AN      X      Y      Z        X      Y      Z        X      Y      Z
     1   6     0.11   0.04  -0.01    -0.05   0.25   0.01     0.07   0.14   0.05
     2   6     0.10  -0.10  -0.05    -0.10   0.00  -0.03    -0.11  -0.06  -0.04
     3   6    -0.08  -0.12  -0.05    -0.09  -0.05   0.02     0.11  -0.04  -0.03
     4   6    -0.12   0.02  -0.02     0.01  -0.23  -0.01    -0.10   0.14   0.05
     5   6    -0.02   0.13   0.04     0.28   0.04   0.00     0.00  -0.11  -0.05
     6   1     0.06   0.12   0.10    -0.21   0.40   0.16     0.14   0.15   0.08
     7   1    -0.05  -0.08   0.02    -0.10   0.04   0.08     0.20   0.07   0.08
     8   1    -0.30   0.17   0.00    -0.11  -0.03  -0.03    -0.03   0.03  -0.05
     9   1     0.31  -0.10   0.38    -0.20  -0.15  -0.05    -0.27  -0.36  -0.04
    10   1     0.26   0.27  -0.01    -0.07   0.01   0.02     0.03   0.02  -0.04
    11   1    -0.26  -0.20   0.41    -0.22   0.02   0.09     0.40  -0.32  -0.01
    12   1    -0.10   0.16   0.15    -0.11  -0.41  -0.16    -0.13   0.17   0.12
    13   1     0.11  -0.09   0.02    -0.09  -0.07  -0.06    -0.16  -0.01   0.09
    14   1     0.02   0.05   0.01     0.25   0.09   0.04    -0.06  -0.34   0.00
    15   1    -0.04   0.05   0.01     0.31  -0.04   0.00     0.14  -0.31   0.01
                     10                     11                     12
                      A                      A                      A
 Frequencies --    913.4061               981.4470              1012.5543
 Red. masses --      2.3957                 1.2405                 1.2653
 Frc consts  --      1.1776                 0.7040                 0.7644
 IR Inten    --      1.3348                 0.9602                 0.4126
  Atom  AN      X      Y      Z        X      Y      Z        X      Y      Z
     1   6     0.10   0.01   0.03    -0.03  -0.03   0.06     0.03   0.02   0.05
     2   6    -0.15   0.14  -0.07     0.04   0.00  -0.03     0.00  -0.06  -0.07
     3   6    -0.11  -0.18   0.08    -0.04   0.00  -0.02    -0.01   0.06   0.07
     4   6     0.12   0.00  -0.03     0.04  -0.02   0.06     0.02  -0.01  -0.05
     5   6    -0.05   0.00   0.00     0.00   0.01  -0.08     0.01   0.01   0.00
     6   1     0.39  -0.05   0.01    -0.23  -0.15  -0.16     0.26  -0.09  -0.04
     7   1     0.13   0.09   0.00     0.20   0.18   0.01    -0.27   0.18  -0.03
     8   1    -0.01   0.11  -0.09     0.09   0.44  -0.03    -0.33  -0.12  -0.03
     9   1    -0.08   0.41  -0.22     0.02  -0.17   0.13     0.08  -0.14   0.20
    10   1     0.01  -0.09   0.09    -0.28   0.39  -0.03    -0.33  -0.05   0.04
    11   1     0.00  -0.37   0.23     0.03  -0.13   0.10     0.04   0.17  -0.23
    12   1     0.41   0.15  -0.04     0.28  -0.05  -0.17     0.16   0.15   0.06
    13   1     0.16  -0.04  -0.02    -0.27   0.07   0.02    -0.18  -0.28   0.02
    14   1    -0.01  -0.07  -0.02    -0.21  -0.04   0.07     0.08  -0.34  -0.04
    15   1    -0.06   0.11   0.02     0.21   0.07   0.09    -0.06   0.35   0.03
                     13                     14                     15
                      A                      A                      A
 Frequencies --   1043.0363              1055.6715              1184.8141
 Red. masses --      1.7069                 2.2976                 1.4303
 Frc consts  --      1.0941                 1.5086                 1.1830
 IR Inten    --      0.0025                 0.0168                 0.0097
  Atom  AN      X      Y      Z        X      Y      Z        X      Y      Z
     1   6    -0.09  -0.04   0.01    -0.15   0.09  -0.01     0.06   0.06   0.02
     2   6     0.05   0.11  -0.04     0.11   0.01   0.00    -0.01  -0.10   0.01
     3   6     0.09  -0.09   0.03    -0.09  -0.04   0.02    -0.05   0.08  -0.01
     4   6    -0.11  -0.01  -0.01     0.08   0.13  -0.02     0.08  -0.02  -0.02
     5   6     0.07   0.03   0.00     0.04  -0.20   0.01    -0.06  -0.02   0.00
     6   1    -0.19  -0.11  -0.11    -0.32   0.13  -0.01    -0.32   0.13   0.00
     7   1    -0.24   0.13  -0.06    -0.32   0.04  -0.01     0.06   0.00   0.04
     8   1     0.01   0.21  -0.03    -0.08   0.07   0.02    -0.09  -0.16   0.02
     9   1     0.23   0.40   0.03     0.25   0.15   0.14     0.27   0.46   0.01
    10   1     0.07  -0.20   0.03     0.03   0.05   0.03    -0.13   0.13  -0.02
    11   1     0.39  -0.32  -0.05    -0.20   0.01   0.11     0.40  -0.36   0.00
    12   1    -0.27  -0.02   0.11     0.25   0.28   0.05    -0.31  -0.25  -0.01
    13   1    -0.24  -0.22   0.05     0.23   0.04   0.01     0.08   0.04  -0.04
    14   1     0.06  -0.09   0.01     0.19  -0.35  -0.09    -0.04  -0.08  -0.02
    15   1     0.05   0.17   0.01    -0.06  -0.33  -0.10    -0.07   0.09   0.02
                     16                     17                     18
                      A                      A                      A
 Frequencies --   1211.9601              1235.4309              1245.8539
 Red. masses --      1.4464                 1.3481                 1.4605
 Frc consts  --      1.2517                 1.2123                 1.3357
 IR Inten    --      0.3080                 0.5133                 0.2256
  Atom  AN      X      Y      Z        X      Y      Z        X      Y      Z
     1   6    -0.03   0.01   0.09    -0.06   0.02  -0.08    -0.01   0.00   0.06
     2   6     0.03   0.00  -0.03     0.06   0.02   0.06     0.02  -0.01  -0.10
     3   6    -0.02  -0.01  -0.02    -0.06  -0.02   0.02    -0.01   0.01   0.13
     4   6     0.02   0.03   0.08     0.05   0.04  -0.04     0.01   0.01  -0.10
     5   6     0.01  -0.03  -0.14     0.01  -0.06   0.00    -0.01  -0.01   0.01
     6   1     0.38  -0.17  -0.05     0.46   0.04   0.11    -0.08  -0.08  -0.07
     7   1    -0.23   0.23   0.00    -0.04  -0.14  -0.02     0.29   0.09   0.05
     8   1    -0.20  -0.24   0.00     0.20   0.17   0.05    -0.11   0.24  -0.09
     9   1     0.11   0.08   0.06    -0.13  -0.32   0.02     0.04  -0.18   0.15
    10   1     0.27  -0.19   0.00    -0.19   0.17   0.02    -0.15  -0.19   0.11
    11   1    -0.16   0.08   0.06     0.16  -0.26   0.08     0.09   0.05  -0.13
    12   1    -0.29  -0.26  -0.05    -0.37  -0.13   0.07    -0.27   0.00   0.12
    13   1     0.17   0.30   0.01    -0.01  -0.07   0.00     0.32  -0.05  -0.07
    14   1    -0.27   0.06   0.06     0.00   0.16   0.01    -0.07   0.51   0.04
    15   1     0.23   0.11   0.07    -0.10   0.41   0.03     0.05  -0.37  -0.04
                     19                     20                     21
                      A                      A                      A
 Frequencies --   1287.3598              1309.6355              1334.6329
 Red. masses --      1.1301                 1.3431                 1.1962
 Frc consts  --      1.1035                 1.3572                 1.2554
 IR Inten    --      0.8224                 0.0042                 0.3924
  Atom  AN      X      Y      Z        X      Y      Z        X      Y      Z
     1   6    -0.02   0.01   0.03    -0.07   0.01  -0.01    -0.04   0.03   0.02
     2   6     0.00  -0.03   0.06    -0.04  -0.07   0.01     0.00  -0.02  -0.03
     3   6    -0.01   0.03  -0.05     0.06  -0.06   0.01     0.01  -0.02  -0.04
     4   6    -0.01  -0.01  -0.04     0.07   0.03  -0.01     0.02   0.04   0.01
     5   6     0.02   0.01   0.00    -0.01   0.08   0.01     0.02  -0.09   0.03
     6   1     0.35  -0.07   0.03     0.34  -0.04   0.04    -0.02   0.02   0.00
     7   1    -0.33   0.11  -0.02     0.23  -0.04   0.02     0.51  -0.03   0.08
     8   1     0.03  -0.17   0.06     0.11   0.22  -0.01    -0.17  -0.19  -0.01
     9   1     0.07   0.17  -0.03     0.16   0.33  -0.03     0.13   0.18   0.00
    10   1    -0.09   0.20  -0.05    -0.18   0.17  -0.01     0.18  -0.06  -0.03
    11   1     0.16  -0.17   0.02    -0.27   0.27  -0.02    -0.15   0.10   0.01
    12   1     0.23   0.14  -0.02    -0.32  -0.16   0.04     0.07   0.07   0.00
    13   1    -0.21  -0.20   0.00    -0.19  -0.10   0.02    -0.45  -0.20   0.07
    14   1    -0.06   0.44   0.05     0.06  -0.33  -0.04    -0.01   0.39   0.05
    15   1     0.10  -0.45  -0.05     0.05  -0.32  -0.04    -0.10   0.32   0.04
                     22                     23                     24
                      A                      A                      A
 Frequencies --   1355.3136              1358.3417              1360.0105
 Red. masses --      1.2348                 1.4746                 1.4788
 Frc consts  --      1.3364                 1.6030                 1.6116
 IR Inten    --      0.0135                 0.7428                 0.7049
  Atom  AN      X      Y      Z        X      Y      Z        X      Y      Z
     1   6     0.07   0.01  -0.01    -0.08  -0.02   0.00     0.08  -0.03   0.03
     2   6    -0.04  -0.06  -0.01     0.07   0.05  -0.02     0.02   0.11   0.00
     3   6    -0.04   0.04   0.01    -0.10   0.07  -0.02     0.01  -0.08  -0.01
     4   6     0.07   0.03   0.01     0.05  -0.02   0.01     0.10   0.06  -0.02
     5   6    -0.02  -0.02   0.00    -0.01   0.10   0.03    -0.03   0.01   0.01
     6   1    -0.09   0.05   0.00     0.15  -0.08  -0.01    -0.37  -0.01  -0.06
     7   1    -0.39   0.01  -0.05     0.34  -0.07   0.04    -0.23   0.05  -0.02
     8   1     0.22   0.52  -0.05    -0.12  -0.20   0.01    -0.20  -0.39   0.03
     9   1    -0.01  -0.03   0.00    -0.04  -0.27   0.08    -0.19  -0.25  -0.04
    10   1     0.37  -0.39   0.03     0.34  -0.32   0.01    -0.17   0.18  -0.02
    11   1    -0.06   0.07  -0.01     0.23  -0.29   0.05    -0.18   0.05   0.08
    12   1    -0.07  -0.06   0.00     0.04  -0.08  -0.05    -0.37  -0.16   0.05
    13   1    -0.39  -0.14   0.05    -0.22  -0.12   0.03    -0.34  -0.20   0.04
    14   1    -0.03   0.11   0.00     0.10  -0.35  -0.04    -0.04   0.03   0.01
    15   1    -0.01  -0.03   0.01     0.04  -0.32  -0.04    -0.02  -0.19  -0.03
                     25                     26                     27
                      A                      A                      A
 Frequencies --   1498.5158              1506.8489              1511.6886
 Red. masses --      1.0774                 1.0843                 1.0917
 Frc consts  --      1.4254                 1.4505                 1.4699
 IR Inten    --      0.0324                 3.7303                 1.5998
  Atom  AN      X      Y      Z        X      Y      Z        X      Y      Z
     1   6     0.00  -0.04  -0.01     0.00   0.00   0.00    -0.01  -0.05  -0.01
     2   6    -0.02   0.01  -0.01    -0.04   0.02  -0.03     0.03  -0.01   0.01
     3   6    -0.01  -0.01   0.01     0.04   0.03  -0.03     0.00   0.00   0.00
     4   6    -0.01   0.04   0.02     0.01  -0.01  -0.01     0.03  -0.05  -0.02
     5   6     0.04   0.01   0.00     0.00   0.00   0.00     0.02   0.00   0.00
     6   1    -0.02   0.22   0.32    -0.01   0.04   0.06     0.00   0.23   0.36
     7   1     0.06   0.35  -0.13     0.02   0.07  -0.03     0.08   0.41  -0.15
     8   1     0.19  -0.08  -0.03     0.41  -0.21  -0.07    -0.20   0.09   0.03
     9   1     0.07  -0.03   0.19     0.17  -0.03   0.42    -0.07   0.01  -0.20
    10   1     0.11   0.09   0.02    -0.35  -0.37  -0.06    -0.01  -0.03   0.00
    11   1     0.03   0.04  -0.13    -0.15  -0.10   0.48     0.00  -0.02   0.03
    12   1     0.05  -0.18  -0.31    -0.01   0.07   0.10    -0.07   0.23   0.41
    13   1     0.16  -0.31   0.11    -0.06   0.10  -0.04    -0.22   0.41  -0.14
    14   1    -0.31  -0.07   0.23     0.01   0.01  -0.01    -0.12  -0.04   0.09
    15   1    -0.30  -0.03  -0.25     0.00   0.01   0.01    -0.11  -0.03  -0.10
                     28                     29                     30
                      A                      A                      A
 Frequencies --   1512.6234              1538.9238              3031.6402
 Red. masses --      1.0940                 1.1051                 1.0699
 Frc consts  --      1.4748                 1.5420                 5.7938
 IR Inten    --      1.1558                 0.0237                21.1871
  Atom  AN      X      Y      Z        X      Y      Z        X      Y      Z
     1   6     0.00   0.03   0.01     0.01   0.04   0.01     0.00   0.00  -0.01
     2   6     0.03  -0.02   0.02    -0.03   0.02  -0.01     0.02  -0.01   0.04
     3   6     0.03   0.03  -0.02    -0.02  -0.03   0.01     0.02   0.01  -0.05
     4   6    -0.01   0.01   0.00     0.02  -0.04  -0.01     0.00   0.00   0.01
     5   6     0.05   0.01   0.00     0.05   0.01   0.00     0.00   0.00   0.00
     6   1     0.02  -0.12  -0.18     0.01  -0.17  -0.28    -0.01  -0.06   0.04
     7   1    -0.02  -0.20   0.08    -0.05  -0.30   0.12     0.00   0.01   0.02
     8   1    -0.30   0.17   0.05     0.24  -0.13  -0.04    -0.06  -0.01  -0.59
     9   1    -0.10   0.05  -0.32     0.08  -0.02   0.26    -0.12   0.06   0.07
    10   1    -0.26  -0.27  -0.04     0.19   0.20   0.03    -0.06  -0.01   0.74
    11   1    -0.08  -0.07   0.34     0.06   0.05  -0.25    -0.14  -0.15  -0.10
    12   1     0.03  -0.04  -0.10    -0.04   0.15   0.28    -0.03   0.05  -0.04
    13   1     0.07  -0.09   0.03    -0.15   0.26  -0.10     0.00  -0.02  -0.07
    14   1    -0.33  -0.07   0.26    -0.29  -0.07   0.23    -0.01   0.00  -0.02
    15   1    -0.32  -0.03  -0.27    -0.28  -0.02  -0.24    -0.02   0.00   0.02
                     31                     32                     33
                      A                      A                      A
 Frequencies --   3035.7847              3043.2556              3045.2994
 Red. masses --      1.0643                 1.0635                 1.0640
 Frc consts  --      5.7789                 5.8032                 5.8139
 IR Inten    --     37.7410                19.5344                33.5807
  Atom  AN      X      Y      Z        X      Y      Z        X      Y      Z
     1   6     0.00   0.00   0.01     0.00  -0.01  -0.01     0.00  -0.05  -0.04
     2   6    -0.03   0.01  -0.04     0.00   0.00   0.01    -0.01   0.01   0.00
     3   6     0.02   0.02  -0.03    -0.01  -0.01   0.00     0.00   0.00   0.00
     4   6     0.00   0.01   0.02    -0.02   0.04   0.04     0.00  -0.01  -0.01
     5   6     0.00   0.00   0.00     0.02   0.00  -0.01     0.02   0.00   0.01
     6   1     0.00   0.03  -0.02     0.01   0.05  -0.04     0.07   0.33  -0.26
     7   1     0.01  -0.05  -0.15    -0.01   0.04   0.11    -0.05   0.24   0.75
     8   1     0.06   0.01   0.67    -0.01   0.00  -0.11     0.00   0.00   0.06
     9   1     0.28  -0.14  -0.15    -0.04   0.02   0.02     0.15  -0.08  -0.08
    10   1    -0.04  -0.01   0.50     0.00   0.00  -0.09     0.00   0.00   0.07
    11   1    -0.19  -0.19  -0.12     0.13   0.14   0.08    -0.05  -0.05  -0.03
    12   1     0.01  -0.02   0.02     0.18  -0.30   0.24    -0.03   0.04  -0.04
    13   1     0.00  -0.07  -0.23     0.01  -0.21  -0.77     0.00   0.04   0.16
    14   1     0.02   0.00   0.03    -0.08   0.00  -0.13    -0.17   0.00  -0.25
    15   1    -0.02  -0.01   0.03    -0.16  -0.05   0.22    -0.07  -0.02   0.10
                     34                     35                     36
                      A                      A                      A
 Frequencies --   3060.5179              3081.2376              3090.6367
 Red. masses --      1.0645                 1.0993                 1.0929
 Frc consts  --      5.8749                 6.1495                 6.1507
 IR Inten    --     51.6322                34.0827                14.4539
  Atom  AN      X      Y      Z        X      Y      Z        X      Y      Z
     1   6     0.00   0.02   0.02    -0.01  -0.03   0.04     0.00   0.02  -0.01
     2   6     0.01   0.00  -0.01     0.01  -0.01  -0.01    -0.04   0.02   0.03
     3   6     0.00   0.01   0.01    -0.01  -0.01  -0.01    -0.03  -0.04  -0.03
     4   6     0.00  -0.01  -0.02     0.02  -0.03   0.03     0.01  -0.02   0.01
     5   6     0.06   0.01   0.00     0.00   0.01  -0.06     0.01   0.00   0.00
     6   1    -0.01  -0.07   0.06     0.09   0.42  -0.30    -0.05  -0.22   0.16
     7   1     0.02  -0.10  -0.31     0.01  -0.05  -0.13     0.00   0.00  -0.01
     8   1     0.01   0.00   0.05     0.00   0.00   0.02    -0.02   0.00  -0.12
     9   1    -0.09   0.05   0.05    -0.17   0.09   0.08     0.49  -0.25  -0.23
    10   1     0.00   0.00  -0.03     0.00   0.00   0.01    -0.02  -0.01   0.14
    11   1    -0.06  -0.07  -0.04     0.09   0.10   0.05     0.41   0.43   0.24
    12   1     0.00   0.00  -0.01    -0.21   0.35  -0.26    -0.14   0.23  -0.17
    13   1    -0.01   0.07   0.24     0.01  -0.03  -0.10     0.00   0.00   0.00
    14   1    -0.36   0.00  -0.54     0.24   0.00   0.33    -0.05   0.00  -0.07
    15   1    -0.35  -0.11   0.49    -0.28  -0.09   0.36    -0.06  -0.02   0.09
                     37                     38                     39
                      A                      A                      A
 Frequencies --   3095.5363              3096.9853              3111.8771
 Red. masses --      1.1040                 1.1035                 1.1059
 Frc consts  --      6.2328                 6.2362                 6.3100
 IR Inten    --     28.4563                19.7441               108.4552
  Atom  AN      X      Y      Z        X      Y      Z        X      Y      Z
     1   6     0.00   0.01   0.00    -0.01  -0.03   0.05    -0.01  -0.02   0.04
     2   6    -0.03   0.02   0.04    -0.02   0.01   0.02    -0.01   0.01   0.02
     3   6     0.03   0.03   0.04    -0.01  -0.01  -0.02     0.01   0.01   0.02
     4   6     0.00   0.00   0.00    -0.02   0.03  -0.05     0.01  -0.01   0.04
     5   6     0.00   0.00  -0.04    -0.01   0.00   0.00     0.00  -0.01   0.06
     6   1    -0.02  -0.08   0.06     0.09   0.42  -0.31     0.07   0.32  -0.23
     7   1     0.00   0.00   0.00     0.02  -0.11  -0.29     0.02  -0.11  -0.30
     8   1    -0.04   0.00  -0.31    -0.02   0.00  -0.16    -0.02   0.00  -0.18
     9   1     0.44  -0.23  -0.21     0.22  -0.11  -0.10     0.16  -0.08  -0.08
    10   1     0.03   0.01  -0.32    -0.02   0.00   0.14     0.02   0.01  -0.17
    11   1    -0.35  -0.36  -0.20     0.14   0.15   0.08    -0.11  -0.12  -0.07
    12   1     0.01  -0.02   0.02     0.25  -0.42   0.31    -0.15   0.26  -0.19
    13   1     0.00  -0.01  -0.03    -0.01   0.09   0.31     0.01  -0.08  -0.27
    14   1     0.17   0.00   0.24     0.05   0.00   0.07    -0.25   0.00  -0.35
    15   1    -0.19  -0.06   0.25     0.02   0.00  -0.02     0.27   0.08  -0.35

 -------------------
 - Thermochemistry -
 -------------------
 Temperature   298.150 Kelvin.  Pressure   1.00000 Atm.
 Atom     1 has atomic number  6 and mass  12.00000
 Atom     2 has atomic number  6 and mass  12.00000
 Atom     3 has atomic number  6 and mass  12.00000
 Atom     4 has atomic number  6 and mass  12.00000
 Atom     5 has atomic number  6 and mass  12.00000
 Atom     6 has atomic number  1 and mass   1.00783
 Atom     7 has atomic number  1 and mass   1.00783
 Atom     8 has atomic number  1 and mass   1.00783
 Atom     9 has atomic number  1 and mass   1.00783
 Atom    10 has atomic number  1 and mass   1.00783
 Atom    11 has atomic number  1 and mass   1.00783
 Atom    12 has atomic number  1 and mass   1.00783
 Atom    13 has atomic number  1 and mass   1.00783
 Atom    14 has atomic number  1 and mass   1.00783
 Atom    15 has atomic number  1 and mass   1.00783
 Molecular mass:    70.07825 amu.
 Principal axes and moments of inertia in atomic units:
                           1         2         3
     Eigenvalues --   279.01503 279.24379 483.10556
           X            0.99850  -0.05470  -0.00001
           Y            0.05470   0.99850   0.00167
           Z           -0.00008  -0.00167   1.00000
 This molecule is an asymmetric top.
 Rotational symmetry number  1.
 Rotational temperatures (Kelvin)      0.31043     0.31017     0.17929
 Rotational constants (GHZ):           6.46826     6.46296     3.73571
 Zero-point vibrational energy     370207.4 (Joules/Mol)
                                   88.48170 (Kcal/Mol)
 Warning -- explicit consideration of   4 degrees of freedom as
           vibrations may cause significant error
 Vibrational temperatures:     24.43   398.30   800.59   888.87  1116.65
          (Kelvin)           1194.50  1261.27  1274.91  1303.38  1314.19
                             1412.08  1456.84  1500.69  1518.87  1704.68
                             1743.74  1777.51  1792.50  1852.22  1884.27
                             1920.24  1949.99  1954.35  1956.75  2156.03
                             2168.02  2174.98  2176.32  2214.17  4361.85
                             4367.81  4378.56  4381.50  4403.40  4433.21
                             4446.73  4453.78  4455.87  4477.29
 
 Zero-point correction=                           0.141005 (Hartree/Particle)
 Thermal correction to Energy=                    0.146185
 Thermal correction to Enthalpy=                  0.147129
 Thermal correction to Gibbs Free Energy=         0.111526
 Sum of electronic and zero-point Energies=           -196.438755
 Sum of electronic and thermal Energies=              -196.433575
 Sum of electronic and thermal Enthalpies=            -196.432631
 Sum of electronic and thermal Free Energies=         -196.468234
 
                     E (Thermal)             CV                S
                      KCal/Mol        Cal/Mol-Kelvin    Cal/Mol-Kelvin
 Total                   91.732             18.444             74.933
 Electronic               0.000              0.000              0.000
 Translational            0.889              2.981             38.658
 Rotational               0.889              2.981             25.135
 Vibrational             89.955             12.482             11.140
 Vibration     1          0.593              1.986              6.959
 Vibration     2          0.678              1.716              1.553
 Vibration     3          0.912              1.126              0.531
 Vibration     4          0.978              0.994              0.420
                       Q            Log10(Q)             Ln(Q)
 Total Bot       0.503251D-51        -51.298215       -118.118506
 Total V=0       0.362449D+14         13.559247         31.221320
 Vib (Bot)       0.314255D-63        -63.502718       -146.220413
 Vib (Bot)    1  0.121999D+02          1.086358          2.501431
 Vib (Bot)    2  0.695654D+00         -0.157607         -0.362902
 Vib (Bot)    3  0.280284D+00         -0.552402         -1.271952
 Vib (Bot)    4  0.237263D+00         -0.624769         -1.438584
 Vib (V=0)       0.226331D+02          1.354744          3.119413
 Vib (V=0)    1  0.127102D+02          1.104152          2.542404
 Vib (V=0)    2  0.135670D+01          0.132484          0.305055
 Vib (V=0)    3  0.107320D+01          0.030681          0.070646
 Vib (V=0)    4  0.105344D+01          0.022609          0.052059
 Electronic      0.100000D+01          0.000000          0.000000
 Translational   0.230584D+08          7.362830         16.953543
 Rotational      0.694501D+05          4.841673         11.148364
 ***** Axes restored to original set *****
 -------------------------------------------------------------------
 Center     Atomic                   Forces (Hartrees/Bohr)
 Number     Number              X              Y              Z
 -------------------------------------------------------------------
      1        6           0.000004934   -0.000008673    0.000047667
      2        6           0.000011257    0.000029179   -0.000032891
      3        6          -0.000003984   -0.000082254    0.000019207
      4        6           0.000022459    0.000034026   -0.000015770
      5        6          -0.000009288    0.000002623   -0.000015733
      6        1          -0.000004888   -0.000015804   -0.000019148
      7        1          -0.000014901    0.000003576   -0.000026620
      8        1           0.000020055    0.000007730    0.000039178
      9        1          -0.000023697   -0.000010396    0.000015744
     10        1           0.000014570   -0.000006206   -0.000035016
     11        1          -0.000021919    0.000015709   -0.000013635
     12        1           0.000008822    0.000025488    0.000015099
     13        1          -0.000009824    0.000001515    0.000026039
     14        1          -0.000000474    0.000015834   -0.000000507
     15        1           0.000006877   -0.000012347   -0.000003612
 -------------------------------------------------------------------
 Cartesian Forces:  Max     0.000082254 RMS     0.000022568
 FormGI is forming the generalized inverse of G from B-inverse, IUseBI=4.
 Leave Link  716 at Wed Apr 20 15:08:27 2022, MaxMem=  2621440000 cpu:         0.7
 (Enter /mnt/opt/groups/app-gaussian//g09/l103.exe)

 GradGradGradGradGradGradGradGradGradGradGradGradGradGradGradGradGradGrad
 Berny optimization.
 Red2BG is reusing G-inverse.
 Internal  Forces:  Max     0.000041940 RMS     0.000012941
 Search for a local minimum.
 Step number   1 out of a maximum of    2
 All quantities printed in internal units (Hartrees-Bohrs-Radians)
 Second derivative matrix not updated -- analytic derivatives used.
 ITU=  0
     Eigenvalues ---    0.00001   0.00408   0.01467   0.01548   0.03501
     Eigenvalues ---    0.03950   0.04072   0.04116   0.04168   0.04380
     Eigenvalues ---    0.04669   0.04836   0.05972   0.06101   0.06117
     Eigenvalues ---    0.06396   0.06491   0.06708   0.09131   0.09154
     Eigenvalues ---    0.09251   0.09683   0.21249   0.21686   0.23125
     Eigenvalues ---    0.23176   0.26914   0.28550   0.28711   0.32732
     Eigenvalues ---    0.32770   0.32977   0.32992   0.33368   0.33751
     Eigenvalues ---    0.33835   0.33898   0.33925   0.34272
 Angle between quadratic step and forces=  88.07 degrees.
 Linear search not attempted -- first point.
 Iteration  1 RMS(Cart)=  0.02827327 RMS(Int)=  0.00044345
 Iteration  2 RMS(Cart)=  0.00051722 RMS(Int)=  0.00010538
 Iteration  3 RMS(Cart)=  0.00000004 RMS(Int)=  0.00010538
 ITry= 1 IFail=0 DXMaxC= 9.35D-02 DCOld= 1.00D+10 DXMaxT= 3.00D-01 DXLimC= 3.00D+00 Rises=F
 Variable       Old X    -DE/DX   Delta X   Delta X   Delta X     New X
                                 (Linear)    (Quad)   (Total)
    R1        2.91380   0.00001   0.00000   0.00273   0.00274   2.91655
    R2        2.94353  -0.00002   0.00000   0.00275   0.00268   2.94621
    R3        2.06811  -0.00002   0.00000  -0.00014  -0.00014   2.06797
    R4        2.07155   0.00002   0.00000  -0.00043  -0.00043   2.07112
    R5        2.90274   0.00004   0.00000   0.00034   0.00041   2.90315
    R6        2.07489   0.00004   0.00000  -0.00011  -0.00011   2.07477
    R7        2.06905  -0.00003   0.00000  -0.00017  -0.00017   2.06887
    R8        2.91017  -0.00002   0.00000  -0.00224  -0.00221   2.90796
    R9        2.07520   0.00004   0.00000   0.00027   0.00027   2.07547
   R10        2.06916  -0.00003   0.00000  -0.00004  -0.00004   2.06912
   R11        2.93868  -0.00001   0.00000  -0.00362  -0.00367   2.93501
   R12        2.06825  -0.00003   0.00000   0.00002   0.00002   2.06828
   R13        2.07231   0.00002   0.00000   0.00056   0.00056   2.07287
   R14        2.06868   0.00000   0.00000   0.00026   0.00026   2.06894
   R15        2.06838  -0.00001   0.00000  -0.00021  -0.00021   2.06816
    A1        1.83794   0.00001   0.00000   0.00322   0.00280   1.84073
    A2        1.96627   0.00000   0.00000  -0.00364  -0.00351   1.96276
    A3        1.90907   0.00001   0.00000   0.00268   0.00280   1.91186
    A4        1.96729  -0.00001   0.00000  -0.00108  -0.00094   1.96635
    A5        1.91919  -0.00001   0.00000   0.00018   0.00028   1.91947
    A6        1.86426   0.00000   0.00000  -0.00117  -0.00124   1.86302
    A7        1.80259   0.00000   0.00000   0.00366   0.00345   1.80604
    A8        1.92252   0.00000   0.00000   0.00000   0.00002   1.92255
    A9        1.97261   0.00000   0.00000  -0.00104  -0.00093   1.97168
   A10        1.91035   0.00001   0.00000  -0.00169  -0.00164   1.90871
   A11        1.98187   0.00000   0.00000   0.00004   0.00011   1.98198
   A12        1.87345  -0.00001   0.00000  -0.00092  -0.00096   1.87249
   A13        1.79787  -0.00003   0.00000  -0.00281  -0.00300   1.79487
   A14        1.91312   0.00001   0.00000   0.00184   0.00187   1.91499
   A15        1.98146   0.00001   0.00000  -0.00049  -0.00041   1.98105
   A16        1.92232   0.00001   0.00000  -0.00026  -0.00024   1.92208
   A17        1.97420   0.00001   0.00000   0.00115   0.00124   1.97544
   A18        1.87441  -0.00001   0.00000   0.00054   0.00051   1.87491
   A19        1.83270   0.00003   0.00000  -0.00365  -0.00403   1.82867
   A20        1.97153  -0.00002   0.00000   0.00313   0.00325   1.97478
   A21        1.90600   0.00000   0.00000  -0.00139  -0.00128   1.90472
   A22        1.96857  -0.00001   0.00000   0.00059   0.00073   1.96930
   A23        1.91899  -0.00001   0.00000   0.00003   0.00011   1.91910
   A24        1.86597   0.00001   0.00000   0.00115   0.00109   1.86705
   A25        1.84861  -0.00001   0.00000  -0.00028  -0.00079   1.84783
   A26        1.93207   0.00000   0.00000  -0.00333  -0.00319   1.92888
   A27        1.94790   0.00001   0.00000   0.00466   0.00480   1.95269
   A28        1.94054   0.00001   0.00000  -0.00488  -0.00475   1.93579
   A29        1.93738  -0.00001   0.00000   0.00360   0.00375   1.94113
   A30        1.85895   0.00000   0.00000   0.00018   0.00011   1.85905
    D1        0.57093   0.00000   0.00000  -0.03487  -0.03489   0.53604
    D2       -1.46793   0.00000   0.00000  -0.03485  -0.03483  -1.50276
    D3        2.71980   0.00000   0.00000  -0.03298  -0.03300   2.68680
    D4        2.72185   0.00000   0.00000  -0.03620  -0.03626   2.68559
    D5        0.68299  -0.00001   0.00000  -0.03619  -0.03620   0.64679
    D6       -1.41246   0.00000   0.00000  -0.03432  -0.03437  -1.44683
    D7       -1.49084   0.00001   0.00000  -0.03817  -0.03816  -1.52900
    D8        2.75349   0.00000   0.00000  -0.03816  -0.03810   2.71539
    D9        0.65803   0.00001   0.00000  -0.03628  -0.03627   0.62177
   D10       -0.18805   0.00000   0.00000   0.05266   0.05266  -0.13539
   D11       -2.29343  -0.00001   0.00000   0.06056   0.06060  -2.23283
   D12        1.92240  -0.00001   0.00000   0.05952   0.05948   1.98188
   D13       -2.33832   0.00000   0.00000   0.05563   0.05566  -2.28265
   D14        1.83949  -0.00001   0.00000   0.06353   0.06361   1.90310
   D15       -0.22787  -0.00001   0.00000   0.06249   0.06248  -0.16538
   D16        1.86689   0.00001   0.00000   0.05769   0.05765   1.92454
   D17       -0.23849   0.00000   0.00000   0.06559   0.06559  -0.17289
   D18       -2.30584   0.00000   0.00000   0.06454   0.06447  -2.24137
   D19       -0.73715   0.00001   0.00000   0.00326   0.00335  -0.73379
   D20        1.30884   0.00001   0.00000   0.00232   0.00235   1.31118
   D21       -2.87842   0.00001   0.00000   0.00399   0.00405  -2.87437
   D22        1.31030   0.00001   0.00000   0.00440   0.00443   1.31473
   D23       -2.92691   0.00001   0.00000   0.00346   0.00342  -2.92348
   D24       -0.83098   0.00001   0.00000   0.00513   0.00513  -0.82585
   D25       -2.87987   0.00000   0.00000   0.00206   0.00212  -2.87775
   D26       -0.83388   0.00000   0.00000   0.00112   0.00111  -0.83277
   D27        1.26204   0.00000   0.00000   0.00279   0.00282   1.26486
   D28        0.61921   0.00000   0.00000   0.02978   0.02973   0.64894
   D29        2.77131   0.00000   0.00000   0.02989   0.02982   2.80114
   D30       -1.43799   0.00000   0.00000   0.03237   0.03237  -1.40562
   D31       -1.42025   0.00001   0.00000   0.02925   0.02926  -1.39100
   D32        0.73185   0.00000   0.00000   0.02936   0.02935   0.76120
   D33        2.80573   0.00000   0.00000   0.03184   0.03190   2.83763
   D34        2.76534   0.00000   0.00000   0.02797   0.02794   2.79328
   D35       -1.36574   0.00000   0.00000   0.02808   0.02803  -1.33771
   D36        0.70814   0.00000   0.00000   0.03056   0.03058   0.73872
   D37       -0.26525  -0.00001   0.00000  -0.05078  -0.05078  -0.31603
   D38        1.83462  -0.00001   0.00000  -0.05770  -0.05773   1.77689
   D39       -2.38249  -0.00001   0.00000  -0.05830  -0.05825  -2.44074
   D40       -2.41925   0.00000   0.00000  -0.05253  -0.05250  -2.47174
   D41       -0.31937  -0.00001   0.00000  -0.05944  -0.05945  -0.37883
   D42        1.74669   0.00000   0.00000  -0.06004  -0.05997   1.68672
   D43        1.78312   0.00000   0.00000  -0.05439  -0.05443   1.72869
   D44       -2.40020   0.00000   0.00000  -0.06130  -0.06138  -2.46157
   D45       -0.33413   0.00000   0.00000  -0.06190  -0.06190  -0.39602
         Item               Value     Threshold  Converged?
 Maximum Force            0.000042     0.000450     YES
 RMS     Force            0.000013     0.000300     YES
 Maximum Displacement     0.093488     0.001800     NO 
 RMS     Displacement     0.028274     0.001200     NO 
 Predicted change in Energy=-5.946197D-07
 GradGradGradGradGradGradGradGradGradGradGradGradGradGradGradGradGradGrad

 Leave Link  103 at Wed Apr 20 15:08:29 2022, MaxMem=  2621440000 cpu:        31.8
 (Enter /mnt/opt/groups/app-gaussian//g09/l9999.exe)
 1\1\GINC-WN26091\Freq\RB3LYP\6-31G(d,p)\C5H10\PWASIUK\20-Apr-2022\0\\#
 P Geom=AllCheck Guess=TCheck SCRF=Check GenChk RB3LYP/6-31G(d,p) Freq\
 \Title Card Required\\0,1\C,-0.1914483222,1.2769443044,-0.1303590319\C
 ,1.1253625681,0.5689870562,0.2468860134\C,0.9119593618,-0.8657862134,-
 0.2584605693\C,-0.5408078764,-1.1663908492,0.1546940372\C,-1.294524164
 9,0.1834996244,-0.0125892236\H,-0.394460164,2.1512497284,0.4958029212\
 H,-0.1285458399,1.6352237251,-1.1644624615\H,1.2497720931,0.5577865331
 ,1.3377399999\H,2.0097929261,1.0553016221,-0.1774602306\H,1.0065706706
 ,-0.8892444714,-1.3522764259\H,1.6317415205,-1.5839385617,0.1478523\H,
 -0.9905845632,-1.9778786384,-0.4258742174\H,-0.5598012853,-1.477757561
 4,1.2060080286\H,-1.9278125399,0.1749846933,-0.9054732589\H,-1.9580643
 843,0.3703160086,0.8376031187\\Version=ES64L-G09RevD.01\State=1-A\HF=-
 196.5797598\RMSD=2.632e-09\RMSF=2.257e-05\ZeroPoint=0.1410046\Thermal=
 0.1461846\Dipole=-0.0016795,0.0004749,-0.0002315\DipoleDeriv=0.0582969
 ,0.0073526,-0.0275724,-0.0061477,0.0941095,0.0310427,-0.0138833,-0.027
 1568,0.1563675,0.0912817,0.0168049,-0.044375,0.0069534,0.0664181,-0.03
 81522,0.0305109,0.0039754,0.1558082,0.0815294,-0.0205069,0.0354769,-0.
 0133007,0.0753788,-0.0476471,-0.0259291,0.0142592,0.1547998,0.062587,0
 .0019554,0.0376653,0.0164719,0.0928527,0.0269212,0.0042314,-0.0318223,
 0.1573136,0.0872804,-0.0047819,-0.0009412,-0.0031631,0.0524367,0.01827
 79,0.0055846,0.0173177,0.1513029,0.0031432,0.0426284,0.0178489,0.02865
 75,-0.144273,-0.0716667,0.0193076,-0.1037346,-0.0081766,-0.0055488,-0.
 0197422,0.0072143,-0.0125076,-0.007687,0.046162,0.0007698,0.1008582,-0
 .1471529,0.0170887,0.0197636,-0.0105952,0.0206526,0.002171,0.0087159,-
 0.0567672,-0.0147181,-0.1793979,-0.1397465,-0.0847968,0.0381958,-0.088
 9306,-0.030167,0.0238655,0.0637063,0.0340163,0.025358,0.007913,-0.0210
 202,0.0079119,-0.0215821,0.0140122,0.0055365,0.0449401,-0.0298845,-0.1
 814251,-0.0857916,0.102712,-0.0281977,0.1054777,-0.085806,0.0308346,-0
 .0493335,0.048427,0.0273846,-0.0280676,-0.0800217,-0.0350839,-0.067796
 8,-0.1213747,-0.0590775,-0.0444715,-0.0878773,0.0011867,0.0025252,0.01
 90066,0.0011325,0.013675,-0.007588,0.0391136,0.022877,0.0896671,-0.156
 044,-0.0724773,0.002763,-0.078972,-0.0137909,0.0031476,0.0040672,-0.12
 65684,0.0105697,-0.0863808,-0.0800139,0.0178833,0.0802918,0.0353315,-0
 .0036307,-0.0179935,0.1250252,-0.0238968,-0.0709439\Polar=52.5744741,0
 .0235543,52.6294298,0.0007959,-0.0374092,47.8550608\PG=C01 [X(C5H10)]\
 NImag=0\\0.39784040,-0.03649578,0.55674816,-0.02506211,0.02452059,0.58
 492345,-0.14133611,0.03738138,-0.02259960,0.54324593,0.04021744,-0.092
 99483,0.01315298,0.08163304,0.44532980,-0.02084633,0.01451776,-0.08910
 763,-0.02440470,-0.02629888,0.57683852,-0.00484239,0.02364532,0.008771
 62,-0.07298925,-0.01626778,-0.00516200,0.49382205,0.01485885,-0.030466
 69,-0.00727925,-0.01078729,-0.16095908,-0.03275336,-0.09584128,0.49716
 945,0.00109792,0.00608412,0.00679197,-0.00505380,-0.03243620,-0.095139
 90,0.01804144,-0.02970273,0.57654470,0.01003627,-0.00988611,0.00271855
 ,-0.01781460,-0.01895537,0.00128828,-0.15915289,-0.02103090,0.02603982
 ,0.43430759,-0.00294860,-0.03296820,0.00060553,-0.02764725,-0.01859159
 ,0.00679153,-0.01741977,-0.07564668,0.00807854,0.07519370,0.52873842,-
 0.00155865,0.00034309,0.00090628,-0.00993556,-0.00427822,0.00716169,0.
 02775188,0.00685256,-0.09067457,0.03157486,0.01912028,0.58257041,-0.11
 432641,-0.04335481,0.00920075,-0.03377506,-0.01211032,0.00217242,-0.02
 688512,0.02222133,-0.00317483,-0.09255250,0.03803124,-0.00887613,0.543
 52396,-0.04132829,-0.11140529,0.00648165,-0.00398015,0.00745749,-0.002
 11813,0.01378655,-0.00094309,-0.00173917,0.03668619,-0.13511858,0.0110
 1571,-0.02436826,0.38515319,0.00357570,0.00399930,-0.08054339,-0.00641
 191,-0.00665828,0.00316293,0.00541896,-0.00879690,0.00389498,-0.004162
 57,0.00830157,-0.08172790,-0.00040232,0.02116204,0.59385607,-0.0555299
 0,0.03887835,0.02884683,-0.00295827,0.02200129,0.01735776,-0.00548660,
 0.00176622,-0.00208989,-0.00267593,-0.00199057,-0.00053603,0.00397460,
 -0.01802138,-0.01312360,0.06078981,0.03867979,-0.21192132,-0.12179154,
 0.00095506,-0.00878184,-0.00684793,0.00146365,-0.00145049,0.00146722,-
 0.00106307,-0.00169727,-0.00050483,0.00463317,-0.01319188,-0.01078147,
 -0.04223746,0.22953838,0.02955670,-0.12405355,-0.14033873,-0.00205792,
 0.00905046,0.00530563,-0.00112798,0.00138139,-0.00005601,0.00000716,0.
 00151481,-0.00011747,-0.00093578,0.00476996,0.00205956,-0.03173214,0.1
 3140549,0.14793714,-0.04523888,-0.00263385,0.01605588,-0.00079259,0.00
 875160,-0.03049379,0.00034524,-0.00071789,-0.00032409,-0.00168585,-0.0
 0003594,0.00037892,-0.00477909,-0.00863420,0.02180290,-0.00022321,-0.0
 0226447,0.00640784,0.05656801,-0.00272444,-0.07636688,0.07595543,-0.00
 093948,-0.00382318,0.01382789,-0.00024461,0.00034829,0.00083428,-0.001
 16930,-0.00078665,-0.00048248,-0.00294812,-0.00658660,0.01964662,0.001
 14219,0.00941771,-0.02531664,0.00604523,0.07939326,0.01571747,0.076140
 72,-0.28156791,-0.00066246,0.00145890,-0.00817504,0.00041680,-0.000137
 27,-0.00002520,0.00002973,-0.00012410,0.00011988,-0.00043525,-0.001285
 38,-0.00028825,0.00095739,0.00598473,-0.01842637,-0.01373692,-0.083940
 02,0.30241527,-0.00262742,0.00198185,-0.02814179,-0.05404105,-0.002989
 61,-0.02509840,-0.00066128,0.00082145,-0.00190306,0.00013285,-0.000227
 06,-0.00068274,0.00032824,0.00037693,0.00015839,0.00154487,-0.00023340
 ,0.00036636,-0.00461769,0.00201221,-0.00169028,0.05557071,0.00267866,-
 0.00256216,0.01809002,-0.00306865,-0.04686194,0.00472370,-0.00281862,-
 0.00097243,-0.03384454,0.00071951,0.00084627,-0.00052333,-0.00020002,-
 0.00017335,0.00007712,-0.00071743,0.00044257,0.00017470,0.00410097,-0.
 00076678,0.00091767,-0.00140637,0.05453593,-0.00021915,0.00097465,-0.0
 0659019,-0.02525107,0.00448324,-0.29982619,-0.00019596,-0.00052867,-0.
 01155858,0.00007982,0.00054505,0.00017751,-0.00021250,-0.00001847,-0.0
 0008338,-0.00023424,0.00041679,0.00122371,-0.00155428,0.00034331,0.001
 22636,0.02985440,-0.00281007,0.32538229,-0.01748149,-0.01274319,0.0098
 6356,-0.21665942,-0.09334817,0.08458104,-0.00012567,0.00091448,-0.0000
 6314,-0.00064675,0.00079009,-0.00062249,-0.00285572,0.00168710,-0.0013
 5230,-0.00059597,0.00053636,0.00004381,0.00112757,-0.00021960,-0.00057
 175,0.00353173,0.00202439,-0.00116128,0.23503603,0.01383780,0.00855487
 ,-0.00688278,-0.09336251,-0.09890390,0.04626985,-0.02416286,-0.0097281
 1,0.01357826,-0.00042895,-0.00562183,-0.00317586,0.00262670,-0.0024150
 5,0.00076572,-0.00004326,-0.00031362,-0.00025140,-0.00080577,0.0008773
 0,-0.00021713,0.00028932,-0.00006127,0.00014205,0.10235911,0.10550374,
 -0.00733538,-0.00432211,0.00239904,0.08675504,0.04754970,-0.09250836,-
 0.01004047,-0.00443703,0.00394517,-0.00132482,-0.00156352,-0.00025723,
 -0.00218237,-0.00047093,0.00027425,0.00016600,0.00009618,0.00000712,-0
 .00020427,-0.00051120,0.00095330,0.02639602,0.01461287,-0.01259060,-0.
 09062492,-0.05069149,0.09624091,0.00007902,0.00043755,0.00045782,-0.00
 036818,-0.00105785,-0.00807984,-0.05080786,0.00433615,0.01898534,-0.00
 303237,-0.00125200,0.03239583,0.00045623,-0.00047104,-0.00012780,-0.00
 006033,-0.00003400,-0.00008280,0.00031873,0.00027848,0.00011767,0.0007
 6966,-0.00202997,-0.00043516,0.00009792,0.00044988,-0.00032174,0.05492
 922,-0.00047493,0.00088835,-0.00054874,0.00174272,-0.00128527,-0.03289
 165,0.00438394,-0.04917561,-0.00246038,-0.00186380,-0.00127229,0.00948
 445,0.00011471,-0.00000641,0.00000152,-0.00028890,0.00012395,0.0003690
 2,0.00027602,-0.00030411,0.00044558,-0.00005458,-0.00599085,-0.0024036
 6,-0.00027094,0.00151748,0.00044499,0.00088998,0.05367919,0.00008679,0
 .00041098,0.00019335,-0.00022199,-0.00044804,-0.01129276,0.01907966,-0
 .00269136,-0.30053612,0.00051001,0.00088296,-0.00770488,0.00015358,-0.
 00009293,-0.00000974,0.00000985,-0.00016586,0.00033768,0.00040202,-0.0
 0050856,0.00037937,-0.00023091,-0.00238376,0.00091857,-0.00043845,-0.0
 0030851,0.00082701,-0.02271645,0.00546409,0.32648915,-0.00115046,-0.00
 216077,-0.00035138,0.00570631,-0.00561592,0.00381284,-0.15953868,0.111
 98942,-0.06602439,-0.01576662,0.02000347,-0.01123650,-0.00408515,-0.00
 122347,0.00197846,0.00060898,0.00000139,-0.00001351,-0.00003986,0.0000
 9186,-0.00014189,0.00019107,0.00068104,0.00035049,-0.00001718,0.000400
 41,0.00027027,0.00211521,-0.00231475,0.00080944,0.17223861,-0.00092352
 ,-0.00494728,-0.00319219,0.01995139,-0.01529744,0.01242275,0.11201170,
 -0.15942305,0.06563998,-0.00671656,0.00681241,-0.00381381,-0.00222041,
 -0.00128552,0.00042739,0.00167739,-0.00078390,0.00048697,-0.00016337,0
 .00007015,0.00015944,-0.00005258,0.00142819,-0.00042441,-0.00046185,-0
 .00022412,0.00023329,-0.00105531,0.00080003,-0.00014739,-0.12304110,0.
 17185060,0.00088842,-0.00189362,-0.00019247,0.00834262,-0.00696355,0.0
 0362907,-0.06775611,0.06744908,-0.08912962,0.00609842,-0.00670659,0.00
 251849,0.00198162,-0.00105112,0.00023139,0.00038818,-0.00040408,0.0003
 2032,0.00026541,-0.00040913,0.00026726,0.00045459,0.00029798,0.0008083
 4,-0.00019232,0.00029042,0.00002604,-0.02148770,0.02150863,-0.01202255
 ,0.07054898,-0.07115440,0.09257553,-0.00197250,0.00217869,0.00024852,-
 0.00604847,-0.00051399,0.00262603,-0.00946047,-0.02237083,-0.01755865,
 -0.09089816,-0.07940709,-0.05853039,0.00684071,0.01287782,0.00882315,0
 .00062716,0.00031207,-0.00005327,0.00020800,0.00014481,-0.00000210,0.0
 0004199,0.00033119,-0.00003896,0.00003095,-0.00196215,-0.00050490,0.00
 168999,0.00040101,0.00034034,-0.00054552,0.00024371,-0.00016984,0.0985
 1755,0.00126627,-0.00269534,-0.00044690,0.00003184,-0.00084110,0.00082
 088,-0.00041015,-0.00193548,-0.00131811,-0.07927679,-0.18905247,-0.105
 08564,-0.01080908,-0.01599069,-0.01277277,-0.00070407,-0.00077552,0.00
 021453,-0.00026786,-0.00044001,0.00015682,0.00005431,0.00002016,-0.000
 17366,-0.00024972,-0.00017361,-0.00027089,-0.00014778,0.00020128,0.000
 35708,-0.00043475,-0.00014926,0.00015336,0.08619829,0.20484022,0.00044
 051,0.00168039,-0.00000700,0.00151230,0.00106796,-0.00015196,0.0045360
 6,0.00875554,0.00521494,-0.05988586,-0.10715090,-0.12797143,0.00252183
 ,0.00498139,0.00217532,0.00015294,0.00023128,-0.00003701,0.00007766,0.
 00012767,-0.00003537,0.00020880,0.00033067,0.00036939,0.00017144,0.000
 49340,0.00036356,-0.00038155,0.00026190,0.00110853,-0.00015449,-0.0002
 4011,-0.00000051,0.06407151,0.11300366,0.13458235,-0.00104001,0.000072
 89,-0.00050322,0.00071066,0.00070011,0.00060387,-0.00251857,-0.0077668
 8,0.03352190,-0.04608181,-0.00450067,0.00145091,-0.00240485,0.00644059
 ,-0.01618263,0.00016338,0.00007894,-0.00003240,0.00010767,0.00012219,-
 0.00001332,0.00006987,-0.00043549,-0.00055148,-0.00000472,0.00025674,-
 0.00035377,-0.00597763,-0.00254176,0.00178228,0.00138596,0.00068216,-0
 .00000644,0.00054086,0.00419940,-0.01362329,0.05508657,0.00107656,-0.0
 0079449,-0.00029459,0.00006553,0.00009151,0.00076950,0.00072947,-0.001
 27715,0.00446536,-0.00435091,-0.06885000,0.06684670,0.00215444,-0.0081
 0382,0.02568036,-0.00024367,-0.00035769,0.00012940,-0.00015279,0.00002
 071,-0.00008208,-0.00048392,-0.00010329,-0.00033859,-0.00003187,0.0000
 5552,-0.00031127,-0.00049572,0.00061154,-0.00002103,0.00004833,0.00051
 811,-0.00054814,0.00097379,0.00748130,-0.02366549,-0.00068601,0.073296
 48,-0.00007198,-0.00001031,0.00002984,-0.00054689,-0.00006742,0.000009
 04,0.00099238,0.00122308,-0.00938271,0.00177267,0.06690152,-0.28758439
 ,-0.00012697,-0.00080730,-0.00131555,0.00004772,0.00017209,-0.00002982
 ,0.00003246,-0.00004445,0.00000174,0.00004611,0.00050010,0.00046313,0.
 00019419,0.00008212,0.00031829,0.00207076,0.00042249,0.00116903,0.0004
 7742,-0.00037649,0.00089661,0.00037695,0.00470013,-0.01723254,-0.00526
 814,-0.07345091,0.30954517,-0.01209537,-0.00083781,-0.01653885,-0.0021
 8606,-0.00222227,0.00107346,-0.00022042,-0.00010530,-0.00044800,-0.006
 33390,-0.00105395,-0.01182052,-0.13232845,0.00027630,-0.12216314,-0.00
 156412,-0.00088454,-0.00004774,0.00101345,0.00007545,0.00014322,0.0001
 0618,0.00003585,-0.00009785,-0.00092264,0.00043273,-0.00029247,-0.0003
 0922,0.00005464,0.00035055,-0.00030651,0.00012277,0.00035533,0.0012274
 9,-0.00012730,0.00037102,-0.00088934,0.00142051,0.00022043,0.14222018,
 -0.01427896,-0.00079907,-0.01813200,-0.00114861,-0.00342620,0.00031626
 ,0.00033166,-0.00092549,0.00047947,0.01462669,-0.00180032,0.02539974,-
 0.00012559,-0.04502579,-0.00422184,-0.00162018,-0.00138588,-0.00011435
 ,0.00020612,0.00133080,-0.00006605,-0.00000474,0.00000255,-0.00011844,
 -0.00066218,0.00057734,-0.00012861,0.00023480,0.00021235,-0.00021720,0
 .00038574,0.00016974,-0.00033133,-0.00049687,0.00123287,0.00020571,0.0
 0357228,-0.00405471,0.00068986,0.00259362,0.05370761,0.00475615,0.0009
 6959,0.00351967,0.00084340,0.00034214,0.00039079,0.00013984,-0.0000368
 3,-0.00025409,0.00042767,0.00045857,-0.00152349,-0.12316490,-0.0038867
 9,-0.22869837,-0.00020282,0.00025266,0.00042061,0.00034981,0.00005079,
 0.00210835,0.00026475,-0.00008542,0.00008447,0.00009330,-0.00003891,0.
 00001361,-0.00009074,-0.00009439,0.00002132,-0.00014369,-0.00001097,0.
 00001701,0.00013843,0.00049755,0.00132354,-0.00049520,0.00072394,0.001
 14617,0.13224102,0.00132731,0.24353891,-0.01031475,0.00353630,0.017033
 42,-0.00069385,-0.00022220,0.00056937,-0.00147810,0.00171248,-0.001046
 58,-0.00783533,0.00246441,0.01024662,-0.14113139,0.02589531,0.12216871
 ,0.00138553,0.00005651,-0.00029833,-0.00231151,-0.00166687,-0.00012833
 ,-0.00033974,0.00010495,-0.00033277,-0.00051464,0.00011279,-0.00040222
 ,0.00009962,-0.00005337,0.00008325,-0.00079616,-0.00005442,0.00028884,
 -0.00079958,0.00067741,-0.00001886,0.00085195,-0.00002375,-0.00021711,
 0.01258872,-0.00361378,-0.01515702,0.15128922,-0.01344083,0.00173016,0
 .01976180,-0.00082702,-0.00111244,0.00044982,0.00081279,-0.00461439,0.
 00087390,0.01751567,-0.00499123,-0.02119835,0.02635502,-0.05236462,-0.
 03683037,0.00040147,0.00113681,0.00023923,-0.00370382,-0.00238400,0.00
 058818,-0.00008381,0.00021642,-0.00008911,-0.00032401,0.00035526,-0.00
 022997,-0.00008317,0.00000037,-0.00013047,0.00118912,0.00046135,-0.000
 23751,0.00108954,-0.00172234,-0.00008306,-0.00019450,0.00146601,0.0000
 6549,0.00021930,0.00018419,-0.00046923,-0.02892577,0.06163843,-0.00102
 606,0.00063840,-0.00041627,-0.00030745,0.00004522,-0.00029584,-0.00086
 613,0.00070177,0.00036506,-0.00517375,0.00234476,0.00410709,0.12348087
 ,-0.03694053,-0.21298791,-0.00000794,0.00046928,0.00139361,0.00054046,
 0.00042650,0.00104662,-0.00000224,-0.00007769,-0.00000481,0.00007929,-
 0.00005573,-0.00001212,-0.00030366,-0.00000386,0.00012204,-0.00018206,
 -0.00001005,0.00005510,0.00023318,0.00016396,0.00029818,-0.00032907,0.
 00009683,0.00196599,0.01665354,-0.00508853,-0.02210850,-0.13278897,0.0
 3728966,0.22647178\\-0.00000493,0.00000867,-0.00004767,-0.00001126,-0.
 00002918,0.00003289,0.00000398,0.00008225,-0.00001921,-0.00002246,-0.0
 0003403,0.00001577,0.00000929,-0.00000262,0.00001573,0.00000489,0.0000
 1580,0.00001915,0.00001490,-0.00000358,0.00002662,-0.00002005,-0.00000
 773,-0.00003918,0.00002370,0.00001040,-0.00001574,-0.00001457,0.000006
 21,0.00003502,0.00002192,-0.00001571,0.00001364,-0.00000882,-0.0000254
 9,-0.00001510,0.00000982,-0.00000151,-0.00002604,0.00000047,-0.0000158
 3,0.00000051,-0.00000688,0.00001235,0.00000361\\\@


 VIRTUE IS LEARNED AT YOUR MOTHER'S KNEE,
 VICES ARE PICKED UP AT SOME OTHER JOINT.
 Job cpu time:       0 days  0 hours 19 minutes 28.6 seconds.
 File lengths (MBytes):  RWF=     28 Int=      0 D2E=      0 Chk=      2 Scr=      1
 Normal termination of Gaussian 09 at Wed Apr 20 15:08:29 2022.
