# Supplementary material for: HOMA Index Establishes Similarity to a Reference Molecule
Source: J Chem Inf Model. 2023 Dec 6;63(24):7744–54. doi: 10.1021/acs.jcim.3c01551 (PMC10751799; doi:10.1021/acs.jcim.3c01551)
Supplement: Supplementary file 3 — ci3c01551_si_003.zip [file ci3c01551_si_003.zip › 48.log]

 Entering Gaussian System, Link 0=g09
 Initial command:
 /mnt/opt/groups/app-gaussian//g09/l1.exe "/scratch/8009940.torquesrv1.cis.gov.pl/Gau-40542.inp" -scrdir="/scratch/8009940.torquesrv1.cis.gov.pl/"
 Entering Link 1 = /mnt/opt/groups/app-gaussian//g09/l1.exe PID=     40546.
  
 Copyright (c) 1988,1990,1992,1993,1995,1998,2003,2009,2013,
            Gaussian, Inc.  All Rights Reserved.
  
 This is part of the Gaussian(R) 09 program.  It is based on
 the Gaussian(R) 03 system (copyright 2003, Gaussian, Inc.),
 the Gaussian(R) 98 system (copyright 1998, Gaussian, Inc.),
 the Gaussian(R) 94 system (copyright 1995, Gaussian, Inc.),
 the Gaussian 92(TM) system (copyright 1992, Gaussian, Inc.),
 the Gaussian 90(TM) system (copyright 1990, Gaussian, Inc.),
 the Gaussian 88(TM) system (copyright 1988, Gaussian, Inc.),
 the Gaussian 86(TM) system (copyright 1986, Carnegie Mellon
 University), and the Gaussian 82(TM) system (copyright 1983,
 Carnegie Mellon University). Gaussian is a federally registered
 trademark of Gaussian, Inc.
  
 This software contains proprietary and confidential information,
 including trade secrets, belonging to Gaussian, Inc.
  
 This software is provided under written license and may be
 used, copied, transmitted, or stored only in accord with that
 written license.
  
 The following legend is applicable only to US Government
 contracts under FAR:
  
                    RESTRICTED RIGHTS LEGEND
  
 Use, reproduction and disclosure by the US Government is
 subject to restrictions as set forth in subparagraphs (a)
 and (c) of the Commercial Computer Software - Restricted
 Rights clause in FAR 52.227-19.
  
 Gaussian, Inc.
 340 Quinnipiac St., Bldg. 40, Wallingford CT 06492
  
  
 ---------------------------------------------------------------
 Warning -- This program may not be used in any manner that
 competes with the business of Gaussian, Inc. or will provide
 assistance to any competitor of Gaussian, Inc.  The licensee
 of this program is prohibited from giving any competitor of
 Gaussian, Inc. access to this program.  By using this program,
 the user acknowledges that Gaussian, Inc. is engaged in the
 business of creating and licensing software in the field of
 computational chemistry and represents and warrants to the
 licensee that it is not a competitor of Gaussian, Inc. and that
 it will not use this program in any manner prohibited above.
 ---------------------------------------------------------------
  

 Cite this work as:
 Gaussian 09, Revision D.01,
 M. J. Frisch, G. W. Trucks, H. B. Schlegel, G. E. Scuseria, 
 M. A. Robb, J. R. Cheeseman, G. Scalmani, V. Barone, B. Mennucci, 
 G. A. Petersson, H. Nakatsuji, M. Caricato, X. Li, H. P. Hratchian, 
 A. F. Izmaylov, J. Bloino, G. Zheng, J. L. Sonnenberg, M. Hada, 
 M. Ehara, K. Toyota, R. Fukuda, J. Hasegawa, M. Ishida, T. Nakajima, 
 Y. Honda, O. Kitao, H. Nakai, T. Vreven, J. A. Montgomery, Jr., 
 J. E. Peralta, F. Ogliaro, M. Bearpark, J. J. Heyd, E. Brothers, 
 K. N. Kudin, V. N. Staroverov, T. Keith, R. Kobayashi, J. Normand, 
 K. Raghavachari, A. Rendell, J. C. Burant, S. S. Iyengar, J. Tomasi, 
 M. Cossi, N. Rega, J. M. Millam, M. Klene, J. E. Knox, J. B. Cross, 
 V. Bakken, C. Adamo, J. Jaramillo, R. Gomperts, R. E. Stratmann, 
 O. Yazyev, A. J. Austin, R. Cammi, C. Pomelli, J. W. Ochterski, 
 R. L. Martin, K. Morokuma, V. G. Zakrzewski, G. A. Voth, 
 P. Salvador, J. J. Dannenberg, S. Dapprich, A. D. Daniels, 
 O. Farkas, J. B. Foresman, J. V. Ortiz, J. Cioslowski, 
 and D. J. Fox, Gaussian, Inc., Wallingford CT, 2013.
 
 ******************************************
 Gaussian 09:  ES64L-G09RevD.01 24-Apr-2013
                20-Apr-2022 
 ******************************************
 %nproc=20
 Will use up to   20 processors via shared memory.
 %mem=20000MB
 ----------------------------------------------------------------------
 #p opt freq b3lyp/6-31g(d,p) empiricaldispersion=gd3 int=(grid=ultrafi
 ne,acc2e=12) scf=(maxcyc=500,ferm,novaracc,noincfoc,intrep)
 ----------------------------------------------------------------------
 1/14=-1,18=20,19=15,26=4,38=1/1,3;
 2/9=110,12=2,17=6,18=5,40=1/2;
 3/5=1,6=6,7=101,11=2,16=1,25=1,30=1,71=1,74=-5,75=-5,124=31/1,2,3;
 4//1;
 5/5=100002,7=500,17=20,22=13,38=1,87=12/2;
 6/7=2,8=2,9=2,10=2,28=1/1;
 7/87=12/1,2,3,16;
 1/14=-1,18=20,19=15,26=4/3(2);
 2/9=110/2;
 99//99;
 2/9=110/2;
 3/5=1,6=6,7=101,11=2,16=1,25=1,30=1,71=1,74=-5,75=-5,124=31/1,2,3;
 4/5=5,16=3,69=1/1;
 5/5=100002,7=500,17=20,22=13,38=1,87=12/2;
 7/87=12/1,2,3,16;
 1/14=-1,18=20,19=15,26=4/3(-5);
 2/9=110/2;
 6/7=2,8=2,9=2,10=2,19=2,28=1/1;
 99/9=1/99;
 Leave Link    1 at Wed Apr 20 15:06:54 2022, MaxMem=  2621440000 cpu:         2.1
 (Enter /mnt/opt/groups/app-gaussian//g09/l101.exe)
 -------------------
 Title Card Required
 -------------------
 Symbolic Z-matrix:
 Charge =  0 Multiplicity = 1
 C                     0.        0.        2.08923 
 C                     0.        1.32586   1.29912 
 C                     0.       -1.32586  -1.29912 
 C                    -0.84518   1.40777   0. 
 C                     0.        0.       -2.08923 
 C                     0.        1.32586  -1.29912 
 H                    -0.8726   -0.02166   2.75533 
 H                     1.03447   1.58714   1.04442 
 H                    -1.62999   0.64158   0. 
 H                    -1.03447  -1.58714  -1.04442 
 H                    -0.8726   -0.02166  -2.75533 
 H                     0.8726    0.02166   2.75533 
 H                    -0.32634   2.10959   1.99357 
 H                     0.32634  -2.10959  -1.99357 
 H                    -1.37634   2.36578   0. 
 H                     0.8726    0.02166  -2.75533 
 H                    -0.32634   2.10959  -1.99357 
 H                     1.03447   1.58714  -1.04442 
 C                     0.       -1.32586   1.29912 
 H                    -1.03447  -1.58714   1.04442 
 H                     0.32634  -2.10959   1.99357 
 C                     0.84518  -1.40777   0. 
 H                     1.62999  -0.64158   0. 
 H                     1.37634  -2.36578   0. 
 
 NAtoms=     24 NQM=       24 NQMF=       0 NMMI=      0 NMMIF=      0
                NMic=       0 NMicF=      0.
                    Isotopes and Nuclear Properties:
 (Nuclear quadrupole moments (NQMom) in fm**2, nuclear magnetic moments (NMagM)
  in nuclear magnetons)

  Atom         1           2           3           4           5           6           7           8           9          10
 IAtWgt=          12          12          12          12          12          12           1           1           1           1
 AtmWgt=  12.0000000  12.0000000  12.0000000  12.0000000  12.0000000  12.0000000   1.0078250   1.0078250   1.0078250   1.0078250
 NucSpn=           0           0           0           0           0           0           1           1           1           1
 AtZEff=   0.0000000   0.0000000   0.0000000   0.0000000   0.0000000   0.0000000   0.0000000   0.0000000   0.0000000   0.0000000
 NQMom=    0.0000000   0.0000000   0.0000000   0.0000000   0.0000000   0.0000000   0.0000000   0.0000000   0.0000000   0.0000000
 NMagM=    0.0000000   0.0000000   0.0000000   0.0000000   0.0000000   0.0000000   2.7928460   2.7928460   2.7928460   2.7928460
 AtZNuc=   6.0000000   6.0000000   6.0000000   6.0000000   6.0000000   6.0000000   1.0000000   1.0000000   1.0000000   1.0000000

  Atom        11          12          13          14          15          16          17          18          19          20
 IAtWgt=           1           1           1           1           1           1           1           1          12           1
 AtmWgt=   1.0078250   1.0078250   1.0078250   1.0078250   1.0078250   1.0078250   1.0078250   1.0078250  12.0000000   1.0078250
 NucSpn=           1           1           1           1           1           1           1           1           0           1
 AtZEff=   0.0000000   0.0000000   0.0000000   0.0000000   0.0000000   0.0000000   0.0000000   0.0000000   0.0000000   0.0000000
 NQMom=    0.0000000   0.0000000   0.0000000   0.0000000   0.0000000   0.0000000   0.0000000   0.0000000   0.0000000   0.0000000
 NMagM=    2.7928460   2.7928460   2.7928460   2.7928460   2.7928460   2.7928460   2.7928460   2.7928460   0.0000000   2.7928460
 AtZNuc=   1.0000000   1.0000000   1.0000000   1.0000000   1.0000000   1.0000000   1.0000000   1.0000000   6.0000000   1.0000000

  Atom        21          22          23          24
 IAtWgt=           1          12           1           1
 AtmWgt=   1.0078250  12.0000000   1.0078250   1.0078250
 NucSpn=           1           0           1           1
 AtZEff=   0.0000000   0.0000000   0.0000000   0.0000000
 NQMom=    0.0000000   0.0000000   0.0000000   0.0000000
 NMagM=    2.7928460   0.0000000   2.7928460   2.7928460
 AtZNuc=   1.0000000   6.0000000   1.0000000   1.0000000
 Leave Link  101 at Wed Apr 20 15:06:55 2022, MaxMem=  2621440000 cpu:         8.7
 (Enter /mnt/opt/groups/app-gaussian//g09/l103.exe)

 GradGradGradGradGradGradGradGradGradGradGradGradGradGradGradGradGradGrad
 Berny optimization.
 Initialization pass.
                           ----------------------------
                           !    Initial Parameters    !
                           ! (Angstroms and Degrees)  !
 --------------------------                            --------------------------
 ! Name  Definition              Value          Derivative Info.                !
 --------------------------------------------------------------------------------
 ! R1    R(1,2)                  1.5434         estimate D2E/DX2                !
 ! R2    R(1,7)                  1.098          estimate D2E/DX2                !
 ! R3    R(1,12)                 1.098          estimate D2E/DX2                !
 ! R4    R(1,19)                 1.5434         estimate D2E/DX2                !
 ! R5    R(2,4)                  1.552          estimate D2E/DX2                !
 ! R6    R(2,8)                  1.0969         estimate D2E/DX2                !
 ! R7    R(2,13)                 1.0968         estimate D2E/DX2                !
 ! R8    R(3,5)                  1.5434         estimate D2E/DX2                !
 ! R9    R(3,10)                 1.0969         estimate D2E/DX2                !
 ! R10   R(3,14)                 1.0968         estimate D2E/DX2                !
 ! R11   R(3,22)                 1.552          estimate D2E/DX2                !
 ! R12   R(4,6)                  1.552          estimate D2E/DX2                !
 ! R13   R(4,9)                  1.0968         estimate D2E/DX2                !
 ! R14   R(4,15)                 1.0954         estimate D2E/DX2                !
 ! R15   R(5,6)                  1.5434         estimate D2E/DX2                !
 ! R16   R(5,11)                 1.098          estimate D2E/DX2                !
 ! R17   R(5,16)                 1.098          estimate D2E/DX2                !
 ! R18   R(6,17)                 1.0968         estimate D2E/DX2                !
 ! R19   R(6,18)                 1.0969         estimate D2E/DX2                !
 ! R20   R(19,20)                1.0969         estimate D2E/DX2                !
 ! R21   R(19,21)                1.0968         estimate D2E/DX2                !
 ! R22   R(19,22)                1.552          estimate D2E/DX2                !
 ! R23   R(22,23)                1.0968         estimate D2E/DX2                !
 ! R24   R(22,24)                1.0954         estimate D2E/DX2                !
 ! A1    A(2,1,7)              109.1171         estimate D2E/DX2                !
 ! A2    A(2,1,12)             107.0742         estimate D2E/DX2                !
 ! A3    A(2,1,19)             118.417          estimate D2E/DX2                !
 ! A4    A(7,1,12)             105.3042         estimate D2E/DX2                !
 ! A5    A(7,1,19)             107.0742         estimate D2E/DX2                !
 ! A6    A(12,1,19)            109.1171         estimate D2E/DX2                !
 ! A7    A(1,2,4)              118.2836         estimate D2E/DX2                !
 ! A8    A(1,2,8)              108.8728         estimate D2E/DX2                !
 ! A9    A(1,2,13)             106.8402         estimate D2E/DX2                !
 ! A10   A(4,2,8)              107.8567         estimate D2E/DX2                !
 ! A11   A(4,2,13)             109.2836         estimate D2E/DX2                !
 ! A12   A(8,2,13)             104.9166         estimate D2E/DX2                !
 ! A13   A(5,3,10)             108.8728         estimate D2E/DX2                !
 ! A14   A(5,3,14)             106.8402         estimate D2E/DX2                !
 ! A15   A(5,3,22)             118.2836         estimate D2E/DX2                !
 ! A16   A(10,3,14)            104.9166         estimate D2E/DX2                !
 ! A17   A(10,3,22)            107.8567         estimate D2E/DX2                !
 ! A18   A(14,3,22)            109.2836         estimate D2E/DX2                !
 ! A19   A(2,4,6)              113.6604         estimate D2E/DX2                !
 ! A20   A(2,4,9)              110.6583         estimate D2E/DX2                !
 ! A21   A(2,4,15)             108.0724         estimate D2E/DX2                !
 ! A22   A(6,4,9)              110.6583         estimate D2E/DX2                !
 ! A23   A(6,4,15)             108.0724         estimate D2E/DX2                !
 ! A24   A(9,4,15)             105.3067         estimate D2E/DX2                !
 ! A25   A(3,5,6)              118.417          estimate D2E/DX2                !
 ! A26   A(3,5,11)             107.0742         estimate D2E/DX2                !
 ! A27   A(3,5,16)             109.1171         estimate D2E/DX2                !
 ! A28   A(6,5,11)             109.1171         estimate D2E/DX2                !
 ! A29   A(6,5,16)             107.0742         estimate D2E/DX2                !
 ! A30   A(11,5,16)            105.3042         estimate D2E/DX2                !
 ! A31   A(4,6,5)              118.2836         estimate D2E/DX2                !
 ! A32   A(4,6,17)             109.2836         estimate D2E/DX2                !
 ! A33   A(4,6,18)             107.8567         estimate D2E/DX2                !
 ! A34   A(5,6,17)             106.8402         estimate D2E/DX2                !
 ! A35   A(5,6,18)             108.8728         estimate D2E/DX2                !
 ! A36   A(17,6,18)            104.9166         estimate D2E/DX2                !
 ! A37   A(1,19,20)            108.8728         estimate D2E/DX2                !
 ! A38   A(1,19,21)            106.8402         estimate D2E/DX2                !
 ! A39   A(1,19,22)            118.2836         estimate D2E/DX2                !
 ! A40   A(20,19,21)           104.9166         estimate D2E/DX2                !
 ! A41   A(20,19,22)           107.8567         estimate D2E/DX2                !
 ! A42   A(21,19,22)           109.2836         estimate D2E/DX2                !
 ! A43   A(3,22,19)            113.6604         estimate D2E/DX2                !
 ! A44   A(3,22,23)            110.6583         estimate D2E/DX2                !
 ! A45   A(3,22,24)            108.0724         estimate D2E/DX2                !
 ! A46   A(19,22,23)           110.6583         estimate D2E/DX2                !
 ! A47   A(19,22,24)           108.0724         estimate D2E/DX2                !
 ! A48   A(23,22,24)           105.3067         estimate D2E/DX2                !
 ! D1    D(7,1,2,4)            -84.5433         estimate D2E/DX2                !
 ! D2    D(7,1,2,8)            151.9571         estimate D2E/DX2                !
 ! D3    D(7,1,2,13)            39.1458         estimate D2E/DX2                !
 ! D4    D(12,1,2,4)           161.9603         estimate D2E/DX2                !
 ! D5    D(12,1,2,8)            38.4606         estimate D2E/DX2                !
 ! D6    D(12,1,2,13)          -74.3506         estimate D2E/DX2                !
 ! D7    D(19,1,2,4)            38.1994         estimate D2E/DX2                !
 ! D8    D(19,1,2,8)           -85.3003         estimate D2E/DX2                !
 ! D9    D(19,1,2,13)          161.8885         estimate D2E/DX2                !
 ! D10   D(2,1,19,20)          -85.3003         estimate D2E/DX2                !
 ! D11   D(2,1,19,21)          161.8885         estimate D2E/DX2                !
 ! D12   D(2,1,19,22)           38.1994         estimate D2E/DX2                !
 ! D13   D(7,1,19,20)           38.4606         estimate D2E/DX2                !
 ! D14   D(7,1,19,21)          -74.3506         estimate D2E/DX2                !
 ! D15   D(7,1,19,22)          161.9603         estimate D2E/DX2                !
 ! D16   D(12,1,19,20)         151.9571         estimate D2E/DX2                !
 ! D17   D(12,1,19,21)          39.1458         estimate D2E/DX2                !
 ! D18   D(12,1,19,22)         -84.5433         estimate D2E/DX2                !
 ! D19   D(1,2,4,6)           -103.8445         estimate D2E/DX2                !
 ! D20   D(1,2,4,9)             21.3839         estimate D2E/DX2                !
 ! D21   D(1,2,4,15)           136.2059         estimate D2E/DX2                !
 ! D22   D(8,2,4,6)             20.1599         estimate D2E/DX2                !
 ! D23   D(8,2,4,9)            145.3883         estimate D2E/DX2                !
 ! D24   D(8,2,4,15)           -99.7896         estimate D2E/DX2                !
 ! D25   D(13,2,4,6)           133.6899         estimate D2E/DX2                !
 ! D26   D(13,2,4,9)          -101.0817         estimate D2E/DX2                !
 ! D27   D(13,2,4,15)           13.7404         estimate D2E/DX2                !
 ! D28   D(10,3,5,6)            85.3003         estimate D2E/DX2                !
 ! D29   D(10,3,5,11)          -38.4606         estimate D2E/DX2                !
 ! D30   D(10,3,5,16)         -151.9571         estimate D2E/DX2                !
 ! D31   D(14,3,5,6)          -161.8885         estimate D2E/DX2                !
 ! D32   D(14,3,5,11)           74.3506         estimate D2E/DX2                !
 ! D33   D(14,3,5,16)          -39.1458         estimate D2E/DX2                !
 ! D34   D(22,3,5,6)           -38.1994         estimate D2E/DX2                !
 ! D35   D(22,3,5,11)         -161.9603         estimate D2E/DX2                !
 ! D36   D(22,3,5,16)           84.5433         estimate D2E/DX2                !
 ! D37   D(5,3,22,19)          103.8445         estimate D2E/DX2                !
 ! D38   D(5,3,22,23)          -21.3839         estimate D2E/DX2                !
 ! D39   D(5,3,22,24)         -136.2059         estimate D2E/DX2                !
 ! D40   D(10,3,22,19)         -20.1599         estimate D2E/DX2                !
 ! D41   D(10,3,22,23)        -145.3883         estimate D2E/DX2                !
 ! D42   D(10,3,22,24)          99.7896         estimate D2E/DX2                !
 ! D43   D(14,3,22,19)        -133.6899         estimate D2E/DX2                !
 ! D44   D(14,3,22,23)         101.0817         estimate D2E/DX2                !
 ! D45   D(14,3,22,24)         -13.7404         estimate D2E/DX2                !
 ! D46   D(2,4,6,5)            103.8445         estimate D2E/DX2                !
 ! D47   D(2,4,6,17)          -133.6899         estimate D2E/DX2                !
 ! D48   D(2,4,6,18)           -20.1599         estimate D2E/DX2                !
 ! D49   D(9,4,6,5)            -21.3839         estimate D2E/DX2                !
 ! D50   D(9,4,6,17)           101.0817         estimate D2E/DX2                !
 ! D51   D(9,4,6,18)          -145.3883         estimate D2E/DX2                !
 ! D52   D(15,4,6,5)          -136.2059         estimate D2E/DX2                !
 ! D53   D(15,4,6,17)          -13.7404         estimate D2E/DX2                !
 ! D54   D(15,4,6,18)           99.7896         estimate D2E/DX2                !
 ! D55   D(3,5,6,4)            -38.1994         estimate D2E/DX2                !
 ! D56   D(3,5,6,17)          -161.8885         estimate D2E/DX2                !
 ! D57   D(3,5,6,18)            85.3003         estimate D2E/DX2                !
 ! D58   D(11,5,6,4)            84.5433         estimate D2E/DX2                !
 ! D59   D(11,5,6,17)          -39.1458         estimate D2E/DX2                !
 ! D60   D(11,5,6,18)         -151.9571         estimate D2E/DX2                !
 ! D61   D(16,5,6,4)          -161.9603         estimate D2E/DX2                !
 ! D62   D(16,5,6,17)           74.3506         estimate D2E/DX2                !
 ! D63   D(16,5,6,18)          -38.4606         estimate D2E/DX2                !
 ! D64   D(1,19,22,3)         -103.8445         estimate D2E/DX2                !
 ! D65   D(1,19,22,23)          21.3839         estimate D2E/DX2                !
 ! D66   D(1,19,22,24)         136.2059         estimate D2E/DX2                !
 ! D67   D(20,19,22,3)          20.1599         estimate D2E/DX2                !
 ! D68   D(20,19,22,23)        145.3883         estimate D2E/DX2                !
 ! D69   D(20,19,22,24)        -99.7896         estimate D2E/DX2                !
 ! D70   D(21,19,22,3)         133.6899         estimate D2E/DX2                !
 ! D71   D(21,19,22,23)       -101.0817         estimate D2E/DX2                !
 ! D72   D(21,19,22,24)         13.7404         estimate D2E/DX2                !
 --------------------------------------------------------------------------------
 Trust Radius=3.00D-01 FncErr=1.00D-07 GrdErr=1.00D-06
 Number of steps in this run=    144 maximum allowed number of steps=    144.
 GradGradGradGradGradGradGradGradGradGradGradGradGradGradGradGradGradGrad

 Leave Link  103 at Wed Apr 20 15:06:55 2022, MaxMem=  2621440000 cpu:         0.4
 (Enter /mnt/opt/groups/app-gaussian//g09/l202.exe)
                          Input orientation:                          
 ---------------------------------------------------------------------
 Center     Atomic      Atomic             Coordinates (Angstroms)
 Number     Number       Type             X           Y           Z
 ---------------------------------------------------------------------
      1          6           0        0.000000    0.000000    2.089226
      2          6           0        0.000000    1.325864    1.299119
      3          6           0        0.000000   -1.325864   -1.299119
      4          6           0       -0.845183    1.407772    0.000000
      5          6           0        0.000000    0.000000   -2.089226
      6          6           0        0.000000    1.325864   -1.299119
      7          1           0       -0.872597   -0.021659    2.755325
      8          1           0        1.034471    1.587135    1.044423
      9          1           0       -1.629987    0.641577    0.000000
     10          1           0       -1.034471   -1.587135   -1.044423
     11          1           0       -0.872597   -0.021659   -2.755325
     12          1           0        0.872597    0.021659    2.755325
     13          1           0       -0.326340    2.109589    1.993569
     14          1           0        0.326340   -2.109589   -1.993569
     15          1           0       -1.376343    2.365778    0.000000
     16          1           0        0.872597    0.021659   -2.755325
     17          1           0       -0.326340    2.109589   -1.993569
     18          1           0        1.034471    1.587135   -1.044423
     19          6           0        0.000000   -1.325864    1.299119
     20          1           0       -1.034471   -1.587135    1.044423
     21          1           0        0.326340   -2.109589    1.993569
     22          6           0        0.845183   -1.407772    0.000000
     23          1           0        1.629987   -0.641577    0.000000
     24          1           0        1.376343   -2.365778    0.000000
 ---------------------------------------------------------------------
                    Distance matrix (angstroms):
                    1          2          3          4          5
     1  C    0.000000
     2  C    1.543433   0.000000
     3  C    3.638516   3.712479   0.000000
     4  C    2.657258   1.552016   3.142421   0.000000
     5  C    4.178452   3.638516   1.543433   2.657258   0.000000
     6  C    3.638516   2.598238   2.651728   1.552016   1.543433
     7  H    1.097990   2.167436   4.347516   3.104165   4.922557
     8  H    2.163502   1.096933   3.879160   2.157797   3.661814
     9  H    2.726416   2.193813   2.866250   1.096801   2.726416
    10  H    3.661814   3.879160   1.096933   3.177439   2.163502
    11  H    4.922557   4.360706   2.140774   3.104165   1.097990
    12  H    1.097990   2.140774   4.360706   3.530424   4.922557
    13  H    2.136823   1.096806   4.769762   2.176250   4.607177
    14  H    4.607177   4.769762   1.096806   4.209348   2.136823
    15  H    3.443267   2.159503   4.148524   1.095402   3.443267
    16  H    4.922557   4.347516   2.167436   3.530424   1.097990
    17  H    4.607177   3.400370   3.520099   2.176250   2.136823
    18  H    3.661814   2.574992   3.101703   2.157797   2.163502
    19  C    1.543433   2.651728   2.598238   3.142421   3.638516
    20  H    2.163502   3.101703   2.574992   3.177439   3.661814
    21  H    2.136823   3.520099   3.400370   4.209348   4.607177
    22  C    2.657258   3.142421   1.552016   3.283995   2.657258
    23  H    2.726416   2.866250   2.193813   3.213456   2.726416
    24  H    3.443267   4.148524   2.159503   4.378911   3.443267
                    6          7          8          9         10
     6  C    0.000000
     7  H    4.360706   0.000000
     8  H    2.574992   3.025279   0.000000
     9  H    2.193813   2.933486   3.014007   0.000000
    10  H    3.101703   4.112785   4.326637   2.532314   0.000000
    11  H    2.167436   5.510650   4.545681   2.933486   2.324673
    12  H    4.347516   1.745732   2.324673   3.773465   4.545681
    13  H    3.400370   2.328280   1.739438   2.798012   4.837005
    14  H    3.520099   5.324368   4.837005   3.920516   1.739438
    15  H    2.159503   3.680412   2.740279   1.742758   4.102830
    16  H    2.140774   5.780557   4.112785   3.773465   3.025279
    17  H    1.096806   5.233795   3.369593   2.798012   3.881765
    18  H    1.096933   4.545681   2.088846   3.014007   3.788999
    19  C    3.712479   2.140774   3.101703   2.866250   2.574992
    20  H    3.879160   2.324673   3.788999   2.532314   2.088846
    21  H    4.769762   2.525307   3.881765   3.920516   3.369593
    22  C    3.142421   3.530424   3.177439   3.213456   2.157797
    23  H    2.866250   3.773465   2.532314   3.503415   3.014007
    24  H    4.148524   4.259629   4.102830   4.252318   2.740279
                   11         12         13         14         15
    11  H    0.000000
    12  H    5.780557   0.000000
    13  H    5.233795   2.525307   0.000000
    14  H    2.525307   5.233795   5.841637   0.000000
    15  H    3.680412   4.259629   2.267698   5.186748   0.000000
    16  H    1.745732   5.510650   5.324368   2.328280   4.259629
    17  H    2.328280   5.324368   3.987138   4.269362   2.267698
    18  H    3.025279   4.112785   3.369593   3.881765   2.740279
    19  C    4.347516   2.167436   3.520099   3.400370   4.148524
    20  H    4.112785   3.025279   3.881765   3.369593   4.102830
    21  H    5.324368   2.328280   4.269362   3.987138   5.186748
    22  C    3.530424   3.104165   4.209348   2.176250   4.378911
    23  H    3.773465   2.933486   3.920516   2.798012   4.252318
    24  H    4.259629   3.680412   5.186748   2.267698   5.474021
                   16         17         18         19         20
    16  H    0.000000
    17  H    2.525307   0.000000
    18  H    2.324673   1.739438   0.000000
    19  C    4.360706   4.769762   3.879160   0.000000
    20  H    4.545681   4.837005   4.326637   1.096933   0.000000
    21  H    5.233795   5.841637   4.837005   1.096806   1.739438
    22  C    3.104165   4.209348   3.177439   1.552016   2.157797
    23  H    2.933486   3.920516   2.532314   2.193813   3.014007
    24  H    3.680412   5.186748   4.102830   2.159503   2.740279
                   21         22         23         24
    21  H    0.000000
    22  C    2.176250   0.000000
    23  H    2.798012   1.096801   0.000000
    24  H    2.267698   1.095402   1.742758   0.000000
 Stoichiometry    C8H16
 Framework group  C2H[C2(C.C),SGH(C2H4),X(C4H12)]
 Deg. of freedom    18
 Full point group                 C2H     NOp   4
 Largest Abelian subgroup         C2H     NOp   4
 Largest concise Abelian subgroup C2H     NOp   4
                         Standard orientation:                         
 ---------------------------------------------------------------------
 Center     Atomic      Atomic             Coordinates (Angstroms)
 Number     Number       Type             X           Y           Z
 ---------------------------------------------------------------------
      1          6           0        0.000000    0.000000    2.089226
      2          6           0        0.000000    1.325864    1.299119
      3          6           0        0.000000   -1.325864   -1.299119
      4          6           0       -0.845183    1.407772    0.000000
      5          6           0        0.000000    0.000000   -2.089226
      6          6           0        0.000000    1.325864   -1.299119
      7          1           0       -0.872597   -0.021659    2.755325
      8          1           0        1.034471    1.587135    1.044423
      9          1           0       -1.629987    0.641577    0.000000
     10          1           0       -1.034471   -1.587135   -1.044423
     11          1           0       -0.872597   -0.021659   -2.755325
     12          1           0        0.872597    0.021659    2.755325
     13          1           0       -0.326340    2.109589    1.993569
     14          1           0        0.326340   -2.109589   -1.993569
     15          1           0       -1.376343    2.365778    0.000000
     16          1           0        0.872597    0.021659   -2.755325
     17          1           0       -0.326340    2.109589   -1.993569
     18          1           0        1.034471    1.587135   -1.044423
     19          6           0        0.000000   -1.325864    1.299119
     20          1           0       -1.034471   -1.587135    1.044423
     21          1           0        0.326340   -2.109589    1.993569
     22          6           0        0.845183   -1.407772    0.000000
     23          1           0        1.629987   -0.641577    0.000000
     24          1           0        1.376343   -2.365778    0.000000
 ---------------------------------------------------------------------
 Rotational constants (GHZ):      2.4499338      1.9193743      1.2132192
 Leave Link  202 at Wed Apr 20 15:06:55 2022, MaxMem=  2621440000 cpu:         1.7
 (Enter /mnt/opt/groups/app-gaussian//g09/l301.exe)
 Standard basis: 6-31G(d,p) (6D, 7F)
 Ernie: Thresh=  0.10000D-02 Tol=  0.10000D-05 Strict=F.
 There are    58 symmetry adapted cartesian basis functions of AG  symmetry.
 There are    42 symmetry adapted cartesian basis functions of BG  symmetry.
 There are    45 symmetry adapted cartesian basis functions of AU  symmetry.
 There are    55 symmetry adapted cartesian basis functions of BU  symmetry.
 There are    58 symmetry adapted basis functions of AG  symmetry.
 There are    42 symmetry adapted basis functions of BG  symmetry.
 There are    45 symmetry adapted basis functions of AU  symmetry.
 There are    55 symmetry adapted basis functions of BU  symmetry.
   200 basis functions,   336 primitive gaussians,   200 cartesian basis functions
    32 alpha electrons       32 beta electrons
       nuclear repulsion energy       405.8131997324 Hartrees.
 IExCor=  402 DFT=T Ex+Corr=B3LYP ExCW=0 ScaHFX=  0.200000
 ScaDFX=  0.800000  0.720000  1.000000  0.810000 ScalE2=  1.000000  1.000000
 IRadAn=      5 IRanWt=     -1 IRanGd=            0 ICorTp=0 IEmpDi=131
 NAtoms=   24 NActive=   24 NUniq=    8 SFac= 4.00D+00 NAtFMM=   60 NAOKFM=F Big=F
 Integral buffers will be    131072 words long.
 Raffenetti 2 integral format.
 Two-electron integral symmetry is turned on.
 R6Disp:  Grimme-D3 Dispersion energy=       -0.0203332127 Hartrees.
 Nuclear repulsion after empirical dispersion term =      405.7928665197 Hartrees.
 Leave Link  301 at Wed Apr 20 15:06:56 2022, MaxMem=  2621440000 cpu:         1.1
 (Enter /mnt/opt/groups/app-gaussian//g09/l302.exe)
 NPDir=0 NMtPBC=     1 NCelOv=     1 NCel=       1 NClECP=     1 NCelD=      1
         NCelK=      1 NCelE2=     1 NClLst=     1 CellRange=     0.0.
 One-electron integrals computed using PRISM.
 One-electron integral symmetry used in STVInt
 NBasis=   200 RedAO= T EigKep=  2.23D-03  NBF=    58    42    45    55
 NBsUse=   200 1.00D-06 EigRej= -1.00D+00 NBFU=    58    42    45    55
 Precomputing XC quadrature grid using
 IXCGrd= 4 IRadAn=           5 IRanWt=          -1 IRanGd=           0 AccXCQ= 0.00D+00.
 Generated NRdTot=       0 NPtTot=           0 NUsed=           0 NTot=          32
 NSgBfM=   200   200   200   200   200 MxSgAt=    24 MxSgA2=    24.
 Leave Link  302 at Wed Apr 20 15:07:00 2022, MaxMem=  2621440000 cpu:        73.2
 (Enter /mnt/opt/groups/app-gaussian//g09/l303.exe)
 DipDrv:  MaxL=1.
 Leave Link  303 at Wed Apr 20 15:07:00 2022, MaxMem=  2621440000 cpu:         0.7
 (Enter /mnt/opt/groups/app-gaussian//g09/l401.exe)
 ExpMin= 1.61D-01 ExpMax= 3.05D+03 ExpMxC= 4.57D+02 IAcc=3 IRadAn=         5 AccDes= 0.00D+00
 Harris functional with IExCor=  402 and IRadAn=       5 diagonalized for initial guess.
 HarFok:  IExCor=  402 AccDes= 0.00D+00 IRadAn=         5 IDoV= 1 UseB2=F ITyADJ=14
 ICtDFT=  3500011 ScaDFX=  1.000000  1.000000  1.000000  1.000000
 FoFCou: FMM=F IPFlag=           0 FMFlag=      100000 FMFlg1=           0
         NFxFlg=           0 DoJE=T BraDBF=F KetDBF=T FulRan=T
         wScrn=  0.000000 ICntrl=     500 IOpCl=  0 I1Cent=   200000004 NGrid=           0
         NMat0=    1 NMatS0=      1 NMatT0=    0 NMatD0=    1 NMtDS0=    0 NMtDT0=    0
 Petite list used in FoFCou.
 Harris En= -314.597903008540    
 JPrj=0 DoOrth=F DoCkMO=F.
 Initial guess orbital symmetries:
       Occupied  (AG) (AU) (BU) (BG) (AG) (AU) (BU) (AG) (AG) (AU)
                 (BU) (AG) (BG) (BU) (AU) (AG) (AG) (BU) (BG) (AU)
                 (BU) (BU) (AU) (AG) (BG) (AG) (BG) (AG) (BG) (BU)
                 (AU) (BU)
       Virtual   (AG) (BU) (AG) (BU) (AU) (BU) (AU) (BG) (AG) (BU)
                 (BG) (AG) (BG) (AU) (BU) (AG) (AU) (AG) (BG) (BU)
                 (AG) (AU) (BG) (BU) (AG) (BG) (BU) (AU) (BU) (BG)
                 (AG) (AG) (AU) (BU) (AG) (AU) (BU) (BG) (AU) (BU)
                 (BG) (AG) (BU) (AU) (BG) (AG) (AG) (BU) (BG) (BU)
                 (AG) (BU) (AU) (BG) (AG) (BU) (AU) (BG) (AG) (AU)
                 (AG) (BU) (AG) (BU) (AU) (AG) (BG) (BU) (AU) (BG)
                 (AG) (AU) (BU) (AG) (BG) (AU) (BU) (BG) (BG) (BU)
                 (AU) (AG) (BU) (AU) (AG) (AG) (BG) (AU) (BU) (BG)
                 (AU) (AG) (AG) (BU) (AG) (BU) (BG) (AU) (AG) (BU)
                 (AU) (BG) (AG) (AU) (BU) (AG) (BG) (BU) (AU) (AG)
                 (BU) (BG) (BU) (AU) (AG) (BU) (BG) (BG) (AU) (AG)
                 (BU) (BG) (BG) (AG) (AU) (BU) (AG) (BG) (BU) (AU)
                 (AG) (BG) (AU) (BU) (AU) (BU) (BG) (AU) (AG) (AG)
                 (BG) (AU) (BU) (AG) (AG) (AU) (BU) (BG) (BU) (AG)
                 (AG) (AU) (AG) (BU) (BG) (BU) (BG) (AU) (BU) (AG)
                 (AG) (AU) (BU) (AG) (BU) (BG) (AG) (AU)
 The electronic state of the initial guess is 1-AG.
 Leave Link  401 at Wed Apr 20 15:07:02 2022, MaxMem=  2621440000 cpu:        37.7
 (Enter /mnt/opt/groups/app-gaussian//g09/l502.exe)
 Closed shell SCF:
 Using DIIS extrapolation, IDIIS=    10.
 Two-electron integrals replicated using symmetry.
 Keep R1 ints in memory in symmetry-blocked form, NReq=252976967.
 IVT=      380406 IEndB=      380406 NGot=  2621440000 MDV=  2570478284
 LenX=  2570478284 LenY=  2570437843
 Requested convergence on RMS density matrix=1.00D-08 within 500 cycles.
 Requested convergence on MAX density matrix=1.00D-06.
 Requested convergence on             energy=1.00D-06.
 Level shift goal  0.100 maximum shift  0.100.
 No special actions if energy rises.
 Dynamic level shift is on during FON iterations.
 FoFCou: FMM=F IPFlag=           0 FMFlag=           0 FMFlg1=           0
         NFxFlg=           0 DoJE=F BraDBF=F KetDBF=F FulRan=T
         wScrn=  0.000000 ICntrl=     600 IOpCl=  0 I1Cent=           0 NGrid=           0
         NMat0=    1 NMatS0=  20100 NMatT0=    0 NMatD0=    1 NMtDS0=    0 NMtDT0=    0
 Petite list used in FoFCou.

 Cycle   1  Pass 1  IDiag  1:
 E= -314.206609532086    
 DIIS: error= 3.63D-02 at cycle   1 NSaved=   1.
 NSaved= 1 IEnMin= 1 EnMin= -314.206609532086     IErMin= 1 ErrMin= 3.63D-02
 ErrMax= 3.63D-02  0.00D+00 EMaxC= 1.00D+00 BMatC= 2.72D-01 BMatP= 2.72D-01
 IDIUse=1 WtCom= 1.00D+00 WtEn= 0.00D+00
 Coeff-Com:  0.100D+01
 Coeff:      0.100D+01
 Gap=     0.298 Goal=     0.100 Shift=    0.000
 T= 1611. Gap= 0.276 NK=0 IS=   33 IE=  200 IFin=   32
          NO(<0.9)=   0  NV(>0.1)=   0     32.00e < EF      0.00e >EF  Err=0.0D+00
 GapD=    0.298 DampG=1.000 DampE=0.500 DampFc=0.5000 IDamp=-1.
 Damping current iteration by 5.00D-01
 RMSDP=6.70D-03 MaxDP=1.60D-01              OVMax= 1.85D-01

 Cycle   2  Pass 1  IDiag  1:
 E= -314.335178411612     Delta-E=       -0.128568879526 Rises=F Damp=T
 DIIS: error= 9.47D-03 at cycle   2 NSaved=   2.
 NSaved= 2 IEnMin= 2 EnMin= -314.335178411612     IErMin= 2 ErrMin= 9.47D-03
 ErrMax= 9.47D-03  0.00D+00 EMaxC= 1.00D+00 BMatC= 1.86D-02 BMatP= 2.72D-01
 IDIUse=1 WtCom= 1.00D+00 WtEn= 0.00D+00
 Coeff-Com:  0.107D+00 0.893D+00
 Coeff:      0.107D+00 0.893D+00
 Gap=     0.370 Goal=     0.100 Shift=    0.000
 T= 1441. Gap= 0.364 NK=0 IS=   33 IE=  200 IFin=   32
          NO(<0.9)=   0  NV(>0.1)=   0     32.00e < EF      0.00e >EF  Err=0.0D+00
 GapD=    0.370 DampG=1.000 DampE=1.000 DampFc=1.0000 IDamp=-1.
 RMSDP=1.31D-03 MaxDP=3.39D-02 DE=-1.29D-01 OVMax= 1.09D-01

 Cycle   3  Pass 1  IDiag  1:
 E= -314.514700019407     Delta-E=       -0.179521607795 Rises=F Damp=F
 DIIS: error= 5.73D-03 at cycle   3 NSaved=   3.
 NSaved= 3 IEnMin= 3 EnMin= -314.514700019407     IErMin= 3 ErrMin= 5.73D-03
 ErrMax= 5.73D-03  0.00D+00 EMaxC= 1.00D+00 BMatC= 4.21D-03 BMatP= 1.86D-02
 IDIUse=1 WtCom= 1.00D+00 WtEn= 0.00D+00
 Coeff-Com: -0.434D-02 0.296D+00 0.708D+00
 Coeff:     -0.434D-02 0.296D+00 0.708D+00
 Gap=     0.364 Goal=     0.100 Shift=    0.000
 T= 1161. Gap= 0.364 NK=0 IS=   33 IE=  200 IFin=   32
          NO(<0.9)=   0  NV(>0.1)=   0     32.00e < EF      0.00e >EF  Err=0.0D+00
 GapD=    0.364 DampG=1.000 DampE=1.000 DampFc=1.0000 IDamp=-1.
 RMSDP=4.89D-04 MaxDP=7.44D-03 DE=-1.80D-01 OVMax= 1.44D-02

 Cycle   4  Pass 1  IDiag  1:
 E= -314.518576578097     Delta-E=       -0.003876558690 Rises=F Damp=F
 DIIS: error= 1.12D-03 at cycle   4 NSaved=   4.
 NSaved= 4 IEnMin= 4 EnMin= -314.518576578097     IErMin= 4 ErrMin= 1.12D-03
 ErrMax= 1.12D-03  0.00D+00 EMaxC= 1.00D+00 BMatC= 1.77D-04 BMatP= 4.21D-03
 IDIUse=1 WtCom= 1.00D+00 WtEn= 0.00D+00
 Coeff-Com: -0.698D-02 0.252D-01 0.193D+00 0.788D+00
 Coeff:     -0.698D-02 0.252D-01 0.193D+00 0.788D+00
 Gap=     0.364 Goal=     0.100 Shift=    0.000
 T=  472. Gap= 0.364 NK=0 IS=   33 IE=  200 IFin=   32
          NO(<0.9)=   0  NV(>0.1)=   0     32.00e < EF      0.00e >EF  Err=0.0D+00
 GapD=    0.364 DampG=1.000 DampE=1.000 DampFc=1.0000 IDamp=-1.
 RMSDP=1.02D-04 MaxDP=1.52D-03 DE=-3.88D-03 OVMax= 2.95D-03

 Cycle   5  Pass 1  IDiag  1:
 E= -314.518745523834     Delta-E=       -0.000168945738 Rises=F Damp=F
 DIIS: error= 2.49D-04 at cycle   5 NSaved=   5.
 NSaved= 5 IEnMin= 5 EnMin= -314.518745523834     IErMin= 5 ErrMin= 2.49D-04
 ErrMax= 2.49D-04  0.00D+00 EMaxC= 1.00D+00 BMatC= 1.21D-05 BMatP= 1.77D-04
 IDIUse=1 WtCom= 1.00D+00 WtEn= 0.00D+00
 Coeff-Com: -0.285D-02 0.591D-02 0.720D-01 0.351D+00 0.574D+00
 Coeff:     -0.285D-02 0.591D-02 0.720D-01 0.351D+00 0.574D+00
 Gap=     0.364 Goal=     0.100 Shift=    0.000
 RMSDP=1.90D-05 MaxDP=5.54D-04 DE=-1.69D-04 OVMax= 6.71D-04

 Cycle   6  Pass 1  IDiag  1:
 E= -314.518756372488     Delta-E=       -0.000010848654 Rises=F Damp=F
 DIIS: error= 6.45D-05 at cycle   6 NSaved=   6.
 NSaved= 6 IEnMin= 6 EnMin= -314.518756372488     IErMin= 6 ErrMin= 6.45D-05
 ErrMax= 6.45D-05  0.00D+00 EMaxC= 1.00D+00 BMatC= 1.04D-06 BMatP= 1.21D-05
 IDIUse=1 WtCom= 1.00D+00 WtEn= 0.00D+00
 Coeff-Com: -0.639D-03 0.340D-03 0.159D-01 0.951D-01 0.273D+00 0.617D+00
 Coeff:     -0.639D-03 0.340D-03 0.159D-01 0.951D-01 0.273D+00 0.617D+00
 Gap=     0.364 Goal=     0.100 Shift=    0.000
 RMSDP=5.33D-06 MaxDP=1.08D-04 DE=-1.08D-05 OVMax= 1.79D-04

 Cycle   7  Pass 1  IDiag  1:
 E= -314.518757397722     Delta-E=       -0.000001025233 Rises=F Damp=F
 DIIS: error= 3.72D-06 at cycle   7 NSaved=   7.
 NSaved= 7 IEnMin= 7 EnMin= -314.518757397722     IErMin= 7 ErrMin= 3.72D-06
 ErrMax= 3.72D-06  0.00D+00 EMaxC= 1.00D+00 BMatC= 3.93D-09 BMatP= 1.04D-06
 IDIUse=1 WtCom= 1.00D+00 WtEn= 0.00D+00
 Coeff-Com:  0.580D-04-0.230D-03-0.812D-03-0.167D-02 0.956D-02 0.700D-01
 Coeff-Com:  0.923D+00
 Coeff:      0.580D-04-0.230D-03-0.812D-03-0.167D-02 0.956D-02 0.700D-01
 Coeff:      0.923D+00
 Gap=     0.364 Goal=     0.100 Shift=    0.000
 RMSDP=4.97D-07 MaxDP=7.73D-06 DE=-1.03D-06 OVMax= 1.35D-05

 Cycle   8  Pass 1  IDiag  1:
 E= -314.518757401978     Delta-E=       -0.000000004256 Rises=F Damp=F
 DIIS: error= 6.67D-07 at cycle   8 NSaved=   8.
 NSaved= 8 IEnMin= 8 EnMin= -314.518757401978     IErMin= 8 ErrMin= 6.67D-07
 ErrMax= 6.67D-07  0.00D+00 EMaxC= 1.00D+00 BMatC= 1.29D-10 BMatP= 3.93D-09
 IDIUse=1 WtCom= 1.00D+00 WtEn= 0.00D+00
 Coeff-Com:  0.221D-04-0.623D-04-0.387D-03-0.145D-02-0.446D-03 0.104D-01
 Coeff-Com:  0.232D+00 0.759D+00
 Coeff:      0.221D-04-0.623D-04-0.387D-03-0.145D-02-0.446D-03 0.104D-01
 Coeff:      0.232D+00 0.759D+00
 Gap=     0.364 Goal=     0.100 Shift=    0.000
 RMSDP=8.65D-08 MaxDP=2.35D-06 DE=-4.26D-09 OVMax= 3.32D-06

 Cycle   9  Pass 1  IDiag  1:
 E= -314.518757402084     Delta-E=       -0.000000000106 Rises=F Damp=F
 DIIS: error= 3.84D-07 at cycle   9 NSaved=   9.
 NSaved= 9 IEnMin= 9 EnMin= -314.518757402084     IErMin= 9 ErrMin= 3.84D-07
 ErrMax= 3.84D-07  0.00D+00 EMaxC= 1.00D+00 BMatC= 3.76D-11 BMatP= 1.29D-10
 IDIUse=1 WtCom= 1.00D+00 WtEn= 0.00D+00
 Coeff-Com:  0.695D-05-0.157D-04-0.139D-03-0.594D-03-0.792D-03 0.795D-03
 Coeff-Com:  0.558D-01 0.377D+00 0.568D+00
 Coeff:      0.695D-05-0.157D-04-0.139D-03-0.594D-03-0.792D-03 0.795D-03
 Coeff:      0.558D-01 0.377D+00 0.568D+00
 Gap=     0.364 Goal=     0.100 Shift=    0.000
 RMSDP=2.51D-08 MaxDP=7.97D-07 DE=-1.06D-10 OVMax= 1.00D-06

 Cycle  10  Pass 1  IDiag  1:
 E= -314.518757402109     Delta-E=       -0.000000000025 Rises=F Damp=F
 DIIS: error= 3.31D-08 at cycle  10 NSaved=  10.
 NSaved=10 IEnMin=10 EnMin= -314.518757402109     IErMin=10 ErrMin= 3.31D-08
 ErrMax= 3.31D-08  0.00D+00 EMaxC= 1.00D+00 BMatC= 3.87D-13 BMatP= 3.76D-11
 IDIUse=1 WtCom= 1.00D+00 WtEn= 0.00D+00
 Coeff-Com:  0.297D-06-0.318D-06-0.115D-04-0.531D-04-0.128D-03-0.165D-03
 Coeff-Com:  0.162D-02 0.513D-01 0.136D+00 0.812D+00
 Coeff:      0.297D-06-0.318D-06-0.115D-04-0.531D-04-0.128D-03-0.165D-03
 Coeff:      0.162D-02 0.513D-01 0.136D+00 0.812D+00
 Gap=     0.364 Goal=     0.100 Shift=    0.000
 RMSDP=4.06D-09 MaxDP=7.32D-08 DE=-2.46D-11 OVMax= 1.30D-07

 SCF Done:  E(RB3LYP) =  -314.518757402     A.U. after   10 cycles
            NFock= 10  Conv=0.41D-08     -V/T= 2.0103
 KE= 3.112996831479D+02 PE=-1.537995291588D+03 EE= 5.063839845182D+02
 Leave Link  502 at Wed Apr 20 15:07:19 2022, MaxMem=  2621440000 cpu:       318.5
 (Enter /mnt/opt/groups/app-gaussian//g09/l601.exe)
 Copying SCF densities to generalized density rwf, IOpCl= 0 IROHF=0.

 **********************************************************************

            Population analysis using the SCF density.

 **********************************************************************

 Orbital symmetries:
       Occupied  (BU) (AG) (AU) (AG) (BG) (BU) (AU) (AG) (AG) (AU)
                 (BU) (AG) (BG) (BU) (AU) (AG) (AG) (BU) (BG) (AU)
                 (BU) (BU) (AG) (AU) (BG) (AG) (BG) (AG) (BG) (BU)
                 (BU) (AU)
       Virtual   (AG) (BU) (AG) (AU) (BU) (BG) (BU) (AG) (BG) (BU)
                 (AU) (AG) (BU) (AU) (AG) (BG) (AU) (AG) (BU) (AG)
                 (BG) (AU) (BG) (BU) (AG) (BG) (BU) (AU) (BU) (BG)
                 (AG) (AU) (AG) (BU) (AG) (AU) (BU) (BG) (AG) (AU)
                 (BG) (BU) (BU) (AU) (BG) (AG) (BU) (AG) (BU) (BG)
                 (AG) (BU) (AU) (BG) (AG) (AU) (BU) (BG) (AG) (AG)
                 (AU) (BU) (AG) (BU) (AU) (BG) (AG) (BU) (AU) (BG)
                 (AG) (AU) (AG) (BU) (BG) (AU) (BU) (BG) (AU) (BG)
                 (BU) (AG) (AG) (BU) (AU) (AG) (AU) (BG) (BU) (BG)
                 (AU) (AG) (AG) (BU) (AG) (BU) (BG) (AU) (AG) (BU)
                 (AU) (BG) (AG) (AU) (BU) (AG) (BG) (BU) (AU) (BU)
                 (AG) (BG) (BU) (AG) (AU) (BU) (BG) (BG) (AU) (AG)
                 (BU) (BG) (BG) (AG) (BU) (AU) (AG) (BG) (BU) (AU)
                 (AG) (BG) (BU) (AU) (AU) (BU) (AG) (BG) (AU) (AG)
                 (BG) (AU) (BU) (AG) (AG) (AU) (BU) (BG) (BU) (AG)
                 (AG) (AU) (BU) (AG) (BG) (BU) (BG) (AU) (BU) (AG)
                 (AG) (AU) (BU) (AG) (BU) (BG) (AG) (AU)
 The electronic state is 1-AG.
 Alpha  occ. eigenvalues --  -10.17357 -10.17357 -10.17326 -10.17326 -10.17268
 Alpha  occ. eigenvalues --  -10.17265 -10.17264 -10.17262  -0.80844  -0.76244
 Alpha  occ. eigenvalues --   -0.75825  -0.66870  -0.66467  -0.58907  -0.55760
 Alpha  occ. eigenvalues --   -0.53206  -0.47053  -0.45592  -0.44609  -0.41022
 Alpha  occ. eigenvalues --   -0.40859  -0.39261  -0.37783  -0.37547  -0.34970
 Alpha  occ. eigenvalues --   -0.34196  -0.31939  -0.31756  -0.31101  -0.29840
 Alpha  occ. eigenvalues --   -0.28967  -0.28689
 Alpha virt. eigenvalues --    0.07686   0.09671   0.10643   0.10798   0.12125
 Alpha virt. eigenvalues --    0.15321   0.15355   0.15805   0.17295   0.17522
 Alpha virt. eigenvalues --    0.17716   0.19227   0.21417   0.21643   0.22149
 Alpha virt. eigenvalues --    0.22299   0.25210   0.25358   0.25582   0.27349
 Alpha virt. eigenvalues --    0.28103   0.31038   0.32986   0.36995   0.48502
 Alpha virt. eigenvalues --    0.50934   0.52449   0.55535   0.55681   0.56711
 Alpha virt. eigenvalues --    0.57281   0.60447   0.61994   0.63533   0.66352
 Alpha virt. eigenvalues --    0.66635   0.68201   0.70580   0.73415   0.73587
 Alpha virt. eigenvalues --    0.74291   0.74434   0.75516   0.77375   0.79555
 Alpha virt. eigenvalues --    0.81128   0.84927   0.86375   0.86587   0.86592
 Alpha virt. eigenvalues --    0.88679   0.88861   0.90765   0.91239   0.92841
 Alpha virt. eigenvalues --    0.94136   0.94735   0.95316   0.95864   0.96340
 Alpha virt. eigenvalues --    0.97118   0.98203   1.03022   1.08241   1.13732
 Alpha virt. eigenvalues --    1.22179   1.25198   1.26620   1.29179   1.46710
 Alpha virt. eigenvalues --    1.47848   1.49851   1.51535   1.51791   1.57772
 Alpha virt. eigenvalues --    1.59577   1.62290   1.65654   1.74263   1.75451
 Alpha virt. eigenvalues --    1.75774   1.76015   1.79966   1.80216   1.81970
 Alpha virt. eigenvalues --    1.84760   1.87219   1.87327   1.88097   1.89838
 Alpha virt. eigenvalues --    1.93083   1.93654   1.96200   1.97974   2.05271
 Alpha virt. eigenvalues --    2.08501   2.08891   2.09542   2.13440   2.16409
 Alpha virt. eigenvalues --    2.20270   2.21765   2.23445   2.24239   2.25898
 Alpha virt. eigenvalues --    2.26007   2.27535   2.28241   2.29806   2.31675
 Alpha virt. eigenvalues --    2.32235   2.33751   2.38994   2.40197   2.40227
 Alpha virt. eigenvalues --    2.41272   2.44890   2.45812   2.48850   2.51332
 Alpha virt. eigenvalues --    2.52241   2.52321   2.62614   2.65066   2.65694
 Alpha virt. eigenvalues --    2.65895   2.67867   2.69375   2.71736   2.71801
 Alpha virt. eigenvalues --    2.76415   2.77244   2.79235   2.79719   2.81363
 Alpha virt. eigenvalues --    2.84190   2.86373   2.87533   2.87760   2.91401
 Alpha virt. eigenvalues --    2.93587   2.97371   2.97961   2.98634   3.22578
 Alpha virt. eigenvalues --    3.27257   3.29395   3.32276   3.32638   3.32913
 Alpha virt. eigenvalues --    3.36540   3.39280   3.42974   3.43273   3.49939
 Alpha virt. eigenvalues --    3.50355   3.51482   3.53315   3.55566   3.59598
 Alpha virt. eigenvalues --    4.19843   4.29572   4.44006   4.59368   4.64484
 Alpha virt. eigenvalues --    4.66198   4.77252   4.79512
          Condensed to atoms (all electrons):
               1          2          3          4          5          6
     1  C    4.904041   0.371069   0.000619  -0.039933   0.000842   0.000619
     2  C    0.371069   4.918710   0.001702   0.367642   0.000619  -0.033914
     3  C    0.000619   0.001702   4.918710  -0.003014   0.371069  -0.047990
     4  C   -0.039933   0.367642  -0.003014   4.926859  -0.039933   0.367642
     5  C    0.000842   0.000619   0.371069  -0.039933   4.904041   0.371069
     6  C    0.000619  -0.033914  -0.047990   0.367642   0.371069   4.918710
     7  H    0.379756  -0.038459  -0.000131  -0.002068  -0.000010  -0.000042
     8  H   -0.037011   0.388074   0.000047  -0.049420   0.000277  -0.013630
     9  H   -0.008402  -0.042440   0.001781   0.386670  -0.008402  -0.042440
    10  H    0.000277   0.000047   0.388074   0.001264  -0.037011  -0.002086
    11  H   -0.000010  -0.000042  -0.035959  -0.002068   0.379756  -0.038459
    12  H    0.379756  -0.035959  -0.000042   0.004955  -0.000010  -0.000131
    13  H   -0.033543   0.375840  -0.000020  -0.034060  -0.000102   0.003642
    14  H   -0.000102  -0.000020   0.375840   0.000025  -0.033543   0.005014
    15  H    0.004441  -0.034262  -0.000108   0.378285   0.004441  -0.034262
    16  H   -0.000010  -0.000131  -0.038459   0.004955   0.379756  -0.035959
    17  H   -0.000102   0.003642   0.005014  -0.034060  -0.033543   0.375840
    18  H    0.000277  -0.013630  -0.002086  -0.049420  -0.037011   0.388074
    19  C    0.371069  -0.047990  -0.033914  -0.003014   0.000619   0.001702
    20  H   -0.037011  -0.002086  -0.013630   0.001264   0.000277   0.000047
    21  H   -0.033543   0.005014   0.003642   0.000025  -0.000102  -0.000020
    22  C   -0.039933  -0.003014   0.367642  -0.004357  -0.039933  -0.003014
    23  H   -0.008402   0.001781  -0.042440  -0.000731  -0.008402   0.001781
    24  H    0.004441  -0.000108  -0.034262   0.000061   0.004441  -0.000108
               7          8          9         10         11         12
     1  C    0.379756  -0.037011  -0.008402   0.000277  -0.000010   0.379756
     2  C   -0.038459   0.388074  -0.042440   0.000047  -0.000042  -0.035959
     3  C   -0.000131   0.000047   0.001781   0.388074  -0.035959  -0.000042
     4  C   -0.002068  -0.049420   0.386670   0.001264  -0.002068   0.004955
     5  C   -0.000010   0.000277  -0.008402  -0.037011   0.379756  -0.000010
     6  C   -0.000042  -0.013630  -0.042440  -0.002086  -0.038459  -0.000131
     7  H    0.654174   0.005923   0.001394  -0.000056  -0.000001  -0.039554
     8  H    0.005923   0.646180   0.004959  -0.000006   0.000000  -0.009761
     9  H    0.001394   0.004959   0.636896   0.000816   0.001394   0.000166
    10  H   -0.000056  -0.000006   0.000816   0.646180  -0.009761   0.000000
    11  H   -0.000001   0.000000   0.001394  -0.009761   0.654174   0.000000
    12  H   -0.039554  -0.009761   0.000166   0.000000   0.000000   0.654174
    13  H   -0.009917  -0.038464   0.002721   0.000002   0.000003   0.000732
    14  H    0.000004   0.000002  -0.000070  -0.038464   0.000732   0.000003
    15  H    0.000024   0.002784  -0.037472  -0.000033   0.000024  -0.000177
    16  H    0.000000  -0.000056   0.000166   0.005923  -0.039554  -0.000001
    17  H    0.000003   0.000547   0.002721  -0.000057  -0.009917   0.000004
    18  H    0.000000   0.009049   0.004959  -0.000210   0.005923  -0.000056
    19  C   -0.035959  -0.002086   0.001781  -0.013630  -0.000131  -0.038459
    20  H   -0.009761  -0.000210   0.000816   0.009049  -0.000056   0.005923
    21  H    0.000732  -0.000057  -0.000070   0.000547   0.000004  -0.009917
    22  C    0.004955   0.001264  -0.000731  -0.049420   0.004955  -0.002068
    23  H    0.000166   0.000816  -0.000018   0.004959   0.000166   0.001394
    24  H   -0.000177  -0.000033   0.000016   0.002784  -0.000177   0.000024
              13         14         15         16         17         18
     1  C   -0.033543  -0.000102   0.004441  -0.000010  -0.000102   0.000277
     2  C    0.375840  -0.000020  -0.034262  -0.000131   0.003642  -0.013630
     3  C   -0.000020   0.375840  -0.000108  -0.038459   0.005014  -0.002086
     4  C   -0.034060   0.000025   0.378285   0.004955  -0.034060  -0.049420
     5  C   -0.000102  -0.033543   0.004441   0.379756  -0.033543  -0.037011
     6  C    0.003642   0.005014  -0.034262  -0.035959   0.375840   0.388074
     7  H   -0.009917   0.000004   0.000024   0.000000   0.000003   0.000000
     8  H   -0.038464   0.000002   0.002784  -0.000056   0.000547   0.009049
     9  H    0.002721  -0.000070  -0.037472   0.000166   0.002721   0.004959
    10  H    0.000002  -0.038464  -0.000033   0.005923  -0.000057  -0.000210
    11  H    0.000003   0.000732   0.000024  -0.039554  -0.009917   0.005923
    12  H    0.000732   0.000003  -0.000177  -0.000001   0.000004  -0.000056
    13  H    0.650825   0.000000  -0.011542   0.000004  -0.000346   0.000547
    14  H    0.000000   0.650825  -0.000003  -0.009917  -0.000159  -0.000057
    15  H   -0.011542  -0.000003   0.646182  -0.000177  -0.011542   0.002784
    16  H    0.000004  -0.009917  -0.000177   0.654174   0.000732  -0.009761
    17  H   -0.000346  -0.000159  -0.011542   0.000732   0.650825  -0.038464
    18  H    0.000547  -0.000057   0.002784  -0.009761  -0.038464   0.646180
    19  C    0.005014   0.003642  -0.000108  -0.000042  -0.000020   0.000047
    20  H   -0.000057   0.000547  -0.000033   0.000000   0.000002  -0.000006
    21  H   -0.000159  -0.000346  -0.000003   0.000003   0.000000   0.000002
    22  C    0.000025  -0.034060   0.000061  -0.002068   0.000025   0.001264
    23  H   -0.000070   0.002721   0.000016   0.001394  -0.000070   0.000816
    24  H   -0.000003  -0.011542   0.000001   0.000024  -0.000003  -0.000033
              19         20         21         22         23         24
     1  C    0.371069  -0.037011  -0.033543  -0.039933  -0.008402   0.004441
     2  C   -0.047990  -0.002086   0.005014  -0.003014   0.001781  -0.000108
     3  C   -0.033914  -0.013630   0.003642   0.367642  -0.042440  -0.034262
     4  C   -0.003014   0.001264   0.000025  -0.004357  -0.000731   0.000061
     5  C    0.000619   0.000277  -0.000102  -0.039933  -0.008402   0.004441
     6  C    0.001702   0.000047  -0.000020  -0.003014   0.001781  -0.000108
     7  H   -0.035959  -0.009761   0.000732   0.004955   0.000166  -0.000177
     8  H   -0.002086  -0.000210  -0.000057   0.001264   0.000816  -0.000033
     9  H    0.001781   0.000816  -0.000070  -0.000731  -0.000018   0.000016
    10  H   -0.013630   0.009049   0.000547  -0.049420   0.004959   0.002784
    11  H   -0.000131  -0.000056   0.000004   0.004955   0.000166  -0.000177
    12  H   -0.038459   0.005923  -0.009917  -0.002068   0.001394   0.000024
    13  H    0.005014  -0.000057  -0.000159   0.000025  -0.000070  -0.000003
    14  H    0.003642   0.000547  -0.000346  -0.034060   0.002721  -0.011542
    15  H   -0.000108  -0.000033  -0.000003   0.000061   0.000016   0.000001
    16  H   -0.000042   0.000000   0.000003  -0.002068   0.001394   0.000024
    17  H   -0.000020   0.000002   0.000000   0.000025  -0.000070  -0.000003
    18  H    0.000047  -0.000006   0.000002   0.001264   0.000816  -0.000033
    19  C    4.918710   0.388074   0.375840   0.367642  -0.042440  -0.034262
    20  H    0.388074   0.646180  -0.038464  -0.049420   0.004959   0.002784
    21  H    0.375840  -0.038464   0.650825  -0.034060   0.002721  -0.011542
    22  C    0.367642  -0.049420  -0.034060   4.926859   0.386670   0.378285
    23  H   -0.042440   0.004959   0.002721   0.386670   0.636896  -0.037472
    24  H   -0.034262   0.002784  -0.011542   0.378285  -0.037472   0.646182
 Mulliken charges:
               1
     1  C   -0.179205
     2  C   -0.182086
     3  C   -0.182086
     4  C   -0.177570
     5  C   -0.179205
     6  C   -0.182086
     7  H    0.089004
     8  H    0.090808
     9  H    0.092790
    10  H    0.090808
    11  H    0.089004
    12  H    0.089004
    13  H    0.088926
    14  H    0.088926
    15  H    0.090679
    16  H    0.089004
    17  H    0.088926
    18  H    0.090808
    19  C   -0.182086
    20  H    0.090808
    21  H    0.088926
    22  C   -0.177570
    23  H    0.092790
    24  H    0.090679
 Sum of Mulliken charges =   0.00000
 Mulliken charges with hydrogens summed into heavy atoms:
               1
     1  C   -0.001197
     2  C   -0.002351
     3  C   -0.002351
     4  C    0.005898
     5  C   -0.001197
     6  C   -0.002351
    19  C   -0.002351
    22  C    0.005898
 Electronic spatial extent (au):  <R**2>=           1099.4425
 Charge=              0.0000 electrons
 Dipole moment (field-independent basis, Debye):
    X=              0.0000    Y=              0.0000    Z=              0.0000  Tot=              0.0000
 Quadrupole moment (field-independent basis, Debye-Ang):
   XX=            -52.6387   YY=            -52.8730   ZZ=            -53.3264
   XY=             -0.2440   XZ=              0.0000   YZ=              0.0000
 Traceless Quadrupole moment (field-independent basis, Debye-Ang):
   XX=              0.3073   YY=              0.0730   ZZ=             -0.3803
   XY=             -0.2440   XZ=              0.0000   YZ=              0.0000
 Octapole moment (field-independent basis, Debye-Ang**2):
  XXX=              0.0000  YYY=              0.0000  ZZZ=              0.0000  XYY=              0.0000
  XXY=              0.0000  XXZ=              0.0000  XZZ=              0.0000  YZZ=              0.0000
  YYZ=              0.0000  XYZ=              0.0000
 Hexadecapole moment (field-independent basis, Debye-Ang**3):
 XXXX=           -177.5320 YYYY=           -574.0063 ZZZZ=           -770.8921 XXXY=             49.7699
 XXXZ=              0.0000 YYYX=             39.4128 YYYZ=              0.0000 ZZZX=              0.0000
 ZZZY=              0.0000 XXYY=           -124.6951 XXZZ=           -154.6279 YYZZ=           -222.1268
 XXYZ=              0.0000 YYXZ=              0.0000 ZZXY=             13.0200
 N-N= 4.057928665197D+02 E-N=-1.537995288534D+03  KE= 3.112996831479D+02
 Symmetry AG   KE= 1.116611696615D+02
 Symmetry BG   KE= 4.392158372360D+01
 Symmetry AU   KE= 7.603152978074D+01
 Symmetry BU   KE= 7.968539998203D+01
 No NMR shielding tensors so no spin-rotation constants.
 Leave Link  601 at Wed Apr 20 15:07:19 2022, MaxMem=  2621440000 cpu:         4.2
 (Enter /mnt/opt/groups/app-gaussian//g09/l701.exe)
 Compute integral first derivatives.
 ... and contract with generalized density number  0.
 R6Disp: Adding Grimme-D3 dispersion energy 1st derivatives to the gradient.
 Leave Link  701 at Wed Apr 20 15:07:20 2022, MaxMem=  2621440000 cpu:        13.0
 (Enter /mnt/opt/groups/app-gaussian//g09/l702.exe)
 L702 exits ... SP integral derivatives will be done elsewhere.
 Leave Link  702 at Wed Apr 20 15:07:20 2022, MaxMem=  2621440000 cpu:         0.3
 (Enter /mnt/opt/groups/app-gaussian//g09/l703.exe)
 Compute integral first derivatives, UseDBF=F ICtDFT=           0.
 Integral derivatives from FoFJK, PRISM(SPDF).
 Calling FoFJK, ICntrl=      2127 FMM=F ISym2X=1 I1Cent= 0 IOpClX= 0 NMat=1 NMatS=1 NMatT=0.
 FoFJK:  IHMeth= 1 ICntrl=    2127 DoSepK=F KAlg= 0 I1Cent=   0 FoldK=F
 IRaf=         0 NMat=   1 IRICut=       1 DoRegI=T DoRafI=F ISym2E= 1.
 FoFCou: FMM=F IPFlag=           0 FMFlag=      100000 FMFlg1=         800
         NFxFlg=           0 DoJE=F BraDBF=F KetDBF=F FulRan=T
         wScrn=  0.000000 ICntrl=    2127 IOpCl=  0 I1Cent=           0 NGrid=           0
         NMat0=    1 NMatS0=      1 NMatT0=    0 NMatD0=    1 NMtDS0=    0 NMtDT0=    0
 Petite list used in FoFCou.
 Leave Link  703 at Wed Apr 20 15:07:21 2022, MaxMem=  2621440000 cpu:        24.2
 (Enter /mnt/opt/groups/app-gaussian//g09/l716.exe)
 Dipole        = 1.77635690D-15 8.88178404D-15 2.22044548D-15
 ***** Axes restored to original set *****
 -------------------------------------------------------------------
 Center     Atomic                   Forces (Hartrees/Bohr)
 Number     Number              X              Y              Z
 -------------------------------------------------------------------
      1        6           0.000000000    0.000000000   -0.000092808
      2        6           0.000054202   -0.000134150   -0.000194166
      3        6          -0.000054202    0.000134150    0.000194166
      4        6          -0.000005228   -0.000304572    0.000000000
      5        6           0.000000000    0.000000000    0.000092808
      6        6           0.000054202   -0.000134150    0.000194166
      7        1          -0.000081283    0.000036255   -0.000096895
      8        1          -0.000004520   -0.000185797    0.000040208
      9        1           0.000160172   -0.000334367    0.000000000
     10        1           0.000004520    0.000185797   -0.000040208
     11        1          -0.000081283    0.000036255    0.000096895
     12        1           0.000081283   -0.000036255   -0.000096895
     13        1           0.000075346    0.000008405   -0.000011105
     14        1          -0.000075346   -0.000008405    0.000011105
     15        1          -0.000027517   -0.000109309    0.000000000
     16        1           0.000081283   -0.000036255    0.000096895
     17        1           0.000075346    0.000008405    0.000011105
     18        1          -0.000004520   -0.000185797   -0.000040208
     19        6          -0.000054202    0.000134150   -0.000194166
     20        1           0.000004520    0.000185797    0.000040208
     21        1          -0.000075346   -0.000008405   -0.000011105
     22        6           0.000005228    0.000304572    0.000000000
     23        1          -0.000160172    0.000334367    0.000000000
     24        1           0.000027517    0.000109309    0.000000000
 -------------------------------------------------------------------
 Cartesian Forces:  Max     0.000334367 RMS     0.000116370
 Leave Link  716 at Wed Apr 20 15:07:21 2022, MaxMem=  2621440000 cpu:         0.5
 (Enter /mnt/opt/groups/app-gaussian//g09/l103.exe)

 GradGradGradGradGradGradGradGradGradGradGradGradGradGradGradGradGradGrad
 Berny optimization.
 FormGI is forming the generalized inverse of G from B-inverse, IUseBI=4.
 Internal  Forces:  Max     0.000661807 RMS     0.000149131
 Search for a local minimum.
 Step number   1 out of a maximum of  144
 All quantities printed in internal units (Hartrees-Bohrs-Radians)
 RMS Force = .14913D-03 SwitMx=.10000D-02 MixMth= 2
 Mixed Optimization -- En-DIIS/RFO-DIIS
 Second derivative matrix not updated -- first step.
 ITU=  0
     Eigenvalues ---    0.00230   0.00230   0.00483   0.00666   0.00687
     Eigenvalues ---    0.01518   0.01758   0.02886   0.02888   0.02995
     Eigenvalues ---    0.03102   0.03814   0.04325   0.04473   0.04513
     Eigenvalues ---    0.04586   0.04614   0.04699   0.05078   0.05545
     Eigenvalues ---    0.05937   0.07182   0.07534   0.07723   0.08496
     Eigenvalues ---    0.08507   0.09260   0.09260   0.09261   0.09261
     Eigenvalues ---    0.09265   0.09265   0.12501   0.12579   0.12884
     Eigenvalues ---    0.12921   0.12946   0.14223   0.16198   0.21339
     Eigenvalues ---    0.21908   0.21968   0.26169   0.26486   0.27480
     Eigenvalues ---    0.27480   0.27676   0.28073   0.28217   0.28217
     Eigenvalues ---    0.33905   0.33905   0.33905   0.33905   0.34024
     Eigenvalues ---    0.34024   0.34024   0.34024   0.34038   0.34038
     Eigenvalues ---    0.34038   0.34038   0.34038   0.34038   0.34196
     Eigenvalues ---    0.34196
 RFO step:  Lambda=-7.96818621D-05 EMin= 2.30000000D-03
 Linear search not attempted -- first point.
 Iteration  1 RMS(Cart)=  0.00915551 RMS(Int)=  0.00003406
 Iteration  2 RMS(Cart)=  0.00003631 RMS(Int)=  0.00001030
 Iteration  3 RMS(Cart)=  0.00000000 RMS(Int)=  0.00001030
 ITry= 1 IFail=0 DXMaxC= 4.27D-02 DCOld= 1.00D+10 DXMaxT= 3.00D-01 DXLimC= 3.00D+00 Rises=F
 ClnCor:  largest displacement from symmetrization is 4.78D-12 for atom    24.
 Variable       Old X    -DE/DX   Delta X   Delta X   Delta X     New X
                                 (Linear)    (Quad)   (Total)
    R1        2.91667  -0.00066   0.00000  -0.00234  -0.00234   2.91432
    R2        2.07490   0.00001   0.00000   0.00002   0.00002   2.07492
    R3        2.07490   0.00001   0.00000   0.00002   0.00002   2.07492
    R4        2.91667  -0.00066   0.00000  -0.00234  -0.00234   2.91432
    R5        2.93289  -0.00031   0.00000  -0.00114  -0.00114   2.93175
    R6        2.07290  -0.00006   0.00000  -0.00017  -0.00017   2.07274
    R7        2.07266  -0.00002   0.00000  -0.00007  -0.00007   2.07259
    R8        2.91667  -0.00066   0.00000  -0.00234  -0.00234   2.91432
    R9        2.07290  -0.00006   0.00000  -0.00017  -0.00017   2.07274
   R10        2.07266  -0.00002   0.00000  -0.00007  -0.00007   2.07259
   R11        2.93289  -0.00031   0.00000  -0.00114  -0.00114   2.93175
   R12        2.93289  -0.00031   0.00000  -0.00114  -0.00114   2.93175
   R13        2.07265   0.00012   0.00000   0.00035   0.00035   2.07300
   R14        2.07001  -0.00008   0.00000  -0.00024  -0.00024   2.06977
   R15        2.91667  -0.00066   0.00000  -0.00234  -0.00234   2.91432
   R16        2.07490   0.00001   0.00000   0.00002   0.00002   2.07492
   R17        2.07490   0.00001   0.00000   0.00002   0.00002   2.07492
   R18        2.07266  -0.00002   0.00000  -0.00007  -0.00007   2.07259
   R19        2.07290  -0.00006   0.00000  -0.00017  -0.00017   2.07274
   R20        2.07290  -0.00006   0.00000  -0.00017  -0.00017   2.07274
   R21        2.07266  -0.00002   0.00000  -0.00007  -0.00007   2.07259
   R22        2.93289  -0.00031   0.00000  -0.00114  -0.00114   2.93175
   R23        2.07265   0.00012   0.00000   0.00035   0.00035   2.07300
   R24        2.07001  -0.00008   0.00000  -0.00024  -0.00024   2.06977
    A1        1.90445   0.00002   0.00000   0.00084   0.00085   1.90530
    A2        1.86880   0.00005   0.00000   0.00141   0.00140   1.87020
    A3        2.06677  -0.00015   0.00000  -0.00601  -0.00603   2.06074
    A4        1.83791   0.00005   0.00000   0.00243   0.00243   1.84033
    A5        1.86880   0.00005   0.00000   0.00141   0.00140   1.87020
    A6        1.90445   0.00002   0.00000   0.00084   0.00085   1.90530
    A7        2.06444  -0.00007   0.00000  -0.00450  -0.00449   2.05994
    A8        1.90019   0.00002   0.00000  -0.00046  -0.00047   1.89972
    A9        1.86471  -0.00008   0.00000   0.00145   0.00145   1.86616
   A10        1.88245   0.00005   0.00000   0.00106   0.00105   1.88350
   A11        1.90736   0.00008   0.00000   0.00195   0.00195   1.90931
   A12        1.83114   0.00001   0.00000   0.00112   0.00112   1.83226
   A13        1.90019   0.00002   0.00000  -0.00046  -0.00047   1.89972
   A14        1.86471  -0.00008   0.00000   0.00145   0.00145   1.86616
   A15        2.06444  -0.00007   0.00000  -0.00450  -0.00449   2.05994
   A16        1.83114   0.00001   0.00000   0.00112   0.00112   1.83226
   A17        1.88245   0.00005   0.00000   0.00106   0.00105   1.88350
   A18        1.90736   0.00008   0.00000   0.00195   0.00195   1.90931
   A19        1.98375  -0.00002   0.00000  -0.00031  -0.00037   1.98338
   A20        1.93135   0.00005   0.00000  -0.00174  -0.00172   1.92963
   A21        1.88622  -0.00007   0.00000   0.00129   0.00131   1.88753
   A22        1.93135   0.00005   0.00000  -0.00174  -0.00172   1.92963
   A23        1.88622  -0.00007   0.00000   0.00129   0.00131   1.88753
   A24        1.83795   0.00007   0.00000   0.00153   0.00152   1.83947
   A25        2.06677  -0.00015   0.00000  -0.00601  -0.00603   2.06074
   A26        1.86880   0.00005   0.00000   0.00141   0.00140   1.87020
   A27        1.90445   0.00002   0.00000   0.00084   0.00085   1.90530
   A28        1.90445   0.00002   0.00000   0.00084   0.00085   1.90530
   A29        1.86880   0.00005   0.00000   0.00141   0.00140   1.87020
   A30        1.83791   0.00005   0.00000   0.00243   0.00243   1.84033
   A31        2.06444  -0.00007   0.00000  -0.00450  -0.00449   2.05994
   A32        1.90736   0.00008   0.00000   0.00195   0.00195   1.90931
   A33        1.88245   0.00005   0.00000   0.00106   0.00105   1.88350
   A34        1.86471  -0.00008   0.00000   0.00145   0.00145   1.86616
   A35        1.90019   0.00002   0.00000  -0.00046  -0.00047   1.89972
   A36        1.83114   0.00001   0.00000   0.00112   0.00112   1.83226
   A37        1.90019   0.00002   0.00000  -0.00046  -0.00047   1.89972
   A38        1.86471  -0.00008   0.00000   0.00145   0.00145   1.86616
   A39        2.06444  -0.00007   0.00000  -0.00450  -0.00449   2.05994
   A40        1.83114   0.00001   0.00000   0.00112   0.00112   1.83226
   A41        1.88245   0.00005   0.00000   0.00106   0.00105   1.88350
   A42        1.90736   0.00008   0.00000   0.00195   0.00195   1.90931
   A43        1.98375  -0.00002   0.00000  -0.00031  -0.00037   1.98338
   A44        1.93135   0.00005   0.00000  -0.00174  -0.00172   1.92963
   A45        1.88622  -0.00007   0.00000   0.00129   0.00131   1.88753
   A46        1.93135   0.00005   0.00000  -0.00174  -0.00172   1.92963
   A47        1.88622  -0.00007   0.00000   0.00129   0.00131   1.88753
   A48        1.83795   0.00007   0.00000   0.00153   0.00152   1.83947
    D1       -1.47556   0.00004   0.00000   0.00117   0.00116  -1.47440
    D2        2.65215   0.00000   0.00000   0.00357   0.00356   2.65571
    D3        0.68322   0.00003   0.00000   0.00177   0.00177   0.68499
    D4        2.82674  -0.00005   0.00000  -0.00279  -0.00281   2.82393
    D5        0.67126  -0.00008   0.00000  -0.00040  -0.00040   0.67086
    D6       -1.29766  -0.00006   0.00000  -0.00220  -0.00220  -1.29986
    D7        0.66670   0.00000   0.00000  -0.00074  -0.00076   0.66595
    D8       -1.48877  -0.00004   0.00000   0.00165   0.00165  -1.48712
    D9        2.82549  -0.00001   0.00000  -0.00014  -0.00015   2.82534
   D10       -1.48877  -0.00004   0.00000   0.00165   0.00165  -1.48712
   D11        2.82549  -0.00001   0.00000  -0.00014  -0.00015   2.82534
   D12        0.66670   0.00000   0.00000  -0.00074  -0.00076   0.66595
   D13        0.67126  -0.00008   0.00000  -0.00040  -0.00040   0.67086
   D14       -1.29766  -0.00006   0.00000  -0.00220  -0.00220  -1.29986
   D15        2.82674  -0.00005   0.00000  -0.00279  -0.00281   2.82393
   D16        2.65215   0.00000   0.00000   0.00357   0.00356   2.65571
   D17        0.68322   0.00003   0.00000   0.00177   0.00177   0.68499
   D18       -1.47556   0.00004   0.00000   0.00117   0.00116  -1.47440
   D19       -1.81243  -0.00024   0.00000  -0.01205  -0.01204  -1.82447
   D20        0.37322  -0.00016   0.00000  -0.01601  -0.01601   0.35721
   D21        2.37724  -0.00009   0.00000  -0.01438  -0.01437   2.36287
   D22        0.35186  -0.00022   0.00000  -0.01514  -0.01514   0.33672
   D23        2.53751  -0.00014   0.00000  -0.01910  -0.01910   2.51840
   D24       -1.74166  -0.00007   0.00000  -0.01747  -0.01747  -1.75913
   D25        2.33333  -0.00015   0.00000  -0.01229  -0.01229   2.32104
   D26       -1.76421  -0.00007   0.00000  -0.01625  -0.01626  -1.78046
   D27        0.23981   0.00000   0.00000  -0.01462  -0.01462   0.22519
   D28        1.48877   0.00004   0.00000  -0.00165  -0.00165   1.48712
   D29       -0.67126   0.00008   0.00000   0.00040   0.00040  -0.67086
   D30       -2.65215   0.00000   0.00000  -0.00357  -0.00356  -2.65571
   D31       -2.82549   0.00001   0.00000   0.00014   0.00015  -2.82534
   D32        1.29766   0.00006   0.00000   0.00220   0.00220   1.29986
   D33       -0.68322  -0.00003   0.00000  -0.00177  -0.00177  -0.68499
   D34       -0.66670   0.00000   0.00000   0.00074   0.00076  -0.66595
   D35       -2.82674   0.00005   0.00000   0.00279   0.00281  -2.82393
   D36        1.47556  -0.00004   0.00000  -0.00117  -0.00116   1.47440
   D37        1.81243   0.00024   0.00000   0.01205   0.01204   1.82447
   D38       -0.37322   0.00016   0.00000   0.01601   0.01601  -0.35721
   D39       -2.37724   0.00009   0.00000   0.01438   0.01437  -2.36287
   D40       -0.35186   0.00022   0.00000   0.01514   0.01514  -0.33672
   D41       -2.53751   0.00014   0.00000   0.01910   0.01910  -2.51840
   D42        1.74166   0.00007   0.00000   0.01747   0.01747   1.75913
   D43       -2.33333   0.00015   0.00000   0.01229   0.01229  -2.32104
   D44        1.76421   0.00007   0.00000   0.01625   0.01626   1.78046
   D45       -0.23981   0.00000   0.00000   0.01462   0.01462  -0.22519
   D46        1.81243   0.00024   0.00000   0.01205   0.01204   1.82447
   D47       -2.33333   0.00015   0.00000   0.01229   0.01229  -2.32104
   D48       -0.35186   0.00022   0.00000   0.01514   0.01514  -0.33672
   D49       -0.37322   0.00016   0.00000   0.01601   0.01601  -0.35721
   D50        1.76421   0.00007   0.00000   0.01625   0.01626   1.78046
   D51       -2.53751   0.00014   0.00000   0.01910   0.01910  -2.51840
   D52       -2.37724   0.00009   0.00000   0.01438   0.01437  -2.36287
   D53       -0.23981   0.00000   0.00000   0.01462   0.01462  -0.22519
   D54        1.74166   0.00007   0.00000   0.01747   0.01747   1.75913
   D55       -0.66670   0.00000   0.00000   0.00074   0.00076  -0.66595
   D56       -2.82549   0.00001   0.00000   0.00014   0.00015  -2.82534
   D57        1.48877   0.00004   0.00000  -0.00165  -0.00165   1.48712
   D58        1.47556  -0.00004   0.00000  -0.00117  -0.00116   1.47440
   D59       -0.68322  -0.00003   0.00000  -0.00177  -0.00177  -0.68499
   D60       -2.65215   0.00000   0.00000  -0.00357  -0.00356  -2.65571
   D61       -2.82674   0.00005   0.00000   0.00279   0.00281  -2.82393
   D62        1.29766   0.00006   0.00000   0.00220   0.00220   1.29986
   D63       -0.67126   0.00008   0.00000   0.00040   0.00040  -0.67086
   D64       -1.81243  -0.00024   0.00000  -0.01205  -0.01204  -1.82447
   D65        0.37322  -0.00016   0.00000  -0.01601  -0.01601   0.35721
   D66        2.37724  -0.00009   0.00000  -0.01438  -0.01437   2.36287
   D67        0.35186  -0.00022   0.00000  -0.01514  -0.01514   0.33672
   D68        2.53751  -0.00014   0.00000  -0.01910  -0.01910   2.51840
   D69       -1.74166  -0.00007   0.00000  -0.01747  -0.01747  -1.75913
   D70        2.33333  -0.00015   0.00000  -0.01229  -0.01229   2.32104
   D71       -1.76421  -0.00007   0.00000  -0.01625  -0.01626  -1.78046
   D72        0.23981   0.00000   0.00000  -0.01462  -0.01462   0.22519
         Item               Value     Threshold  Converged?
 Maximum Force            0.000662     0.000450     NO 
 RMS     Force            0.000149     0.000300     YES
 Maximum Displacement     0.042743     0.001800     NO 
 RMS     Displacement     0.009162     0.001200     NO 
 Predicted change in Energy=-4.020767D-05
 Lowest energy point so far.  Saving SCF results.
 GradGradGradGradGradGradGradGradGradGradGradGradGradGradGradGradGradGrad

 Leave Link  103 at Wed Apr 20 15:07:21 2022, MaxMem=  2621440000 cpu:         0.7
 (Enter /mnt/opt/groups/app-gaussian//g09/l202.exe)
                          Input orientation:                          
 ---------------------------------------------------------------------
 Center     Atomic      Atomic             Coordinates (Angstroms)
 Number     Number       Type             X           Y           Z
 ---------------------------------------------------------------------
      1          6           0        0.000000    0.000000    2.091919
      2          6           0        0.004108    1.322407    1.298458
      3          6           0       -0.004108   -1.322407   -1.298458
      4          6           0       -0.841742    1.396066    0.000000
      5          6           0        0.000000    0.000000   -2.091919
      6          6           0        0.004108    1.322407   -1.298458
      7          1           0       -0.873481   -0.018639    2.756962
      8          1           0        1.039319    1.578373    1.041775
      9          1           0       -1.616001    0.618958    0.000000
     10          1           0       -1.039319   -1.578373   -1.041775
     11          1           0       -0.873481   -0.018639   -2.756962
     12          1           0        0.873481    0.018639    2.756962
     13          1           0       -0.319781    2.110258    1.989320
     14          1           0        0.319781   -2.110258   -1.989320
     15          1           0       -1.384594    2.347349    0.000000
     16          1           0        0.873481    0.018639   -2.756962
     17          1           0       -0.319781    2.110258   -1.989320
     18          1           0        1.039319    1.578373   -1.041775
     19          6           0       -0.004108   -1.322407    1.298458
     20          1           0       -1.039319   -1.578373    1.041775
     21          1           0        0.319781   -2.110258    1.989320
     22          6           0        0.841742   -1.396066    0.000000
     23          1           0        1.616001   -0.618958    0.000000
     24          1           0        1.384594   -2.347349    0.000000
 ---------------------------------------------------------------------
                    Distance matrix (angstroms):
                    1          2          3          4          5
     1  C    0.000000
     2  C    1.542192   0.000000
     3  C    3.639153   3.706627   0.000000
     4  C    2.652104   1.551413   3.126935   0.000000
     5  C    4.183838   3.639153   1.542192   2.652104   0.000000
     6  C    3.639153   2.596917   2.644826   1.551413   1.542192
     7  H    1.097998   2.166979   4.347650   3.098909   4.926963
     8  H    2.162001   1.096844   3.870395   2.157991   3.659438
     9  H    2.714902   2.192165   2.837797   1.096984   2.714902
    10  H    3.659438   3.870395   1.096844   3.157788   2.162001
    11  H    4.926963   4.360619   2.140760   3.098909   1.097998
    12  H    1.097998   2.140760   4.360619   3.527058   4.926963
    13  H    2.136814   1.096769   4.763646   2.177133   4.605644
    14  H    4.605644   4.763646   1.096769   4.195335   2.136814
    15  H    3.435589   2.159860   4.130236   1.095275   3.435589
    16  H    4.926963   4.347650   2.166979   3.527058   1.097998
    17  H    4.605644   3.396336   3.515697   2.177133   2.136814
    18  H    3.659438   2.571745   3.093404   2.157991   2.162001
    19  C    1.542192   2.644826   2.596917   3.126935   3.639153
    20  H    2.162001   3.093404   2.571745   3.157788   3.659438
    21  H    2.136814   3.515697   3.396336   4.195335   4.605644
    22  C    2.652104   3.126935   1.551413   3.260387   2.652104
    23  H    2.714902   2.837797   2.192165   3.178180   2.714902
    24  H    3.435589   4.130236   2.159860   4.355426   3.435589
                    6          7          8          9         10
     6  C    0.000000
     7  H    4.360619   0.000000
     8  H    2.571745   3.025082   0.000000
     9  H    2.192165   2.925527   3.009402   0.000000
    10  H    3.093404   4.109827   4.315897   2.499224   0.000000
    11  H    2.166979   5.513925   4.543089   2.925527   2.324251
    12  H    4.347650   1.747360   2.324251   3.762811   4.543089
    13  H    3.396336   2.329820   1.740085   2.803847   4.828175
    14  H    3.515697   5.322212   4.828175   3.892720   1.740085
    15  H    2.159860   3.668784   2.748086   1.743814   4.076249
    16  H    2.140760   5.784171   4.109827   3.762811   3.025082
    17  H    1.096769   5.231250   3.364163   2.803847   3.875768
    18  H    1.096844   4.543089   2.083550   3.009402   3.779654
    19  C    3.706627   2.140760   3.093404   2.837797   2.571745
    20  H    3.870395   2.324251   3.779654   2.499224   2.083550
    21  H    4.763646   2.527454   3.875768   3.892720   3.364163
    22  C    3.126935   3.527058   3.157788   3.178180   2.157991
    23  H    2.837797   3.762811   2.499224   3.460965   3.009402
    24  H    4.130236   4.257070   4.076249   4.219308   2.748086
                   11         12         13         14         15
    11  H    0.000000
    12  H    5.784171   0.000000
    13  H    5.231250   2.527454   0.000000
    14  H    2.527454   5.231250   5.835355   0.000000
    15  H    3.668784   4.257070   2.268796   5.170353   0.000000
    16  H    1.747360   5.513925   5.322212   2.329820   4.257070
    17  H    2.329820   5.322212   3.978639   4.268699   2.268796
    18  H    3.025082   4.109827   3.364163   3.875768   2.748086
    19  C    4.347650   2.166979   3.515697   3.396336   4.130236
    20  H    4.109827   3.025082   3.875768   3.364163   4.076249
    21  H    5.322212   2.329820   4.268699   3.978639   5.170353
    22  C    3.527058   3.098909   4.195335   2.177133   4.355426
    23  H    3.762811   2.925527   3.892720   2.803847   4.219308
    24  H    4.257070   3.668784   5.170353   2.268796   5.450560
                   16         17         18         19         20
    16  H    0.000000
    17  H    2.527454   0.000000
    18  H    2.324251   1.740085   0.000000
    19  C    4.360619   4.763646   3.870395   0.000000
    20  H    4.543089   4.828175   4.315897   1.096844   0.000000
    21  H    5.231250   5.835355   4.828175   1.096769   1.740085
    22  C    3.098909   4.195335   3.157788   1.551413   2.157991
    23  H    2.925527   3.892720   2.499224   2.192165   3.009402
    24  H    3.668784   5.170353   4.076249   2.159860   2.748086
                   21         22         23         24
    21  H    0.000000
    22  C    2.177133   0.000000
    23  H    2.803847   1.096984   0.000000
    24  H    2.268796   1.095275   1.743814   0.000000
 Stoichiometry    C8H16
 Framework group  C2H[C2(C.C),SGH(C2H4),X(C4H12)]
 Deg. of freedom    18
 Full point group                 C2H     NOp   4
 RotChk:  IX=0 Diff= 4.39D-03
 Largest Abelian subgroup         C2H     NOp   4
 Largest concise Abelian subgroup C2H     NOp   4
                         Standard orientation:                         
 ---------------------------------------------------------------------
 Center     Atomic      Atomic             Coordinates (Angstroms)
 Number     Number       Type             X           Y           Z
 ---------------------------------------------------------------------
      1          6           0        0.000000    0.000000    2.091919
      2          6           0        0.000000    1.322413    1.298458
      3          6           0        0.000000   -1.322413   -1.298458
      4          6           0       -0.846075    1.393445    0.000000
      5          6           0        0.000000    0.000000   -2.091919
      6          6           0        0.000000    1.322413   -1.298458
      7          1           0       -0.873419   -0.021352    2.756962
      8          1           0        1.034411    1.581594    1.041775
      9          1           0       -1.617916    0.613935    0.000000
     10          1           0       -1.034411   -1.581594   -1.041775
     11          1           0       -0.873419   -0.021352   -2.756962
     12          1           0        0.873419    0.021352    2.756962
     13          1           0       -0.326335    2.109254    1.989320
     14          1           0        0.326335   -2.109254   -1.989320
     15          1           0       -1.391880    2.343037    0.000000
     16          1           0        0.873419    0.021352   -2.756962
     17          1           0       -0.326335    2.109254   -1.989320
     18          1           0        1.034411    1.581594   -1.041775
     19          6           0        0.000000   -1.322413    1.298458
     20          1           0       -1.034411   -1.581594    1.041775
     21          1           0        0.326335   -2.109254    1.989320
     22          6           0        0.846075   -1.393445    0.000000
     23          1           0        1.617916   -0.613935    0.000000
     24          1           0        1.391880   -2.343037    0.000000
 ---------------------------------------------------------------------
 Rotational constants (GHZ):      2.4704733      1.9176475      1.2181457
 Leave Link  202 at Wed Apr 20 15:07:21 2022, MaxMem=  2621440000 cpu:         0.1
 (Enter /mnt/opt/groups/app-gaussian//g09/l301.exe)
 Standard basis: 6-31G(d,p) (6D, 7F)
 Ernie: Thresh=  0.10000D-02 Tol=  0.10000D-05 Strict=F.
 There are    58 symmetry adapted cartesian basis functions of AG  symmetry.
 There are    42 symmetry adapted cartesian basis functions of BG  symmetry.
 There are    45 symmetry adapted cartesian basis functions of AU  symmetry.
 There are    55 symmetry adapted cartesian basis functions of BU  symmetry.
 There are    58 symmetry adapted basis functions of AG  symmetry.
 There are    42 symmetry adapted basis functions of BG  symmetry.
 There are    45 symmetry adapted basis functions of AU  symmetry.
 There are    55 symmetry adapted basis functions of BU  symmetry.
   200 basis functions,   336 primitive gaussians,   200 cartesian basis functions
    32 alpha electrons       32 beta electrons
       nuclear repulsion energy       406.3777933356 Hartrees.
 IExCor=  402 DFT=T Ex+Corr=B3LYP ExCW=0 ScaHFX=  0.200000
 ScaDFX=  0.800000  0.720000  1.000000  0.810000 ScalE2=  1.000000  1.000000
 IRadAn=      5 IRanWt=     -1 IRanGd=            0 ICorTp=0 IEmpDi=131
 NAtoms=   24 NActive=   24 NUniq=    8 SFac= 4.00D+00 NAtFMM=   60 NAOKFM=F Big=F
 Integral buffers will be    131072 words long.
 Raffenetti 2 integral format.
 Two-electron integral symmetry is turned on.
 R6Disp:  Grimme-D3 Dispersion energy=       -0.0204218364 Hartrees.
 Nuclear repulsion after empirical dispersion term =      406.3573714991 Hartrees.
 Leave Link  301 at Wed Apr 20 15:07:21 2022, MaxMem=  2621440000 cpu:         1.0
 (Enter /mnt/opt/groups/app-gaussian//g09/l302.exe)
 NPDir=0 NMtPBC=     1 NCelOv=     1 NCel=       1 NClECP=     1 NCelD=      1
         NCelK=      1 NCelE2=     1 NClLst=     1 CellRange=     0.0.
 One-electron integrals computed using PRISM.
 One-electron integral symmetry used in STVInt
 NBasis=   200 RedAO= T EigKep=  2.20D-03  NBF=    58    42    45    55
 NBsUse=   200 1.00D-06 EigRej= -1.00D+00 NBFU=    58    42    45    55
 Precomputing XC quadrature grid using
 IXCGrd= 4 IRadAn=           5 IRanWt=          -1 IRanGd=           0 AccXCQ= 0.00D+00.
 Generated NRdTot=       0 NPtTot=           0 NUsed=           0 NTot=          32
 NSgBfM=   200   200   200   200   200 MxSgAt=    24 MxSgA2=    24.
 Leave Link  302 at Wed Apr 20 15:07:22 2022, MaxMem=  2621440000 cpu:         5.9
 (Enter /mnt/opt/groups/app-gaussian//g09/l303.exe)
 DipDrv:  MaxL=1.
 Leave Link  303 at Wed Apr 20 15:07:22 2022, MaxMem=  2621440000 cpu:         0.6
 (Enter /mnt/opt/groups/app-gaussian//g09/l401.exe)
 Initial guess from the checkpoint file:  "/scratch/8009940.torquesrv1.cis.gov.pl/Gau-40546.chk"
 B after Tr=     0.000000    0.000000    0.000000
         Rot=    0.999999    0.000000    0.000000   -0.001330 Ang=  -0.15 deg.
 Guess basis will be translated and rotated to current coordinates.
 JPrj=2 DoOrth=T DoCkMO=T.
 Initial guess orbital symmetries:
       Occupied  (BU) (AG) (AU) (AG) (BG) (BU) (AU) (AG) (AG) (AU)
                 (BU) (AG) (BG) (BU) (AU) (AG) (AG) (BU) (BG) (AU)
                 (BU) (BU) (AG) (AU) (BG) (AG) (BG) (AG) (BG) (BU)
                 (BU) (AU)
       Virtual   (AG) (AG) (AG) (AG) (AG) (AG) (AG) (AG) (AG) (AG)
                 (AG) (AG) (AG) (AG) (AG) (AG) (AG) (AG) (AG) (AG)
                 (AG) (AG) (AG) (AG) (AG) (AG) (AG) (AG) (AG) (AG)
                 (AG) (AG) (AG) (AG) (AG) (AG) (AG) (AG) (AG) (AG)
                 (AG) (AG) (AG) (AG) (AG) (AG) (AG) (AG) (BG) (BG)
                 (BG) (BG) (BG) (BG) (BG) (BG) (BG) (BG) (BG) (BG)
                 (BG) (BG) (BG) (BG) (BG) (BG) (BG) (BG) (BG) (BG)
                 (BG) (BG) (BG) (BG) (BG) (BG) (BG) (BG) (BG) (BG)
                 (BG) (BG) (BG) (BG) (AU) (AU) (AU) (AU) (AU) (AU)
                 (AU) (AU) (AU) (AU) (AU) (AU) (AU) (AU) (AU) (AU)
                 (AU) (AU) (AU) (AU) (AU) (AU) (AU) (AU) (AU) (AU)
                 (AU) (AU) (AU) (AU) (AU) (AU) (AU) (AU) (AU) (AU)
                 (AU) (AU) (BU) (BU) (BU) (BU) (BU) (BU) (BU) (BU)
                 (BU) (BU) (BU) (BU) (BU) (BU) (BU) (BU) (BU) (BU)
                 (BU) (BU) (BU) (BU) (BU) (BU) (BU) (BU) (BU) (BU)
                 (BU) (BU) (BU) (BU) (BU) (BU) (BU) (BU) (BU) (BU)
                 (BU) (BU) (BU) (BU) (BU) (BU) (BU) (BU)
 The electronic state of the initial guess is 1-AG.
 Generating alternative initial guess.
 ExpMin= 1.61D-01 ExpMax= 3.05D+03 ExpMxC= 4.57D+02 IAcc=2 IRadAn=         4 AccDes= 0.00D+00
 Harris functional with IExCor=  402 and IRadAn=       4 diagonalized for initial guess.
 HarFok:  IExCor=  402 AccDes= 0.00D+00 IRadAn=         4 IDoV= 1 UseB2=F ITyADJ=14
 ICtDFT=  3500011 ScaDFX=  1.000000  1.000000  1.000000  1.000000
 FoFCou: FMM=F IPFlag=           0 FMFlag=      100000 FMFlg1=           0
         NFxFlg=           0 DoJE=T BraDBF=F KetDBF=T FulRan=T
         wScrn=  0.000000 ICntrl=     500 IOpCl=  0 I1Cent=   200000004 NGrid=           0
         NMat0=    1 NMatS0=      1 NMatT0=    0 NMatD0=    1 NMtDS0=    0 NMtDT0=    0
 Petite list used in FoFCou.
 Harris En= -314.597947513371    
 Leave Link  401 at Wed Apr 20 15:07:22 2022, MaxMem=  2621440000 cpu:         8.5
 (Enter /mnt/opt/groups/app-gaussian//g09/l502.exe)
 Closed shell SCF:
 Using DIIS extrapolation, IDIIS=    10.
 Two-electron integrals replicated using symmetry.
 Keep R1 ints in memory in symmetry-blocked form, NReq=252976967.
 IVT=      380406 IEndB=      380406 NGot=  2621440000 MDV=  2570478284
 LenX=  2570478284 LenY=  2570437843
 Requested convergence on RMS density matrix=1.00D-08 within 500 cycles.
 Requested convergence on MAX density matrix=1.00D-06.
 Requested convergence on             energy=1.00D-06.
 Level shift goal  0.100 maximum shift  0.100.
 No special actions if energy rises.
 Dynamic level shift is on during FON iterations.
 FoFCou: FMM=F IPFlag=           0 FMFlag=           0 FMFlg1=           0
         NFxFlg=           0 DoJE=F BraDBF=F KetDBF=F FulRan=T
         wScrn=  0.000000 ICntrl=     600 IOpCl=  0 I1Cent=           0 NGrid=           0
         NMat0=    1 NMatS0=  20100 NMatT0=    0 NMatD0=    1 NMtDS0=    0 NMtDT0=    0
 Petite list used in FoFCou.

 Cycle   1  Pass 1  IDiag  1:
 E= -314.518684080913    
 DIIS: error= 6.66D-04 at cycle   1 NSaved=   1.
 NSaved= 1 IEnMin= 1 EnMin= -314.518684080913     IErMin= 1 ErrMin= 6.66D-04
 ErrMax= 6.66D-04  0.00D+00 EMaxC= 1.00D+00 BMatC= 6.18D-05 BMatP= 6.18D-05
 IDIUse=1 WtCom= 1.00D+00 WtEn= 0.00D+00
 Coeff-Com:  0.100D+01
 Coeff:      0.100D+01
 Gap=     1.439 Goal=     0.100 Shift=    0.000
 RMSDP=6.29D-05 MaxDP=1.40D-03              OVMax= 2.86D-03

 Cycle   2  Pass 1  IDiag  1:
 E= -314.518800948026     Delta-E=       -0.000116867113 Rises=F Damp=F
 DIIS: error= 8.05D-05 at cycle   2 NSaved=   2.
 NSaved= 2 IEnMin= 2 EnMin= -314.518800948026     IErMin= 2 ErrMin= 8.05D-05
 ErrMax= 8.05D-05  0.00D+00 EMaxC= 1.00D+00 BMatC= 1.45D-06 BMatP= 6.18D-05
 IDIUse=1 WtCom= 1.00D+00 WtEn= 0.00D+00
 Coeff-Com: -0.446D-01 0.104D+01
 Coeff:     -0.446D-01 0.104D+01
 Gap=     0.364 Goal=     0.100 Shift=    0.000
 RMSDP=1.53D-05 MaxDP=2.70D-04 DE=-1.17D-04 OVMax= 5.29D-04

 Cycle   3  Pass 1  IDiag  1:
 E= -314.518801540543     Delta-E=       -0.000000592517 Rises=F Damp=F
 DIIS: error= 7.86D-05 at cycle   3 NSaved=   3.
 NSaved= 3 IEnMin= 3 EnMin= -314.518801540543     IErMin= 3 ErrMin= 7.86D-05
 ErrMax= 7.86D-05  0.00D+00 EMaxC= 1.00D+00 BMatC= 1.55D-06 BMatP= 1.45D-06
 IDIUse=1 WtCom= 1.00D+00 WtEn= 0.00D+00
 Coeff-Com: -0.457D-01 0.554D+00 0.492D+00
 Coeff:     -0.457D-01 0.554D+00 0.492D+00
 Gap=     0.364 Goal=     0.100 Shift=    0.000
 RMSDP=7.75D-06 MaxDP=1.61D-04 DE=-5.93D-07 OVMax= 2.35D-04

 Cycle   4  Pass 1  IDiag  1:
 E= -314.518803076200     Delta-E=       -0.000001535657 Rises=F Damp=F
 DIIS: error= 1.19D-05 at cycle   4 NSaved=   4.
 NSaved= 4 IEnMin= 4 EnMin= -314.518803076200     IErMin= 4 ErrMin= 1.19D-05
 ErrMax= 1.19D-05  0.00D+00 EMaxC= 1.00D+00 BMatC= 2.57D-08 BMatP= 1.45D-06
 IDIUse=1 WtCom= 1.00D+00 WtEn= 0.00D+00
 Coeff-Com: -0.152D-01 0.167D+00 0.191D+00 0.657D+00
 Coeff:     -0.152D-01 0.167D+00 0.191D+00 0.657D+00
 Gap=     0.364 Goal=     0.100 Shift=    0.000
 RMSDP=1.06D-06 MaxDP=1.99D-05 DE=-1.54D-06 OVMax= 3.26D-05

 Cycle   5  Pass 1  IDiag  1:
 E= -314.518803103178     Delta-E=       -0.000000026979 Rises=F Damp=F
 DIIS: error= 1.55D-06 at cycle   5 NSaved=   5.
 NSaved= 5 IEnMin= 5 EnMin= -314.518803103178     IErMin= 5 ErrMin= 1.55D-06
 ErrMax= 1.55D-06  0.00D+00 EMaxC= 1.00D+00 BMatC= 7.34D-10 BMatP= 2.57D-08
 IDIUse=1 WtCom= 1.00D+00 WtEn= 0.00D+00
 Coeff-Com:  0.476D-03-0.105D-01 0.887D-03 0.148D+00 0.861D+00
 Coeff:      0.476D-03-0.105D-01 0.887D-03 0.148D+00 0.861D+00
 Gap=     0.364 Goal=     0.100 Shift=    0.000
 RMSDP=1.99D-07 MaxDP=4.86D-06 DE=-2.70D-08 OVMax= 9.11D-06

 Cycle   6  Pass 1  IDiag  1:
 E= -314.518803103988     Delta-E=       -0.000000000810 Rises=F Damp=F
 DIIS: error= 5.06D-07 at cycle   6 NSaved=   6.
 NSaved= 6 IEnMin= 6 EnMin= -314.518803103988     IErMin= 6 ErrMin= 5.06D-07
 ErrMax= 5.06D-07  0.00D+00 EMaxC= 1.00D+00 BMatC= 5.64D-11 BMatP= 7.34D-10
 IDIUse=1 WtCom= 1.00D+00 WtEn= 0.00D+00
 Coeff-Com:  0.432D-03-0.737D-02-0.227D-02 0.618D-01 0.414D+00 0.534D+00
 Coeff:      0.432D-03-0.737D-02-0.227D-02 0.618D-01 0.414D+00 0.534D+00
 Gap=     0.364 Goal=     0.100 Shift=    0.000
 RMSDP=3.98D-08 MaxDP=1.24D-06 DE=-8.10D-10 OVMax= 1.38D-06

 Cycle   7  Pass 1  IDiag  1:
 E= -314.518803104032     Delta-E=       -0.000000000044 Rises=F Damp=F
 DIIS: error= 1.14D-07 at cycle   7 NSaved=   7.
 NSaved= 7 IEnMin= 7 EnMin= -314.518803104032     IErMin= 7 ErrMin= 1.14D-07
 ErrMax= 1.14D-07  0.00D+00 EMaxC= 1.00D+00 BMatC= 2.71D-12 BMatP= 5.64D-11
 IDIUse=1 WtCom= 1.00D+00 WtEn= 0.00D+00
 Coeff-Com:  0.954D-04-0.145D-02-0.907D-03 0.584D-02 0.562D-01 0.205D+00
 Coeff-Com:  0.735D+00
 Coeff:      0.954D-04-0.145D-02-0.907D-03 0.584D-02 0.562D-01 0.205D+00
 Coeff:      0.735D+00
 Gap=     0.364 Goal=     0.100 Shift=    0.000
 RMSDP=9.46D-09 MaxDP=2.08D-07 DE=-4.43D-11 OVMax= 3.60D-07

 SCF Done:  E(RB3LYP) =  -314.518803104     A.U. after    7 cycles
            NFock=  7  Conv=0.95D-08     -V/T= 2.0103
 KE= 3.113163669358D+02 PE=-1.539136405591D+03 EE= 5.069438640518D+02
 Leave Link  502 at Wed Apr 20 15:07:34 2022, MaxMem=  2621440000 cpu:       232.6
 (Enter /mnt/opt/groups/app-gaussian//g09/l701.exe)
 Compute integral first derivatives.
 ... and contract with generalized density number  0.
 R6Disp: Adding Grimme-D3 dispersion energy 1st derivatives to the gradient.
 Leave Link  701 at Wed Apr 20 15:07:35 2022, MaxMem=  2621440000 cpu:         8.3
 (Enter /mnt/opt/groups/app-gaussian//g09/l702.exe)
 L702 exits ... SP integral derivatives will be done elsewhere.
 Leave Link  702 at Wed Apr 20 15:07:35 2022, MaxMem=  2621440000 cpu:         0.4
 (Enter /mnt/opt/groups/app-gaussian//g09/l703.exe)
 Compute integral first derivatives, UseDBF=F ICtDFT=           0.
 Integral derivatives from FoFJK, PRISM(SPDF).
 Calling FoFJK, ICntrl=      2127 FMM=F ISym2X=1 I1Cent= 0 IOpClX= 0 NMat=1 NMatS=1 NMatT=0.
 FoFJK:  IHMeth= 1 ICntrl=    2127 DoSepK=F KAlg= 0 I1Cent=   0 FoldK=F
 IRaf=         0 NMat=   1 IRICut=       1 DoRegI=T DoRafI=F ISym2E= 1.
 FoFCou: FMM=F IPFlag=           0 FMFlag=      100000 FMFlg1=         800
         NFxFlg=           0 DoJE=F BraDBF=F KetDBF=F FulRan=T
         wScrn=  0.000000 ICntrl=    2127 IOpCl=  0 I1Cent=           0 NGrid=           0
         NMat0=    1 NMatS0=      1 NMatT0=    0 NMatD0=    1 NMtDS0=    0 NMtDT0=    0
 Petite list used in FoFCou.
 Leave Link  703 at Wed Apr 20 15:07:36 2022, MaxMem=  2621440000 cpu:        23.8
 (Enter /mnt/opt/groups/app-gaussian//g09/l716.exe)
 Dipole        = 2.66453527D-15-3.55271376D-15 4.44089089D-16
 ***** Axes restored to original set *****
 -------------------------------------------------------------------
 Center     Atomic                   Forces (Hartrees/Bohr)
 Number     Number              X              Y              Z
 -------------------------------------------------------------------
      1        6           0.000000000    0.000000000    0.000271316
      2        6           0.000119092    0.000202094    0.000016811
      3        6          -0.000119092   -0.000202094   -0.000016811
      4        6          -0.000454767    0.000067154    0.000000000
      5        6           0.000000000    0.000000000   -0.000271316
      6        6           0.000119092    0.000202094   -0.000016811
      7        1           0.000047448    0.000030020    0.000039657
      8        1          -0.000027447   -0.000022460    0.000106729
      9        1           0.000094704    0.000118285    0.000000000
     10        1           0.000027447    0.000022460   -0.000106729
     11        1           0.000047448    0.000030020   -0.000039657
     12        1          -0.000047448   -0.000030020    0.000039657
     13        1           0.000123329    0.000084757   -0.000079992
     14        1          -0.000123329   -0.000084757    0.000079992
     15        1          -0.000164233   -0.000141785    0.000000000
     16        1          -0.000047448   -0.000030020   -0.000039657
     17        1           0.000123329    0.000084757    0.000079992
     18        1          -0.000027447   -0.000022460   -0.000106729
     19        6          -0.000119092   -0.000202094    0.000016811
     20        1           0.000027447    0.000022460    0.000106729
     21        1          -0.000123329   -0.000084757   -0.000079992
     22        6           0.000454767   -0.000067154    0.000000000
     23        1          -0.000094704   -0.000118285    0.000000000
     24        1           0.000164233    0.000141785    0.000000000
 -------------------------------------------------------------------
 Cartesian Forces:  Max     0.000454767 RMS     0.000124490
 Leave Link  716 at Wed Apr 20 15:07:36 2022, MaxMem=  2621440000 cpu:         0.4
 (Enter /mnt/opt/groups/app-gaussian//g09/l103.exe)

 GradGradGradGradGradGradGradGradGradGradGradGradGradGradGradGradGradGrad
 Berny optimization.
 Using GEDIIS/GDIIS optimizer.
 FormGI is forming the generalized inverse of G from B-inverse, IUseBI=4.
 Internal  Forces:  Max     0.000335857 RMS     0.000090554
 Search for a local minimum.
 Step number   2 out of a maximum of  144
 All quantities printed in internal units (Hartrees-Bohrs-Radians)
 RMS Force = .90554D-04 SwitMx=.10000D-02 MixMth= 2
 Mixed Optimization -- En-DIIS/RFO-DIIS
 Swapping is turned off.
 Update second derivatives using D2CorX and points    1    2
 DE= -4.57D-05 DEPred=-4.02D-05 R= 1.14D+00
 TightC=F SS=  1.41D+00  RLast= 9.45D-02 DXNew= 5.0454D-01 2.8364D-01
 Trust test= 1.14D+00 RLast= 9.45D-02 DXMaxT set to 3.00D-01
 ITU=  1  0
     Eigenvalues ---    0.00230   0.00230   0.00454   0.00484   0.00691
     Eigenvalues ---    0.01523   0.01773   0.02911   0.02921   0.03014
     Eigenvalues ---    0.03111   0.03851   0.04327   0.04481   0.04571
     Eigenvalues ---    0.04592   0.04698   0.04841   0.05091   0.05480
     Eigenvalues ---    0.05964   0.07163   0.07545   0.07728   0.08487
     Eigenvalues ---    0.08497   0.09202   0.09202   0.09203   0.09215
     Eigenvalues ---    0.09215   0.09215   0.12488   0.12561   0.12848
     Eigenvalues ---    0.12918   0.12958   0.14327   0.16219   0.21354
     Eigenvalues ---    0.21909   0.21979   0.26154   0.26473   0.27480
     Eigenvalues ---    0.27653   0.27679   0.28071   0.28217   0.32841
     Eigenvalues ---    0.33905   0.33905   0.33905   0.33907   0.34004
     Eigenvalues ---    0.34024   0.34024   0.34024   0.34036   0.34038
     Eigenvalues ---    0.34038   0.34038   0.34038   0.34185   0.34196
     Eigenvalues ---    0.35039
 En-DIIS/RFO-DIIS IScMMF=        0 using points:     2    1
 RFO step:  Lambda=-2.80023693D-06.
 NNeg= 0 NP= 2 Switch=  2.50D-03 Rises=F DC=  4.57D-05 SmlDif=  1.00D-05
 RMS Error=  0.3105892660D-03 NUsed= 2 EDIIS=F
 DidBck=F Rises=F RFO-DIIS coefs:    1.15022   -0.15022
 Iteration  1 RMS(Cart)=  0.00354463 RMS(Int)=  0.00000781
 Iteration  2 RMS(Cart)=  0.00000813 RMS(Int)=  0.00000278
 Iteration  3 RMS(Cart)=  0.00000000 RMS(Int)=  0.00000278
 ITry= 1 IFail=0 DXMaxC= 1.36D-02 DCOld= 1.00D+10 DXMaxT= 3.00D-01 DXLimC= 3.00D+00 Rises=F
 ClnCor:  largest displacement from symmetrization is 4.87D-12 for atom    12.
 Variable       Old X    -DE/DX   Delta X   Delta X   Delta X     New X
                                 (Linear)    (Quad)   (Total)
    R1        2.91432   0.00034  -0.00035   0.00136   0.00101   2.91533
    R2        2.07492  -0.00001   0.00000  -0.00005  -0.00005   2.07487
    R3        2.07492  -0.00001   0.00000  -0.00005  -0.00005   2.07487
    R4        2.91432   0.00034  -0.00035   0.00136   0.00101   2.91533
    R5        2.93175   0.00033  -0.00017   0.00136   0.00119   2.93294
    R6        2.07274  -0.00006  -0.00003  -0.00019  -0.00021   2.07252
    R7        2.07259  -0.00003  -0.00001  -0.00009  -0.00010   2.07249
    R8        2.91432   0.00034  -0.00035   0.00136   0.00101   2.91533
    R9        2.07274  -0.00006  -0.00003  -0.00019  -0.00021   2.07252
   R10        2.07259  -0.00003  -0.00001  -0.00009  -0.00010   2.07249
   R11        2.93175   0.00033  -0.00017   0.00136   0.00119   2.93294
   R12        2.93175   0.00033  -0.00017   0.00136   0.00119   2.93294
   R13        2.07300  -0.00015   0.00005  -0.00051  -0.00046   2.07254
   R14        2.06977  -0.00004  -0.00004  -0.00014  -0.00018   2.06959
   R15        2.91432   0.00034  -0.00035   0.00136   0.00101   2.91533
   R16        2.07492  -0.00001   0.00000  -0.00005  -0.00005   2.07487
   R17        2.07492  -0.00001   0.00000  -0.00005  -0.00005   2.07487
   R18        2.07259  -0.00003  -0.00001  -0.00009  -0.00010   2.07249
   R19        2.07274  -0.00006  -0.00003  -0.00019  -0.00021   2.07252
   R20        2.07274  -0.00006  -0.00003  -0.00019  -0.00021   2.07252
   R21        2.07259  -0.00003  -0.00001  -0.00009  -0.00010   2.07249
   R22        2.93175   0.00033  -0.00017   0.00136   0.00119   2.93294
   R23        2.07300  -0.00015   0.00005  -0.00051  -0.00046   2.07254
   R24        2.06977  -0.00004  -0.00004  -0.00014  -0.00018   2.06959
    A1        1.90530  -0.00004   0.00013   0.00019   0.00032   1.90562
    A2        1.87020   0.00005   0.00021   0.00072   0.00093   1.87113
    A3        2.06074   0.00001  -0.00091  -0.00127  -0.00218   2.05856
    A4        1.84033  -0.00003   0.00036  -0.00050  -0.00014   1.84020
    A5        1.87020   0.00005   0.00021   0.00072   0.00093   1.87113
    A6        1.90530  -0.00004   0.00013   0.00019   0.00032   1.90562
    A7        2.05994  -0.00001  -0.00068  -0.00077  -0.00145   2.05850
    A8        1.89972  -0.00005  -0.00007  -0.00085  -0.00092   1.89880
    A9        1.86616   0.00006   0.00022   0.00158   0.00180   1.86796
   A10        1.88350   0.00008   0.00016   0.00047   0.00062   1.88413
   A11        1.90931  -0.00004   0.00029   0.00056   0.00085   1.91016
   A12        1.83226  -0.00005   0.00017  -0.00106  -0.00090   1.83136
   A13        1.89972  -0.00005  -0.00007  -0.00085  -0.00092   1.89880
   A14        1.86616   0.00006   0.00022   0.00158   0.00180   1.86796
   A15        2.05994  -0.00001  -0.00068  -0.00077  -0.00145   2.05850
   A16        1.83226  -0.00005   0.00017  -0.00106  -0.00090   1.83136
   A17        1.88350   0.00008   0.00016   0.00047   0.00062   1.88413
   A18        1.90931  -0.00004   0.00029   0.00056   0.00085   1.91016
   A19        1.98338  -0.00009  -0.00006  -0.00082  -0.00090   1.98248
   A20        1.92963   0.00004  -0.00026  -0.00055  -0.00081   1.92882
   A21        1.88753   0.00005   0.00020   0.00159   0.00179   1.88932
   A22        1.92963   0.00004  -0.00026  -0.00055  -0.00081   1.92882
   A23        1.88753   0.00005   0.00020   0.00159   0.00179   1.88932
   A24        1.83947  -0.00008   0.00023  -0.00117  -0.00094   1.83853
   A25        2.06074   0.00001  -0.00091  -0.00127  -0.00218   2.05856
   A26        1.87020   0.00005   0.00021   0.00072   0.00093   1.87113
   A27        1.90530  -0.00004   0.00013   0.00019   0.00032   1.90562
   A28        1.90530  -0.00004   0.00013   0.00019   0.00032   1.90562
   A29        1.87020   0.00005   0.00021   0.00072   0.00093   1.87113
   A30        1.84033  -0.00003   0.00036  -0.00050  -0.00014   1.84020
   A31        2.05994  -0.00001  -0.00068  -0.00077  -0.00145   2.05850
   A32        1.90931  -0.00004   0.00029   0.00056   0.00085   1.91016
   A33        1.88350   0.00008   0.00016   0.00047   0.00062   1.88413
   A34        1.86616   0.00006   0.00022   0.00158   0.00180   1.86796
   A35        1.89972  -0.00005  -0.00007  -0.00085  -0.00092   1.89880
   A36        1.83226  -0.00005   0.00017  -0.00106  -0.00090   1.83136
   A37        1.89972  -0.00005  -0.00007  -0.00085  -0.00092   1.89880
   A38        1.86616   0.00006   0.00022   0.00158   0.00180   1.86796
   A39        2.05994  -0.00001  -0.00068  -0.00077  -0.00145   2.05850
   A40        1.83226  -0.00005   0.00017  -0.00106  -0.00090   1.83136
   A41        1.88350   0.00008   0.00016   0.00047   0.00062   1.88413
   A42        1.90931  -0.00004   0.00029   0.00056   0.00085   1.91016
   A43        1.98338  -0.00009  -0.00006  -0.00082  -0.00090   1.98248
   A44        1.92963   0.00004  -0.00026  -0.00055  -0.00081   1.92882
   A45        1.88753   0.00005   0.00020   0.00159   0.00179   1.88932
   A46        1.92963   0.00004  -0.00026  -0.00055  -0.00081   1.92882
   A47        1.88753   0.00005   0.00020   0.00159   0.00179   1.88932
   A48        1.83947  -0.00008   0.00023  -0.00117  -0.00094   1.83853
    D1       -1.47440   0.00001   0.00017   0.00014   0.00031  -1.47409
    D2        2.65571  -0.00005   0.00054   0.00081   0.00135   2.65706
    D3        0.68499   0.00001   0.00027   0.00166   0.00193   0.68692
    D4        2.82393   0.00004  -0.00042   0.00026  -0.00017   2.82377
    D5        0.67086  -0.00002  -0.00006   0.00093   0.00087   0.67173
    D6       -1.29986   0.00004  -0.00033   0.00178   0.00145  -1.29841
    D7        0.66595   0.00005  -0.00011   0.00032   0.00020   0.66615
    D8       -1.48712  -0.00001   0.00025   0.00099   0.00124  -1.48589
    D9        2.82534   0.00004  -0.00002   0.00184   0.00182   2.82716
   D10       -1.48712  -0.00001   0.00025   0.00099   0.00124  -1.48589
   D11        2.82534   0.00004  -0.00002   0.00184   0.00182   2.82716
   D12        0.66595   0.00005  -0.00011   0.00032   0.00020   0.66615
   D13        0.67086  -0.00002  -0.00006   0.00093   0.00087   0.67173
   D14       -1.29986   0.00004  -0.00033   0.00178   0.00145  -1.29841
   D15        2.82393   0.00004  -0.00042   0.00026  -0.00017   2.82377
   D16        2.65571  -0.00005   0.00054   0.00081   0.00135   2.65706
   D17        0.68499   0.00001   0.00027   0.00166   0.00193   0.68692
   D18       -1.47440   0.00001   0.00017   0.00014   0.00031  -1.47409
   D19       -1.82447  -0.00001  -0.00181  -0.00234  -0.00415  -1.82862
   D20        0.35721   0.00000  -0.00240  -0.00414  -0.00655   0.35067
   D21        2.36287  -0.00004  -0.00216  -0.00493  -0.00709   2.35579
   D22        0.33672  -0.00001  -0.00227  -0.00367  -0.00594   0.33077
   D23        2.51840   0.00000  -0.00287  -0.00547  -0.00834   2.51006
   D24       -1.75913  -0.00004  -0.00262  -0.00625  -0.00888  -1.76801
   D25        2.32104  -0.00005  -0.00185  -0.00439  -0.00623   2.31480
   D26       -1.78046  -0.00004  -0.00244  -0.00619  -0.00863  -1.78909
   D27        0.22519  -0.00009  -0.00220  -0.00697  -0.00917   0.21602
   D28        1.48712   0.00001  -0.00025  -0.00099  -0.00124   1.48589
   D29       -0.67086   0.00002   0.00006  -0.00093  -0.00087  -0.67173
   D30       -2.65571   0.00005  -0.00054  -0.00081  -0.00135  -2.65706
   D31       -2.82534  -0.00004   0.00002  -0.00184  -0.00182  -2.82716
   D32        1.29986  -0.00004   0.00033  -0.00178  -0.00145   1.29841
   D33       -0.68499  -0.00001  -0.00027  -0.00166  -0.00193  -0.68692
   D34       -0.66595  -0.00005   0.00011  -0.00032  -0.00020  -0.66615
   D35       -2.82393  -0.00004   0.00042  -0.00026   0.00017  -2.82377
   D36        1.47440  -0.00001  -0.00017  -0.00014  -0.00031   1.47409
   D37        1.82447   0.00001   0.00181   0.00234   0.00415   1.82862
   D38       -0.35721   0.00000   0.00240   0.00414   0.00655  -0.35067
   D39       -2.36287   0.00004   0.00216   0.00493   0.00709  -2.35579
   D40       -0.33672   0.00001   0.00227   0.00367   0.00594  -0.33077
   D41       -2.51840   0.00000   0.00287   0.00547   0.00834  -2.51006
   D42        1.75913   0.00004   0.00262   0.00625   0.00888   1.76801
   D43       -2.32104   0.00005   0.00185   0.00439   0.00623  -2.31480
   D44        1.78046   0.00004   0.00244   0.00619   0.00863   1.78909
   D45       -0.22519   0.00009   0.00220   0.00697   0.00917  -0.21602
   D46        1.82447   0.00001   0.00181   0.00234   0.00415   1.82862
   D47       -2.32104   0.00005   0.00185   0.00439   0.00623  -2.31480
   D48       -0.33672   0.00001   0.00227   0.00367   0.00594  -0.33077
   D49       -0.35721   0.00000   0.00240   0.00414   0.00655  -0.35067
   D50        1.78046   0.00004   0.00244   0.00619   0.00863   1.78909
   D51       -2.51840   0.00000   0.00287   0.00547   0.00834  -2.51006
   D52       -2.36287   0.00004   0.00216   0.00493   0.00709  -2.35579
   D53       -0.22519   0.00009   0.00220   0.00697   0.00917  -0.21602
   D54        1.75913   0.00004   0.00262   0.00625   0.00888   1.76801
   D55       -0.66595  -0.00005   0.00011  -0.00032  -0.00020  -0.66615
   D56       -2.82534  -0.00004   0.00002  -0.00184  -0.00182  -2.82716
   D57        1.48712   0.00001  -0.00025  -0.00099  -0.00124   1.48589
   D58        1.47440  -0.00001  -0.00017  -0.00014  -0.00031   1.47409
   D59       -0.68499  -0.00001  -0.00027  -0.00166  -0.00193  -0.68692
   D60       -2.65571   0.00005  -0.00054  -0.00081  -0.00135  -2.65706
   D61       -2.82393  -0.00004   0.00042  -0.00026   0.00017  -2.82377
   D62        1.29986  -0.00004   0.00033  -0.00178  -0.00145   1.29841
   D63       -0.67086   0.00002   0.00006  -0.00093  -0.00087  -0.67173
   D64       -1.82447  -0.00001  -0.00181  -0.00234  -0.00415  -1.82862
   D65        0.35721   0.00000  -0.00240  -0.00414  -0.00655   0.35067
   D66        2.36287  -0.00004  -0.00216  -0.00493  -0.00709   2.35579
   D67        0.33672  -0.00001  -0.00227  -0.00367  -0.00594   0.33077
   D68        2.51840   0.00000  -0.00287  -0.00547  -0.00834   2.51006
   D69       -1.75913  -0.00004  -0.00262  -0.00625  -0.00888  -1.76801
   D70        2.32104  -0.00005  -0.00185  -0.00439  -0.00623   2.31480
   D71       -1.78046  -0.00004  -0.00244  -0.00619  -0.00863  -1.78909
   D72        0.22519  -0.00009  -0.00220  -0.00697  -0.00917   0.21602
         Item               Value     Threshold  Converged?
 Maximum Force            0.000336     0.000450     YES
 RMS     Force            0.000091     0.000300     YES
 Maximum Displacement     0.013593     0.001800     NO 
 RMS     Displacement     0.003546     0.001200     NO 
 Predicted change in Energy=-6.940748D-06
 Lowest energy point so far.  Saving SCF results.
 GradGradGradGradGradGradGradGradGradGradGradGradGradGradGradGradGradGrad

 Leave Link  103 at Wed Apr 20 15:07:37 2022, MaxMem=  2621440000 cpu:        23.5
 (Enter /mnt/opt/groups/app-gaussian//g09/l202.exe)
                          Input orientation:                          
 ---------------------------------------------------------------------
 Center     Atomic      Atomic             Coordinates (Angstroms)
 Number     Number       Type             X           Y           Z
 ---------------------------------------------------------------------
      1          6           0        0.000000    0.000000    2.093783
      2          6           0        0.005322    1.321993    1.298606
      3          6           0       -0.005322   -1.321993   -1.298606
      4          6           0       -0.841685    1.393011    0.000000
      5          6           0        0.000000    0.000000   -2.093783
      6          6           0        0.005322    1.321993   -1.298606
      7          1           0       -0.873441   -0.017476    2.758871
      8          1           0        1.040871    1.575206    1.041039
      9          1           0       -1.611424    0.611765    0.000000
     10          1           0       -1.040871   -1.575206   -1.041039
     11          1           0       -0.873441   -0.017476   -2.758871
     12          1           0        0.873441    0.017476    2.758871
     13          1           0       -0.315826    2.112488    1.987642
     14          1           0        0.315826   -2.112488   -1.987642
     15          1           0       -1.390681    2.340653    0.000000
     16          1           0        0.873441    0.017476   -2.758871
     17          1           0       -0.315826    2.112488   -1.987642
     18          1           0        1.040871    1.575206   -1.041039
     19          6           0       -0.005322   -1.321993    1.298606
     20          1           0       -1.040871   -1.575206    1.041039
     21          1           0        0.315826   -2.112488    1.987642
     22          6           0        0.841685   -1.393011    0.000000
     23          1           0        1.611424   -0.611765    0.000000
     24          1           0        1.390681   -2.340653    0.000000
 ---------------------------------------------------------------------
                    Distance matrix (angstroms):
                    1          2          3          4          5
     1  C    0.000000
     2  C    1.542725   0.000000
     3  C    3.640878   3.706250   0.000000
     4  C    2.651950   1.552044   3.123640   0.000000
     5  C    4.187565   3.640878   1.542725   2.651950   0.000000
     6  C    3.640878   2.597212   2.644008   1.552044   1.542725
     7  H    1.097974   2.167666   4.349542   3.098685   4.930664
     8  H    2.161702   1.096731   3.868103   2.158929   3.659480
     9  H    2.711986   2.191955   2.829375   1.096742   2.711986
    10  H    3.659480   3.868103   1.096731   3.151785   2.161702
    11  H    4.930664   4.362284   2.141908   3.098685   1.097974
    12  H    1.097974   2.141908   4.362284   3.527764   4.930664
    13  H    2.138601   1.096717   4.763559   2.178278   4.606558
    14  H    4.606558   4.763559   1.096717   4.192741   2.138601
    15  H    3.434614   2.161682   4.125600   1.095181   3.434614
    16  H    4.930664   4.349542   2.167666   3.527764   1.097974
    17  H    4.606558   3.395209   3.516652   2.178278   2.138601
    18  H    3.659480   2.571073   3.091055   2.158929   2.161702
    19  C    1.542725   2.644008   2.597212   3.123640   3.640878
    20  H    2.161702   3.091055   2.571073   3.151785   3.659480
    21  H    2.138601   3.516652   3.395209   4.192741   4.606558
    22  C    2.651950   3.123640   1.552044   3.255096   2.651950
    23  H    2.711986   2.829375   2.191955   3.168102   2.711986
    24  H    3.434614   4.125600   2.161682   4.350138   3.434614
                    6          7          8          9         10
     6  C    0.000000
     7  H    4.362284   0.000000
     8  H    2.571073   3.025255   0.000000
     9  H    2.191955   2.924369   3.007765   0.000000
    10  H    3.091055   4.110216   4.312052   2.488400   0.000000
    11  H    2.167666   5.517742   4.543186   2.924369   2.324974
    12  H    4.349542   1.747231   2.324974   3.760200   4.543186
    13  H    3.395209   2.332911   1.739355   2.807394   4.826767
    14  H    3.516652   5.322858   4.826767   3.884143   1.739355
    15  H    2.161682   3.666017   2.753564   1.742923   4.066950
    16  H    2.141908   5.787771   4.110216   3.760200   3.025255
    17  H    1.096717   5.232309   3.361876   2.807394   3.875671
    18  H    1.096731   4.543186   2.082078   3.007765   3.776075
    19  C    3.706250   2.141908   3.091055   2.829375   2.571073
    20  H    3.868103   2.324974   3.776075   2.488400   2.082078
    21  H    4.763559   2.529471   3.875671   3.884143   3.361876
    22  C    3.123640   3.527764   3.151785   3.168102   2.158929
    23  H    2.829375   3.760200   2.488400   3.447285   3.007765
    24  H    4.125600   4.258494   4.066950   4.210630   2.753564
                   11         12         13         14         15
    11  H    0.000000
    12  H    5.787771   0.000000
    13  H    5.232309   2.529471   0.000000
    14  H    2.529471   5.232309   5.835433   0.000000
    15  H    3.666017   4.258494   2.271143   5.166561   0.000000
    16  H    1.747231   5.517742   5.322858   2.332911   4.258494
    17  H    2.332911   5.322858   3.975284   4.271932   2.271143
    18  H    3.025255   4.110216   3.361876   3.875671   2.753564
    19  C    4.349542   2.167666   3.516652   3.395209   4.125600
    20  H    4.110216   3.025255   3.875671   3.361876   4.066950
    21  H    5.322858   2.332911   4.271932   3.975284   5.166561
    22  C    3.527764   3.098685   4.192741   2.178278   4.350138
    23  H    3.760200   2.924369   3.884143   2.807394   4.210630
    24  H    4.258494   3.666017   5.166561   2.271143   5.445236
                   16         17         18         19         20
    16  H    0.000000
    17  H    2.529471   0.000000
    18  H    2.324974   1.739355   0.000000
    19  C    4.362284   4.763559   3.868103   0.000000
    20  H    4.543186   4.826767   4.312052   1.096731   0.000000
    21  H    5.232309   5.835433   4.826767   1.096717   1.739355
    22  C    3.098685   4.192741   3.151785   1.552044   2.158929
    23  H    2.924369   3.884143   2.488400   2.191955   3.007765
    24  H    3.666017   5.166561   4.066950   2.161682   2.753564
                   21         22         23         24
    21  H    0.000000
    22  C    2.178278   0.000000
    23  H    2.807394   1.096742   0.000000
    24  H    2.271143   1.095181   1.742923   0.000000
 Stoichiometry    C8H16
 Framework group  C2H[C2(C.C),SGH(C2H4),X(C4H12)]
 Deg. of freedom    18
 Full point group                 C2H     NOp   4
 RotChk:  IX=0 Diff= 1.30D-03
 Largest Abelian subgroup         C2H     NOp   4
 Largest concise Abelian subgroup C2H     NOp   4
                         Standard orientation:                         
 ---------------------------------------------------------------------
 Center     Atomic      Atomic             Coordinates (Angstroms)
 Number     Number       Type             X           Y           Z
 ---------------------------------------------------------------------
      1          6           0        0.000000    0.000000    2.093783
      2          6           0        0.000000    1.322004    1.298606
      3          6           0        0.000000   -1.322004   -1.298606
      4          6           0       -0.847285    1.389612    0.000000
      5          6           0        0.000000    0.000000   -2.093783
      6          6           0        0.000000    1.322004   -1.298606
      7          1           0       -0.873363   -0.020992    2.758871
      8          1           0        1.034521    1.579383    1.041039
      9          1           0       -1.613874    0.605273    0.000000
     10          1           0       -1.034521   -1.579383   -1.041039
     11          1           0       -0.873363   -0.020992   -2.758871
     12          1           0        0.873363    0.020992    2.758871
     13          1           0       -0.324328    2.111199    1.987642
     14          1           0        0.324328   -2.111199   -1.987642
     15          1           0       -1.400092    2.335036    0.000000
     16          1           0        0.873363    0.020992   -2.758871
     17          1           0       -0.324328    2.111199   -1.987642
     18          1           0        1.034521    1.579383   -1.041039
     19          6           0        0.000000   -1.322004    1.298606
     20          1           0       -1.034521   -1.579383    1.041039
     21          1           0        0.324328   -2.111199    1.987642
     22          6           0        0.847285   -1.389612    0.000000
     23          1           0        1.613874   -0.605273    0.000000
     24          1           0        1.400092   -2.335036    0.000000
 ---------------------------------------------------------------------
 Rotational constants (GHZ):      2.4745319      1.9155985      1.2186963
 Leave Link  202 at Wed Apr 20 15:07:37 2022, MaxMem=  2621440000 cpu:         0.2
 (Enter /mnt/opt/groups/app-gaussian//g09/l301.exe)
 Standard basis: 6-31G(d,p) (6D, 7F)
 Ernie: Thresh=  0.10000D-02 Tol=  0.10000D-05 Strict=F.
 There are    58 symmetry adapted cartesian basis functions of AG  symmetry.
 There are    42 symmetry adapted cartesian basis functions of BG  symmetry.
 There are    45 symmetry adapted cartesian basis functions of AU  symmetry.
 There are    55 symmetry adapted cartesian basis functions of BU  symmetry.
 There are    58 symmetry adapted basis functions of AG  symmetry.
 There are    42 symmetry adapted basis functions of BG  symmetry.
 There are    45 symmetry adapted basis functions of AU  symmetry.
 There are    55 symmetry adapted basis functions of BU  symmetry.
   200 basis functions,   336 primitive gaussians,   200 cartesian basis functions
    32 alpha electrons       32 beta electrons
       nuclear repulsion energy       406.3990562216 Hartrees.
 IExCor=  402 DFT=T Ex+Corr=B3LYP ExCW=0 ScaHFX=  0.200000
 ScaDFX=  0.800000  0.720000  1.000000  0.810000 ScalE2=  1.000000  1.000000
 IRadAn=      5 IRanWt=     -1 IRanGd=            0 ICorTp=0 IEmpDi=131
 NAtoms=   24 NActive=   24 NUniq=    8 SFac= 4.00D+00 NAtFMM=   60 NAOKFM=F Big=F
 Integral buffers will be    131072 words long.
 Raffenetti 2 integral format.
 Two-electron integral symmetry is turned on.
 R6Disp:  Grimme-D3 Dispersion energy=       -0.0204483676 Hartrees.
 Nuclear repulsion after empirical dispersion term =      406.3786078540 Hartrees.
 Leave Link  301 at Wed Apr 20 15:07:38 2022, MaxMem=  2621440000 cpu:         0.9
 (Enter /mnt/opt/groups/app-gaussian//g09/l302.exe)
 NPDir=0 NMtPBC=     1 NCelOv=     1 NCel=       1 NClECP=     1 NCelD=      1
         NCelK=      1 NCelE2=     1 NClLst=     1 CellRange=     0.0.
 One-electron integrals computed using PRISM.
 One-electron integral symmetry used in STVInt
 NBasis=   200 RedAO= T EigKep=  2.20D-03  NBF=    58    42    45    55
 NBsUse=   200 1.00D-06 EigRej= -1.00D+00 NBFU=    58    42    45    55
 Precomputing XC quadrature grid using
 IXCGrd= 4 IRadAn=           5 IRanWt=          -1 IRanGd=           0 AccXCQ= 0.00D+00.
 Generated NRdTot=       0 NPtTot=           0 NUsed=           0 NTot=          32
 NSgBfM=   200   200   200   200   200 MxSgAt=    24 MxSgA2=    24.
 Leave Link  302 at Wed Apr 20 15:07:38 2022, MaxMem=  2621440000 cpu:        14.4
 (Enter /mnt/opt/groups/app-gaussian//g09/l303.exe)
 DipDrv:  MaxL=1.
 Leave Link  303 at Wed Apr 20 15:07:38 2022, MaxMem=  2621440000 cpu:         1.1
 (Enter /mnt/opt/groups/app-gaussian//g09/l401.exe)
 Initial guess from the checkpoint file:  "/scratch/8009940.torquesrv1.cis.gov.pl/Gau-40546.chk"
 B after Tr=     0.000000    0.000000    0.000000
         Rot=    1.000000    0.000000    0.000000   -0.000432 Ang=  -0.05 deg.
 Guess basis will be translated and rotated to current coordinates.
 JPrj=2 DoOrth=T DoCkMO=T.
 Initial guess orbital symmetries:
       Occupied  (BU) (AG) (AU) (AG) (BG) (BU) (AU) (AG) (AG) (AU)
                 (BU) (AG) (BG) (BU) (AU) (AG) (AG) (BU) (BG) (AU)
                 (BU) (BU) (AG) (AU) (BG) (AG) (BG) (AG) (BG) (BU)
                 (BU) (AU)
       Virtual   (AG) (AG) (AG) (AG) (AG) (AG) (AG) (AG) (AG) (AG)
                 (AG) (AG) (AG) (AG) (AG) (AG) (AG) (AG) (AG) (AG)
                 (AG) (AG) (AG) (AG) (AG) (AG) (AG) (AG) (AG) (AG)
                 (AG) (AG) (AG) (AG) (AG) (AG) (AG) (AG) (AG) (AG)
                 (AG) (AG) (AG) (AG) (AG) (AG) (AG) (AG) (BG) (BG)
                 (BG) (BG) (BG) (BG) (BG) (BG) (BG) (BG) (BG) (BG)
                 (BG) (BG) (BG) (BG) (BG) (BG) (BG) (BG) (BG) (BG)
                 (BG) (BG) (BG) (BG) (BG) (BG) (BG) (BG) (BG) (BG)
                 (BG) (BG) (BG) (BG) (AU) (AU) (AU) (AU) (AU) (AU)
                 (AU) (AU) (AU) (AU) (AU) (AU) (AU) (AU) (AU) (AU)
                 (AU) (AU) (AU) (AU) (AU) (AU) (AU) (AU) (AU) (AU)
                 (AU) (AU) (AU) (AU) (AU) (AU) (AU) (AU) (AU) (AU)
                 (AU) (AU) (BU) (BU) (BU) (BU) (BU) (BU) (BU) (BU)
                 (BU) (BU) (BU) (BU) (BU) (BU) (BU) (BU) (BU) (BU)
                 (BU) (BU) (BU) (BU) (BU) (BU) (BU) (BU) (BU) (BU)
                 (BU) (BU) (BU) (BU) (BU) (BU) (BU) (BU) (BU) (BU)
                 (BU) (BU) (BU) (BU) (BU) (BU) (BU) (BU)
 The electronic state of the initial guess is 1-AG.
 Leave Link  401 at Wed Apr 20 15:07:39 2022, MaxMem=  2621440000 cpu:        12.3
 (Enter /mnt/opt/groups/app-gaussian//g09/l502.exe)
 Closed shell SCF:
 Using DIIS extrapolation, IDIIS=    10.
 Two-electron integrals replicated using symmetry.
 Keep R1 ints in memory in symmetry-blocked form, NReq=252976967.
 IVT=      380406 IEndB=      380406 NGot=  2621440000 MDV=  2570478284
 LenX=  2570478284 LenY=  2570437843
 Requested convergence on RMS density matrix=1.00D-08 within 500 cycles.
 Requested convergence on MAX density matrix=1.00D-06.
 Requested convergence on             energy=1.00D-06.
 Level shift goal  0.100 maximum shift  0.100.
 No special actions if energy rises.
 Dynamic level shift is on during FON iterations.
 FoFCou: FMM=F IPFlag=           0 FMFlag=           0 FMFlg1=           0
         NFxFlg=           0 DoJE=F BraDBF=F KetDBF=F FulRan=T
         wScrn=  0.000000 ICntrl=     600 IOpCl=  0 I1Cent=           0 NGrid=           0
         NMat0=    1 NMatS0=  20100 NMatT0=    0 NMatD0=    1 NMtDS0=    0 NMtDT0=    0
 Petite list used in FoFCou.

 Cycle   1  Pass 1  IDiag  1:
 E= -314.518787053658    
 DIIS: error= 2.86D-04 at cycle   1 NSaved=   1.
 NSaved= 1 IEnMin= 1 EnMin= -314.518787053658     IErMin= 1 ErrMin= 2.86D-04
 ErrMax= 2.86D-04  0.00D+00 EMaxC= 1.00D+00 BMatC= 1.25D-05 BMatP= 1.25D-05
 IDIUse=1 WtCom= 1.00D+00 WtEn= 0.00D+00
 Coeff-Com:  0.100D+01
 Coeff:      0.100D+01
 Gap=     1.439 Goal=     0.100 Shift=    0.000
 RMSDP=2.74D-05 MaxDP=6.71D-04              OVMax= 1.26D-03

 Cycle   2  Pass 1  IDiag  1:
 E= -314.518810420999     Delta-E=       -0.000023367341 Rises=F Damp=F
 DIIS: error= 3.04D-05 at cycle   2 NSaved=   2.
 NSaved= 2 IEnMin= 2 EnMin= -314.518810420999     IErMin= 2 ErrMin= 3.04D-05
 ErrMax= 3.04D-05  0.00D+00 EMaxC= 1.00D+00 BMatC= 1.56D-07 BMatP= 1.25D-05
 IDIUse=1 WtCom= 1.00D+00 WtEn= 0.00D+00
 Coeff-Com: -0.680D-01 0.107D+01
 Coeff:     -0.680D-01 0.107D+01
 Gap=     0.364 Goal=     0.100 Shift=    0.000
 RMSDP=4.58D-06 MaxDP=1.04D-04 DE=-2.34D-05 OVMax= 2.09D-04

 Cycle   3  Pass 1  IDiag  1:
 E= -314.518810680072     Delta-E=       -0.000000259073 Rises=F Damp=F
 DIIS: error= 1.40D-05 at cycle   3 NSaved=   3.
 NSaved= 3 IEnMin= 3 EnMin= -314.518810680072     IErMin= 3 ErrMin= 1.40D-05
 ErrMax= 1.40D-05  0.00D+00 EMaxC= 1.00D+00 BMatC= 3.85D-08 BMatP= 1.56D-07
 IDIUse=1 WtCom= 1.00D+00 WtEn= 0.00D+00
 Coeff-Com: -0.322D-01 0.387D+00 0.646D+00
 Coeff:     -0.322D-01 0.387D+00 0.646D+00
 Gap=     0.364 Goal=     0.100 Shift=    0.000
 RMSDP=1.71D-06 MaxDP=3.36D-05 DE=-2.59D-07 OVMax= 4.93D-05

 Cycle   4  Pass 1  IDiag  1:
 E= -314.518810716909     Delta-E=       -0.000000036837 Rises=F Damp=F
 DIIS: error= 4.26D-06 at cycle   4 NSaved=   4.
 NSaved= 4 IEnMin= 4 EnMin= -314.518810716909     IErMin= 4 ErrMin= 4.26D-06
 ErrMax= 4.26D-06  0.00D+00 EMaxC= 1.00D+00 BMatC= 3.82D-09 BMatP= 3.85D-08
 IDIUse=1 WtCom= 1.00D+00 WtEn= 0.00D+00
 Coeff-Com: -0.996D-02 0.106D+00 0.280D+00 0.624D+00
 Coeff:     -0.996D-02 0.106D+00 0.280D+00 0.624D+00
 Gap=     0.364 Goal=     0.100 Shift=    0.000
 RMSDP=4.11D-07 MaxDP=8.85D-06 DE=-3.68D-08 OVMax= 1.31D-05

 Cycle   5  Pass 1  IDiag  1:
 E= -314.518810720332     Delta-E=       -0.000000003424 Rises=F Damp=F
 DIIS: error= 1.38D-06 at cycle   5 NSaved=   5.
 NSaved= 5 IEnMin= 5 EnMin= -314.518810720332     IErMin= 5 ErrMin= 1.38D-06
 ErrMax= 1.38D-06  0.00D+00 EMaxC= 1.00D+00 BMatC= 3.64D-10 BMatP= 3.82D-09
 IDIUse=1 WtCom= 1.00D+00 WtEn= 0.00D+00
 Coeff-Com: -0.609D-03 0.135D-02 0.491D-01 0.275D+00 0.675D+00
 Coeff:     -0.609D-03 0.135D-02 0.491D-01 0.275D+00 0.675D+00
 Gap=     0.364 Goal=     0.100 Shift=    0.000
 RMSDP=1.16D-07 MaxDP=2.49D-06 DE=-3.42D-09 OVMax= 4.43D-06

 Cycle   6  Pass 1  IDiag  1:
 E= -314.518810720746     Delta-E=       -0.000000000414 Rises=F Damp=F
 DIIS: error= 1.25D-07 at cycle   6 NSaved=   6.
 NSaved= 6 IEnMin= 6 EnMin= -314.518810720746     IErMin= 6 ErrMin= 1.25D-07
 ErrMax= 1.25D-07  0.00D+00 EMaxC= 1.00D+00 BMatC= 4.81D-12 BMatP= 3.64D-10
 IDIUse=1 WtCom= 1.00D+00 WtEn= 0.00D+00
 Coeff-Com:  0.203D-03-0.371D-02 0.129D-02 0.375D-01 0.169D+00 0.796D+00
 Coeff:      0.203D-03-0.371D-02 0.129D-02 0.375D-01 0.169D+00 0.796D+00
 Gap=     0.364 Goal=     0.100 Shift=    0.000
 RMSDP=1.47D-08 MaxDP=2.66D-07 DE=-4.14D-10 OVMax= 5.02D-07

 Cycle   7  Pass 1  IDiag  1:
 E= -314.518810720744     Delta-E=        0.000000000003 Rises=F Damp=F
 DIIS: error= 5.52D-08 at cycle   7 NSaved=   7.
 NSaved= 7 IEnMin= 6 EnMin= -314.518810720746     IErMin= 7 ErrMin= 5.52D-08
 ErrMax= 5.52D-08  0.00D+00 EMaxC= 1.00D+00 BMatC= 4.55D-13 BMatP= 4.81D-12
 IDIUse=1 WtCom= 1.00D+00 WtEn= 0.00D+00
 Coeff-Com:  0.101D-03-0.167D-02-0.366D-03 0.111D-01 0.638D-01 0.364D+00
 Coeff-Com:  0.563D+00
 Coeff:      0.101D-03-0.167D-02-0.366D-03 0.111D-01 0.638D-01 0.364D+00
 Coeff:      0.563D+00
 Gap=     0.364 Goal=     0.100 Shift=    0.000
 RMSDP=3.44D-09 MaxDP=1.30D-07 DE= 2.50D-12 OVMax= 1.37D-07

 SCF Done:  E(RB3LYP) =  -314.518810721     A.U. after    7 cycles
            NFock=  7  Conv=0.34D-08     -V/T= 2.0103
 KE= 3.113113861368D+02 PE=-1.539175335709D+03 EE= 5.069665309978D+02
 Leave Link  502 at Wed Apr 20 15:07:51 2022, MaxMem=  2621440000 cpu:       232.1
 (Enter /mnt/opt/groups/app-gaussian//g09/l701.exe)
 Compute integral first derivatives.
 ... and contract with generalized density number  0.
 R6Disp: Adding Grimme-D3 dispersion energy 1st derivatives to the gradient.
 Leave Link  701 at Wed Apr 20 15:07:53 2022, MaxMem=  2621440000 cpu:        26.8
 (Enter /mnt/opt/groups/app-gaussian//g09/l702.exe)
 L702 exits ... SP integral derivatives will be done elsewhere.
 Leave Link  702 at Wed Apr 20 15:07:53 2022, MaxMem=  2621440000 cpu:         0.4
 (Enter /mnt/opt/groups/app-gaussian//g09/l703.exe)
 Compute integral first derivatives, UseDBF=F ICtDFT=           0.
 Integral derivatives from FoFJK, PRISM(SPDF).
 Calling FoFJK, ICntrl=      2127 FMM=F ISym2X=1 I1Cent= 0 IOpClX= 0 NMat=1 NMatS=1 NMatT=0.
 FoFJK:  IHMeth= 1 ICntrl=    2127 DoSepK=F KAlg= 0 I1Cent=   0 FoldK=F
 IRaf=         0 NMat=   1 IRICut=       1 DoRegI=T DoRafI=F ISym2E= 1.
 FoFCou: FMM=F IPFlag=           0 FMFlag=      100000 FMFlg1=         800
         NFxFlg=           0 DoJE=F BraDBF=F KetDBF=F FulRan=T
         wScrn=  0.000000 ICntrl=    2127 IOpCl=  0 I1Cent=           0 NGrid=           0
         NMat0=    1 NMatS0=      1 NMatT0=    0 NMatD0=    1 NMtDS0=    0 NMtDT0=    0
 Petite list used in FoFCou.
 Leave Link  703 at Wed Apr 20 15:07:54 2022, MaxMem=  2621440000 cpu:        26.2
 (Enter /mnt/opt/groups/app-gaussian//g09/l716.exe)
 Dipole        = 5.70754623D-23 5.32907045D-15-1.33226803D-15
 ***** Axes restored to original set *****
 -------------------------------------------------------------------
 Center     Atomic                   Forces (Hartrees/Bohr)
 Number     Number              X              Y              Z
 -------------------------------------------------------------------
      1        6           0.000000000    0.000000000    0.000097120
      2        6           0.000085567    0.000057181   -0.000025955
      3        6          -0.000085567   -0.000057181    0.000025955
      4        6          -0.000130814   -0.000010720    0.000000000
      5        6           0.000000000    0.000000000   -0.000097120
      6        6           0.000085567    0.000057181    0.000025955
      7        1           0.000011533   -0.000017744    0.000003888
      8        1           0.000000860    0.000000944    0.000019056
      9        1           0.000011544    0.000055015    0.000000000
     10        1          -0.000000860   -0.000000944   -0.000019056
     11        1           0.000011533   -0.000017744   -0.000003888
     12        1          -0.000011533    0.000017744    0.000003888
     13        1          -0.000000594    0.000000655   -0.000007039
     14        1           0.000000594   -0.000000655    0.000007039
     15        1          -0.000030097   -0.000024579    0.000000000
     16        1          -0.000011533    0.000017744   -0.000003888
     17        1          -0.000000594    0.000000655    0.000007039
     18        1           0.000000860    0.000000944   -0.000019056
     19        6          -0.000085567   -0.000057181   -0.000025955
     20        1          -0.000000860   -0.000000944    0.000019056
     21        1           0.000000594   -0.000000655   -0.000007039
     22        6           0.000130814    0.000010720    0.000000000
     23        1          -0.000011544   -0.000055015    0.000000000
     24        1           0.000030097    0.000024579    0.000000000
 -------------------------------------------------------------------
 Cartesian Forces:  Max     0.000130814 RMS     0.000039305
 Leave Link  716 at Wed Apr 20 15:07:54 2022, MaxMem=  2621440000 cpu:         0.4
 (Enter /mnt/opt/groups/app-gaussian//g09/l103.exe)

 GradGradGradGradGradGradGradGradGradGradGradGradGradGradGradGradGradGrad
 Berny optimization.
 Using GEDIIS/GDIIS optimizer.
 FormGI is forming the generalized inverse of G from B-inverse, IUseBI=4.
 Internal  Forces:  Max     0.000086111 RMS     0.000021859
 Search for a local minimum.
 Step number   3 out of a maximum of  144
 All quantities printed in internal units (Hartrees-Bohrs-Radians)
 RMS Force = .21859D-04 SwitMx=.10000D-02 MixMth= 2
 Mixed Optimization -- En-DIIS/RFO-DIIS
 Swapping is turned off.
 Update second derivatives using D2CorX and points    1    2    3
 DE= -7.62D-06 DEPred=-6.94D-06 R= 1.10D+00
 TightC=F SS=  1.41D+00  RLast= 4.58D-02 DXNew= 5.0454D-01 1.3727D-01
 Trust test= 1.10D+00 RLast= 4.58D-02 DXMaxT set to 3.00D-01
 ITU=  1  1  0
     Eigenvalues ---    0.00230   0.00230   0.00459   0.00485   0.00693
     Eigenvalues ---    0.01517   0.01777   0.02916   0.02931   0.03019
     Eigenvalues ---    0.03112   0.03859   0.04324   0.04483   0.04572
     Eigenvalues ---    0.04592   0.04694   0.04824   0.05095   0.05504
     Eigenvalues ---    0.05978   0.07159   0.07550   0.07656   0.08480
     Eigenvalues ---    0.08489   0.09182   0.09182   0.09182   0.09204
     Eigenvalues ---    0.09204   0.09204   0.12480   0.12554   0.12837
     Eigenvalues ---    0.12912   0.12932   0.14267   0.16223   0.21357
     Eigenvalues ---    0.21905   0.21972   0.26148   0.26469   0.27480
     Eigenvalues ---    0.27582   0.27681   0.28071   0.28217   0.32030
     Eigenvalues ---    0.33905   0.33905   0.33905   0.33905   0.33999
     Eigenvalues ---    0.34024   0.34024   0.34024   0.34036   0.34038
     Eigenvalues ---    0.34038   0.34038   0.34038   0.34162   0.34196
     Eigenvalues ---    0.34333
 En-DIIS/RFO-DIIS IScMMF=        0 using points:     3    2    1
 RFO step:  Lambda=-1.41559693D-07.
 NNeg= 0 NP= 3 Switch=  2.50D-03 Rises=F DC=  4.57D-05 SmlDif=  1.00D-05
 RMS Error=  0.4933334639D-04 NUsed= 3 EDIIS=F
 DidBck=F Rises=F RFO-DIIS coefs:    1.12490   -0.15705    0.03215
 Iteration  1 RMS(Cart)=  0.00023042 RMS(Int)=  0.00000041
 Iteration  2 RMS(Cart)=  0.00000006 RMS(Int)=  0.00000041
 ITry= 1 IFail=0 DXMaxC= 1.06D-03 DCOld= 1.00D+10 DXMaxT= 3.00D-01 DXLimC= 3.00D+00 Rises=F
 ClnCor:  largest displacement from symmetrization is 1.58D-12 for atom    10.
 Variable       Old X    -DE/DX   Delta X   Delta X   Delta X     New X
                                 (Linear)    (Quad)   (Total)
    R1        2.91533   0.00009   0.00020   0.00008   0.00028   2.91561
    R2        2.07487  -0.00001  -0.00001  -0.00001  -0.00002   2.07485
    R3        2.07487  -0.00001  -0.00001  -0.00001  -0.00002   2.07485
    R4        2.91533   0.00009   0.00020   0.00008   0.00028   2.91561
    R5        2.93294   0.00007   0.00019   0.00008   0.00027   2.93321
    R6        2.07252   0.00000  -0.00002   0.00001  -0.00001   2.07251
    R7        2.07249   0.00000  -0.00001   0.00000  -0.00001   2.07248
    R8        2.91533   0.00009   0.00020   0.00008   0.00028   2.91561
    R9        2.07252   0.00000  -0.00002   0.00001  -0.00001   2.07251
   R10        2.07249   0.00000  -0.00001   0.00000  -0.00001   2.07248
   R11        2.93294   0.00007   0.00019   0.00008   0.00027   2.93321
   R12        2.93294   0.00007   0.00019   0.00008   0.00027   2.93321
   R13        2.07254  -0.00005  -0.00007  -0.00008  -0.00015   2.07240
   R14        2.06959  -0.00001  -0.00001  -0.00001  -0.00003   2.06957
   R15        2.91533   0.00009   0.00020   0.00008   0.00028   2.91561
   R16        2.07487  -0.00001  -0.00001  -0.00001  -0.00002   2.07485
   R17        2.07487  -0.00001  -0.00001  -0.00001  -0.00002   2.07485
   R18        2.07249   0.00000  -0.00001   0.00000  -0.00001   2.07248
   R19        2.07252   0.00000  -0.00002   0.00001  -0.00001   2.07251
   R20        2.07252   0.00000  -0.00002   0.00001  -0.00001   2.07251
   R21        2.07249   0.00000  -0.00001   0.00000  -0.00001   2.07248
   R22        2.93294   0.00007   0.00019   0.00008   0.00027   2.93321
   R23        2.07254  -0.00005  -0.00007  -0.00008  -0.00015   2.07240
   R24        2.06959  -0.00001  -0.00001  -0.00001  -0.00003   2.06957
    A1        1.90562   0.00001   0.00001   0.00019   0.00021   1.90583
    A2        1.87113  -0.00001   0.00007  -0.00014  -0.00007   1.87106
    A3        2.05856   0.00000  -0.00008  -0.00014  -0.00022   2.05834
    A4        1.84020  -0.00001  -0.00010   0.00005  -0.00005   1.84015
    A5        1.87113  -0.00001   0.00007  -0.00014  -0.00007   1.87106
    A6        1.90562   0.00001   0.00001   0.00019   0.00021   1.90583
    A7        2.05850   0.00000  -0.00004  -0.00008  -0.00011   2.05838
    A8        1.89880  -0.00001  -0.00010   0.00008  -0.00002   1.89878
    A9        1.86796   0.00000   0.00018  -0.00017   0.00001   1.86796
   A10        1.88413   0.00002   0.00004   0.00020   0.00025   1.88437
   A11        1.91016  -0.00001   0.00004  -0.00012  -0.00007   1.91009
   A12        1.83136   0.00000  -0.00015   0.00011  -0.00004   1.83132
   A13        1.89880  -0.00001  -0.00010   0.00008  -0.00002   1.89878
   A14        1.86796   0.00000   0.00018  -0.00017   0.00001   1.86796
   A15        2.05850   0.00000  -0.00004  -0.00008  -0.00011   2.05838
   A16        1.83136   0.00000  -0.00015   0.00011  -0.00004   1.83132
   A17        1.88413   0.00002   0.00004   0.00020   0.00025   1.88437
   A18        1.91016  -0.00001   0.00004  -0.00012  -0.00007   1.91009
   A19        1.98248  -0.00002  -0.00010  -0.00016  -0.00025   1.98223
   A20        1.92882   0.00001  -0.00005   0.00011   0.00007   1.92889
   A21        1.88932   0.00001   0.00018   0.00004   0.00022   1.88953
   A22        1.92882   0.00001  -0.00005   0.00011   0.00007   1.92889
   A23        1.88932   0.00001   0.00018   0.00004   0.00022   1.88953
   A24        1.83853  -0.00002  -0.00017  -0.00014  -0.00031   1.83822
   A25        2.05856   0.00000  -0.00008  -0.00014  -0.00022   2.05834
   A26        1.87113  -0.00001   0.00007  -0.00014  -0.00007   1.87106
   A27        1.90562   0.00001   0.00001   0.00019   0.00021   1.90583
   A28        1.90562   0.00001   0.00001   0.00019   0.00021   1.90583
   A29        1.87113  -0.00001   0.00007  -0.00014  -0.00007   1.87106
   A30        1.84020  -0.00001  -0.00010   0.00005  -0.00005   1.84015
   A31        2.05850   0.00000  -0.00004  -0.00008  -0.00011   2.05838
   A32        1.91016  -0.00001   0.00004  -0.00012  -0.00007   1.91009
   A33        1.88413   0.00002   0.00004   0.00020   0.00025   1.88437
   A34        1.86796   0.00000   0.00018  -0.00017   0.00001   1.86796
   A35        1.89880  -0.00001  -0.00010   0.00008  -0.00002   1.89878
   A36        1.83136   0.00000  -0.00015   0.00011  -0.00004   1.83132
   A37        1.89880  -0.00001  -0.00010   0.00008  -0.00002   1.89878
   A38        1.86796   0.00000   0.00018  -0.00017   0.00001   1.86796
   A39        2.05850   0.00000  -0.00004  -0.00008  -0.00011   2.05838
   A40        1.83136   0.00000  -0.00015   0.00011  -0.00004   1.83132
   A41        1.88413   0.00002   0.00004   0.00020   0.00025   1.88437
   A42        1.91016  -0.00001   0.00004  -0.00012  -0.00007   1.91009
   A43        1.98248  -0.00002  -0.00010  -0.00016  -0.00025   1.98223
   A44        1.92882   0.00001  -0.00005   0.00011   0.00007   1.92889
   A45        1.88932   0.00001   0.00018   0.00004   0.00022   1.88953
   A46        1.92882   0.00001  -0.00005   0.00011   0.00007   1.92889
   A47        1.88932   0.00001   0.00018   0.00004   0.00022   1.88953
   A48        1.83853  -0.00002  -0.00017  -0.00014  -0.00031   1.83822
    D1       -1.47409   0.00002   0.00000   0.00020   0.00020  -1.47389
    D2        2.65706   0.00000   0.00005  -0.00009  -0.00003   2.65703
    D3        0.68692   0.00000   0.00018  -0.00016   0.00002   0.68694
    D4        2.82377   0.00002   0.00007   0.00012   0.00019   2.82396
    D5        0.67173   0.00000   0.00012  -0.00017  -0.00005   0.67169
    D6       -1.29841   0.00001   0.00025  -0.00024   0.00001  -1.29840
    D7        0.66615   0.00001   0.00005   0.00007   0.00012   0.66627
    D8       -1.48589  -0.00001   0.00010  -0.00021  -0.00011  -1.48600
    D9        2.82716   0.00000   0.00023  -0.00029  -0.00005   2.82710
   D10       -1.48589  -0.00001   0.00010  -0.00021  -0.00011  -1.48600
   D11        2.82716   0.00000   0.00023  -0.00029  -0.00005   2.82710
   D12        0.66615   0.00001   0.00005   0.00007   0.00012   0.66627
   D13        0.67173   0.00000   0.00012  -0.00017  -0.00005   0.67169
   D14       -1.29841   0.00001   0.00025  -0.00024   0.00001  -1.29840
   D15        2.82377   0.00002   0.00007   0.00012   0.00019   2.82396
   D16        2.65706   0.00000   0.00005  -0.00009  -0.00003   2.65703
   D17        0.68692   0.00000   0.00018  -0.00016   0.00002   0.68694
   D18       -1.47409   0.00002   0.00000   0.00020   0.00020  -1.47389
   D19       -1.82862  -0.00001  -0.00013  -0.00025  -0.00038  -1.82900
   D20        0.35067   0.00000  -0.00030  -0.00013  -0.00044   0.35023
   D21        2.35579  -0.00001  -0.00042  -0.00023  -0.00065   2.35514
   D22        0.33077   0.00000  -0.00026  -0.00003  -0.00028   0.33049
   D23        2.51006   0.00001  -0.00043   0.00009  -0.00034   2.50972
   D24       -1.76801  -0.00001  -0.00055   0.00000  -0.00055  -1.76855
   D25        2.31480   0.00000  -0.00038   0.00014  -0.00024   2.31457
   D26       -1.78909   0.00001  -0.00056   0.00026  -0.00029  -1.78939
   D27        0.21602  -0.00001  -0.00068   0.00017  -0.00050   0.21552
   D28        1.48589   0.00001  -0.00010   0.00021   0.00011   1.48600
   D29       -0.67173   0.00000  -0.00012   0.00017   0.00005  -0.67169
   D30       -2.65706   0.00000  -0.00005   0.00009   0.00003  -2.65703
   D31       -2.82716   0.00000  -0.00023   0.00029   0.00005  -2.82710
   D32        1.29841  -0.00001  -0.00025   0.00024  -0.00001   1.29840
   D33       -0.68692   0.00000  -0.00018   0.00016  -0.00002  -0.68694
   D34       -0.66615  -0.00001  -0.00005  -0.00007  -0.00012  -0.66627
   D35       -2.82377  -0.00002  -0.00007  -0.00012  -0.00019  -2.82396
   D36        1.47409  -0.00002   0.00000  -0.00020  -0.00020   1.47389
   D37        1.82862   0.00001   0.00013   0.00025   0.00038   1.82900
   D38       -0.35067   0.00000   0.00030   0.00013   0.00044  -0.35023
   D39       -2.35579   0.00001   0.00042   0.00023   0.00065  -2.35514
   D40       -0.33077   0.00000   0.00026   0.00003   0.00028  -0.33049
   D41       -2.51006  -0.00001   0.00043  -0.00009   0.00034  -2.50972
   D42        1.76801   0.00001   0.00055   0.00000   0.00055   1.76855
   D43       -2.31480   0.00000   0.00038  -0.00014   0.00024  -2.31457
   D44        1.78909  -0.00001   0.00056  -0.00026   0.00029   1.78939
   D45       -0.21602   0.00001   0.00068  -0.00017   0.00050  -0.21552
   D46        1.82862   0.00001   0.00013   0.00025   0.00038   1.82900
   D47       -2.31480   0.00000   0.00038  -0.00014   0.00024  -2.31457
   D48       -0.33077   0.00000   0.00026   0.00003   0.00028  -0.33049
   D49       -0.35067   0.00000   0.00030   0.00013   0.00044  -0.35023
   D50        1.78909  -0.00001   0.00056  -0.00026   0.00029   1.78939
   D51       -2.51006  -0.00001   0.00043  -0.00009   0.00034  -2.50972
   D52       -2.35579   0.00001   0.00042   0.00023   0.00065  -2.35514
   D53       -0.21602   0.00001   0.00068  -0.00017   0.00050  -0.21552
   D54        1.76801   0.00001   0.00055   0.00000   0.00055   1.76855
   D55       -0.66615  -0.00001  -0.00005  -0.00007  -0.00012  -0.66627
   D56       -2.82716   0.00000  -0.00023   0.00029   0.00005  -2.82710
   D57        1.48589   0.00001  -0.00010   0.00021   0.00011   1.48600
   D58        1.47409  -0.00002   0.00000  -0.00020  -0.00020   1.47389
   D59       -0.68692   0.00000  -0.00018   0.00016  -0.00002  -0.68694
   D60       -2.65706   0.00000  -0.00005   0.00009   0.00003  -2.65703
   D61       -2.82377  -0.00002  -0.00007  -0.00012  -0.00019  -2.82396
   D62        1.29841  -0.00001  -0.00025   0.00024  -0.00001   1.29840
   D63       -0.67173   0.00000  -0.00012   0.00017   0.00005  -0.67169
   D64       -1.82862  -0.00001  -0.00013  -0.00025  -0.00038  -1.82900
   D65        0.35067   0.00000  -0.00030  -0.00013  -0.00044   0.35023
   D66        2.35579  -0.00001  -0.00042  -0.00023  -0.00065   2.35514
   D67        0.33077   0.00000  -0.00026  -0.00003  -0.00028   0.33049
   D68        2.51006   0.00001  -0.00043   0.00009  -0.00034   2.50972
   D69       -1.76801  -0.00001  -0.00055   0.00000  -0.00055  -1.76855
   D70        2.31480   0.00000  -0.00038   0.00014  -0.00024   2.31457
   D71       -1.78909   0.00001  -0.00056   0.00026  -0.00029  -1.78939
   D72        0.21602  -0.00001  -0.00068   0.00017  -0.00050   0.21552
         Item               Value     Threshold  Converged?
 Maximum Force            0.000086     0.000450     YES
 RMS     Force            0.000022     0.000300     YES
 Maximum Displacement     0.001056     0.001800     YES
 RMS     Displacement     0.000230     0.001200     YES
 Predicted change in Energy=-1.749157D-07
 Optimization completed.
    -- Stationary point found.
                           ----------------------------
                           !   Optimized Parameters   !
                           ! (Angstroms and Degrees)  !
 --------------------------                            --------------------------
 ! Name  Definition              Value          Derivative Info.                !
 --------------------------------------------------------------------------------
 ! R1    R(1,2)                  1.5427         -DE/DX =    0.0001              !
 ! R2    R(1,7)                  1.098          -DE/DX =    0.0                 !
 ! R3    R(1,12)                 1.098          -DE/DX =    0.0                 !
 ! R4    R(1,19)                 1.5427         -DE/DX =    0.0001              !
 ! R5    R(2,4)                  1.552          -DE/DX =    0.0001              !
 ! R6    R(2,8)                  1.0967         -DE/DX =    0.0                 !
 ! R7    R(2,13)                 1.0967         -DE/DX =    0.0                 !
 ! R8    R(3,5)                  1.5427         -DE/DX =    0.0001              !
 ! R9    R(3,10)                 1.0967         -DE/DX =    0.0                 !
 ! R10   R(3,14)                 1.0967         -DE/DX =    0.0                 !
 ! R11   R(3,22)                 1.552          -DE/DX =    0.0001              !
 ! R12   R(4,6)                  1.552          -DE/DX =    0.0001              !
 ! R13   R(4,9)                  1.0967         -DE/DX =    0.0                 !
 ! R14   R(4,15)                 1.0952         -DE/DX =    0.0                 !
 ! R15   R(5,6)                  1.5427         -DE/DX =    0.0001              !
 ! R16   R(5,11)                 1.098          -DE/DX =    0.0                 !
 ! R17   R(5,16)                 1.098          -DE/DX =    0.0                 !
 ! R18   R(6,17)                 1.0967         -DE/DX =    0.0                 !
 ! R19   R(6,18)                 1.0967         -DE/DX =    0.0                 !
 ! R20   R(19,20)                1.0967         -DE/DX =    0.0                 !
 ! R21   R(19,21)                1.0967         -DE/DX =    0.0                 !
 ! R22   R(19,22)                1.552          -DE/DX =    0.0001              !
 ! R23   R(22,23)                1.0967         -DE/DX =    0.0                 !
 ! R24   R(22,24)                1.0952         -DE/DX =    0.0                 !
 ! A1    A(2,1,7)              109.1841         -DE/DX =    0.0                 !
 ! A2    A(2,1,12)             107.2078         -DE/DX =    0.0                 !
 ! A3    A(2,1,19)             117.9467         -DE/DX =    0.0                 !
 ! A4    A(7,1,12)             105.4355         -DE/DX =    0.0                 !
 ! A5    A(7,1,19)             107.2078         -DE/DX =    0.0                 !
 ! A6    A(12,1,19)            109.1841         -DE/DX =    0.0                 !
 ! A7    A(1,2,4)              117.9433         -DE/DX =    0.0                 !
 ! A8    A(1,2,8)              108.7931         -DE/DX =    0.0                 !
 ! A9    A(1,2,13)             107.0262         -DE/DX =    0.0                 !
 ! A10   A(4,2,8)              107.9524         -DE/DX =    0.0                 !
 ! A11   A(4,2,13)             109.4444         -DE/DX =    0.0                 !
 ! A12   A(8,2,13)             104.9293         -DE/DX =    0.0                 !
 ! A13   A(5,3,10)             108.7931         -DE/DX =    0.0                 !
 ! A14   A(5,3,14)             107.0262         -DE/DX =    0.0                 !
 ! A15   A(5,3,22)             117.9433         -DE/DX =    0.0                 !
 ! A16   A(10,3,14)            104.9293         -DE/DX =    0.0                 !
 ! A17   A(10,3,22)            107.9524         -DE/DX =    0.0                 !
 ! A18   A(14,3,22)            109.4444         -DE/DX =    0.0                 !
 ! A19   A(2,4,6)              113.588          -DE/DX =    0.0                 !
 ! A20   A(2,4,9)              110.5133         -DE/DX =    0.0                 !
 ! A21   A(2,4,15)             108.2499         -DE/DX =    0.0                 !
 ! A22   A(6,4,9)              110.5133         -DE/DX =    0.0                 !
 ! A23   A(6,4,15)             108.2499         -DE/DX =    0.0                 !
 ! A24   A(9,4,15)             105.3401         -DE/DX =    0.0                 !
 ! A25   A(3,5,6)              117.9467         -DE/DX =    0.0                 !
 ! A26   A(3,5,11)             107.2078         -DE/DX =    0.0                 !
 ! A27   A(3,5,16)             109.1841         -DE/DX =    0.0                 !
 ! A28   A(6,5,11)             109.1841         -DE/DX =    0.0                 !
 ! A29   A(6,5,16)             107.2078         -DE/DX =    0.0                 !
 ! A30   A(11,5,16)            105.4355         -DE/DX =    0.0                 !
 ! A31   A(4,6,5)              117.9433         -DE/DX =    0.0                 !
 ! A32   A(4,6,17)             109.4444         -DE/DX =    0.0                 !
 ! A33   A(4,6,18)             107.9524         -DE/DX =    0.0                 !
 ! A34   A(5,6,17)             107.0262         -DE/DX =    0.0                 !
 ! A35   A(5,6,18)             108.7931         -DE/DX =    0.0                 !
 ! A36   A(17,6,18)            104.9293         -DE/DX =    0.0                 !
 ! A37   A(1,19,20)            108.7931         -DE/DX =    0.0                 !
 ! A38   A(1,19,21)            107.0262         -DE/DX =    0.0                 !
 ! A39   A(1,19,22)            117.9433         -DE/DX =    0.0                 !
 ! A40   A(20,19,21)           104.9293         -DE/DX =    0.0                 !
 ! A41   A(20,19,22)           107.9524         -DE/DX =    0.0                 !
 ! A42   A(21,19,22)           109.4444         -DE/DX =    0.0                 !
 ! A43   A(3,22,19)            113.588          -DE/DX =    0.0                 !
 ! A44   A(3,22,23)            110.5133         -DE/DX =    0.0                 !
 ! A45   A(3,22,24)            108.2499         -DE/DX =    0.0                 !
 ! A46   A(19,22,23)           110.5133         -DE/DX =    0.0                 !
 ! A47   A(19,22,24)           108.2499         -DE/DX =    0.0                 !
 ! A48   A(23,22,24)           105.3401         -DE/DX =    0.0                 !
 ! D1    D(7,1,2,4)            -84.4592         -DE/DX =    0.0                 !
 ! D2    D(7,1,2,8)            152.2383         -DE/DX =    0.0                 !
 ! D3    D(7,1,2,13)            39.3574         -DE/DX =    0.0                 !
 ! D4    D(12,1,2,4)           161.7899         -DE/DX =    0.0                 !
 ! D5    D(12,1,2,8)            38.4874         -DE/DX =    0.0                 !
 ! D6    D(12,1,2,13)          -74.3936         -DE/DX =    0.0                 !
 ! D7    D(19,1,2,4)            38.1675         -DE/DX =    0.0                 !
 ! D8    D(19,1,2,8)           -85.135          -DE/DX =    0.0                 !
 ! D9    D(19,1,2,13)          161.9841         -DE/DX =    0.0                 !
 ! D10   D(2,1,19,20)          -85.135          -DE/DX =    0.0                 !
 ! D11   D(2,1,19,21)          161.9841         -DE/DX =    0.0                 !
 ! D12   D(2,1,19,22)           38.1675         -DE/DX =    0.0                 !
 ! D13   D(7,1,19,20)           38.4874         -DE/DX =    0.0                 !
 ! D14   D(7,1,19,21)          -74.3936         -DE/DX =    0.0                 !
 ! D15   D(7,1,19,22)          161.7899         -DE/DX =    0.0                 !
 ! D16   D(12,1,19,20)         152.2383         -DE/DX =    0.0                 !
 ! D17   D(12,1,19,21)          39.3574         -DE/DX =    0.0                 !
 ! D18   D(12,1,19,22)         -84.4592         -DE/DX =    0.0                 !
 ! D19   D(1,2,4,6)           -104.7722         -DE/DX =    0.0                 !
 ! D20   D(1,2,4,9)             20.0918         -DE/DX =    0.0                 !
 ! D21   D(1,2,4,15)           134.9766         -DE/DX =    0.0                 !
 ! D22   D(8,2,4,6)             18.952          -DE/DX =    0.0                 !
 ! D23   D(8,2,4,9)            143.816          -DE/DX =    0.0                 !
 ! D24   D(8,2,4,15)          -101.2992         -DE/DX =    0.0                 !
 ! D25   D(13,2,4,6)           132.6285         -DE/DX =    0.0                 !
 ! D26   D(13,2,4,9)          -102.5074         -DE/DX =    0.0                 !
 ! D27   D(13,2,4,15)           12.3773         -DE/DX =    0.0                 !
 ! D28   D(10,3,5,6)            85.135          -DE/DX =    0.0                 !
 ! D29   D(10,3,5,11)          -38.4874         -DE/DX =    0.0                 !
 ! D30   D(10,3,5,16)         -152.2383         -DE/DX =    0.0                 !
 ! D31   D(14,3,5,6)          -161.9841         -DE/DX =    0.0                 !
 ! D32   D(14,3,5,11)           74.3936         -DE/DX =    0.0                 !
 ! D33   D(14,3,5,16)          -39.3574         -DE/DX =    0.0                 !
 ! D34   D(22,3,5,6)           -38.1675         -DE/DX =    0.0                 !
 ! D35   D(22,3,5,11)         -161.7899         -DE/DX =    0.0                 !
 ! D36   D(22,3,5,16)           84.4592         -DE/DX =    0.0                 !
 ! D37   D(5,3,22,19)          104.7722         -DE/DX =    0.0                 !
 ! D38   D(5,3,22,23)          -20.0918         -DE/DX =    0.0                 !
 ! D39   D(5,3,22,24)         -134.9766         -DE/DX =    0.0                 !
 ! D40   D(10,3,22,19)         -18.952          -DE/DX =    0.0                 !
 ! D41   D(10,3,22,23)        -143.816          -DE/DX =    0.0                 !
 ! D42   D(10,3,22,24)         101.2992         -DE/DX =    0.0                 !
 ! D43   D(14,3,22,19)        -132.6285         -DE/DX =    0.0                 !
 ! D44   D(14,3,22,23)         102.5074         -DE/DX =    0.0                 !
 ! D45   D(14,3,22,24)         -12.3773         -DE/DX =    0.0                 !
 ! D46   D(2,4,6,5)            104.7722         -DE/DX =    0.0                 !
 ! D47   D(2,4,6,17)          -132.6285         -DE/DX =    0.0                 !
 ! D48   D(2,4,6,18)           -18.952          -DE/DX =    0.0                 !
 ! D49   D(9,4,6,5)            -20.0918         -DE/DX =    0.0                 !
 ! D50   D(9,4,6,17)           102.5074         -DE/DX =    0.0                 !
 ! D51   D(9,4,6,18)          -143.816          -DE/DX =    0.0                 !
 ! D52   D(15,4,6,5)          -134.9766         -DE/DX =    0.0                 !
 ! D53   D(15,4,6,17)          -12.3773         -DE/DX =    0.0                 !
 ! D54   D(15,4,6,18)          101.2992         -DE/DX =    0.0                 !
 ! D55   D(3,5,6,4)            -38.1675         -DE/DX =    0.0                 !
 ! D56   D(3,5,6,17)          -161.9841         -DE/DX =    0.0                 !
 ! D57   D(3,5,6,18)            85.135          -DE/DX =    0.0                 !
 ! D58   D(11,5,6,4)            84.4592         -DE/DX =    0.0                 !
 ! D59   D(11,5,6,17)          -39.3574         -DE/DX =    0.0                 !
 ! D60   D(11,5,6,18)         -152.2383         -DE/DX =    0.0                 !
 ! D61   D(16,5,6,4)          -161.7899         -DE/DX =    0.0                 !
 ! D62   D(16,5,6,17)           74.3936         -DE/DX =    0.0                 !
 ! D63   D(16,5,6,18)          -38.4874         -DE/DX =    0.0                 !
 ! D64   D(1,19,22,3)         -104.7722         -DE/DX =    0.0                 !
 ! D65   D(1,19,22,23)          20.0918         -DE/DX =    0.0                 !
 ! D66   D(1,19,22,24)         134.9766         -DE/DX =    0.0                 !
 ! D67   D(20,19,22,3)          18.952          -DE/DX =    0.0                 !
 ! D68   D(20,19,22,23)        143.816          -DE/DX =    0.0                 !
 ! D69   D(20,19,22,24)       -101.2992         -DE/DX =    0.0                 !
 ! D70   D(21,19,22,3)         132.6285         -DE/DX =    0.0                 !
 ! D71   D(21,19,22,23)       -102.5074         -DE/DX =    0.0                 !
 ! D72   D(21,19,22,24)         12.3773         -DE/DX =    0.0                 !
 --------------------------------------------------------------------------------
 Lowest energy point so far.  Saving SCF results.
 GradGradGradGradGradGradGradGradGradGradGradGradGradGradGradGradGradGrad

 Largest change from initial coordinates is atom   23       0.039 Angstoms.
 Leave Link  103 at Wed Apr 20 15:07:55 2022, MaxMem=  2621440000 cpu:         9.7
 (Enter /mnt/opt/groups/app-gaussian//g09/l202.exe)
                          Input orientation:                          
 ---------------------------------------------------------------------
 Center     Atomic      Atomic             Coordinates (Angstroms)
 Number     Number       Type             X           Y           Z
 ---------------------------------------------------------------------
      1          6           0        0.000000    0.000000    2.093783
      2          6           0        0.005322    1.321993    1.298606
      3          6           0       -0.005322   -1.321993   -1.298606
      4          6           0       -0.841685    1.393011    0.000000
      5          6           0        0.000000    0.000000   -2.093783
      6          6           0        0.005322    1.321993   -1.298606
      7          1           0       -0.873441   -0.017476    2.758871
      8          1           0        1.040871    1.575206    1.041039
      9          1           0       -1.611424    0.611765    0.000000
     10          1           0       -1.040871   -1.575206   -1.041039
     11          1           0       -0.873441   -0.017476   -2.758871
     12          1           0        0.873441    0.017476    2.758871
     13          1           0       -0.315826    2.112488    1.987642
     14          1           0        0.315826   -2.112488   -1.987642
     15          1           0       -1.390681    2.340653    0.000000
     16          1           0        0.873441    0.017476   -2.758871
     17          1           0       -0.315826    2.112488   -1.987642
     18          1           0        1.040871    1.575206   -1.041039
     19          6           0       -0.005322   -1.321993    1.298606
     20          1           0       -1.040871   -1.575206    1.041039
     21          1           0        0.315826   -2.112488    1.987642
     22          6           0        0.841685   -1.393011    0.000000
     23          1           0        1.611424   -0.611765    0.000000
     24          1           0        1.390681   -2.340653    0.000000
 ---------------------------------------------------------------------
                    Distance matrix (angstroms):
                    1          2          3          4          5
     1  C    0.000000
     2  C    1.542725   0.000000
     3  C    3.640878   3.706250   0.000000
     4  C    2.651950   1.552044   3.123640   0.000000
     5  C    4.187565   3.640878   1.542725   2.651950   0.000000
     6  C    3.640878   2.597212   2.644008   1.552044   1.542725
     7  H    1.097974   2.167666   4.349542   3.098685   4.930664
     8  H    2.161702   1.096731   3.868103   2.158929   3.659480
     9  H    2.711986   2.191955   2.829375   1.096742   2.711986
    10  H    3.659480   3.868103   1.096731   3.151785   2.161702
    11  H    4.930664   4.362284   2.141908   3.098685   1.097974
    12  H    1.097974   2.141908   4.362284   3.527764   4.930664
    13  H    2.138601   1.096717   4.763559   2.178278   4.606558
    14  H    4.606558   4.763559   1.096717   4.192741   2.138601
    15  H    3.434614   2.161682   4.125600   1.095181   3.434614
    16  H    4.930664   4.349542   2.167666   3.527764   1.097974
    17  H    4.606558   3.395209   3.516652   2.178278   2.138601
    18  H    3.659480   2.571073   3.091055   2.158929   2.161702
    19  C    1.542725   2.644008   2.597212   3.123640   3.640878
    20  H    2.161702   3.091055   2.571073   3.151785   3.659480
    21  H    2.138601   3.516652   3.395209   4.192741   4.606558
    22  C    2.651950   3.123640   1.552044   3.255096   2.651950
    23  H    2.711986   2.829375   2.191955   3.168102   2.711986
    24  H    3.434614   4.125600   2.161682   4.350138   3.434614
                    6          7          8          9         10
     6  C    0.000000
     7  H    4.362284   0.000000
     8  H    2.571073   3.025255   0.000000
     9  H    2.191955   2.924369   3.007765   0.000000
    10  H    3.091055   4.110216   4.312052   2.488400   0.000000
    11  H    2.167666   5.517742   4.543186   2.924369   2.324974
    12  H    4.349542   1.747231   2.324974   3.760200   4.543186
    13  H    3.395209   2.332911   1.739355   2.807394   4.826767
    14  H    3.516652   5.322858   4.826767   3.884143   1.739355
    15  H    2.161682   3.666017   2.753564   1.742923   4.066950
    16  H    2.141908   5.787771   4.110216   3.760200   3.025255
    17  H    1.096717   5.232309   3.361876   2.807394   3.875671
    18  H    1.096731   4.543186   2.082078   3.007765   3.776075
    19  C    3.706250   2.141908   3.091055   2.829375   2.571073
    20  H    3.868103   2.324974   3.776075   2.488400   2.082078
    21  H    4.763559   2.529471   3.875671   3.884143   3.361876
    22  C    3.123640   3.527764   3.151785   3.168102   2.158929
    23  H    2.829375   3.760200   2.488400   3.447285   3.007765
    24  H    4.125600   4.258494   4.066950   4.210630   2.753564
                   11         12         13         14         15
    11  H    0.000000
    12  H    5.787771   0.000000
    13  H    5.232309   2.529471   0.000000
    14  H    2.529471   5.232309   5.835433   0.000000
    15  H    3.666017   4.258494   2.271143   5.166561   0.000000
    16  H    1.747231   5.517742   5.322858   2.332911   4.258494
    17  H    2.332911   5.322858   3.975284   4.271932   2.271143
    18  H    3.025255   4.110216   3.361876   3.875671   2.753564
    19  C    4.349542   2.167666   3.516652   3.395209   4.125600
    20  H    4.110216   3.025255   3.875671   3.361876   4.066950
    21  H    5.322858   2.332911   4.271932   3.975284   5.166561
    22  C    3.527764   3.098685   4.192741   2.178278   4.350138
    23  H    3.760200   2.924369   3.884143   2.807394   4.210630
    24  H    4.258494   3.666017   5.166561   2.271143   5.445236
                   16         17         18         19         20
    16  H    0.000000
    17  H    2.529471   0.000000
    18  H    2.324974   1.739355   0.000000
    19  C    4.362284   4.763559   3.868103   0.000000
    20  H    4.543186   4.826767   4.312052   1.096731   0.000000
    21  H    5.232309   5.835433   4.826767   1.096717   1.739355
    22  C    3.098685   4.192741   3.151785   1.552044   2.158929
    23  H    2.924369   3.884143   2.488400   2.191955   3.007765
    24  H    3.666017   5.166561   4.066950   2.161682   2.753564
                   21         22         23         24
    21  H    0.000000
    22  C    2.178278   0.000000
    23  H    2.807394   1.096742   0.000000
    24  H    2.271143   1.095181   1.742923   0.000000
 Stoichiometry    C8H16
 Framework group  C2H[C2(C.C),SGH(C2H4),X(C4H12)]
 Deg. of freedom    18
 Full point group                 C2H     NOp   4
 RotChk:  IX=0 Diff= 2.89D-15
 Largest Abelian subgroup         C2H     NOp   4
 Largest concise Abelian subgroup C2H     NOp   4
                         Standard orientation:                         
 ---------------------------------------------------------------------
 Center     Atomic      Atomic             Coordinates (Angstroms)
 Number     Number       Type             X           Y           Z
 ---------------------------------------------------------------------
      1          6           0        0.000000    0.000000    2.093783
      2          6           0        0.000000    1.322004    1.298606
      3          6           0        0.000000   -1.322004   -1.298606
      4          6           0       -0.847285    1.389612    0.000000
      5          6           0        0.000000    0.000000   -2.093783
      6          6           0        0.000000    1.322004   -1.298606
      7          1           0       -0.873363   -0.020992    2.758871
      8          1           0        1.034521    1.579383    1.041039
      9          1           0       -1.613874    0.605273    0.000000
     10          1           0       -1.034521   -1.579383   -1.041039
     11          1           0       -0.873363   -0.020992   -2.758871
     12          1           0        0.873363    0.020992    2.758871
     13          1           0       -0.324328    2.111199    1.987642
     14          1           0        0.324328   -2.111199   -1.987642
     15          1           0       -1.400092    2.335036    0.000000
     16          1           0        0.873363    0.020992   -2.758871
     17          1           0       -0.324328    2.111199   -1.987642
     18          1           0        1.034521    1.579383   -1.041039
     19          6           0        0.000000   -1.322004    1.298606
     20          1           0       -1.034521   -1.579383    1.041039
     21          1           0        0.324328   -2.111199    1.987642
     22          6           0        0.847285   -1.389612    0.000000
     23          1           0        1.613874   -0.605273    0.000000
     24          1           0        1.400092   -2.335036    0.000000
 ---------------------------------------------------------------------
 Rotational constants (GHZ):      2.4745319      1.9155985      1.2186963
 Leave Link  202 at Wed Apr 20 15:07:55 2022, MaxMem=  2621440000 cpu:         0.2
 (Enter /mnt/opt/groups/app-gaussian//g09/l601.exe)
 Copying SCF densities to generalized density rwf, IOpCl= 0 IROHF=0.

 **********************************************************************

            Population analysis using the SCF density.

 **********************************************************************

 Orbital symmetries:
       Occupied  (BU) (AG) (AU) (AG) (BG) (BU) (AU) (AG) (AG) (AU)
                 (BU) (AG) (BG) (BU) (AU) (AG) (AG) (BU) (BG) (AU)
                 (BU) (BU) (AG) (AU) (BG) (AG) (BG) (AG) (BG) (BU)
                 (BU) (AU)
       Virtual   (AG) (BU) (AG) (AU) (BU) (BG) (BU) (AG) (BG) (BU)
                 (AU) (AG) (BU) (AU) (AG) (BG) (AU) (AG) (BU) (AG)
                 (BG) (AU) (BG) (BU) (AG) (BG) (BU) (AU) (BU) (BG)
                 (AG) (AU) (AG) (BU) (AG) (AU) (BU) (BG) (AG) (AU)
                 (BG) (BU) (BU) (AU) (BG) (AG) (BU) (BU) (BG) (AG)
                 (AG) (BU) (AU) (BG) (AG) (AU) (BU) (BG) (AG) (AG)
                 (AU) (BU) (AG) (BU) (AU) (BG) (AG) (BU) (AU) (BG)
                 (AG) (AU) (AG) (BU) (BG) (AU) (BU) (BG) (AU) (BG)
                 (BU) (AG) (AG) (BU) (AU) (AG) (AU) (BG) (BU) (BG)
                 (AU) (AG) (AG) (BU) (AG) (BU) (BG) (AU) (AG) (BU)
                 (AU) (BG) (AG) (AU) (AG) (BU) (BG) (BU) (AU) (BU)
                 (AG) (BG) (BU) (AG) (AU) (BU) (BG) (BG) (AU) (AG)
                 (BG) (BU) (BG) (AG) (BU) (AU) (AG) (BG) (AU) (BU)
                 (AG) (BG) (BU) (AU) (AU) (BU) (AG) (BG) (AU) (AG)
                 (BG) (AU) (BU) (AG) (AG) (AU) (BU) (BG) (BU) (AG)
                 (AG) (AU) (BU) (AG) (BG) (BU) (BG) (AU) (BU) (AG)
                 (AG) (AU) (BU) (AG) (BU) (BG) (AG) (AU)
 The electronic state is 1-AG.
 Alpha  occ. eigenvalues --  -10.17341 -10.17341 -10.17312 -10.17312 -10.17255
 Alpha  occ. eigenvalues --  -10.17251 -10.17251 -10.17248  -0.80912  -0.76280
 Alpha  occ. eigenvalues --   -0.75786  -0.66839  -0.66434  -0.58966  -0.55736
 Alpha  occ. eigenvalues --   -0.53228  -0.47147  -0.45581  -0.44645  -0.41106
 Alpha  occ. eigenvalues --   -0.40815  -0.39267  -0.37704  -0.37538  -0.34882
 Alpha  occ. eigenvalues --   -0.34266  -0.31986  -0.31772  -0.31108  -0.29818
 Alpha  occ. eigenvalues --   -0.29020  -0.28666
 Alpha virt. eigenvalues --    0.07776   0.09588   0.10555   0.10794   0.12131
 Alpha virt. eigenvalues --    0.15346   0.15458   0.15788   0.17308   0.17480
 Alpha virt. eigenvalues --    0.17668   0.19410   0.21578   0.21663   0.22087
 Alpha virt. eigenvalues --    0.22334   0.25227   0.25352   0.25672   0.27530
 Alpha virt. eigenvalues --    0.28148   0.31213   0.32843   0.37022   0.48805
 Alpha virt. eigenvalues --    0.50912   0.52355   0.55566   0.56244   0.56782
 Alpha virt. eigenvalues --    0.57193   0.60387   0.62118   0.63521   0.66277
 Alpha virt. eigenvalues --    0.66801   0.68344   0.70324   0.73302   0.73452
 Alpha virt. eigenvalues --    0.74381   0.74414   0.74970   0.77159   0.79735
 Alpha virt. eigenvalues --    0.81279   0.84840   0.86559   0.86622   0.86690
 Alpha virt. eigenvalues --    0.88712   0.88748   0.90788   0.91088   0.92400
 Alpha virt. eigenvalues --    0.94039   0.94717   0.95346   0.95789   0.96336
 Alpha virt. eigenvalues --    0.97121   0.98392   1.03626   1.08327   1.13934
 Alpha virt. eigenvalues --    1.21886   1.25108   1.27854   1.29147   1.47190
 Alpha virt. eigenvalues --    1.47892   1.49769   1.51393   1.52086   1.57919
 Alpha virt. eigenvalues --    1.59721   1.62055   1.65693   1.74014   1.75521
 Alpha virt. eigenvalues --    1.75991   1.76247   1.79983   1.80173   1.82086
 Alpha virt. eigenvalues --    1.84751   1.87063   1.87425   1.88327   1.89669
 Alpha virt. eigenvalues --    1.93196   1.93602   1.96300   1.97847   2.05680
 Alpha virt. eigenvalues --    2.08512   2.08904   2.09519   2.13809   2.16506
 Alpha virt. eigenvalues --    2.20394   2.21687   2.23606   2.24046   2.25507
 Alpha virt. eigenvalues --    2.25972   2.27591   2.28615   2.29715   2.32032
 Alpha virt. eigenvalues --    2.32747   2.34021   2.39173   2.40350   2.40509
 Alpha virt. eigenvalues --    2.41331   2.44991   2.46010   2.48958   2.51358
 Alpha virt. eigenvalues --    2.52193   2.52217   2.62722   2.65012   2.65412
 Alpha virt. eigenvalues --    2.65811   2.67754   2.69220   2.71819   2.71855
 Alpha virt. eigenvalues --    2.76150   2.77054   2.79278   2.79451   2.81431
 Alpha virt. eigenvalues --    2.84199   2.86280   2.87513   2.87949   2.91350
 Alpha virt. eigenvalues --    2.93752   2.97436   2.97969   2.98991   3.22759
 Alpha virt. eigenvalues --    3.27261   3.29467   3.32180   3.32766   3.32846
 Alpha virt. eigenvalues --    3.36526   3.39171   3.43109   3.43551   3.49969
 Alpha virt. eigenvalues --    3.50347   3.51443   3.53360   3.55563   3.59421
 Alpha virt. eigenvalues --    4.20148   4.29862   4.44389   4.59274   4.64694
 Alpha virt. eigenvalues --    4.66462   4.77516   4.79303
          Condensed to atoms (all electrons):
               1          2          3          4          5          6
     1  C    4.904566   0.371250   0.000668  -0.040232   0.000815   0.000668
     2  C    0.371250   4.919363   0.001645   0.367480   0.000668  -0.033720
     3  C    0.000668   0.001645   4.919363  -0.003090   0.371250  -0.048544
     4  C   -0.040232   0.367480  -0.003090   4.928061  -0.040232   0.367480
     5  C    0.000815   0.000668   0.371250  -0.040232   4.904566   0.371250
     6  C    0.000668  -0.033720  -0.048544   0.367480   0.371250   4.919363
     7  H    0.379792  -0.038407  -0.000134  -0.002064  -0.000010  -0.000039
     8  H   -0.037077   0.388465   0.000054  -0.049622   0.000297  -0.013720
     9  H   -0.008653  -0.042828   0.001956   0.387272  -0.008653  -0.042828
    10  H    0.000297   0.000054   0.388465   0.001172  -0.037077  -0.002178
    11  H   -0.000010  -0.000039  -0.035987  -0.002064   0.379792  -0.038407
    12  H    0.379792  -0.035987  -0.000039   0.004971  -0.000010  -0.000134
    13  H   -0.033470   0.375901  -0.000019  -0.033864  -0.000104   0.003592
    14  H   -0.000104  -0.000019   0.375901   0.000042  -0.033470   0.005033
    15  H    0.004427  -0.034144  -0.000114   0.378345   0.004427  -0.034144
    16  H   -0.000010  -0.000134  -0.038407   0.004971   0.379792  -0.035987
    17  H   -0.000104   0.003592   0.005033  -0.033864  -0.033470   0.375901
    18  H    0.000297  -0.013720  -0.002178  -0.049622  -0.037077   0.388465
    19  C    0.371250  -0.048544  -0.033720  -0.003090   0.000668   0.001645
    20  H   -0.037077  -0.002178  -0.013720   0.001172   0.000297   0.000054
    21  H   -0.033470   0.005033   0.003592   0.000042  -0.000104  -0.000019
    22  C   -0.040232  -0.003090   0.367480  -0.004742  -0.040232  -0.003090
    23  H   -0.008653   0.001956  -0.042828  -0.000951  -0.008653   0.001956
    24  H    0.004427  -0.000114  -0.034144   0.000069   0.004427  -0.000114
               7          8          9         10         11         12
     1  C    0.379792  -0.037077  -0.008653   0.000297  -0.000010   0.379792
     2  C   -0.038407   0.388465  -0.042828   0.000054  -0.000039  -0.035987
     3  C   -0.000134   0.000054   0.001956   0.388465  -0.035987  -0.000039
     4  C   -0.002064  -0.049622   0.387272   0.001172  -0.002064   0.004971
     5  C   -0.000010   0.000297  -0.008653  -0.037077   0.379792  -0.000010
     6  C   -0.000039  -0.013720  -0.042828  -0.002178  -0.038407  -0.000134
     7  H    0.653764   0.005922   0.001360  -0.000058  -0.000001  -0.039375
     8  H    0.005922   0.645915   0.004914  -0.000007  -0.000001  -0.009736
     9  H    0.001360   0.004914   0.636605   0.000864   0.001360   0.000180
    10  H   -0.000058  -0.000007   0.000864   0.645915  -0.009736  -0.000001
    11  H   -0.000001  -0.000001   0.001360  -0.009736   0.653764   0.000000
    12  H   -0.039375  -0.009736   0.000180  -0.000001   0.000000   0.653764
    13  H   -0.009756  -0.038381   0.002832   0.000002   0.000004   0.000735
    14  H    0.000004   0.000002  -0.000074  -0.038381   0.000735   0.000004
    15  H    0.000034   0.002913  -0.037257  -0.000034   0.000034  -0.000176
    16  H    0.000000  -0.000058   0.000180   0.005922  -0.039375  -0.000001
    17  H    0.000004   0.000562   0.002832  -0.000058  -0.009756   0.000004
    18  H   -0.000001   0.008966   0.004914  -0.000216   0.005922  -0.000058
    19  C   -0.035987  -0.002178   0.001956  -0.013720  -0.000134  -0.038407
    20  H   -0.009736  -0.000216   0.000864   0.008966  -0.000058   0.005922
    21  H    0.000735  -0.000058  -0.000074   0.000562   0.000004  -0.009756
    22  C    0.004971   0.001172  -0.000951  -0.049622   0.004971  -0.002064
    23  H    0.000180   0.000864  -0.000034   0.004914   0.000180   0.001360
    24  H   -0.000176  -0.000034   0.000020   0.002913  -0.000176   0.000034
              13         14         15         16         17         18
     1  C   -0.033470  -0.000104   0.004427  -0.000010  -0.000104   0.000297
     2  C    0.375901  -0.000019  -0.034144  -0.000134   0.003592  -0.013720
     3  C   -0.000019   0.375901  -0.000114  -0.038407   0.005033  -0.002178
     4  C   -0.033864   0.000042   0.378345   0.004971  -0.033864  -0.049622
     5  C   -0.000104  -0.033470   0.004427   0.379792  -0.033470  -0.037077
     6  C    0.003592   0.005033  -0.034144  -0.035987   0.375901   0.388465
     7  H   -0.009756   0.000004   0.000034   0.000000   0.000004  -0.000001
     8  H   -0.038381   0.000002   0.002913  -0.000058   0.000562   0.008966
     9  H    0.002832  -0.000074  -0.037257   0.000180   0.002832   0.004914
    10  H    0.000002  -0.038381  -0.000034   0.005922  -0.000058  -0.000216
    11  H    0.000004   0.000735   0.000034  -0.039375  -0.009756   0.005922
    12  H    0.000735   0.000004  -0.000176  -0.000001   0.000004  -0.000058
    13  H    0.650164   0.000001  -0.011544   0.000004  -0.000346   0.000562
    14  H    0.000001   0.650164  -0.000003  -0.009756  -0.000158  -0.000058
    15  H   -0.011544  -0.000003   0.645442  -0.000176  -0.011544   0.002913
    16  H    0.000004  -0.009756  -0.000176   0.653764   0.000735  -0.009736
    17  H   -0.000346  -0.000158  -0.011544   0.000735   0.650164  -0.038381
    18  H    0.000562  -0.000058   0.002913  -0.009736  -0.038381   0.645915
    19  C    0.005033   0.003592  -0.000114  -0.000039  -0.000019   0.000054
    20  H   -0.000058   0.000562  -0.000034  -0.000001   0.000002  -0.000007
    21  H   -0.000158  -0.000346  -0.000003   0.000004   0.000001   0.000002
    22  C    0.000042  -0.033864   0.000069  -0.002064   0.000042   0.001172
    23  H   -0.000074   0.002832   0.000020   0.001360  -0.000074   0.000864
    24  H   -0.000003  -0.011544   0.000001   0.000034  -0.000003  -0.000034
              19         20         21         22         23         24
     1  C    0.371250  -0.037077  -0.033470  -0.040232  -0.008653   0.004427
     2  C   -0.048544  -0.002178   0.005033  -0.003090   0.001956  -0.000114
     3  C   -0.033720  -0.013720   0.003592   0.367480  -0.042828  -0.034144
     4  C   -0.003090   0.001172   0.000042  -0.004742  -0.000951   0.000069
     5  C    0.000668   0.000297  -0.000104  -0.040232  -0.008653   0.004427
     6  C    0.001645   0.000054  -0.000019  -0.003090   0.001956  -0.000114
     7  H   -0.035987  -0.009736   0.000735   0.004971   0.000180  -0.000176
     8  H   -0.002178  -0.000216  -0.000058   0.001172   0.000864  -0.000034
     9  H    0.001956   0.000864  -0.000074  -0.000951  -0.000034   0.000020
    10  H   -0.013720   0.008966   0.000562  -0.049622   0.004914   0.002913
    11  H   -0.000134  -0.000058   0.000004   0.004971   0.000180  -0.000176
    12  H   -0.038407   0.005922  -0.009756  -0.002064   0.001360   0.000034
    13  H    0.005033  -0.000058  -0.000158   0.000042  -0.000074  -0.000003
    14  H    0.003592   0.000562  -0.000346  -0.033864   0.002832  -0.011544
    15  H   -0.000114  -0.000034  -0.000003   0.000069   0.000020   0.000001
    16  H   -0.000039  -0.000001   0.000004  -0.002064   0.001360   0.000034
    17  H   -0.000019   0.000002   0.000001   0.000042  -0.000074  -0.000003
    18  H    0.000054  -0.000007   0.000002   0.001172   0.000864  -0.000034
    19  C    4.919363   0.388465   0.375901   0.367480  -0.042828  -0.034144
    20  H    0.388465   0.645915  -0.038381  -0.049622   0.004914   0.002913
    21  H    0.375901  -0.038381   0.650164  -0.033864   0.002832  -0.011544
    22  C    0.367480  -0.049622  -0.033864   4.928061   0.387272   0.378345
    23  H   -0.042828   0.004914   0.002832   0.387272   0.636605  -0.037257
    24  H   -0.034144   0.002913  -0.011544   0.378345  -0.037257   0.645442
 Mulliken charges:
               1
     1  C   -0.179156
     2  C   -0.182481
     3  C   -0.182481
     4  C   -0.177637
     5  C   -0.179156
     6  C   -0.182481
     7  H    0.088977
     8  H    0.091041
     9  H    0.093239
    10  H    0.091041
    11  H    0.088977
    12  H    0.088977
    13  H    0.088907
    14  H    0.088907
    15  H    0.090664
    16  H    0.088977
    17  H    0.088907
    18  H    0.091041
    19  C   -0.182481
    20  H    0.091041
    21  H    0.088907
    22  C   -0.177637
    23  H    0.093239
    24  H    0.090664
 Sum of Mulliken charges =   0.00000
 Mulliken charges with hydrogens summed into heavy atoms:
               1
     1  C   -0.001201
     2  C   -0.002533
     3  C   -0.002533
     4  C    0.006267
     5  C   -0.001201
     6  C   -0.002533
    19  C   -0.002533
    22  C    0.006267
 Electronic spatial extent (au):  <R**2>=           1095.6026
 Charge=              0.0000 electrons
 Dipole moment (field-independent basis, Debye):
    X=              0.0000    Y=              0.0000    Z=              0.0000  Tot=              0.0000
 Quadrupole moment (field-independent basis, Debye-Ang):
   XX=            -52.6305   YY=            -52.8918   ZZ=            -53.3515
   XY=             -0.2496   XZ=              0.0000   YZ=              0.0000
 Traceless Quadrupole moment (field-independent basis, Debye-Ang):
   XX=              0.3275   YY=              0.0661   ZZ=             -0.3936
   XY=             -0.2496   XZ=              0.0000   YZ=              0.0000
 Octapole moment (field-independent basis, Debye-Ang**2):
  XXX=              0.0000  YYY=              0.0000  ZZZ=              0.0000  XYY=              0.0000
  XXY=              0.0000  XXZ=              0.0000  XZZ=              0.0000  YZZ=              0.0000
  YYZ=              0.0000  XYZ=              0.0000
 Hexadecapole moment (field-independent basis, Debye-Ang**3):
 XXXX=           -177.9401 YYYY=           -567.7251 ZZZZ=           -771.9859 XXXY=             49.0492
 XXXZ=              0.0000 YYYX=             38.7328 YYYZ=              0.0000 ZZZX=              0.0000
 ZZZY=              0.0000 XXYY=           -123.5058 XXZZ=           -154.7655 YYZZ=           -221.1120
 XXYZ=              0.0000 YYXZ=              0.0000 ZZXY=             12.8434
 N-N= 4.063786078540D+02 E-N=-1.539175335560D+03  KE= 3.113113861368D+02
 Symmetry AG   KE= 1.116610477206D+02
 Symmetry BG   KE= 4.392627772921D+01
 Symmetry AU   KE= 7.603482019500D+01
 Symmetry BU   KE= 7.968924049205D+01
 No NMR shielding tensors so no spin-rotation constants.
 Leave Link  601 at Wed Apr 20 15:07:55 2022, MaxMem=  2621440000 cpu:         4.2
 (Enter /mnt/opt/groups/app-gaussian//g09/l9999.exe)
 1\1\GINC-WN26084\FOpt\RB3LYP\6-31G(d,p)\C8H16\PWASIUK\20-Apr-2022\0\\#
 p opt freq b3lyp/6-31g(d,p) empiricaldispersion=gd3 int=(grid=ultrafin
 e,acc2e=12) scf=(maxcyc=500,ferm,novaracc,noincfoc,intrep)\\Title Card
  Required\\0,1\C,0.,0.,2.0937826401\C,0.0053217987,1.3219932899,1.2986
 057965\C,-0.0053217987,-1.3219932899,-1.2986057965\C,-0.8416845819,1.3
 930110748,0.\C,0.,0.,-2.0937826401\C,0.0053217987,1.3219932899,-1.2986
 057965\H,-0.873440615,-0.0174755797,2.7588710995\H,1.0408709505,1.5752
 057228,1.0410391827\H,-1.611423931,0.6117651419,0.\H,-1.0408709505,-1.
 5752057228,-1.0410391827\H,-0.873440615,-0.0174755797,-2.7588710995\H,
 0.873440615,0.0174755797,2.7588710995\H,-0.3158263232,2.1124876316,1.9
 876419067\H,0.3158263232,-2.1124876316,-1.9876419067\H,-1.3906807511,2
 .3406530421,0.\H,0.873440615,0.0174755797,-2.7588710995\H,-0.315826323
 2,2.1124876316,-1.9876419067\H,1.0408709505,1.5752057228,-1.0410391827
 \C,-0.0053217987,-1.3219932899,1.2986057965\H,-1.0408709505,-1.5752057
 228,1.0410391827\H,0.3158263232,-2.1124876316,1.9876419067\C,0.8416845
 819,-1.3930110748,0.\H,1.611423931,-0.6117651419,0.\H,1.3906807511,-2.
 3406530421,0.\\Version=ES64L-G09RevD.01\State=1-AG\HF=-314.5188107\RMS
 D=3.438e-09\RMSF=3.930e-05\Dipole=0.,0.,0.\Quadrupole=0.2419632,0.0506
 502,-0.2926134,-0.1863304,0.,0.\PG=C02H [C2(C1.C1),SGH(C2H4),X(C4H12)]
 \\@


 MEMORIES ARE LIKE AN ENGLISH GRAMMER LESSON -
 PRESENT TENSE, AND PAST PERFECT.
 Leave Link 9999 at Wed Apr 20 15:07:55 2022, MaxMem=  2621440000 cpu:         0.5
 Job cpu time:       0 days  0 hours 18 minutes 44.7 seconds.
 File lengths (MBytes):  RWF=     18 Int=      0 D2E=      0 Chk=      4 Scr=      1
 Normal termination of Gaussian 09 at Wed Apr 20 15:07:55 2022.
 (Enter /mnt/opt/groups/app-gaussian//g09/l1.exe)
 Link1:  Proceeding to internal job step number  2.
 ----------------------------------------------------------------------
 #P Geom=AllCheck Guess=TCheck SCRF=Check GenChk RB3LYP/6-31G(d,p) Freq
 ----------------------------------------------------------------------
 1/10=4,29=7,30=1,38=1,40=1/1,3;
 2/12=2,40=1/2;
 3/5=1,6=6,7=101,11=2,14=-4,16=1,25=1,30=1,70=2,71=2,74=-5,75=-5,116=1,124=31,140=1/1,2,3;
 4/5=101/1;
 5/5=100002,7=500,17=20,22=13,38=1,87=12,98=1/2;
 8/6=4,10=90,11=11,87=12/1;
 11/6=1,8=1,9=11,15=111,16=1,87=12/1,2,10;
 10/6=1,87=12/2;
 6/7=2,8=2,9=2,10=2,18=1,28=1/1;
 7/8=1,10=1,25=1,87=12/1,2,3,16;
 1/10=4,30=1/3;
 99//99;
 Leave Link    1 at Wed Apr 20 15:07:55 2022, MaxMem=  2621440000 cpu:         0.8
 (Enter /mnt/opt/groups/app-gaussian//g09/l101.exe)
 Structure from the checkpoint file:  "/scratch/8009940.torquesrv1.cis.gov.pl/Gau-40546.chk"
 -------------------
 Title Card Required
 -------------------
 Charge =  0 Multiplicity = 1
 Redundant internal coordinates found in file.
 C,0,0.,0.,2.0937826401
 C,0,0.0053217987,1.3219932899,1.2986057965
 C,0,-0.0053217987,-1.3219932899,-1.2986057965
 C,0,-0.8416845819,1.3930110748,0.
 C,0,0.,0.,-2.0937826401
 C,0,0.0053217987,1.3219932899,-1.2986057965
 H,0,-0.873440615,-0.0174755797,2.7588710995
 H,0,1.0408709505,1.5752057228,1.0410391827
 H,0,-1.611423931,0.6117651419,0.
 H,0,-1.0408709505,-1.5752057228,-1.0410391827
 H,0,-0.873440615,-0.0174755797,-2.7588710995
 H,0,0.873440615,0.0174755797,2.7588710995
 H,0,-0.3158263232,2.1124876316,1.9876419067
 H,0,0.3158263232,-2.1124876316,-1.9876419067
 H,0,-1.3906807511,2.3406530421,0.
 H,0,0.873440615,0.0174755797,-2.7588710995
 H,0,-0.3158263232,2.1124876316,-1.9876419067
 H,0,1.0408709505,1.5752057228,-1.0410391827
 C,0,-0.0053217987,-1.3219932899,1.2986057965
 H,0,-1.0408709505,-1.5752057228,1.0410391827
 H,0,0.3158263232,-2.1124876316,1.9876419067
 C,0,0.8416845819,-1.3930110748,0.
 H,0,1.611423931,-0.6117651419,0.
 H,0,1.3906807511,-2.3406530421,0.
 Recover connectivity data from disk.
 NAtoms=     24 NQM=       24 NQMF=       0 NMMI=      0 NMMIF=      0
                NMic=       0 NMicF=      0.
                    Isotopes and Nuclear Properties:
 (Nuclear quadrupole moments (NQMom) in fm**2, nuclear magnetic moments (NMagM)
  in nuclear magnetons)

  Atom         1           2           3           4           5           6           7           8           9          10
 IAtWgt=          12          12          12          12          12          12           1           1           1           1
 AtmWgt=  12.0000000  12.0000000  12.0000000  12.0000000  12.0000000  12.0000000   1.0078250   1.0078250   1.0078250   1.0078250
 NucSpn=           0           0           0           0           0           0           1           1           1           1
 AtZEff=  -3.6000000  -3.6000000  -3.6000000  -3.6000000  -3.6000000  -3.6000000  -1.0000000  -1.0000000  -1.0000000  -1.0000000
 NQMom=    0.0000000   0.0000000   0.0000000   0.0000000   0.0000000   0.0000000   0.0000000   0.0000000   0.0000000   0.0000000
 NMagM=    0.0000000   0.0000000   0.0000000   0.0000000   0.0000000   0.0000000   2.7928460   2.7928460   2.7928460   2.7928460
 AtZNuc=   6.0000000   6.0000000   6.0000000   6.0000000   6.0000000   6.0000000   1.0000000   1.0000000   1.0000000   1.0000000

  Atom        11          12          13          14          15          16          17          18          19          20
 IAtWgt=           1           1           1           1           1           1           1           1          12           1
 AtmWgt=   1.0078250   1.0078250   1.0078250   1.0078250   1.0078250   1.0078250   1.0078250   1.0078250  12.0000000   1.0078250
 NucSpn=           1           1           1           1           1           1           1           1           0           1
 AtZEff=  -1.0000000  -1.0000000  -1.0000000  -1.0000000  -1.0000000  -1.0000000  -1.0000000  -1.0000000  -3.6000000  -1.0000000
 NQMom=    0.0000000   0.0000000   0.0000000   0.0000000   0.0000000   0.0000000   0.0000000   0.0000000   0.0000000   0.0000000
 NMagM=    2.7928460   2.7928460   2.7928460   2.7928460   2.7928460   2.7928460   2.7928460   2.7928460   0.0000000   2.7928460
 AtZNuc=   1.0000000   1.0000000   1.0000000   1.0000000   1.0000000   1.0000000   1.0000000   1.0000000   6.0000000   1.0000000

  Atom        21          22          23          24
 IAtWgt=           1          12           1           1
 AtmWgt=   1.0078250  12.0000000   1.0078250   1.0078250
 NucSpn=           1           0           1           1
 AtZEff=  -1.0000000  -3.6000000  -1.0000000  -1.0000000
 NQMom=    0.0000000   0.0000000   0.0000000   0.0000000
 NMagM=    2.7928460   0.0000000   2.7928460   2.7928460
 AtZNuc=   1.0000000   6.0000000   1.0000000   1.0000000
 Leave Link  101 at Wed Apr 20 15:07:56 2022, MaxMem=  2621440000 cpu:         6.5
 (Enter /mnt/opt/groups/app-gaussian//g09/l103.exe)

 GradGradGradGradGradGradGradGradGradGradGradGradGradGradGradGradGradGrad
 Berny optimization.
 Initialization pass.
                           ----------------------------
                           !    Initial Parameters    !
                           ! (Angstroms and Degrees)  !
 --------------------------                            --------------------------
 ! Name  Definition              Value          Derivative Info.                !
 --------------------------------------------------------------------------------
 ! R1    R(1,2)                  1.5427         calculate D2E/DX2 analytically  !
 ! R2    R(1,7)                  1.098          calculate D2E/DX2 analytically  !
 ! R3    R(1,12)                 1.098          calculate D2E/DX2 analytically  !
 ! R4    R(1,19)                 1.5427         calculate D2E/DX2 analytically  !
 ! R5    R(2,4)                  1.552          calculate D2E/DX2 analytically  !
 ! R6    R(2,8)                  1.0967         calculate D2E/DX2 analytically  !
 ! R7    R(2,13)                 1.0967         calculate D2E/DX2 analytically  !
 ! R8    R(3,5)                  1.5427         calculate D2E/DX2 analytically  !
 ! R9    R(3,10)                 1.0967         calculate D2E/DX2 analytically  !
 ! R10   R(3,14)                 1.0967         calculate D2E/DX2 analytically  !
 ! R11   R(3,22)                 1.552          calculate D2E/DX2 analytically  !
 ! R12   R(4,6)                  1.552          calculate D2E/DX2 analytically  !
 ! R13   R(4,9)                  1.0967         calculate D2E/DX2 analytically  !
 ! R14   R(4,15)                 1.0952         calculate D2E/DX2 analytically  !
 ! R15   R(5,6)                  1.5427         calculate D2E/DX2 analytically  !
 ! R16   R(5,11)                 1.098          calculate D2E/DX2 analytically  !
 ! R17   R(5,16)                 1.098          calculate D2E/DX2 analytically  !
 ! R18   R(6,17)                 1.0967         calculate D2E/DX2 analytically  !
 ! R19   R(6,18)                 1.0967         calculate D2E/DX2 analytically  !
 ! R20   R(19,20)                1.0967         calculate D2E/DX2 analytically  !
 ! R21   R(19,21)                1.0967         calculate D2E/DX2 analytically  !
 ! R22   R(19,22)                1.552          calculate D2E/DX2 analytically  !
 ! R23   R(22,23)                1.0967         calculate D2E/DX2 analytically  !
 ! R24   R(22,24)                1.0952         calculate D2E/DX2 analytically  !
 ! A1    A(2,1,7)              109.1841         calculate D2E/DX2 analytically  !
 ! A2    A(2,1,12)             107.2078         calculate D2E/DX2 analytically  !
 ! A3    A(2,1,19)             117.9467         calculate D2E/DX2 analytically  !
 ! A4    A(7,1,12)             105.4355         calculate D2E/DX2 analytically  !
 ! A5    A(7,1,19)             107.2078         calculate D2E/DX2 analytically  !
 ! A6    A(12,1,19)            109.1841         calculate D2E/DX2 analytically  !
 ! A7    A(1,2,4)              117.9433         calculate D2E/DX2 analytically  !
 ! A8    A(1,2,8)              108.7931         calculate D2E/DX2 analytically  !
 ! A9    A(1,2,13)             107.0262         calculate D2E/DX2 analytically  !
 ! A10   A(4,2,8)              107.9524         calculate D2E/DX2 analytically  !
 ! A11   A(4,2,13)             109.4444         calculate D2E/DX2 analytically  !
 ! A12   A(8,2,13)             104.9293         calculate D2E/DX2 analytically  !
 ! A13   A(5,3,10)             108.7931         calculate D2E/DX2 analytically  !
 ! A14   A(5,3,14)             107.0262         calculate D2E/DX2 analytically  !
 ! A15   A(5,3,22)             117.9433         calculate D2E/DX2 analytically  !
 ! A16   A(10,3,14)            104.9293         calculate D2E/DX2 analytically  !
 ! A17   A(10,3,22)            107.9524         calculate D2E/DX2 analytically  !
 ! A18   A(14,3,22)            109.4444         calculate D2E/DX2 analytically  !
 ! A19   A(2,4,6)              113.588          calculate D2E/DX2 analytically  !
 ! A20   A(2,4,9)              110.5133         calculate D2E/DX2 analytically  !
 ! A21   A(2,4,15)             108.2499         calculate D2E/DX2 analytically  !
 ! A22   A(6,4,9)              110.5133         calculate D2E/DX2 analytically  !
 ! A23   A(6,4,15)             108.2499         calculate D2E/DX2 analytically  !
 ! A24   A(9,4,15)             105.3401         calculate D2E/DX2 analytically  !
 ! A25   A(3,5,6)              117.9467         calculate D2E/DX2 analytically  !
 ! A26   A(3,5,11)             107.2078         calculate D2E/DX2 analytically  !
 ! A27   A(3,5,16)             109.1841         calculate D2E/DX2 analytically  !
 ! A28   A(6,5,11)             109.1841         calculate D2E/DX2 analytically  !
 ! A29   A(6,5,16)             107.2078         calculate D2E/DX2 analytically  !
 ! A30   A(11,5,16)            105.4355         calculate D2E/DX2 analytically  !
 ! A31   A(4,6,5)              117.9433         calculate D2E/DX2 analytically  !
 ! A32   A(4,6,17)             109.4444         calculate D2E/DX2 analytically  !
 ! A33   A(4,6,18)             107.9524         calculate D2E/DX2 analytically  !
 ! A34   A(5,6,17)             107.0262         calculate D2E/DX2 analytically  !
 ! A35   A(5,6,18)             108.7931         calculate D2E/DX2 analytically  !
 ! A36   A(17,6,18)            104.9293         calculate D2E/DX2 analytically  !
 ! A37   A(1,19,20)            108.7931         calculate D2E/DX2 analytically  !
 ! A38   A(1,19,21)            107.0262         calculate D2E/DX2 analytically  !
 ! A39   A(1,19,22)            117.9433         calculate D2E/DX2 analytically  !
 ! A40   A(20,19,21)           104.9293         calculate D2E/DX2 analytically  !
 ! A41   A(20,19,22)           107.9524         calculate D2E/DX2 analytically  !
 ! A42   A(21,19,22)           109.4444         calculate D2E/DX2 analytically  !
 ! A43   A(3,22,19)            113.588          calculate D2E/DX2 analytically  !
 ! A44   A(3,22,23)            110.5133         calculate D2E/DX2 analytically  !
 ! A45   A(3,22,24)            108.2499         calculate D2E/DX2 analytically  !
 ! A46   A(19,22,23)           110.5133         calculate D2E/DX2 analytically  !
 ! A47   A(19,22,24)           108.2499         calculate D2E/DX2 analytically  !
 ! A48   A(23,22,24)           105.3401         calculate D2E/DX2 analytically  !
 ! D1    D(7,1,2,4)            -84.4592         calculate D2E/DX2 analytically  !
 ! D2    D(7,1,2,8)            152.2383         calculate D2E/DX2 analytically  !
 ! D3    D(7,1,2,13)            39.3574         calculate D2E/DX2 analytically  !
 ! D4    D(12,1,2,4)           161.7899         calculate D2E/DX2 analytically  !
 ! D5    D(12,1,2,8)            38.4874         calculate D2E/DX2 analytically  !
 ! D6    D(12,1,2,13)          -74.3936         calculate D2E/DX2 analytically  !
 ! D7    D(19,1,2,4)            38.1675         calculate D2E/DX2 analytically  !
 ! D8    D(19,1,2,8)           -85.135          calculate D2E/DX2 analytically  !
 ! D9    D(19,1,2,13)          161.9841         calculate D2E/DX2 analytically  !
 ! D10   D(2,1,19,20)          -85.135          calculate D2E/DX2 analytically  !
 ! D11   D(2,1,19,21)          161.9841         calculate D2E/DX2 analytically  !
 ! D12   D(2,1,19,22)           38.1675         calculate D2E/DX2 analytically  !
 ! D13   D(7,1,19,20)           38.4874         calculate D2E/DX2 analytically  !
 ! D14   D(7,1,19,21)          -74.3936         calculate D2E/DX2 analytically  !
 ! D15   D(7,1,19,22)          161.7899         calculate D2E/DX2 analytically  !
 ! D16   D(12,1,19,20)         152.2383         calculate D2E/DX2 analytically  !
 ! D17   D(12,1,19,21)          39.3574         calculate D2E/DX2 analytically  !
 ! D18   D(12,1,19,22)         -84.4592         calculate D2E/DX2 analytically  !
 ! D19   D(1,2,4,6)           -104.7722         calculate D2E/DX2 analytically  !
 ! D20   D(1,2,4,9)             20.0918         calculate D2E/DX2 analytically  !
 ! D21   D(1,2,4,15)           134.9766         calculate D2E/DX2 analytically  !
 ! D22   D(8,2,4,6)             18.952          calculate D2E/DX2 analytically  !
 ! D23   D(8,2,4,9)            143.816          calculate D2E/DX2 analytically  !
 ! D24   D(8,2,4,15)          -101.2992         calculate D2E/DX2 analytically  !
 ! D25   D(13,2,4,6)           132.6285         calculate D2E/DX2 analytically  !
 ! D26   D(13,2,4,9)          -102.5074         calculate D2E/DX2 analytically  !
 ! D27   D(13,2,4,15)           12.3773         calculate D2E/DX2 analytically  !
 ! D28   D(10,3,5,6)            85.135          calculate D2E/DX2 analytically  !
 ! D29   D(10,3,5,11)          -38.4874         calculate D2E/DX2 analytically  !
 ! D30   D(10,3,5,16)         -152.2383         calculate D2E/DX2 analytically  !
 ! D31   D(14,3,5,6)          -161.9841         calculate D2E/DX2 analytically  !
 ! D32   D(14,3,5,11)           74.3936         calculate D2E/DX2 analytically  !
 ! D33   D(14,3,5,16)          -39.3574         calculate D2E/DX2 analytically  !
 ! D34   D(22,3,5,6)           -38.1675         calculate D2E/DX2 analytically  !
 ! D35   D(22,3,5,11)         -161.7899         calculate D2E/DX2 analytically  !
 ! D36   D(22,3,5,16)           84.4592         calculate D2E/DX2 analytically  !
 ! D37   D(5,3,22,19)          104.7722         calculate D2E/DX2 analytically  !
 ! D38   D(5,3,22,23)          -20.0918         calculate D2E/DX2 analytically  !
 ! D39   D(5,3,22,24)         -134.9766         calculate D2E/DX2 analytically  !
 ! D40   D(10,3,22,19)         -18.952          calculate D2E/DX2 analytically  !
 ! D41   D(10,3,22,23)        -143.816          calculate D2E/DX2 analytically  !
 ! D42   D(10,3,22,24)         101.2992         calculate D2E/DX2 analytically  !
 ! D43   D(14,3,22,19)        -132.6285         calculate D2E/DX2 analytically  !
 ! D44   D(14,3,22,23)         102.5074         calculate D2E/DX2 analytically  !
 ! D45   D(14,3,22,24)         -12.3773         calculate D2E/DX2 analytically  !
 ! D46   D(2,4,6,5)            104.7722         calculate D2E/DX2 analytically  !
 ! D47   D(2,4,6,17)          -132.6285         calculate D2E/DX2 analytically  !
 ! D48   D(2,4,6,18)           -18.952          calculate D2E/DX2 analytically  !
 ! D49   D(9,4,6,5)            -20.0918         calculate D2E/DX2 analytically  !
 ! D50   D(9,4,6,17)           102.5074         calculate D2E/DX2 analytically  !
 ! D51   D(9,4,6,18)          -143.816          calculate D2E/DX2 analytically  !
 ! D52   D(15,4,6,5)          -134.9766         calculate D2E/DX2 analytically  !
 ! D53   D(15,4,6,17)          -12.3773         calculate D2E/DX2 analytically  !
 ! D54   D(15,4,6,18)          101.2992         calculate D2E/DX2 analytically  !
 ! D55   D(3,5,6,4)            -38.1675         calculate D2E/DX2 analytically  !
 ! D56   D(3,5,6,17)          -161.9841         calculate D2E/DX2 analytically  !
 ! D57   D(3,5,6,18)            85.135          calculate D2E/DX2 analytically  !
 ! D58   D(11,5,6,4)            84.4592         calculate D2E/DX2 analytically  !
 ! D59   D(11,5,6,17)          -39.3574         calculate D2E/DX2 analytically  !
 ! D60   D(11,5,6,18)         -152.2383         calculate D2E/DX2 analytically  !
 ! D61   D(16,5,6,4)          -161.7899         calculate D2E/DX2 analytically  !
 ! D62   D(16,5,6,17)           74.3936         calculate D2E/DX2 analytically  !
 ! D63   D(16,5,6,18)          -38.4874         calculate D2E/DX2 analytically  !
 ! D64   D(1,19,22,3)         -104.7722         calculate D2E/DX2 analytically  !
 ! D65   D(1,19,22,23)          20.0918         calculate D2E/DX2 analytically  !
 ! D66   D(1,19,22,24)         134.9766         calculate D2E/DX2 analytically  !
 ! D67   D(20,19,22,3)          18.952          calculate D2E/DX2 analytically  !
 ! D68   D(20,19,22,23)        143.816          calculate D2E/DX2 analytically  !
 ! D69   D(20,19,22,24)       -101.2992         calculate D2E/DX2 analytically  !
 ! D70   D(21,19,22,3)         132.6285         calculate D2E/DX2 analytically  !
 ! D71   D(21,19,22,23)       -102.5074         calculate D2E/DX2 analytically  !
 ! D72   D(21,19,22,24)         12.3773         calculate D2E/DX2 analytically  !
 --------------------------------------------------------------------------------
 Trust Radius=3.00D-01 FncErr=1.00D-07 GrdErr=1.00D-07
 Number of steps in this run=      2 maximum allowed number of steps=      2.
 GradGradGradGradGradGradGradGradGradGradGradGradGradGradGradGradGradGrad

 Leave Link  103 at Wed Apr 20 15:07:56 2022, MaxMem=  2621440000 cpu:         0.2
 (Enter /mnt/opt/groups/app-gaussian//g09/l202.exe)
                          Input orientation:                          
 ---------------------------------------------------------------------
 Center     Atomic      Atomic             Coordinates (Angstroms)
 Number     Number       Type             X           Y           Z
 ---------------------------------------------------------------------
      1          6           0        0.000000    0.000000    2.093783
      2          6           0        0.005322    1.321993    1.298606
      3          6           0       -0.005322   -1.321993   -1.298606
      4          6           0       -0.841685    1.393011    0.000000
      5          6           0        0.000000    0.000000   -2.093783
      6          6           0        0.005322    1.321993   -1.298606
      7          1           0       -0.873441   -0.017476    2.758871
      8          1           0        1.040871    1.575206    1.041039
      9          1           0       -1.611424    0.611765    0.000000
     10          1           0       -1.040871   -1.575206   -1.041039
     11          1           0       -0.873441   -0.017476   -2.758871
     12          1           0        0.873441    0.017476    2.758871
     13          1           0       -0.315826    2.112488    1.987642
     14          1           0        0.315826   -2.112488   -1.987642
     15          1           0       -1.390681    2.340653    0.000000
     16          1           0        0.873441    0.017476   -2.758871
     17          1           0       -0.315826    2.112488   -1.987642
     18          1           0        1.040871    1.575206   -1.041039
     19          6           0       -0.005322   -1.321993    1.298606
     20          1           0       -1.040871   -1.575206    1.041039
     21          1           0        0.315826   -2.112488    1.987642
     22          6           0        0.841685   -1.393011    0.000000
     23          1           0        1.611424   -0.611765    0.000000
     24          1           0        1.390681   -2.340653    0.000000
 ---------------------------------------------------------------------
                    Distance matrix (angstroms):
                    1          2          3          4          5
     1  C    0.000000
     2  C    1.542725   0.000000
     3  C    3.640878   3.706250   0.000000
     4  C    2.651950   1.552044   3.123640   0.000000
     5  C    4.187565   3.640878   1.542725   2.651950   0.000000
     6  C    3.640878   2.597212   2.644008   1.552044   1.542725
     7  H    1.097974   2.167666   4.349542   3.098685   4.930664
     8  H    2.161702   1.096731   3.868103   2.158929   3.659480
     9  H    2.711986   2.191955   2.829375   1.096742   2.711986
    10  H    3.659480   3.868103   1.096731   3.151785   2.161702
    11  H    4.930664   4.362284   2.141908   3.098685   1.097974
    12  H    1.097974   2.141908   4.362284   3.527764   4.930664
    13  H    2.138601   1.096717   4.763559   2.178278   4.606558
    14  H    4.606558   4.763559   1.096717   4.192741   2.138601
    15  H    3.434614   2.161682   4.125600   1.095181   3.434614
    16  H    4.930664   4.349542   2.167666   3.527764   1.097974
    17  H    4.606558   3.395209   3.516652   2.178278   2.138601
    18  H    3.659480   2.571073   3.091055   2.158929   2.161702
    19  C    1.542725   2.644008   2.597212   3.123640   3.640878
    20  H    2.161702   3.091055   2.571073   3.151785   3.659480
    21  H    2.138601   3.516652   3.395209   4.192741   4.606558
    22  C    2.651950   3.123640   1.552044   3.255096   2.651950
    23  H    2.711986   2.829375   2.191955   3.168102   2.711986
    24  H    3.434614   4.125600   2.161682   4.350138   3.434614
                    6          7          8          9         10
     6  C    0.000000
     7  H    4.362284   0.000000
     8  H    2.571073   3.025255   0.000000
     9  H    2.191955   2.924369   3.007765   0.000000
    10  H    3.091055   4.110216   4.312052   2.488400   0.000000
    11  H    2.167666   5.517742   4.543186   2.924369   2.324974
    12  H    4.349542   1.747231   2.324974   3.760200   4.543186
    13  H    3.395209   2.332911   1.739355   2.807394   4.826767
    14  H    3.516652   5.322858   4.826767   3.884143   1.739355
    15  H    2.161682   3.666017   2.753564   1.742923   4.066950
    16  H    2.141908   5.787771   4.110216   3.760200   3.025255
    17  H    1.096717   5.232309   3.361876   2.807394   3.875671
    18  H    1.096731   4.543186   2.082078   3.007765   3.776075
    19  C    3.706250   2.141908   3.091055   2.829375   2.571073
    20  H    3.868103   2.324974   3.776075   2.488400   2.082078
    21  H    4.763559   2.529471   3.875671   3.884143   3.361876
    22  C    3.123640   3.527764   3.151785   3.168102   2.158929
    23  H    2.829375   3.760200   2.488400   3.447285   3.007765
    24  H    4.125600   4.258494   4.066950   4.210630   2.753564
                   11         12         13         14         15
    11  H    0.000000
    12  H    5.787771   0.000000
    13  H    5.232309   2.529471   0.000000
    14  H    2.529471   5.232309   5.835433   0.000000
    15  H    3.666017   4.258494   2.271143   5.166561   0.000000
    16  H    1.747231   5.517742   5.322858   2.332911   4.258494
    17  H    2.332911   5.322858   3.975284   4.271932   2.271143
    18  H    3.025255   4.110216   3.361876   3.875671   2.753564
    19  C    4.349542   2.167666   3.516652   3.395209   4.125600
    20  H    4.110216   3.025255   3.875671   3.361876   4.066950
    21  H    5.322858   2.332911   4.271932   3.975284   5.166561
    22  C    3.527764   3.098685   4.192741   2.178278   4.350138
    23  H    3.760200   2.924369   3.884143   2.807394   4.210630
    24  H    4.258494   3.666017   5.166561   2.271143   5.445236
                   16         17         18         19         20
    16  H    0.000000
    17  H    2.529471   0.000000
    18  H    2.324974   1.739355   0.000000
    19  C    4.362284   4.763559   3.868103   0.000000
    20  H    4.543186   4.826767   4.312052   1.096731   0.000000
    21  H    5.232309   5.835433   4.826767   1.096717   1.739355
    22  C    3.098685   4.192741   3.151785   1.552044   2.158929
    23  H    2.924369   3.884143   2.488400   2.191955   3.007765
    24  H    3.666017   5.166561   4.066950   2.161682   2.753564
                   21         22         23         24
    21  H    0.000000
    22  C    2.178278   0.000000
    23  H    2.807394   1.096742   0.000000
    24  H    2.271143   1.095181   1.742923   0.000000
 Stoichiometry    C8H16
 Framework group  C2H[C2(C.C),SGH(C2H4),X(C4H12)]
 Deg. of freedom    18
 Full point group                 C2H     NOp   4
 RotChk:  IX=0 Diff= 1.38D-15
 Largest Abelian subgroup         C2H     NOp   4
 Largest concise Abelian subgroup C2H     NOp   4
                         Standard orientation:                         
 ---------------------------------------------------------------------
 Center     Atomic      Atomic             Coordinates (Angstroms)
 Number     Number       Type             X           Y           Z
 ---------------------------------------------------------------------
      1          6           0        0.000000    0.000000    2.093783
      2          6           0        0.000000    1.322004    1.298606
      3          6           0        0.000000   -1.322004   -1.298606
      4          6           0       -0.847285    1.389612    0.000000
      5          6           0        0.000000    0.000000   -2.093783
      6          6           0        0.000000    1.322004   -1.298606
      7          1           0       -0.873363   -0.020992    2.758871
      8          1           0        1.034521    1.579383    1.041039
      9          1           0       -1.613874    0.605273    0.000000
     10          1           0       -1.034521   -1.579383   -1.041039
     11          1           0       -0.873363   -0.020992   -2.758871
     12          1           0        0.873363    0.020992    2.758871
     13          1           0       -0.324328    2.111199    1.987642
     14          1           0        0.324328   -2.111199   -1.987642
     15          1           0       -1.400092    2.335036    0.000000
     16          1           0        0.873363    0.020992   -2.758871
     17          1           0       -0.324328    2.111199   -1.987642
     18          1           0        1.034521    1.579383   -1.041039
     19          6           0        0.000000   -1.322004    1.298606
     20          1           0       -1.034521   -1.579383    1.041039
     21          1           0        0.324328   -2.111199    1.987642
     22          6           0        0.847285   -1.389612    0.000000
     23          1           0        1.613874   -0.605273    0.000000
     24          1           0        1.400092   -2.335036    0.000000
 ---------------------------------------------------------------------
 Rotational constants (GHZ):      2.4745319      1.9155985      1.2186963
 Leave Link  202 at Wed Apr 20 15:07:56 2022, MaxMem=  2621440000 cpu:         0.2
 (Enter /mnt/opt/groups/app-gaussian//g09/l301.exe)
 Standard basis: 6-31G(d,p) (6D, 7F)
 Ernie: Thresh=  0.10000D-02 Tol=  0.10000D-05 Strict=F.
 There are    58 symmetry adapted cartesian basis functions of AG  symmetry.
 There are    42 symmetry adapted cartesian basis functions of BG  symmetry.
 There are    45 symmetry adapted cartesian basis functions of AU  symmetry.
 There are    55 symmetry adapted cartesian basis functions of BU  symmetry.
 There are    58 symmetry adapted basis functions of AG  symmetry.
 There are    42 symmetry adapted basis functions of BG  symmetry.
 There are    45 symmetry adapted basis functions of AU  symmetry.
 There are    55 symmetry adapted basis functions of BU  symmetry.
   200 basis functions,   336 primitive gaussians,   200 cartesian basis functions
    32 alpha electrons       32 beta electrons
       nuclear repulsion energy       406.3990562216 Hartrees.
 IExCor=  402 DFT=T Ex+Corr=B3LYP ExCW=0 ScaHFX=  0.200000
 ScaDFX=  0.800000  0.720000  1.000000  0.810000 ScalE2=  1.000000  1.000000
 IRadAn=      5 IRanWt=     -1 IRanGd=            0 ICorTp=0 IEmpDi=131
 NAtoms=   24 NActive=   24 NUniq=    8 SFac= 4.00D+00 NAtFMM=   60 NAOKFM=F Big=F
 Integral buffers will be    131072 words long.
 Raffenetti 2 integral format.
 Two-electron integral symmetry is turned on.
 R6Disp:  Grimme-D3 Dispersion energy=       -0.0204483676 Hartrees.
 Nuclear repulsion after empirical dispersion term =      406.3786078540 Hartrees.
 Leave Link  301 at Wed Apr 20 15:07:56 2022, MaxMem=  2621440000 cpu:         0.9
 (Enter /mnt/opt/groups/app-gaussian//g09/l302.exe)
 NPDir=0 NMtPBC=     1 NCelOv=     1 NCel=       1 NClECP=     1 NCelD=      1
         NCelK=      1 NCelE2=     1 NClLst=     1 CellRange=     0.0.
 One-electron integrals computed using PRISM.
 One-electron integral symmetry used in STVInt
 NBasis=   200 RedAO= T EigKep=  2.20D-03  NBF=    58    42    45    55
 NBsUse=   200 1.00D-06 EigRej= -1.00D+00 NBFU=    58    42    45    55
 Precomputing XC quadrature grid using
 IXCGrd= 4 IRadAn=           5 IRanWt=          -1 IRanGd=           0 AccXCQ= 0.00D+00.
 Generated NRdTot=       0 NPtTot=           0 NUsed=           0 NTot=          32
 NSgBfM=   200   200   200   200   200 MxSgAt=    24 MxSgA2=    24.
 Leave Link  302 at Wed Apr 20 15:07:56 2022, MaxMem=  2621440000 cpu:        10.7
 (Enter /mnt/opt/groups/app-gaussian//g09/l303.exe)
 DipDrv:  MaxL=1.
 Leave Link  303 at Wed Apr 20 15:07:56 2022, MaxMem=  2621440000 cpu:         1.1
 (Enter /mnt/opt/groups/app-gaussian//g09/l401.exe)
 Initial guess from the checkpoint file:  "/scratch/8009940.torquesrv1.cis.gov.pl/Gau-40546.chk"
 B after Tr=     0.000000    0.000000    0.000000
         Rot=    1.000000    0.000000    0.000000    0.000000 Ang=   0.00 deg.
 Guess basis will be translated and rotated to current coordinates.
 JPrj=2 DoOrth=T DoCkMO=T.
 Initial guess orbital symmetries:
       Occupied  (BU) (AG) (AU) (AG) (BG) (BU) (AU) (AG) (AG) (AU)
                 (BU) (AG) (BG) (BU) (AU) (AG) (AG) (BU) (BG) (AU)
                 (BU) (BU) (AG) (AU) (BG) (AG) (BG) (AG) (BG) (BU)
                 (BU) (AU)
       Virtual   (AG) (BU) (AG) (AU) (BU) (BG) (BU) (AG) (BG) (BU)
                 (AU) (AG) (BU) (AU) (AG) (BG) (AU) (AG) (BU) (AG)
                 (BG) (AU) (BG) (BU) (AG) (BG) (BU) (AU) (BU) (BG)
                 (AG) (AU) (AG) (BU) (AG) (AU) (BU) (BG) (AG) (AU)
                 (BG) (BU) (BU) (AU) (BG) (AG) (BU) (BU) (BG) (AG)
                 (AG) (BU) (AU) (BG) (AG) (AU) (BU) (BG) (AG) (AG)
                 (AU) (BU) (AG) (BU) (AU) (BG) (AG) (BU) (AU) (BG)
                 (AG) (AU) (AG) (BU) (BG) (AU) (BU) (BG) (AU) (BG)
                 (BU) (AG) (AG) (BU) (AU) (AG) (AU) (BG) (BU) (BG)
                 (AU) (AG) (AG) (BU) (AG) (BU) (BG) (AU) (AG) (BU)
                 (AU) (BG) (AG) (AU) (AG) (BU) (BG) (BU) (AU) (BU)
                 (AG) (BG) (BU) (AG) (AU) (BU) (BG) (BG) (AU) (AG)
                 (BG) (BU) (BG) (AG) (BU) (AU) (AG) (BG) (AU) (BU)
                 (AG) (BG) (BU) (AU) (AU) (BU) (AG) (BG) (AU) (AG)
                 (BG) (AU) (BU) (AG) (AG) (AU) (BU) (BG) (BU) (AG)
                 (AG) (AU) (BU) (AG) (BG) (BU) (BG) (AU) (BU) (AG)
                 (AG) (AU) (BU) (AG) (BU) (BG) (AG) (AU)
 The electronic state of the initial guess is 1-AG.
 Leave Link  401 at Wed Apr 20 15:07:56 2022, MaxMem=  2621440000 cpu:         3.5
 (Enter /mnt/opt/groups/app-gaussian//g09/l502.exe)
 Closed shell SCF:
 Using DIIS extrapolation, IDIIS=    10.
 Two-electron integrals replicated using symmetry.
 Keep R1 ints in memory in symmetry-blocked form, NReq=252976967.
 IVT=      380406 IEndB=      380406 NGot=  2621440000 MDV=  2570478284
 LenX=  2570478284 LenY=  2570437843
 Requested convergence on RMS density matrix=1.00D-08 within 500 cycles.
 Requested convergence on MAX density matrix=1.00D-06.
 Requested convergence on             energy=1.00D-06.
 Level shift goal  0.100 maximum shift  0.100.
 No special actions if energy rises.
 Dynamic level shift is on during FON iterations.
 FoFCou: FMM=F IPFlag=           0 FMFlag=           0 FMFlg1=           0
         NFxFlg=           0 DoJE=F BraDBF=F KetDBF=F FulRan=T
         wScrn=  0.000000 ICntrl=     600 IOpCl=  0 I1Cent=           0 NGrid=           0
         NMat0=    1 NMatS0=  20100 NMatT0=    0 NMatD0=    1 NMtDS0=    0 NMtDT0=    0
 Petite list used in FoFCou.

 Cycle   1  Pass 1  IDiag  1:
 E= -314.518810720739    
 DIIS: error= 1.23D-08 at cycle   1 NSaved=   1.
 NSaved= 1 IEnMin= 1 EnMin= -314.518810720739     IErMin= 1 ErrMin= 1.23D-08
 ErrMax= 1.23D-08  0.00D+00 EMaxC= 1.00D+00 BMatC= 2.96D-14 BMatP= 2.96D-14
 IDIUse=1 WtCom= 1.00D+00 WtEn= 0.00D+00
 Coeff-Com:  0.100D+01
 Coeff:      0.100D+01
 Gap=     0.364 Goal=     0.100 Shift=    0.000
 RMSDP=1.86D-09 MaxDP=5.51D-08              OVMax= 6.64D-08

 SCF Done:  E(RB3LYP) =  -314.518810721     A.U. after    1 cycles
            NFock=  1  Conv=0.19D-08     -V/T= 2.0103
 KE= 3.113113862090D+02 PE=-1.539175335632D+03 EE= 5.069665308485D+02
 Leave Link  502 at Wed Apr 20 15:08:00 2022, MaxMem=  2621440000 cpu:        58.6
 (Enter /mnt/opt/groups/app-gaussian//g09/l801.exe)
 DoSCS=F DFT=T ScalE2(SS,OS)=  1.000000  1.000000
 Range of M.O.s used for correlation:     1   200
 NBasis=   200 NAE=    32 NBE=    32 NFC=     0 NFV=     0
 NROrb=    200 NOA=    32 NOB=    32 NVA=   168 NVB=   168
 Leave Link  801 at Wed Apr 20 15:08:00 2022, MaxMem=  2621440000 cpu:         0.4
 (Enter /mnt/opt/groups/app-gaussian//g09/l1101.exe)
 Using compressed storage, NAtomX=    24.
 Will process     25 centers per pass.
 R6Disp: Adding Grimme-D3 dispersion energy 1st derivatives to the gradient.
 Leave Link 1101 at Wed Apr 20 15:08:00 2022, MaxMem=  2621440000 cpu:        14.7
 (Enter /mnt/opt/groups/app-gaussian//g09/l1102.exe)
 Symmetrizing basis deriv contribution to polar:
 IMax=3 JMax=2 DiffMx= 0.00D+00
 Leave Link 1102 at Wed Apr 20 15:08:00 2022, MaxMem=  2621440000 cpu:         0.6
 (Enter /mnt/opt/groups/app-gaussian//g09/l1110.exe)
 Forming Gx(P) for the SCF density, NAtomX=    24.
 Integral derivatives from FoFJK, PRISM(SPDF).
 Do as many integral derivatives as possible in FoFJK.
 G2DrvN: MDV=    2621439704.
 G2DrvN: will do    25 centers at a time, making    1 passes.
 Calling FoFCou, ICntrl=  3107 FMM=F I1Cent=   0 AccDes= 1.00D-12.
 FoFJK:  IHMeth= 1 ICntrl=    3107 DoSepK=F KAlg= 0 I1Cent=   0 FoldK=F
 IRaf=         0 NMat=   1 IRICut=       1 DoRegI=T DoRafI=F ISym2E= 1.
 FoFCou: FMM=F IPFlag=           0 FMFlag=      100000 FMFlg1=           0
         NFxFlg=           0 DoJE=F BraDBF=F KetDBF=F FulRan=T
         wScrn=  0.000000 ICntrl=    3107 IOpCl=  0 I1Cent=           0 NGrid=           0
         NMat0=    1 NMatS0=      1 NMatT0=    0 NMatD0=    1 NMtDS0=    0 NMtDT0=    0
 Petite list used in FoFCou.
 End of G2Drv F.D. properties file   721 does not exist.
 End of G2Drv F.D. properties file   722 does not exist.
 End of G2Drv F.D. properties file   788 does not exist.
 Leave Link 1110 at Wed Apr 20 15:08:19 2022, MaxMem=  2621440000 cpu:       363.6
 (Enter /mnt/opt/groups/app-gaussian//g09/l1002.exe)
 Minotr:  Closed shell wavefunction.
          IDoAtm=111111111111111111111111
          Direct CPHF calculation.
          Differentiating once with respect to electric field.
                with respect to dipole field.
          Differentiating once with respect to nuclear coordinates.
          Using symmetry in CPHF.
          Requested convergence is 1.0D-08 RMS, and 1.0D-07 maximum.
          Secondary convergence is 1.0D-12 RMS, and 1.0D-12 maximum.
          NewPWx=T KeepS1=F KeepF1=F KeepIn=T MapXYZ=F SortEE=F KeepMc=T.
          MDV=    2621439556 using IRadAn=       1.
 Generate precomputed XC quadrature information.
 Keep R1 ints in memory in symmetry-blocked form, NReq=252606901.
 FoFCou: FMM=F IPFlag=           0 FMFlag=           0 FMFlg1=           0
         NFxFlg=           0 DoJE=F BraDBF=F KetDBF=F FulRan=T
         wScrn=  0.000000 ICntrl=     600 IOpCl=  0 I1Cent=           0 NGrid=           0
         NMat0=    1 NMatS0=  20100 NMatT0=    0 NMatD0=    1 NMtDS0=    0 NMtDT0=    0
 Petite list used in FoFCou.
          Solving linear equations simultaneously, MaxMat=       0.
          There are    27 degrees of freedom in the 1st order CPHF.  IDoFFX=4 NUNeed=    27.
     27 vectors produced by pass  0 Test12= 1.99D-14 3.70D-09 XBig12= 4.97D+01 2.51D+00.
 AX will form    27 AO Fock derivatives at one time.
     27 vectors produced by pass  1 Test12= 1.99D-14 3.70D-09 XBig12= 2.92D+00 3.38D-01.
     27 vectors produced by pass  2 Test12= 1.99D-14 3.70D-09 XBig12= 1.35D-01 3.83D-02.
     27 vectors produced by pass  3 Test12= 1.99D-14 3.70D-09 XBig12= 2.43D-03 5.17D-03.
     27 vectors produced by pass  4 Test12= 1.99D-14 3.70D-09 XBig12= 1.55D-05 5.66D-04.
     27 vectors produced by pass  5 Test12= 1.99D-14 3.70D-09 XBig12= 4.75D-08 2.55D-05.
     13 vectors produced by pass  6 Test12= 1.99D-14 3.70D-09 XBig12= 1.03D-10 1.14D-06.
      3 vectors produced by pass  7 Test12= 1.99D-14 3.70D-09 XBig12= 1.49D-13 6.38D-08.
 InvSVY:  IOpt=1 It=  1 EMax= 5.33D-15
 Solved reduced A of dimension   178 with    27 vectors.
 FullF1:  Do perturbations    1 to    27.
 Isotropic polarizability for W=    0.000000       81.91 Bohr**3.
 End of Minotr F.D. properties file   721 does not exist.
 End of Minotr F.D. properties file   722 does not exist.
 End of Minotr F.D. properties file   788 does not exist.
 Leave Link 1002 at Wed Apr 20 15:08:58 2022, MaxMem=  2621440000 cpu:       786.5
 (Enter /mnt/opt/groups/app-gaussian//g09/l601.exe)
 Copying SCF densities to generalized density rwf, IOpCl= 0 IROHF=0.

 **********************************************************************

            Population analysis using the SCF density.

 **********************************************************************

 Orbital symmetries:
       Occupied  (BU) (AG) (AU) (AG) (BG) (BU) (AU) (AG) (AG) (AU)
                 (BU) (AG) (BG) (BU) (AU) (AG) (AG) (BU) (BG) (AU)
                 (BU) (BU) (AG) (AU) (BG) (AG) (BG) (AG) (BG) (BU)
                 (BU) (AU)
       Virtual   (AG) (BU) (AG) (AU) (BU) (BG) (BU) (AG) (BG) (BU)
                 (AU) (AG) (BU) (AU) (AG) (BG) (AU) (AG) (BU) (AG)
                 (BG) (AU) (BG) (BU) (AG) (BG) (BU) (AU) (BU) (BG)
                 (AG) (AU) (AG) (BU) (AG) (AU) (BU) (BG) (AG) (AU)
                 (BG) (BU) (BU) (AU) (BG) (AG) (BU) (BU) (BG) (AG)
                 (AG) (BU) (AU) (BG) (AG) (AU) (BU) (BG) (AG) (AG)
                 (AU) (BU) (AG) (BU) (AU) (BG) (AG) (BU) (AU) (BG)
                 (AG) (AU) (AG) (BU) (BG) (AU) (BU) (BG) (AU) (BG)
                 (BU) (AG) (AG) (BU) (AU) (AG) (AU) (BG) (BU) (BG)
                 (AU) (AG) (AG) (BU) (AG) (BU) (BG) (AU) (AG) (BU)
                 (AU) (BG) (AG) (AU) (AG) (BU) (BG) (BU) (AU) (BU)
                 (AG) (BG) (BU) (AG) (AU) (BU) (BG) (BG) (AU) (AG)
                 (BG) (BU) (BG) (AG) (BU) (AU) (AG) (BG) (AU) (BU)
                 (AG) (BG) (BU) (AU) (AU) (BU) (AG) (BG) (AU) (AG)
                 (BG) (AU) (BU) (AG) (AG) (AU) (BU) (BG) (BU) (AG)
                 (AG) (AU) (BU) (AG) (BG) (BU) (BG) (AU) (BU) (AG)
                 (AG) (AU) (BU) (AG) (BU) (BG) (AG) (AU)
 The electronic state is 1-AG.
 Alpha  occ. eigenvalues --  -10.17341 -10.17341 -10.17312 -10.17312 -10.17255
 Alpha  occ. eigenvalues --  -10.17251 -10.17251 -10.17248  -0.80912  -0.76280
 Alpha  occ. eigenvalues --   -0.75786  -0.66839  -0.66434  -0.58966  -0.55736
 Alpha  occ. eigenvalues --   -0.53228  -0.47147  -0.45581  -0.44645  -0.41106
 Alpha  occ. eigenvalues --   -0.40815  -0.39267  -0.37704  -0.37538  -0.34882
 Alpha  occ. eigenvalues --   -0.34266  -0.31986  -0.31772  -0.31108  -0.29818
 Alpha  occ. eigenvalues --   -0.29020  -0.28666
 Alpha virt. eigenvalues --    0.07776   0.09588   0.10555   0.10794   0.12131
 Alpha virt. eigenvalues --    0.15346   0.15458   0.15788   0.17308   0.17480
 Alpha virt. eigenvalues --    0.17668   0.19410   0.21578   0.21663   0.22087
 Alpha virt. eigenvalues --    0.22334   0.25227   0.25352   0.25672   0.27530
 Alpha virt. eigenvalues --    0.28148   0.31213   0.32843   0.37022   0.48805
 Alpha virt. eigenvalues --    0.50912   0.52355   0.55566   0.56244   0.56782
 Alpha virt. eigenvalues --    0.57193   0.60387   0.62118   0.63521   0.66277
 Alpha virt. eigenvalues --    0.66801   0.68344   0.70324   0.73302   0.73452
 Alpha virt. eigenvalues --    0.74381   0.74414   0.74970   0.77159   0.79735
 Alpha virt. eigenvalues --    0.81279   0.84840   0.86559   0.86622   0.86690
 Alpha virt. eigenvalues --    0.88712   0.88748   0.90788   0.91088   0.92400
 Alpha virt. eigenvalues --    0.94039   0.94717   0.95346   0.95789   0.96336
 Alpha virt. eigenvalues --    0.97121   0.98392   1.03626   1.08327   1.13934
 Alpha virt. eigenvalues --    1.21886   1.25108   1.27854   1.29147   1.47190
 Alpha virt. eigenvalues --    1.47892   1.49769   1.51393   1.52086   1.57919
 Alpha virt. eigenvalues --    1.59721   1.62055   1.65693   1.74014   1.75521
 Alpha virt. eigenvalues --    1.75991   1.76247   1.79983   1.80173   1.82086
 Alpha virt. eigenvalues --    1.84751   1.87063   1.87425   1.88327   1.89669
 Alpha virt. eigenvalues --    1.93196   1.93602   1.96300   1.97847   2.05680
 Alpha virt. eigenvalues --    2.08512   2.08904   2.09519   2.13809   2.16506
 Alpha virt. eigenvalues --    2.20394   2.21687   2.23606   2.24046   2.25507
 Alpha virt. eigenvalues --    2.25972   2.27591   2.28615   2.29715   2.32032
 Alpha virt. eigenvalues --    2.32747   2.34021   2.39173   2.40350   2.40509
 Alpha virt. eigenvalues --    2.41331   2.44991   2.46010   2.48958   2.51358
 Alpha virt. eigenvalues --    2.52193   2.52217   2.62722   2.65012   2.65412
 Alpha virt. eigenvalues --    2.65811   2.67754   2.69220   2.71819   2.71855
 Alpha virt. eigenvalues --    2.76150   2.77054   2.79278   2.79451   2.81431
 Alpha virt. eigenvalues --    2.84199   2.86280   2.87513   2.87949   2.91350
 Alpha virt. eigenvalues --    2.93752   2.97436   2.97969   2.98991   3.22759
 Alpha virt. eigenvalues --    3.27261   3.29467   3.32180   3.32766   3.32846
 Alpha virt. eigenvalues --    3.36526   3.39171   3.43109   3.43551   3.49969
 Alpha virt. eigenvalues --    3.50347   3.51443   3.53360   3.55563   3.59421
 Alpha virt. eigenvalues --    4.20148   4.29862   4.44389   4.59274   4.64694
 Alpha virt. eigenvalues --    4.66462   4.77517   4.79303
          Condensed to atoms (all electrons):
               1          2          3          4          5          6
     1  C    4.904567   0.371250   0.000668  -0.040232   0.000815   0.000668
     2  C    0.371250   4.919362   0.001645   0.367480   0.000668  -0.033720
     3  C    0.000668   0.001645   4.919362  -0.003090   0.371250  -0.048544
     4  C   -0.040232   0.367480  -0.003090   4.928060  -0.040232   0.367480
     5  C    0.000815   0.000668   0.371250  -0.040232   4.904567   0.371250
     6  C    0.000668  -0.033720  -0.048544   0.367480   0.371250   4.919362
     7  H    0.379792  -0.038407  -0.000134  -0.002064  -0.000010  -0.000039
     8  H   -0.037077   0.388465   0.000054  -0.049622   0.000297  -0.013720
     9  H   -0.008653  -0.042828   0.001956   0.387272  -0.008653  -0.042828
    10  H    0.000297   0.000054   0.388465   0.001172  -0.037077  -0.002178
    11  H   -0.000010  -0.000039  -0.035987  -0.002064   0.379792  -0.038407
    12  H    0.379792  -0.035987  -0.000039   0.004971  -0.000010  -0.000134
    13  H   -0.033470   0.375901  -0.000019  -0.033864  -0.000104   0.003592
    14  H   -0.000104  -0.000019   0.375901   0.000042  -0.033470   0.005033
    15  H    0.004427  -0.034144  -0.000114   0.378345   0.004427  -0.034144
    16  H   -0.000010  -0.000134  -0.038407   0.004971   0.379792  -0.035987
    17  H   -0.000104   0.003592   0.005033  -0.033864  -0.033470   0.375901
    18  H    0.000297  -0.013720  -0.002178  -0.049622  -0.037077   0.388465
    19  C    0.371250  -0.048544  -0.033720  -0.003090   0.000668   0.001645
    20  H   -0.037077  -0.002178  -0.013720   0.001172   0.000297   0.000054
    21  H   -0.033470   0.005033   0.003592   0.000042  -0.000104  -0.000019
    22  C   -0.040232  -0.003090   0.367480  -0.004742  -0.040232  -0.003090
    23  H   -0.008653   0.001956  -0.042828  -0.000951  -0.008653   0.001956
    24  H    0.004427  -0.000114  -0.034144   0.000069   0.004427  -0.000114
               7          8          9         10         11         12
     1  C    0.379792  -0.037077  -0.008653   0.000297  -0.000010   0.379792
     2  C   -0.038407   0.388465  -0.042828   0.000054  -0.000039  -0.035987
     3  C   -0.000134   0.000054   0.001956   0.388465  -0.035987  -0.000039
     4  C   -0.002064  -0.049622   0.387272   0.001172  -0.002064   0.004971
     5  C   -0.000010   0.000297  -0.008653  -0.037077   0.379792  -0.000010
     6  C   -0.000039  -0.013720  -0.042828  -0.002178  -0.038407  -0.000134
     7  H    0.653764   0.005922   0.001360  -0.000058  -0.000001  -0.039375
     8  H    0.005922   0.645915   0.004914  -0.000007  -0.000001  -0.009736
     9  H    0.001360   0.004914   0.636605   0.000864   0.001360   0.000180
    10  H   -0.000058  -0.000007   0.000864   0.645915  -0.009736  -0.000001
    11  H   -0.000001  -0.000001   0.001360  -0.009736   0.653764   0.000000
    12  H   -0.039375  -0.009736   0.000180  -0.000001   0.000000   0.653764
    13  H   -0.009756  -0.038381   0.002832   0.000002   0.000004   0.000735
    14  H    0.000004   0.000002  -0.000074  -0.038381   0.000735   0.000004
    15  H    0.000034   0.002913  -0.037257  -0.000034   0.000034  -0.000176
    16  H    0.000000  -0.000058   0.000180   0.005922  -0.039375  -0.000001
    17  H    0.000004   0.000562   0.002832  -0.000058  -0.009756   0.000004
    18  H   -0.000001   0.008966   0.004914  -0.000216   0.005922  -0.000058
    19  C   -0.035987  -0.002178   0.001956  -0.013720  -0.000134  -0.038407
    20  H   -0.009736  -0.000216   0.000864   0.008966  -0.000058   0.005922
    21  H    0.000735  -0.000058  -0.000074   0.000562   0.000004  -0.009756
    22  C    0.004971   0.001172  -0.000951  -0.049622   0.004971  -0.002064
    23  H    0.000180   0.000864  -0.000034   0.004914   0.000180   0.001360
    24  H   -0.000176  -0.000034   0.000020   0.002913  -0.000176   0.000034
              13         14         15         16         17         18
     1  C   -0.033470  -0.000104   0.004427  -0.000010  -0.000104   0.000297
     2  C    0.375901  -0.000019  -0.034144  -0.000134   0.003592  -0.013720
     3  C   -0.000019   0.375901  -0.000114  -0.038407   0.005033  -0.002178
     4  C   -0.033864   0.000042   0.378345   0.004971  -0.033864  -0.049622
     5  C   -0.000104  -0.033470   0.004427   0.379792  -0.033470  -0.037077
     6  C    0.003592   0.005033  -0.034144  -0.035987   0.375901   0.388465
     7  H   -0.009756   0.000004   0.000034   0.000000   0.000004  -0.000001
     8  H   -0.038381   0.000002   0.002913  -0.000058   0.000562   0.008966
     9  H    0.002832  -0.000074  -0.037257   0.000180   0.002832   0.004914
    10  H    0.000002  -0.038381  -0.000034   0.005922  -0.000058  -0.000216
    11  H    0.000004   0.000735   0.000034  -0.039375  -0.009756   0.005922
    12  H    0.000735   0.000004  -0.000176  -0.000001   0.000004  -0.000058
    13  H    0.650164   0.000001  -0.011544   0.000004  -0.000346   0.000562
    14  H    0.000001   0.650164  -0.000003  -0.009756  -0.000158  -0.000058
    15  H   -0.011544  -0.000003   0.645442  -0.000176  -0.011544   0.002913
    16  H    0.000004  -0.009756  -0.000176   0.653764   0.000735  -0.009736
    17  H   -0.000346  -0.000158  -0.011544   0.000735   0.650164  -0.038381
    18  H    0.000562  -0.000058   0.002913  -0.009736  -0.038381   0.645915
    19  C    0.005033   0.003592  -0.000114  -0.000039  -0.000019   0.000054
    20  H   -0.000058   0.000562  -0.000034  -0.000001   0.000002  -0.000007
    21  H   -0.000158  -0.000346  -0.000003   0.000004   0.000001   0.000002
    22  C    0.000042  -0.033864   0.000069  -0.002064   0.000042   0.001172
    23  H   -0.000074   0.002832   0.000020   0.001360  -0.000074   0.000864
    24  H   -0.000003  -0.011544   0.000001   0.000034  -0.000003  -0.000034
              19         20         21         22         23         24
     1  C    0.371250  -0.037077  -0.033470  -0.040232  -0.008653   0.004427
     2  C   -0.048544  -0.002178   0.005033  -0.003090   0.001956  -0.000114
     3  C   -0.033720  -0.013720   0.003592   0.367480  -0.042828  -0.034144
     4  C   -0.003090   0.001172   0.000042  -0.004742  -0.000951   0.000069
     5  C    0.000668   0.000297  -0.000104  -0.040232  -0.008653   0.004427
     6  C    0.001645   0.000054  -0.000019  -0.003090   0.001956  -0.000114
     7  H   -0.035987  -0.009736   0.000735   0.004971   0.000180  -0.000176
     8  H   -0.002178  -0.000216  -0.000058   0.001172   0.000864  -0.000034
     9  H    0.001956   0.000864  -0.000074  -0.000951  -0.000034   0.000020
    10  H   -0.013720   0.008966   0.000562  -0.049622   0.004914   0.002913
    11  H   -0.000134  -0.000058   0.000004   0.004971   0.000180  -0.000176
    12  H   -0.038407   0.005922  -0.009756  -0.002064   0.001360   0.000034
    13  H    0.005033  -0.000058  -0.000158   0.000042  -0.000074  -0.000003
    14  H    0.003592   0.000562  -0.000346  -0.033864   0.002832  -0.011544
    15  H   -0.000114  -0.000034  -0.000003   0.000069   0.000020   0.000001
    16  H   -0.000039  -0.000001   0.000004  -0.002064   0.001360   0.000034
    17  H   -0.000019   0.000002   0.000001   0.000042  -0.000074  -0.000003
    18  H    0.000054  -0.000007   0.000002   0.001172   0.000864  -0.000034
    19  C    4.919362   0.388465   0.375901   0.367480  -0.042828  -0.034144
    20  H    0.388465   0.645915  -0.038381  -0.049622   0.004914   0.002913
    21  H    0.375901  -0.038381   0.650164  -0.033864   0.002832  -0.011544
    22  C    0.367480  -0.049622  -0.033864   4.928060   0.387272   0.378345
    23  H   -0.042828   0.004914   0.002832   0.387272   0.636605  -0.037257
    24  H   -0.034144   0.002913  -0.011544   0.378345  -0.037257   0.645442
 Mulliken charges:
               1
     1  C   -0.179156
     2  C   -0.182481
     3  C   -0.182481
     4  C   -0.177636
     5  C   -0.179156
     6  C   -0.182481
     7  H    0.088977
     8  H    0.091041
     9  H    0.093239
    10  H    0.091041
    11  H    0.088977
    12  H    0.088977
    13  H    0.088907
    14  H    0.088907
    15  H    0.090664
    16  H    0.088977
    17  H    0.088907
    18  H    0.091041
    19  C   -0.182481
    20  H    0.091041
    21  H    0.088907
    22  C   -0.177636
    23  H    0.093239
    24  H    0.090664
 Sum of Mulliken charges =   0.00000
 Mulliken charges with hydrogens summed into heavy atoms:
               1
     1  C   -0.001202
     2  C   -0.002533
     3  C   -0.002533
     4  C    0.006267
     5  C   -0.001202
     6  C   -0.002533
    19  C   -0.002533
    22  C    0.006267
 APT charges:
               1
     1  C    0.141129
     2  C    0.112070
     3  C    0.112070
     4  C    0.068590
     5  C    0.141129
     6  C    0.112070
     7  H   -0.065904
     8  H   -0.044730
     9  H   -0.027915
    10  H   -0.044730
    11  H   -0.065904
    12  H   -0.065904
    13  H   -0.062212
    14  H   -0.062212
    15  H   -0.060252
    16  H   -0.065904
    17  H   -0.062212
    18  H   -0.044730
    19  C    0.112070
    20  H   -0.044730
    21  H   -0.062212
    22  C    0.068590
    23  H   -0.027915
    24  H   -0.060252
 Sum of APT charges =   0.00000
 APT charges with hydrogens summed into heavy atoms:
               1
     1  C    0.009321
     2  C    0.005128
     3  C    0.005128
     4  C   -0.019577
     5  C    0.009321
     6  C    0.005128
    19  C    0.005128
    22  C   -0.019577
 Electronic spatial extent (au):  <R**2>=           1095.6026
 Charge=              0.0000 electrons
 Dipole moment (field-independent basis, Debye):
    X=              0.0000    Y=              0.0000    Z=              0.0000  Tot=              0.0000
 Quadrupole moment (field-independent basis, Debye-Ang):
   XX=            -52.6305   YY=            -52.8918   ZZ=            -53.3515
   XY=             -0.2496   XZ=              0.0000   YZ=              0.0000
 Traceless Quadrupole moment (field-independent basis, Debye-Ang):
   XX=              0.3275   YY=              0.0661   ZZ=             -0.3936
   XY=             -0.2496   XZ=              0.0000   YZ=              0.0000
 Octapole moment (field-independent basis, Debye-Ang**2):
  XXX=              0.0000  YYY=              0.0000  ZZZ=              0.0000  XYY=              0.0000
  XXY=              0.0000  XXZ=              0.0000  XZZ=              0.0000  YZZ=              0.0000
  YYZ=              0.0000  XYZ=              0.0000
 Hexadecapole moment (field-independent basis, Debye-Ang**3):
 XXXX=           -177.9401 YYYY=           -567.7251 ZZZZ=           -771.9859 XXXY=             49.0492
 XXXZ=              0.0000 YYYX=             38.7328 YYYZ=              0.0000 ZZZX=              0.0000
 ZZZY=              0.0000 XXYY=           -123.5058 XXZZ=           -154.7655 YYZZ=           -221.1121
 XXYZ=              0.0000 YYXZ=              0.0000 ZZXY=             12.8434
 N-N= 4.063786078540D+02 E-N=-1.539175334811D+03  KE= 3.113113862090D+02
 Symmetry AG   KE= 1.116610477428D+02
 Symmetry BG   KE= 4.392627774307D+01
 Symmetry AU   KE= 7.603482034873D+01
 Symmetry BU   KE= 7.968924037443D+01
  Exact polarizability:  72.438  -3.489  83.939   0.000   0.000  89.341
 Approx polarizability: 112.276  -0.363 111.140   0.000   0.000 112.532
 No NMR shielding tensors so no spin-rotation constants.
 Leave Link  601 at Wed Apr 20 15:08:59 2022, MaxMem=  2621440000 cpu:         4.5
 (Enter /mnt/opt/groups/app-gaussian//g09/l701.exe)
 Compute integral second derivatives.
 ... and contract with generalized density number  0.
 R6Disp: Adding Grimme-D3 dispersion energy 2nd derivatives to the Hessian.
 Leave Link  701 at Wed Apr 20 15:08:59 2022, MaxMem=  2621440000 cpu:        10.8
 (Enter /mnt/opt/groups/app-gaussian//g09/l702.exe)
 L702 exits ... SP integral derivatives will be done elsewhere.
 Leave Link  702 at Wed Apr 20 15:08:59 2022, MaxMem=  2621440000 cpu:         0.3
 (Enter /mnt/opt/groups/app-gaussian//g09/l703.exe)
 Compute integral second derivatives, UseDBF=F ICtDFT=           0.
 Integral derivatives from FoFJK, PRISM(SPDF).
 Calling FoFJK, ICntrl=    100127 FMM=F ISym2X=1 I1Cent= 0 IOpClX= 0 NMat=1 NMatS=1 NMatT=0.
 FoFJK:  IHMeth= 1 ICntrl=  100127 DoSepK=F KAlg= 0 I1Cent=   0 FoldK=F
 IRaf=         0 NMat=   1 IRICut=       1 DoRegI=T DoRafI=F ISym2E= 1.
 FoFCou: FMM=F IPFlag=           0 FMFlag=      100000 FMFlg1=         800
         NFxFlg=           0 DoJE=F BraDBF=F KetDBF=F FulRan=T
         wScrn=  0.000000 ICntrl=  100127 IOpCl=  0 I1Cent=           0 NGrid=           0
         NMat0=    1 NMatS0=      1 NMatT0=    0 NMatD0=    1 NMtDS0=    0 NMtDT0=    0
 Petite list used in FoFCou.
 Leave Link  703 at Wed Apr 20 15:09:16 2022, MaxMem=  2621440000 cpu:       337.2
 (Enter /mnt/opt/groups/app-gaussian//g09/l716.exe)
 Dipole        = 9.66215497D-14-1.18953133D-13-8.32507891D-14
 Polarizability= 7.24380012D+01-3.48854750D+00 8.39387100D+01
                 7.19190838D-08-4.82789489D-08 8.93408931D+01
 Full mass-weighted force constant matrix:
 Low frequencies ---  -52.3987   -4.5417    0.0005    0.0006    0.0008    0.6409
 Low frequencies ---    4.5049   90.0832  104.8333
 ******    1 imaginary frequencies (negative Signs) ****** 
 Diagonal vibrational polarizability:
        1.0466815       1.1517755       0.9653177
 Harmonic frequencies (cm**-1), IR intensities (KM/Mole), Raman scattering
 activities (A**4/AMU), depolarization ratios for plane and unpolarized
 incident light, reduced masses (AMU), force constants (mDyne/A),
 and normal coordinates:
                      1                      2                      3
                     BG                     AU                     BU
 Frequencies --    -52.2218                90.0832               104.8333
 Red. masses --      1.8331                 1.9517                 1.8295
 Frc consts  --      0.0029                 0.0093                 0.0118
 IR Inten    --      0.0000                 0.0120                 0.0048
  Atom  AN      X      Y      Z        X      Y      Z        X      Y      Z
     1   6     0.09   0.02   0.00     0.00   0.00   0.01     0.15   0.01   0.00
     2   6    -0.08   0.07   0.06     0.13  -0.04  -0.03    -0.05   0.02   0.00
     3   6     0.08  -0.07  -0.06     0.13  -0.04  -0.03    -0.05   0.02   0.00
     4   6     0.00   0.00   0.01     0.00   0.00   0.06    -0.06  -0.06   0.00
     5   6    -0.09  -0.02   0.00     0.00   0.00   0.01     0.15   0.01   0.00
     6   6     0.08  -0.07   0.06    -0.13   0.04  -0.03    -0.05   0.02   0.00
     7   1     0.21  -0.03   0.16    -0.01   0.09   0.01     0.32   0.00   0.22
     8   1    -0.10   0.25   0.13     0.15  -0.22  -0.15    -0.09   0.17  -0.02
     9   1     0.00   0.00   0.01     0.00   0.00   0.10     0.00  -0.12   0.00
    10   1     0.10  -0.25  -0.13     0.15  -0.22  -0.15    -0.09   0.17  -0.02
    11   1    -0.21   0.03   0.16     0.01  -0.09   0.01     0.32   0.00  -0.22
    12   1     0.21  -0.03  -0.16     0.01  -0.09   0.01     0.32   0.00  -0.22
    13   1    -0.24  -0.02   0.08     0.33   0.06  -0.04    -0.14  -0.02   0.00
    14   1     0.24   0.02  -0.08     0.33   0.06  -0.04    -0.14  -0.02   0.00
    15   1     0.00   0.00  -0.06     0.00   0.00   0.13    -0.14  -0.11   0.00
    16   1    -0.21   0.03  -0.16    -0.01   0.09   0.01     0.32   0.00   0.22
    17   1     0.24   0.02   0.08    -0.33  -0.06  -0.04    -0.14  -0.02   0.00
    18   1     0.10  -0.25   0.13    -0.15   0.22  -0.15    -0.09   0.17   0.02
    19   6    -0.08   0.07  -0.06    -0.13   0.04  -0.03    -0.05   0.02   0.00
    20   1    -0.10   0.25  -0.13    -0.15   0.22  -0.15    -0.09   0.17   0.02
    21   1    -0.24  -0.02  -0.08    -0.33  -0.06  -0.04    -0.14  -0.02   0.00
    22   6     0.00   0.00  -0.01     0.00   0.00   0.06    -0.06  -0.06   0.00
    23   1     0.00   0.00  -0.01     0.00   0.00   0.10     0.00  -0.12   0.00
    24   1     0.00   0.00   0.06     0.00   0.00   0.13    -0.14  -0.11   0.00
                      4                      5                      6
                     AG                     BU                     BG
 Frequencies --    221.8437               269.8237               308.0337
 Red. masses --      2.6554                 1.6990                 2.8188
 Frc consts  --      0.0770                 0.0729                 0.1576
 IR Inten    --      0.0000                 0.3157                 0.0000
  Atom  AN      X      Y      Z        X      Y      Z        X      Y      Z
     1   6     0.00   0.00  -0.11     0.03  -0.08   0.00     0.08  -0.08   0.00
     2   6    -0.06   0.05  -0.02    -0.03  -0.03   0.04    -0.05  -0.11  -0.10
     3   6     0.06  -0.05   0.02    -0.03  -0.03   0.04     0.05   0.11   0.10
     4   6    -0.06   0.22   0.00     0.03   0.12   0.00     0.00   0.00  -0.14
     5   6     0.00   0.00   0.11     0.03  -0.08   0.00    -0.08   0.08   0.00
     6   6    -0.06   0.05   0.02    -0.03  -0.03  -0.04     0.05   0.11  -0.10
     7   1     0.00  -0.04  -0.10     0.10  -0.10   0.09     0.26  -0.03   0.23
     8   1    -0.07   0.11   0.00    -0.04   0.06   0.11    -0.06  -0.05  -0.07
     9   1    -0.23   0.38   0.00    -0.19   0.33   0.00     0.00   0.00  -0.27
    10   1     0.07  -0.11   0.00    -0.04   0.06   0.11     0.06   0.05   0.07
    11   1     0.00  -0.04   0.10     0.10  -0.10  -0.09    -0.26   0.03   0.23
    12   1     0.00   0.04  -0.10     0.10  -0.10  -0.09     0.26  -0.03  -0.23
    13   1    -0.07  -0.03   0.07    -0.11  -0.11   0.09    -0.09  -0.13  -0.10
    14   1     0.07   0.03  -0.07    -0.11  -0.11   0.09     0.09   0.13   0.10
    15   1     0.17   0.35   0.00     0.29   0.28   0.00     0.00   0.00  -0.05
    16   1     0.00   0.04   0.10     0.10  -0.10   0.09    -0.26   0.03  -0.23
    17   1    -0.07  -0.03  -0.07    -0.11  -0.11  -0.09     0.09   0.13  -0.10
    18   1    -0.07   0.11   0.00    -0.04   0.06  -0.11     0.06   0.05  -0.07
    19   6     0.06  -0.05  -0.02    -0.03  -0.03  -0.04    -0.05  -0.11   0.10
    20   1     0.07  -0.11   0.00    -0.04   0.06  -0.11    -0.06  -0.05   0.07
    21   1     0.07   0.03   0.07    -0.11  -0.11  -0.09    -0.09  -0.13   0.10
    22   6     0.06  -0.22   0.00     0.03   0.12   0.00     0.00   0.00   0.14
    23   1     0.23  -0.38   0.00    -0.19   0.33   0.00     0.00   0.00   0.27
    24   1    -0.17  -0.35   0.00     0.29   0.28   0.00     0.00   0.00   0.05
                      7                      8                      9
                     AG                     BU                     AG
 Frequencies --    408.0718               437.3552               487.2113
 Red. masses --      2.2908                 1.7330                 1.9162
 Frc consts  --      0.2248                 0.1953                 0.2680
 IR Inten    --      0.0000                 0.2775                 0.0000
  Atom  AN      X      Y      Z        X      Y      Z        X      Y      Z
     1   6     0.00   0.00   0.12     0.03   0.01   0.00     0.00   0.00  -0.13
     2   6    -0.03   0.02   0.12     0.01  -0.04  -0.08     0.03   0.09  -0.01
     3   6     0.03  -0.02  -0.12     0.01  -0.04  -0.08    -0.03  -0.09   0.01
     4   6     0.11   0.02   0.00    -0.10   0.06   0.00     0.06  -0.02   0.00
     5   6     0.00   0.00  -0.12     0.03   0.01   0.00     0.00   0.00   0.13
     6   6    -0.03   0.02  -0.12     0.01  -0.04   0.08     0.03   0.09   0.01
     7   1     0.00  -0.02   0.13     0.11   0.07   0.10     0.00   0.06  -0.12
     8   1    -0.03   0.17   0.28     0.01  -0.20  -0.24     0.02   0.25   0.09
     9   1     0.04   0.09   0.00    -0.20   0.15   0.00     0.30  -0.24   0.00
    10   1     0.03  -0.17  -0.28     0.01  -0.20  -0.24    -0.02  -0.25  -0.09
    11   1     0.00  -0.02  -0.13     0.11   0.07  -0.10     0.00   0.06   0.12
    12   1     0.00   0.02   0.13     0.11   0.07  -0.10     0.00  -0.06  -0.12
    13   1    -0.26  -0.04   0.08     0.25   0.04  -0.06    -0.13  -0.02   0.04
    14   1     0.26   0.04  -0.08     0.25   0.04  -0.06     0.13   0.02  -0.04
    15   1     0.17   0.06   0.00     0.04   0.14   0.00    -0.23  -0.19   0.00
    16   1     0.00   0.02  -0.13     0.11   0.07   0.10     0.00  -0.06   0.12
    17   1    -0.26  -0.04  -0.08     0.25   0.04   0.06    -0.13  -0.02  -0.04
    18   1    -0.03   0.17  -0.28     0.01  -0.20   0.24     0.02   0.25  -0.09
    19   6     0.03  -0.02   0.12     0.01  -0.04   0.08    -0.03  -0.09  -0.01
    20   1     0.03  -0.17   0.28     0.01  -0.20   0.24    -0.02  -0.25   0.09
    21   1     0.26   0.04   0.08     0.25   0.04   0.06     0.13   0.02   0.04
    22   6    -0.11  -0.02   0.00    -0.10   0.06   0.00    -0.06   0.02   0.00
    23   1    -0.04  -0.09   0.00    -0.20   0.15   0.00    -0.30   0.24   0.00
    24   1    -0.17  -0.06   0.00     0.04   0.14   0.00     0.23   0.19   0.00
                     10                     11                     12
                     AU                     AG                     BG
 Frequencies --    541.9768               691.1589               722.2029
 Red. masses --      2.7245                 2.2480                 1.2388
 Frc consts  --      0.4715                 0.6327                 0.3807
 IR Inten    --      0.3852                 0.0000                 0.0000
  Atom  AN      X      Y      Z        X      Y      Z        X      Y      Z
     1   6     0.00   0.00   0.15     0.00   0.00   0.11    -0.05   0.03   0.00
     2   6    -0.07  -0.13  -0.02     0.01   0.10   0.05    -0.04   0.01   0.03
     3   6    -0.07  -0.13  -0.02    -0.01  -0.10  -0.05     0.04  -0.01  -0.03
     4   6     0.00   0.00  -0.09    -0.10   0.10   0.00     0.00   0.00   0.04
     5   6     0.00   0.00   0.15     0.00   0.00  -0.11     0.05  -0.03   0.00
     6   6     0.07   0.13  -0.02     0.01   0.10  -0.05     0.04  -0.01   0.03
     7   1    -0.01  -0.12   0.15     0.00  -0.01   0.11     0.16  -0.02   0.28
     8   1    -0.04  -0.31  -0.07     0.03  -0.09  -0.07    -0.01  -0.25  -0.09
     9   1     0.00   0.00  -0.33     0.16  -0.15   0.00     0.00   0.00   0.01
    10   1    -0.04  -0.31  -0.07    -0.03   0.09   0.07     0.01   0.25   0.09
    11   1     0.01   0.12   0.15     0.00  -0.01  -0.11    -0.16   0.02   0.28
    12   1     0.01   0.12   0.15     0.00   0.01   0.11     0.16  -0.02  -0.28
    13   1     0.07   0.02  -0.12     0.23   0.18   0.06     0.21   0.15  -0.01
    14   1     0.07   0.02  -0.12    -0.23  -0.18  -0.06    -0.21  -0.15   0.01
    15   1     0.00   0.00   0.02    -0.39  -0.08   0.00     0.00   0.00  -0.03
    16   1    -0.01  -0.12   0.15     0.00   0.01  -0.11    -0.16   0.02  -0.28
    17   1    -0.07  -0.02  -0.12     0.23   0.18  -0.06    -0.21  -0.15  -0.01
    18   1     0.04   0.31  -0.07     0.03  -0.09   0.07     0.01   0.25  -0.09
    19   6     0.07   0.13  -0.02    -0.01  -0.10   0.05    -0.04   0.01  -0.03
    20   1     0.04   0.31  -0.07    -0.03   0.09  -0.07    -0.01  -0.25   0.09
    21   1    -0.07  -0.02  -0.12    -0.23  -0.18   0.06     0.21   0.15   0.01
    22   6     0.00   0.00  -0.09     0.10  -0.10   0.00     0.00   0.00  -0.04
    23   1     0.00   0.00  -0.33    -0.16   0.15   0.00     0.00   0.00  -0.01
    24   1     0.00   0.00   0.02     0.39   0.08   0.00     0.00   0.00   0.03
                     13                     14                     15
                     BU                     AU                     BU
 Frequencies --    734.6904               812.7718               816.6465
 Red. masses --      1.3942                 3.1355                 2.0007
 Frc consts  --      0.4434                 1.2204                 0.7861
 IR Inten    --      6.1496                 0.5697                 0.8375
  Atom  AN      X      Y      Z        X      Y      Z        X      Y      Z
     1   6     0.04   0.05   0.00     0.00   0.00   0.18    -0.09   0.07   0.00
     2   6     0.00  -0.03  -0.07     0.03   0.16  -0.01    -0.05  -0.02  -0.04
     3   6     0.00  -0.03  -0.07     0.03   0.16  -0.01    -0.05  -0.02  -0.04
     4   6     0.01  -0.05   0.00     0.00   0.00  -0.12     0.14  -0.05   0.00
     5   6     0.04   0.05   0.00     0.00   0.00   0.18    -0.09   0.07   0.00
     6   6     0.00  -0.03   0.07    -0.03  -0.16  -0.01    -0.05  -0.02   0.04
     7   1    -0.13   0.14  -0.22    -0.01   0.04   0.17     0.16   0.09   0.33
     8   1    -0.04   0.20  -0.02     0.05   0.03  -0.07     0.00  -0.12   0.06
     9   1    -0.19   0.13   0.00     0.00   0.00   0.02     0.04   0.06   0.00
    10   1    -0.04   0.20  -0.02     0.05   0.03  -0.07     0.00  -0.12   0.06
    11   1    -0.13   0.14   0.22     0.01  -0.04   0.17     0.16   0.09  -0.33
    12   1    -0.13   0.14   0.22     0.01  -0.04   0.17     0.16   0.09  -0.33
    13   1    -0.19  -0.10  -0.08     0.07   0.29  -0.15    -0.06   0.08  -0.16
    14   1    -0.19  -0.10  -0.08     0.07   0.29  -0.15    -0.06   0.08  -0.16
    15   1     0.25   0.09   0.00     0.00   0.00  -0.32     0.25   0.01   0.00
    16   1    -0.13   0.14  -0.22    -0.01   0.04   0.17     0.16   0.09   0.33
    17   1    -0.19  -0.10   0.08    -0.07  -0.29  -0.15    -0.06   0.08   0.16
    18   1    -0.04   0.20   0.02    -0.05  -0.03  -0.07     0.00  -0.12  -0.06
    19   6     0.00  -0.03   0.07    -0.03  -0.16  -0.01    -0.05  -0.02   0.04
    20   1    -0.04   0.20   0.02    -0.05  -0.03  -0.07     0.00  -0.12  -0.06
    21   1    -0.19  -0.10   0.08    -0.07  -0.29  -0.15    -0.06   0.08   0.16
    22   6     0.01  -0.05   0.00     0.00   0.00  -0.12     0.14  -0.05   0.00
    23   1    -0.19   0.13   0.00     0.00   0.00   0.02     0.04   0.06   0.00
    24   1     0.25   0.09   0.00     0.00   0.00  -0.32     0.25   0.01   0.00
                     16                     17                     18
                     AU                     BU                     AG
 Frequencies --    896.6031               934.9054               961.3110
 Red. masses --      1.6523                 1.9942                 1.7453
 Frc consts  --      0.7826                 1.0269                 0.9502
 IR Inten    --      3.8178                 2.2355                 0.0000
  Atom  AN      X      Y      Z        X      Y      Z        X      Y      Z
     1   6     0.00   0.00   0.07     0.02   0.06   0.00     0.00   0.00  -0.06
     2   6     0.09  -0.05  -0.02    -0.01   0.03   0.10    -0.06  -0.06   0.02
     3   6     0.09  -0.05  -0.02    -0.01   0.03   0.10     0.06   0.06  -0.02
     4   6     0.00   0.00  -0.06    -0.03  -0.13   0.00     0.08   0.08   0.00
     5   6     0.00   0.00   0.07     0.02   0.06   0.00     0.00   0.00   0.06
     6   6    -0.09   0.05  -0.02    -0.01   0.03  -0.10    -0.06  -0.06  -0.02
     7   1    -0.01   0.15   0.06    -0.01  -0.08  -0.05     0.01  -0.23  -0.06
     8   1     0.06   0.24   0.19    -0.01  -0.12  -0.08     0.00  -0.26   0.09
     9   1     0.00   0.00  -0.03    -0.35   0.18   0.00     0.30  -0.14   0.00
    10   1     0.06   0.24   0.19    -0.01  -0.12  -0.08     0.00   0.26  -0.09
    11   1     0.01  -0.15   0.06    -0.01  -0.08   0.05     0.01  -0.23   0.06
    12   1     0.01  -0.15   0.06    -0.01  -0.08   0.05    -0.01   0.23  -0.06
    13   1    -0.28  -0.15  -0.07     0.14   0.19  -0.01     0.10  -0.05   0.09
    14   1    -0.28  -0.15  -0.07     0.14   0.19  -0.01    -0.10   0.05  -0.09
    15   1     0.00   0.00   0.11     0.36   0.10   0.00    -0.22  -0.10   0.00
    16   1    -0.01   0.15   0.06    -0.01  -0.08  -0.05    -0.01   0.23   0.06
    17   1     0.28   0.15  -0.07     0.14   0.19   0.01     0.10  -0.05  -0.09
    18   1    -0.06  -0.24   0.19    -0.01  -0.12   0.08     0.00  -0.26  -0.09
    19   6    -0.09   0.05  -0.02    -0.01   0.03  -0.10     0.06   0.06   0.02
    20   1    -0.06  -0.24   0.19    -0.01  -0.12   0.08     0.00   0.26   0.09
    21   1     0.28   0.15  -0.07     0.14   0.19   0.01    -0.10   0.05   0.09
    22   6     0.00   0.00  -0.06    -0.03  -0.13   0.00    -0.08  -0.08   0.00
    23   1     0.00   0.00  -0.03    -0.35   0.18   0.00    -0.30   0.14   0.00
    24   1     0.00   0.00   0.11     0.36   0.10   0.00     0.22   0.10   0.00
                     19                     20                     21
                     BG                     AG                     BG
 Frequencies --    975.1138               993.3818              1012.8574
 Red. masses --      2.5087                 2.5303                 1.5560
 Frc consts  --      1.4054                 1.4711                 0.9405
 IR Inten    --      0.0000                 0.0000                 0.0000
  Atom  AN      X      Y      Z        X      Y      Z        X      Y      Z
     1   6    -0.02   0.12   0.00     0.00   0.00   0.08     0.11   0.03   0.00
     2   6    -0.05  -0.08  -0.06    -0.07   0.07  -0.11    -0.07  -0.01   0.04
     3   6     0.05   0.08   0.06     0.07  -0.07   0.11     0.07   0.01  -0.04
     4   6     0.00   0.00   0.17     0.13   0.00   0.00     0.00   0.00   0.01
     5   6     0.02  -0.12   0.00     0.00   0.00  -0.08    -0.11  -0.03   0.00
     6   6     0.05   0.08  -0.06    -0.07   0.07   0.11     0.07   0.01   0.04
     7   1     0.02   0.30   0.06    -0.01  -0.16   0.06    -0.10   0.04  -0.27
     8   1    -0.08   0.07  -0.02    -0.03  -0.07  -0.09    -0.12  -0.07  -0.23
     9   1     0.00   0.00   0.15     0.10   0.04   0.00     0.00   0.00  -0.30
    10   1     0.08  -0.07   0.02     0.03   0.07   0.09     0.12   0.07   0.23
    11   1    -0.02  -0.30   0.06    -0.01  -0.16  -0.06     0.10  -0.04  -0.27
    12   1     0.02   0.30  -0.06     0.01   0.16   0.06    -0.10   0.04   0.27
    13   1    -0.12  -0.14  -0.02    -0.04   0.25  -0.31     0.16   0.06   0.06
    14   1     0.12   0.14   0.02     0.04  -0.25   0.31    -0.16  -0.06  -0.06
    15   1     0.00   0.00   0.35     0.12  -0.01   0.00     0.00   0.00   0.01
    16   1    -0.02  -0.30  -0.06     0.01   0.16  -0.06     0.10  -0.04   0.27
    17   1     0.12   0.14  -0.02    -0.04   0.25   0.31    -0.16  -0.06   0.06
    18   1     0.08  -0.07  -0.02    -0.03  -0.07   0.09     0.12   0.07  -0.23
    19   6    -0.05  -0.08   0.06     0.07  -0.07  -0.11    -0.07  -0.01  -0.04
    20   1    -0.08   0.07   0.02     0.03   0.07  -0.09    -0.12  -0.07   0.23
    21   1    -0.12  -0.14   0.02     0.04  -0.25  -0.31     0.16   0.06  -0.06
    22   6     0.00   0.00  -0.17    -0.13   0.00   0.00     0.00   0.00  -0.01
    23   1     0.00   0.00  -0.15    -0.10  -0.04   0.00     0.00   0.00   0.30
    24   1     0.00   0.00  -0.35    -0.12   0.01   0.00     0.00   0.00  -0.01
                     22                     23                     24
                     AG                     AU                     BG
 Frequencies --   1060.1030              1085.9008              1125.8247
 Red. masses --      2.3553                 2.4555                 2.7883
 Frc consts  --      1.5595                 1.7060                 2.0823
 IR Inten    --      0.0000                 0.0001                 0.0000
  Atom  AN      X      Y      Z        X      Y      Z        X      Y      Z
     1   6     0.00   0.00   0.11     0.00   0.00   0.08    -0.01   0.16   0.00
     2   6     0.04  -0.08  -0.09    -0.05   0.01  -0.12     0.06  -0.07   0.11
     3   6    -0.04   0.08   0.09    -0.05   0.01  -0.12    -0.06   0.07  -0.11
     4   6    -0.03   0.13   0.00     0.00   0.00   0.16     0.00   0.00  -0.11
     5   6     0.00   0.00  -0.11     0.00   0.00   0.08     0.01  -0.16   0.00
     6   6     0.04  -0.08   0.09     0.05  -0.01  -0.12    -0.06   0.07   0.11
     7   1    -0.02   0.07   0.08    -0.01  -0.08   0.06     0.05   0.14   0.08
     8   1     0.03   0.17   0.10    -0.07   0.11  -0.10     0.10  -0.07   0.24
     9   1     0.22  -0.12   0.00     0.00   0.00   0.38     0.00   0.00  -0.43
    10   1    -0.03  -0.17  -0.10    -0.07   0.11  -0.10    -0.10   0.07  -0.24
    11   1    -0.02   0.07  -0.08     0.01   0.08   0.06    -0.05  -0.14   0.08
    12   1     0.02  -0.07   0.08     0.01   0.08   0.06     0.05   0.14  -0.08
    13   1    -0.21  -0.18  -0.09    -0.13   0.06  -0.23    -0.05  -0.02   0.00
    14   1     0.21   0.18   0.09    -0.13   0.06  -0.23     0.05   0.02   0.00
    15   1    -0.30  -0.03   0.00     0.00   0.00   0.26     0.00   0.00   0.16
    16   1     0.02  -0.07  -0.08    -0.01  -0.08   0.06    -0.05  -0.14  -0.08
    17   1    -0.21  -0.18   0.09     0.13  -0.06  -0.23     0.05   0.02   0.00
    18   1     0.03   0.17  -0.10     0.07  -0.11  -0.10    -0.10   0.07   0.24
    19   6    -0.04   0.08  -0.09     0.05  -0.01  -0.12     0.06  -0.07  -0.11
    20   1    -0.03  -0.17   0.10     0.07  -0.11  -0.10     0.10  -0.07  -0.24
    21   1     0.21   0.18  -0.09     0.13  -0.06  -0.23    -0.05  -0.02   0.00
    22   6     0.03  -0.13   0.00     0.00   0.00   0.16     0.00   0.00   0.11
    23   1    -0.22   0.12   0.00     0.00   0.00   0.38     0.00   0.00   0.43
    24   1     0.30   0.03   0.00     0.00   0.00   0.26     0.00   0.00  -0.16
                     25                     26                     27
                     BU                     BU                     AU
 Frequencies --   1136.3761              1139.6560              1176.8719
 Red. masses --      2.1473                 2.5162                 1.0419
 Frc consts  --      1.6337                 1.9255                 0.8502
 IR Inten    --      0.8418                 1.6645                 0.0933
  Atom  AN      X      Y      Z        X      Y      Z        X      Y      Z
     1   6    -0.05   0.13   0.00     0.12   0.08   0.00     0.00   0.00  -0.01
     2   6     0.06  -0.07   0.06    -0.11  -0.07   0.05     0.01   0.00  -0.01
     3   6     0.06  -0.07   0.06    -0.11  -0.07   0.05     0.01   0.00  -0.01
     4   6    -0.08   0.00   0.00     0.10   0.06   0.00     0.00   0.00  -0.03
     5   6    -0.05   0.13   0.00     0.12   0.08   0.00     0.00   0.00  -0.01
     6   6     0.06  -0.07  -0.06    -0.11  -0.07  -0.05    -0.01   0.00  -0.01
     7   1     0.06   0.28   0.15    -0.07   0.20  -0.24     0.01  -0.25   0.00
     8   1     0.06   0.03   0.17    -0.11  -0.19  -0.10     0.12  -0.16   0.26
     9   1    -0.04  -0.03   0.00     0.23  -0.07   0.00     0.00   0.00   0.37
    10   1     0.06   0.03   0.17    -0.11  -0.19  -0.10     0.12  -0.16   0.26
    11   1     0.06   0.28  -0.15    -0.07   0.20   0.24    -0.01   0.25   0.00
    12   1     0.06   0.28  -0.15    -0.07   0.20   0.24    -0.01   0.25   0.00
    13   1    -0.02  -0.21   0.19     0.13   0.01   0.07    -0.03   0.00  -0.03
    14   1    -0.02  -0.21   0.19     0.13   0.01   0.07    -0.03   0.00  -0.03
    15   1    -0.07   0.01   0.00    -0.11  -0.06   0.00     0.00   0.00  -0.13
    16   1     0.06   0.28   0.15    -0.07   0.20  -0.24     0.01  -0.25   0.00
    17   1    -0.02  -0.21  -0.19     0.13   0.01  -0.07     0.03   0.00  -0.03
    18   1     0.06   0.03  -0.17    -0.11  -0.19   0.10    -0.12   0.16   0.26
    19   6     0.06  -0.07  -0.06    -0.11  -0.07  -0.05    -0.01   0.00  -0.01
    20   1     0.06   0.03  -0.17    -0.11  -0.19   0.10    -0.12   0.16   0.26
    21   1    -0.02  -0.21  -0.19     0.13   0.01  -0.07     0.03   0.00  -0.03
    22   6    -0.08   0.00   0.00     0.10   0.06   0.00     0.00   0.00  -0.03
    23   1    -0.04  -0.03   0.00     0.23  -0.07   0.00     0.00   0.00   0.37
    24   1    -0.07   0.01   0.00    -0.11  -0.06   0.00     0.00   0.00  -0.13
                     28                     29                     30
                     BG                     BG                     BU
 Frequencies --   1218.5288              1254.1213              1277.6227
 Red. masses --      1.0315                 1.2477                 1.2717
 Frc consts  --      0.9024                 1.1562                 1.2230
 IR Inten    --      0.0000                 0.0000                 0.1442
  Atom  AN      X      Y      Z        X      Y      Z        X      Y      Z
     1   6     0.02   0.01   0.00     0.06   0.04   0.00    -0.04  -0.06   0.00
     2   6    -0.01   0.00  -0.01    -0.03  -0.03   0.01    -0.01   0.04  -0.01
     3   6     0.01   0.00   0.01     0.03   0.03  -0.01    -0.01   0.04  -0.01
     4   6     0.00   0.00   0.02     0.00   0.00  -0.04     0.04  -0.04   0.00
     5   6    -0.02  -0.01   0.00    -0.06  -0.04   0.00    -0.04  -0.06   0.00
     6   6     0.01   0.00  -0.01     0.03   0.03   0.01    -0.01   0.04   0.01
     7   1    -0.01  -0.21  -0.05    -0.02   0.04  -0.11     0.00   0.18   0.06
     8   1     0.02  -0.04   0.06     0.06  -0.21   0.19    -0.08   0.12  -0.21
     9   1     0.00   0.00  -0.04     0.00   0.00   0.49    -0.01   0.01   0.00
    10   1    -0.02   0.04  -0.06    -0.06   0.21  -0.19    -0.08   0.12  -0.21
    11   1     0.01   0.21  -0.05     0.02  -0.04  -0.11     0.00   0.18  -0.06
    12   1    -0.01  -0.21   0.05    -0.02   0.04   0.11     0.00   0.18  -0.06
    13   1    -0.12   0.20  -0.29    -0.02   0.02  -0.04     0.16  -0.16   0.30
    14   1     0.12  -0.20   0.29     0.02  -0.02   0.04     0.16  -0.16   0.30
    15   1     0.00   0.00   0.32     0.00   0.00  -0.23     0.10  -0.01   0.00
    16   1     0.01   0.21   0.05     0.02  -0.04   0.11     0.00   0.18   0.06
    17   1     0.12  -0.20  -0.29     0.02  -0.02  -0.04     0.16  -0.16  -0.30
    18   1    -0.02   0.04   0.06    -0.06   0.21   0.19    -0.08   0.12   0.21
    19   6    -0.01   0.00   0.01    -0.03  -0.03  -0.01    -0.01   0.04   0.01
    20   1     0.02  -0.04  -0.06     0.06  -0.21  -0.19    -0.08   0.12   0.21
    21   1    -0.12   0.20   0.29    -0.02   0.02   0.04     0.16  -0.16  -0.30
    22   6     0.00   0.00  -0.02     0.00   0.00   0.04     0.04  -0.04   0.00
    23   1     0.00   0.00   0.04     0.00   0.00  -0.49    -0.01   0.01   0.00
    24   1     0.00   0.00  -0.32     0.00   0.00   0.23     0.10  -0.01   0.00
                     31                     32                     33
                     AU                     AG                     AU
 Frequencies --   1277.9783              1278.3949              1321.5271
 Red. masses --      1.0965                 1.2288                 1.1125
 Frc consts  --      1.0551                 1.1832                 1.1447
 IR Inten    --      0.0629                 0.0000                 0.6626
  Atom  AN      X      Y      Z        X      Y      Z        X      Y      Z
     1   6     0.00   0.00  -0.04     0.00   0.00   0.01     0.00   0.00   0.02
     2   6     0.01   0.03   0.02    -0.05  -0.02   0.01     0.03   0.02  -0.02
     3   6     0.01   0.03   0.02     0.05   0.02  -0.01     0.03   0.02  -0.02
     4   6     0.00   0.00   0.01     0.06   0.02   0.00     0.00   0.00   0.01
     5   6     0.00   0.00  -0.04     0.00   0.00  -0.01     0.00   0.00   0.02
     6   6    -0.01  -0.03   0.02    -0.05  -0.02  -0.01    -0.03  -0.02  -0.02
     7   1     0.01  -0.07  -0.03    -0.02   0.37  -0.01     0.02  -0.38   0.05
     8   1     0.07  -0.09   0.13    -0.14   0.08  -0.26     0.00   0.14  -0.07
     9   1     0.00   0.00  -0.29     0.11  -0.02   0.00     0.00   0.00  -0.25
    10   1     0.07  -0.09   0.13     0.14  -0.08   0.26     0.00   0.14  -0.07
    11   1    -0.01   0.07  -0.03    -0.02   0.37   0.01    -0.02   0.38   0.05
    12   1    -0.01   0.07  -0.03     0.02  -0.37  -0.01    -0.02   0.38   0.05
    13   1    -0.08   0.18  -0.20     0.08  -0.01   0.05     0.06  -0.13   0.16
    14   1    -0.08   0.18  -0.20    -0.08   0.01  -0.05     0.06  -0.13   0.16
    15   1     0.00   0.00   0.43    -0.02  -0.03   0.00     0.00   0.00   0.09
    16   1     0.01  -0.07  -0.03     0.02  -0.37   0.01     0.02  -0.38   0.05
    17   1     0.08  -0.18  -0.20     0.08  -0.01  -0.05    -0.06   0.13   0.16
    18   1    -0.07   0.09   0.13    -0.14   0.08   0.26     0.00  -0.14  -0.07
    19   6    -0.01  -0.03   0.02     0.05   0.02   0.01    -0.03  -0.02  -0.02
    20   1    -0.07   0.09   0.13     0.14  -0.08  -0.26     0.00  -0.14  -0.07
    21   1     0.08  -0.18  -0.20    -0.08   0.01   0.05    -0.06   0.13   0.16
    22   6     0.00   0.00   0.01    -0.06  -0.02   0.00     0.00   0.00   0.01
    23   1     0.00   0.00  -0.29    -0.11   0.02   0.00     0.00   0.00  -0.25
    24   1     0.00   0.00   0.43     0.02   0.03   0.00     0.00   0.00   0.09
                     34                     35                     36
                     AG                     BG                     AU
 Frequencies --   1327.4725              1348.8671              1361.3233
 Red. masses --      1.1010                 1.2516                 1.2956
 Frc consts  --      1.1431                 1.3417                 1.4146
 IR Inten    --      0.0000                 0.0000                 5.4796
  Atom  AN      X      Y      Z        X      Y      Z        X      Y      Z
     1   6     0.00   0.00  -0.04    -0.01  -0.01   0.00     0.00   0.00   0.01
     2   6    -0.01  -0.01   0.03     0.03  -0.04   0.03    -0.03   0.02   0.00
     3   6     0.01   0.01  -0.03    -0.03   0.04  -0.03    -0.03   0.02   0.00
     4   6    -0.02   0.02   0.00     0.00   0.00   0.07     0.00   0.00  -0.11
     5   6     0.00   0.00   0.04     0.01   0.01   0.00     0.00   0.00   0.01
     6   6    -0.01  -0.01  -0.03    -0.03   0.04   0.03     0.03  -0.02   0.00
     7   1    -0.01   0.24  -0.05     0.00   0.07   0.01     0.01   0.05   0.03
     8   1     0.07  -0.17   0.17    -0.03   0.06  -0.09    -0.04   0.03  -0.04
     9   1    -0.03   0.02   0.00     0.00   0.00  -0.12     0.00   0.00   0.32
    10   1    -0.07   0.17  -0.17     0.03  -0.06   0.09    -0.04   0.03  -0.04
    11   1    -0.01   0.24   0.05     0.00  -0.07   0.01    -0.01  -0.05   0.03
    12   1     0.01  -0.24  -0.05     0.00   0.07  -0.01    -0.01  -0.05   0.03
    13   1    -0.13   0.18  -0.26    -0.13   0.12  -0.23     0.12  -0.05   0.16
    14   1     0.13  -0.18   0.26     0.13  -0.12   0.23     0.12  -0.05   0.16
    15   1    -0.08  -0.01   0.00     0.00   0.00  -0.53     0.00   0.00   0.53
    16   1     0.01  -0.24   0.05     0.00  -0.07  -0.01     0.01   0.05   0.03
    17   1    -0.13   0.18   0.26     0.13  -0.12  -0.23    -0.12   0.05   0.16
    18   1     0.07  -0.17  -0.17     0.03  -0.06  -0.09     0.04  -0.03  -0.04
    19   6     0.01   0.01   0.03     0.03  -0.04  -0.03     0.03  -0.02   0.00
    20   1    -0.07   0.17   0.17    -0.03   0.06   0.09     0.04  -0.03  -0.04
    21   1     0.13  -0.18  -0.26    -0.13   0.12   0.23    -0.12   0.05   0.16
    22   6     0.02  -0.02   0.00     0.00   0.00  -0.07     0.00   0.00  -0.11
    23   1     0.03  -0.02   0.00     0.00   0.00   0.12     0.00   0.00   0.32
    24   1     0.08   0.01   0.00     0.00   0.00   0.53     0.00   0.00   0.53
                     37                     38                     39
                     BU                     BG                     BG
 Frequencies --   1384.4727              1393.2985              1400.9349
 Red. masses --      1.3054                 1.3574                 1.3863
 Frc consts  --      1.4742                 1.5526                 1.6031
 IR Inten    --      4.7322                 0.0000                 0.0000
  Atom  AN      X      Y      Z        X      Y      Z        X      Y      Z
     1   6     0.04   0.01   0.00    -0.03   0.00   0.00     0.01  -0.12   0.00
     2   6    -0.03   0.05  -0.05     0.01  -0.03   0.05    -0.01   0.03   0.02
     3   6    -0.03   0.05  -0.05    -0.01   0.03  -0.05     0.01  -0.03  -0.02
     4   6    -0.02  -0.03   0.00     0.00   0.00  -0.08     0.00   0.00  -0.02
     5   6     0.04   0.01   0.00     0.03   0.00   0.00    -0.01   0.12   0.00
     6   6    -0.03   0.05   0.05    -0.01   0.03   0.05     0.01  -0.03   0.02
     7   1    -0.01  -0.02  -0.06     0.00   0.01   0.04     0.00   0.43   0.00
     8   1     0.14  -0.27   0.30    -0.13   0.18  -0.30     0.03  -0.07   0.07
     9   1    -0.05   0.00   0.00     0.00   0.00   0.40     0.00   0.00  -0.03
    10   1     0.14  -0.27   0.30     0.13  -0.18   0.30    -0.03   0.07  -0.07
    11   1    -0.01  -0.02   0.06     0.00  -0.01   0.04     0.00  -0.43   0.00
    12   1    -0.01  -0.02   0.06     0.00   0.01  -0.04     0.00   0.43   0.00
    13   1     0.03  -0.14   0.18    -0.01   0.06  -0.07    -0.02   0.13  -0.09
    14   1     0.03  -0.14   0.18     0.01  -0.06   0.07     0.02  -0.13   0.09
    15   1     0.08   0.02   0.00     0.00   0.00   0.16     0.00   0.00   0.21
    16   1    -0.01  -0.02  -0.06     0.00  -0.01  -0.04     0.00  -0.43   0.00
    17   1     0.03  -0.14  -0.18     0.01  -0.06  -0.07     0.02  -0.13  -0.09
    18   1     0.14  -0.27  -0.30     0.13  -0.18  -0.30    -0.03   0.07   0.07
    19   6    -0.03   0.05   0.05     0.01  -0.03  -0.05    -0.01   0.03  -0.02
    20   1     0.14  -0.27  -0.30    -0.13   0.18   0.30     0.03  -0.07  -0.07
    21   1     0.03  -0.14  -0.18    -0.01   0.06   0.07    -0.02   0.13   0.09
    22   6    -0.02  -0.03   0.00     0.00   0.00   0.08     0.00   0.00   0.02
    23   1    -0.05   0.00   0.00     0.00   0.00  -0.40     0.00   0.00   0.03
    24   1     0.08   0.02   0.00     0.00   0.00  -0.16     0.00   0.00  -0.21
                     40                     41                     42
                     AU                     BU                     AG
 Frequencies --   1404.2054              1406.9505              1416.8122
 Red. masses --      1.3819                 1.3255                 1.3302
 Frc consts  --      1.6054                 1.5460                 1.5732
 IR Inten    --      4.9358                 4.5732                 0.0000
  Atom  AN      X      Y      Z        X      Y      Z        X      Y      Z
     1   6     0.00   0.00  -0.03    -0.01   0.11   0.00     0.00   0.00  -0.03
     2   6     0.03  -0.04   0.07    -0.01  -0.02  -0.02     0.04  -0.04   0.06
     3   6     0.03  -0.04   0.07    -0.01  -0.02  -0.02    -0.04   0.04  -0.06
     4   6     0.00   0.00  -0.04     0.01   0.01   0.00     0.00   0.03   0.00
     5   6     0.00   0.00  -0.03    -0.01   0.11   0.00     0.00   0.00   0.03
     6   6    -0.03   0.04   0.07    -0.01  -0.02   0.02     0.04  -0.04  -0.06
     7   1     0.03  -0.18   0.00     0.00  -0.42   0.01     0.02  -0.22  -0.01
     8   1    -0.11   0.15  -0.28    -0.05   0.08  -0.10    -0.10   0.20  -0.24
     9   1     0.00   0.00   0.23     0.08  -0.05   0.00     0.03   0.00   0.00
    10   1    -0.11   0.15  -0.28    -0.05   0.08  -0.10     0.10  -0.20   0.24
    11   1    -0.03   0.18   0.00     0.00  -0.42  -0.01     0.02  -0.22   0.01
    12   1    -0.03   0.18   0.00     0.00  -0.42  -0.01    -0.02   0.22  -0.01
    13   1    -0.08   0.14  -0.20     0.06  -0.14   0.15    -0.06   0.17  -0.23
    14   1    -0.08   0.14  -0.20     0.06  -0.14   0.15     0.06  -0.17   0.23
    15   1     0.00   0.00  -0.03     0.05   0.02   0.00    -0.06  -0.01   0.00
    16   1     0.03  -0.18   0.00     0.00  -0.42   0.01    -0.02   0.22   0.01
    17   1     0.08  -0.14  -0.20     0.06  -0.14  -0.15    -0.06   0.17   0.23
    18   1     0.11  -0.15  -0.28    -0.05   0.08   0.10    -0.10   0.20   0.24
    19   6    -0.03   0.04   0.07    -0.01  -0.02   0.02    -0.04   0.04   0.06
    20   1     0.11  -0.15  -0.28    -0.05   0.08   0.10     0.10  -0.20  -0.24
    21   1     0.08  -0.14  -0.20     0.06  -0.14  -0.15     0.06  -0.17  -0.23
    22   6     0.00   0.00  -0.04     0.01   0.01   0.00     0.00  -0.03   0.00
    23   1     0.00   0.00   0.23     0.08  -0.05   0.00    -0.03   0.00   0.00
    24   1     0.00   0.00  -0.03     0.05   0.02   0.00     0.06   0.01   0.00
                     43                     44                     45
                     AU                     AG                     BG
 Frequencies --   1496.9199              1501.2176              1504.2843
 Red. masses --      1.0681                 1.0722                 1.0785
 Frc consts  --      1.4101                 1.4237                 1.4379
 IR Inten    --      0.0427                 0.0000                 0.0000
  Atom  AN      X      Y      Z        X      Y      Z        X      Y      Z
     1   6     0.00   0.00  -0.03     0.00   0.00  -0.04     0.00   0.01   0.00
     2   6     0.01   0.03   0.00     0.01   0.01   0.00     0.02   0.03   0.01
     3   6     0.01   0.03   0.00    -0.01  -0.01   0.00    -0.02  -0.03  -0.01
     4   6     0.00   0.00   0.00     0.02   0.00   0.00     0.00   0.00   0.00
     5   6     0.00   0.00  -0.03     0.00   0.00   0.04     0.00  -0.01   0.00
     6   6    -0.01  -0.03   0.00     0.01   0.01   0.00    -0.02  -0.03   0.01
     7   1     0.20   0.03   0.26     0.24   0.02   0.30     0.00   0.00   0.00
     8   1     0.02  -0.22  -0.15     0.01  -0.13  -0.13     0.02  -0.28  -0.21
     9   1     0.00   0.00   0.01    -0.11   0.13   0.00     0.00   0.00  -0.01
    10   1     0.02  -0.22  -0.15    -0.01   0.13   0.13    -0.02   0.28   0.21
    11   1    -0.20  -0.03   0.26     0.24   0.02  -0.30     0.00   0.00   0.00
    12   1    -0.20  -0.03   0.26    -0.24  -0.02   0.30     0.00   0.00   0.00
    13   1    -0.23  -0.12   0.04    -0.16  -0.09   0.02    -0.31  -0.15   0.04
    14   1    -0.23  -0.12   0.04     0.16   0.09  -0.02     0.31   0.15  -0.04
    15   1     0.00   0.00   0.02    -0.15  -0.09   0.00     0.00   0.00   0.04
    16   1     0.20   0.03   0.26    -0.24  -0.02  -0.30     0.00   0.00   0.00
    17   1     0.23   0.12   0.04    -0.16  -0.09  -0.02     0.31   0.15   0.04
    18   1    -0.02   0.22  -0.15     0.01  -0.13   0.13    -0.02   0.28  -0.21
    19   6    -0.01  -0.03   0.00    -0.01  -0.01   0.00     0.02   0.03  -0.01
    20   1    -0.02   0.22  -0.15    -0.01   0.13  -0.13     0.02  -0.28   0.21
    21   1     0.23   0.12   0.04     0.16   0.09   0.02    -0.31  -0.15  -0.04
    22   6     0.00   0.00   0.00    -0.02   0.00   0.00     0.00   0.00   0.00
    23   1     0.00   0.00   0.01     0.11  -0.13   0.00     0.00   0.00   0.01
    24   1     0.00   0.00   0.02     0.15   0.09   0.00     0.00   0.00  -0.04
                     46                     47                     48
                     BU                     AG                     AU
 Frequencies --   1507.3969              1511.1758              1517.9763
 Red. masses --      1.0762                 1.0877                 1.0934
 Frc consts  --      1.4408                 1.4636                 1.4845
 IR Inten    --      8.1893                 0.0000                 2.8772
  Atom  AN      X      Y      Z        X      Y      Z        X      Y      Z
     1   6     0.00   0.01   0.00     0.00   0.00  -0.03     0.00   0.00  -0.05
     2   6    -0.01  -0.02  -0.01    -0.01   0.00   0.00    -0.01  -0.02  -0.01
     3   6    -0.01  -0.02  -0.01     0.01   0.00   0.00    -0.01  -0.02  -0.01
     4   6     0.04  -0.01   0.00    -0.05   0.01   0.00     0.00   0.00   0.01
     5   6     0.00   0.01   0.00     0.00   0.00   0.03     0.00   0.00  -0.05
     6   6    -0.01  -0.02   0.01    -0.01   0.00   0.00     0.01   0.02  -0.01
     7   1     0.00  -0.03   0.00     0.15   0.03   0.18     0.24   0.03   0.29
     8   1     0.00   0.15   0.16     0.00   0.01   0.03    -0.01   0.18   0.15
     9   1    -0.29   0.29   0.00     0.31  -0.32   0.00     0.00   0.00  -0.03
    10   1     0.00   0.15   0.16     0.00  -0.01  -0.03    -0.01   0.18   0.15
    11   1     0.00  -0.03   0.00     0.15   0.03  -0.18    -0.24  -0.03   0.29
    12   1     0.00  -0.03   0.00    -0.15  -0.03   0.18    -0.24  -0.03   0.29
    13   1     0.20   0.06   0.01     0.03   0.04  -0.03     0.20   0.10  -0.04
    14   1     0.20   0.06   0.01    -0.03  -0.04   0.03     0.20   0.10  -0.04
    15   1    -0.32  -0.21   0.00     0.36   0.23   0.00     0.00   0.00  -0.05
    16   1     0.00  -0.03   0.00    -0.15  -0.03  -0.18     0.24   0.03   0.29
    17   1     0.20   0.06  -0.01     0.03   0.04   0.03    -0.20  -0.10  -0.04
    18   1     0.00   0.15  -0.16     0.00   0.01  -0.03     0.01  -0.18   0.15
    19   6    -0.01  -0.02   0.01     0.01   0.00   0.00     0.01   0.02  -0.01
    20   1     0.00   0.15  -0.16     0.00  -0.01   0.03     0.01  -0.18   0.15
    21   1     0.20   0.06  -0.01    -0.03  -0.04  -0.03    -0.20  -0.10  -0.04
    22   6     0.04  -0.01   0.00     0.05  -0.01   0.00     0.00   0.00   0.01
    23   1    -0.29   0.29   0.00    -0.31   0.32   0.00     0.00   0.00  -0.03
    24   1    -0.32  -0.21   0.00    -0.36  -0.23   0.00     0.00   0.00  -0.05
                     49                     50                     51
                     AG                     BU                     AG
 Frequencies --   1529.9912              1534.8354              3016.0035
 Red. masses --      1.0804                 1.0854                 1.0618
 Frc consts  --      1.4901                 1.5065                 5.6907
 IR Inten    --      0.0000                16.6099                 0.0000
  Atom  AN      X      Y      Z        X      Y      Z        X      Y      Z
     1   6     0.00   0.00  -0.03     0.00   0.01   0.00     0.00   0.00   0.04
     2   6    -0.02  -0.02  -0.02     0.02   0.02   0.01     0.00  -0.01  -0.01
     3   6     0.02   0.02   0.02     0.02   0.02   0.01     0.00   0.01   0.01
     4   6     0.01  -0.01   0.00     0.04   0.00   0.00     0.00   0.01   0.00
     5   6     0.00   0.00   0.03     0.00   0.01   0.00     0.00   0.00  -0.04
     6   6    -0.02  -0.02   0.02     0.02   0.02  -0.01     0.00  -0.01   0.01
     7   1     0.13   0.02   0.15     0.00  -0.03   0.00     0.35   0.01  -0.25
     8   1    -0.01   0.22   0.21     0.01  -0.20  -0.20     0.10   0.02  -0.03
     9   1    -0.13   0.13   0.00    -0.20   0.22   0.00     0.00   0.01   0.00
    10   1     0.01  -0.22  -0.21     0.01  -0.20  -0.20    -0.10  -0.02   0.03
    11   1     0.13   0.02  -0.15     0.00  -0.03   0.00     0.35   0.01   0.25
    12   1    -0.13  -0.02   0.15     0.00  -0.03   0.00    -0.35  -0.01  -0.25
    13   1     0.27   0.12  -0.03    -0.25  -0.13   0.03    -0.07   0.15   0.14
    14   1    -0.27  -0.12   0.03    -0.25  -0.13   0.03     0.07  -0.15  -0.14
    15   1    -0.13  -0.09   0.00    -0.25  -0.15   0.00     0.04  -0.07   0.00
    16   1    -0.13  -0.02  -0.15     0.00  -0.03   0.00    -0.35  -0.01   0.25
    17   1     0.27   0.12   0.03    -0.25  -0.13  -0.03    -0.07   0.15  -0.14
    18   1    -0.01   0.22  -0.21     0.01  -0.20   0.20     0.10   0.02   0.03
    19   6     0.02   0.02  -0.02     0.02   0.02  -0.01     0.00   0.01  -0.01
    20   1     0.01  -0.22   0.21     0.01  -0.20   0.20    -0.10  -0.02  -0.03
    21   1    -0.27  -0.12  -0.03    -0.25  -0.13  -0.03     0.07  -0.15   0.14
    22   6    -0.01   0.01   0.00     0.04   0.00   0.00     0.00  -0.01   0.00
    23   1     0.13  -0.13   0.00    -0.20   0.22   0.00     0.00  -0.01   0.00
    24   1     0.13   0.09   0.00    -0.25  -0.15   0.00    -0.04   0.07   0.00
                     52                     53                     54
                     AU                     BG                     BU
 Frequencies --   3016.0191              3024.9846              3029.0037
 Red. masses --      1.0609                 1.0689                 1.0669
 Frc consts  --      5.6856                 5.7629                 5.7674
 IR Inten    --     37.2852                 0.0000                57.9127
  Atom  AN      X      Y      Z        X      Y      Z        X      Y      Z
     1   6     0.00   0.00  -0.04     0.02   0.00   0.00     0.02   0.00   0.00
     2   6     0.01   0.01   0.01    -0.03  -0.02   0.00    -0.02  -0.02  -0.01
     3   6     0.01   0.01   0.01     0.03   0.02   0.00    -0.02  -0.02  -0.01
     4   6     0.00   0.00   0.00     0.00   0.00   0.00     0.00   0.02   0.00
     5   6     0.00   0.00  -0.04    -0.02   0.00   0.00     0.02   0.00   0.00
     6   6    -0.01  -0.01   0.01     0.03   0.02   0.00    -0.02  -0.02   0.01
     7   1    -0.36  -0.01   0.25    -0.13   0.00   0.10    -0.11   0.00   0.09
     8   1    -0.13  -0.03   0.04     0.39   0.09  -0.11     0.33   0.07  -0.09
     9   1     0.00   0.00   0.00     0.00   0.00   0.00    -0.08  -0.08   0.00
    10   1    -0.13  -0.03   0.04    -0.39  -0.09   0.11     0.33   0.07  -0.09
    11   1     0.36   0.01   0.25     0.13   0.00   0.10    -0.11   0.00  -0.09
    12   1     0.36   0.01   0.25    -0.13   0.00  -0.10    -0.11   0.00  -0.09
    13   1     0.06  -0.14  -0.13    -0.08   0.15   0.14    -0.10   0.21   0.19
    14   1     0.06  -0.14  -0.13     0.08  -0.15  -0.14    -0.10   0.21   0.19
    15   1     0.00   0.00   0.00     0.00   0.00   0.00     0.06  -0.10   0.00
    16   1    -0.36  -0.01   0.25     0.13   0.00  -0.10    -0.11   0.00   0.09
    17   1    -0.06   0.14  -0.13     0.08  -0.15   0.14    -0.10   0.21  -0.19
    18   1     0.13   0.03   0.04    -0.39  -0.09  -0.11     0.33   0.07   0.09
    19   6    -0.01  -0.01   0.01    -0.03  -0.02   0.00    -0.02  -0.02   0.01
    20   1     0.13   0.03   0.04     0.39   0.09   0.11     0.33   0.07   0.09
    21   1    -0.06   0.14  -0.13    -0.08   0.15  -0.14    -0.10   0.21  -0.19
    22   6     0.00   0.00   0.00     0.00   0.00   0.00     0.00   0.02   0.00
    23   1     0.00   0.00   0.00     0.00   0.00   0.00    -0.08  -0.08   0.00
    24   1     0.00   0.00   0.00     0.00   0.00   0.00     0.06  -0.10   0.00
                     55                     56                     57
                     AU                     AG                     BU
 Frequencies --   3033.1782              3034.5806              3036.6611
 Red. masses --      1.0655                 1.0625                 1.0767
 Frc consts  --      5.7755                 5.7647                 5.8497
 IR Inten    --     40.8550                 0.0000                31.7862
  Atom  AN      X      Y      Z        X      Y      Z        X      Y      Z
     1   6     0.00   0.00  -0.02     0.00   0.00   0.02    -0.02   0.00   0.00
     2   6    -0.03  -0.02   0.00     0.01   0.02   0.01     0.02  -0.01  -0.01
     3   6    -0.03  -0.02   0.00    -0.01  -0.02  -0.01     0.02  -0.01  -0.01
     4   6     0.00   0.00   0.00     0.03  -0.01   0.00    -0.04   0.01   0.00
     5   6     0.00   0.00  -0.02     0.00   0.00  -0.02    -0.02   0.00   0.00
     6   6     0.03   0.02   0.00     0.01   0.02  -0.01     0.02  -0.01   0.01
     7   1    -0.18   0.00   0.13     0.18   0.00  -0.13     0.14   0.00  -0.11
     8   1     0.38   0.09  -0.10    -0.21  -0.04   0.06    -0.12  -0.03   0.03
     9   1     0.00   0.00   0.00    -0.13  -0.15   0.00     0.24   0.27   0.00
    10   1     0.38   0.09  -0.10     0.21   0.04  -0.06    -0.12  -0.03   0.03
    11   1     0.18   0.00   0.13     0.18   0.00   0.13     0.14   0.00   0.11
    12   1     0.18   0.00   0.13    -0.18   0.00  -0.13     0.14   0.00   0.11
    13   1    -0.07   0.14   0.13     0.09  -0.19  -0.17    -0.07   0.16   0.14
    14   1    -0.07   0.14   0.13    -0.09   0.19   0.17    -0.07   0.16   0.14
    15   1     0.00   0.00   0.00    -0.16   0.30   0.00     0.19  -0.36   0.00
    16   1    -0.18   0.00   0.13    -0.18   0.00   0.13     0.14   0.00  -0.11
    17   1     0.07  -0.14   0.13     0.09  -0.19   0.17    -0.07   0.16  -0.14
    18   1    -0.38  -0.09  -0.10    -0.21  -0.04  -0.06    -0.12  -0.03  -0.03
    19   6     0.03   0.02   0.00    -0.01  -0.02   0.01     0.02  -0.01   0.01
    20   1    -0.38  -0.09  -0.10     0.21   0.04   0.06    -0.12  -0.03  -0.03
    21   1     0.07  -0.14   0.13    -0.09   0.19  -0.17    -0.07   0.16  -0.14
    22   6     0.00   0.00   0.00    -0.03   0.01   0.00    -0.04   0.01   0.00
    23   1     0.00   0.00   0.00     0.13   0.15   0.00     0.24   0.27   0.00
    24   1     0.00   0.00   0.00     0.16  -0.30   0.00     0.19  -0.36   0.00
                     58                     59                     60
                     BG                     AG                     BU
 Frequencies --   3045.2547              3045.6107              3049.5761
 Red. masses --      1.0955                 1.0660                 1.0891
 Frc consts  --      5.9856                 5.8258                 5.9675
 IR Inten    --      0.0000                 0.0000                13.9897
  Atom  AN      X      Y      Z        X      Y      Z        X      Y      Z
     1   6     0.04   0.00   0.00     0.00   0.00  -0.01     0.05   0.00   0.00
     2   6    -0.01   0.02   0.02    -0.02  -0.01   0.00     0.00   0.01   0.01
     3   6     0.01  -0.02  -0.02     0.02   0.01   0.00     0.00   0.01   0.01
     4   6     0.00   0.00   0.00     0.04   0.00   0.00    -0.03  -0.01   0.00
     5   6    -0.04   0.00   0.00     0.00   0.00   0.01     0.05   0.00   0.00
     6   6     0.01  -0.02   0.02    -0.02  -0.01   0.00     0.00   0.01  -0.01
     7   1    -0.27   0.00   0.20    -0.06   0.00   0.04    -0.29   0.00   0.22
     8   1     0.05   0.01  -0.01     0.28   0.06  -0.07     0.01   0.00   0.00
     9   1     0.00   0.00   0.00    -0.30  -0.32   0.00     0.24   0.27   0.00
    10   1    -0.05  -0.01   0.01    -0.28  -0.06   0.07     0.01   0.00   0.00
    11   1     0.27   0.00   0.20    -0.06   0.00  -0.04    -0.29   0.00  -0.22
    12   1    -0.27   0.00  -0.20     0.06   0.00   0.04    -0.29   0.00  -0.22
    13   1     0.11  -0.26  -0.23    -0.02   0.05   0.04     0.05  -0.12  -0.10
    14   1    -0.11   0.26   0.23     0.02  -0.05  -0.04     0.05  -0.12  -0.10
    15   1     0.00   0.00   0.00    -0.16   0.29   0.00     0.09  -0.18   0.00
    16   1     0.27   0.00  -0.20     0.06   0.00  -0.04    -0.29   0.00   0.22
    17   1    -0.11   0.26  -0.23    -0.02   0.05  -0.04     0.05  -0.12   0.10
    18   1    -0.05  -0.01  -0.01     0.28   0.06   0.07     0.01   0.00   0.00
    19   6    -0.01   0.02  -0.02     0.02   0.01   0.00     0.00   0.01  -0.01
    20   1     0.05   0.01   0.01    -0.28  -0.06  -0.07     0.01   0.00   0.00
    21   1     0.11  -0.26   0.23     0.02  -0.05   0.04     0.05  -0.12   0.10
    22   6     0.00   0.00   0.00    -0.04   0.00   0.00    -0.03  -0.01   0.00
    23   1     0.00   0.00   0.00     0.30   0.32   0.00     0.24   0.27   0.00
    24   1     0.00   0.00   0.00     0.16  -0.29   0.00     0.09  -0.18   0.00
                     61                     62                     63
                     AU                     AG                     BG
 Frequencies --   3060.0651              3064.8988              3070.2255
 Red. masses --      1.1010                 1.0997                 1.1051
 Frc consts  --      6.0744                 6.0861                 6.1373
 IR Inten    --    109.7202                 0.0000                 0.0000
  Atom  AN      X      Y      Z        X      Y      Z        X      Y      Z
     1   6     0.00   0.00   0.01     0.00   0.00   0.01    -0.04   0.00   0.00
     2   6    -0.03   0.02   0.03    -0.03   0.01   0.02    -0.03   0.01   0.02
     3   6    -0.03   0.02   0.03     0.03  -0.01  -0.02     0.03  -0.01  -0.02
     4   6     0.00   0.00   0.00    -0.02  -0.03   0.00     0.00   0.00   0.00
     5   6     0.00   0.00   0.01     0.00   0.00  -0.01     0.04   0.00   0.00
     6   6     0.03  -0.02   0.03    -0.03   0.01  -0.02     0.03  -0.01   0.02
     7   1     0.09   0.00  -0.06     0.05   0.00  -0.04     0.26   0.00  -0.20
     8   1     0.24   0.06  -0.06     0.28   0.07  -0.07     0.26   0.06  -0.07
     9   1     0.00   0.00   0.00     0.27   0.29   0.00     0.00   0.00   0.00
    10   1     0.24   0.06  -0.06    -0.28  -0.07   0.07    -0.26  -0.06   0.07
    11   1    -0.09   0.00  -0.06     0.05   0.00   0.04    -0.26   0.00  -0.20
    12   1    -0.09   0.00  -0.06    -0.05   0.00  -0.04     0.26   0.00   0.20
    13   1     0.12  -0.30  -0.26     0.08  -0.19  -0.16     0.08  -0.19  -0.16
    14   1     0.12  -0.30  -0.26    -0.08   0.19   0.16    -0.08   0.19   0.16
    15   1     0.00   0.00   0.00    -0.06   0.10   0.00     0.00   0.00   0.00
    16   1     0.09   0.00  -0.06    -0.05   0.00   0.04    -0.26   0.00   0.20
    17   1    -0.12   0.30  -0.26     0.08  -0.19   0.16    -0.08   0.19  -0.16
    18   1    -0.24  -0.06  -0.06     0.28   0.07   0.07    -0.26  -0.06  -0.07
    19   6     0.03  -0.02   0.03     0.03  -0.01   0.02    -0.03   0.01  -0.02
    20   1    -0.24  -0.06  -0.06    -0.28  -0.07  -0.07     0.26   0.06   0.07
    21   1    -0.12   0.30  -0.26    -0.08   0.19  -0.16     0.08  -0.19   0.16
    22   6     0.00   0.00   0.00     0.02   0.03   0.00     0.00   0.00   0.00
    23   1     0.00   0.00   0.00    -0.27  -0.29   0.00     0.00   0.00   0.00
    24   1     0.00   0.00   0.00     0.06  -0.10   0.00     0.00   0.00   0.00
                     64                     65                     66
                     BU                     BU                     AG
 Frequencies --   3079.8501              3081.0497              3083.6537
 Red. masses --      1.1005                 1.0986                 1.1005
 Frc consts  --      6.1506                 6.1447                 6.1656
 IR Inten    --    125.7297               173.6123                 0.0000
  Atom  AN      X      Y      Z        X      Y      Z        X      Y      Z
     1   6     0.00   0.00   0.00     0.03   0.00   0.00     0.00   0.00  -0.01
     2   6    -0.01   0.01   0.01     0.03  -0.01  -0.02     0.01  -0.01  -0.01
     3   6    -0.01   0.01   0.01     0.03  -0.01  -0.02    -0.01   0.01   0.01
     4   6     0.00   0.06   0.00     0.02   0.02   0.00     0.00  -0.06   0.00
     5   6     0.00   0.00   0.00     0.03   0.00   0.00     0.00   0.00   0.01
     6   6    -0.01   0.01  -0.01     0.03  -0.01   0.02     0.01  -0.01   0.01
     7   1     0.03   0.00  -0.02    -0.19   0.00   0.15    -0.04   0.00   0.03
     8   1     0.01   0.01   0.00    -0.31  -0.08   0.08    -0.09  -0.03   0.02
     9   1    -0.27  -0.27   0.00    -0.19  -0.20   0.00     0.23   0.23   0.00
    10   1     0.01   0.01   0.00    -0.31  -0.08   0.08     0.09   0.03  -0.02
    11   1     0.03   0.00   0.02    -0.19   0.00  -0.15    -0.04   0.00  -0.03
    12   1     0.03   0.00   0.02    -0.19   0.00  -0.15     0.04   0.00   0.03
    13   1     0.06  -0.13  -0.12    -0.06   0.15   0.13    -0.07   0.17   0.15
    14   1     0.06  -0.13  -0.12    -0.06   0.15   0.13     0.07  -0.17  -0.15
    15   1     0.26  -0.46   0.00     0.00   0.01   0.00    -0.25   0.43   0.00
    16   1     0.03   0.00  -0.02    -0.19   0.00   0.15     0.04   0.00  -0.03
    17   1     0.06  -0.13   0.12    -0.06   0.15  -0.13    -0.07   0.17  -0.15
    18   1     0.01   0.01   0.00    -0.31  -0.08  -0.08    -0.09  -0.03  -0.02
    19   6    -0.01   0.01  -0.01     0.03  -0.01   0.02    -0.01   0.01  -0.01
    20   1     0.01   0.01   0.00    -0.31  -0.08  -0.08     0.09   0.03   0.02
    21   1     0.06  -0.13   0.12    -0.06   0.15  -0.13     0.07  -0.17   0.15
    22   6     0.00   0.06   0.00     0.02   0.02   0.00     0.00   0.06   0.00
    23   1    -0.27  -0.27   0.00    -0.19  -0.20   0.00    -0.23  -0.23   0.00
    24   1     0.26  -0.46   0.00     0.00   0.01   0.00     0.25  -0.43   0.00

 -------------------
 - Thermochemistry -
 -------------------
 Temperature   298.150 Kelvin.  Pressure   1.00000 Atm.
 Atom     1 has atomic number  6 and mass  12.00000
 Atom     2 has atomic number  6 and mass  12.00000
 Atom     3 has atomic number  6 and mass  12.00000
 Atom     4 has atomic number  6 and mass  12.00000
 Atom     5 has atomic number  6 and mass  12.00000
 Atom     6 has atomic number  6 and mass  12.00000
 Atom     7 has atomic number  1 and mass   1.00783
 Atom     8 has atomic number  1 and mass   1.00783
 Atom     9 has atomic number  1 and mass   1.00783
 Atom    10 has atomic number  1 and mass   1.00783
 Atom    11 has atomic number  1 and mass   1.00783
 Atom    12 has atomic number  1 and mass   1.00783
 Atom    13 has atomic number  1 and mass   1.00783
 Atom    14 has atomic number  1 and mass   1.00783
 Atom    15 has atomic number  1 and mass   1.00783
 Atom    16 has atomic number  1 and mass   1.00783
 Atom    17 has atomic number  1 and mass   1.00783
 Atom    18 has atomic number  1 and mass   1.00783
 Atom    19 has atomic number  6 and mass  12.00000
 Atom    20 has atomic number  1 and mass   1.00783
 Atom    21 has atomic number  1 and mass   1.00783
 Atom    22 has atomic number  6 and mass  12.00000
 Atom    23 has atomic number  1 and mass   1.00783
 Atom    24 has atomic number  1 and mass   1.00783
 Molecular mass:   112.12520 amu.
 Principal axes and moments of inertia in atomic units:
                           1         2         3
     Eigenvalues --   729.32629 942.129141480.87853
           X            0.00000  -0.22386   0.97462
           Y            0.00000   0.97462   0.22386
           Z            1.00000   0.00000   0.00000
 This molecule is an asymmetric top.
 Rotational symmetry number  2.
 Warning -- assumption of classical behavior for rotation
           may cause significant error
 Rotational temperatures (Kelvin)      0.11876     0.09193     0.05849
 Rotational constants (GHZ):           2.47453     1.91560     1.21870
    1 imaginary frequencies ignored.
 Zero-point vibrational energy     598686.3 (Joules/Mol)
                                  143.08946 (Kcal/Mol)
 Warning -- explicit consideration of   9 degrees of freedom as
           vibrations may cause significant error
 Vibrational temperatures:    129.61   150.83   319.18   388.22   443.19
          (Kelvin)            587.12   629.26   700.99   779.78   994.42
                             1039.09  1057.05  1169.40  1174.97  1290.01
                             1345.12  1383.11  1402.97  1429.25  1457.27
                             1525.25  1562.37  1619.81  1634.99  1639.71
                             1693.25  1753.19  1804.40  1838.21  1838.72
                             1839.32  1901.38  1909.93  1940.72  1958.64
                             1991.94  2004.64  2015.63  2020.34  2024.29
                             2038.47  2153.73  2159.91  2164.33  2168.81
                             2174.24  2184.03  2201.31  2208.28  4339.35
                             4339.37  4352.27  4358.06  4364.06  4366.08
                             4369.07  4381.44  4381.95  4387.65  4402.75
                             4409.70  4417.36  4431.21  4432.94  4436.68
 
 Zero-point correction=                           0.228028 (Hartree/Particle)
 Thermal correction to Energy=                    0.235793
 Thermal correction to Enthalpy=                  0.236737
 Thermal correction to Gibbs Free Energy=         0.196463
 Sum of electronic and zero-point Energies=           -314.290783
 Sum of electronic and thermal Energies=              -314.283018
 Sum of electronic and thermal Enthalpies=            -314.282074
 Sum of electronic and thermal Free Energies=         -314.322348
 
                     E (Thermal)             CV                S
                      KCal/Mol        Cal/Mol-Kelvin    Cal/Mol-Kelvin
 Total                  147.962             30.676             84.763
 Electronic               0.000              0.000              0.000
 Translational            0.889              2.981             40.059
 Rotational               0.889              2.981             27.033
 Vibrational            146.185             24.715             17.671
 Vibration     1          0.602              1.956              3.658
 Vibration     2          0.605              1.945              3.362
 Vibration     3          0.648              1.808              1.944
 Vibration     4          0.674              1.729              1.597
 Vibration     5          0.698              1.658              1.373
 Vibration     6          0.773              1.453              0.933
 Vibration     7          0.798              1.389              0.835
 Vibration     8          0.843              1.278              0.691
 Vibration     9          0.897              1.157              0.561
                       Q            Log10(Q)             Ln(Q)
 Total Bot       0.430053D-90        -90.366478       -208.076504
 Total V=0       0.330139D+15         14.518697         33.430535
 Vib (Bot)       0.510411-103       -103.292080       -237.838804
 Vib (Bot)    1  0.228236D+01          0.358384          0.825209
 Vib (Bot)    2  0.195579D+01          0.291321          0.670792
 Vib (Bot)    3  0.890944D+00         -0.050149         -0.115473
 Vib (Bot)    4  0.716315D+00         -0.144896         -0.333635
 Vib (Bot)    5  0.614570D+00         -0.211429         -0.486833
 Vib (Bot)    6  0.434181D+00         -0.362329         -0.834293
 Vib (Bot)    7  0.396096D+00         -0.402200         -0.926100
 Vib (Bot)    8  0.341144D+00         -0.467063         -1.075452
 Vib (Bot)    9  0.291781D+00         -0.534943         -1.231751
 Vib (V=0)       0.391827D+02          1.593095          3.668236
 Vib (V=0)    1  0.283648D+01          0.452780          1.042565
 Vib (V=0)    2  0.251869D+01          0.401174          0.923738
 Vib (V=0)    3  0.152166D+01          0.182317          0.419800
 Vib (V=0)    4  0.137356D+01          0.137848          0.317406
 Vib (V=0)    5  0.129227D+01          0.111354          0.256402
 Vib (V=0)    6  0.116220D+01          0.065282          0.150318
 Vib (V=0)    7  0.113788D+01          0.056097          0.129167
 Vib (V=0)    8  0.110529D+01          0.043477          0.100110
 Vib (V=0)    9  0.107891D+01          0.032985          0.075951
 Electronic      0.100000D+01          0.000000          0.000000
 Translational   0.466670D+08          7.669010         17.658548
 Rotational      0.180548D+06          5.256592         12.103751
 ***** Axes restored to original set *****
 -------------------------------------------------------------------
 Center     Atomic                   Forces (Hartrees/Bohr)
 Number     Number              X              Y              Z
 -------------------------------------------------------------------
      1        6           0.000000000    0.000000000    0.000097097
      2        6           0.000085552    0.000057209   -0.000026001
      3        6          -0.000085552   -0.000057209    0.000026001
      4        6          -0.000130797   -0.000010715    0.000000000
      5        6           0.000000000    0.000000000   -0.000097097
      6        6           0.000085552    0.000057209    0.000026001
      7        1           0.000011519   -0.000017744    0.000003903
      8        1           0.000000856    0.000000936    0.000019064
      9        1           0.000011546    0.000055014    0.000000000
     10        1          -0.000000856   -0.000000936   -0.000019064
     11        1           0.000011519   -0.000017744   -0.000003903
     12        1          -0.000011519    0.000017744    0.000003903
     13        1          -0.000000593    0.000000651   -0.000007032
     14        1           0.000000593   -0.000000651    0.000007032
     15        1          -0.000030089   -0.000024593    0.000000000
     16        1          -0.000011519    0.000017744   -0.000003903
     17        1          -0.000000593    0.000000651    0.000007032
     18        1           0.000000856    0.000000936   -0.000019064
     19        6          -0.000085552   -0.000057209   -0.000026001
     20        1          -0.000000856   -0.000000936    0.000019064
     21        1           0.000000593   -0.000000651   -0.000007032
     22        6           0.000130797    0.000010715    0.000000000
     23        1          -0.000011546   -0.000055014    0.000000000
     24        1           0.000030089    0.000024593    0.000000000
 -------------------------------------------------------------------
 Cartesian Forces:  Max     0.000130797 RMS     0.000039304
 FormGI is forming the generalized inverse of G from B-inverse, IUseBI=4.
 Leave Link  716 at Wed Apr 20 15:09:16 2022, MaxMem=  2621440000 cpu:         1.1
 (Enter /mnt/opt/groups/app-gaussian//g09/l103.exe)

 GradGradGradGradGradGradGradGradGradGradGradGradGradGradGradGradGradGrad
 Berny optimization.
 Red2BG is reusing G-inverse.
 Internal  Forces:  Max     0.000086123 RMS     0.000021858
 Search for a local minimum.
 Step number   1 out of a maximum of    2
 All quantities printed in internal units (Hartrees-Bohrs-Radians)
 Second derivative matrix not updated -- analytic derivatives used.
 ITU=  0
     Eigenvalues ---   -0.00015   0.00085   0.00123   0.00461   0.00487
     Eigenvalues ---    0.01586   0.01641   0.03388   0.03415   0.03440
     Eigenvalues ---    0.03624   0.03648   0.03856   0.03883   0.03922
     Eigenvalues ---    0.03930   0.04052   0.04131   0.04424   0.05068
     Eigenvalues ---    0.06362   0.06560   0.07017   0.07329   0.07521
     Eigenvalues ---    0.07749   0.07792   0.08014   0.08024   0.08377
     Eigenvalues ---    0.08431   0.08699   0.11235   0.11446   0.11706
     Eigenvalues ---    0.12028   0.12867   0.15879   0.15964   0.20516
     Eigenvalues ---    0.20771   0.23173   0.25100   0.25305   0.26865
     Eigenvalues ---    0.27307   0.27711   0.28250   0.28645   0.29850
     Eigenvalues ---    0.32195   0.32288   0.32447   0.32590   0.32618
     Eigenvalues ---    0.32837   0.32929   0.32976   0.33012   0.33127
     Eigenvalues ---    0.33346   0.33527   0.33533   0.33676   0.33735
     Eigenvalues ---    0.33885
 Eigenvalue     1 is  -1.46D-04 should be greater than     0.000000 Eigenvector:
                          D34       D55       D12       D7        D31
   1                    0.14992  -0.14992   0.14992  -0.14992   0.14780
                          D56       D11       D9        D28       D57
   1                   -0.14780   0.14780  -0.14780   0.14435  -0.14435
 Angle between quadratic step and forces=  62.77 degrees.
 Linear search not attempted -- first point.
 Iteration  1 RMS(Cart)=  0.00021895 RMS(Int)=  0.00000004
 Iteration  2 RMS(Cart)=  0.00000005 RMS(Int)=  0.00000001
 ITry= 1 IFail=0 DXMaxC= 1.06D-03 DCOld= 1.00D+10 DXMaxT= 3.00D-01 DXLimC= 3.00D+00 Rises=F
 ClnCor:  largest displacement from symmetrization is 7.91D-11 for atom    14.
 Variable       Old X    -DE/DX   Delta X   Delta X   Delta X     New X
                                 (Linear)    (Quad)   (Total)
    R1        2.91533   0.00009   0.00000   0.00032   0.00032   2.91565
    R2        2.07487  -0.00001   0.00000  -0.00003  -0.00003   2.07484
    R3        2.07487  -0.00001   0.00000  -0.00003  -0.00003   2.07484
    R4        2.91533   0.00009   0.00000   0.00032   0.00032   2.91565
    R5        2.93294   0.00007   0.00000   0.00027   0.00027   2.93321
    R6        2.07252   0.00000   0.00000  -0.00004  -0.00004   2.07248
    R7        2.07249   0.00000   0.00000  -0.00001  -0.00001   2.07249
    R8        2.91533   0.00009   0.00000   0.00032   0.00032   2.91565
    R9        2.07252   0.00000   0.00000  -0.00004  -0.00004   2.07248
   R10        2.07249   0.00000   0.00000  -0.00001  -0.00001   2.07249
   R11        2.93294   0.00007   0.00000   0.00027   0.00027   2.93321
   R12        2.93294   0.00007   0.00000   0.00027   0.00027   2.93321
   R13        2.07254  -0.00005   0.00000  -0.00015  -0.00015   2.07239
   R14        2.06959  -0.00001   0.00000  -0.00002  -0.00002   2.06957
   R15        2.91533   0.00009   0.00000   0.00032   0.00032   2.91565
   R16        2.07487  -0.00001   0.00000  -0.00003  -0.00003   2.07484
   R17        2.07487  -0.00001   0.00000  -0.00003  -0.00003   2.07484
   R18        2.07249   0.00000   0.00000  -0.00001  -0.00001   2.07249
   R19        2.07252   0.00000   0.00000  -0.00004  -0.00004   2.07248
   R20        2.07252   0.00000   0.00000  -0.00004  -0.00004   2.07248
   R21        2.07249   0.00000   0.00000  -0.00001  -0.00001   2.07249
   R22        2.93294   0.00007   0.00000   0.00027   0.00027   2.93321
   R23        2.07254  -0.00005   0.00000  -0.00015  -0.00015   2.07239
   R24        2.06959  -0.00001   0.00000  -0.00002  -0.00002   2.06957
    A1        1.90562   0.00001   0.00000   0.00019   0.00019   1.90581
    A2        1.87113  -0.00001   0.00000  -0.00007  -0.00007   1.87106
    A3        2.05856   0.00000   0.00000  -0.00020  -0.00020   2.05836
    A4        1.84020  -0.00001   0.00000  -0.00002  -0.00002   1.84017
    A5        1.87113  -0.00001   0.00000  -0.00007  -0.00007   1.87106
    A6        1.90562   0.00001   0.00000   0.00019   0.00019   1.90581
    A7        2.05850   0.00000   0.00000  -0.00010  -0.00010   2.05840
    A8        1.89880  -0.00001   0.00000  -0.00007  -0.00007   1.89873
    A9        1.86796   0.00000   0.00000   0.00002   0.00002   1.86798
   A10        1.88413   0.00002   0.00000   0.00022   0.00022   1.88434
   A11        1.91016  -0.00001   0.00000  -0.00005  -0.00005   1.91011
   A12        1.83136   0.00000   0.00000   0.00000   0.00000   1.83136
   A13        1.89880  -0.00001   0.00000  -0.00007  -0.00007   1.89873
   A14        1.86796   0.00000   0.00000   0.00002   0.00002   1.86798
   A15        2.05850   0.00000   0.00000  -0.00010  -0.00010   2.05840
   A16        1.83136   0.00000   0.00000   0.00000   0.00000   1.83136
   A17        1.88413   0.00002   0.00000   0.00022   0.00022   1.88434
   A18        1.91016  -0.00001   0.00000  -0.00005  -0.00005   1.91011
   A19        1.98248  -0.00002   0.00000  -0.00026  -0.00026   1.98222
   A20        1.92882   0.00001   0.00000   0.00006   0.00006   1.92888
   A21        1.88932   0.00001   0.00000   0.00021   0.00021   1.88953
   A22        1.92882   0.00001   0.00000   0.00006   0.00006   1.92888
   A23        1.88932   0.00001   0.00000   0.00021   0.00021   1.88953
   A24        1.83853  -0.00002   0.00000  -0.00028  -0.00028   1.83825
   A25        2.05856   0.00000   0.00000  -0.00020  -0.00020   2.05836
   A26        1.87113  -0.00001   0.00000  -0.00007  -0.00007   1.87106
   A27        1.90562   0.00001   0.00000   0.00019   0.00019   1.90581
   A28        1.90562   0.00001   0.00000   0.00019   0.00019   1.90581
   A29        1.87113  -0.00001   0.00000  -0.00007  -0.00007   1.87106
   A30        1.84020  -0.00001   0.00000  -0.00002  -0.00002   1.84017
   A31        2.05850   0.00000   0.00000  -0.00010  -0.00010   2.05840
   A32        1.91016  -0.00001   0.00000  -0.00005  -0.00005   1.91011
   A33        1.88413   0.00002   0.00000   0.00022   0.00022   1.88434
   A34        1.86796   0.00000   0.00000   0.00002   0.00002   1.86798
   A35        1.89880  -0.00001   0.00000  -0.00007  -0.00007   1.89873
   A36        1.83136   0.00000   0.00000   0.00000   0.00000   1.83136
   A37        1.89880  -0.00001   0.00000  -0.00007  -0.00007   1.89873
   A38        1.86796   0.00000   0.00000   0.00002   0.00002   1.86798
   A39        2.05850   0.00000   0.00000  -0.00010  -0.00010   2.05840
   A40        1.83136   0.00000   0.00000   0.00000   0.00000   1.83136
   A41        1.88413   0.00002   0.00000   0.00022   0.00022   1.88434
   A42        1.91016  -0.00001   0.00000  -0.00005  -0.00005   1.91011
   A43        1.98248  -0.00002   0.00000  -0.00026  -0.00026   1.98222
   A44        1.92882   0.00001   0.00000   0.00006   0.00006   1.92888
   A45        1.88932   0.00001   0.00000   0.00021   0.00021   1.88953
   A46        1.92882   0.00001   0.00000   0.00006   0.00006   1.92888
   A47        1.88932   0.00001   0.00000   0.00021   0.00021   1.88953
   A48        1.83853  -0.00002   0.00000  -0.00028  -0.00028   1.83825
    D1       -1.47409   0.00002   0.00000   0.00021   0.00021  -1.47388
    D2        2.65706   0.00000   0.00000   0.00006   0.00006   2.65712
    D3        0.68692   0.00000   0.00000   0.00009   0.00009   0.68700
    D4        2.82377   0.00002   0.00000   0.00018   0.00018   2.82395
    D5        0.67173   0.00000   0.00000   0.00003   0.00003   0.67176
    D6       -1.29841   0.00001   0.00000   0.00006   0.00006  -1.29835
    D7        0.66615   0.00001   0.00000   0.00013   0.00013   0.66628
    D8       -1.48589  -0.00001   0.00000  -0.00002  -0.00002  -1.48591
    D9        2.82716   0.00000   0.00000   0.00000   0.00000   2.82716
   D10       -1.48589  -0.00001   0.00000  -0.00002  -0.00002  -1.48591
   D11        2.82716   0.00000   0.00000   0.00000   0.00000   2.82716
   D12        0.66615   0.00001   0.00000   0.00013   0.00013   0.66628
   D13        0.67173   0.00000   0.00000   0.00003   0.00003   0.67176
   D14       -1.29841   0.00001   0.00000   0.00006   0.00006  -1.29835
   D15        2.82377   0.00002   0.00000   0.00018   0.00018   2.82395
   D16        2.65706   0.00000   0.00000   0.00006   0.00006   2.65712
   D17        0.68692   0.00000   0.00000   0.00009   0.00009   0.68700
   D18       -1.47409   0.00002   0.00000   0.00021   0.00021  -1.47388
   D19       -1.82862  -0.00001   0.00000  -0.00035  -0.00035  -1.82896
   D20        0.35067   0.00000   0.00000  -0.00041  -0.00041   0.35026
   D21        2.35579  -0.00001   0.00000  -0.00059  -0.00059   2.35519
   D22        0.33077   0.00000   0.00000  -0.00033  -0.00033   0.33044
   D23        2.51006   0.00001   0.00000  -0.00040  -0.00040   2.50966
   D24       -1.76801  -0.00001   0.00000  -0.00058  -0.00058  -1.76859
   D25        2.31480   0.00000   0.00000  -0.00025  -0.00025   2.31456
   D26       -1.78909   0.00001   0.00000  -0.00031  -0.00031  -1.78941
   D27        0.21602  -0.00001   0.00000  -0.00050  -0.00050   0.21553
   D28        1.48589   0.00001   0.00000   0.00002   0.00002   1.48591
   D29       -0.67173   0.00000   0.00000  -0.00003  -0.00003  -0.67176
   D30       -2.65706   0.00000   0.00000  -0.00006  -0.00006  -2.65712
   D31       -2.82716   0.00000   0.00000   0.00000   0.00000  -2.82716
   D32        1.29841  -0.00001   0.00000  -0.00006  -0.00006   1.29835
   D33       -0.68692   0.00000   0.00000  -0.00009  -0.00009  -0.68700
   D34       -0.66615  -0.00001   0.00000  -0.00013  -0.00013  -0.66628
   D35       -2.82377  -0.00002   0.00000  -0.00018  -0.00018  -2.82395
   D36        1.47409  -0.00002   0.00000  -0.00021  -0.00021   1.47388
   D37        1.82862   0.00001   0.00000   0.00035   0.00035   1.82896
   D38       -0.35067   0.00000   0.00000   0.00041   0.00041  -0.35026
   D39       -2.35579   0.00001   0.00000   0.00059   0.00059  -2.35519
   D40       -0.33077   0.00000   0.00000   0.00033   0.00033  -0.33044
   D41       -2.51006  -0.00001   0.00000   0.00040   0.00040  -2.50966
   D42        1.76801   0.00001   0.00000   0.00058   0.00058   1.76859
   D43       -2.31480   0.00000   0.00000   0.00025   0.00025  -2.31456
   D44        1.78909  -0.00001   0.00000   0.00031   0.00031   1.78941
   D45       -0.21602   0.00001   0.00000   0.00050   0.00050  -0.21553
   D46        1.82862   0.00001   0.00000   0.00035   0.00035   1.82896
   D47       -2.31480   0.00000   0.00000   0.00025   0.00025  -2.31456
   D48       -0.33077   0.00000   0.00000   0.00033   0.00033  -0.33044
   D49       -0.35067   0.00000   0.00000   0.00041   0.00041  -0.35026
   D50        1.78909  -0.00001   0.00000   0.00031   0.00031   1.78941
   D51       -2.51006  -0.00001   0.00000   0.00040   0.00040  -2.50966
   D52       -2.35579   0.00001   0.00000   0.00059   0.00059  -2.35519
   D53       -0.21602   0.00001   0.00000   0.00050   0.00050  -0.21553
   D54        1.76801   0.00001   0.00000   0.00058   0.00058   1.76859
   D55       -0.66615  -0.00001   0.00000  -0.00013  -0.00013  -0.66628
   D56       -2.82716   0.00000   0.00000   0.00000   0.00000  -2.82716
   D57        1.48589   0.00001   0.00000   0.00002   0.00002   1.48591
   D58        1.47409  -0.00002   0.00000  -0.00021  -0.00021   1.47388
   D59       -0.68692   0.00000   0.00000  -0.00009  -0.00009  -0.68700
   D60       -2.65706   0.00000   0.00000  -0.00006  -0.00006  -2.65712
   D61       -2.82377  -0.00002   0.00000  -0.00018  -0.00018  -2.82395
   D62        1.29841  -0.00001   0.00000  -0.00006  -0.00006   1.29835
   D63       -0.67173   0.00000   0.00000  -0.00003  -0.00003  -0.67176
   D64       -1.82862  -0.00001   0.00000  -0.00035  -0.00035  -1.82896
   D65        0.35067   0.00000   0.00000  -0.00041  -0.00041   0.35026
   D66        2.35579  -0.00001   0.00000  -0.00059  -0.00059   2.35519
   D67        0.33077   0.00000   0.00000  -0.00033  -0.00033   0.33044
   D68        2.51006   0.00001   0.00000  -0.00040  -0.00040   2.50966
   D69       -1.76801  -0.00001   0.00000  -0.00058  -0.00058  -1.76859
   D70        2.31480   0.00000   0.00000  -0.00025  -0.00025   2.31456
   D71       -1.78909   0.00001   0.00000  -0.00031  -0.00031  -1.78941
   D72        0.21602  -0.00001   0.00000  -0.00050  -0.00050   0.21553
         Item               Value     Threshold  Converged?
 Maximum Force            0.000086     0.000450     YES
 RMS     Force            0.000022     0.000300     YES
 Maximum Displacement     0.001065     0.001800     YES
 RMS     Displacement     0.000219     0.001200     YES
 Predicted change in Energy=-1.784300D-07
 Optimization completed.
    -- Stationary point found.
                           ----------------------------
                           !   Optimized Parameters   !
                           ! (Angstroms and Degrees)  !
 --------------------------                            --------------------------
 ! Name  Definition              Value          Derivative Info.                !
 --------------------------------------------------------------------------------
 ! R1    R(1,2)                  1.5427         -DE/DX =    0.0001              !
 ! R2    R(1,7)                  1.098          -DE/DX =    0.0                 !
 ! R3    R(1,12)                 1.098          -DE/DX =    0.0                 !
 ! R4    R(1,19)                 1.5427         -DE/DX =    0.0001              !
 ! R5    R(2,4)                  1.552          -DE/DX =    0.0001              !
 ! R6    R(2,8)                  1.0967         -DE/DX =    0.0                 !
 ! R7    R(2,13)                 1.0967         -DE/DX =    0.0                 !
 ! R8    R(3,5)                  1.5427         -DE/DX =    0.0001              !
 ! R9    R(3,10)                 1.0967         -DE/DX =    0.0                 !
 ! R10   R(3,14)                 1.0967         -DE/DX =    0.0                 !
 ! R11   R(3,22)                 1.552          -DE/DX =    0.0001              !
 ! R12   R(4,6)                  1.552          -DE/DX =    0.0001              !
 ! R13   R(4,9)                  1.0967         -DE/DX =    0.0                 !
 ! R14   R(4,15)                 1.0952         -DE/DX =    0.0                 !
 ! R15   R(5,6)                  1.5427         -DE/DX =    0.0001              !
 ! R16   R(5,11)                 1.098          -DE/DX =    0.0                 !
 ! R17   R(5,16)                 1.098          -DE/DX =    0.0                 !
 ! R18   R(6,17)                 1.0967         -DE/DX =    0.0                 !
 ! R19   R(6,18)                 1.0967         -DE/DX =    0.0                 !
 ! R20   R(19,20)                1.0967         -DE/DX =    0.0                 !
 ! R21   R(19,21)                1.0967         -DE/DX =    0.0                 !
 ! R22   R(19,22)                1.552          -DE/DX =    0.0001              !
 ! R23   R(22,23)                1.0967         -DE/DX =    0.0                 !
 ! R24   R(22,24)                1.0952         -DE/DX =    0.0                 !
 ! A1    A(2,1,7)              109.1841         -DE/DX =    0.0                 !
 ! A2    A(2,1,12)             107.2078         -DE/DX =    0.0                 !
 ! A3    A(2,1,19)             117.9467         -DE/DX =    0.0                 !
 ! A4    A(7,1,12)             105.4355         -DE/DX =    0.0                 !
 ! A5    A(7,1,19)             107.2078         -DE/DX =    0.0                 !
 ! A6    A(12,1,19)            109.1841         -DE/DX =    0.0                 !
 ! A7    A(1,2,4)              117.9433         -DE/DX =    0.0                 !
 ! A8    A(1,2,8)              108.7931         -DE/DX =    0.0                 !
 ! A9    A(1,2,13)             107.0262         -DE/DX =    0.0                 !
 ! A10   A(4,2,8)              107.9524         -DE/DX =    0.0                 !
 ! A11   A(4,2,13)             109.4444         -DE/DX =    0.0                 !
 ! A12   A(8,2,13)             104.9293         -DE/DX =    0.0                 !
 ! A13   A(5,3,10)             108.7931         -DE/DX =    0.0                 !
 ! A14   A(5,3,14)             107.0262         -DE/DX =    0.0                 !
 ! A15   A(5,3,22)             117.9433         -DE/DX =    0.0                 !
 ! A16   A(10,3,14)            104.9293         -DE/DX =    0.0                 !
 ! A17   A(10,3,22)            107.9524         -DE/DX =    0.0                 !
 ! A18   A(14,3,22)            109.4444         -DE/DX =    0.0                 !
 ! A19   A(2,4,6)              113.588          -DE/DX =    0.0                 !
 ! A20   A(2,4,9)              110.5133         -DE/DX =    0.0                 !
 ! A21   A(2,4,15)             108.2499         -DE/DX =    0.0                 !
 ! A22   A(6,4,9)              110.5133         -DE/DX =    0.0                 !
 ! A23   A(6,4,15)             108.2499         -DE/DX =    0.0                 !
 ! A24   A(9,4,15)             105.3401         -DE/DX =    0.0                 !
 ! A25   A(3,5,6)              117.9467         -DE/DX =    0.0                 !
 ! A26   A(3,5,11)             107.2078         -DE/DX =    0.0                 !
 ! A27   A(3,5,16)             109.1841         -DE/DX =    0.0                 !
 ! A28   A(6,5,11)             109.1841         -DE/DX =    0.0                 !
 ! A29   A(6,5,16)             107.2078         -DE/DX =    0.0                 !
 ! A30   A(11,5,16)            105.4355         -DE/DX =    0.0                 !
 ! A31   A(4,6,5)              117.9433         -DE/DX =    0.0                 !
 ! A32   A(4,6,17)             109.4444         -DE/DX =    0.0                 !
 ! A33   A(4,6,18)             107.9524         -DE/DX =    0.0                 !
 ! A34   A(5,6,17)             107.0262         -DE/DX =    0.0                 !
 ! A35   A(5,6,18)             108.7931         -DE/DX =    0.0                 !
 ! A36   A(17,6,18)            104.9293         -DE/DX =    0.0                 !
 ! A37   A(1,19,20)            108.7931         -DE/DX =    0.0                 !
 ! A38   A(1,19,21)            107.0262         -DE/DX =    0.0                 !
 ! A39   A(1,19,22)            117.9433         -DE/DX =    0.0                 !
 ! A40   A(20,19,21)           104.9293         -DE/DX =    0.0                 !
 ! A41   A(20,19,22)           107.9524         -DE/DX =    0.0                 !
 ! A42   A(21,19,22)           109.4444         -DE/DX =    0.0                 !
 ! A43   A(3,22,19)            113.588          -DE/DX =    0.0                 !
 ! A44   A(3,22,23)            110.5133         -DE/DX =    0.0                 !
 ! A45   A(3,22,24)            108.2499         -DE/DX =    0.0                 !
 ! A46   A(19,22,23)           110.5133         -DE/DX =    0.0                 !
 ! A47   A(19,22,24)           108.2499         -DE/DX =    0.0                 !
 ! A48   A(23,22,24)           105.3401         -DE/DX =    0.0                 !
 ! D1    D(7,1,2,4)            -84.4592         -DE/DX =    0.0                 !
 ! D2    D(7,1,2,8)            152.2383         -DE/DX =    0.0                 !
 ! D3    D(7,1,2,13)            39.3574         -DE/DX =    0.0                 !
 ! D4    D(12,1,2,4)           161.7899         -DE/DX =    0.0                 !
 ! D5    D(12,1,2,8)            38.4874         -DE/DX =    0.0                 !
 ! D6    D(12,1,2,13)          -74.3936         -DE/DX =    0.0                 !
 ! D7    D(19,1,2,4)            38.1675         -DE/DX =    0.0                 !
 ! D8    D(19,1,2,8)           -85.135          -DE/DX =    0.0                 !
 ! D9    D(19,1,2,13)          161.9841         -DE/DX =    0.0                 !
 ! D10   D(2,1,19,20)          -85.135          -DE/DX =    0.0                 !
 ! D11   D(2,1,19,21)          161.9841         -DE/DX =    0.0                 !
 ! D12   D(2,1,19,22)           38.1675         -DE/DX =    0.0                 !
 ! D13   D(7,1,19,20)           38.4874         -DE/DX =    0.0                 !
 ! D14   D(7,1,19,21)          -74.3936         -DE/DX =    0.0                 !
 ! D15   D(7,1,19,22)          161.7899         -DE/DX =    0.0                 !
 ! D16   D(12,1,19,20)         152.2383         -DE/DX =    0.0                 !
 ! D17   D(12,1,19,21)          39.3574         -DE/DX =    0.0                 !
 ! D18   D(12,1,19,22)         -84.4592         -DE/DX =    0.0                 !
 ! D19   D(1,2,4,6)           -104.7722         -DE/DX =    0.0                 !
 ! D20   D(1,2,4,9)             20.0918         -DE/DX =    0.0                 !
 ! D21   D(1,2,4,15)           134.9766         -DE/DX =    0.0                 !
 ! D22   D(8,2,4,6)             18.952          -DE/DX =    0.0                 !
 ! D23   D(8,2,4,9)            143.816          -DE/DX =    0.0                 !
 ! D24   D(8,2,4,15)          -101.2992         -DE/DX =    0.0                 !
 ! D25   D(13,2,4,6)           132.6285         -DE/DX =    0.0                 !
 ! D26   D(13,2,4,9)          -102.5074         -DE/DX =    0.0                 !
 ! D27   D(13,2,4,15)           12.3773         -DE/DX =    0.0                 !
 ! D28   D(10,3,5,6)            85.135          -DE/DX =    0.0                 !
 ! D29   D(10,3,5,11)          -38.4874         -DE/DX =    0.0                 !
 ! D30   D(10,3,5,16)         -152.2383         -DE/DX =    0.0                 !
 ! D31   D(14,3,5,6)          -161.9841         -DE/DX =    0.0                 !
 ! D32   D(14,3,5,11)           74.3936         -DE/DX =    0.0                 !
 ! D33   D(14,3,5,16)          -39.3574         -DE/DX =    0.0                 !
 ! D34   D(22,3,5,6)           -38.1675         -DE/DX =    0.0                 !
 ! D35   D(22,3,5,11)         -161.7899         -DE/DX =    0.0                 !
 ! D36   D(22,3,5,16)           84.4592         -DE/DX =    0.0                 !
 ! D37   D(5,3,22,19)          104.7722         -DE/DX =    0.0                 !
 ! D38   D(5,3,22,23)          -20.0918         -DE/DX =    0.0                 !
 ! D39   D(5,3,22,24)         -134.9766         -DE/DX =    0.0                 !
 ! D40   D(10,3,22,19)         -18.952          -DE/DX =    0.0                 !
 ! D41   D(10,3,22,23)        -143.816          -DE/DX =    0.0                 !
 ! D42   D(10,3,22,24)         101.2992         -DE/DX =    0.0                 !
 ! D43   D(14,3,22,19)        -132.6285         -DE/DX =    0.0                 !
 ! D44   D(14,3,22,23)         102.5074         -DE/DX =    0.0                 !
 ! D45   D(14,3,22,24)         -12.3773         -DE/DX =    0.0                 !
 ! D46   D(2,4,6,5)            104.7722         -DE/DX =    0.0                 !
 ! D47   D(2,4,6,17)          -132.6285         -DE/DX =    0.0                 !
 ! D48   D(2,4,6,18)           -18.952          -DE/DX =    0.0                 !
 ! D49   D(9,4,6,5)            -20.0918         -DE/DX =    0.0                 !
 ! D50   D(9,4,6,17)           102.5074         -DE/DX =    0.0                 !
 ! D51   D(9,4,6,18)          -143.816          -DE/DX =    0.0                 !
 ! D52   D(15,4,6,5)          -134.9766         -DE/DX =    0.0                 !
 ! D53   D(15,4,6,17)          -12.3773         -DE/DX =    0.0                 !
 ! D54   D(15,4,6,18)          101.2992         -DE/DX =    0.0                 !
 ! D55   D(3,5,6,4)            -38.1675         -DE/DX =    0.0                 !
 ! D56   D(3,5,6,17)          -161.9841         -DE/DX =    0.0                 !
 ! D57   D(3,5,6,18)            85.135          -DE/DX =    0.0                 !
 ! D58   D(11,5,6,4)            84.4592         -DE/DX =    0.0                 !
 ! D59   D(11,5,6,17)          -39.3574         -DE/DX =    0.0                 !
 ! D60   D(11,5,6,18)         -152.2383         -DE/DX =    0.0                 !
 ! D61   D(16,5,6,4)          -161.7899         -DE/DX =    0.0                 !
 ! D62   D(16,5,6,17)           74.3936         -DE/DX =    0.0                 !
 ! D63   D(16,5,6,18)          -38.4874         -DE/DX =    0.0                 !
 ! D64   D(1,19,22,3)         -104.7722         -DE/DX =    0.0                 !
 ! D65   D(1,19,22,23)          20.0918         -DE/DX =    0.0                 !
 ! D66   D(1,19,22,24)         134.9766         -DE/DX =    0.0                 !
 ! D67   D(20,19,22,3)          18.952          -DE/DX =    0.0                 !
 ! D68   D(20,19,22,23)        143.816          -DE/DX =    0.0                 !
 ! D69   D(20,19,22,24)       -101.2992         -DE/DX =    0.0                 !
 ! D70   D(21,19,22,3)         132.6285         -DE/DX =    0.0                 !
 ! D71   D(21,19,22,23)       -102.5074         -DE/DX =    0.0                 !
 ! D72   D(21,19,22,24)         12.3773         -DE/DX =    0.0                 !
 --------------------------------------------------------------------------------
 GradGradGradGradGradGradGradGradGradGradGradGradGradGradGradGradGradGrad

 Leave Link  103 at Wed Apr 20 15:09:16 2022, MaxMem=  2621440000 cpu:         0.5
 (Enter /mnt/opt/groups/app-gaussian//g09/l9999.exe)
 1\1\GINC-WN26084\Freq\RB3LYP\6-31G(d,p)\C8H16\PWASIUK\20-Apr-2022\0\\#
 P Geom=AllCheck Guess=TCheck SCRF=Check GenChk RB3LYP/6-31G(d,p) Freq\
 \Title Card Required\\0,1\C,0.,0.,2.0937826401\C,0.0053217987,1.321993
 2899,1.2986057965\C,-0.0053217987,-1.3219932899,-1.2986057965\C,-0.841
 6845819,1.3930110748,0.\C,0.,0.,-2.0937826401\C,0.0053217987,1.3219932
 899,-1.2986057965\H,-0.873440615,-0.0174755797,2.7588710995\H,1.040870
 9505,1.5752057228,1.0410391827\H,-1.611423931,0.6117651419,0.\H,-1.040
 8709505,-1.5752057228,-1.0410391827\H,-0.873440615,-0.0174755797,-2.75
 88710995\H,0.873440615,0.0174755797,2.7588710995\H,-0.3158263232,2.112
 4876316,1.9876419067\H,0.3158263232,-2.1124876316,-1.9876419067\H,-1.3
 906807511,2.3406530421,0.\H,0.873440615,0.0174755797,-2.7588710995\H,-
 0.3158263232,2.1124876316,-1.9876419067\H,1.0408709505,1.5752057228,-1
 .0410391827\C,-0.0053217987,-1.3219932899,1.2986057965\H,-1.0408709505
 ,-1.5752057228,1.0410391827\H,0.3158263232,-2.1124876316,1.9876419067\
 C,0.8416845819,-1.3930110748,0.\H,1.611423931,-0.6117651419,0.\H,1.390
 6807511,-2.3406530421,0.\\Version=ES64L-G09RevD.01\State=1-AG\HF=-314.
 5188107\RMSD=1.858e-09\RMSF=3.930e-05\ZeroPoint=0.2280276\Thermal=0.23
 57925\Dipole=0.,0.,0.\DipoleDeriv=0.1610514,0.0112087,0.,0.0008084,0.1
 285729,0.,0.,0.,0.1337639,0.1157556,0.0045788,0.0246475,-0.0062566,0.1
 055194,0.000677,-0.0077202,-0.0040452,0.114935,0.1157556,0.0045788,0.0
 246475,-0.0062566,0.1055194,0.000677,-0.0077201,-0.0040452,0.114935,0.
 0695534,-0.0263552,0.,-0.0251919,0.0881893,0.,0.,0.,0.0480267,0.161051
 4,0.0112087,0.,0.0008084,0.1285729,0.,0.,0.,0.1337639,0.1157556,0.0045
 788,-0.0246475,-0.0062566,0.1055194,-0.000677,0.0077202,0.0040452,0.11
 4935,-0.0907447,-0.0078114,0.1438125,0.0035179,-0.0247302,-0.0148708,0
 .0955537,0.0015541,-0.082237,-0.1413385,-0.0545461,0.0267017,-0.025667
 3,0.0082669,0.0445284,0.0548427,0.0554144,-0.0011189,-0.0520831,-0.101
 8863,0.,-0.1193908,-0.025044,0.,0.,0.,-0.006617,-0.1413385,-0.0545461,
 0.0267017,-0.0256673,0.0082669,0.0445284,0.0548427,0.0554144,-0.001118
 9,-0.0907447,-0.0078114,-0.1438125,0.0035179,-0.0247302,0.0148708,-0.0
 955537,-0.0015541,-0.082237,-0.0907447,-0.0078114,-0.1438125,0.0035179
 ,-0.0247302,0.0148708,-0.0955537,-0.001554,-0.082237,0.0357728,0.06815
 43,0.026206,0.0374434,-0.1195681,-0.0962135,0.0143315,-0.0830695,-0.10
 28415,0.0357728,0.0681543,0.026206,0.0374434,-0.1195681,-0.0962135,0.0
 143315,-0.0830695,-0.1028415,-0.017412,0.0962817,0.,0.1256995,-0.13069
 42,0.,0.,0.,-0.0326489,-0.0907447,-0.0078114,0.1438125,0.0035179,-0.02
 47302,-0.0148708,0.0955537,0.0015541,-0.082237,0.0357728,0.0681543,-0.
 026206,0.0374434,-0.1195681,0.0962135,-0.0143315,0.0830695,-0.1028415,
 -0.1413385,-0.0545461,-0.0267017,-0.0256673,0.0082669,-0.0445283,-0.05
 48427,-0.0554144,-0.0011189,0.1157556,0.0045788,-0.0246475,-0.0062566,
 0.1055194,-0.000677,0.0077202,0.0040452,0.114935,-0.1413385,-0.0545461
 ,-0.0267017,-0.0256673,0.0082669,-0.0445283,-0.0548427,-0.0554144,-0.0
 011189,0.0357728,0.0681543,-0.026206,0.0374434,-0.1195681,0.0962135,-0
 .0143315,0.0830695,-0.1028415,0.0695534,-0.0263552,0.,-0.0251919,0.088
 1893,0.,0.,0.,0.0480268,-0.0520831,-0.1018863,0.,-0.1193908,-0.025044,
 0.,0.,0.,-0.006617,-0.017412,0.0962817,0.,0.1256995,-0.1306942,0.,0.,0
 .,-0.0326489\Polar=72.4101011,-3.4421381,83.9666101,0.,0.,89.3408931\P
 G=C02H [C2(C1.C1),SGH(C2H4),X(C4H12)]\NImag=1\\0.58596520,0.01393260,0
 .44885099,0.,0.,0.51712439,-0.07807257,-0.00607220,0.00304291,0.546596
 55,-0.00555174,-0.15091329,0.04726322,0.00001153,0.49662001,0.00043387
 ,0.04036512,-0.10886873,-0.05261091,0.04406799,0.49784878,-0.00159043,
 -0.00108399,0.00029696,-0.00010624,0.00001034,-0.00000382,0.54659655,0
 .00090621,-0.00025971,-0.00038246,0.00001034,0.00022682,-0.00009495,0.
 00001153,0.49662001,-0.00011552,0.00036055,-0.00134603,-0.00000382,-0.
 00009495,0.00001045,-0.05261091,0.04406799,0.49784878,-0.00203591,0.00
 612731,-0.00104775,-0.10578794,-0.00016979,-0.04242996,0.00185880,0.00
 093262,0.00003343,0.51971075,0.01740909,0.00276022,0.02109653,0.001187
 37,-0.07873365,0.00521829,0.00103071,0.00079475,-0.00054877,0.01140897
 ,0.58815725,-0.00898984,0.00268352,-0.01103365,-0.04416873,-0.00299388
 ,-0.13658209,-0.00047387,0.00017687,0.00170431,0.,0.,0.41187472,0.0007
 9839,0.00009259,0.,-0.00159043,0.00090621,-0.00011553,-0.07807257,-0.0
 0555174,0.00043387,-0.00203592,0.01740909,0.00898984,0.58596520,0.0000
 9259,0.00083832,0.,-0.00108398,-0.00025972,0.00036055,-0.00607220,-0.1
 5091329,0.04036512,0.00612731,0.00276022,-0.00268352,0.01393260,0.4488
 5099,0.,0.,-0.00036836,0.00029696,-0.00038246,-0.00134603,0.00304291,0
 .04726322,-0.10886873,0.00104775,-0.02109653,-0.01103365,0.,0.,0.51712
 439,-0.00159043,-0.00108398,-0.00029696,0.01031597,-0.00351409,-0.0089
 9154,-0.00108085,0.00281768,0.00021757,-0.10578794,0.00118737,0.044168
 73,-0.07807257,-0.00607220,-0.00304291,0.54659655,0.00090621,-0.000259
 72,0.00038246,-0.00351409,0.00031461,0.00182018,0.00281768,-0.02481594
 ,-0.01231450,-0.00016979,-0.07873365,0.00299388,-0.00555174,-0.1509132
 9,-0.04726322,0.00001153,0.49662001,0.00011553,-0.00036055,-0.00134603
 ,0.00899154,-0.00182018,-0.02752223,-0.00021757,0.01231450,0.01385441,
 0.04242996,-0.00521829,-0.13658209,-0.00043387,-0.04036512,-0.10886873
 ,0.05261091,-0.04406799,0.49784878,-0.21367367,-0.00111247,0.12049108,
 0.00080261,-0.00022727,-0.00132268,-0.00013956,0.00018832,0.00001368,0
 .00034664,-0.00016907,0.00027105,-0.00000326,-0.00000927,-0.00002207,0
 .00014539,-0.00005456,-0.00007028,0.22835112,-0.00090759,-0.04565576,0
 .00227015,-0.02434546,-0.00520951,0.01650646,0.00061632,-0.00028878,-0
 .00003829,-0.00071737,-0.00005036,-0.00090450,0.00000973,-0.00027839,0
 .00005437,-0.00017551,0.00017703,0.00013875,0.00369628,0.05929645,0.11
 979063,0.00287767,-0.13858558,0.01477023,0.00111112,-0.00971721,0.0003
 5381,-0.00006475,0.00001981,0.00065739,0.00017362,0.00077247,-0.000142
 51,-0.00002175,0.00001999,0.00014202,-0.00026283,-0.00018444,-0.132383
 93,-0.00048473,0.14853463,0.00080374,0.00072036,-0.00049297,-0.2761556
 1,-0.05283851,0.05840565,-0.00011749,-0.00012308,-0.00004520,-0.017881
 57,-0.00458137,0.00089937,0.00076472,0.00010091,0.00008810,-0.00017350
 ,-0.00015768,0.00347447,0.00157208,0.00015713,-0.00035334,0.29918298,-
 0.02800993,-0.00701583,0.01052513,-0.05138343,-0.06100592,0.01184090,-
 0.00004176,0.00008507,-0.00017169,-0.00128621,0.00009120,-0.00025699,-
 0.00005499,-0.00017547,0.00018021,-0.00001926,0.00114820,0.00063903,-0
 .00015427,-0.00477799,0.00280065,0.05626065,0.06441981,0.01429145,0.00
 492300,-0.00721222,0.05987086,0.01175563,-0.05896932,-0.00019297,-0.00
 003795,0.00001220,-0.02548099,-0.00644865,0.00094365,-0.00000220,-0.00
 014196,-0.00011852,-0.00434732,-0.00116580,-0.00021182,-0.00002554,0.0
 0376139,-0.00090286,-0.06206497,-0.01814023,0.07650955,0.00110603,-0.0
 0087409,0.00043069,-0.01291236,-0.01200066,-0.00056630,-0.00063377,0.0
 0007359,0.00024857,-0.16924567,-0.12745522,0.,0.00110603,-0.00087409,-
 0.00043069,-0.01291236,-0.01200066,0.00056630,0.00000110,0.00044939,-0
 .00038434,-0.00162433,-0.00039013,-0.00266950,0.18442950,0.00045935,0.
 00029474,0.00075439,0.00330856,0.00316027,-0.00063118,0.00018580,-0.00
 052497,0.00002972,-0.13030457,-0.18244069,0.,0.00045935,0.00029474,-0.
 00075439,0.00330856,0.00316027,0.00063118,-0.00008972,0.00016688,-0.00
 027102,0.00150834,0.00005189,0.00041846,0.13979634,0.19905811,-0.00003
 683,-0.00036996,0.00157748,-0.01919175,-0.01866163,-0.00054874,0.00028
 128,-0.00065334,-0.00008480,0.,0.,-0.04687655,0.00003683,0.00036996,0.
 00157748,0.01919175,0.01866163,-0.00054874,0.00032011,0.00000958,-0.00
 026565,-0.00222271,-0.00055992,-0.00363452,0.,0.,0.05479077,0.00076472
 ,0.00010091,0.00008810,-0.00011749,-0.00012308,-0.00004520,-0.27615561
 ,-0.05283851,0.05840565,-0.00103215,-0.00017140,0.00020777,0.00080374,
 0.00072036,-0.00049297,0.00007477,-0.00002386,0.00028639,0.00000642,-0
 .00016078,-0.00013823,0.00016116,0.00010919,0.00006573,0.00059185,0.00
 054501,0.00011677,0.29918298,-0.00005499,-0.00017547,0.00018021,-0.000
 04176,0.00008507,-0.00017169,-0.05138343,-0.06100592,0.01184090,-0.000
 16977,-0.00026157,-0.00015588,-0.02800993,-0.00701583,0.01052513,-0.00
 050915,0.00077756,0.00075471,0.00001418,0.00005054,0.00000337,0.000109
 19,0.00001930,0.00008151,0.00070991,-0.00092886,-0.00085444,0.05626065
 ,0.06441981,-0.00000220,-0.00014196,-0.00011852,-0.00019297,-0.0000379
 5,0.00001220,0.05987086,0.01175563,-0.05896932,0.00000161,0.00006843,-
 0.00001017,0.01429145,0.00492300,-0.00721222,-0.00023544,-0.00043543,-
 0.00020420,0.00002818,0.00002189,-0.00002817,0.00006573,0.00008151,-0.
 00007041,0.00001409,-0.00050018,0.00003508,-0.06206497,-0.01814023,0.0
 7650955,-0.00000326,-0.00000927,0.00002207,0.00014539,-0.00005456,0.00
 007028,0.00058485,-0.00144677,0.00207508,0.00034664,-0.00016907,-0.000
 27105,-0.21367367,-0.00111247,-0.12049108,0.00080261,-0.00022727,0.001
 32268,0.00000427,-0.00000580,-0.00002556,0.00001346,0.00001143,0.00013
 389,0.00000110,-0.00008972,-0.00032011,0.00181865,0.00009877,0.0003493
 3,0.22835112,0.00000973,-0.00027839,-0.00005437,-0.00017551,0.00017703
 ,-0.00013875,0.02173375,-0.00101681,0.01984817,-0.00071737,-0.00005036
 ,0.00090450,-0.00090759,-0.04565576,-0.00227015,-0.02434546,-0.0052095
 1,-0.01650646,-0.00000580,0.00015730,0.00001851,0.00027295,0.00005283,
 0.00007077,0.00044939,0.00016688,-0.00000958,-0.00015644,0.00130982,0.
 00055268,0.00369628,0.05929645,0.00014251,0.00002175,0.00001999,-0.000
 14202,0.00026283,-0.00018444,-0.01488356,0.00145939,-0.01318034,-0.000
 65739,-0.00017362,0.00077247,-0.11979063,-0.00287767,-0.13858558,-0.01
 477023,-0.00111112,-0.00971721,0.00002556,-0.00001851,-0.00007099,0.00
 023163,0.00006423,0.00005553,0.00038434,0.00027102,-0.00026565,0.00021
 277,-0.00038403,0.00016936,0.13238393,0.00048473,0.14853463,-0.2136736
 7,-0.00111247,-0.12049108,0.00058485,-0.00144677,0.00207508,0.00014539
 ,-0.00005456,0.00007028,0.00111887,-0.00033592,0.00066592,-0.00000326,
 -0.00000927,0.00002207,-0.00013956,0.00018832,-0.00001368,-0.02228488,
 0.00004027,-0.01592390,0.00181865,0.00009877,0.00034933,0.00028457,0.0
 0001483,0.00029196,0.00001346,0.00001143,0.00013389,-0.00000957,0.0000
 0394,-0.00001417,0.22835112,-0.00090759,-0.04565576,-0.00227015,0.0217
 3375,-0.00101681,0.01984817,-0.00017551,0.00017703,-0.00013875,-0.0006
 9632,-0.00456713,0.00094786,0.00000973,-0.00027839,-0.00005437,0.00061
 632,-0.00028878,0.00003829,0.00004027,-0.00027145,0.00005069,-0.000156
 44,0.00130982,0.00055268,-0.00013224,0.00011236,-0.00030913,0.00027295
 ,0.00005283,0.00007077,0.00000394,0.00005050,-0.00001398,0.00369628,0.
 05929645,-0.11979063,-0.00287767,-0.13858558,-0.01488356,0.00145939,-0
 .01318034,-0.00014202,0.00026283,-0.00018444,0.00009877,0.00404257,0.0
 0025837,0.00014251,0.00002175,0.00001999,-0.00035381,0.00006475,0.0000
 1981,0.01592390,-0.00005069,0.01257257,0.00021277,-0.00038403,0.000169
 36,0.00032483,-0.00019326,0.00029853,0.00023163,0.00006423,0.00005553,
 -0.00001417,-0.00001398,0.00000373,0.13238393,0.00048473,0.14853463,0.
 00080483,-0.00368967,-0.00053946,-0.07366259,0.05734920,0.05038521,-0.
 00003361,0.00000919,-0.00009136,0.00473026,-0.01189944,-0.01469268,0.0
 0051999,0.00020839,-0.00024297,-0.00236753,-0.00099364,-0.00067092,0.0
 0103132,-0.00046339,-0.00062162,-0.01049434,0.02398658,0.01977773,-0.0
 0093517,-0.00037024,-0.00084867,0.00004950,0.00004113,0.00005905,0.000
 01395,0.00006291,0.00008746,-0.00025432,0.00011967,-0.00000538,0.07713
 589,0.00821736,-0.02426276,-0.01773171,0.05648499,-0.17836604,-0.11760
 960,0.00007460,-0.00001620,0.00009250,0.00052164,0.00075364,0.00294547
 ,-0.00011269,-0.00005606,0.00014510,-0.00014211,0.00043731,0.00092962,
 -0.00094629,0.00091184,-0.00034136,-0.00168101,0.00575835,0.00442734,-
 0.00008123,0.00015877,-0.00018146,0.00002325,0.00001710,0.00001617,-0.
 00000894,0.00004602,-0.00002422,0.00051066,-0.00003443,0.00048807,-0.0
 6313961,0.19667783,-0.00385087,0.01489839,0.00996901,0.04950507,-0.117
 34038,-0.14684225,-0.00001479,0.00017603,-0.00004251,0.00768978,-0.015
 54883,-0.01732936,0.00027211,0.00038517,-0.00026554,-0.00297151,0.0000
 3702,-0.00252867,-0.00026443,0.00029056,0.00143405,0.00303887,-0.00601
 766,-0.00506559,-0.00069126,-0.00008205,-0.00136233,-0.00003497,0.0000
 1694,0.00001967,-0.00006432,-0.00008642,-0.00000742,-0.00021385,-0.000
 77976,0.00007260,-0.05211138,0.12103083,0.16399150,0.00051999,0.000208
 39,-0.00024297,-0.00003361,0.00000919,-0.00009136,-0.07366259,0.057349
 20,0.05038521,-0.00037030,-0.00003857,-0.00015928,0.00080483,-0.003689
 67,-0.00053946,0.00041547,-0.00088384,0.00051431,0.00004981,-0.0001993
 6,-0.00012447,0.00004950,0.00004113,0.00005905,0.00036399,-0.00005253,
 -0.00021235,-0.01049434,0.02398658,0.01977773,-0.00025432,0.00011967,-
 0.00000538,0.00001395,0.00006291,0.00008746,0.00003024,-0.00001092,0.0
 0003457,0.07713589,-0.00011269,-0.00005606,0.00014510,0.00007460,-0.00
 001620,0.00009250,0.05648499,-0.17836604,-0.11760960,-0.00043383,0.000
 44461,0.00061923,0.00821736,-0.02426276,-0.01773171,0.00107158,-0.0028
 3366,0.00507630,0.00000388,0.00006440,0.00002108,0.00002325,0.00001710
 ,0.00001617,0.00003941,0.00019646,0.00000863,-0.00168101,0.00575835,0.
 00442734,0.00051066,-0.00003443,0.00048807,-0.00000894,0.00004602,-0.0
 0002422,-0.00001092,0.00000385,-0.00008477,-0.06313961,0.19667783,0.00
 027211,0.00038517,-0.00026554,-0.00001479,0.00017603,-0.00004251,0.049
 50507,-0.11734038,-0.14684225,0.00025777,0.00011475,-0.00027144,-0.003
 85087,0.01489839,0.00996901,-0.00036249,0.00232243,-0.00152204,0.00009
 030,-0.00021844,-0.00013263,-0.00003497,0.00001694,0.00001967,-0.00019
 588,-0.00014847,0.00000894,0.00303887,-0.00601766,-0.00506559,-0.00021
 385,-0.00077976,0.00007260,-0.00006432,-0.00008642,-0.00000742,0.00003
 457,-0.00008477,0.00003531,-0.05211138,0.12103083,0.16399150,-0.002005
 28,-0.00132788,-0.00141588,-0.00765528,0.01619246,-0.00207978,-0.00030
 506,-0.00050565,-0.00002201,-0.11183869,0.11121347,0.,-0.00200528,-0.0
 0132788,0.00141588,-0.00765528,0.01619246,0.00207978,0.00007613,0.0000
 3665,-0.00007132,-0.00091368,-0.00020941,-0.00054592,0.01259137,-0.020
 65958,0.,0.00023926,0.00013926,-0.00002563,0.00007613,0.00003665,0.000
 07132,0.00014401,0.00076130,-0.00050752,0.00164678,-0.00019602,0.00001
 402,0.00012487,0.00005157,-0.00007012,0.11653828,0.00062260,0.00071766
 ,0.00015243,-0.00100114,-0.00000099,-0.00129715,-0.00024512,0.00024385
 ,0.00009468,0.11099122,-0.24759017,0.,0.00062260,0.00071766,-0.0001524
 3,-0.00100114,-0.00000099,0.00129715,-0.00004353,-0.00003124,0.0000584
 7,-0.00021911,-0.00027316,0.00035389,0.01187391,-0.02199399,0.,0.00016
 566,0.00021822,0.00005316,-0.00004353,-0.00003124,-0.00005847,0.000021
 32,-0.00021412,0.00022996,-0.00054334,0.00201038,0.00030250,0.00014636
 ,0.00001660,-0.00012781,-0.12046871,0.26410055,-0.00381626,-0.00083741
 ,-0.00251421,-0.01307726,0.02362589,-0.00504054,-0.00005217,0.00059425
 ,-0.00005400,0.,0.,-0.04195305,0.00381626,0.00083741,-0.00251421,0.013
 07726,-0.02362589,-0.00504054,0.00015250,0.00001921,-0.00003210,-0.000
 93981,0.00006155,-0.00075193,0.,0.,0.00004667,-0.00007763,-0.00000168,
 0.00007143,-0.00015250,-0.00001921,-0.00003210,0.00000359,0.00112702,-
 0.00110423,-0.00025964,0.00101159,0.00040344,0.00000606,-0.00003870,0.
 00009286,0.,0.,0.05979795,-0.00000326,-0.00000927,-0.00002207,-0.00013
 956,0.00018832,0.00001368,0.00080261,-0.00022727,-0.00132268,0.0011188
 7,-0.00033592,-0.00066592,-0.21367367,-0.00111247,0.12049108,0.0005848
 5,-0.00144677,-0.00207508,-0.00000957,0.00000394,0.00001417,0.00000642
 ,0.00001418,0.00002818,0.00028457,0.00001483,-0.00029196,0.00157208,-0
 .00015427,-0.00002554,-0.02228488,0.00004027,0.01592390,0.00000427,-0.
 00000580,0.00002556,0.00004981,0.00000388,0.00009030,0.00103132,-0.000
 94629,-0.00026443,0.00014401,0.00002132,-0.00000359,0.22835112,0.00000
 973,-0.00027839,0.00005437,0.00061632,-0.00028878,-0.00003829,-0.02434
 546,-0.00520951,0.01650646,-0.00069632,-0.00456713,-0.00094786,-0.0009
 0759,-0.04565576,0.00227015,0.02173375,-0.00101681,-0.01984817,0.00000
 394,0.00005050,0.00001398,-0.00016078,0.00005054,0.00002189,-0.0001322
 4,0.00011236,0.00030913,0.00015713,-0.00477799,0.00376139,0.00004027,-
 0.00027145,-0.00005069,-0.00000580,0.00015730,-0.00001851,-0.00019936,
 0.00006440,-0.00021844,-0.00046339,0.00091184,0.00029056,0.00076130,-0
 .00021412,-0.00112702,0.00369628,0.05929645,-0.00014251,-0.00002175,0.
 00001999,0.00035381,-0.00006475,0.00001981,0.01477023,0.00111112,-0.00
 971721,-0.00009877,-0.00404257,0.00025837,0.11979063,0.00287767,-0.138
 58558,0.01488356,-0.00145939,-0.01318034,0.00001417,0.00001398,0.00000
 373,-0.00013823,0.00000337,-0.00002817,-0.00032483,0.00019326,0.000298
 53,-0.00035334,0.00280065,-0.00090286,-0.01592390,0.00005069,0.0125725
 7,-0.00002556,0.00001851,-0.00007099,-0.00012447,0.00002108,-0.0001326
 3,-0.00062162,-0.00034136,0.00143405,0.00050752,-0.00022996,-0.0011042
 3,-0.13238393,-0.00048473,0.14853463,0.00051999,0.00020839,0.00024297,
 -0.00236753,-0.00099364,0.00067092,0.00041547,-0.00088384,-0.00051431,
 0.00473026,-0.01189944,0.01469268,0.00080483,-0.00368967,0.00053946,-0
 .07366259,0.05734920,-0.05038521,0.00001395,0.00006291,-0.00008746,0.0
 0063788,0.00034181,0.00001373,-0.00093517,-0.00037024,0.00084867,0.000
 04782,0.00014492,0.00004071,0.00103132,-0.00046339,0.00062162,0.000049
 81,-0.00019936,0.00012447,0.00049067,0.00006558,0.00017250,0.00002458,
 -0.00019119,0.00005729,0.00164678,-0.00054334,0.00025964,-0.00025432,0
 .00011967,0.00000538,0.07713589,-0.00011269,-0.00005606,-0.00014510,-0
 .00014211,0.00043731,-0.00092962,0.00107158,-0.00283366,-0.00507630,0.
 00052164,0.00075364,-0.00294547,0.00821736,-0.02426276,0.01773171,0.05
 648499,-0.17836604,0.11760960,-0.00000894,0.00004602,0.00002422,0.0000
 5411,-0.00007190,0.00001334,-0.00008123,0.00015877,0.00018146,-0.00017
 478,-0.00000675,0.00002692,-0.00094629,0.00091184,0.00034136,0.0000038
 8,0.00006440,-0.00002108,0.00006558,-0.00006688,-0.00004293,-0.0001911
 9,-0.00178247,0.00080278,-0.00019602,0.00201038,-0.00101159,0.00051066
 ,-0.00003443,-0.00048807,-0.06313961,0.19667783,-0.00027211,-0.0003851
 7,-0.00026554,0.00297151,-0.00003702,-0.00252867,0.00036249,-0.0023224
 3,-0.00152204,-0.00768978,0.01554883,-0.01732936,0.00385087,-0.0148983
 9,0.00996901,-0.04950507,0.11734038,-0.14684225,0.00006432,0.00008642,
 -0.00000742,0.00037766,-0.00001507,0.00009307,0.00069126,0.00008205,-0
 .00136233,-0.00009125,-0.00008503,-0.00000207,0.00026443,-0.00029056,0
 .00143405,-0.00009030,0.00021844,-0.00013263,-0.00017250,0.00004293,-0
 .00102554,-0.00005729,-0.00080278,0.00027695,-0.00001402,-0.00030250,0
 .00040344,0.00021385,0.00077976,0.00007260,0.05211138,-0.12103083,0.16
 399150,0.00076472,0.00010091,-0.00008810,-0.00017350,-0.00015768,-0.00
 347447,0.00007477,-0.00002386,-0.00028639,-0.01788157,-0.00458137,-0.0
 0089937,0.00080374,0.00072036,0.00049297,-0.27615561,-0.05283851,-0.05
 840565,0.00001346,0.00027295,-0.00023163,0.00232981,0.00025015,0.00091
 103,-0.00162433,0.00150834,0.00222271,0.00009856,0.00012032,0.00003310
 ,0.00157208,0.00015713,0.00035334,0.00000642,-0.00016078,0.00013823,0.
 00063788,0.00005411,-0.00037766,0.00004782,-0.00017478,0.00009125,-0.0
 0091368,-0.00021911,0.00093981,0.00181865,-0.00015644,-0.00021277,-0.0
 1049434,-0.00168101,-0.00303887,0.29918298,-0.00005499,-0.00017547,-0.
 00018021,-0.00001926,0.00114820,-0.00063903,-0.00050915,0.00077756,-0.
 00075471,-0.00128621,0.00009120,0.00025699,-0.02800993,-0.00701583,-0.
 01052513,-0.05138343,-0.06100592,-0.01184090,0.00001143,0.00005283,-0.
 00006423,0.00025015,0.00042735,0.00026394,-0.00039013,0.00005189,0.000
 55992,0.00012032,0.00009020,0.00006169,-0.00015427,-0.00477799,-0.0028
 0065,0.00001418,0.00005054,-0.00000337,0.00034181,-0.00007190,0.000015
 07,0.00014492,-0.00000675,0.00008503,-0.00020941,-0.00027316,-0.000061
 55,0.00009877,0.00130982,0.00038403,0.02398658,0.00575835,0.00601766,0
 .05626065,0.06441981,0.00000220,0.00014196,-0.00011852,0.00434732,0.00
 116580,-0.00021182,0.00023544,0.00043543,-0.00020420,0.02548099,0.0064
 4865,0.00094365,-0.01429145,-0.00492300,-0.00721222,-0.05987086,-0.011
 75563,-0.05896932,-0.00013389,-0.00007077,0.00005553,-0.00091103,-0.00
 026394,-0.00074527,0.00266950,-0.00041846,-0.00363452,-0.00003310,-0.0
 0006169,0.00001753,0.00002554,-0.00376139,-0.00090286,-0.00002818,-0.0
 0002189,-0.00002817,-0.00001373,-0.00001334,0.00009307,-0.00004071,-0.
 00002692,-0.00000207,0.00054592,-0.00035389,-0.00075193,-0.00034933,-0
 .00055268,0.00016936,-0.01977773,-0.00442734,-0.00506559,0.06206497,0.
 01814023,0.07650955,-0.07807257,-0.00607220,-0.00304291,-0.00108085,0.
 00281768,0.00021757,0.01031597,-0.00351409,-0.00899154,0.00185880,0.00
 103071,0.00047387,-0.00159043,-0.00108399,-0.00029696,-0.00010624,0.00
 001034,0.00000382,0.00058485,0.02173375,0.01488356,0.00007477,-0.00050
 915,-0.00023544,-0.00063377,0.00018580,-0.00028128,-0.00017350,-0.0000
 1926,-0.00434732,-0.00013956,0.00061632,-0.00035381,0.00080261,-0.0243
 4546,-0.01477023,0.00041547,0.00107158,-0.00036249,-0.00236753,-0.0001
 4211,-0.00297151,-0.00030507,-0.00024512,0.00005217,0.00014539,-0.0001
 7551,0.00014202,-0.00003361,0.00007460,0.00001479,-0.00011749,-0.00004
 176,0.00019297,0.54659655,-0.00555174,-0.15091329,-0.04726322,0.002817
 68,-0.02481594,-0.01231450,-0.00351409,0.00031461,0.00182018,0.0009326
 2,0.00079475,-0.00017688,0.00090621,-0.00025971,0.00038246,0.00001034,
 0.00022682,0.00009495,-0.00144677,-0.00101681,-0.00145939,-0.00002386,
 0.00077756,-0.00043543,0.00007359,-0.00052497,0.00065334,-0.00015768,0
 .00114820,-0.00116580,0.00018832,-0.00028878,0.00006475,-0.00022727,-0
 .00520951,-0.00111112,-0.00088384,-0.00283366,0.00232243,-0.00099364,0
 .00043731,0.00003702,-0.00050565,0.00024385,-0.00059425,-0.00005456,0.
 00017703,-0.00026283,0.00000919,-0.00001620,-0.00017603,-0.00012308,0.
 00008507,0.00003795,0.00001153,0.49662001,-0.00043387,-0.04036512,-0.1
 0886873,-0.00021757,0.01231450,0.01385441,0.00899154,-0.00182018,-0.02
 752223,-0.00003343,0.00054877,0.00170431,0.00011552,-0.00036055,-0.001
 34603,0.00000382,0.00009495,0.00001045,-0.00207508,-0.01984817,-0.0131
 8034,0.00028639,0.00075471,-0.00020420,-0.00024857,-0.00002972,-0.0000
 8480,0.00347447,0.00063903,-0.00021182,-0.00001368,0.00003829,0.000019
 81,0.00132268,-0.01650646,-0.00971721,0.00051431,0.00507630,-0.0015220
 4,-0.00067092,0.00092962,-0.00252867,0.00002201,-0.00009468,-0.0000540
 0,-0.00007028,0.00013875,-0.00018444,0.00009136,-0.00009250,-0.0000425
 1,0.00004520,0.00017169,0.00001220,0.05261091,-0.04406799,0.49784878,0
 .00080374,0.00072036,0.00049297,0.00007477,-0.00002386,-0.00028639,-0.
 00017350,-0.00015768,-0.00347447,-0.00103215,-0.00017140,-0.00020777,0
 .00076472,0.00010091,-0.00008810,-0.00011749,-0.00012308,0.00004520,0.
 00181865,-0.00015644,-0.00021277,0.00009856,0.00012032,0.00003310,0.00
 059184,0.00054501,-0.00011677,0.00232981,0.00025015,0.00091103,0.00000
 642,-0.00016078,0.00013823,0.00157208,0.00015713,0.00035334,0.00004782
 ,-0.00017478,0.00009125,0.00063788,0.00005411,-0.00037766,0.00023926,0
 .00016566,0.00007763,0.00001346,0.00027295,-0.00023163,0.00004950,0.00
 002325,0.00003497,0.00016116,0.00010919,-0.00006573,-0.27615561,-0.052
 83851,-0.05840565,0.29918298,-0.02800993,-0.00701583,-0.01052513,-0.00
 050915,0.00077756,-0.00075471,-0.00001926,0.00114820,-0.00063903,-0.00
 016977,-0.00026157,0.00015588,-0.00005499,-0.00017547,-0.00018021,-0.0
 0004176,0.00008507,0.00017169,0.00009877,0.00130982,0.00038403,0.00012
 032,0.00009020,0.00006169,0.00070991,-0.00092886,0.00085444,0.00025015
 ,0.00042735,0.00026394,0.00001418,0.00005054,-0.00000337,-0.00015427,-
 0.00477799,-0.00280065,0.00014492,-0.00000675,0.00008503,0.00034181,-0
 .00007190,0.00001507,0.00013926,0.00021822,0.00000168,0.00001143,0.000
 05283,-0.00006423,0.00004113,0.00001710,-0.00001694,0.00010919,0.00001
 930,-0.00008151,-0.05138343,-0.06100592,-0.01184090,0.05626065,0.06441
 981,-0.01429145,-0.00492300,-0.00721222,0.00023544,0.00043543,-0.00020
 420,0.00434732,0.00116580,-0.00021182,-0.00000161,-0.00006843,-0.00001
 017,0.00000220,0.00014196,-0.00011852,0.00019297,0.00003795,0.00001220
 ,-0.00034933,-0.00055268,0.00016936,-0.00003310,-0.00006169,0.00001753
 ,-0.00001409,0.00050018,0.00003508,-0.00091103,-0.00026394,-0.00074527
 ,-0.00002818,-0.00002189,-0.00002817,0.00002554,-0.00376139,-0.0009028
 6,-0.00004071,-0.00002692,-0.00000207,-0.00001373,-0.00001334,0.000093
 07,0.00002563,-0.00005316,0.00007143,-0.00013389,-0.00007077,0.0000555
 3,-0.00005905,-0.00001617,0.00001967,-0.00006573,-0.00008151,-0.000070
 41,-0.05987086,-0.01175563,-0.05896932,0.06206497,0.01814023,0.0765095
 5,0.00080483,-0.00368967,0.00053946,0.00041547,-0.00088384,-0.00051431
 ,-0.00236753,-0.00099364,0.00067092,-0.00037030,-0.00003857,0.00015928
 ,0.00051999,0.00020839,0.00024297,-0.00003361,0.00000919,0.00009136,-0
 .00025432,0.00011967,0.00000538,0.00004782,0.00014492,0.00004071,0.000
 36399,-0.00005253,0.00021235,0.00063788,0.00034181,0.00001373,0.000049
 81,-0.00019936,0.00012447,0.00103132,-0.00046339,0.00062162,0.00002458
 ,-0.00019119,0.00005729,0.00049067,0.00006558,0.00017250,0.00012487,0.
 00014636,-0.00000606,0.00001395,0.00006291,-0.00008746,0.00003024,-0.0
 0001092,-0.00003457,0.00004950,0.00004113,-0.00005905,-0.07366259,0.05
 734920,-0.05038521,-0.01049434,0.02398658,-0.01977773,0.07713589,0.008
 21736,-0.02426276,0.01773171,0.00107158,-0.00283366,-0.00507630,-0.000
 14211,0.00043731,-0.00092962,-0.00043383,0.00044461,-0.00061923,-0.000
 11269,-0.00005606,-0.00014510,0.00007460,-0.00001620,-0.00009250,0.000
 51066,-0.00003443,-0.00048807,-0.00017478,-0.00000675,0.00002692,0.000
 03941,0.00019646,-0.00000863,0.00005411,-0.00007190,0.00001334,0.00000
 388,0.00006440,-0.00002108,-0.00094629,0.00091184,0.00034136,-0.000191
 19,-0.00178247,0.00080278,0.00006558,-0.00006688,-0.00004293,0.0000515
 7,0.00001660,0.00003870,-0.00000894,0.00004602,0.00002422,-0.00001092,
 0.00000385,0.00008477,0.00002325,0.00001710,-0.00001617,0.05648499,-0.
 17836604,0.11760960,-0.00168101,0.00575835,-0.00442734,-0.06313961,0.1
 9667783,0.00385087,-0.01489839,0.00996901,0.00036249,-0.00232243,-0.00
 152204,0.00297151,-0.00003702,-0.00252867,-0.00025777,-0.00011475,-0.0
 0027144,-0.00027211,-0.00038517,-0.00026554,0.00001479,-0.00017603,-0.
 00004251,0.00021385,0.00077976,0.00007260,-0.00009125,-0.00008503,-0.0
 0000207,0.00019588,0.00014847,0.00000894,0.00037766,-0.00001507,0.0000
 9307,-0.00009030,0.00021844,-0.00013263,0.00026443,-0.00029056,0.00143
 405,-0.00005729,-0.00080278,0.00027695,-0.00017250,0.00004293,-0.00102
 554,0.00007012,0.00012781,0.00009286,0.00006432,0.00008642,-0.00000742
 ,-0.00003457,0.00008477,0.00003531,0.00003497,-0.00001694,0.00001967,-
 0.04950507,0.11734038,-0.14684225,-0.00303887,0.00601766,-0.00506559,0
 .05211138,-0.12103083,0.16399150,-0.00203591,0.00612731,0.00104775,0.0
 0185880,0.00093262,0.00003343,-0.10578794,-0.00016979,-0.04242996,0.00
 028461,-0.00031755,0.,-0.00203592,0.00612731,-0.00104775,0.00185880,0.
 00093262,-0.00003343,0.00111887,-0.00069632,-0.00009877,-0.00103215,-0
 .00016977,0.00000161,-0.00065947,0.00024262,0.,-0.01788157,-0.00128621
 ,-0.02548099,0.00111887,-0.00069632,0.00009877,0.00034664,-0.00071737,
 -0.00065739,-0.00037030,-0.00043383,0.00025777,0.00473026,0.00052164,0
 .00768978,-0.00014491,-0.00023723,0.,0.00034664,-0.00071737,0.00065739
 ,-0.00037030,-0.00043383,-0.00025777,-0.00103215,-0.00016977,-0.000001
 61,-0.10578794,-0.00016979,0.04242996,-0.01788157,-0.00128621,0.025480
 99,0.00473026,0.00052164,-0.00768978,0.51971075,0.01740909,0.00276022,
 -0.02109653,0.00103071,0.00079475,-0.00054877,0.00118737,-0.07873365,0
 .00521829,-0.00031755,-0.00079983,0.,0.01740909,0.00276022,0.02109653,
 0.00103071,0.00079475,0.00054877,-0.00033592,-0.00456713,-0.00404257,-
 0.00017140,-0.00026157,0.00006843,0.00025063,0.00006395,0.,-0.00458137
 ,0.00009120,-0.00644865,-0.00033592,-0.00456713,0.00404257,-0.00016907
 ,-0.00005036,-0.00017362,-0.00003857,0.00044461,0.00011475,-0.01189944
 ,0.00075364,-0.01554883,0.00003691,0.00014606,0.,-0.00016907,-0.000050
 36,0.00017362,-0.00003857,0.00044461,-0.00011475,-0.00017140,-0.000261
 57,-0.00006843,0.00118737,-0.07873365,-0.00521829,-0.00458137,0.000091
 20,0.00644865,-0.01189944,0.00075364,0.01554883,0.01140897,0.58815725,
 0.00898984,-0.00268352,-0.01103365,-0.00047387,0.00017688,0.00170431,-
 0.04416873,-0.00299388,-0.13658209,0.,0.,-0.00006274,-0.00898984,0.002
 68352,-0.01103365,0.00047387,-0.00017687,0.00170431,-0.00066592,-0.000
 94786,0.00025837,0.00020777,-0.00015588,-0.00001017,0.,0.,0.00016979,0
 .00089937,-0.00025699,0.00094365,0.00066592,0.00094786,0.00025837,-0.0
 0027105,0.00090450,0.00077247,-0.00015928,0.00061923,-0.00027144,-0.01
 469268,0.00294547,-0.01732936,0.,0.,-0.00005635,0.00027105,-0.00090450
 ,0.00077247,0.00015928,-0.00061923,-0.00027144,-0.00020777,0.00015588,
 -0.00001017,0.04416873,0.00299388,-0.13658209,-0.00089937,0.00025699,0
 .00094365,0.01469268,-0.00294547,-0.01732936,0.,0.,0.41187472,0.001106
 03,-0.00087409,-0.00043069,-0.00063377,0.00007359,0.00024857,-0.012912
 36,-0.01200066,-0.00056630,-0.00065947,0.00025063,0.,0.00110603,-0.000
 87409,0.00043069,-0.00063377,0.00007359,-0.00024857,0.00028457,-0.0001
 3224,-0.00032483,0.00059184,0.00070991,0.00001409,0.00026800,-0.000046
 54,0.,-0.00162433,-0.00039013,-0.00266950,0.00028457,-0.00013224,0.000
 32483,0.00000110,0.00044939,0.00038434,0.00036399,0.00003941,-0.000195
 88,-0.00093517,-0.00008123,-0.00069126,0.00013244,-0.00000702,0.,0.000
 00110,0.00044939,-0.00038434,0.00036399,0.00003941,0.00019588,0.000591
 85,0.00070991,-0.00001409,-0.01291236,-0.01200066,0.00056630,-0.001624
 33,-0.00039013,0.00266950,-0.00093517,-0.00008123,0.00069126,-0.169245
 67,-0.12745522,0.,0.18442950,0.00045935,0.00029474,-0.00075439,0.00018
 580,-0.00052497,0.00002972,0.00330856,0.00316027,-0.00063118,0.0002426
 2,0.00006395,0.,0.00045935,0.00029474,0.00075439,0.00018580,-0.0005249
 7,-0.00002972,0.00001483,0.00011236,0.00019326,0.00054501,-0.00092886,
 -0.00050018,-0.00004654,-0.00007744,0.,0.00150834,0.00005189,0.0004184
 6,0.00001483,0.00011236,-0.00019326,-0.00008972,0.00016688,0.00027102,
 -0.00005253,0.00019646,-0.00014847,-0.00037024,0.00015877,-0.00008205,
 -0.00004707,0.00001495,0.,-0.00008972,0.00016688,-0.00027102,-0.000052
 53,0.00019646,0.00014847,0.00054501,-0.00092886,0.00050018,0.00330856,
 0.00316027,0.00063118,0.00150834,0.00005189,-0.00041846,-0.00037024,0.
 00015877,0.00008205,-0.13030457,-0.18244069,0.,0.13979634,0.19905811,0
 .00003683,0.00036996,0.00157748,0.00028128,-0.00065334,-0.00008480,-0.
 01919175,-0.01866163,-0.00054874,0.,0.,0.00016979,-0.00003683,-0.00036
 996,0.00157748,-0.00028128,0.00065334,-0.00008480,-0.00029196,0.000309
 13,0.00029853,0.00011677,-0.00085444,0.00003508,0.,0.,-0.00011193,-0.0
 0222271,-0.00055992,-0.00363452,0.00029196,-0.00030913,0.00029853,-0.0
 0032011,-0.00000958,-0.00026565,-0.00021235,0.00000863,0.00000894,-0.0
 0084867,-0.00018146,-0.00136233,0.,0.,-0.00006671,0.00032011,0.0000095
 8,-0.00026565,0.00021235,-0.00000863,0.00000894,-0.00011677,0.00085444
 ,0.00003508,0.01919175,0.01866163,-0.00054874,0.00222271,0.00055992,-0
 .00363452,0.00084867,0.00018146,-0.00136233,0.,0.,-0.04687655,0.,0.,0.
 05479077,-0.00200528,-0.00132788,0.00141588,-0.00030507,-0.00050565,-0
 .00002201,-0.00765528,0.01619246,-0.00207978,-0.00014491,0.00003691,0.
 ,-0.00200528,-0.00132788,-0.00141588,-0.00030506,-0.00050565,0.0000220
 1,0.00014401,0.00076130,0.00050752,0.00023926,0.00013926,-0.00002563,0
 .00013244,-0.00004707,0.,-0.00091368,-0.00020941,-0.00054592,0.0001440
 1,0.00076130,-0.00050752,0.00007613,0.00003665,0.00007132,0.00012487,0
 .00005157,-0.00007012,0.00164678,-0.00019602,0.00001402,0.00001802,0.0
 0004040,0.,0.00007613,0.00003665,-0.00007132,0.00012487,0.00005157,0.0
 0007012,0.00023926,0.00013926,0.00002563,-0.00765528,0.01619246,0.0020
 7978,-0.00091368,-0.00020941,0.00054592,0.00164678,-0.00019602,-0.0000
 1402,-0.11183869,0.11121347,0.,0.01259137,-0.02065958,0.,0.11653828,0.
 00062260,0.00071766,-0.00015243,-0.00024512,0.00024385,0.00009468,-0.0
 0100114,-0.00000099,-0.00129715,-0.00023723,0.00014606,0.,0.00062260,0
 .00071766,0.00015243,-0.00024512,0.00024385,-0.00009468,0.00002132,-0.
 00021412,-0.00022996,0.00016566,0.00021822,0.00005316,-0.00000702,0.00
 001495,0.,-0.00021911,-0.00027316,0.00035389,0.00002132,-0.00021412,0.
 00022996,-0.00004353,-0.00003124,-0.00005847,0.00014636,0.00001660,-0.
 00012781,-0.00054334,0.00201038,0.00030250,0.00004040,-0.00005181,0.,-
 0.00004353,-0.00003124,0.00005847,0.00014636,0.00001660,0.00012781,0.0
 0016566,0.00021822,-0.00005316,-0.00100114,-0.00000099,0.00129715,-0.0
 0021911,-0.00027316,-0.00035389,-0.00054334,0.00201038,-0.00030250,0.1
 1099122,-0.24759017,0.,0.01187391,-0.02199399,0.,-0.12046871,0.2641005
 5,0.00381626,0.00083741,-0.00251421,-0.00005217,0.00059425,-0.00005400
 ,-0.01307726,0.02362589,-0.00504054,0.,0.,-0.00005635,-0.00381626,-0.0
 0083741,-0.00251421,0.00005217,-0.00059425,-0.00005400,-0.00000359,-0.
 00112702,-0.00110423,-0.00007763,-0.00000168,0.00007143,0.,0.,-0.00006
 671,-0.00093981,0.00006155,-0.00075193,0.00000359,0.00112702,-0.001104
 23,-0.00015250,-0.00001921,-0.00003210,0.00000606,-0.00003870,0.000092
 86,-0.00025964,0.00101159,0.00040344,0.,0.,0.00009005,0.00015250,0.000
 01921,-0.00003210,-0.00000606,0.00003870,0.00009286,0.00007763,0.00000
 168,0.00007143,0.01307726,-0.02362589,-0.00504054,0.00093981,-0.000061
 55,-0.00075193,0.00025964,-0.00101159,0.00040344,0.,0.,-0.04195305,0.,
 0.,0.00004667,0.,0.,0.05979795\\0.,0.,-0.00009710,-0.00008555,-0.00005
 721,0.00002600,0.00008555,0.00005721,-0.00002600,0.00013080,0.00001071
 ,0.,0.,0.,0.00009710,-0.00008555,-0.00005721,-0.00002600,-0.00001152,0
 .00001774,-0.00000390,-0.00000086,-0.00000094,-0.00001906,-0.00001155,
 -0.00005501,0.,0.00000086,0.00000094,0.00001906,-0.00001152,0.00001774
 ,0.00000390,0.00001152,-0.00001774,-0.00000390,0.00000059,-0.00000065,
 0.00000703,-0.00000059,0.00000065,-0.00000703,0.00003009,0.00002459,0.
 ,0.00001152,-0.00001774,0.00000390,0.00000059,-0.00000065,-0.00000703,
 -0.00000086,-0.00000094,0.00001906,0.00008555,0.00005721,0.00002600,0.
 00000086,0.00000094,-0.00001906,-0.00000059,0.00000065,0.00000703,-0.0
 0013080,-0.00001071,0.,0.00001155,0.00005501,0.,-0.00003009,-0.0000245
 9,0.\\\@


 SATCHEL PAIGE'S GUIDE TO LONGEVITY

    1.  AVOID FRIED MEATS, WHICH ANGRY UP THE BLOOD.

    2.  IF YOUR STOMACH DISPUTES YOU, LIE DOWN AND PACIFY IT WITH COOL
        THOUGHTS.

    3.  KEEP THE JUICES FLOWING BY JANGLING AROUND GENTLY AS YOU MOVE.

    4.  GO VERY LIGHT ON THE VICES, SUCH AS CARRYING ON IN SOCIETY.
        THE SOCIAL RUMBLE AIN'T RESTFUL.

    5.  AVOID RUNNING AT ALL TIMES.

    6.  DON'T LOOK BACK.  SOMETHING MAY BE GAINING ON YOU.
 Job cpu time:       0 days  0 hours 26 minutes 43.8 seconds.
 File lengths (MBytes):  RWF=     52 Int=      0 D2E=      0 Chk=      4 Scr=      1
 Normal termination of Gaussian 09 at Wed Apr 20 15:09:16 2022.
