# Supplementary material for: HOMA Index Establishes Similarity to a Reference Molecule
Source: J Chem Inf Model. 2023 Dec 6;63(24):7744–54. doi: 10.1021/acs.jcim.3c01551 (PMC10751799; doi:10.1021/acs.jcim.3c01551)
Supplement: Supplementary file 3 — ci3c01551_si_003.zip [file ci3c01551_si_003.zip › 6.log]

 Entering Gaussian System, Link 0=g09
 Initial command:
 /mnt/opt/groups/app-gaussian//g09/l1.exe "/scratch/8009950.torquesrv1.cis.gov.pl/Gau-35705.inp" -scrdir="/scratch/8009950.torquesrv1.cis.gov.pl/"
 Entering Link 1 = /mnt/opt/groups/app-gaussian//g09/l1.exe PID=     35712.
  
 Copyright (c) 1988,1990,1992,1993,1995,1998,2003,2009,2013,
            Gaussian, Inc.  All Rights Reserved.
  
 This is part of the Gaussian(R) 09 program.  It is based on
 the Gaussian(R) 03 system (copyright 2003, Gaussian, Inc.),
 the Gaussian(R) 98 system (copyright 1998, Gaussian, Inc.),
 the Gaussian(R) 94 system (copyright 1995, Gaussian, Inc.),
 the Gaussian 92(TM) system (copyright 1992, Gaussian, Inc.),
 the Gaussian 90(TM) system (copyright 1990, Gaussian, Inc.),
 the Gaussian 88(TM) system (copyright 1988, Gaussian, Inc.),
 the Gaussian 86(TM) system (copyright 1986, Carnegie Mellon
 University), and the Gaussian 82(TM) system (copyright 1983,
 Carnegie Mellon University). Gaussian is a federally registered
 trademark of Gaussian, Inc.
  
 This software contains proprietary and confidential information,
 including trade secrets, belonging to Gaussian, Inc.
  
 This software is provided under written license and may be
 used, copied, transmitted, or stored only in accord with that
 written license.
  
 The following legend is applicable only to US Government
 contracts under FAR:
  
                    RESTRICTED RIGHTS LEGEND
  
 Use, reproduction and disclosure by the US Government is
 subject to restrictions as set forth in subparagraphs (a)
 and (c) of the Commercial Computer Software - Restricted
 Rights clause in FAR 52.227-19.
  
 Gaussian, Inc.
 340 Quinnipiac St., Bldg. 40, Wallingford CT 06492
  
  
 ---------------------------------------------------------------
 Warning -- This program may not be used in any manner that
 competes with the business of Gaussian, Inc. or will provide
 assistance to any competitor of Gaussian, Inc.  The licensee
 of this program is prohibited from giving any competitor of
 Gaussian, Inc. access to this program.  By using this program,
 the user acknowledges that Gaussian, Inc. is engaged in the
 business of creating and licensing software in the field of
 computational chemistry and represents and warrants to the
 licensee that it is not a competitor of Gaussian, Inc. and that
 it will not use this program in any manner prohibited above.
 ---------------------------------------------------------------
  

 Cite this work as:
 Gaussian 09, Revision D.01,
 M. J. Frisch, G. W. Trucks, H. B. Schlegel, G. E. Scuseria, 
 M. A. Robb, J. R. Cheeseman, G. Scalmani, V. Barone, B. Mennucci, 
 G. A. Petersson, H. Nakatsuji, M. Caricato, X. Li, H. P. Hratchian, 
 A. F. Izmaylov, J. Bloino, G. Zheng, J. L. Sonnenberg, M. Hada, 
 M. Ehara, K. Toyota, R. Fukuda, J. Hasegawa, M. Ishida, T. Nakajima, 
 Y. Honda, O. Kitao, H. Nakai, T. Vreven, J. A. Montgomery, Jr., 
 J. E. Peralta, F. Ogliaro, M. Bearpark, J. J. Heyd, E. Brothers, 
 K. N. Kudin, V. N. Staroverov, T. Keith, R. Kobayashi, J. Normand, 
 K. Raghavachari, A. Rendell, J. C. Burant, S. S. Iyengar, J. Tomasi, 
 M. Cossi, N. Rega, J. M. Millam, M. Klene, J. E. Knox, J. B. Cross, 
 V. Bakken, C. Adamo, J. Jaramillo, R. Gomperts, R. E. Stratmann, 
 O. Yazyev, A. J. Austin, R. Cammi, C. Pomelli, J. W. Ochterski, 
 R. L. Martin, K. Morokuma, V. G. Zakrzewski, G. A. Voth, 
 P. Salvador, J. J. Dannenberg, S. Dapprich, A. D. Daniels, 
 O. Farkas, J. B. Foresman, J. V. Ortiz, J. Cioslowski, 
 and D. J. Fox, Gaussian, Inc., Wallingford CT, 2013.
 
 ******************************************
 Gaussian 09:  ES64L-G09RevD.01 24-Apr-2013
                20-Apr-2022 
 ******************************************
 %nproc=20
 Will use up to   20 processors via shared memory.
 %mem=20000MB
 ----------------------------------------------------------------------
 #p opt freq b3lyp/6-31g(d,p) empiricaldispersion=gd3 int=(grid=ultrafi
 ne,acc2e=12) scf=(maxcyc=500,ferm,novaracc,noincfoc,intrep)
 ----------------------------------------------------------------------
 1/14=-1,18=20,19=15,26=4,38=1/1,3;
 2/9=110,12=2,17=6,18=5,40=1/2;
 3/5=1,6=6,7=101,11=2,16=1,25=1,30=1,71=1,74=-5,75=-5,124=31/1,2,3;
 4//1;
 5/5=100002,7=500,17=20,22=13,38=1,87=12/2;
 6/7=2,8=2,9=2,10=2,28=1/1;
 7/87=12/1,2,3,16;
 1/14=-1,18=20,19=15,26=4/3(2);
 2/9=110/2;
 99//99;
 2/9=110/2;
 3/5=1,6=6,7=101,11=2,16=1,25=1,30=1,71=1,74=-5,75=-5,124=31/1,2,3;
 4/5=5,16=3,69=1/1;
 5/5=100002,7=500,17=20,22=13,38=1,87=12/2;
 7/87=12/1,2,3,16;
 1/14=-1,18=20,19=15,26=4/3(-5);
 2/9=110/2;
 6/7=2,8=2,9=2,10=2,19=2,28=1/1;
 99/9=1/99;
 Leave Link    1 at Wed Apr 20 15:06:57 2022, MaxMem=  2621440000 cpu:         4.2
 (Enter /mnt/opt/groups/app-gaussian//g09/l101.exe)
 -------------------
 Title Card Required
 -------------------
 Symbolic Z-matrix:
 Charge =  0 Multiplicity = 1
 C                     1.24827   3.53418   0. 
 C                     0.        2.84885   0. 
 C                     0.        1.42745   0. 
 C                     1.23621   0.71373   0. 
 C                     2.46718   1.42443   0. 
 C                     2.43655   2.84812   0. 
 C                    -1.23621   0.71373   0. 
 C                     1.23621  -0.71373   0. 
 C                     0.       -1.42745   0. 
 C                    -1.23621  -0.71373   0. 
 C                     0.       -2.84885   0. 
 C                     1.24827  -3.53418   0. 
 C                     2.43655  -2.84812   0. 
 C                     2.46718  -1.42443   0. 
 C                     3.68482  -0.68606   0. 
 C                     3.68482   0.68606   0. 
 H                     4.62461   1.23187   0. 
 H                     4.62461  -1.23187   0. 
 H                     1.24548   4.62096   0. 
 H                     3.37913   3.38909   0. 
 H                     1.24548  -4.62096   0. 
 H                     3.37913  -3.38909   0. 
 C                    -1.24827   3.53418   0. 
 C                    -2.43655   2.84812   0. 
 C                    -2.46718   1.42443   0. 
 H                    -1.24548   4.62096   0. 
 H                    -3.37913   3.38909   0. 
 C                    -3.68482   0.68606   0. 
 C                    -3.68482  -0.68606   0. 
 C                    -2.46718  -1.42443   0. 
 H                    -4.62461   1.23187   0. 
 H                    -4.62461  -1.23187   0. 
 C                    -1.24827  -3.53418   0. 
 H                    -1.24548  -4.62096   0. 
 C                    -2.43655  -2.84812   0. 
 H                    -3.37913  -3.38909   0. 
 
 NAtoms=     36 NQM=       36 NQMF=       0 NMMI=      0 NMMIF=      0
                NMic=       0 NMicF=      0.
                    Isotopes and Nuclear Properties:
 (Nuclear quadrupole moments (NQMom) in fm**2, nuclear magnetic moments (NMagM)
  in nuclear magnetons)

  Atom         1           2           3           4           5           6           7           8           9          10
 IAtWgt=          12          12          12          12          12          12          12          12          12          12
 AtmWgt=  12.0000000  12.0000000  12.0000000  12.0000000  12.0000000  12.0000000  12.0000000  12.0000000  12.0000000  12.0000000
 NucSpn=           0           0           0           0           0           0           0           0           0           0
 AtZEff=   0.0000000   0.0000000   0.0000000   0.0000000   0.0000000   0.0000000   0.0000000   0.0000000   0.0000000   0.0000000
 NQMom=    0.0000000   0.0000000   0.0000000   0.0000000   0.0000000   0.0000000   0.0000000   0.0000000   0.0000000   0.0000000
 NMagM=    0.0000000   0.0000000   0.0000000   0.0000000   0.0000000   0.0000000   0.0000000   0.0000000   0.0000000   0.0000000
 AtZNuc=   6.0000000   6.0000000   6.0000000   6.0000000   6.0000000   6.0000000   6.0000000   6.0000000   6.0000000   6.0000000

  Atom        11          12          13          14          15          16          17          18          19          20
 IAtWgt=          12          12          12          12          12          12           1           1           1           1
 AtmWgt=  12.0000000  12.0000000  12.0000000  12.0000000  12.0000000  12.0000000   1.0078250   1.0078250   1.0078250   1.0078250
 NucSpn=           0           0           0           0           0           0           1           1           1           1
 AtZEff=   0.0000000   0.0000000   0.0000000   0.0000000   0.0000000   0.0000000   0.0000000   0.0000000   0.0000000   0.0000000
 NQMom=    0.0000000   0.0000000   0.0000000   0.0000000   0.0000000   0.0000000   0.0000000   0.0000000   0.0000000   0.0000000
 NMagM=    0.0000000   0.0000000   0.0000000   0.0000000   0.0000000   0.0000000   2.7928460   2.7928460   2.7928460   2.7928460
 AtZNuc=   6.0000000   6.0000000   6.0000000   6.0000000   6.0000000   6.0000000   1.0000000   1.0000000   1.0000000   1.0000000

  Atom        21          22          23          24          25          26          27          28          29          30
 IAtWgt=           1           1          12          12          12           1           1          12          12          12
 AtmWgt=   1.0078250   1.0078250  12.0000000  12.0000000  12.0000000   1.0078250   1.0078250  12.0000000  12.0000000  12.0000000
 NucSpn=           1           1           0           0           0           1           1           0           0           0
 AtZEff=   0.0000000   0.0000000   0.0000000   0.0000000   0.0000000   0.0000000   0.0000000   0.0000000   0.0000000   0.0000000
 NQMom=    0.0000000   0.0000000   0.0000000   0.0000000   0.0000000   0.0000000   0.0000000   0.0000000   0.0000000   0.0000000
 NMagM=    2.7928460   2.7928460   0.0000000   0.0000000   0.0000000   2.7928460   2.7928460   0.0000000   0.0000000   0.0000000
 AtZNuc=   1.0000000   1.0000000   6.0000000   6.0000000   6.0000000   1.0000000   1.0000000   6.0000000   6.0000000   6.0000000

  Atom        31          32          33          34          35          36
 IAtWgt=           1           1          12           1          12           1
 AtmWgt=   1.0078250   1.0078250  12.0000000   1.0078250  12.0000000   1.0078250
 NucSpn=           1           1           0           1           0           1
 AtZEff=   0.0000000   0.0000000   0.0000000   0.0000000   0.0000000   0.0000000
 NQMom=    0.0000000   0.0000000   0.0000000   0.0000000   0.0000000   0.0000000
 NMagM=    2.7928460   2.7928460   0.0000000   2.7928460   0.0000000   2.7928460
 AtZNuc=   1.0000000   1.0000000   6.0000000   1.0000000   6.0000000   1.0000000
 Leave Link  101 at Wed Apr 20 15:06:58 2022, MaxMem=  2621440000 cpu:        15.2
 (Enter /mnt/opt/groups/app-gaussian//g09/l103.exe)

 GradGradGradGradGradGradGradGradGradGradGradGradGradGradGradGradGradGrad
 Berny optimization.
 Initialization pass.
                           ----------------------------
                           !    Initial Parameters    !
                           ! (Angstroms and Degrees)  !
 --------------------------                            --------------------------
 ! Name  Definition              Value          Derivative Info.                !
 --------------------------------------------------------------------------------
 ! R1    R(1,2)                  1.424          estimate D2E/DX2                !
 ! R2    R(1,6)                  1.3721         estimate D2E/DX2                !
 ! R3    R(1,19)                 1.0868         estimate D2E/DX2                !
 ! R4    R(2,3)                  1.4214         estimate D2E/DX2                !
 ! R5    R(2,23)                 1.424          estimate D2E/DX2                !
 ! R6    R(3,4)                  1.4275         estimate D2E/DX2                !
 ! R7    R(3,7)                  1.4275         estimate D2E/DX2                !
 ! R8    R(4,5)                  1.4214         estimate D2E/DX2                !
 ! R9    R(4,8)                  1.4275         estimate D2E/DX2                !
 ! R10   R(5,6)                  1.424          estimate D2E/DX2                !
 ! R11   R(5,16)                 1.424          estimate D2E/DX2                !
 ! R12   R(6,20)                 1.0868         estimate D2E/DX2                !
 ! R13   R(7,10)                 1.4275         estimate D2E/DX2                !
 ! R14   R(7,25)                 1.4214         estimate D2E/DX2                !
 ! R15   R(8,9)                  1.4275         estimate D2E/DX2                !
 ! R16   R(8,14)                 1.4214         estimate D2E/DX2                !
 ! R17   R(9,10)                 1.4275         estimate D2E/DX2                !
 ! R18   R(9,11)                 1.4214         estimate D2E/DX2                !
 ! R19   R(10,30)                1.4214         estimate D2E/DX2                !
 ! R20   R(11,12)                1.424          estimate D2E/DX2                !
 ! R21   R(11,33)                1.424          estimate D2E/DX2                !
 ! R22   R(12,13)                1.3721         estimate D2E/DX2                !
 ! R23   R(12,21)                1.0868         estimate D2E/DX2                !
 ! R24   R(13,14)                1.424          estimate D2E/DX2                !
 ! R25   R(13,22)                1.0868         estimate D2E/DX2                !
 ! R26   R(14,15)                1.424          estimate D2E/DX2                !
 ! R27   R(15,16)                1.3721         estimate D2E/DX2                !
 ! R28   R(15,18)                1.0868         estimate D2E/DX2                !
 ! R29   R(16,17)                1.0868         estimate D2E/DX2                !
 ! R30   R(23,24)                1.3721         estimate D2E/DX2                !
 ! R31   R(23,26)                1.0868         estimate D2E/DX2                !
 ! R32   R(24,25)                1.424          estimate D2E/DX2                !
 ! R33   R(24,27)                1.0868         estimate D2E/DX2                !
 ! R34   R(25,28)                1.424          estimate D2E/DX2                !
 ! R35   R(28,29)                1.3721         estimate D2E/DX2                !
 ! R36   R(28,31)                1.0868         estimate D2E/DX2                !
 ! R37   R(29,30)                1.424          estimate D2E/DX2                !
 ! R38   R(29,32)                1.0868         estimate D2E/DX2                !
 ! R39   R(30,35)                1.424          estimate D2E/DX2                !
 ! R40   R(33,34)                1.0868         estimate D2E/DX2                !
 ! R41   R(33,35)                1.3721         estimate D2E/DX2                !
 ! R42   R(35,36)                1.0868         estimate D2E/DX2                !
 ! A1    A(2,1,6)              121.2324         estimate D2E/DX2                !
 ! A2    A(2,1,19)             118.6205         estimate D2E/DX2                !
 ! A3    A(6,1,19)             120.1471         estimate D2E/DX2                !
 ! A4    A(1,2,3)              118.7676         estimate D2E/DX2                !
 ! A5    A(1,2,23)             122.4647         estimate D2E/DX2                !
 ! A6    A(3,2,23)             118.7676         estimate D2E/DX2                !
 ! A7    A(2,3,4)              120.0            estimate D2E/DX2                !
 ! A8    A(2,3,7)              120.0            estimate D2E/DX2                !
 ! A9    A(4,3,7)              120.0            estimate D2E/DX2                !
 ! A10   A(3,4,5)              120.0            estimate D2E/DX2                !
 ! A11   A(3,4,8)              120.0            estimate D2E/DX2                !
 ! A12   A(5,4,8)              120.0            estimate D2E/DX2                !
 ! A13   A(4,5,6)              118.7676         estimate D2E/DX2                !
 ! A14   A(4,5,16)             118.7676         estimate D2E/DX2                !
 ! A15   A(6,5,16)             122.4647         estimate D2E/DX2                !
 ! A16   A(1,6,5)              121.2324         estimate D2E/DX2                !
 ! A17   A(1,6,20)             120.1472         estimate D2E/DX2                !
 ! A18   A(5,6,20)             118.6204         estimate D2E/DX2                !
 ! A19   A(3,7,10)             120.0            estimate D2E/DX2                !
 ! A20   A(3,7,25)             120.0            estimate D2E/DX2                !
 ! A21   A(10,7,25)            120.0            estimate D2E/DX2                !
 ! A22   A(4,8,9)              120.0            estimate D2E/DX2                !
 ! A23   A(4,8,14)             120.0            estimate D2E/DX2                !
 ! A24   A(9,8,14)             120.0            estimate D2E/DX2                !
 ! A25   A(8,9,10)             120.0            estimate D2E/DX2                !
 ! A26   A(8,9,11)             120.0            estimate D2E/DX2                !
 ! A27   A(10,9,11)            120.0            estimate D2E/DX2                !
 ! A28   A(7,10,9)             120.0            estimate D2E/DX2                !
 ! A29   A(7,10,30)            120.0            estimate D2E/DX2                !
 ! A30   A(9,10,30)            120.0            estimate D2E/DX2                !
 ! A31   A(9,11,12)            118.7676         estimate D2E/DX2                !
 ! A32   A(9,11,33)            118.7676         estimate D2E/DX2                !
 ! A33   A(12,11,33)           122.4647         estimate D2E/DX2                !
 ! A34   A(11,12,13)           121.2324         estimate D2E/DX2                !
 ! A35   A(11,12,21)           118.6205         estimate D2E/DX2                !
 ! A36   A(13,12,21)           120.1471         estimate D2E/DX2                !
 ! A37   A(12,13,14)           121.2324         estimate D2E/DX2                !
 ! A38   A(12,13,22)           120.1472         estimate D2E/DX2                !
 ! A39   A(14,13,22)           118.6204         estimate D2E/DX2                !
 ! A40   A(8,14,13)            118.7676         estimate D2E/DX2                !
 ! A41   A(8,14,15)            118.7676         estimate D2E/DX2                !
 ! A42   A(13,14,15)           122.4647         estimate D2E/DX2                !
 ! A43   A(14,15,16)           121.2324         estimate D2E/DX2                !
 ! A44   A(14,15,18)           118.6204         estimate D2E/DX2                !
 ! A45   A(16,15,18)           120.1472         estimate D2E/DX2                !
 ! A46   A(5,16,15)            121.2324         estimate D2E/DX2                !
 ! A47   A(5,16,17)            118.6204         estimate D2E/DX2                !
 ! A48   A(15,16,17)           120.1472         estimate D2E/DX2                !
 ! A49   A(2,23,24)            121.2324         estimate D2E/DX2                !
 ! A50   A(2,23,26)            118.6205         estimate D2E/DX2                !
 ! A51   A(24,23,26)           120.1471         estimate D2E/DX2                !
 ! A52   A(23,24,25)           121.2324         estimate D2E/DX2                !
 ! A53   A(23,24,27)           120.1472         estimate D2E/DX2                !
 ! A54   A(25,24,27)           118.6204         estimate D2E/DX2                !
 ! A55   A(7,25,24)            118.7676         estimate D2E/DX2                !
 ! A56   A(7,25,28)            118.7676         estimate D2E/DX2                !
 ! A57   A(24,25,28)           122.4647         estimate D2E/DX2                !
 ! A58   A(25,28,29)           121.2324         estimate D2E/DX2                !
 ! A59   A(25,28,31)           118.6204         estimate D2E/DX2                !
 ! A60   A(29,28,31)           120.1472         estimate D2E/DX2                !
 ! A61   A(28,29,30)           121.2324         estimate D2E/DX2                !
 ! A62   A(28,29,32)           120.1472         estimate D2E/DX2                !
 ! A63   A(30,29,32)           118.6204         estimate D2E/DX2                !
 ! A64   A(10,30,29)           118.7676         estimate D2E/DX2                !
 ! A65   A(10,30,35)           118.7676         estimate D2E/DX2                !
 ! A66   A(29,30,35)           122.4647         estimate D2E/DX2                !
 ! A67   A(11,33,34)           118.6205         estimate D2E/DX2                !
 ! A68   A(11,33,35)           121.2324         estimate D2E/DX2                !
 ! A69   A(34,33,35)           120.1471         estimate D2E/DX2                !
 ! A70   A(30,35,33)           121.2324         estimate D2E/DX2                !
 ! A71   A(30,35,36)           118.6204         estimate D2E/DX2                !
 ! A72   A(33,35,36)           120.1472         estimate D2E/DX2                !
 ! D1    D(6,1,2,3)              0.0            estimate D2E/DX2                !
 ! D2    D(6,1,2,23)           180.0            estimate D2E/DX2                !
 ! D3    D(19,1,2,3)           180.0            estimate D2E/DX2                !
 ! D4    D(19,1,2,23)            0.0            estimate D2E/DX2                !
 ! D5    D(2,1,6,5)              0.0            estimate D2E/DX2                !
 ! D6    D(2,1,6,20)           180.0            estimate D2E/DX2                !
 ! D7    D(19,1,6,5)           180.0            estimate D2E/DX2                !
 ! D8    D(19,1,6,20)            0.0            estimate D2E/DX2                !
 ! D9    D(1,2,3,4)              0.0            estimate D2E/DX2                !
 ! D10   D(1,2,3,7)            180.0            estimate D2E/DX2                !
 ! D11   D(23,2,3,4)           180.0            estimate D2E/DX2                !
 ! D12   D(23,2,3,7)             0.0            estimate D2E/DX2                !
 ! D13   D(1,2,23,24)          180.0            estimate D2E/DX2                !
 ! D14   D(1,2,23,26)            0.0            estimate D2E/DX2                !
 ! D15   D(3,2,23,24)            0.0            estimate D2E/DX2                !
 ! D16   D(3,2,23,26)          180.0            estimate D2E/DX2                !
 ! D17   D(2,3,4,5)              0.0            estimate D2E/DX2                !
 ! D18   D(2,3,4,8)            180.0            estimate D2E/DX2                !
 ! D19   D(7,3,4,5)            180.0            estimate D2E/DX2                !
 ! D20   D(7,3,4,8)              0.0            estimate D2E/DX2                !
 ! D21   D(2,3,7,10)           180.0            estimate D2E/DX2                !
 ! D22   D(2,3,7,25)             0.0            estimate D2E/DX2                !
 ! D23   D(4,3,7,10)             0.0            estimate D2E/DX2                !
 ! D24   D(4,3,7,25)           180.0            estimate D2E/DX2                !
 ! D25   D(3,4,5,6)              0.0            estimate D2E/DX2                !
 ! D26   D(3,4,5,16)           180.0            estimate D2E/DX2                !
 ! D27   D(8,4,5,6)            180.0            estimate D2E/DX2                !
 ! D28   D(8,4,5,16)             0.0            estimate D2E/DX2                !
 ! D29   D(3,4,8,9)              0.0            estimate D2E/DX2                !
 ! D30   D(3,4,8,14)           180.0            estimate D2E/DX2                !
 ! D31   D(5,4,8,9)            180.0            estimate D2E/DX2                !
 ! D32   D(5,4,8,14)             0.0            estimate D2E/DX2                !
 ! D33   D(4,5,6,1)              0.0            estimate D2E/DX2                !
 ! D34   D(4,5,6,20)           180.0            estimate D2E/DX2                !
 ! D35   D(16,5,6,1)           180.0            estimate D2E/DX2                !
 ! D36   D(16,5,6,20)            0.0            estimate D2E/DX2                !
 ! D37   D(4,5,16,15)            0.0            estimate D2E/DX2                !
 ! D38   D(4,5,16,17)          180.0            estimate D2E/DX2                !
 ! D39   D(6,5,16,15)          180.0            estimate D2E/DX2                !
 ! D40   D(6,5,16,17)            0.0            estimate D2E/DX2                !
 ! D41   D(3,7,10,9)             0.0            estimate D2E/DX2                !
 ! D42   D(3,7,10,30)          180.0            estimate D2E/DX2                !
 ! D43   D(25,7,10,9)          180.0            estimate D2E/DX2                !
 ! D44   D(25,7,10,30)           0.0            estimate D2E/DX2                !
 ! D45   D(3,7,25,24)            0.0            estimate D2E/DX2                !
 ! D46   D(3,7,25,28)          180.0            estimate D2E/DX2                !
 ! D47   D(10,7,25,24)         180.0            estimate D2E/DX2                !
 ! D48   D(10,7,25,28)           0.0            estimate D2E/DX2                !
 ! D49   D(4,8,9,10)             0.0            estimate D2E/DX2                !
 ! D50   D(4,8,9,11)           180.0            estimate D2E/DX2                !
 ! D51   D(14,8,9,10)          180.0            estimate D2E/DX2                !
 ! D52   D(14,8,9,11)            0.0            estimate D2E/DX2                !
 ! D53   D(4,8,14,13)          180.0            estimate D2E/DX2                !
 ! D54   D(4,8,14,15)            0.0            estimate D2E/DX2                !
 ! D55   D(9,8,14,13)            0.0            estimate D2E/DX2                !
 ! D56   D(9,8,14,15)          180.0            estimate D2E/DX2                !
 ! D57   D(8,9,10,7)             0.0            estimate D2E/DX2                !
 ! D58   D(8,9,10,30)          180.0            estimate D2E/DX2                !
 ! D59   D(11,9,10,7)          180.0            estimate D2E/DX2                !
 ! D60   D(11,9,10,30)           0.0            estimate D2E/DX2                !
 ! D61   D(8,9,11,12)            0.0            estimate D2E/DX2                !
 ! D62   D(8,9,11,33)          180.0            estimate D2E/DX2                !
 ! D63   D(10,9,11,12)         180.0            estimate D2E/DX2                !
 ! D64   D(10,9,11,33)           0.0            estimate D2E/DX2                !
 ! D65   D(7,10,30,29)           0.0            estimate D2E/DX2                !
 ! D66   D(7,10,30,35)         180.0            estimate D2E/DX2                !
 ! D67   D(9,10,30,29)         180.0            estimate D2E/DX2                !
 ! D68   D(9,10,30,35)           0.0            estimate D2E/DX2                !
 ! D69   D(9,11,12,13)           0.0            estimate D2E/DX2                !
 ! D70   D(9,11,12,21)         180.0            estimate D2E/DX2                !
 ! D71   D(33,11,12,13)        180.0            estimate D2E/DX2                !
 ! D72   D(33,11,12,21)          0.0            estimate D2E/DX2                !
 ! D73   D(9,11,33,34)         180.0            estimate D2E/DX2                !
 ! D74   D(9,11,33,35)           0.0            estimate D2E/DX2                !
 ! D75   D(12,11,33,34)          0.0            estimate D2E/DX2                !
 ! D76   D(12,11,33,35)        180.0            estimate D2E/DX2                !
 ! D77   D(11,12,13,14)          0.0            estimate D2E/DX2                !
 ! D78   D(11,12,13,22)        180.0            estimate D2E/DX2                !
 ! D79   D(21,12,13,14)        180.0            estimate D2E/DX2                !
 ! D80   D(21,12,13,22)          0.0            estimate D2E/DX2                !
 ! D81   D(12,13,14,8)           0.0            estimate D2E/DX2                !
 ! D82   D(12,13,14,15)        180.0            estimate D2E/DX2                !
 ! D83   D(22,13,14,8)         180.0            estimate D2E/DX2                !
 ! D84   D(22,13,14,15)          0.0            estimate D2E/DX2                !
 ! D85   D(8,14,15,16)           0.0            estimate D2E/DX2                !
 ! D86   D(8,14,15,18)         180.0            estimate D2E/DX2                !
 ! D87   D(13,14,15,16)        180.0            estimate D2E/DX2                !
 ! D88   D(13,14,15,18)          0.0            estimate D2E/DX2                !
 ! D89   D(14,15,16,5)           0.0            estimate D2E/DX2                !
 ! D90   D(14,15,16,17)        180.0            estimate D2E/DX2                !
 ! D91   D(18,15,16,5)         180.0            estimate D2E/DX2                !
 ! D92   D(18,15,16,17)          0.0            estimate D2E/DX2                !
 ! D93   D(2,23,24,25)           0.0            estimate D2E/DX2                !
 ! D94   D(2,23,24,27)         180.0            estimate D2E/DX2                !
 ! D95   D(26,23,24,25)        180.0            estimate D2E/DX2                !
 ! D96   D(26,23,24,27)          0.0            estimate D2E/DX2                !
 ! D97   D(23,24,25,7)           0.0            estimate D2E/DX2                !
 ! D98   D(23,24,25,28)        180.0            estimate D2E/DX2                !
 ! D99   D(27,24,25,7)         180.0            estimate D2E/DX2                !
 ! D100  D(27,24,25,28)          0.0            estimate D2E/DX2                !
 ! D101  D(7,25,28,29)           0.0            estimate D2E/DX2                !
 ! D102  D(7,25,28,31)         180.0            estimate D2E/DX2                !
 ! D103  D(24,25,28,29)        180.0            estimate D2E/DX2                !
 ! D104  D(24,25,28,31)          0.0            estimate D2E/DX2                !
 ! D105  D(25,28,29,30)          0.0            estimate D2E/DX2                !
 ! D106  D(25,28,29,32)        180.0            estimate D2E/DX2                !
 ! D107  D(31,28,29,30)        180.0            estimate D2E/DX2                !
 ! D108  D(31,28,29,32)          0.0            estimate D2E/DX2                !
 ! D109  D(28,29,30,10)          0.0            estimate D2E/DX2                !
 ! D110  D(28,29,30,35)        180.0            estimate D2E/DX2                !
 ! D111  D(32,29,30,10)        180.0            estimate D2E/DX2                !
 ! D112  D(32,29,30,35)          0.0            estimate D2E/DX2                !
 ! D113  D(10,30,35,33)          0.0            estimate D2E/DX2                !
 ! D114  D(10,30,35,36)        180.0            estimate D2E/DX2                !
 ! D115  D(29,30,35,33)        180.0            estimate D2E/DX2                !
 ! D116  D(29,30,35,36)          0.0            estimate D2E/DX2                !
 ! D117  D(11,33,35,30)          0.0            estimate D2E/DX2                !
 ! D118  D(11,33,35,36)        180.0            estimate D2E/DX2                !
 ! D119  D(34,33,35,30)        180.0            estimate D2E/DX2                !
 ! D120  D(34,33,35,36)          0.0            estimate D2E/DX2                !
 --------------------------------------------------------------------------------
 Trust Radius=3.00D-01 FncErr=1.00D-07 GrdErr=1.00D-06
 Number of steps in this run=    216 maximum allowed number of steps=    216.
 GradGradGradGradGradGradGradGradGradGradGradGradGradGradGradGradGradGrad

 Leave Link  103 at Wed Apr 20 15:06:58 2022, MaxMem=  2621440000 cpu:         0.5
 (Enter /mnt/opt/groups/app-gaussian//g09/l202.exe)
                          Input orientation:                          
 ---------------------------------------------------------------------
 Center     Atomic      Atomic             Coordinates (Angstroms)
 Number     Number       Type             X           Y           Z
 ---------------------------------------------------------------------
      1          6           0        1.248268    3.534176    0.000000
      2          6           0        0.000000    2.848853    0.000000
      3          6           0        0.000000    1.427452    0.000000
      4          6           0        1.236210    0.713726    0.000000
      5          6           0        2.467179    1.424426    0.000000
      6          6           0        2.436552    2.848120    0.000000
      7          6           0       -1.236210    0.713726    0.000000
      8          6           0        1.236210   -0.713726    0.000000
      9          6           0        0.000000   -1.427452    0.000000
     10          6           0       -1.236210   -0.713726    0.000000
     11          6           0        0.000000   -2.848853    0.000000
     12          6           0        1.248268   -3.534176    0.000000
     13          6           0        2.436552   -2.848120    0.000000
     14          6           0        2.467179   -1.424426    0.000000
     15          6           0        3.684820   -0.686056    0.000000
     16          6           0        3.684820    0.686056    0.000000
     17          1           0        4.624605    1.231865    0.000000
     18          1           0        4.624605   -1.231865    0.000000
     19          1           0        1.245477    4.620958    0.000000
     20          1           0        3.379129    3.389093    0.000000
     21          1           0        1.245477   -4.620958    0.000000
     22          1           0        3.379129   -3.389093    0.000000
     23          6           0       -1.248268    3.534176    0.000000
     24          6           0       -2.436552    2.848120    0.000000
     25          6           0       -2.467179    1.424426    0.000000
     26          1           0       -1.245477    4.620958    0.000000
     27          1           0       -3.379129    3.389093    0.000000
     28          6           0       -3.684820    0.686056    0.000000
     29          6           0       -3.684820   -0.686056    0.000000
     30          6           0       -2.467179   -1.424426    0.000000
     31          1           0       -4.624605    1.231865    0.000000
     32          1           0       -4.624605   -1.231865    0.000000
     33          6           0       -1.248268   -3.534176    0.000000
     34          1           0       -1.245477   -4.620958    0.000000
     35          6           0       -2.436552   -2.848120    0.000000
     36          1           0       -3.379129   -3.389093    0.000000
 ---------------------------------------------------------------------
                    Distance matrix (angstroms):
                    1          2          3          4          5
     1  C    0.000000
     2  C    1.424023   0.000000
     3  C    2.448767   1.421401   0.000000
     4  C    2.820476   2.467181   1.427452   0.000000
     5  C    2.436553   2.848853   2.467181   1.421400   0.000000
     6  C    1.372112   2.436552   2.820476   2.448767   1.424023
     7  C    3.758666   2.467181   1.427452   2.472420   3.770966
     8  C    4.247919   3.770966   2.472420   1.427452   2.467180
     9  C    5.116241   4.276305   2.854904   2.472420   3.770965
    10  C    4.921108   3.770966   2.472420   2.854905   4.276305
    11  C    6.503940   5.697706   4.276305   3.770966   4.934358
    12  C    7.068352   6.503940   5.116241   4.247919   5.106220
    13  C    6.491974   6.196151   4.921108   3.758666   4.272656
    14  C    5.106220   4.934358   3.770965   2.467180   2.848852
    15  C    4.873104   5.106220   4.247919   2.820475   2.436552
    16  C    3.748143   4.272656   3.758666   2.448766   1.424022
    17  H    4.086599   4.899145   4.628739   3.427782   2.166002
    18  H    5.840787   6.167595   5.334692   3.907243   3.422042
    19  H    1.086786   2.166003   3.427783   3.907243   3.422042
    20  H    2.135794   3.422042   3.907243   3.427782   2.166003
    21  H    8.155134   7.572931   6.175312   5.334692   6.167595
    22  H    7.243771   7.094398   5.883674   4.628739   4.899145
    23  C    2.496536   1.424023   2.448767   3.758666   4.272656
    24  C    3.748142   2.436552   2.820476   4.247919   5.106220
    25  C    4.272656   2.848853   2.467181   3.770966   4.934358
    26  H    2.720268   2.166003   3.427783   4.628740   4.899146
    27  H    4.629671   3.422042   3.907243   5.334692   6.167595
    28  C    5.696240   4.272656   3.758666   4.921108   6.196151
    29  C    6.491973   5.106220   4.247919   5.116241   6.503939
    30  C    6.196150   4.934358   3.770965   4.276305   5.697705
    31  H    6.308032   4.899145   4.628739   5.883674   7.094398
    32  H    7.563451   6.167595   5.334692   6.175312   7.572931
    33  C    7.496285   6.503940   5.116241   4.921108   6.196150
    34  H    8.527894   7.572931   6.175312   5.883674   7.094398
    35  C    7.369640   6.196151   4.921108   5.116242   6.503939
    36  H    8.327332   7.094398   5.883674   6.175312   7.572931
                    6          7          8          9         10
     6  C    0.000000
     7  C    4.247919   0.000000
     8  C    3.758666   2.854905   0.000000
     9  C    4.921108   2.472420   1.427452   0.000000
    10  C    5.116242   1.427452   2.472420   1.427452   0.000000
    11  C    6.196151   3.770966   2.467181   1.421401   2.467181
    12  C    6.491974   4.921108   2.820476   2.448767   3.758666
    13  C    5.696240   5.116242   2.448767   2.820476   4.247919
    14  C    4.272656   4.276305   1.421400   2.467181   3.770966
    15  C    3.748143   5.116241   2.448766   3.758666   4.921108
    16  C    2.496536   4.921108   2.820475   4.247919   5.116241
    17  H    2.720268   5.883674   3.907243   5.334692   6.175312
    18  H    4.629671   6.175312   3.427782   4.628739   5.883674
    19  H    2.135794   4.628740   5.334692   6.175312   5.883674
    20  H    1.086786   5.334692   4.628739   5.883674   6.175312
    21  H    7.563451   5.883674   3.907243   3.427783   4.628740
    22  H    6.308033   6.175312   3.427782   3.907243   5.334692
    23  C    3.748142   2.820476   4.921108   5.116241   4.247919
    24  C    4.873104   2.448767   5.116242   4.921108   3.758666
    25  C    5.106220   1.421400   4.276305   3.770965   2.467180
    26  H    4.086599   3.907243   5.883674   6.175312   5.334692
    27  H    5.840787   3.427782   6.175312   5.883674   4.628739
    28  C    6.491973   2.448766   5.116241   4.247919   2.820475
    29  C    7.068352   2.820475   4.921108   3.758666   2.448766
    30  C    6.503939   2.467180   3.770966   2.467181   1.421400
    31  H    7.243771   3.427782   6.175312   5.334692   3.907243
    32  H    8.155134   3.907243   5.883674   4.628739   3.427782
    33  C    7.369640   4.247919   3.758666   2.448767   2.820476
    34  H    8.327332   5.334692   4.628740   3.427783   3.907243
    35  C    7.496285   3.758666   4.247919   2.820476   2.448767
    36  H    8.527894   4.628739   5.334692   3.907243   3.427782
                   11         12         13         14         15
    11  C    0.000000
    12  C    1.424023   0.000000
    13  C    2.436552   1.372112   0.000000
    14  C    2.848853   2.436553   1.424023   0.000000
    15  C    4.272656   3.748143   2.496536   1.424022   0.000000
    16  C    5.106220   4.873104   3.748143   2.436552   1.372112
    17  H    6.167595   5.840787   4.629671   3.422042   2.135794
    18  H    4.899145   4.086599   2.720268   2.166002   1.086786
    19  H    7.572931   8.155134   7.563451   6.167595   5.840787
    20  H    7.094398   7.243771   6.308033   4.899145   4.086598
    21  H    2.166003   1.086786   2.135794   3.422042   4.629670
    22  H    3.422042   2.135794   1.086786   2.166003   2.720268
    23  C    6.503940   7.496285   7.369640   6.196150   6.491973
    24  C    6.196151   7.369640   7.496285   6.503939   7.068352
    25  C    4.934358   6.196150   6.503939   5.697705   6.503939
    26  H    7.572931   8.527894   8.327332   7.094398   7.243772
    27  H    7.094398   8.327332   8.527894   7.572931   8.155134
    28  C    5.106220   6.491973   7.068352   6.503939   7.496285
    29  C    4.272656   5.696240   6.491973   6.196151   7.369640
    30  C    2.848853   4.272656   5.106220   4.934358   6.196151
    31  H    6.167595   7.563451   8.155134   7.572931   8.527893
    32  H    4.899145   6.308032   7.243771   7.094398   8.327332
    33  C    1.424023   2.496536   3.748142   4.272656   5.696240
    34  H    2.166003   2.720268   4.086599   4.899146   6.308033
    35  C    2.436552   3.748142   4.873104   5.106220   6.491973
    36  H    3.422042   4.629671   5.840787   6.167595   7.563451
                   16         17         18         19         20
    16  C    0.000000
    17  H    1.086786   0.000000
    18  H    2.135794   2.463730   0.000000
    19  H    4.629670   4.785860   6.758257   0.000000
    20  H    2.720268   2.490952   4.785861   2.463729   0.000000
    21  H    5.840787   6.758257   4.785860   9.241916   8.289354
    22  H    4.086598   4.785861   2.490952   8.289354   6.778186
    23  C    5.696240   6.308032   7.563451   2.720268   4.629671
    24  C    6.491973   7.243771   8.155134   4.086599   5.840787
    25  C    6.196151   7.094398   7.572931   4.899146   6.167595
    26  H    6.308033   6.778187   8.289355   2.490954   4.785862
    27  H    7.563451   8.289354   9.241916   4.785862   6.758258
    28  C    7.369640   8.327332   8.527893   6.308033   7.563451
    29  C    7.496285   8.527893   8.327332   7.243772   8.155134
    30  C    6.503939   7.572931   7.094398   7.094398   7.572931
    31  H    8.327332   9.249210   9.571721   6.778187   8.289354
    32  H    8.527893   9.571721   9.249210   8.289355   9.241916
    33  C    6.491973   7.563451   6.308032   8.527894   8.327332
    34  H    7.243772   8.289355   6.778187   9.571722   9.249211
    35  C    7.068352   8.155134   7.243771   8.327332   8.527894
    36  H    8.155134   9.241916   8.289354   9.249211   9.571722
                   21         22         23         24         25
    21  H    0.000000
    22  H    2.463729   0.000000
    23  C    8.527894   8.327332   0.000000
    24  C    8.327332   8.527894   1.372112   0.000000
    25  C    7.094398   7.572931   2.436553   1.424023   0.000000
    26  H    9.571722   9.249211   1.086786   2.135794   3.422042
    27  H    9.249211   9.571722   2.135794   1.086786   2.166003
    28  C    7.243772   8.155134   3.748143   2.496536   1.424022
    29  C    6.308033   7.563451   4.873104   3.748143   2.436552
    30  C    4.899146   6.167595   5.106220   4.272656   2.848852
    31  H    8.289355   9.241916   4.086599   2.720268   2.166002
    32  H    6.778187   8.289354   5.840787   4.629671   3.422042
    33  C    2.720268   4.629671   7.068352   6.491974   5.106220
    34  H    2.490954   4.785862   8.155134   7.563451   6.167595
    35  C    4.086599   5.840787   6.491974   5.696240   4.272656
    36  H    4.785862   6.758258   7.243771   6.308033   4.899145
                   26         27         28         29         30
    26  H    0.000000
    27  H    2.463729   0.000000
    28  C    4.629670   2.720268   0.000000
    29  C    5.840787   4.086598   1.372112   0.000000
    30  C    6.167595   4.899145   2.436552   1.424022   0.000000
    31  H    4.785860   2.490952   1.086786   2.135794   3.422042
    32  H    6.758257   4.785861   2.135794   1.086786   2.166002
    33  C    8.155134   7.243771   4.873104   3.748143   2.436553
    34  H    9.241916   8.289354   5.840787   4.629670   3.422042
    35  C    7.563451   6.308033   3.748143   2.496536   1.424023
    36  H    8.289354   6.778186   4.086598   2.720268   2.166003
                   31         32         33         34         35
    31  H    0.000000
    32  H    2.463730   0.000000
    33  C    5.840787   4.086599   0.000000
    34  H    6.758257   4.785860   1.086786   0.000000
    35  C    4.629671   2.720268   1.372112   2.135794   0.000000
    36  H    4.785861   2.490952   2.135794   2.463729   1.086786
                   36
    36  H    0.000000
 Stoichiometry    C24H12
 Framework group  D6H[3C2'(CC.CC),SGH(C12H12)]
 Deg. of freedom     6
 Full point group                 D6H     NOp  24
 Largest Abelian subgroup         D2H     NOp   8
 Largest concise Abelian subgroup D2      NOp   4
                         Standard orientation:                         
 ---------------------------------------------------------------------
 Center     Atomic      Atomic             Coordinates (Angstroms)
 Number     Number       Type             X           Y           Z
 ---------------------------------------------------------------------
      1          6           0        1.248268    3.534176    0.000000
      2          6           0        0.000000    2.848853    0.000000
      3          6           0        0.000000    1.427452    0.000000
      4          6           0        1.236210    0.713726    0.000000
      5          6           0        2.467179    1.424426    0.000000
      6          6           0        2.436552    2.848120    0.000000
      7          6           0       -1.236210    0.713726    0.000000
      8          6           0        1.236210   -0.713726    0.000000
      9          6           0        0.000000   -1.427452    0.000000
     10          6           0       -1.236210   -0.713726    0.000000
     11          6           0        0.000000   -2.848853    0.000000
     12          6           0        1.248268   -3.534176    0.000000
     13          6           0        2.436552   -2.848120    0.000000
     14          6           0        2.467179   -1.424427    0.000000
     15          6           0        3.684820   -0.686056    0.000000
     16          6           0        3.684820    0.686056    0.000000
     17          1           0        4.624605    1.231865    0.000000
     18          1           0        4.624605   -1.231865    0.000000
     19          1           0        1.245476    4.620958    0.000000
     20          1           0        3.379129    3.389093    0.000000
     21          1           0        1.245476   -4.620958    0.000000
     22          1           0        3.379129   -3.389093    0.000000
     23          6           0       -1.248268    3.534176    0.000000
     24          6           0       -2.436552    2.848120    0.000000
     25          6           0       -2.467179    1.424427    0.000000
     26          1           0       -1.245476    4.620958    0.000000
     27          1           0       -3.379129    3.389093    0.000000
     28          6           0       -3.684820    0.686056    0.000000
     29          6           0       -3.684820   -0.686056    0.000000
     30          6           0       -2.467179   -1.424427    0.000000
     31          1           0       -4.624605    1.231865    0.000000
     32          1           0       -4.624605   -1.231865    0.000000
     33          6           0       -1.248268   -3.534176    0.000000
     34          1           0       -1.245476   -4.620958    0.000000
     35          6           0       -2.436552   -2.848120    0.000000
     36          1           0       -3.379129   -3.389093    0.000000
 ---------------------------------------------------------------------
 Rotational constants (GHZ):      0.3334672      0.3334672      0.1667336
 Leave Link  202 at Wed Apr 20 15:06:58 2022, MaxMem=  2621440000 cpu:         0.6
 (Enter /mnt/opt/groups/app-gaussian//g09/l301.exe)
 Standard basis: 6-31G(d,p) (6D, 7F)
 Ernie: Thresh=  0.10000D-02 Tol=  0.10000D-05 Strict=F.
 There are    83 symmetry adapted cartesian basis functions of AG  symmetry.
 There are    73 symmetry adapted cartesian basis functions of B1G symmetry.
 There are    25 symmetry adapted cartesian basis functions of B2G symmetry.
 There are    29 symmetry adapted cartesian basis functions of B3G symmetry.
 There are    25 symmetry adapted cartesian basis functions of AU  symmetry.
 There are    29 symmetry adapted cartesian basis functions of B1U symmetry.
 There are    83 symmetry adapted cartesian basis functions of B2U symmetry.
 There are    73 symmetry adapted cartesian basis functions of B3U symmetry.
 There are    83 symmetry adapted basis functions of AG  symmetry.
 There are    73 symmetry adapted basis functions of B1G symmetry.
 There are    25 symmetry adapted basis functions of B2G symmetry.
 There are    29 symmetry adapted basis functions of B3G symmetry.
 There are    25 symmetry adapted basis functions of AU  symmetry.
 There are    29 symmetry adapted basis functions of B1U symmetry.
 There are    83 symmetry adapted basis functions of B2U symmetry.
 There are    73 symmetry adapted basis functions of B3U symmetry.
   420 basis functions,   756 primitive gaussians,   420 cartesian basis functions
    78 alpha electrons       78 beta electrons
       nuclear repulsion energy      1830.2749921629 Hartrees.
 IExCor=  402 DFT=T Ex+Corr=B3LYP ExCW=0 ScaHFX=  0.200000
 ScaDFX=  0.800000  0.720000  1.000000  0.810000 ScalE2=  1.000000  1.000000
 IRadAn=      5 IRanWt=     -1 IRanGd=            0 ICorTp=0 IEmpDi=131
 NAtoms=   36 NActive=   36 NUniq=    4 SFac= 4.00D+00 NAtFMM=   60 NAOKFM=F Big=F
 Integral buffers will be    131072 words long.
 Raffenetti 2 integral format.
 Two-electron integral symmetry is turned on.
 R6Disp:  Grimme-D3 Dispersion energy=       -0.0348097226 Hartrees.
 Nuclear repulsion after empirical dispersion term =     1830.2401824403 Hartrees.
 Leave Link  301 at Wed Apr 20 15:06:58 2022, MaxMem=  2621440000 cpu:         2.3
 (Enter /mnt/opt/groups/app-gaussian//g09/l302.exe)
 NPDir=0 NMtPBC=     1 NCelOv=     1 NCel=       1 NClECP=     1 NCelD=      1
         NCelK=      1 NCelE2=     1 NClLst=     1 CellRange=     0.0.
 One-electron integrals computed using PRISM.
 One-electron integral symmetry used in STVInt
 NBasis=   420 RedAO= T EigKep=  6.92D-05  NBF=    83    73    25    29    25    29    83    73
 NBsUse=   420 1.00D-06 EigRej= -1.00D+00 NBFU=    83    73    25    29    25    29    83    73
 Precomputing XC quadrature grid using
 IXCGrd= 4 IRadAn=           5 IRanWt=          -1 IRanGd=           0 AccXCQ= 0.00D+00.
 Generated NRdTot=       0 NPtTot=           0 NUsed=           0 NTot=          32
 NSgBfM=   417   417   417   417   417 MxSgAt=    36 MxSgA2=    36.
 Leave Link  302 at Wed Apr 20 15:07:00 2022, MaxMem=  2621440000 cpu:        21.9
 (Enter /mnt/opt/groups/app-gaussian//g09/l303.exe)
 DipDrv:  MaxL=1.
 Leave Link  303 at Wed Apr 20 15:07:00 2022, MaxMem=  2621440000 cpu:         1.3
 (Enter /mnt/opt/groups/app-gaussian//g09/l401.exe)
 ExpMin= 1.61D-01 ExpMax= 3.05D+03 ExpMxC= 4.57D+02 IAcc=3 IRadAn=         5 AccDes= 0.00D+00
 Harris functional with IExCor=  402 and IRadAn=       5 diagonalized for initial guess.
 HarFok:  IExCor=  402 AccDes= 0.00D+00 IRadAn=         5 IDoV= 1 UseB2=F ITyADJ=14
 ICtDFT=  3500011 ScaDFX=  1.000000  1.000000  1.000000  1.000000
 FoFCou: FMM=F IPFlag=           0 FMFlag=      100000 FMFlg1=           0
         NFxFlg=           0 DoJE=T BraDBF=F KetDBF=T FulRan=T
         wScrn=  0.000000 ICntrl=     500 IOpCl=  0 I1Cent=   200000004 NGrid=           0
         NMat0=    1 NMatS0=      1 NMatT0=    0 NMatD0=    1 NMtDS0=    0 NMtDT0=    0
 Petite list used in FoFCou.
 Harris En= -921.925741304510    
 JPrj=0 DoOrth=F DoCkMO=F.
 Initial guess orbital symmetries:
       Occupied  (A1G) (E1U) (E1U) (E2G) (E2G) (B2U) (B1U) (E2G)
                 (E2G) (E1U) (E1U) (A2G) (A1G) (E1U) (E1U) (E2G)
                 (E2G) (B1U) (A1G) (E1U) (E1U) (E2G) (E2G) (B1U)
                 (A1G) (E1U) (E1U) (E2G) (E2G) (A1G) (B2U) (B1U)
                 (E1U) (E1U) (E2G) (E2G) (E1U) (E1U) (E2G) (E2G)
                 (A1G) (A2G) (B1U) (B2U) (E1U) (E1U) (A1G) (E2G)
                 (E2G) (E1U) (E1U) (E2G) (E2G) (A1G) (E1U) (E1U)
                 (B2U) (E2G) (E2G) (A2U) (B2U) (A2G) (B1U) (E1U)
                 (E1U) (E1G) (E1G) (E2G) (E2G) (E2U) (E2U) (A2U)
                 (B1G) (B2G) (E1G) (E1G) (E2U) (E2U)
       Virtual   (E1G) (E1G) (E2U) (E2U) (A2U) (A1U) (B2G) (E1G)
                 (E1G) (A1G) (E1U) (E1U) (E2U) (E2U) (E2G) (E2G)
                 (B2U) (A1G) (B1U) (E1U) (E1U) (E2G) (E2G) (B2G)
                 (B1U) (A2G) (E2G) (E2G) (E1U) (E1U) (E1U) (E1U)
                 (E2G) (E2G) (A1G) (B2U) (E2G) (E2G) (E1U) (E1U)
                 (A2G) (B1U) (B1U) (E1U) (E1U) (A1G) (E2G) (E2G)
                 (A2G) (A2U) (B2U) (E1U) (E1U) (E1G) (E1G) (E2G)
                 (E2G) (E2U) (E2U) (A1G) (E1U) (E1U) (E1U) (E1U)
                 (E2G) (E2G) (A2U) (A1G) (B1U) (E2G) (E2G) (B2G)
                 (B1G) (B2U) (E2G) (E2G) (E1U) (E1U) (A1G) (E1G)
                 (E1G) (E2U) (E2U) (A2G) (B1U) (A2U) (E2U) (E2U)
                 (E1G) (E1G) (A1U) (B1U) (E2G) (E2G) (B2G) (E1U)
                 (E1U) (A2G) (E1G) (E1G) (A1G) (E1U) (E1U) (E2G)
                 (E2G) (B2U) (E2U) (E2U) (B1U) (E2G) (E2G) (E1U)
                 (E1U) (E2G) (E2G) (B2U) (A1G) (E1U) (E1U) (A2G)
                 (B2G) (E1U) (E1U) (B1U) (E2G) (E2G) (A2G) (E2G)
                 (E2G) (B2U) (E1U) (E1U) (A1G) (B1G) (A2U) (E1U)
                 (E1U) (E1G) (E1G) (E2U) (E2U) (E1U) (E1U) (B1G)
                 (A2G) (E2G) (E2G) (E1G) (E1G) (E2U) (E2U) (B1G)
                 (A1U) (B1U) (A2U) (E1G) (E1G) (E2U) (E2U) (A1G)
                 (B1U) (E2G) (E2G) (B2U) (E1U) (E1U) (E2G) (E2G)
                 (E1U) (E1U) (E2G) (E2G) (B2U) (A1G) (A1G) (A2G)
                 (B2G) (E2G) (E2G) (E1U) (E1U) (E2U) (E2U) (A2U)
                 (E1U) (E1U) (E1G) (E1G) (B2U) (A1G) (E2G) (E2G)
                 (E2G) (E2G) (E1U) (E1U) (E2U) (E2U) (B2G) (A1G)
                 (B1U) (B1U) (E1U) (E1U) (A2G) (B2U) (E2G) (E2G)
                 (E1U) (E1U) (E1G) (E1G) (B1U) (A1U) (E2G) (E2G)
                 (E1U) (E1U) (E2U) (E2U) (A1G) (B1G) (A2U) (E1G)
                 (E1G) (E2G) (E2G) (B2U) (E1G) (E1G) (E2U) (E2U)
                 (E2G) (E2G) (B2G) (E1U) (E1U) (A2G) (B1U) (A1U)
                 (E1U) (E1U) (E1G) (E1G) (A2U) (E2U) (E2U) (A2G)
                 (E2G) (E2G) (B1G) (B2U) (E2G) (E2G) (A1G) (E1G)
                 (E1G) (B1U) (B2G) (E1U) (E1U) (E1U) (E1U) (E2U)
                 (E2U) (A1U) (E2G) (E2G) (E2U) (E2U) (B1U) (E1G)
                 (E1G) (A1G) (A2G) (B2U) (E1U) (E1U) (B2G) (E1U)
                 (E1U) (A1U) (E2G) (E2G) (A2G) (E2G) (E2G) (E2G)
                 (E2G) (E1U) (E1U) (A1G) (B1U) (E1U) (E1U) (E2G)
                 (E2G) (A2G) (E1U) (E1U) (B1U) (A1G) (E2G) (E2G)
                 (B1U) (B2U) (E1U) (E1U) (E2G) (E2G) (A2G) (B1U)
                 (E2G) (E2G) (B1U) (E1U) (E1U) (A2G) (A1G) (E1U)
                 (E1U) (A1G) (E2G) (E2G) (B2U) (E1U) (E1U) (B1U)
                 (E2G) (E2G) (E1U) (E1U) (E2G) (E2G) (A1G) (A2G)
                 (B1U) (E1U) (E1U) (E2G) (E2G) (B1U)
 The electronic state of the initial guess is 1-A1G.
 Leave Link  401 at Wed Apr 20 15:07:02 2022, MaxMem=  2621440000 cpu:        41.9
 (Enter /mnt/opt/groups/app-gaussian//g09/l502.exe)
 Closed shell SCF:
 Using DIIS extrapolation, IDIIS=    10.
 Two-electron integrals replicated using symmetry.
 IVT=      799094 IEndB=      799094 NGot=  2621440000 MDV=  2621068727
 LenX=  2621068727 LenY=  2620891886
 Requested convergence on RMS density matrix=1.00D-08 within 500 cycles.
 Requested convergence on MAX density matrix=1.00D-06.
 Requested convergence on             energy=1.00D-06.
 Level shift goal  0.100 maximum shift  0.100.
 No special actions if energy rises.
 Dynamic level shift is on during FON iterations.

 Cycle   1  Pass 1  IDiag  1:
 FoFJK:  IHMeth= 1 ICntrl=       0 DoSepK=F KAlg= 0 I1Cent=   0 FoldK=F
 IRaf= 750000000 NMat=   1 IRICut=       1 DoRegI=T DoRafI=F ISym2E= 2.
 FoFCou: FMM=F IPFlag=           0 FMFlag=      100000 FMFlg1=           0
         NFxFlg=           0 DoJE=F BraDBF=F KetDBF=F FulRan=T
         wScrn=  0.000000 ICntrl=       0 IOpCl=  0 I1Cent=           0 NGrid=           0
         NMat0=    1 NMatS0=      1 NMatT0=    0 NMatD0=    1 NMtDS0=    0 NMtDT0=    0
 Integrals replicated using symmetry in FoFCou.
 E= -921.556679272389    
 DIIS: error= 4.00D-02 at cycle   1 NSaved=   1.
 NSaved= 1 IEnMin= 1 EnMin= -921.556679272389     IErMin= 1 ErrMin= 4.00D-02
 ErrMax= 4.00D-02  0.00D+00 EMaxC= 1.00D+00 BMatC= 3.56D-01 BMatP= 3.56D-01
 IDIUse=1 WtCom= 1.00D+00 WtEn= 0.00D+00
 Coeff-Com:  0.100D+01
 Coeff:      0.100D+01
 Gap=     0.149 Goal=     0.100 Shift=    0.000
 T= 1669. Gap= 0.146 NK=0 IS=   79 IE=  420 IFin=   78
          NO(<0.9)=   0  NV(>0.1)=   0     78.00e < EF      0.00e >EF  Err=0.0D+00
 GapD=    0.149 DampG=1.000 DampE=0.500 DampFc=0.5000 IDamp=-1.
 Damping current iteration by 5.00D-01
 RMSDP=5.74D-03 MaxDP=1.22D-01              OVMax= 1.35D-01

 Cycle   2  Pass 1  IDiag  1:
 E= -921.761329716917     Delta-E=       -0.204650444528 Rises=F Damp=T
 DIIS: error= 7.97D-03 at cycle   2 NSaved=   2.
 NSaved= 2 IEnMin= 2 EnMin= -921.761329716917     IErMin= 2 ErrMin= 7.97D-03
 ErrMax= 7.97D-03  0.00D+00 EMaxC= 1.00D+00 BMatC= 2.34D-02 BMatP= 3.56D-01
 IDIUse=1 WtCom= 1.00D+00 WtEn= 0.00D+00
 Coeff-Com: -0.131D+00 0.113D+01
 Coeff:     -0.131D+00 0.113D+01
 Gap=     0.149 Goal=     0.100 Shift=    0.000
 T= 1483. Gap= 0.149 NK=4 IS=   79 IE=   85 IFin=   78
          NO(<0.9)=   0  NV(>0.1)=   0     78.00e < EF      0.00e >EF  Err=0.0D+00
 GapD=    0.149 DampG=1.000 DampE=1.000 DampFc=1.0000 IDamp=-1.
 RMSDP=2.01D-03 MaxDP=6.94D-02 DE=-2.05D-01 OVMax= 7.60D-02

 Cycle   3  Pass 1  IDiag  1:
 E= -921.946407043439     Delta-E=       -0.185077326521 Rises=F Damp=F
 DIIS: error= 2.56D-03 at cycle   3 NSaved=   3.
 NSaved= 3 IEnMin= 3 EnMin= -921.946407043439     IErMin= 3 ErrMin= 2.56D-03
 ErrMax= 2.56D-03  0.00D+00 EMaxC= 1.00D+00 BMatC= 4.97D-03 BMatP= 2.34D-02
 IDIUse=1 WtCom= 1.00D+00 WtEn= 0.00D+00
 Coeff-Com: -0.867D-01 0.350D+00 0.737D+00
 Coeff:     -0.867D-01 0.350D+00 0.737D+00
 Gap=     0.148 Goal=     0.100 Shift=    0.000
 T= 1150. Gap= 0.148 NK=4 IS=   79 IE=   85 IFin=   78
          NO(<0.9)=   0  NV(>0.1)=   0     78.00e < EF      0.00e >EF  Err=0.0D+00
 GapD=    0.148 DampG=1.000 DampE=1.000 DampFc=1.0000 IDamp=-1.
 RMSDP=3.94D-04 MaxDP=1.01D-02 DE=-1.85D-01 OVMax= 2.77D-02

 Cycle   4  Pass 1  IDiag  1:
 E= -921.948080542262     Delta-E=       -0.001673498823 Rises=F Damp=F
 DIIS: error= 3.05D-03 at cycle   4 NSaved=   4.
 NSaved= 4 IEnMin= 4 EnMin= -921.948080542262     IErMin= 3 ErrMin= 2.56D-03
 ErrMax= 3.05D-03  0.00D+00 EMaxC= 1.00D+00 BMatC= 3.05D-03 BMatP= 4.97D-03
 IDIUse=1 WtCom= 1.00D+00 WtEn= 0.00D+00
 Coeff-Com: -0.466D-01 0.147D+00 0.482D+00 0.418D+00
 Coeff:     -0.466D-01 0.147D+00 0.482D+00 0.418D+00
 Gap=     0.148 Goal=     0.100 Shift=    0.000
 T=  361. Gap= 0.148 NK=4 IS=   79 IE=   85 IFin=   78
          NO(<0.9)=   0  NV(>0.1)=   0     78.00e < EF      0.00e >EF  Err=0.0D+00
 GapD=    0.148 DampG=1.000 DampE=1.000 DampFc=1.0000 IDamp=-1.
 RMSDP=2.01D-04 MaxDP=6.26D-03 DE=-1.67D-03 OVMax= 1.97D-02

 Cycle   5  Pass 1  IDiag  1:
 E= -921.951291438201     Delta-E=       -0.003210895939 Rises=F Damp=F
 DIIS: error= 7.80D-04 at cycle   5 NSaved=   5.
 NSaved= 5 IEnMin= 5 EnMin= -921.951291438201     IErMin= 5 ErrMin= 7.80D-04
 ErrMax= 7.80D-04  0.00D+00 EMaxC= 1.00D+00 BMatC= 1.63D-04 BMatP= 3.05D-03
 IDIUse=1 WtCom= 1.00D+00 WtEn= 0.00D+00
 Coeff-Com: -0.114D-01 0.261D-01 0.131D+00 0.225D+00 0.630D+00
 Coeff:     -0.114D-01 0.261D-01 0.131D+00 0.225D+00 0.630D+00
 Gap=     0.148 Goal=     0.100 Shift=    0.000
 RMSDP=5.83D-05 MaxDP=1.43D-03 DE=-3.21D-03 OVMax= 4.07D-03

 Cycle   6  Pass 1  IDiag  1:
 E= -921.951474253987     Delta-E=       -0.000182815786 Rises=F Damp=F
 DIIS: error= 1.69D-04 at cycle   6 NSaved=   6.
 NSaved= 6 IEnMin= 6 EnMin= -921.951474253987     IErMin= 6 ErrMin= 1.69D-04
 ErrMax= 1.69D-04  0.00D+00 EMaxC= 1.00D+00 BMatC= 1.17D-05 BMatP= 1.63D-04
 IDIUse=1 WtCom= 1.00D+00 WtEn= 0.00D+00
 Coeff-Com: -0.462D-02 0.860D-02 0.565D-01 0.113D+00 0.359D+00 0.467D+00
 Coeff:     -0.462D-02 0.860D-02 0.565D-01 0.113D+00 0.359D+00 0.467D+00
 Gap=     0.148 Goal=     0.100 Shift=    0.000
 RMSDP=9.43D-06 MaxDP=3.30D-04 DE=-1.83D-04 OVMax= 6.81D-04

 Cycle   7  Pass 1  IDiag  1:
 E= -921.951485404697     Delta-E=       -0.000011150710 Rises=F Damp=F
 DIIS: error= 1.56D-05 at cycle   7 NSaved=   7.
 NSaved= 7 IEnMin= 7 EnMin= -921.951485404697     IErMin= 7 ErrMin= 1.56D-05
 ErrMax= 1.56D-05  0.00D+00 EMaxC= 1.00D+00 BMatC= 9.91D-08 BMatP= 1.17D-05
 IDIUse=1 WtCom= 1.00D+00 WtEn= 0.00D+00
 Coeff-Com: -0.654D-03 0.904D-03 0.827D-02 0.189D-01 0.624D-01 0.131D+00
 Coeff-Com:  0.780D+00
 Coeff:     -0.654D-03 0.904D-03 0.827D-02 0.189D-01 0.624D-01 0.131D+00
 Coeff:      0.780D+00
 Gap=     0.148 Goal=     0.100 Shift=    0.000
 RMSDP=1.54D-06 MaxDP=2.44D-05 DE=-1.12D-05 OVMax= 5.84D-05

 Cycle   8  Pass 1  IDiag  1:
 E= -921.951485504369     Delta-E=       -0.000000099672 Rises=F Damp=F
 DIIS: error= 3.80D-06 at cycle   8 NSaved=   8.
 NSaved= 8 IEnMin= 8 EnMin= -921.951485504369     IErMin= 8 ErrMin= 3.80D-06
 ErrMax= 3.80D-06  0.00D+00 EMaxC= 1.00D+00 BMatC= 2.97D-09 BMatP= 9.91D-08
 IDIUse=1 WtCom= 1.00D+00 WtEn= 0.00D+00
 Coeff-Com:  0.175D-04-0.115D-03-0.328D-03-0.247D-03 0.689D-03 0.903D-02
 Coeff-Com:  0.177D+00 0.814D+00
 Coeff:      0.175D-04-0.115D-03-0.328D-03-0.247D-03 0.689D-03 0.903D-02
 Coeff:      0.177D+00 0.814D+00
 Gap=     0.148 Goal=     0.100 Shift=    0.000
 RMSDP=3.01D-07 MaxDP=6.37D-06 DE=-9.97D-08 OVMax= 1.60D-05

 Cycle   9  Pass 1  IDiag  1:
 E= -921.951485507472     Delta-E=       -0.000000003103 Rises=F Damp=F
 DIIS: error= 3.30D-07 at cycle   9 NSaved=   9.
 NSaved= 9 IEnMin= 9 EnMin= -921.951485507472     IErMin= 9 ErrMin= 3.30D-07
 ErrMax= 3.30D-07  0.00D+00 EMaxC= 1.00D+00 BMatC= 5.62D-11 BMatP= 2.97D-09
 IDIUse=1 WtCom= 1.00D+00 WtEn= 0.00D+00
 Coeff-Com:  0.119D-04-0.267D-04-0.217D-03-0.431D-03-0.944D-03-0.191D-02
 Coeff-Com:  0.681D-02 0.129D+00 0.868D+00
 Coeff:      0.119D-04-0.267D-04-0.217D-03-0.431D-03-0.944D-03-0.191D-02
 Coeff:      0.681D-02 0.129D+00 0.868D+00
 Gap=     0.148 Goal=     0.100 Shift=    0.000
 RMSDP=4.51D-08 MaxDP=9.73D-07 DE=-3.10D-09 OVMax= 3.24D-06

 Cycle  10  Pass 1  IDiag  1:
 E= -921.951485507517     Delta-E=       -0.000000000045 Rises=F Damp=F
 DIIS: error= 5.88D-08 at cycle  10 NSaved=  10.
 NSaved=10 IEnMin=10 EnMin= -921.951485507517     IErMin=10 ErrMin= 5.88D-08
 ErrMax= 5.88D-08  0.00D+00 EMaxC= 1.00D+00 BMatC= 8.16D-13 BMatP= 5.62D-11
 IDIUse=1 WtCom= 1.00D+00 WtEn= 0.00D+00
 Coeff-Com: -0.208D-06 0.129D-05 0.107D-05 0.114D-04-0.123D-04-0.672D-04
 Coeff-Com: -0.222D-02-0.372D-02-0.909D-02 0.102D+01
 Coeff:     -0.208D-06 0.129D-05 0.107D-05 0.114D-04-0.123D-04-0.672D-04
 Coeff:     -0.222D-02-0.372D-02-0.909D-02 0.102D+01
 Gap=     0.148 Goal=     0.100 Shift=    0.000
 RMSDP=5.26D-09 MaxDP=1.13D-07 DE=-4.50D-11 OVMax= 7.16D-07

 SCF Done:  E(RB3LYP) =  -921.951485508     A.U. after   10 cycles
            NFock= 10  Conv=0.53D-08     -V/T= 2.0097
 KE= 9.130739179932D+02 PE=-5.795400429379D+03 EE= 2.130134843438D+03
 Leave Link  502 at Wed Apr 20 15:08:05 2022, MaxMem=  2621440000 cpu:      1253.0
 (Enter /mnt/opt/groups/app-gaussian//g09/l601.exe)
 Copying SCF densities to generalized density rwf, IOpCl= 0 IROHF=0.

 **********************************************************************

            Population analysis using the SCF density.

 **********************************************************************

 Orbital symmetries:
       Occupied  (A1G) (E1U) (E1U) (E2G) (E2G) (B1U) (A1G) (E1U)
                 (E1U) (E2G) (E2G) (B1U) (B2U) (E2G) (E2G) (E1U)
                 (E1U) (A1G) (A2G) (E1U) (E1U) (E2G) (E2G) (B1U)
                 (A1G) (E1U) (E1U) (E2G) (E2G) (A1G) (B2U) (B1U)
                 (E1U) (E1U) (E2G) (E2G) (E2G) (E2G) (E1U) (E1U)
                 (A1G) (A2G) (B1U) (E1U) (E1U) (B2U) (A1G) (E2G)
                 (E2G) (E1U) (E1U) (E2G) (E2G) (A1G) (A2U) (E1U)
                 (E1U) (B2U) (E2G) (E2G) (E1G) (E1G) (B1U) (A2G)
                 (E1U) (E1U) (B2U) (E2U) (E2U) (E2G) (E2G) (A2U)
                 (B1G) (B2G) (E1G) (E1G) (E2U) (E2U)
       Virtual   (E1G) (E1G) (E2U) (E2U) (A2U) (A1U) (B2G) (A1G)
                 (E1G) (E1G) (E1U) (E1U) (E2G) (E2G) (B2U) (B1U)
                 (E2G) (E2G) (E2U) (E2U) (E1U) (E1U) (A2G) (A1G)
                 (B1U) (E1U) (E1U) (E2G) (E2G) (B2G) (E1U) (E1U)
                 (E2G) (E2G) (A1G) (E2G) (E2G) (B2U) (E1U) (E1U)
                 (A2G) (B1U) (B1U) (A1G) (E1U) (E1U) (A2U) (E2G)
                 (E2G) (E1G) (E1G) (B2U) (A2G) (A1G) (E2U) (E2U)
                 (E1U) (E1U) (E2G) (E2G) (A2U) (E1U) (E1U) (B2G)
                 (E2G) (E2G) (B1G) (A1G) (E1U) (E1U) (E2G) (E2G)
                 (B1U) (B2U) (E1U) (E1U) (A1G) (E1G) (E1G) (E2G)
                 (E2G) (E2U) (E2U) (A2U) (B1U) (A2G) (E2U) (E2U)
                 (E1G) (E1G) (A1U) (B2G) (E2G) (E2G) (E1U) (E1U)
                 (E1G) (E1G) (B1U) (A1G) (A2G) (E1U) (E1U) (E2G)
                 (E2G) (B2U) (E2U) (E2U) (B1U) (E2G) (E2G) (E2G)
                 (E2G) (E1U) (E1U) (B2U) (E1U) (E1U) (A2G) (B2G)
                 (A1G) (E1U) (E1U) (B1U) (E2G) (E2G) (A2G) (E2G)
                 (E2G) (E1U) (E1U) (A1G) (B2U) (B1G) (A2U) (E1U)
                 (E1U) (E1G) (E1G) (E2U) (E2U) (E1U) (E1U) (E2G)
                 (E2G) (B1G) (A2G) (B1U) (E1G) (E1G) (E2U) (E2U)
                 (B1G) (A1U) (A2U) (E1G) (E1G) (E2U) (E2U) (A1G)
                 (B1U) (E2G) (E2G) (B2U) (E1U) (E1U) (E2G) (E2G)
                 (E1U) (E1U) (E2G) (E2G) (A1G) (A2G) (B2U) (A1G)
                 (B2G) (E2G) (E2G) (E1U) (E1U) (E2U) (E2U) (A2U)
                 (E1U) (E1U) (E1G) (E1G) (B2U) (A1G) (E2G) (E2G)
                 (E2G) (E2G) (E1U) (E1U) (E2U) (E2U) (B2G) (B1U)
                 (B1U) (A1G) (E1U) (E1U) (A2G) (B2U) (E2G) (E2G)
                 (E1G) (E1G) (E1U) (E1U) (B1U) (A1U) (E2G) (E2G)
                 (E1U) (E1U) (E2U) (E2U) (A1G) (B1G) (A2U) (E1G)
                 (E1G) (E2G) (E2G) (B2U) (E1G) (E1G) (E2U) (E2U)
                 (E2G) (E2G) (E1U) (E1U) (B2G) (A2G) (B1U) (E1G)
                 (E1G) (E1U) (E1U) (A1U) (A2U) (E2U) (E2U) (A2G)
                 (E2G) (E2G) (B1G) (B2U) (A1G) (E2G) (E2G) (B1U)
                 (E1G) (E1G) (B2G) (E1U) (E1U) (E1U) (E1U) (A1U)
                 (E2U) (E2U) (E2G) (E2G) (E2U) (E2U) (B1U) (E1G)
                 (E1G) (A1G) (A2G) (E1U) (E1U) (B2U) (B2G) (A1U)
                 (E1U) (E1U) (E2G) (E2G) (A2G) (E2G) (E2G) (E2G)
                 (E2G) (E1U) (E1U) (A1G) (B1U) (E2G) (E2G) (A2G)
                 (E1U) (E1U) (E1U) (E1U) (B1U) (A1G) (B1U) (E2G)
                 (E2G) (B2U) (E1U) (E1U) (E2G) (E2G) (A2G) (B1U)
                 (E2G) (E2G) (B1U) (E1U) (E1U) (A2G) (A1G) (E1U)
                 (E1U) (E2G) (E2G) (A1G) (B2U) (E1U) (E1U) (B1U)
                 (E2G) (E2G) (E1U) (E1U) (E2G) (E2G) (A1G) (A2G)
                 (B1U) (E1U) (E1U) (E2G) (E2G) (B1U)
 The electronic state is 1-A1G.
 Alpha  occ. eigenvalues --  -10.19930 -10.19921 -10.19921 -10.19913 -10.19913
 Alpha  occ. eigenvalues --  -10.19912 -10.19884 -10.19872 -10.19872 -10.19836
 Alpha  occ. eigenvalues --  -10.19836 -10.19817 -10.19278 -10.19278 -10.19278
 Alpha  occ. eigenvalues --  -10.19277 -10.19277 -10.19276 -10.19213 -10.19212
 Alpha  occ. eigenvalues --  -10.19212 -10.19211 -10.19211 -10.19211  -0.90196
 Alpha  occ. eigenvalues --   -0.86565  -0.86565  -0.81904  -0.81904  -0.80264
 Alpha  occ. eigenvalues --   -0.77184  -0.75760  -0.74049  -0.74049  -0.70881
 Alpha  occ. eigenvalues --   -0.70881  -0.63151  -0.63151  -0.62883  -0.62883
 Alpha  occ. eigenvalues --   -0.62057  -0.56075  -0.55244  -0.53602  -0.53602
 Alpha  occ. eigenvalues --   -0.53134  -0.51034  -0.47152  -0.47152  -0.45480
 Alpha  occ. eigenvalues --   -0.45480  -0.45301  -0.45301  -0.42424  -0.42229
 Alpha  occ. eigenvalues --   -0.41759  -0.41759  -0.41389  -0.39847  -0.39847
 Alpha  occ. eigenvalues --   -0.38017  -0.38017  -0.37206  -0.37182  -0.35695
 Alpha  occ. eigenvalues --   -0.35695  -0.35639  -0.32644  -0.32644  -0.31353
 Alpha  occ. eigenvalues --   -0.31353  -0.31115  -0.26646  -0.26394  -0.24755
 Alpha  occ. eigenvalues --   -0.24755  -0.20066  -0.20066
 Alpha virt. eigenvalues --   -0.05238  -0.05238  -0.01129  -0.01129   0.00881
 Alpha virt. eigenvalues --    0.02153   0.06844   0.09407   0.09583   0.09583
 Alpha virt. eigenvalues --    0.10785   0.10785   0.12593   0.12593   0.14725
 Alpha virt. eigenvalues --    0.14875   0.16560   0.16560   0.18345   0.18345
 Alpha virt. eigenvalues --    0.18652   0.18652   0.20961   0.21121   0.25327
 Alpha virt. eigenvalues --    0.25498   0.25498   0.27203   0.27203   0.27390
 Alpha virt. eigenvalues --    0.28609   0.28609   0.28963   0.28963   0.30430
 Alpha virt. eigenvalues --    0.33553   0.33553   0.34584   0.36098   0.36098
 Alpha virt. eigenvalues --    0.41748   0.43713   0.45345   0.45561   0.46726
 Alpha virt. eigenvalues --    0.46726   0.49693   0.49928   0.49928   0.51864
 Alpha virt. eigenvalues --    0.51864   0.52066   0.52245   0.53657   0.54673
 Alpha virt. eigenvalues --    0.54673   0.55419   0.55419   0.55991   0.55991
 Alpha virt. eigenvalues --    0.56680   0.56835   0.56835   0.58528   0.58677
 Alpha virt. eigenvalues --    0.58677   0.58824   0.59059   0.59521   0.59521
 Alpha virt. eigenvalues --    0.59622   0.59622   0.60128   0.60287   0.61949
 Alpha virt. eigenvalues --    0.61949   0.61961   0.62961   0.62961   0.63701
 Alpha virt. eigenvalues --    0.63701   0.63705   0.63705   0.68480   0.68664
 Alpha virt. eigenvalues --    0.69416   0.70770   0.70770   0.71618   0.71618
 Alpha virt. eigenvalues --    0.76393   0.78325   0.79762   0.79762   0.80968
 Alpha virt. eigenvalues --    0.80968   0.81245   0.81245   0.81592   0.83428
 Alpha virt. eigenvalues --    0.83618   0.83885   0.83885   0.84631   0.84631
 Alpha virt. eigenvalues --    0.84643   0.88342   0.88342   0.90874   0.93467
 Alpha virt. eigenvalues --    0.93467   0.94096   0.94096   0.95181   0.95181
 Alpha virt. eigenvalues --    0.96067   0.98893   0.98893   1.00659   1.01310
 Alpha virt. eigenvalues --    1.01532   1.02001   1.02001   1.02746   1.04911
 Alpha virt. eigenvalues --    1.04911   1.10484   1.14676   1.14676   1.15857
 Alpha virt. eigenvalues --    1.15857   1.16005   1.16085   1.20061   1.20950
 Alpha virt. eigenvalues --    1.22253   1.22253   1.25019   1.25019   1.26374
 Alpha virt. eigenvalues --    1.26374   1.26539   1.26539   1.29878   1.29878
 Alpha virt. eigenvalues --    1.30443   1.31947   1.35156   1.35277   1.35277
 Alpha virt. eigenvalues --    1.35449   1.35449   1.37191   1.37493   1.39651
 Alpha virt. eigenvalues --    1.41268   1.41268   1.41526   1.41526   1.43002
 Alpha virt. eigenvalues --    1.43583   1.46863   1.46863   1.49062   1.52104
 Alpha virt. eigenvalues --    1.52104   1.52298   1.52298   1.61190   1.61190
 Alpha virt. eigenvalues --    1.64083   1.64083   1.68861   1.69474   1.69895
 Alpha virt. eigenvalues --    1.70556   1.72561   1.75843   1.75843   1.76741
 Alpha virt. eigenvalues --    1.76741   1.77052   1.77052   1.79846   1.81731
 Alpha virt. eigenvalues --    1.81731   1.82572   1.82572   1.85423   1.85784
 Alpha virt. eigenvalues --    1.88391   1.88391   1.90096   1.90096   1.90242
 Alpha virt. eigenvalues --    1.90242   1.90276   1.90276   1.90342   1.91568
 Alpha virt. eigenvalues --    1.92135   1.92799   1.93973   1.93973   1.95215
 Alpha virt. eigenvalues --    1.98483   1.99062   1.99062   2.02252   2.02252
 Alpha virt. eigenvalues --    2.02675   2.02675   2.02861   2.04334   2.08993
 Alpha virt. eigenvalues --    2.08993   2.17787   2.17787   2.17846   2.17846
 Alpha virt. eigenvalues --    2.19698   2.21571   2.22584   2.22948   2.22948
 Alpha virt. eigenvalues --    2.23947   2.23947   2.25651   2.26314   2.26314
 Alpha virt. eigenvalues --    2.28521   2.28521   2.30322   2.30322   2.32354
 Alpha virt. eigenvalues --    2.32354   2.32569   2.33193   2.38779   2.39459
 Alpha virt. eigenvalues --    2.39459   2.39830   2.39830   2.40851   2.41081
 Alpha virt. eigenvalues --    2.42531   2.42531   2.42617   2.44390   2.44390
 Alpha virt. eigenvalues --    2.47459   2.50567   2.53054   2.53587   2.53587
 Alpha virt. eigenvalues --    2.54239   2.55232   2.55232   2.56654   2.57260
 Alpha virt. eigenvalues --    2.57260   2.59008   2.59008   2.60008   2.60062
 Alpha virt. eigenvalues --    2.60062   2.62822   2.62822   2.67679   2.67679
 Alpha virt. eigenvalues --    2.68455   2.69695   2.69695   2.71115   2.71952
 Alpha virt. eigenvalues --    2.74361   2.74362   2.74458   2.76298   2.77140
 Alpha virt. eigenvalues --    2.77940   2.77940   2.79646   2.79646   2.84879
 Alpha virt. eigenvalues --    2.86745   2.86745   2.98524   2.98524   2.98923
 Alpha virt. eigenvalues --    2.98923   3.00758   3.01813   3.15575   3.15575
 Alpha virt. eigenvalues --    3.16357   3.16705   3.16705   3.19527   3.19527
 Alpha virt. eigenvalues --    3.19585   3.26927   3.26972   3.27847   3.27847
 Alpha virt. eigenvalues --    3.30856   3.31568   3.31568   3.33705   3.33705
 Alpha virt. eigenvalues --    3.35811   3.48298   3.66766   3.66766   3.71522
 Alpha virt. eigenvalues --    3.73861   3.73861   3.86697   4.08301   4.10530
 Alpha virt. eigenvalues --    4.10530   4.12617   4.12617   4.12765   4.16548
 Alpha virt. eigenvalues --    4.17394   4.17394   4.18101   4.19212   4.19212
 Alpha virt. eigenvalues --    4.31500   4.31500   4.38954   4.38954   4.43157
 Alpha virt. eigenvalues --    4.43195   4.55594   4.60519   4.60519   4.83149
 Alpha virt. eigenvalues --    4.83149   5.07231
          Condensed to atoms (all electrons):
               1          2          3          4          5          6
     1  C    5.102297   0.416339   0.008282  -0.079907   0.007912   0.434191
     2  C    0.416339   4.850603   0.440280  -0.056482  -0.044706   0.007912
     3  C    0.008282   0.440280   5.381361   0.230798  -0.056484  -0.079907
     4  C   -0.079907  -0.056482   0.230798   5.381367   0.440287   0.008280
     5  C    0.007912  -0.044706  -0.056484   0.440287   4.850599   0.416335
     6  C    0.434191   0.007912  -0.079907   0.008280   0.416335   5.102305
     7  C    0.017074  -0.056482   0.230798  -0.008074   0.014841  -0.002221
     8  C   -0.002221   0.014842  -0.008073   0.230785  -0.056482   0.017074
     9  C    0.000006  -0.001083  -0.093939  -0.008073   0.014842  -0.000132
    10  C   -0.000132   0.014842  -0.008073  -0.093939  -0.001083   0.000006
    11  C    0.000000  -0.000005  -0.001083   0.014842  -0.000097  -0.000001
    12  C    0.000000   0.000000   0.000006  -0.002221   0.000066   0.000001
    13  C    0.000001  -0.000001  -0.000132   0.017074  -0.000343  -0.000011
    14  C    0.000066  -0.000097   0.014842  -0.056482  -0.044706  -0.000343
    15  C   -0.000442   0.000066  -0.002221  -0.079907   0.007912   0.008636
    16  C    0.008636  -0.000343   0.017074   0.008282   0.416338  -0.094775
    17  H    0.000164   0.000022  -0.000281   0.002986  -0.034356  -0.006827
    18  H    0.000003   0.000000   0.000030   0.001604   0.001759  -0.000219
    19  H    0.359036  -0.034357   0.002986   0.001604   0.001759  -0.034336
    20  H   -0.034336   0.001759   0.001604   0.002986  -0.034357   0.359036
    21  H    0.000000   0.000000  -0.000001   0.000030   0.000000   0.000000
    22  H    0.000000   0.000000   0.000002  -0.000281   0.000022   0.000000
    23  C   -0.094775   0.416339   0.008282   0.017074  -0.000343   0.008636
    24  C    0.008636   0.007912  -0.079907  -0.002221   0.000066  -0.000442
    25  C   -0.000343  -0.044706  -0.056484   0.014841  -0.000097   0.000066
    26  H   -0.006827  -0.034357   0.002986  -0.000281   0.000022   0.000164
    27  H   -0.000219   0.001759   0.001604   0.000030   0.000000   0.000003
    28  C   -0.000011  -0.000343   0.017074  -0.000132  -0.000001   0.000001
    29  C    0.000001   0.000066  -0.002221   0.000006   0.000000   0.000000
    30  C   -0.000001  -0.000097   0.014842  -0.001083  -0.000005   0.000000
    31  H    0.000000   0.000022  -0.000281   0.000002   0.000000   0.000000
    32  H    0.000000   0.000000   0.000030  -0.000001   0.000000   0.000000
    33  C    0.000000   0.000000   0.000006  -0.000132  -0.000001   0.000000
    34  H    0.000000   0.000000  -0.000001   0.000002   0.000000   0.000000
    35  C    0.000000  -0.000001  -0.000132   0.000006   0.000000   0.000000
    36  H    0.000000   0.000000   0.000002  -0.000001   0.000000   0.000000
               7          8          9         10         11         12
     1  C    0.017074  -0.002221   0.000006  -0.000132   0.000000   0.000000
     2  C   -0.056482   0.014842  -0.001083   0.014842  -0.000005   0.000000
     3  C    0.230798  -0.008073  -0.093939  -0.008073  -0.001083   0.000006
     4  C   -0.008074   0.230785  -0.008073  -0.093939   0.014842  -0.002221
     5  C    0.014841  -0.056482   0.014842  -0.001083  -0.000097   0.000066
     6  C   -0.002221   0.017074  -0.000132   0.000006  -0.000001   0.000001
     7  C    5.381367  -0.093939  -0.008073   0.230785   0.014842  -0.000132
     8  C   -0.093939   5.381367   0.230798  -0.008074  -0.056482  -0.079907
     9  C   -0.008073   0.230798   5.381361   0.230798   0.440280   0.008282
    10  C    0.230785  -0.008074   0.230798   5.381367  -0.056482   0.017074
    11  C    0.014842  -0.056482   0.440280  -0.056482   4.850603   0.416339
    12  C   -0.000132  -0.079907   0.008282   0.017074   0.416339   5.102297
    13  C    0.000006   0.008280  -0.079907  -0.002221   0.007912   0.434191
    14  C   -0.001083   0.440287  -0.056484   0.014841  -0.044706   0.007912
    15  C    0.000006   0.008282   0.017074  -0.000132  -0.000343   0.008636
    16  C   -0.000132  -0.079907  -0.002221   0.000006   0.000066  -0.000442
    17  H    0.000002   0.001604   0.000030  -0.000001   0.000000   0.000003
    18  H   -0.000001   0.002986  -0.000281   0.000002   0.000022   0.000164
    19  H   -0.000281   0.000030  -0.000001   0.000002   0.000000   0.000000
    20  H    0.000030  -0.000281   0.000002  -0.000001   0.000000   0.000000
    21  H    0.000002   0.001604   0.002986  -0.000281  -0.034357   0.359036
    22  H   -0.000001   0.002986   0.001604   0.000030   0.001759  -0.034336
    23  C   -0.079907  -0.000132   0.000006  -0.002221   0.000000   0.000000
    24  C    0.008280   0.000006  -0.000132   0.017074  -0.000001   0.000000
    25  C    0.440287  -0.001083   0.014842  -0.056482  -0.000097  -0.000001
    26  H    0.001604   0.000002  -0.000001   0.000030   0.000000   0.000000
    27  H    0.002986  -0.000001   0.000002  -0.000281   0.000000   0.000000
    28  C    0.008282   0.000006  -0.002221  -0.079907   0.000066   0.000001
    29  C   -0.079907  -0.000132   0.017074   0.008282  -0.000343  -0.000011
    30  C   -0.056482   0.014841  -0.056484   0.440287  -0.044706  -0.000343
    31  H    0.002986  -0.000001   0.000030   0.001604   0.000000   0.000000
    32  H    0.001604   0.000002  -0.000281   0.002986   0.000022   0.000000
    33  C   -0.002221   0.017074   0.008282  -0.079907   0.416339  -0.094775
    34  H    0.000030  -0.000281   0.002986   0.001604  -0.034357  -0.006827
    35  C    0.017074  -0.002221  -0.079907   0.008280   0.007912   0.008636
    36  H   -0.000281   0.000030   0.001604   0.002986   0.001759  -0.000219
              13         14         15         16         17         18
     1  C    0.000001   0.000066  -0.000442   0.008636   0.000164   0.000003
     2  C   -0.000001  -0.000097   0.000066  -0.000343   0.000022   0.000000
     3  C   -0.000132   0.014842  -0.002221   0.017074  -0.000281   0.000030
     4  C    0.017074  -0.056482  -0.079907   0.008282   0.002986   0.001604
     5  C   -0.000343  -0.044706   0.007912   0.416338  -0.034356   0.001759
     6  C   -0.000011  -0.000343   0.008636  -0.094775  -0.006827  -0.000219
     7  C    0.000006  -0.001083   0.000006  -0.000132   0.000002  -0.000001
     8  C    0.008280   0.440287   0.008282  -0.079907   0.001604   0.002986
     9  C   -0.079907  -0.056484   0.017074  -0.002221   0.000030  -0.000281
    10  C   -0.002221   0.014841  -0.000132   0.000006  -0.000001   0.000002
    11  C    0.007912  -0.044706  -0.000343   0.000066   0.000000   0.000022
    12  C    0.434191   0.007912   0.008636  -0.000442   0.000003   0.000164
    13  C    5.102305   0.416335  -0.094775   0.008636  -0.000219  -0.006827
    14  C    0.416335   4.850599   0.416338   0.007912   0.001759  -0.034356
    15  C   -0.094775   0.416338   5.102300   0.434192  -0.034336   0.359036
    16  C    0.008636   0.007912   0.434192   5.102300   0.359036  -0.034336
    17  H   -0.000219   0.001759  -0.034336   0.359036   0.624023  -0.004927
    18  H   -0.006827  -0.034356   0.359036  -0.034336  -0.004927   0.624023
    19  H    0.000000   0.000000   0.000003  -0.000219  -0.000011   0.000000
    20  H    0.000000   0.000022   0.000164  -0.006827   0.006225  -0.000011
    21  H   -0.034336   0.001759  -0.000219   0.000003   0.000000  -0.000011
    22  H    0.359036  -0.034357  -0.006827   0.000164  -0.000011   0.006225
    23  C    0.000000  -0.000001   0.000001  -0.000011   0.000000   0.000000
    24  C    0.000000   0.000000   0.000000   0.000001   0.000000   0.000000
    25  C    0.000000  -0.000005   0.000000  -0.000001   0.000000   0.000000
    26  H    0.000000   0.000000   0.000000   0.000000   0.000000   0.000000
    27  H    0.000000   0.000000   0.000000   0.000000   0.000000   0.000000
    28  C    0.000000   0.000000   0.000000   0.000000   0.000000   0.000000
    29  C    0.000001  -0.000001   0.000000   0.000000   0.000000   0.000000
    30  C    0.000066  -0.000097  -0.000001   0.000000   0.000000   0.000000
    31  H    0.000000   0.000000   0.000000   0.000000   0.000000   0.000000
    32  H    0.000000   0.000000   0.000000   0.000000   0.000000   0.000000
    33  C    0.008636  -0.000343  -0.000011   0.000001   0.000000   0.000000
    34  H    0.000164   0.000022   0.000000   0.000000   0.000000   0.000000
    35  C   -0.000442   0.000066   0.000001   0.000000   0.000000   0.000000
    36  H    0.000003   0.000000   0.000000   0.000000   0.000000   0.000000
              19         20         21         22         23         24
     1  C    0.359036  -0.034336   0.000000   0.000000  -0.094775   0.008636
     2  C   -0.034357   0.001759   0.000000   0.000000   0.416339   0.007912
     3  C    0.002986   0.001604  -0.000001   0.000002   0.008282  -0.079907
     4  C    0.001604   0.002986   0.000030  -0.000281   0.017074  -0.002221
     5  C    0.001759  -0.034357   0.000000   0.000022  -0.000343   0.000066
     6  C   -0.034336   0.359036   0.000000   0.000000   0.008636  -0.000442
     7  C   -0.000281   0.000030   0.000002  -0.000001  -0.079907   0.008280
     8  C    0.000030  -0.000281   0.001604   0.002986  -0.000132   0.000006
     9  C   -0.000001   0.000002   0.002986   0.001604   0.000006  -0.000132
    10  C    0.000002  -0.000001  -0.000281   0.000030  -0.002221   0.017074
    11  C    0.000000   0.000000  -0.034357   0.001759   0.000000  -0.000001
    12  C    0.000000   0.000000   0.359036  -0.034336   0.000000   0.000000
    13  C    0.000000   0.000000  -0.034336   0.359036   0.000000   0.000000
    14  C    0.000000   0.000022   0.001759  -0.034357  -0.000001   0.000000
    15  C    0.000003   0.000164  -0.000219  -0.006827   0.000001   0.000000
    16  C   -0.000219  -0.006827   0.000003   0.000164  -0.000011   0.000001
    17  H   -0.000011   0.006225   0.000000  -0.000011   0.000000   0.000000
    18  H    0.000000  -0.000011  -0.000011   0.006225   0.000000   0.000000
    19  H    0.624024  -0.004927   0.000000   0.000000  -0.006827   0.000164
    20  H   -0.004927   0.624023   0.000000   0.000000  -0.000219   0.000003
    21  H    0.000000   0.000000   0.624024  -0.004927   0.000000   0.000000
    22  H    0.000000   0.000000  -0.004927   0.624023   0.000000   0.000000
    23  C   -0.006827  -0.000219   0.000000   0.000000   5.102297   0.434191
    24  C    0.000164   0.000003   0.000000   0.000000   0.434191   5.102305
    25  C    0.000022   0.000000   0.000000   0.000000   0.007912   0.416335
    26  H    0.006225  -0.000011   0.000000   0.000000   0.359036  -0.034336
    27  H   -0.000011   0.000000   0.000000   0.000000  -0.034336   0.359036
    28  C    0.000000   0.000000   0.000000   0.000000   0.008636  -0.094775
    29  C    0.000000   0.000000   0.000000   0.000000  -0.000442   0.008636
    30  C    0.000000   0.000000   0.000022   0.000000   0.000066  -0.000343
    31  H    0.000000   0.000000   0.000000   0.000000   0.000164  -0.006827
    32  H    0.000000   0.000000   0.000000   0.000000   0.000003  -0.000219
    33  C    0.000000   0.000000  -0.006827  -0.000219   0.000000   0.000001
    34  H    0.000000   0.000000   0.006225  -0.000011   0.000000   0.000000
    35  C    0.000000   0.000000   0.000164   0.000003   0.000001  -0.000011
    36  H    0.000000   0.000000  -0.000011   0.000000   0.000000   0.000000
              25         26         27         28         29         30
     1  C   -0.000343  -0.006827  -0.000219  -0.000011   0.000001  -0.000001
     2  C   -0.044706  -0.034357   0.001759  -0.000343   0.000066  -0.000097
     3  C   -0.056484   0.002986   0.001604   0.017074  -0.002221   0.014842
     4  C    0.014841  -0.000281   0.000030  -0.000132   0.000006  -0.001083
     5  C   -0.000097   0.000022   0.000000  -0.000001   0.000000  -0.000005
     6  C    0.000066   0.000164   0.000003   0.000001   0.000000   0.000000
     7  C    0.440287   0.001604   0.002986   0.008282  -0.079907  -0.056482
     8  C   -0.001083   0.000002  -0.000001   0.000006  -0.000132   0.014841
     9  C    0.014842  -0.000001   0.000002  -0.002221   0.017074  -0.056484
    10  C   -0.056482   0.000030  -0.000281  -0.079907   0.008282   0.440287
    11  C   -0.000097   0.000000   0.000000   0.000066  -0.000343  -0.044706
    12  C   -0.000001   0.000000   0.000000   0.000001  -0.000011  -0.000343
    13  C    0.000000   0.000000   0.000000   0.000000   0.000001   0.000066
    14  C   -0.000005   0.000000   0.000000   0.000000  -0.000001  -0.000097
    15  C    0.000000   0.000000   0.000000   0.000000   0.000000  -0.000001
    16  C   -0.000001   0.000000   0.000000   0.000000   0.000000   0.000000
    17  H    0.000000   0.000000   0.000000   0.000000   0.000000   0.000000
    18  H    0.000000   0.000000   0.000000   0.000000   0.000000   0.000000
    19  H    0.000022   0.006225  -0.000011   0.000000   0.000000   0.000000
    20  H    0.000000  -0.000011   0.000000   0.000000   0.000000   0.000000
    21  H    0.000000   0.000000   0.000000   0.000000   0.000000   0.000022
    22  H    0.000000   0.000000   0.000000   0.000000   0.000000   0.000000
    23  C    0.007912   0.359036  -0.034336   0.008636  -0.000442   0.000066
    24  C    0.416335  -0.034336   0.359036  -0.094775   0.008636  -0.000343
    25  C    4.850599   0.001759  -0.034357   0.416338   0.007912  -0.044706
    26  H    0.001759   0.624024  -0.004927  -0.000219   0.000003   0.000000
    27  H   -0.034357  -0.004927   0.624023  -0.006827   0.000164   0.000022
    28  C    0.416338  -0.000219  -0.006827   5.102300   0.434192   0.007912
    29  C    0.007912   0.000003   0.000164   0.434192   5.102300   0.416338
    30  C   -0.044706   0.000000   0.000022   0.007912   0.416338   4.850599
    31  H   -0.034356  -0.000011   0.006225   0.359036  -0.034336   0.001759
    32  H    0.001759   0.000000  -0.000011  -0.034336   0.359036  -0.034356
    33  C    0.000066   0.000000   0.000000  -0.000442   0.008636   0.007912
    34  H    0.000000   0.000000   0.000000   0.000003  -0.000219   0.001759
    35  C   -0.000343   0.000000   0.000000   0.008636  -0.094775   0.416335
    36  H    0.000022   0.000000   0.000000   0.000164  -0.006827  -0.034357
              31         32         33         34         35         36
     1  C    0.000000   0.000000   0.000000   0.000000   0.000000   0.000000
     2  C    0.000022   0.000000   0.000000   0.000000  -0.000001   0.000000
     3  C   -0.000281   0.000030   0.000006  -0.000001  -0.000132   0.000002
     4  C    0.000002  -0.000001  -0.000132   0.000002   0.000006  -0.000001
     5  C    0.000000   0.000000  -0.000001   0.000000   0.000000   0.000000
     6  C    0.000000   0.000000   0.000000   0.000000   0.000000   0.000000
     7  C    0.002986   0.001604  -0.002221   0.000030   0.017074  -0.000281
     8  C   -0.000001   0.000002   0.017074  -0.000281  -0.002221   0.000030
     9  C    0.000030  -0.000281   0.008282   0.002986  -0.079907   0.001604
    10  C    0.001604   0.002986  -0.079907   0.001604   0.008280   0.002986
    11  C    0.000000   0.000022   0.416339  -0.034357   0.007912   0.001759
    12  C    0.000000   0.000000  -0.094775  -0.006827   0.008636  -0.000219
    13  C    0.000000   0.000000   0.008636   0.000164  -0.000442   0.000003
    14  C    0.000000   0.000000  -0.000343   0.000022   0.000066   0.000000
    15  C    0.000000   0.000000  -0.000011   0.000000   0.000001   0.000000
    16  C    0.000000   0.000000   0.000001   0.000000   0.000000   0.000000
    17  H    0.000000   0.000000   0.000000   0.000000   0.000000   0.000000
    18  H    0.000000   0.000000   0.000000   0.000000   0.000000   0.000000
    19  H    0.000000   0.000000   0.000000   0.000000   0.000000   0.000000
    20  H    0.000000   0.000000   0.000000   0.000000   0.000000   0.000000
    21  H    0.000000   0.000000  -0.006827   0.006225   0.000164  -0.000011
    22  H    0.000000   0.000000  -0.000219  -0.000011   0.000003   0.000000
    23  C    0.000164   0.000003   0.000000   0.000000   0.000001   0.000000
    24  C   -0.006827  -0.000219   0.000001   0.000000  -0.000011   0.000000
    25  C   -0.034356   0.001759   0.000066   0.000000  -0.000343   0.000022
    26  H   -0.000011   0.000000   0.000000   0.000000   0.000000   0.000000
    27  H    0.006225  -0.000011   0.000000   0.000000   0.000000   0.000000
    28  C    0.359036  -0.034336  -0.000442   0.000003   0.008636   0.000164
    29  C   -0.034336   0.359036   0.008636  -0.000219  -0.094775  -0.006827
    30  C    0.001759  -0.034356   0.007912   0.001759   0.416335  -0.034357
    31  H    0.624023  -0.004927   0.000003   0.000000  -0.000219  -0.000011
    32  H   -0.004927   0.624023   0.000164  -0.000011  -0.006827   0.006225
    33  C    0.000003   0.000164   5.102297   0.359036   0.434191  -0.034336
    34  H    0.000000  -0.000011   0.359036   0.624024  -0.034336  -0.004927
    35  C   -0.000219  -0.006827   0.434191  -0.034336   5.102305   0.359036
    36  H   -0.000011   0.006225  -0.034336  -0.004927   0.359036   0.624023
 Mulliken charges:
               1
     1  C   -0.143430
     2  C    0.100299
     3  C    0.016331
     4  C    0.016331
     5  C    0.100304
     6  C   -0.143432
     7  C    0.016331
     8  C    0.016331
     9  C    0.016331
    10  C    0.016331
    11  C    0.100299
    12  C   -0.143430
    13  C   -0.143432
    14  C    0.100304
    15  C   -0.143432
    16  C   -0.143432
    17  H    0.085115
    18  H    0.085115
    19  H    0.085114
    20  H    0.085115
    21  H    0.085114
    22  H    0.085115
    23  C   -0.143430
    24  C   -0.143432
    25  C    0.100304
    26  H    0.085114
    27  H    0.085115
    28  C   -0.143432
    29  C   -0.143432
    30  C    0.100304
    31  H    0.085115
    32  H    0.085115
    33  C   -0.143430
    34  H    0.085114
    35  C   -0.143432
    36  H    0.085115
 Sum of Mulliken charges =   0.00000
 Mulliken charges with hydrogens summed into heavy atoms:
               1
     1  C   -0.058315
     2  C    0.100299
     3  C    0.016331
     4  C    0.016331
     5  C    0.100304
     6  C   -0.058317
     7  C    0.016331
     8  C    0.016331
     9  C    0.016331
    10  C    0.016331
    11  C    0.100299
    12  C   -0.058315
    13  C   -0.058317
    14  C    0.100304
    15  C   -0.058318
    16  C   -0.058318
    23  C   -0.058315
    24  C   -0.058317
    25  C    0.100304
    28  C   -0.058318
    29  C   -0.058318
    30  C    0.100304
    33  C   -0.058315
    35  C   -0.058317
 Electronic spatial extent (au):  <R**2>=           6177.5031
 Charge=              0.0000 electrons
 Dipole moment (field-independent basis, Debye):
    X=              0.0000    Y=              0.0000    Z=              0.0000  Tot=              0.0000
 Quadrupole moment (field-independent basis, Debye-Ang):
   XX=           -116.6602   YY=           -116.6603   ZZ=           -141.3163
   XY=              0.0000   XZ=              0.0000   YZ=              0.0000
 Traceless Quadrupole moment (field-independent basis, Debye-Ang):
   XX=              8.2187   YY=              8.2186   ZZ=            -16.4373
   XY=              0.0000   XZ=              0.0000   YZ=              0.0000
 Octapole moment (field-independent basis, Debye-Ang**2):
  XXX=              0.0000  YYY=              0.0000  ZZZ=              0.0000  XYY=              0.0000
  XXY=              0.0000  XXZ=              0.0000  XZZ=              0.0000  YZZ=              0.0000
  YYZ=              0.0000  XYZ=              0.0000
 Hexadecapole moment (field-independent basis, Debye-Ang**3):
 XXXX=          -3821.0971 YYYY=          -3821.0987 ZZZZ=           -146.5245 XXXY=              0.0000
 XXXZ=              0.0000 YYYX=              0.0000 YYYZ=              0.0000 ZZZX=              0.0000
 ZZZY=              0.0000 XXYY=          -1273.6992 XXZZ=           -796.5559 YYZZ=           -796.5561
 XXYZ=              0.0000 YYXZ=              0.0000 ZZXY=              0.0000
 N-N= 1.830240182440D+03 E-N=-5.795400446209D+03  KE= 9.130739179932D+02
 Symmetry AG   KE= 2.574881448728D+02
 Symmetry B1G  KE= 1.859957457102D+02
 Symmetry B2G  KE= 6.396876348460D+00
 Symmetry B3G  KE= 6.486105283390D+00
 Symmetry AU   KE= 4.479150487686D+00
 Symmetry B1U  KE= 8.299065470343D+00
 Symmetry B2U  KE= 2.526117615156D+02
 Symmetry B3U  KE= 1.913170683048D+02
 No NMR shielding tensors so no spin-rotation constants.
 Leave Link  601 at Wed Apr 20 15:08:05 2022, MaxMem=  2621440000 cpu:        13.9
 (Enter /mnt/opt/groups/app-gaussian//g09/l701.exe)
 Compute integral first derivatives.
 ... and contract with generalized density number  0.
 R6Disp: Adding Grimme-D3 dispersion energy 1st derivatives to the gradient.
 Leave Link  701 at Wed Apr 20 15:08:06 2022, MaxMem=  2621440000 cpu:        11.4
 (Enter /mnt/opt/groups/app-gaussian//g09/l702.exe)
 L702 exits ... SP integral derivatives will be done elsewhere.
 Leave Link  702 at Wed Apr 20 15:08:06 2022, MaxMem=  2621440000 cpu:         0.5
 (Enter /mnt/opt/groups/app-gaussian//g09/l703.exe)
 Compute integral first derivatives, UseDBF=F ICtDFT=           0.
 Integral derivatives from FoFJK, PRISM(SPDF).
 Calling FoFJK, ICntrl=      2127 FMM=F ISym2X=1 I1Cent= 0 IOpClX= 0 NMat=1 NMatS=1 NMatT=0.
 FoFJK:  IHMeth= 1 ICntrl=    2127 DoSepK=F KAlg= 0 I1Cent=   0 FoldK=F
 IRaf=         0 NMat=   1 IRICut=       1 DoRegI=T DoRafI=F ISym2E= 1.
 FoFCou: FMM=F IPFlag=           0 FMFlag=      100000 FMFlg1=         800
         NFxFlg=           0 DoJE=F BraDBF=F KetDBF=F FulRan=T
         wScrn=  0.000000 ICntrl=    2127 IOpCl=  0 I1Cent=           0 NGrid=           0
         NMat0=    1 NMatS0=      1 NMatT0=    0 NMatD0=    1 NMtDS0=    0 NMtDT0=    0
 Petite list used in FoFCou.
 Leave Link  703 at Wed Apr 20 15:08:08 2022, MaxMem=  2621440000 cpu:        40.6
 (Enter /mnt/opt/groups/app-gaussian//g09/l716.exe)
 Dipole        =-1.15463195D-13-7.10542736D-15 1.75327304D-16
 ***** Axes restored to original set *****
 -------------------------------------------------------------------
 Center     Atomic                   Forces (Hartrees/Bohr)
 Number     Number              X              Y              Z
 -------------------------------------------------------------------
      1        6          -0.000129284   -0.000034456    0.000000000
      2        6           0.000000000    0.000034755    0.000000000
      3        6           0.000000000   -0.000397886    0.000000000
      4        6          -0.000182959    0.000240831    0.000000000
      5        6          -0.000130715   -0.000171790    0.000000000
      6        6           0.000037741   -0.000015215    0.000000000
      7        6           0.000182959    0.000240831    0.000000000
      8        6          -0.000182959   -0.000240831    0.000000000
      9        6           0.000000000    0.000397886    0.000000000
     10        6           0.000182959   -0.000240831    0.000000000
     11        6           0.000000000   -0.000034755    0.000000000
     12        6          -0.000129284    0.000034456    0.000000000
     13        6           0.000037741    0.000015215    0.000000000
     14        6          -0.000130715    0.000171790    0.000000000
     15        6          -0.000058089   -0.000054554    0.000000000
     16        6          -0.000058089    0.000054554    0.000000000
     17        1          -0.000038246    0.000020201    0.000000000
     18        1          -0.000038246   -0.000020201    0.000000000
     19        1          -0.000045679   -0.000019076    0.000000000
     20        1           0.000003708   -0.000048184    0.000000000
     21        1          -0.000045679    0.000019076    0.000000000
     22        1           0.000003708    0.000048184    0.000000000
     23        6           0.000129284   -0.000034456    0.000000000
     24        6          -0.000037741   -0.000015215    0.000000000
     25        6           0.000130715   -0.000171790    0.000000000
     26        1           0.000045679   -0.000019076    0.000000000
     27        1          -0.000003708   -0.000048184    0.000000000
     28        6           0.000058089    0.000054554    0.000000000
     29        6           0.000058089   -0.000054554    0.000000000
     30        6           0.000130715    0.000171790    0.000000000
     31        1           0.000038246    0.000020201    0.000000000
     32        1           0.000038246   -0.000020201    0.000000000
     33        6           0.000129284    0.000034456    0.000000000
     34        1           0.000045679    0.000019076    0.000000000
     35        6          -0.000037741    0.000015215    0.000000000
     36        1          -0.000003708    0.000048184    0.000000000
 -------------------------------------------------------------------
 Cartesian Forces:  Max     0.000397886 RMS     0.000096301
 Leave Link  716 at Wed Apr 20 15:08:08 2022, MaxMem=  2621440000 cpu:         0.6
 (Enter /mnt/opt/groups/app-gaussian//g09/l103.exe)

 GradGradGradGradGradGradGradGradGradGradGradGradGradGradGradGradGradGrad
 Berny optimization.
 FormGI is forming the generalized inverse of G from B-inverse, IUseBI=4.
 Internal  Forces:  Max     0.000398524 RMS     0.000074441
 Search for a local minimum.
 Step number   1 out of a maximum of  216
 All quantities printed in internal units (Hartrees-Bohrs-Radians)
 RMS Force = .74441D-04 SwitMx=.10000D-02 MixMth= 2
 Mixed Optimization -- En-DIIS/RFO-DIIS
 Second derivative matrix not updated -- first step.
 ITU=  0
     Eigenvalues ---    0.01750   0.01753   0.01753   0.01759   0.01759
     Eigenvalues ---    0.01760   0.01764   0.01764   0.01766   0.01782
     Eigenvalues ---    0.01782   0.01782   0.01782   0.01783   0.01783
     Eigenvalues ---    0.01997   0.01997   0.02016   0.02039   0.02053
     Eigenvalues ---    0.02053   0.02060   0.02060   0.02074   0.02078
     Eigenvalues ---    0.02078   0.02083   0.02191   0.02204   0.02204
     Eigenvalues ---    0.02215   0.02216   0.02216   0.16000   0.16000
     Eigenvalues ---    0.16000   0.16000   0.16000   0.16000   0.16000
     Eigenvalues ---    0.16000   0.16000   0.16000   0.16000   0.16000
     Eigenvalues ---    0.22327   0.22525   0.22525   0.22629   0.22629
     Eigenvalues ---    0.22764   0.24293   0.24430   0.24430   0.24656
     Eigenvalues ---    0.24656   0.25000   0.25000   0.25000   0.25000
     Eigenvalues ---    0.31720   0.32118   0.32118   0.35187   0.35187
     Eigenvalues ---    0.35187   0.35187   0.35187   0.35187   0.35187
     Eigenvalues ---    0.35187   0.35187   0.35187   0.35187   0.35187
     Eigenvalues ---    0.35888   0.36994   0.36994   0.39845   0.39845
     Eigenvalues ---    0.39913   0.39918   0.39918   0.40712   0.41222
     Eigenvalues ---    0.41222   0.41620   0.41701   0.41701   0.41713
     Eigenvalues ---    0.41992   0.42002   0.42002   0.42014   0.42014
     Eigenvalues ---    0.42033   0.48482   0.49292   0.49292   0.49387
     Eigenvalues ---    0.49387   0.49419
 RFO step:  Lambda=-3.49659321D-06 EMin= 1.74983004D-02
 Linear search not attempted -- first point.
 Iteration  1 RMS(Cart)=  0.00048826 RMS(Int)=  0.00000003
 Iteration  2 RMS(Cart)=  0.00000004 RMS(Int)=  0.00000000
 ITry= 1 IFail=0 DXMaxC= 1.67D-03 DCOld= 1.00D+10 DXMaxT= 3.00D-01 DXLimC= 3.00D+00 Rises=F
 ClnCor:  largest displacement from symmetrization is 5.06D-04 for atom    34.
 Variable       Old X    -DE/DX   Delta X   Delta X   Delta X     New X
                                 (Linear)    (Quad)   (Total)
    R1        2.69101  -0.00020   0.00000  -0.00044  -0.00044   2.69057
    R2        2.59292  -0.00004   0.00000  -0.00003   0.00036   2.59328
    R3        2.05373  -0.00002   0.00000  -0.00005  -0.00055   2.05318
    R4        2.68606  -0.00003   0.00000  -0.00013  -0.00013   2.68592
    R5        2.69101  -0.00020   0.00000  -0.00044  -0.00044   2.69057
    R6        2.69749  -0.00040   0.00000  -0.00102  -0.00071   2.69679
    R7        2.69749  -0.00040   0.00000  -0.00102  -0.00071   2.69679
    R8        2.68606  -0.00019   0.00000  -0.00050  -0.00013   2.68592
    R9        2.69749  -0.00009   0.00000  -0.00027  -0.00071   2.69679
   R10        2.69101  -0.00008   0.00000  -0.00017  -0.00044   2.69057
   R11        2.69101  -0.00015   0.00000  -0.00035  -0.00044   2.69057
   R12        2.05373  -0.00002   0.00000  -0.00006  -0.00055   2.05318
   R13        2.69749  -0.00009   0.00000  -0.00027  -0.00071   2.69679
   R14        2.68606  -0.00019   0.00000  -0.00050  -0.00013   2.68592
   R15        2.69749  -0.00040   0.00000  -0.00102  -0.00071   2.69679
   R16        2.68606  -0.00019   0.00000  -0.00050  -0.00013   2.68592
   R17        2.69749  -0.00040   0.00000  -0.00102  -0.00071   2.69679
   R18        2.68606  -0.00003   0.00000  -0.00013  -0.00013   2.68592
   R19        2.68606  -0.00019   0.00000  -0.00050  -0.00013   2.68592
   R20        2.69101  -0.00020   0.00000  -0.00044  -0.00044   2.69057
   R21        2.69101  -0.00020   0.00000  -0.00044  -0.00044   2.69057
   R22        2.59292  -0.00004   0.00000  -0.00003   0.00036   2.59328
   R23        2.05373  -0.00002   0.00000  -0.00005  -0.00055   2.05318
   R24        2.69101  -0.00008   0.00000  -0.00017  -0.00044   2.69057
   R25        2.05373  -0.00002   0.00000  -0.00006  -0.00055   2.05318
   R26        2.69101  -0.00015   0.00000  -0.00035  -0.00044   2.69057
   R27        2.59292  -0.00006   0.00000  -0.00009   0.00036   2.59328
   R28        2.05373  -0.00002   0.00000  -0.00007  -0.00055   2.05318
   R29        2.05373  -0.00002   0.00000  -0.00007  -0.00055   2.05318
   R30        2.59292  -0.00004   0.00000  -0.00003   0.00036   2.59328
   R31        2.05373  -0.00002   0.00000  -0.00005  -0.00055   2.05318
   R32        2.69101  -0.00008   0.00000  -0.00017  -0.00044   2.69057
   R33        2.05373  -0.00002   0.00000  -0.00006  -0.00055   2.05318
   R34        2.69101  -0.00015   0.00000  -0.00035  -0.00044   2.69057
   R35        2.59292  -0.00006   0.00000  -0.00009   0.00036   2.59328
   R36        2.05373  -0.00002   0.00000  -0.00007  -0.00055   2.05318
   R37        2.69101  -0.00015   0.00000  -0.00035  -0.00044   2.69057
   R38        2.05373  -0.00002   0.00000  -0.00007  -0.00055   2.05318
   R39        2.69101  -0.00008   0.00000  -0.00017  -0.00044   2.69057
   R40        2.05373  -0.00002   0.00000  -0.00005  -0.00055   2.05318
   R41        2.59292  -0.00004   0.00000  -0.00003   0.00036   2.59328
   R42        2.05373  -0.00002   0.00000  -0.00006  -0.00055   2.05318
    A1        2.11590  -0.00006   0.00000  -0.00018  -0.00016   2.11574
    A2        2.07032  -0.00002   0.00000  -0.00020  -0.00015   2.07017
    A3        2.09696   0.00008   0.00000   0.00038   0.00031   2.09727
    A4        2.07289   0.00005   0.00000   0.00016   0.00016   2.07305
    A5        2.13741  -0.00010   0.00000  -0.00032  -0.00032   2.13709
    A6        2.07289   0.00005   0.00000   0.00016   0.00016   2.07305
    A7        2.09440  -0.00001   0.00000  -0.00003   0.00000   2.09440
    A8        2.09440  -0.00001   0.00000  -0.00003   0.00000   2.09440
    A9        2.09440   0.00001   0.00000   0.00005   0.00000   2.09440
   A10        2.09440   0.00003   0.00000   0.00009   0.00000   2.09440
   A11        2.09440  -0.00001   0.00000  -0.00003   0.00000   2.09440
   A12        2.09440  -0.00002   0.00000  -0.00006   0.00000   2.09440
   A13        2.07289   0.00005   0.00000   0.00014   0.00016   2.07305
   A14        2.07289   0.00006   0.00000   0.00020   0.00016   2.07305
   A15        2.13741  -0.00011   0.00000  -0.00034  -0.00032   2.13709
   A16        2.11590  -0.00006   0.00000  -0.00019  -0.00016   2.11574
   A17        2.09696   0.00007   0.00000   0.00038   0.00031   2.09727
   A18        2.07032  -0.00001   0.00000  -0.00018  -0.00015   2.07017
   A19        2.09440  -0.00001   0.00000  -0.00003   0.00000   2.09440
   A20        2.09440   0.00003   0.00000   0.00009   0.00000   2.09440
   A21        2.09440  -0.00002   0.00000  -0.00006   0.00000   2.09440
   A22        2.09440  -0.00001   0.00000  -0.00003   0.00000   2.09440
   A23        2.09440  -0.00002   0.00000  -0.00006   0.00000   2.09440
   A24        2.09440   0.00003   0.00000   0.00009   0.00000   2.09440
   A25        2.09440   0.00001   0.00000   0.00005   0.00000   2.09440
   A26        2.09440  -0.00001   0.00000  -0.00003   0.00000   2.09440
   A27        2.09440  -0.00001   0.00000  -0.00003   0.00000   2.09440
   A28        2.09440  -0.00001   0.00000  -0.00003   0.00000   2.09440
   A29        2.09440  -0.00002   0.00000  -0.00006   0.00000   2.09440
   A30        2.09440   0.00003   0.00000   0.00009   0.00000   2.09440
   A31        2.07289   0.00005   0.00000   0.00016   0.00016   2.07305
   A32        2.07289   0.00005   0.00000   0.00016   0.00016   2.07305
   A33        2.13741  -0.00010   0.00000  -0.00032  -0.00032   2.13709
   A34        2.11590  -0.00006   0.00000  -0.00018  -0.00016   2.11574
   A35        2.07032  -0.00002   0.00000  -0.00020  -0.00015   2.07017
   A36        2.09696   0.00008   0.00000   0.00038   0.00031   2.09727
   A37        2.11590  -0.00006   0.00000  -0.00019  -0.00016   2.11574
   A38        2.09696   0.00007   0.00000   0.00038   0.00031   2.09727
   A39        2.07032  -0.00001   0.00000  -0.00018  -0.00015   2.07017
   A40        2.07289   0.00005   0.00000   0.00014   0.00016   2.07305
   A41        2.07289   0.00006   0.00000   0.00020   0.00016   2.07305
   A42        2.13741  -0.00011   0.00000  -0.00034  -0.00032   2.13709
   A43        2.11590  -0.00004   0.00000  -0.00013  -0.00016   2.11574
   A44        2.07032  -0.00002   0.00000  -0.00017  -0.00015   2.07017
   A45        2.09696   0.00006   0.00000   0.00030   0.00031   2.09727
   A46        2.11590  -0.00004   0.00000  -0.00013  -0.00016   2.11574
   A47        2.07032  -0.00002   0.00000  -0.00017  -0.00015   2.07017
   A48        2.09696   0.00006   0.00000   0.00030   0.00031   2.09727
   A49        2.11590  -0.00006   0.00000  -0.00018  -0.00016   2.11574
   A50        2.07032  -0.00002   0.00000  -0.00020  -0.00015   2.07017
   A51        2.09696   0.00008   0.00000   0.00038   0.00031   2.09727
   A52        2.11590  -0.00006   0.00000  -0.00019  -0.00016   2.11574
   A53        2.09696   0.00007   0.00000   0.00038   0.00031   2.09727
   A54        2.07032  -0.00001   0.00000  -0.00018  -0.00015   2.07017
   A55        2.07289   0.00005   0.00000   0.00014   0.00016   2.07305
   A56        2.07289   0.00006   0.00000   0.00020   0.00016   2.07305
   A57        2.13741  -0.00011   0.00000  -0.00034  -0.00032   2.13709
   A58        2.11590  -0.00004   0.00000  -0.00013  -0.00016   2.11574
   A59        2.07032  -0.00002   0.00000  -0.00017  -0.00015   2.07017
   A60        2.09696   0.00006   0.00000   0.00030   0.00031   2.09727
   A61        2.11590  -0.00004   0.00000  -0.00013  -0.00016   2.11574
   A62        2.09696   0.00006   0.00000   0.00030   0.00031   2.09727
   A63        2.07032  -0.00002   0.00000  -0.00017  -0.00015   2.07017
   A64        2.07289   0.00006   0.00000   0.00020   0.00016   2.07305
   A65        2.07289   0.00005   0.00000   0.00014   0.00016   2.07305
   A66        2.13741  -0.00011   0.00000  -0.00034  -0.00032   2.13709
   A67        2.07032  -0.00002   0.00000  -0.00020  -0.00015   2.07017
   A68        2.11590  -0.00006   0.00000  -0.00018  -0.00016   2.11574
   A69        2.09696   0.00008   0.00000   0.00038   0.00031   2.09727
   A70        2.11590  -0.00006   0.00000  -0.00019  -0.00016   2.11574
   A71        2.07032  -0.00001   0.00000  -0.00018  -0.00015   2.07017
   A72        2.09696   0.00007   0.00000   0.00038   0.00031   2.09727
    D1        0.00000   0.00000   0.00000   0.00000   0.00000   0.00000
    D2        3.14159   0.00000   0.00000   0.00000   0.00000   3.14159
    D3        3.14159   0.00000   0.00000   0.00000   0.00000   3.14159
    D4        0.00000   0.00000   0.00000   0.00000   0.00000   0.00000
    D5        0.00000   0.00000   0.00000   0.00000   0.00000   0.00000
    D6        3.14159   0.00000   0.00000   0.00000   0.00000   3.14159
    D7        3.14159   0.00000   0.00000   0.00000   0.00000   3.14159
    D8        0.00000   0.00000   0.00000   0.00000   0.00000   0.00000
    D9        0.00000   0.00000   0.00000   0.00000   0.00000   0.00000
   D10        3.14159   0.00000   0.00000   0.00000   0.00000   3.14159
   D11        3.14159   0.00000   0.00000   0.00000   0.00000   3.14159
   D12        0.00000   0.00000   0.00000   0.00000   0.00000   0.00000
   D13        3.14159   0.00000   0.00000   0.00000   0.00000   3.14159
   D14        0.00000   0.00000   0.00000   0.00000   0.00000   0.00000
   D15        0.00000   0.00000   0.00000   0.00000   0.00000   0.00000
   D16        3.14159   0.00000   0.00000   0.00000   0.00000   3.14159
   D17        0.00000   0.00000   0.00000   0.00000   0.00000   0.00000
   D18        3.14159   0.00000   0.00000   0.00000   0.00000   3.14159
   D19        3.14159   0.00000   0.00000   0.00000   0.00000   3.14159
   D20        0.00000   0.00000   0.00000   0.00000   0.00000   0.00000
   D21        3.14159   0.00000   0.00000   0.00000   0.00000   3.14159
   D22        0.00000   0.00000   0.00000   0.00000   0.00000   0.00000
   D23        0.00000   0.00000   0.00000   0.00000   0.00000   0.00000
   D24        3.14159   0.00000   0.00000   0.00000   0.00000   3.14159
   D25        0.00000   0.00000   0.00000   0.00000   0.00000   0.00000
   D26        3.14159   0.00000   0.00000   0.00000   0.00000   3.14159
   D27        3.14159   0.00000   0.00000   0.00000   0.00000   3.14159
   D28        0.00000   0.00000   0.00000   0.00000   0.00000   0.00000
   D29        0.00000   0.00000   0.00000   0.00000   0.00000   0.00000
   D30        3.14159   0.00000   0.00000   0.00000   0.00000   3.14159
   D31        3.14159   0.00000   0.00000   0.00000   0.00000   3.14159
   D32        0.00000   0.00000   0.00000   0.00000   0.00000   0.00000
   D33        0.00000   0.00000   0.00000   0.00000   0.00000   0.00000
   D34        3.14159   0.00000   0.00000   0.00000   0.00000   3.14159
   D35        3.14159   0.00000   0.00000   0.00000   0.00000   3.14159
   D36        0.00000   0.00000   0.00000   0.00000   0.00000   0.00000
   D37        0.00000   0.00000   0.00000   0.00000   0.00000   0.00000
   D38        3.14159   0.00000   0.00000   0.00000   0.00000   3.14159
   D39        3.14159   0.00000   0.00000   0.00000   0.00000   3.14159
   D40        0.00000   0.00000   0.00000   0.00000   0.00000   0.00000
   D41        0.00000   0.00000   0.00000   0.00000   0.00000   0.00000
   D42        3.14159   0.00000   0.00000   0.00000   0.00000   3.14159
   D43        3.14159   0.00000   0.00000   0.00000   0.00000   3.14159
   D44        0.00000   0.00000   0.00000   0.00000   0.00000   0.00000
   D45        0.00000   0.00000   0.00000   0.00000   0.00000   0.00000
   D46        3.14159   0.00000   0.00000   0.00000   0.00000   3.14159
   D47        3.14159   0.00000   0.00000   0.00000   0.00000   3.14159
   D48        0.00000   0.00000   0.00000   0.00000   0.00000   0.00000
   D49        0.00000   0.00000   0.00000   0.00000   0.00000   0.00000
   D50        3.14159   0.00000   0.00000   0.00000   0.00000   3.14159
   D51        3.14159   0.00000   0.00000   0.00000   0.00000   3.14159
   D52        0.00000   0.00000   0.00000   0.00000   0.00000   0.00000
   D53        3.14159   0.00000   0.00000   0.00000   0.00000   3.14159
   D54        0.00000   0.00000   0.00000   0.00000   0.00000   0.00000
   D55        0.00000   0.00000   0.00000   0.00000   0.00000   0.00000
   D56        3.14159   0.00000   0.00000   0.00000   0.00000   3.14159
   D57        0.00000   0.00000   0.00000   0.00000   0.00000   0.00000
   D58        3.14159   0.00000   0.00000   0.00000   0.00000   3.14159
   D59        3.14159   0.00000   0.00000   0.00000   0.00000   3.14159
   D60        0.00000   0.00000   0.00000   0.00000   0.00000   0.00000
   D61        0.00000   0.00000   0.00000   0.00000   0.00000   0.00000
   D62        3.14159   0.00000   0.00000   0.00000   0.00000   3.14159
   D63        3.14159   0.00000   0.00000   0.00000   0.00000   3.14159
   D64        0.00000   0.00000   0.00000   0.00000   0.00000   0.00000
   D65        0.00000   0.00000   0.00000   0.00000   0.00000   0.00000
   D66        3.14159   0.00000   0.00000   0.00000   0.00000   3.14159
   D67        3.14159   0.00000   0.00000   0.00000   0.00000   3.14159
   D68        0.00000   0.00000   0.00000   0.00000   0.00000   0.00000
   D69        0.00000   0.00000   0.00000   0.00000   0.00000   0.00000
   D70        3.14159   0.00000   0.00000   0.00000   0.00000   3.14159
   D71        3.14159   0.00000   0.00000   0.00000   0.00000   3.14159
   D72        0.00000   0.00000   0.00000   0.00000   0.00000   0.00000
   D73        3.14159   0.00000   0.00000   0.00000   0.00000   3.14159
   D74        0.00000   0.00000   0.00000   0.00000   0.00000   0.00000
   D75        0.00000   0.00000   0.00000   0.00000   0.00000   0.00000
   D76        3.14159   0.00000   0.00000   0.00000   0.00000   3.14159
   D77        0.00000   0.00000   0.00000   0.00000   0.00000   0.00000
   D78        3.14159   0.00000   0.00000   0.00000   0.00000   3.14159
   D79        3.14159   0.00000   0.00000   0.00000   0.00000   3.14159
   D80        0.00000   0.00000   0.00000   0.00000   0.00000   0.00000
   D81        0.00000   0.00000   0.00000   0.00000   0.00000   0.00000
   D82        3.14159   0.00000   0.00000   0.00000   0.00000   3.14159
   D83        3.14159   0.00000   0.00000   0.00000   0.00000   3.14159
   D84        0.00000   0.00000   0.00000   0.00000   0.00000   0.00000
   D85        0.00000   0.00000   0.00000   0.00000   0.00000   0.00000
   D86        3.14159   0.00000   0.00000   0.00000   0.00000   3.14159
   D87        3.14159   0.00000   0.00000   0.00000   0.00000   3.14159
   D88        0.00000   0.00000   0.00000   0.00000   0.00000   0.00000
   D89        0.00000   0.00000   0.00000   0.00000   0.00000   0.00000
   D90        3.14159   0.00000   0.00000   0.00000   0.00000   3.14159
   D91        3.14159   0.00000   0.00000   0.00000   0.00000   3.14159
   D92        0.00000   0.00000   0.00000   0.00000   0.00000   0.00000
   D93        0.00000   0.00000   0.00000   0.00000   0.00000   0.00000
   D94        3.14159   0.00000   0.00000   0.00000   0.00000   3.14159
   D95        3.14159   0.00000   0.00000   0.00000   0.00000   3.14159
   D96        0.00000   0.00000   0.00000   0.00000   0.00000   0.00000
   D97        0.00000   0.00000   0.00000   0.00000   0.00000   0.00000
   D98        3.14159   0.00000   0.00000   0.00000   0.00000   3.14159
   D99        3.14159   0.00000   0.00000   0.00000   0.00000   3.14159
   D100       0.00000   0.00000   0.00000   0.00000   0.00000   0.00000
   D101       0.00000   0.00000   0.00000   0.00000   0.00000   0.00000
   D102       3.14159   0.00000   0.00000   0.00000   0.00000   3.14159
   D103       3.14159   0.00000   0.00000   0.00000   0.00000   3.14159
   D104       0.00000   0.00000   0.00000   0.00000   0.00000   0.00000
   D105       0.00000   0.00000   0.00000   0.00000   0.00000   0.00000
   D106       3.14159   0.00000   0.00000   0.00000   0.00000   3.14159
   D107       3.14159   0.00000   0.00000   0.00000   0.00000   3.14159
   D108       0.00000   0.00000   0.00000   0.00000   0.00000   0.00000
   D109       0.00000   0.00000   0.00000   0.00000   0.00000   0.00000
   D110       3.14159   0.00000   0.00000   0.00000   0.00000   3.14159
   D111       3.14159   0.00000   0.00000   0.00000   0.00000   3.14159
   D112       0.00000   0.00000   0.00000   0.00000   0.00000   0.00000
   D113       0.00000   0.00000   0.00000   0.00000   0.00000   0.00000
   D114       3.14159   0.00000   0.00000   0.00000   0.00000   3.14159
   D115       3.14159   0.00000   0.00000   0.00000   0.00000   3.14159
   D116       0.00000   0.00000   0.00000   0.00000   0.00000   0.00000
   D117       0.00000   0.00000   0.00000   0.00000   0.00000   0.00000
   D118       3.14159   0.00000   0.00000   0.00000   0.00000   3.14159
   D119       3.14159   0.00000   0.00000   0.00000   0.00000   3.14159
   D120       0.00000   0.00000   0.00000   0.00000   0.00000   0.00000
         Item               Value     Threshold  Converged?
 Maximum Force            0.000399     0.000450     YES
 RMS     Force            0.000074     0.000300     YES
 Maximum Displacement     0.001680     0.001800     YES
 RMS     Displacement     0.000477     0.001200     YES
 Predicted change in Energy=-6.280883D-07
 Optimization completed.
    -- Stationary point found.
                           ----------------------------
                           !   Optimized Parameters   !
                           ! (Angstroms and Degrees)  !
 --------------------------                            --------------------------
 ! Name  Definition              Value          Derivative Info.                !
 --------------------------------------------------------------------------------
 ! R1    R(1,2)                  1.424          -DE/DX =   -0.0002              !
 ! R2    R(1,6)                  1.3721         -DE/DX =    0.0                 !
 ! R3    R(1,19)                 1.0868         -DE/DX =    0.0                 !
 ! R4    R(2,3)                  1.4214         -DE/DX =    0.0                 !
 ! R5    R(2,23)                 1.424          -DE/DX =   -0.0002              !
 ! R6    R(3,4)                  1.4275         -DE/DX =   -0.0004              !
 ! R7    R(3,7)                  1.4275         -DE/DX =   -0.0004              !
 ! R8    R(4,5)                  1.4214         -DE/DX =   -0.0002              !
 ! R9    R(4,8)                  1.4275         -DE/DX =   -0.0001              !
 ! R10   R(5,6)                  1.424          -DE/DX =   -0.0001              !
 ! R11   R(5,16)                 1.424          -DE/DX =   -0.0002              !
 ! R12   R(6,20)                 1.0868         -DE/DX =    0.0                 !
 ! R13   R(7,10)                 1.4275         -DE/DX =   -0.0001              !
 ! R14   R(7,25)                 1.4214         -DE/DX =   -0.0002              !
 ! R15   R(8,9)                  1.4275         -DE/DX =   -0.0004              !
 ! R16   R(8,14)                 1.4214         -DE/DX =   -0.0002              !
 ! R17   R(9,10)                 1.4275         -DE/DX =   -0.0004              !
 ! R18   R(9,11)                 1.4214         -DE/DX =    0.0                 !
 ! R19   R(10,30)                1.4214         -DE/DX =   -0.0002              !
 ! R20   R(11,12)                1.424          -DE/DX =   -0.0002              !
 ! R21   R(11,33)                1.424          -DE/DX =   -0.0002              !
 ! R22   R(12,13)                1.3721         -DE/DX =    0.0                 !
 ! R23   R(12,21)                1.0868         -DE/DX =    0.0                 !
 ! R24   R(13,14)                1.424          -DE/DX =   -0.0001              !
 ! R25   R(13,22)                1.0868         -DE/DX =    0.0                 !
 ! R26   R(14,15)                1.424          -DE/DX =   -0.0002              !
 ! R27   R(15,16)                1.3721         -DE/DX =   -0.0001              !
 ! R28   R(15,18)                1.0868         -DE/DX =    0.0                 !
 ! R29   R(16,17)                1.0868         -DE/DX =    0.0                 !
 ! R30   R(23,24)                1.3721         -DE/DX =    0.0                 !
 ! R31   R(23,26)                1.0868         -DE/DX =    0.0                 !
 ! R32   R(24,25)                1.424          -DE/DX =   -0.0001              !
 ! R33   R(24,27)                1.0868         -DE/DX =    0.0                 !
 ! R34   R(25,28)                1.424          -DE/DX =   -0.0002              !
 ! R35   R(28,29)                1.3721         -DE/DX =   -0.0001              !
 ! R36   R(28,31)                1.0868         -DE/DX =    0.0                 !
 ! R37   R(29,30)                1.424          -DE/DX =   -0.0002              !
 ! R38   R(29,32)                1.0868         -DE/DX =    0.0                 !
 ! R39   R(30,35)                1.424          -DE/DX =   -0.0001              !
 ! R40   R(33,34)                1.0868         -DE/DX =    0.0                 !
 ! R41   R(33,35)                1.3721         -DE/DX =    0.0                 !
 ! R42   R(35,36)                1.0868         -DE/DX =    0.0                 !
 ! A1    A(2,1,6)              121.2324         -DE/DX =   -0.0001              !
 ! A2    A(2,1,19)             118.6204         -DE/DX =    0.0                 !
 ! A3    A(6,1,19)             120.1472         -DE/DX =    0.0001              !
 ! A4    A(1,2,3)              118.7676         -DE/DX =    0.0                 !
 ! A5    A(1,2,23)             122.4647         -DE/DX =   -0.0001              !
 ! A6    A(3,2,23)             118.7676         -DE/DX =    0.0                 !
 ! A7    A(2,3,4)              120.0            -DE/DX =    0.0                 !
 ! A8    A(2,3,7)              120.0            -DE/DX =    0.0                 !
 ! A9    A(4,3,7)              120.0            -DE/DX =    0.0                 !
 ! A10   A(3,4,5)              120.0            -DE/DX =    0.0                 !
 ! A11   A(3,4,8)              120.0            -DE/DX =    0.0                 !
 ! A12   A(5,4,8)              120.0            -DE/DX =    0.0                 !
 ! A13   A(4,5,6)              118.7676         -DE/DX =    0.0                 !
 ! A14   A(4,5,16)             118.7676         -DE/DX =    0.0001              !
 ! A15   A(6,5,16)             122.4647         -DE/DX =   -0.0001              !
 ! A16   A(1,6,5)              121.2324         -DE/DX =   -0.0001              !
 ! A17   A(1,6,20)             120.1472         -DE/DX =    0.0001              !
 ! A18   A(5,6,20)             118.6204         -DE/DX =    0.0                 !
 ! A19   A(3,7,10)             120.0            -DE/DX =    0.0                 !
 ! A20   A(3,7,25)             120.0            -DE/DX =    0.0                 !
 ! A21   A(10,7,25)            120.0            -DE/DX =    0.0                 !
 ! A22   A(4,8,9)              120.0            -DE/DX =    0.0                 !
 ! A23   A(4,8,14)             120.0            -DE/DX =    0.0                 !
 ! A24   A(9,8,14)             120.0            -DE/DX =    0.0                 !
 ! A25   A(8,9,10)             120.0            -DE/DX =    0.0                 !
 ! A26   A(8,9,11)             120.0            -DE/DX =    0.0                 !
 ! A27   A(10,9,11)            120.0            -DE/DX =    0.0                 !
 ! A28   A(7,10,9)             120.0            -DE/DX =    0.0                 !
 ! A29   A(7,10,30)            120.0            -DE/DX =    0.0                 !
 ! A30   A(9,10,30)            120.0            -DE/DX =    0.0                 !
 ! A31   A(9,11,12)            118.7676         -DE/DX =    0.0                 !
 ! A32   A(9,11,33)            118.7676         -DE/DX =    0.0                 !
 ! A33   A(12,11,33)           122.4647         -DE/DX =   -0.0001              !
 ! A34   A(11,12,13)           121.2324         -DE/DX =   -0.0001              !
 ! A35   A(11,12,21)           118.6204         -DE/DX =    0.0                 !
 ! A36   A(13,12,21)           120.1472         -DE/DX =    0.0001              !
 ! A37   A(12,13,14)           121.2324         -DE/DX =   -0.0001              !
 ! A38   A(12,13,22)           120.1472         -DE/DX =    0.0001              !
 ! A39   A(14,13,22)           118.6204         -DE/DX =    0.0                 !
 ! A40   A(8,14,13)            118.7676         -DE/DX =    0.0                 !
 ! A41   A(8,14,15)            118.7676         -DE/DX =    0.0001              !
 ! A42   A(13,14,15)           122.4647         -DE/DX =   -0.0001              !
 ! A43   A(14,15,16)           121.2324         -DE/DX =    0.0                 !
 ! A44   A(14,15,18)           118.6204         -DE/DX =    0.0                 !
 ! A45   A(16,15,18)           120.1472         -DE/DX =    0.0001              !
 ! A46   A(5,16,15)            121.2324         -DE/DX =    0.0                 !
 ! A47   A(5,16,17)            118.6204         -DE/DX =    0.0                 !
 ! A48   A(15,16,17)           120.1472         -DE/DX =    0.0001              !
 ! A49   A(2,23,24)            121.2324         -DE/DX =   -0.0001              !
 ! A50   A(2,23,26)            118.6204         -DE/DX =    0.0                 !
 ! A51   A(24,23,26)           120.1472         -DE/DX =    0.0001              !
 ! A52   A(23,24,25)           121.2324         -DE/DX =   -0.0001              !
 ! A53   A(23,24,27)           120.1472         -DE/DX =    0.0001              !
 ! A54   A(25,24,27)           118.6204         -DE/DX =    0.0                 !
 ! A55   A(7,25,24)            118.7676         -DE/DX =    0.0                 !
 ! A56   A(7,25,28)            118.7676         -DE/DX =    0.0001              !
 ! A57   A(24,25,28)           122.4647         -DE/DX =   -0.0001              !
 ! A58   A(25,28,29)           121.2324         -DE/DX =    0.0                 !
 ! A59   A(25,28,31)           118.6204         -DE/DX =    0.0                 !
 ! A60   A(29,28,31)           120.1472         -DE/DX =    0.0001              !
 ! A61   A(28,29,30)           121.2324         -DE/DX =    0.0                 !
 ! A62   A(28,29,32)           120.1472         -DE/DX =    0.0001              !
 ! A63   A(30,29,32)           118.6204         -DE/DX =    0.0                 !
 ! A64   A(10,30,29)           118.7676         -DE/DX =    0.0001              !
 ! A65   A(10,30,35)           118.7676         -DE/DX =    0.0                 !
 ! A66   A(29,30,35)           122.4647         -DE/DX =   -0.0001              !
 ! A67   A(11,33,34)           118.6204         -DE/DX =    0.0                 !
 ! A68   A(11,33,35)           121.2324         -DE/DX =   -0.0001              !
 ! A69   A(34,33,35)           120.1472         -DE/DX =    0.0001              !
 ! A70   A(30,35,33)           121.2324         -DE/DX =   -0.0001              !
 ! A71   A(30,35,36)           118.6204         -DE/DX =    0.0                 !
 ! A72   A(33,35,36)           120.1472         -DE/DX =    0.0001              !
 ! D1    D(6,1,2,3)              0.0            -DE/DX =    0.0                 !
 ! D2    D(6,1,2,23)           180.0            -DE/DX =    0.0                 !
 ! D3    D(19,1,2,3)           180.0            -DE/DX =    0.0                 !
 ! D4    D(19,1,2,23)            0.0            -DE/DX =    0.0                 !
 ! D5    D(2,1,6,5)              0.0            -DE/DX =    0.0                 !
 ! D6    D(2,1,6,20)           180.0            -DE/DX =    0.0                 !
 ! D7    D(19,1,6,5)           180.0            -DE/DX =    0.0                 !
 ! D8    D(19,1,6,20)            0.0            -DE/DX =    0.0                 !
 ! D9    D(1,2,3,4)              0.0            -DE/DX =    0.0                 !
 ! D10   D(1,2,3,7)            180.0            -DE/DX =    0.0                 !
 ! D11   D(23,2,3,4)           180.0            -DE/DX =    0.0                 !
 ! D12   D(23,2,3,7)             0.0            -DE/DX =    0.0                 !
 ! D13   D(1,2,23,24)          180.0            -DE/DX =    0.0                 !
 ! D14   D(1,2,23,26)            0.0            -DE/DX =    0.0                 !
 ! D15   D(3,2,23,24)            0.0            -DE/DX =    0.0                 !
 ! D16   D(3,2,23,26)          180.0            -DE/DX =    0.0                 !
 ! D17   D(2,3,4,5)              0.0            -DE/DX =    0.0                 !
 ! D18   D(2,3,4,8)            180.0            -DE/DX =    0.0                 !
 ! D19   D(7,3,4,5)            180.0            -DE/DX =    0.0                 !
 ! D20   D(7,3,4,8)              0.0            -DE/DX =    0.0                 !
 ! D21   D(2,3,7,10)           180.0            -DE/DX =    0.0                 !
 ! D22   D(2,3,7,25)             0.0            -DE/DX =    0.0                 !
 ! D23   D(4,3,7,10)             0.0            -DE/DX =    0.0                 !
 ! D24   D(4,3,7,25)           180.0            -DE/DX =    0.0                 !
 ! D25   D(3,4,5,6)              0.0            -DE/DX =    0.0                 !
 ! D26   D(3,4,5,16)           180.0            -DE/DX =    0.0                 !
 ! D27   D(8,4,5,6)            180.0            -DE/DX =    0.0                 !
 ! D28   D(8,4,5,16)             0.0            -DE/DX =    0.0                 !
 ! D29   D(3,4,8,9)              0.0            -DE/DX =    0.0                 !
 ! D30   D(3,4,8,14)           180.0            -DE/DX =    0.0                 !
 ! D31   D(5,4,8,9)            180.0            -DE/DX =    0.0                 !
 ! D32   D(5,4,8,14)             0.0            -DE/DX =    0.0                 !
 ! D33   D(4,5,6,1)              0.0            -DE/DX =    0.0                 !
 ! D34   D(4,5,6,20)           180.0            -DE/DX =    0.0                 !
 ! D35   D(16,5,6,1)           180.0            -DE/DX =    0.0                 !
 ! D36   D(16,5,6,20)            0.0            -DE/DX =    0.0                 !
 ! D37   D(4,5,16,15)            0.0            -DE/DX =    0.0                 !
 ! D38   D(4,5,16,17)          180.0            -DE/DX =    0.0                 !
 ! D39   D(6,5,16,15)          180.0            -DE/DX =    0.0                 !
 ! D40   D(6,5,16,17)            0.0            -DE/DX =    0.0                 !
 ! D41   D(3,7,10,9)             0.0            -DE/DX =    0.0                 !
 ! D42   D(3,7,10,30)          180.0            -DE/DX =    0.0                 !
 ! D43   D(25,7,10,9)          180.0            -DE/DX =    0.0                 !
 ! D44   D(25,7,10,30)           0.0            -DE/DX =    0.0                 !
 ! D45   D(3,7,25,24)            0.0            -DE/DX =    0.0                 !
 ! D46   D(3,7,25,28)          180.0            -DE/DX =    0.0                 !
 ! D47   D(10,7,25,24)         180.0            -DE/DX =    0.0                 !
 ! D48   D(10,7,25,28)           0.0            -DE/DX =    0.0                 !
 ! D49   D(4,8,9,10)             0.0            -DE/DX =    0.0                 !
 ! D50   D(4,8,9,11)           180.0            -DE/DX =    0.0                 !
 ! D51   D(14,8,9,10)          180.0            -DE/DX =    0.0                 !
 ! D52   D(14,8,9,11)            0.0            -DE/DX =    0.0                 !
 ! D53   D(4,8,14,13)          180.0            -DE/DX =    0.0                 !
 ! D54   D(4,8,14,15)            0.0            -DE/DX =    0.0                 !
 ! D55   D(9,8,14,13)            0.0            -DE/DX =    0.0                 !
 ! D56   D(9,8,14,15)          180.0            -DE/DX =    0.0                 !
 ! D57   D(8,9,10,7)             0.0            -DE/DX =    0.0                 !
 ! D58   D(8,9,10,30)          180.0            -DE/DX =    0.0                 !
 ! D59   D(11,9,10,7)          180.0            -DE/DX =    0.0                 !
 ! D60   D(11,9,10,30)           0.0            -DE/DX =    0.0                 !
 ! D61   D(8,9,11,12)            0.0            -DE/DX =    0.0                 !
 ! D62   D(8,9,11,33)          180.0            -DE/DX =    0.0                 !
 ! D63   D(10,9,11,12)         180.0            -DE/DX =    0.0                 !
 ! D64   D(10,9,11,33)           0.0            -DE/DX =    0.0                 !
 ! D65   D(7,10,30,29)           0.0            -DE/DX =    0.0                 !
 ! D66   D(7,10,30,35)         180.0            -DE/DX =    0.0                 !
 ! D67   D(9,10,30,29)         180.0            -DE/DX =    0.0                 !
 ! D68   D(9,10,30,35)           0.0            -DE/DX =    0.0                 !
 ! D69   D(9,11,12,13)           0.0            -DE/DX =    0.0                 !
 ! D70   D(9,11,12,21)         180.0            -DE/DX =    0.0                 !
 ! D71   D(33,11,12,13)        180.0            -DE/DX =    0.0                 !
 ! D72   D(33,11,12,21)          0.0            -DE/DX =    0.0                 !
 ! D73   D(9,11,33,34)         180.0            -DE/DX =    0.0                 !
 ! D74   D(9,11,33,35)           0.0            -DE/DX =    0.0                 !
 ! D75   D(12,11,33,34)          0.0            -DE/DX =    0.0                 !
 ! D76   D(12,11,33,35)        180.0            -DE/DX =    0.0                 !
 ! D77   D(11,12,13,14)          0.0            -DE/DX =    0.0                 !
 ! D78   D(11,12,13,22)        180.0            -DE/DX =    0.0                 !
 ! D79   D(21,12,13,14)        180.0            -DE/DX =    0.0                 !
 ! D80   D(21,12,13,22)          0.0            -DE/DX =    0.0                 !
 ! D81   D(12,13,14,8)           0.0            -DE/DX =    0.0                 !
 ! D82   D(12,13,14,15)        180.0            -DE/DX =    0.0                 !
 ! D83   D(22,13,14,8)         180.0            -DE/DX =    0.0                 !
 ! D84   D(22,13,14,15)          0.0            -DE/DX =    0.0                 !
 ! D85   D(8,14,15,16)           0.0            -DE/DX =    0.0                 !
 ! D86   D(8,14,15,18)         180.0            -DE/DX =    0.0                 !
 ! D87   D(13,14,15,16)        180.0            -DE/DX =    0.0                 !
 ! D88   D(13,14,15,18)          0.0            -DE/DX =    0.0                 !
 ! D89   D(14,15,16,5)           0.0            -DE/DX =    0.0                 !
 ! D90   D(14,15,16,17)        180.0            -DE/DX =    0.0                 !
 ! D91   D(18,15,16,5)         180.0            -DE/DX =    0.0                 !
 ! D92   D(18,15,16,17)          0.0            -DE/DX =    0.0                 !
 ! D93   D(2,23,24,25)           0.0            -DE/DX =    0.0                 !
 ! D94   D(2,23,24,27)         180.0            -DE/DX =    0.0                 !
 ! D95   D(26,23,24,25)        180.0            -DE/DX =    0.0                 !
 ! D96   D(26,23,24,27)          0.0            -DE/DX =    0.0                 !
 ! D97   D(23,24,25,7)           0.0            -DE/DX =    0.0                 !
 ! D98   D(23,24,25,28)        180.0            -DE/DX =    0.0                 !
 ! D99   D(27,24,25,7)         180.0            -DE/DX =    0.0                 !
 ! D100  D(27,24,25,28)          0.0            -DE/DX =    0.0                 !
 ! D101  D(7,25,28,29)           0.0            -DE/DX =    0.0                 !
 ! D102  D(7,25,28,31)         180.0            -DE/DX =    0.0                 !
 ! D103  D(24,25,28,29)        180.0            -DE/DX =    0.0                 !
 ! D104  D(24,25,28,31)          0.0            -DE/DX =    0.0                 !
 ! D105  D(25,28,29,30)          0.0            -DE/DX =    0.0                 !
 ! D106  D(25,28,29,32)        180.0            -DE/DX =    0.0                 !
 ! D107  D(31,28,29,30)        180.0            -DE/DX =    0.0                 !
 ! D108  D(31,28,29,32)          0.0            -DE/DX =    0.0                 !
 ! D109  D(28,29,30,10)          0.0            -DE/DX =    0.0                 !
 ! D110  D(28,29,30,35)        180.0            -DE/DX =    0.0                 !
 ! D111  D(32,29,30,10)        180.0            -DE/DX =    0.0                 !
 ! D112  D(32,29,30,35)          0.0            -DE/DX =    0.0                 !
 ! D113  D(10,30,35,33)          0.0            -DE/DX =    0.0                 !
 ! D114  D(10,30,35,36)        180.0            -DE/DX =    0.0                 !
 ! D115  D(29,30,35,33)        180.0            -DE/DX =    0.0                 !
 ! D116  D(29,30,35,36)          0.0            -DE/DX =    0.0                 !
 ! D117  D(11,33,35,30)          0.0            -DE/DX =    0.0                 !
 ! D118  D(11,33,35,36)        180.0            -DE/DX =    0.0                 !
 ! D119  D(34,33,35,30)        180.0            -DE/DX =    0.0                 !
 ! D120  D(34,33,35,36)          0.0            -DE/DX =    0.0                 !
 --------------------------------------------------------------------------------
 Lowest energy point so far.  Saving SCF results.
 GradGradGradGradGradGradGradGradGradGradGradGradGradGradGradGradGradGrad

 Largest change from initial coordinates is atom    0       0.000 Angstoms.
 Leave Link  103 at Wed Apr 20 15:08:08 2022, MaxMem=  2621440000 cpu:         1.6
 (Enter /mnt/opt/groups/app-gaussian//g09/l202.exe)
                          Input orientation:                          
 ---------------------------------------------------------------------
 Center     Atomic      Atomic             Coordinates (Angstroms)
 Number     Number       Type             X           Y           Z
 ---------------------------------------------------------------------
      1          6           0        1.248268    3.534176    0.000000
      2          6           0        0.000000    2.848853    0.000000
      3          6           0        0.000000    1.427452    0.000000
      4          6           0        1.236210    0.713726    0.000000
      5          6           0        2.467179    1.424426    0.000000
      6          6           0        2.436552    2.848120    0.000000
      7          6           0       -1.236210    0.713726    0.000000
      8          6           0        1.236210   -0.713726    0.000000
      9          6           0        0.000000   -1.427452    0.000000
     10          6           0       -1.236210   -0.713726    0.000000
     11          6           0        0.000000   -2.848853    0.000000
     12          6           0        1.248268   -3.534176    0.000000
     13          6           0        2.436552   -2.848120    0.000000
     14          6           0        2.467179   -1.424427    0.000000
     15          6           0        3.684820   -0.686056    0.000000
     16          6           0        3.684820    0.686056    0.000000
     17          1           0        4.624605    1.231865    0.000000
     18          1           0        4.624605   -1.231865    0.000000
     19          1           0        1.245476    4.620958    0.000000
     20          1           0        3.379129    3.389093    0.000000
     21          1           0        1.245476   -4.620958    0.000000
     22          1           0        3.379129   -3.389093    0.000000
     23          6           0       -1.248268    3.534176    0.000000
     24          6           0       -2.436552    2.848120    0.000000
     25          6           0       -2.467179    1.424427    0.000000
     26          1           0       -1.245476    4.620958    0.000000
     27          1           0       -3.379129    3.389093    0.000000
     28          6           0       -3.684820    0.686056    0.000000
     29          6           0       -3.684820   -0.686056    0.000000
     30          6           0       -2.467179   -1.424427    0.000000
     31          1           0       -4.624605    1.231865    0.000000
     32          1           0       -4.624605   -1.231865    0.000000
     33          6           0       -1.248268   -3.534176    0.000000
     34          1           0       -1.245476   -4.620958    0.000000
     35          6           0       -2.436552   -2.848120    0.000000
     36          1           0       -3.379129   -3.389093    0.000000
 ---------------------------------------------------------------------
                    Distance matrix (angstroms):
                    1          2          3          4          5
     1  C    0.000000
     2  C    1.424023   0.000000
     3  C    2.448767   1.421401   0.000000
     4  C    2.820476   2.467181   1.427452   0.000000
     5  C    2.436552   2.848853   2.467181   1.421401   0.000000
     6  C    1.372112   2.436552   2.820476   2.448767   1.424023
     7  C    3.758666   2.467181   1.427452   2.472419   3.770966
     8  C    4.247919   3.770966   2.472419   1.427452   2.467181
     9  C    5.116241   4.276305   2.854904   2.472419   3.770966
    10  C    4.921108   3.770966   2.472419   2.854904   4.276305
    11  C    6.503940   5.697706   4.276305   3.770966   4.934358
    12  C    7.068352   6.503940   5.116241   4.247919   5.106220
    13  C    6.491973   6.196151   4.921108   3.758666   4.272656
    14  C    5.106220   4.934358   3.770966   2.467181   2.848853
    15  C    4.873104   5.106220   4.247919   2.820476   2.436552
    16  C    3.748143   4.272656   3.758666   2.448767   1.424023
    17  H    4.086599   4.899145   4.628739   3.427782   2.166002
    18  H    5.840787   6.167595   5.334692   3.907243   3.422042
    19  H    1.086785   2.166002   3.427782   3.907243   3.422042
    20  H    2.135794   3.422042   3.907243   3.427782   2.166002
    21  H    8.155134   7.572931   6.175312   5.334692   6.167595
    22  H    7.243771   7.094398   5.883674   4.628739   4.899145
    23  C    2.496536   1.424023   2.448767   3.758666   4.272656
    24  C    3.748143   2.436552   2.820476   4.247919   5.106220
    25  C    4.272656   2.848853   2.467181   3.770966   4.934358
    26  H    2.720267   2.166002   3.427782   4.628739   4.899145
    27  H    4.629671   3.422042   3.907243   5.334692   6.167595
    28  C    5.696240   4.272656   3.758666   4.921108   6.196151
    29  C    6.491973   5.106220   4.247919   5.116241   6.503940
    30  C    6.196151   4.934358   3.770966   4.276305   5.697706
    31  H    6.308032   4.899145   4.628739   5.883674   7.094398
    32  H    7.563451   6.167595   5.334692   6.175312   7.572931
    33  C    7.496285   6.503940   5.116241   4.921108   6.196151
    34  H    8.527894   7.572931   6.175312   5.883674   7.094398
    35  C    7.369640   6.196151   4.921108   5.116241   6.503940
    36  H    8.327332   7.094398   5.883674   6.175312   7.572931
                    6          7          8          9         10
     6  C    0.000000
     7  C    4.247919   0.000000
     8  C    3.758666   2.854904   0.000000
     9  C    4.921108   2.472419   1.427452   0.000000
    10  C    5.116241   1.427452   2.472419   1.427452   0.000000
    11  C    6.196151   3.770966   2.467181   1.421401   2.467181
    12  C    6.491973   4.921108   2.820476   2.448767   3.758666
    13  C    5.696240   5.116241   2.448767   2.820476   4.247919
    14  C    4.272656   4.276305   1.421401   2.467181   3.770966
    15  C    3.748143   5.116241   2.448767   3.758666   4.921108
    16  C    2.496536   4.921108   2.820476   4.247919   5.116241
    17  H    2.720267   5.883674   3.907243   5.334692   6.175312
    18  H    4.629671   6.175312   3.427782   4.628739   5.883674
    19  H    2.135794   4.628739   5.334692   6.175312   5.883674
    20  H    1.086785   5.334692   4.628739   5.883674   6.175312
    21  H    7.563451   5.883674   3.907243   3.427782   4.628739
    22  H    6.308032   6.175312   3.427782   3.907243   5.334692
    23  C    3.748143   2.820476   4.921108   5.116241   4.247919
    24  C    4.873104   2.448767   5.116241   4.921108   3.758666
    25  C    5.106220   1.421401   4.276305   3.770966   2.467181
    26  H    4.086599   3.907243   5.883674   6.175312   5.334692
    27  H    5.840787   3.427782   6.175312   5.883674   4.628739
    28  C    6.491973   2.448767   5.116241   4.247919   2.820476
    29  C    7.068352   2.820476   4.921108   3.758666   2.448767
    30  C    6.503940   2.467181   3.770966   2.467181   1.421401
    31  H    7.243771   3.427782   6.175312   5.334692   3.907243
    32  H    8.155134   3.907243   5.883674   4.628739   3.427782
    33  C    7.369640   4.247919   3.758666   2.448767   2.820476
    34  H    8.327332   5.334692   4.628739   3.427782   3.907243
    35  C    7.496285   3.758666   4.247919   2.820476   2.448767
    36  H    8.527894   4.628739   5.334692   3.907243   3.427782
                   11         12         13         14         15
    11  C    0.000000
    12  C    1.424023   0.000000
    13  C    2.436552   1.372112   0.000000
    14  C    2.848853   2.436552   1.424023   0.000000
    15  C    4.272656   3.748143   2.496536   1.424023   0.000000
    16  C    5.106220   4.873104   3.748143   2.436552   1.372112
    17  H    6.167595   5.840787   4.629671   3.422042   2.135794
    18  H    4.899145   4.086599   2.720267   2.166002   1.086785
    19  H    7.572931   8.155134   7.563451   6.167595   5.840787
    20  H    7.094398   7.243771   6.308032   4.899145   4.086599
    21  H    2.166002   1.086785   2.135794   3.422042   4.629671
    22  H    3.422042   2.135794   1.086785   2.166002   2.720267
    23  C    6.503940   7.496285   7.369640   6.196151   6.491973
    24  C    6.196151   7.369640   7.496285   6.503940   7.068352
    25  C    4.934358   6.196151   6.503940   5.697706   6.503940
    26  H    7.572931   8.527894   8.327332   7.094398   7.243771
    27  H    7.094398   8.327332   8.527894   7.572931   8.155134
    28  C    5.106220   6.491973   7.068352   6.503940   7.496285
    29  C    4.272656   5.696240   6.491973   6.196151   7.369640
    30  C    2.848853   4.272656   5.106220   4.934358   6.196151
    31  H    6.167595   7.563451   8.155134   7.572931   8.527894
    32  H    4.899145   6.308032   7.243771   7.094398   8.327332
    33  C    1.424023   2.496536   3.748143   4.272656   5.696240
    34  H    2.166002   2.720267   4.086599   4.899145   6.308032
    35  C    2.436552   3.748143   4.873104   5.106220   6.491973
    36  H    3.422042   4.629671   5.840787   6.167595   7.563451
                   16         17         18         19         20
    16  C    0.000000
    17  H    1.086785   0.000000
    18  H    2.135794   2.463730   0.000000
    19  H    4.629671   4.785861   6.758258   0.000000
    20  H    2.720267   2.490952   4.785861   2.463730   0.000000
    21  H    5.840787   6.758258   4.785861   9.241916   8.289354
    22  H    4.086599   4.785861   2.490952   8.289354   6.778186
    23  C    5.696240   6.308032   7.563451   2.720267   4.629671
    24  C    6.491973   7.243771   8.155134   4.086599   5.840787
    25  C    6.196151   7.094398   7.572931   4.899145   6.167595
    26  H    6.308032   6.778186   8.289354   2.490952   4.785861
    27  H    7.563451   8.289354   9.241916   4.785861   6.758258
    28  C    7.369640   8.327332   8.527894   6.308032   7.563451
    29  C    7.496285   8.527894   8.327332   7.243771   8.155134
    30  C    6.503940   7.572931   7.094398   7.094398   7.572931
    31  H    8.327332   9.249210   9.571721   6.778186   8.289354
    32  H    8.527894   9.571721   9.249210   8.289354   9.241916
    33  C    6.491973   7.563451   6.308032   8.527894   8.327332
    34  H    7.243771   8.289354   6.778186   9.571721   9.249210
    35  C    7.068352   8.155134   7.243771   8.327332   8.527894
    36  H    8.155134   9.241916   8.289354   9.249210   9.571721
                   21         22         23         24         25
    21  H    0.000000
    22  H    2.463730   0.000000
    23  C    8.527894   8.327332   0.000000
    24  C    8.327332   8.527894   1.372112   0.000000
    25  C    7.094398   7.572931   2.436552   1.424023   0.000000
    26  H    9.571721   9.249210   1.086785   2.135794   3.422042
    27  H    9.249210   9.571721   2.135794   1.086785   2.166002
    28  C    7.243771   8.155134   3.748143   2.496536   1.424023
    29  C    6.308032   7.563451   4.873104   3.748143   2.436552
    30  C    4.899145   6.167595   5.106220   4.272656   2.848853
    31  H    8.289354   9.241916   4.086599   2.720267   2.166002
    32  H    6.778186   8.289354   5.840787   4.629671   3.422042
    33  C    2.720267   4.629671   7.068352   6.491973   5.106220
    34  H    2.490952   4.785861   8.155134   7.563451   6.167595
    35  C    4.086599   5.840787   6.491973   5.696240   4.272656
    36  H    4.785861   6.758258   7.243771   6.308032   4.899145
                   26         27         28         29         30
    26  H    0.000000
    27  H    2.463730   0.000000
    28  C    4.629671   2.720267   0.000000
    29  C    5.840787   4.086599   1.372112   0.000000
    30  C    6.167595   4.899145   2.436552   1.424023   0.000000
    31  H    4.785861   2.490952   1.086785   2.135794   3.422042
    32  H    6.758258   4.785861   2.135794   1.086785   2.166002
    33  C    8.155134   7.243771   4.873104   3.748143   2.436552
    34  H    9.241916   8.289354   5.840787   4.629671   3.422042
    35  C    7.563451   6.308032   3.748143   2.496536   1.424023
    36  H    8.289354   6.778186   4.086599   2.720267   2.166002
                   31         32         33         34         35
    31  H    0.000000
    32  H    2.463730   0.000000
    33  C    5.840787   4.086599   0.000000
    34  H    6.758258   4.785861   1.086785   0.000000
    35  C    4.629671   2.720267   1.372112   2.135794   0.000000
    36  H    4.785861   2.490952   2.135794   2.463730   1.086785
                   36
    36  H    0.000000
 Stoichiometry    C24H12
 Framework group  D6H[3C2'(CC.CC),SGH(C12H12)]
 Deg. of freedom     6
 Full point group                 D6H     NOp  24
 RotChk:  IX=0 Diff= 4.71D-16
 Largest Abelian subgroup         D2H     NOp   8
 Largest concise Abelian subgroup D2      NOp   4
                         Standard orientation:                         
 ---------------------------------------------------------------------
 Center     Atomic      Atomic             Coordinates (Angstroms)
 Number     Number       Type             X           Y           Z
 ---------------------------------------------------------------------
      1          6           0        1.248268    3.534176    0.000000
      2          6           0        0.000000    2.848853    0.000000
      3          6           0        0.000000    1.427452    0.000000
      4          6           0        1.236210    0.713726    0.000000
      5          6           0        2.467179    1.424426    0.000000
      6          6           0        2.436552    2.848120    0.000000
      7          6           0       -1.236210    0.713726    0.000000
      8          6           0        1.236210   -0.713726    0.000000
      9          6           0        0.000000   -1.427452    0.000000
     10          6           0       -1.236210   -0.713726    0.000000
     11          6           0        0.000000   -2.848853    0.000000
     12          6           0        1.248268   -3.534176    0.000000
     13          6           0        2.436552   -2.848120    0.000000
     14          6           0        2.467179   -1.424427    0.000000
     15          6           0        3.684820   -0.686056    0.000000
     16          6           0        3.684820    0.686056    0.000000
     17          1           0        4.624605    1.231865    0.000000
     18          1           0        4.624605   -1.231865    0.000000
     19          1           0        1.245476    4.620958    0.000000
     20          1           0        3.379129    3.389093    0.000000
     21          1           0        1.245476   -4.620958    0.000000
     22          1           0        3.379129   -3.389093    0.000000
     23          6           0       -1.248268    3.534176    0.000000
     24          6           0       -2.436552    2.848120    0.000000
     25          6           0       -2.467179    1.424427    0.000000
     26          1           0       -1.245476    4.620958    0.000000
     27          1           0       -3.379129    3.389093    0.000000
     28          6           0       -3.684820    0.686056    0.000000
     29          6           0       -3.684820   -0.686056    0.000000
     30          6           0       -2.467179   -1.424427    0.000000
     31          1           0       -4.624605    1.231865    0.000000
     32          1           0       -4.624605   -1.231865    0.000000
     33          6           0       -1.248268   -3.534176    0.000000
     34          1           0       -1.245476   -4.620958    0.000000
     35          6           0       -2.436552   -2.848120    0.000000
     36          1           0       -3.379129   -3.389093    0.000000
 ---------------------------------------------------------------------
 Rotational constants (GHZ):      0.3334672      0.3334672      0.1667336
 Leave Link  202 at Wed Apr 20 15:08:08 2022, MaxMem=  2621440000 cpu:         0.3
 (Enter /mnt/opt/groups/app-gaussian//g09/l9999.exe)
 1\1\GINC-WN26089\FOpt\RB3LYP\6-31G(d,p)\C24H12\PWASIUK\20-Apr-2022\0\\
 #p opt freq b3lyp/6-31g(d,p) empiricaldispersion=gd3 int=(grid=ultrafi
 ne,acc2e=12) scf=(maxcyc=500,ferm,novaracc,noincfoc,intrep)\\Title Car
 d Required\\0,1\C,1.248268,3.534176,0.\C,0.,2.848853,0.\C,0.,1.427452,
 0.\C,1.2362096947,0.713726,0.\C,2.4671790696,1.4244265,0.\C,2.43655219
 74,2.8481197987,0.\C,-1.2362096947,0.713726,0.\C,1.2362096947,-0.71372
 6,0.\C,0.,-1.427452,0.\C,-1.2362096947,-0.713726,0.\C,0.,-2.848853,0.\
 C,1.248268,-3.534176,0.\C,2.4365521974,-2.8481197987,0.\C,2.4671790696
 ,-1.4244265,0.\C,3.6848201974,-0.6860562013,0.\C,3.6848201974,0.686056
 2013,0.\H,4.624605,1.231865,0.\H,4.624605,-1.231865,0.\H,1.245476116,4
 .6209579125,0.\H,3.379128884,3.3890929125,0.\H,1.245476116,-4.62095791
 25,0.\H,3.379128884,-3.3890929125,0.\C,-1.248268,3.534176,0.\C,-2.4365
 521974,2.8481197987,0.\C,-2.4671790696,1.4244265,0.\H,-1.245476116,4.6
 209579125,0.\H,-3.379128884,3.3890929125,0.\C,-3.6848201974,0.68605620
 13,0.\C,-3.6848201974,-0.6860562013,0.\C,-2.4671790696,-1.4244265,0.\H
 ,-4.624605,1.231865,0.\H,-4.624605,-1.231865,0.\C,-1.248268,-3.534176,
 0.\H,-1.245476116,-4.6209579125,0.\C,-2.4365521974,-2.8481197987,0.\H,
 -3.379128884,-3.3890929125,0.\\Version=ES64L-G09RevD.01\State=1-A1G\HF
 =-921.9514855\RMSD=5.257e-09\RMSF=9.630e-05\Dipole=0.,0.,0.\Quadrupole
 =6.1104062,6.1103582,-12.2207644,0.,0.,0.\PG=D06H [3C2'(C1C1.C1C1),SGH
 (C12H12)]\\@


 THE UNDERLYING PHYSICAL LAWS NECESSARY FOR THE 
 MATHEMATICAL THEORY OF A LARGE PART OF PHYSICS AND THE
 WHOLE OF CHEMISTRY ARE THUS COMPLETELY KNOWN, AND THE
 DIFFICULTY IS ONLY THAT THE EXACT APPLICATION OF THESE
 LAWS LEADS TO EQUATIONS MUCH TOO COMPLICATED 
 TO BE SOLUBLE.

                                        -- P. A. M. DIRAC, 1929
 Leave Link 9999 at Wed Apr 20 15:08:08 2022, MaxMem=  2621440000 cpu:         0.8
 Job cpu time:       0 days  0 hours 23 minutes 31.1 seconds.
 File lengths (MBytes):  RWF=     55 Int=      0 D2E=      0 Chk=     13 Scr=      1
 Normal termination of Gaussian 09 at Wed Apr 20 15:08:08 2022.
 (Enter /mnt/opt/groups/app-gaussian//g09/l1.exe)
 Link1:  Proceeding to internal job step number  2.
 ----------------------------------------------------------------------
 #P Geom=AllCheck Guess=TCheck SCRF=Check GenChk RB3LYP/6-31G(d,p) Freq
 ----------------------------------------------------------------------
 1/10=4,29=7,30=1,38=1,40=1/1,3;
 2/12=2,40=1/2;
 3/5=1,6=6,7=101,11=2,14=-4,16=1,25=1,30=1,70=2,71=2,74=-5,75=-5,116=1,124=31,140=1/1,2,3;
 4/5=101/1;
 5/5=100002,7=500,17=20,22=13,38=1,87=12,98=1/2;
 8/6=4,10=90,11=11,87=12/1;
 11/6=1,8=1,9=11,15=111,16=1,87=12/1,2,10;
 10/6=1,87=12/2;
 6/7=2,8=2,9=2,10=2,18=1,28=1/1;
 7/8=1,10=1,25=1,87=12/1,2,3,16;
 1/10=4,30=1/3;
 99//99;
 Leave Link    1 at Wed Apr 20 15:08:08 2022, MaxMem=  2621440000 cpu:         0.8
 (Enter /mnt/opt/groups/app-gaussian//g09/l101.exe)
 Structure from the checkpoint file:  "/scratch/8009950.torquesrv1.cis.gov.pl/Gau-35712.chk"
 -------------------
 Title Card Required
 -------------------
 Charge =  0 Multiplicity = 1
 Redundant internal coordinates found in file.
 C,0,1.248268,3.534176,0.
 C,0,0.,2.848853,0.
 C,0,0.,1.427452,0.
 C,0,1.2362096947,0.713726,0.
 C,0,2.4671790696,1.4244265,0.
 C,0,2.4365521974,2.8481197987,0.
 C,0,-1.2362096947,0.713726,0.
 C,0,1.2362096947,-0.713726,0.
 C,0,0.,-1.427452,0.
 C,0,-1.2362096947,-0.713726,0.
 C,0,0.,-2.848853,0.
 C,0,1.248268,-3.534176,0.
 C,0,2.4365521974,-2.8481197987,0.
 C,0,2.4671790696,-1.4244265,0.
 C,0,3.6848201974,-0.6860562013,0.
 C,0,3.6848201974,0.6860562013,0.
 H,0,4.624605,1.231865,0.
 H,0,4.624605,-1.231865,0.
 H,0,1.245476116,4.6209579125,0.
 H,0,3.379128884,3.3890929125,0.
 H,0,1.245476116,-4.6209579125,0.
 H,0,3.379128884,-3.3890929125,0.
 C,0,-1.248268,3.534176,0.
 C,0,-2.4365521974,2.8481197987,0.
 C,0,-2.4671790696,1.4244265,0.
 H,0,-1.245476116,4.6209579125,0.
 H,0,-3.379128884,3.3890929125,0.
 C,0,-3.6848201974,0.6860562013,0.
 C,0,-3.6848201974,-0.6860562013,0.
 C,0,-2.4671790696,-1.4244265,0.
 H,0,-4.624605,1.231865,0.
 H,0,-4.624605,-1.231865,0.
 C,0,-1.248268,-3.534176,0.
 H,0,-1.245476116,-4.6209579125,0.
 C,0,-2.4365521974,-2.8481197987,0.
 H,0,-3.379128884,-3.3890929125,0.
 Recover connectivity data from disk.
 NAtoms=     36 NQM=       36 NQMF=       0 NMMI=      0 NMMIF=      0
                NMic=       0 NMicF=      0.
                    Isotopes and Nuclear Properties:
 (Nuclear quadrupole moments (NQMom) in fm**2, nuclear magnetic moments (NMagM)
  in nuclear magnetons)

  Atom         1           2           3           4           5           6           7           8           9          10
 IAtWgt=          12          12          12          12          12          12          12          12          12          12
 AtmWgt=  12.0000000  12.0000000  12.0000000  12.0000000  12.0000000  12.0000000  12.0000000  12.0000000  12.0000000  12.0000000
 NucSpn=           0           0           0           0           0           0           0           0           0           0
 AtZEff=  -3.6000000  -3.6000000  -3.6000000  -3.6000000  -3.6000000  -3.6000000  -3.6000000  -3.6000000  -3.6000000  -3.6000000
 NQMom=    0.0000000   0.0000000   0.0000000   0.0000000   0.0000000   0.0000000   0.0000000   0.0000000   0.0000000   0.0000000
 NMagM=    0.0000000   0.0000000   0.0000000   0.0000000   0.0000000   0.0000000   0.0000000   0.0000000   0.0000000   0.0000000
 AtZNuc=   6.0000000   6.0000000   6.0000000   6.0000000   6.0000000   6.0000000   6.0000000   6.0000000   6.0000000   6.0000000

  Atom        11          12          13          14          15          16          17          18          19          20
 IAtWgt=          12          12          12          12          12          12           1           1           1           1
 AtmWgt=  12.0000000  12.0000000  12.0000000  12.0000000  12.0000000  12.0000000   1.0078250   1.0078250   1.0078250   1.0078250
 NucSpn=           0           0           0           0           0           0           1           1           1           1
 AtZEff=  -3.6000000  -3.6000000  -3.6000000  -3.6000000  -3.6000000  -3.6000000  -1.0000000  -1.0000000  -1.0000000  -1.0000000
 NQMom=    0.0000000   0.0000000   0.0000000   0.0000000   0.0000000   0.0000000   0.0000000   0.0000000   0.0000000   0.0000000
 NMagM=    0.0000000   0.0000000   0.0000000   0.0000000   0.0000000   0.0000000   2.7928460   2.7928460   2.7928460   2.7928460
 AtZNuc=   6.0000000   6.0000000   6.0000000   6.0000000   6.0000000   6.0000000   1.0000000   1.0000000   1.0000000   1.0000000

  Atom        21          22          23          24          25          26          27          28          29          30
 IAtWgt=           1           1          12          12          12           1           1          12          12          12
 AtmWgt=   1.0078250   1.0078250  12.0000000  12.0000000  12.0000000   1.0078250   1.0078250  12.0000000  12.0000000  12.0000000
 NucSpn=           1           1           0           0           0           1           1           0           0           0
 AtZEff=  -1.0000000  -1.0000000  -3.6000000  -3.6000000  -3.6000000  -1.0000000  -1.0000000  -3.6000000  -3.6000000  -3.6000000
 NQMom=    0.0000000   0.0000000   0.0000000   0.0000000   0.0000000   0.0000000   0.0000000   0.0000000   0.0000000   0.0000000
 NMagM=    2.7928460   2.7928460   0.0000000   0.0000000   0.0000000   2.7928460   2.7928460   0.0000000   0.0000000   0.0000000
 AtZNuc=   1.0000000   1.0000000   6.0000000   6.0000000   6.0000000   1.0000000   1.0000000   6.0000000   6.0000000   6.0000000

  Atom        31          32          33          34          35          36
 IAtWgt=           1           1          12           1          12           1
 AtmWgt=   1.0078250   1.0078250  12.0000000   1.0078250  12.0000000   1.0078250
 NucSpn=           1           1           0           1           0           1
 AtZEff=  -1.0000000  -1.0000000  -3.6000000  -1.0000000  -3.6000000  -1.0000000
 NQMom=    0.0000000   0.0000000   0.0000000   0.0000000   0.0000000   0.0000000
 NMagM=    2.7928460   2.7928460   0.0000000   2.7928460   0.0000000   2.7928460
 AtZNuc=   1.0000000   1.0000000   6.0000000   1.0000000   6.0000000   1.0000000
 Leave Link  101 at Wed Apr 20 15:08:09 2022, MaxMem=  2621440000 cpu:         6.4
 (Enter /mnt/opt/groups/app-gaussian//g09/l103.exe)

 GradGradGradGradGradGradGradGradGradGradGradGradGradGradGradGradGradGrad
 Berny optimization.
 Initialization pass.
                           ----------------------------
                           !    Initial Parameters    !
                           ! (Angstroms and Degrees)  !
 --------------------------                            --------------------------
 ! Name  Definition              Value          Derivative Info.                !
 --------------------------------------------------------------------------------
 ! R1    R(1,2)                  1.424          calculate D2E/DX2 analytically  !
 ! R2    R(1,6)                  1.3721         calculate D2E/DX2 analytically  !
 ! R3    R(1,19)                 1.0868         calculate D2E/DX2 analytically  !
 ! R4    R(2,3)                  1.4214         calculate D2E/DX2 analytically  !
 ! R5    R(2,23)                 1.424          calculate D2E/DX2 analytically  !
 ! R6    R(3,4)                  1.4275         calculate D2E/DX2 analytically  !
 ! R7    R(3,7)                  1.4275         calculate D2E/DX2 analytically  !
 ! R8    R(4,5)                  1.4214         calculate D2E/DX2 analytically  !
 ! R9    R(4,8)                  1.4275         calculate D2E/DX2 analytically  !
 ! R10   R(5,6)                  1.424          calculate D2E/DX2 analytically  !
 ! R11   R(5,16)                 1.424          calculate D2E/DX2 analytically  !
 ! R12   R(6,20)                 1.0868         calculate D2E/DX2 analytically  !
 ! R13   R(7,10)                 1.4275         calculate D2E/DX2 analytically  !
 ! R14   R(7,25)                 1.4214         calculate D2E/DX2 analytically  !
 ! R15   R(8,9)                  1.4275         calculate D2E/DX2 analytically  !
 ! R16   R(8,14)                 1.4214         calculate D2E/DX2 analytically  !
 ! R17   R(9,10)                 1.4275         calculate D2E/DX2 analytically  !
 ! R18   R(9,11)                 1.4214         calculate D2E/DX2 analytically  !
 ! R19   R(10,30)                1.4214         calculate D2E/DX2 analytically  !
 ! R20   R(11,12)                1.424          calculate D2E/DX2 analytically  !
 ! R21   R(11,33)                1.424          calculate D2E/DX2 analytically  !
 ! R22   R(12,13)                1.3721         calculate D2E/DX2 analytically  !
 ! R23   R(12,21)                1.0868         calculate D2E/DX2 analytically  !
 ! R24   R(13,14)                1.424          calculate D2E/DX2 analytically  !
 ! R25   R(13,22)                1.0868         calculate D2E/DX2 analytically  !
 ! R26   R(14,15)                1.424          calculate D2E/DX2 analytically  !
 ! R27   R(15,16)                1.3721         calculate D2E/DX2 analytically  !
 ! R28   R(15,18)                1.0868         calculate D2E/DX2 analytically  !
 ! R29   R(16,17)                1.0868         calculate D2E/DX2 analytically  !
 ! R30   R(23,24)                1.3721         calculate D2E/DX2 analytically  !
 ! R31   R(23,26)                1.0868         calculate D2E/DX2 analytically  !
 ! R32   R(24,25)                1.424          calculate D2E/DX2 analytically  !
 ! R33   R(24,27)                1.0868         calculate D2E/DX2 analytically  !
 ! R34   R(25,28)                1.424          calculate D2E/DX2 analytically  !
 ! R35   R(28,29)                1.3721         calculate D2E/DX2 analytically  !
 ! R36   R(28,31)                1.0868         calculate D2E/DX2 analytically  !
 ! R37   R(29,30)                1.424          calculate D2E/DX2 analytically  !
 ! R38   R(29,32)                1.0868         calculate D2E/DX2 analytically  !
 ! R39   R(30,35)                1.424          calculate D2E/DX2 analytically  !
 ! R40   R(33,34)                1.0868         calculate D2E/DX2 analytically  !
 ! R41   R(33,35)                1.3721         calculate D2E/DX2 analytically  !
 ! R42   R(35,36)                1.0868         calculate D2E/DX2 analytically  !
 ! A1    A(2,1,6)              121.2324         calculate D2E/DX2 analytically  !
 ! A2    A(2,1,19)             118.6204         calculate D2E/DX2 analytically  !
 ! A3    A(6,1,19)             120.1472         calculate D2E/DX2 analytically  !
 ! A4    A(1,2,3)              118.7676         calculate D2E/DX2 analytically  !
 ! A5    A(1,2,23)             122.4647         calculate D2E/DX2 analytically  !
 ! A6    A(3,2,23)             118.7676         calculate D2E/DX2 analytically  !
 ! A7    A(2,3,4)              120.0            calculate D2E/DX2 analytically  !
 ! A8    A(2,3,7)              120.0            calculate D2E/DX2 analytically  !
 ! A9    A(4,3,7)              120.0            calculate D2E/DX2 analytically  !
 ! A10   A(3,4,5)              120.0            calculate D2E/DX2 analytically  !
 ! A11   A(3,4,8)              120.0            calculate D2E/DX2 analytically  !
 ! A12   A(5,4,8)              120.0            calculate D2E/DX2 analytically  !
 ! A13   A(4,5,6)              118.7676         calculate D2E/DX2 analytically  !
 ! A14   A(4,5,16)             118.7676         calculate D2E/DX2 analytically  !
 ! A15   A(6,5,16)             122.4647         calculate D2E/DX2 analytically  !
 ! A16   A(1,6,5)              121.2324         calculate D2E/DX2 analytically  !
 ! A17   A(1,6,20)             120.1472         calculate D2E/DX2 analytically  !
 ! A18   A(5,6,20)             118.6204         calculate D2E/DX2 analytically  !
 ! A19   A(3,7,10)             120.0            calculate D2E/DX2 analytically  !
 ! A20   A(3,7,25)             120.0            calculate D2E/DX2 analytically  !
 ! A21   A(10,7,25)            120.0            calculate D2E/DX2 analytically  !
 ! A22   A(4,8,9)              120.0            calculate D2E/DX2 analytically  !
 ! A23   A(4,8,14)             120.0            calculate D2E/DX2 analytically  !
 ! A24   A(9,8,14)             120.0            calculate D2E/DX2 analytically  !
 ! A25   A(8,9,10)             120.0            calculate D2E/DX2 analytically  !
 ! A26   A(8,9,11)             120.0            calculate D2E/DX2 analytically  !
 ! A27   A(10,9,11)            120.0            calculate D2E/DX2 analytically  !
 ! A28   A(7,10,9)             120.0            calculate D2E/DX2 analytically  !
 ! A29   A(7,10,30)            120.0            calculate D2E/DX2 analytically  !
 ! A30   A(9,10,30)            120.0            calculate D2E/DX2 analytically  !
 ! A31   A(9,11,12)            118.7676         calculate D2E/DX2 analytically  !
 ! A32   A(9,11,33)            118.7676         calculate D2E/DX2 analytically  !
 ! A33   A(12,11,33)           122.4647         calculate D2E/DX2 analytically  !
 ! A34   A(11,12,13)           121.2324         calculate D2E/DX2 analytically  !
 ! A35   A(11,12,21)           118.6204         calculate D2E/DX2 analytically  !
 ! A36   A(13,12,21)           120.1472         calculate D2E/DX2 analytically  !
 ! A37   A(12,13,14)           121.2324         calculate D2E/DX2 analytically  !
 ! A38   A(12,13,22)           120.1472         calculate D2E/DX2 analytically  !
 ! A39   A(14,13,22)           118.6204         calculate D2E/DX2 analytically  !
 ! A40   A(8,14,13)            118.7676         calculate D2E/DX2 analytically  !
 ! A41   A(8,14,15)            118.7676         calculate D2E/DX2 analytically  !
 ! A42   A(13,14,15)           122.4647         calculate D2E/DX2 analytically  !
 ! A43   A(14,15,16)           121.2324         calculate D2E/DX2 analytically  !
 ! A44   A(14,15,18)           118.6204         calculate D2E/DX2 analytically  !
 ! A45   A(16,15,18)           120.1472         calculate D2E/DX2 analytically  !
 ! A46   A(5,16,15)            121.2324         calculate D2E/DX2 analytically  !
 ! A47   A(5,16,17)            118.6204         calculate D2E/DX2 analytically  !
 ! A48   A(15,16,17)           120.1472         calculate D2E/DX2 analytically  !
 ! A49   A(2,23,24)            121.2324         calculate D2E/DX2 analytically  !
 ! A50   A(2,23,26)            118.6204         calculate D2E/DX2 analytically  !
 ! A51   A(24,23,26)           120.1472         calculate D2E/DX2 analytically  !
 ! A52   A(23,24,25)           121.2324         calculate D2E/DX2 analytically  !
 ! A53   A(23,24,27)           120.1472         calculate D2E/DX2 analytically  !
 ! A54   A(25,24,27)           118.6204         calculate D2E/DX2 analytically  !
 ! A55   A(7,25,24)            118.7676         calculate D2E/DX2 analytically  !
 ! A56   A(7,25,28)            118.7676         calculate D2E/DX2 analytically  !
 ! A57   A(24,25,28)           122.4647         calculate D2E/DX2 analytically  !
 ! A58   A(25,28,29)           121.2324         calculate D2E/DX2 analytically  !
 ! A59   A(25,28,31)           118.6204         calculate D2E/DX2 analytically  !
 ! A60   A(29,28,31)           120.1472         calculate D2E/DX2 analytically  !
 ! A61   A(28,29,30)           121.2324         calculate D2E/DX2 analytically  !
 ! A62   A(28,29,32)           120.1472         calculate D2E/DX2 analytically  !
 ! A63   A(30,29,32)           118.6204         calculate D2E/DX2 analytically  !
 ! A64   A(10,30,29)           118.7676         calculate D2E/DX2 analytically  !
 ! A65   A(10,30,35)           118.7676         calculate D2E/DX2 analytically  !
 ! A66   A(29,30,35)           122.4647         calculate D2E/DX2 analytically  !
 ! A67   A(11,33,34)           118.6204         calculate D2E/DX2 analytically  !
 ! A68   A(11,33,35)           121.2324         calculate D2E/DX2 analytically  !
 ! A69   A(34,33,35)           120.1472         calculate D2E/DX2 analytically  !
 ! A70   A(30,35,33)           121.2324         calculate D2E/DX2 analytically  !
 ! A71   A(30,35,36)           118.6204         calculate D2E/DX2 analytically  !
 ! A72   A(33,35,36)           120.1472         calculate D2E/DX2 analytically  !
 ! D1    D(6,1,2,3)              0.0            calculate D2E/DX2 analytically  !
 ! D2    D(6,1,2,23)           180.0            calculate D2E/DX2 analytically  !
 ! D3    D(19,1,2,3)           180.0            calculate D2E/DX2 analytically  !
 ! D4    D(19,1,2,23)            0.0            calculate D2E/DX2 analytically  !
 ! D5    D(2,1,6,5)              0.0            calculate D2E/DX2 analytically  !
 ! D6    D(2,1,6,20)           180.0            calculate D2E/DX2 analytically  !
 ! D7    D(19,1,6,5)           180.0            calculate D2E/DX2 analytically  !
 ! D8    D(19,1,6,20)            0.0            calculate D2E/DX2 analytically  !
 ! D9    D(1,2,3,4)              0.0            calculate D2E/DX2 analytically  !
 ! D10   D(1,2,3,7)            180.0            calculate D2E/DX2 analytically  !
 ! D11   D(23,2,3,4)           180.0            calculate D2E/DX2 analytically  !
 ! D12   D(23,2,3,7)             0.0            calculate D2E/DX2 analytically  !
 ! D13   D(1,2,23,24)          180.0            calculate D2E/DX2 analytically  !
 ! D14   D(1,2,23,26)            0.0            calculate D2E/DX2 analytically  !
 ! D15   D(3,2,23,24)            0.0            calculate D2E/DX2 analytically  !
 ! D16   D(3,2,23,26)          180.0            calculate D2E/DX2 analytically  !
 ! D17   D(2,3,4,5)              0.0            calculate D2E/DX2 analytically  !
 ! D18   D(2,3,4,8)            180.0            calculate D2E/DX2 analytically  !
 ! D19   D(7,3,4,5)            180.0            calculate D2E/DX2 analytically  !
 ! D20   D(7,3,4,8)              0.0            calculate D2E/DX2 analytically  !
 ! D21   D(2,3,7,10)           180.0            calculate D2E/DX2 analytically  !
 ! D22   D(2,3,7,25)             0.0            calculate D2E/DX2 analytically  !
 ! D23   D(4,3,7,10)             0.0            calculate D2E/DX2 analytically  !
 ! D24   D(4,3,7,25)           180.0            calculate D2E/DX2 analytically  !
 ! D25   D(3,4,5,6)              0.0            calculate D2E/DX2 analytically  !
 ! D26   D(3,4,5,16)           180.0            calculate D2E/DX2 analytically  !
 ! D27   D(8,4,5,6)            180.0            calculate D2E/DX2 analytically  !
 ! D28   D(8,4,5,16)             0.0            calculate D2E/DX2 analytically  !
 ! D29   D(3,4,8,9)              0.0            calculate D2E/DX2 analytically  !
 ! D30   D(3,4,8,14)           180.0            calculate D2E/DX2 analytically  !
 ! D31   D(5,4,8,9)            180.0            calculate D2E/DX2 analytically  !
 ! D32   D(5,4,8,14)             0.0            calculate D2E/DX2 analytically  !
 ! D33   D(4,5,6,1)              0.0            calculate D2E/DX2 analytically  !
 ! D34   D(4,5,6,20)           180.0            calculate D2E/DX2 analytically  !
 ! D35   D(16,5,6,1)           180.0            calculate D2E/DX2 analytically  !
 ! D36   D(16,5,6,20)            0.0            calculate D2E/DX2 analytically  !
 ! D37   D(4,5,16,15)            0.0            calculate D2E/DX2 analytically  !
 ! D38   D(4,5,16,17)          180.0            calculate D2E/DX2 analytically  !
 ! D39   D(6,5,16,15)          180.0            calculate D2E/DX2 analytically  !
 ! D40   D(6,5,16,17)            0.0            calculate D2E/DX2 analytically  !
 ! D41   D(3,7,10,9)             0.0            calculate D2E/DX2 analytically  !
 ! D42   D(3,7,10,30)          180.0            calculate D2E/DX2 analytically  !
 ! D43   D(25,7,10,9)          180.0            calculate D2E/DX2 analytically  !
 ! D44   D(25,7,10,30)           0.0            calculate D2E/DX2 analytically  !
 ! D45   D(3,7,25,24)            0.0            calculate D2E/DX2 analytically  !
 ! D46   D(3,7,25,28)          180.0            calculate D2E/DX2 analytically  !
 ! D47   D(10,7,25,24)         180.0            calculate D2E/DX2 analytically  !
 ! D48   D(10,7,25,28)           0.0            calculate D2E/DX2 analytically  !
 ! D49   D(4,8,9,10)             0.0            calculate D2E/DX2 analytically  !
 ! D50   D(4,8,9,11)           180.0            calculate D2E/DX2 analytically  !
 ! D51   D(14,8,9,10)          180.0            calculate D2E/DX2 analytically  !
 ! D52   D(14,8,9,11)            0.0            calculate D2E/DX2 analytically  !
 ! D53   D(4,8,14,13)          180.0            calculate D2E/DX2 analytically  !
 ! D54   D(4,8,14,15)            0.0            calculate D2E/DX2 analytically  !
 ! D55   D(9,8,14,13)            0.0            calculate D2E/DX2 analytically  !
 ! D56   D(9,8,14,15)          180.0            calculate D2E/DX2 analytically  !
 ! D57   D(8,9,10,7)             0.0            calculate D2E/DX2 analytically  !
 ! D58   D(8,9,10,30)          180.0            calculate D2E/DX2 analytically  !
 ! D59   D(11,9,10,7)          180.0            calculate D2E/DX2 analytically  !
 ! D60   D(11,9,10,30)           0.0            calculate D2E/DX2 analytically  !
 ! D61   D(8,9,11,12)            0.0            calculate D2E/DX2 analytically  !
 ! D62   D(8,9,11,33)          180.0            calculate D2E/DX2 analytically  !
 ! D63   D(10,9,11,12)         180.0            calculate D2E/DX2 analytically  !
 ! D64   D(10,9,11,33)           0.0            calculate D2E/DX2 analytically  !
 ! D65   D(7,10,30,29)           0.0            calculate D2E/DX2 analytically  !
 ! D66   D(7,10,30,35)         180.0            calculate D2E/DX2 analytically  !
 ! D67   D(9,10,30,29)         180.0            calculate D2E/DX2 analytically  !
 ! D68   D(9,10,30,35)           0.0            calculate D2E/DX2 analytically  !
 ! D69   D(9,11,12,13)           0.0            calculate D2E/DX2 analytically  !
 ! D70   D(9,11,12,21)         180.0            calculate D2E/DX2 analytically  !
 ! D71   D(33,11,12,13)        180.0            calculate D2E/DX2 analytically  !
 ! D72   D(33,11,12,21)          0.0            calculate D2E/DX2 analytically  !
 ! D73   D(9,11,33,34)         180.0            calculate D2E/DX2 analytically  !
 ! D74   D(9,11,33,35)           0.0            calculate D2E/DX2 analytically  !
 ! D75   D(12,11,33,34)          0.0            calculate D2E/DX2 analytically  !
 ! D76   D(12,11,33,35)        180.0            calculate D2E/DX2 analytically  !
 ! D77   D(11,12,13,14)          0.0            calculate D2E/DX2 analytically  !
 ! D78   D(11,12,13,22)        180.0            calculate D2E/DX2 analytically  !
 ! D79   D(21,12,13,14)        180.0            calculate D2E/DX2 analytically  !
 ! D80   D(21,12,13,22)          0.0            calculate D2E/DX2 analytically  !
 ! D81   D(12,13,14,8)           0.0            calculate D2E/DX2 analytically  !
 ! D82   D(12,13,14,15)        180.0            calculate D2E/DX2 analytically  !
 ! D83   D(22,13,14,8)         180.0            calculate D2E/DX2 analytically  !
 ! D84   D(22,13,14,15)          0.0            calculate D2E/DX2 analytically  !
 ! D85   D(8,14,15,16)           0.0            calculate D2E/DX2 analytically  !
 ! D86   D(8,14,15,18)         180.0            calculate D2E/DX2 analytically  !
 ! D87   D(13,14,15,16)        180.0            calculate D2E/DX2 analytically  !
 ! D88   D(13,14,15,18)          0.0            calculate D2E/DX2 analytically  !
 ! D89   D(14,15,16,5)           0.0            calculate D2E/DX2 analytically  !
 ! D90   D(14,15,16,17)        180.0            calculate D2E/DX2 analytically  !
 ! D91   D(18,15,16,5)         180.0            calculate D2E/DX2 analytically  !
 ! D92   D(18,15,16,17)          0.0            calculate D2E/DX2 analytically  !
 ! D93   D(2,23,24,25)           0.0            calculate D2E/DX2 analytically  !
 ! D94   D(2,23,24,27)         180.0            calculate D2E/DX2 analytically  !
 ! D95   D(26,23,24,25)        180.0            calculate D2E/DX2 analytically  !
 ! D96   D(26,23,24,27)          0.0            calculate D2E/DX2 analytically  !
 ! D97   D(23,24,25,7)           0.0            calculate D2E/DX2 analytically  !
 ! D98   D(23,24,25,28)        180.0            calculate D2E/DX2 analytically  !
 ! D99   D(27,24,25,7)         180.0            calculate D2E/DX2 analytically  !
 ! D100  D(27,24,25,28)          0.0            calculate D2E/DX2 analytically  !
 ! D101  D(7,25,28,29)           0.0            calculate D2E/DX2 analytically  !
 ! D102  D(7,25,28,31)         180.0            calculate D2E/DX2 analytically  !
 ! D103  D(24,25,28,29)        180.0            calculate D2E/DX2 analytically  !
 ! D104  D(24,25,28,31)          0.0            calculate D2E/DX2 analytically  !
 ! D105  D(25,28,29,30)          0.0            calculate D2E/DX2 analytically  !
 ! D106  D(25,28,29,32)        180.0            calculate D2E/DX2 analytically  !
 ! D107  D(31,28,29,30)        180.0            calculate D2E/DX2 analytically  !
 ! D108  D(31,28,29,32)          0.0            calculate D2E/DX2 analytically  !
 ! D109  D(28,29,30,10)          0.0            calculate D2E/DX2 analytically  !
 ! D110  D(28,29,30,35)        180.0            calculate D2E/DX2 analytically  !
 ! D111  D(32,29,30,10)        180.0            calculate D2E/DX2 analytically  !
 ! D112  D(32,29,30,35)          0.0            calculate D2E/DX2 analytically  !
 ! D113  D(10,30,35,33)          0.0            calculate D2E/DX2 analytically  !
 ! D114  D(10,30,35,36)        180.0            calculate D2E/DX2 analytically  !
 ! D115  D(29,30,35,33)        180.0            calculate D2E/DX2 analytically  !
 ! D116  D(29,30,35,36)          0.0            calculate D2E/DX2 analytically  !
 ! D117  D(11,33,35,30)          0.0            calculate D2E/DX2 analytically  !
 ! D118  D(11,33,35,36)        180.0            calculate D2E/DX2 analytically  !
 ! D119  D(34,33,35,30)        180.0            calculate D2E/DX2 analytically  !
 ! D120  D(34,33,35,36)          0.0            calculate D2E/DX2 analytically  !
 --------------------------------------------------------------------------------
 Trust Radius=3.00D-01 FncErr=1.00D-07 GrdErr=1.00D-07
 Number of steps in this run=      2 maximum allowed number of steps=      2.
 GradGradGradGradGradGradGradGradGradGradGradGradGradGradGradGradGradGrad

 Leave Link  103 at Wed Apr 20 15:08:09 2022, MaxMem=  2621440000 cpu:         0.2
 (Enter /mnt/opt/groups/app-gaussian//g09/l202.exe)
                          Input orientation:                          
 ---------------------------------------------------------------------
 Center     Atomic      Atomic             Coordinates (Angstroms)
 Number     Number       Type             X           Y           Z
 ---------------------------------------------------------------------
      1          6           0        1.248268    3.534176    0.000000
      2          6           0        0.000000    2.848853    0.000000
      3          6           0        0.000000    1.427452    0.000000
      4          6           0        1.236210    0.713726    0.000000
      5          6           0        2.467179    1.424426    0.000000
      6          6           0        2.436552    2.848120    0.000000
      7          6           0       -1.236210    0.713726    0.000000
      8          6           0        1.236210   -0.713726    0.000000
      9          6           0        0.000000   -1.427452    0.000000
     10          6           0       -1.236210   -0.713726    0.000000
     11          6           0        0.000000   -2.848853    0.000000
     12          6           0        1.248268   -3.534176    0.000000
     13          6           0        2.436552   -2.848120    0.000000
     14          6           0        2.467179   -1.424427    0.000000
     15          6           0        3.684820   -0.686056    0.000000
     16          6           0        3.684820    0.686056    0.000000
     17          1           0        4.624605    1.231865    0.000000
     18          1           0        4.624605   -1.231865    0.000000
     19          1           0        1.245476    4.620958    0.000000
     20          1           0        3.379129    3.389093    0.000000
     21          1           0        1.245476   -4.620958    0.000000
     22          1           0        3.379129   -3.389093    0.000000
     23          6           0       -1.248268    3.534176    0.000000
     24          6           0       -2.436552    2.848120    0.000000
     25          6           0       -2.467179    1.424427    0.000000
     26          1           0       -1.245476    4.620958    0.000000
     27          1           0       -3.379129    3.389093    0.000000
     28          6           0       -3.684820    0.686056    0.000000
     29          6           0       -3.684820   -0.686056    0.000000
     30          6           0       -2.467179   -1.424427    0.000000
     31          1           0       -4.624605    1.231865    0.000000
     32          1           0       -4.624605   -1.231865    0.000000
     33          6           0       -1.248268   -3.534176    0.000000
     34          1           0       -1.245476   -4.620958    0.000000
     35          6           0       -2.436552   -2.848120    0.000000
     36          1           0       -3.379129   -3.389093    0.000000
 ---------------------------------------------------------------------
                    Distance matrix (angstroms):
                    1          2          3          4          5
     1  C    0.000000
     2  C    1.424023   0.000000
     3  C    2.448767   1.421401   0.000000
     4  C    2.820476   2.467181   1.427452   0.000000
     5  C    2.436552   2.848853   2.467181   1.421401   0.000000
     6  C    1.372112   2.436552   2.820476   2.448767   1.424023
     7  C    3.758666   2.467181   1.427452   2.472419   3.770966
     8  C    4.247919   3.770966   2.472419   1.427452   2.467181
     9  C    5.116241   4.276305   2.854904   2.472419   3.770966
    10  C    4.921108   3.770966   2.472419   2.854904   4.276305
    11  C    6.503940   5.697706   4.276305   3.770966   4.934358
    12  C    7.068352   6.503940   5.116241   4.247919   5.106220
    13  C    6.491973   6.196151   4.921108   3.758666   4.272656
    14  C    5.106220   4.934358   3.770966   2.467181   2.848853
    15  C    4.873104   5.106220   4.247919   2.820476   2.436552
    16  C    3.748143   4.272656   3.758666   2.448767   1.424023
    17  H    4.086599   4.899145   4.628739   3.427782   2.166002
    18  H    5.840787   6.167595   5.334692   3.907243   3.422042
    19  H    1.086785   2.166002   3.427782   3.907243   3.422042
    20  H    2.135794   3.422042   3.907243   3.427782   2.166002
    21  H    8.155134   7.572931   6.175312   5.334692   6.167595
    22  H    7.243771   7.094398   5.883674   4.628739   4.899145
    23  C    2.496536   1.424023   2.448767   3.758666   4.272656
    24  C    3.748143   2.436552   2.820476   4.247919   5.106220
    25  C    4.272656   2.848853   2.467181   3.770966   4.934358
    26  H    2.720267   2.166002   3.427782   4.628739   4.899145
    27  H    4.629671   3.422042   3.907243   5.334692   6.167595
    28  C    5.696240   4.272656   3.758666   4.921108   6.196151
    29  C    6.491973   5.106220   4.247919   5.116241   6.503940
    30  C    6.196151   4.934358   3.770966   4.276305   5.697706
    31  H    6.308032   4.899145   4.628739   5.883674   7.094398
    32  H    7.563451   6.167595   5.334692   6.175312   7.572931
    33  C    7.496285   6.503940   5.116241   4.921108   6.196151
    34  H    8.527894   7.572931   6.175312   5.883674   7.094398
    35  C    7.369640   6.196151   4.921108   5.116241   6.503940
    36  H    8.327332   7.094398   5.883674   6.175312   7.572931
                    6          7          8          9         10
     6  C    0.000000
     7  C    4.247919   0.000000
     8  C    3.758666   2.854904   0.000000
     9  C    4.921108   2.472419   1.427452   0.000000
    10  C    5.116241   1.427452   2.472419   1.427452   0.000000
    11  C    6.196151   3.770966   2.467181   1.421401   2.467181
    12  C    6.491973   4.921108   2.820476   2.448767   3.758666
    13  C    5.696240   5.116241   2.448767   2.820476   4.247919
    14  C    4.272656   4.276305   1.421401   2.467181   3.770966
    15  C    3.748143   5.116241   2.448767   3.758666   4.921108
    16  C    2.496536   4.921108   2.820476   4.247919   5.116241
    17  H    2.720267   5.883674   3.907243   5.334692   6.175312
    18  H    4.629671   6.175312   3.427782   4.628739   5.883674
    19  H    2.135794   4.628739   5.334692   6.175312   5.883674
    20  H    1.086785   5.334692   4.628739   5.883674   6.175312
    21  H    7.563451   5.883674   3.907243   3.427782   4.628739
    22  H    6.308032   6.175312   3.427782   3.907243   5.334692
    23  C    3.748143   2.820476   4.921108   5.116241   4.247919
    24  C    4.873104   2.448767   5.116241   4.921108   3.758666
    25  C    5.106220   1.421401   4.276305   3.770966   2.467181
    26  H    4.086599   3.907243   5.883674   6.175312   5.334692
    27  H    5.840787   3.427782   6.175312   5.883674   4.628739
    28  C    6.491973   2.448767   5.116241   4.247919   2.820476
    29  C    7.068352   2.820476   4.921108   3.758666   2.448767
    30  C    6.503940   2.467181   3.770966   2.467181   1.421401
    31  H    7.243771   3.427782   6.175312   5.334692   3.907243
    32  H    8.155134   3.907243   5.883674   4.628739   3.427782
    33  C    7.369640   4.247919   3.758666   2.448767   2.820476
    34  H    8.327332   5.334692   4.628739   3.427782   3.907243
    35  C    7.496285   3.758666   4.247919   2.820476   2.448767
    36  H    8.527894   4.628739   5.334692   3.907243   3.427782
                   11         12         13         14         15
    11  C    0.000000
    12  C    1.424023   0.000000
    13  C    2.436552   1.372112   0.000000
    14  C    2.848853   2.436552   1.424023   0.000000
    15  C    4.272656   3.748143   2.496536   1.424023   0.000000
    16  C    5.106220   4.873104   3.748143   2.436552   1.372112
    17  H    6.167595   5.840787   4.629671   3.422042   2.135794
    18  H    4.899145   4.086599   2.720267   2.166002   1.086785
    19  H    7.572931   8.155134   7.563451   6.167595   5.840787
    20  H    7.094398   7.243771   6.308032   4.899145   4.086599
    21  H    2.166002   1.086785   2.135794   3.422042   4.629671
    22  H    3.422042   2.135794   1.086785   2.166002   2.720267
    23  C    6.503940   7.496285   7.369640   6.196151   6.491973
    24  C    6.196151   7.369640   7.496285   6.503940   7.068352
    25  C    4.934358   6.196151   6.503940   5.697706   6.503940
    26  H    7.572931   8.527894   8.327332   7.094398   7.243771
    27  H    7.094398   8.327332   8.527894   7.572931   8.155134
    28  C    5.106220   6.491973   7.068352   6.503940   7.496285
    29  C    4.272656   5.696240   6.491973   6.196151   7.369640
    30  C    2.848853   4.272656   5.106220   4.934358   6.196151
    31  H    6.167595   7.563451   8.155134   7.572931   8.527894
    32  H    4.899145   6.308032   7.243771   7.094398   8.327332
    33  C    1.424023   2.496536   3.748143   4.272656   5.696240
    34  H    2.166002   2.720267   4.086599   4.899145   6.308032
    35  C    2.436552   3.748143   4.873104   5.106220   6.491973
    36  H    3.422042   4.629671   5.840787   6.167595   7.563451
                   16         17         18         19         20
    16  C    0.000000
    17  H    1.086785   0.000000
    18  H    2.135794   2.463730   0.000000
    19  H    4.629671   4.785861   6.758258   0.000000
    20  H    2.720267   2.490952   4.785861   2.463730   0.000000
    21  H    5.840787   6.758258   4.785861   9.241916   8.289354
    22  H    4.086599   4.785861   2.490952   8.289354   6.778186
    23  C    5.696240   6.308032   7.563451   2.720267   4.629671
    24  C    6.491973   7.243771   8.155134   4.086599   5.840787
    25  C    6.196151   7.094398   7.572931   4.899145   6.167595
    26  H    6.308032   6.778186   8.289354   2.490952   4.785861
    27  H    7.563451   8.289354   9.241916   4.785861   6.758258
    28  C    7.369640   8.327332   8.527894   6.308032   7.563451
    29  C    7.496285   8.527894   8.327332   7.243771   8.155134
    30  C    6.503940   7.572931   7.094398   7.094398   7.572931
    31  H    8.327332   9.249210   9.571721   6.778186   8.289354
    32  H    8.527894   9.571721   9.249210   8.289354   9.241916
    33  C    6.491973   7.563451   6.308032   8.527894   8.327332
    34  H    7.243771   8.289354   6.778186   9.571721   9.249210
    35  C    7.068352   8.155134   7.243771   8.327332   8.527894
    36  H    8.155134   9.241916   8.289354   9.249210   9.571721
                   21         22         23         24         25
    21  H    0.000000
    22  H    2.463730   0.000000
    23  C    8.527894   8.327332   0.000000
    24  C    8.327332   8.527894   1.372112   0.000000
    25  C    7.094398   7.572931   2.436552   1.424023   0.000000
    26  H    9.571721   9.249210   1.086785   2.135794   3.422042
    27  H    9.249210   9.571721   2.135794   1.086785   2.166002
    28  C    7.243771   8.155134   3.748143   2.496536   1.424023
    29  C    6.308032   7.563451   4.873104   3.748143   2.436552
    30  C    4.899145   6.167595   5.106220   4.272656   2.848853
    31  H    8.289354   9.241916   4.086599   2.720267   2.166002
    32  H    6.778186   8.289354   5.840787   4.629671   3.422042
    33  C    2.720267   4.629671   7.068352   6.491973   5.106220
    34  H    2.490952   4.785861   8.155134   7.563451   6.167595
    35  C    4.086599   5.840787   6.491973   5.696240   4.272656
    36  H    4.785861   6.758258   7.243771   6.308032   4.899145
                   26         27         28         29         30
    26  H    0.000000
    27  H    2.463730   0.000000
    28  C    4.629671   2.720267   0.000000
    29  C    5.840787   4.086599   1.372112   0.000000
    30  C    6.167595   4.899145   2.436552   1.424023   0.000000
    31  H    4.785861   2.490952   1.086785   2.135794   3.422042
    32  H    6.758258   4.785861   2.135794   1.086785   2.166002
    33  C    8.155134   7.243771   4.873104   3.748143   2.436552
    34  H    9.241916   8.289354   5.840787   4.629671   3.422042
    35  C    7.563451   6.308032   3.748143   2.496536   1.424023
    36  H    8.289354   6.778186   4.086599   2.720267   2.166002
                   31         32         33         34         35
    31  H    0.000000
    32  H    2.463730   0.000000
    33  C    5.840787   4.086599   0.000000
    34  H    6.758258   4.785861   1.086785   0.000000
    35  C    4.629671   2.720267   1.372112   2.135794   0.000000
    36  H    4.785861   2.490952   2.135794   2.463730   1.086785
                   36
    36  H    0.000000
 Stoichiometry    C24H12
 Framework group  D6H[3C2'(CC.CC),SGH(C12H12)]
 Deg. of freedom     6
 Full point group                 D6H     NOp  24
 RotChk:  IX=0 Diff= 7.07D-16
 Largest Abelian subgroup         D2H     NOp   8
 Largest concise Abelian subgroup D2      NOp   4
                         Standard orientation:                         
 ---------------------------------------------------------------------
 Center     Atomic      Atomic             Coordinates (Angstroms)
 Number     Number       Type             X           Y           Z
 ---------------------------------------------------------------------
      1          6           0        1.248268    3.534176    0.000000
      2          6           0        0.000000    2.848853    0.000000
      3          6           0        0.000000    1.427452    0.000000
      4          6           0        1.236210    0.713726    0.000000
      5          6           0        2.467179    1.424426    0.000000
      6          6           0        2.436552    2.848120    0.000000
      7          6           0       -1.236210    0.713726    0.000000
      8          6           0        1.236210   -0.713726    0.000000
      9          6           0        0.000000   -1.427452    0.000000
     10          6           0       -1.236210   -0.713726    0.000000
     11          6           0        0.000000   -2.848853    0.000000
     12          6           0        1.248268   -3.534176    0.000000
     13          6           0        2.436552   -2.848120    0.000000
     14          6           0        2.467179   -1.424427    0.000000
     15          6           0        3.684820   -0.686056    0.000000
     16          6           0        3.684820    0.686056    0.000000
     17          1           0        4.624605    1.231865    0.000000
     18          1           0        4.624605   -1.231865    0.000000
     19          1           0        1.245476    4.620958    0.000000
     20          1           0        3.379129    3.389093    0.000000
     21          1           0        1.245476   -4.620958    0.000000
     22          1           0        3.379129   -3.389093    0.000000
     23          6           0       -1.248268    3.534176    0.000000
     24          6           0       -2.436552    2.848120    0.000000
     25          6           0       -2.467179    1.424427    0.000000
     26          1           0       -1.245476    4.620958    0.000000
     27          1           0       -3.379129    3.389093    0.000000
     28          6           0       -3.684820    0.686056    0.000000
     29          6           0       -3.684820   -0.686056    0.000000
     30          6           0       -2.467179   -1.424427    0.000000
     31          1           0       -4.624605    1.231865    0.000000
     32          1           0       -4.624605   -1.231865    0.000000
     33          6           0       -1.248268   -3.534176    0.000000
     34          1           0       -1.245476   -4.620958    0.000000
     35          6           0       -2.436552   -2.848120    0.000000
     36          1           0       -3.379129   -3.389093    0.000000
 ---------------------------------------------------------------------
 Rotational constants (GHZ):      0.3334672      0.3334672      0.1667336
 Leave Link  202 at Wed Apr 20 15:08:09 2022, MaxMem=  2621440000 cpu:         0.3
 (Enter /mnt/opt/groups/app-gaussian//g09/l301.exe)
 Standard basis: 6-31G(d,p) (6D, 7F)
 Ernie: Thresh=  0.10000D-02 Tol=  0.10000D-05 Strict=F.
 There are    83 symmetry adapted cartesian basis functions of AG  symmetry.
 There are    73 symmetry adapted cartesian basis functions of B1G symmetry.
 There are    25 symmetry adapted cartesian basis functions of B2G symmetry.
 There are    29 symmetry adapted cartesian basis functions of B3G symmetry.
 There are    25 symmetry adapted cartesian basis functions of AU  symmetry.
 There are    29 symmetry adapted cartesian basis functions of B1U symmetry.
 There are    83 symmetry adapted cartesian basis functions of B2U symmetry.
 There are    73 symmetry adapted cartesian basis functions of B3U symmetry.
 There are    83 symmetry adapted basis functions of AG  symmetry.
 There are    73 symmetry adapted basis functions of B1G symmetry.
 There are    25 symmetry adapted basis functions of B2G symmetry.
 There are    29 symmetry adapted basis functions of B3G symmetry.
 There are    25 symmetry adapted basis functions of AU  symmetry.
 There are    29 symmetry adapted basis functions of B1U symmetry.
 There are    83 symmetry adapted basis functions of B2U symmetry.
 There are    73 symmetry adapted basis functions of B3U symmetry.
   420 basis functions,   756 primitive gaussians,   420 cartesian basis functions
    78 alpha electrons       78 beta electrons
       nuclear repulsion energy      1830.2749921629 Hartrees.
 IExCor=  402 DFT=T Ex+Corr=B3LYP ExCW=0 ScaHFX=  0.200000
 ScaDFX=  0.800000  0.720000  1.000000  0.810000 ScalE2=  1.000000  1.000000
 IRadAn=      5 IRanWt=     -1 IRanGd=            0 ICorTp=0 IEmpDi=131
 NAtoms=   36 NActive=   36 NUniq=    4 SFac= 4.00D+00 NAtFMM=   60 NAOKFM=F Big=F
 Integral buffers will be    131072 words long.
 Raffenetti 2 integral format.
 Two-electron integral symmetry is turned on.
 R6Disp:  Grimme-D3 Dispersion energy=       -0.0348097226 Hartrees.
 Nuclear repulsion after empirical dispersion term =     1830.2401824403 Hartrees.
 Leave Link  301 at Wed Apr 20 15:08:09 2022, MaxMem=  2621440000 cpu:         1.1
 (Enter /mnt/opt/groups/app-gaussian//g09/l302.exe)
 NPDir=0 NMtPBC=     1 NCelOv=     1 NCel=       1 NClECP=     1 NCelD=      1
         NCelK=      1 NCelE2=     1 NClLst=     1 CellRange=     0.0.
 One-electron integrals computed using PRISM.
 One-electron integral symmetry used in STVInt
 NBasis=   420 RedAO= T EigKep=  6.92D-05  NBF=    83    73    25    29    25    29    83    73
 NBsUse=   420 1.00D-06 EigRej= -1.00D+00 NBFU=    83    73    25    29    25    29    83    73
 Precomputing XC quadrature grid using
 IXCGrd= 4 IRadAn=           5 IRanWt=          -1 IRanGd=           0 AccXCQ= 0.00D+00.
 Generated NRdTot=       0 NPtTot=           0 NUsed=           0 NTot=          32
 NSgBfM=   417   417   417   417   417 MxSgAt=    36 MxSgA2=    36.
 Leave Link  302 at Wed Apr 20 15:08:10 2022, MaxMem=  2621440000 cpu:        13.2
 (Enter /mnt/opt/groups/app-gaussian//g09/l303.exe)
 DipDrv:  MaxL=1.
 Leave Link  303 at Wed Apr 20 15:08:10 2022, MaxMem=  2621440000 cpu:         1.2
 (Enter /mnt/opt/groups/app-gaussian//g09/l401.exe)
 Initial guess from the checkpoint file:  "/scratch/8009950.torquesrv1.cis.gov.pl/Gau-35712.chk"
 B after Tr=     0.000000    0.000000    0.000000
         Rot=    1.000000    0.000000    0.000000    0.000000 Ang=   0.00 deg.
 Guess basis will be translated and rotated to current coordinates.
 JPrj=2 DoOrth=T DoCkMO=T.
 Initial guess orbital symmetries:
       Occupied  (A1G) (E1U) (E1U) (E2G) (E2G) (B1U) (A1G) (E1U)
                 (E1U) (E2G) (E2G) (B1U) (B2U) (E2G) (E2G) (E1U)
                 (E1U) (A1G) (A2G) (E1U) (E1U) (E2G) (E2G) (B1U)
                 (A1G) (E1U) (E1U) (E2G) (E2G) (A1G) (B2U) (B1U)
                 (E1U) (E1U) (E2G) (E2G) (E2G) (E2G) (E1U) (E1U)
                 (A1G) (A2G) (B1U) (E1U) (E1U) (B2U) (A1G) (E2G)
                 (E2G) (E1U) (E1U) (E2G) (E2G) (A1G) (A2U) (E1U)
                 (E1U) (B2U) (E2G) (E2G) (E1G) (E1G) (B1U) (A2G)
                 (E1U) (E1U) (B2U) (E2U) (E2U) (E2G) (E2G) (A2U)
                 (B1G) (B2G) (E1G) (E1G) (E2U) (E2U)
       Virtual   (E1G) (E1G) (E2U) (E2U) (A2U) (A1U) (B2G) (A1G)
                 (E1G) (E1G) (E1U) (E1U) (E2G) (E2G) (B2U) (B1U)
                 (E2G) (E2G) (E2U) (E2U) (E1U) (E1U) (A2G) (A1G)
                 (B1U) (E1U) (E1U) (E2G) (E2G) (B2G) (E1U) (E1U)
                 (E2G) (E2G) (A1G) (E2G) (E2G) (B2U) (E1U) (E1U)
                 (A2G) (B1U) (B1U) (A1G) (E1U) (E1U) (A2U) (E2G)
                 (E2G) (E1G) (E1G) (B2U) (A2G) (A1G) (E2U) (E2U)
                 (E1U) (E1U) (E2G) (E2G) (A2U) (E1U) (E1U) (B2G)
                 (E2G) (E2G) (B1G) (A1G) (E1U) (E1U) (E2G) (E2G)
                 (B1U) (B2U) (E1U) (E1U) (A1G) (E1G) (E1G) (E2G)
                 (E2G) (E2U) (E2U) (A2U) (B1U) (A2G) (E2U) (E2U)
                 (E1G) (E1G) (A1U) (B2G) (E2G) (E2G) (E1U) (E1U)
                 (E1G) (E1G) (B1U) (A1G) (A2G) (E1U) (E1U) (E2G)
                 (E2G) (B2U) (E2U) (E2U) (B1U) (E2G) (E2G) (E2G)
                 (E2G) (E1U) (E1U) (B2U) (E1U) (E1U) (A2G) (B2G)
                 (A1G) (E1U) (E1U) (B1U) (E2G) (E2G) (A2G) (E2G)
                 (E2G) (E1U) (E1U) (A1G) (B2U) (B1G) (A2U) (E1U)
                 (E1U) (E1G) (E1G) (E2U) (E2U) (E1U) (E1U) (E2G)
                 (E2G) (B1G) (A2G) (B1U) (E1G) (E1G) (E2U) (E2U)
                 (B1G) (A1U) (A2U) (E1G) (E1G) (E2U) (E2U) (A1G)
                 (B1U) (E2G) (E2G) (B2U) (E1U) (E1U) (E2G) (E2G)
                 (E1U) (E1U) (E2G) (E2G) (A1G) (A2G) (B2U) (A1G)
                 (B2G) (E2G) (E2G) (E1U) (E1U) (E2U) (E2U) (A2U)
                 (E1U) (E1U) (E1G) (E1G) (B2U) (A1G) (E2G) (E2G)
                 (E2G) (E2G) (E1U) (E1U) (E2U) (E2U) (B2G) (B1U)
                 (B1U) (A1G) (E1U) (E1U) (A2G) (B2U) (E2G) (E2G)
                 (E1G) (E1G) (E1U) (E1U) (B1U) (A1U) (E2G) (E2G)
                 (E1U) (E1U) (E2U) (E2U) (A1G) (B1G) (A2U) (E1G)
                 (E1G) (E2G) (E2G) (B2U) (E1G) (E1G) (E2U) (E2U)
                 (E2G) (E2G) (E1U) (E1U) (B2G) (A2G) (B1U) (E1G)
                 (E1G) (E1U) (E1U) (A1U) (A2U) (E2U) (E2U) (A2G)
                 (E2G) (E2G) (B1G) (B2U) (A1G) (E2G) (E2G) (B1U)
                 (E1G) (E1G) (B2G) (E1U) (E1U) (E1U) (E1U) (A1U)
                 (E2U) (E2U) (E2G) (E2G) (E2U) (E2U) (B1U) (E1G)
                 (E1G) (A1G) (A2G) (E1U) (E1U) (B2U) (B2G) (A1U)
                 (E1U) (E1U) (E2G) (E2G) (A2G) (E2G) (E2G) (E2G)
                 (E2G) (E1U) (E1U) (A1G) (B1U) (E2G) (E2G) (A2G)
                 (E1U) (E1U) (E1U) (E1U) (B1U) (A1G) (B1U) (E2G)
                 (E2G) (B2U) (E1U) (E1U) (E2G) (E2G) (A2G) (B1U)
                 (E2G) (E2G) (B1U) (E1U) (E1U) (A2G) (A1G) (E1U)
                 (E1U) (E2G) (E2G) (A1G) (B2U) (E1U) (E1U) (B1U)
                 (E2G) (E2G) (E1U) (E1U) (E2G) (E2G) (A1G) (A2G)
                 (B1U) (E1U) (E1U) (E2G) (E2G) (B1U)
 The electronic state of the initial guess is 1-A1G.
 Leave Link  401 at Wed Apr 20 15:08:10 2022, MaxMem=  2621440000 cpu:        15.5
 (Enter /mnt/opt/groups/app-gaussian//g09/l502.exe)
 Closed shell SCF:
 Using DIIS extrapolation, IDIIS=    10.
 Two-electron integrals replicated using symmetry.
 IVT=      799094 IEndB=      799094 NGot=  2621440000 MDV=  2621068727
 LenX=  2621068727 LenY=  2620891886
 Requested convergence on RMS density matrix=1.00D-08 within 500 cycles.
 Requested convergence on MAX density matrix=1.00D-06.
 Requested convergence on             energy=1.00D-06.
 Level shift goal  0.100 maximum shift  0.100.
 No special actions if energy rises.
 Dynamic level shift is on during FON iterations.

 Cycle   1  Pass 1  IDiag  1:
 FoFJK:  IHMeth= 1 ICntrl=       0 DoSepK=F KAlg= 0 I1Cent=   0 FoldK=F
 IRaf= 750000000 NMat=   1 IRICut=       1 DoRegI=T DoRafI=F ISym2E= 2.
 FoFCou: FMM=F IPFlag=           0 FMFlag=      100000 FMFlg1=           0
         NFxFlg=           0 DoJE=F BraDBF=F KetDBF=F FulRan=T
         wScrn=  0.000000 ICntrl=       0 IOpCl=  0 I1Cent=           0 NGrid=           0
         NMat0=    1 NMatS0=      1 NMatT0=    0 NMatD0=    1 NMtDS0=    0 NMtDT0=    0
 Integrals replicated using symmetry in FoFCou.
 E= -921.951485507557    
 DIIS: error= 7.79D-09 at cycle   1 NSaved=   1.
 NSaved= 1 IEnMin= 1 EnMin= -921.951485507557     IErMin= 1 ErrMin= 7.79D-09
 ErrMax= 7.79D-09  0.00D+00 EMaxC= 1.00D+00 BMatC= 1.81D-14 BMatP= 1.81D-14
 IDIUse=1 WtCom= 1.00D+00 WtEn= 0.00D+00
 Coeff-Com:  0.100D+01
 Coeff:      0.100D+01
 Gap=     0.148 Goal=     0.100 Shift=    0.000
 RMSDP=1.15D-09 MaxDP=2.90D-08              OVMax= 1.23D-07

 SCF Done:  E(RB3LYP) =  -921.951485508     A.U. after    1 cycles
            NFock=  1  Conv=0.11D-08     -V/T= 2.0097
 KE= 9.130739177620D+02 PE=-5.795400445978D+03 EE= 2.130134860268D+03
 Leave Link  502 at Wed Apr 20 15:08:17 2022, MaxMem=  2621440000 cpu:       125.4
 (Enter /mnt/opt/groups/app-gaussian//g09/l801.exe)
 DoSCS=F DFT=T ScalE2(SS,OS)=  1.000000  1.000000
 Range of M.O.s used for correlation:     1   420
 NBasis=   420 NAE=    78 NBE=    78 NFC=     0 NFV=     0
 NROrb=    420 NOA=    78 NOB=    78 NVA=   342 NVB=   342

 **** Warning!!: The largest alpha MO coefficient is  0.22296223D+02

 Leave Link  801 at Wed Apr 20 15:08:17 2022, MaxMem=  2621440000 cpu:         0.6
 (Enter /mnt/opt/groups/app-gaussian//g09/l1101.exe)
 Using compressed storage, NAtomX=    36.
 Will process     37 centers per pass.
 R6Disp: Adding Grimme-D3 dispersion energy 1st derivatives to the gradient.
 Leave Link 1101 at Wed Apr 20 15:08:18 2022, MaxMem=  2621440000 cpu:        18.1
 (Enter /mnt/opt/groups/app-gaussian//g09/l1102.exe)
 Symmetrizing basis deriv contribution to polar:
 IMax=3 JMax=2 DiffMx= 0.00D+00
 Leave Link 1102 at Wed Apr 20 15:08:18 2022, MaxMem=  2621440000 cpu:         1.1
 (Enter /mnt/opt/groups/app-gaussian//g09/l1110.exe)
 Forming Gx(P) for the SCF density, NAtomX=    36.
 Integral derivatives from FoFJK, PRISM(SPDF).
 Do as many integral derivatives as possible in FoFJK.
 G2DrvN: MDV=    2621439608.
 G2DrvN: will do    37 centers at a time, making    1 passes.
 Calling FoFCou, ICntrl=  3107 FMM=F I1Cent=   0 AccDes= 1.00D-12.
 FoFJK:  IHMeth= 1 ICntrl=    3107 DoSepK=F KAlg= 0 I1Cent=   0 FoldK=F
 IRaf=         0 NMat=   1 IRICut=       1 DoRegI=T DoRafI=F ISym2E= 1.
 FoFCou: FMM=F IPFlag=           0 FMFlag=      100000 FMFlg1=           0
         NFxFlg=           0 DoJE=F BraDBF=F KetDBF=F FulRan=T
         wScrn=  0.000000 ICntrl=    3107 IOpCl=  0 I1Cent=           0 NGrid=           0
         NMat0=    1 NMatS0=      1 NMatT0=    0 NMatD0=    1 NMtDS0=    0 NMtDT0=    0
 Petite list used in FoFCou.
 End of G2Drv F.D. properties file   721 does not exist.
 End of G2Drv F.D. properties file   722 does not exist.
 End of G2Drv F.D. properties file   788 does not exist.
 Leave Link 1110 at Wed Apr 20 15:08:41 2022, MaxMem=  2621440000 cpu:       458.9
 (Enter /mnt/opt/groups/app-gaussian//g09/l1002.exe)
 Minotr:  Closed shell wavefunction.
          IDoAtm=111111111111111111111111111111111111
          Direct CPHF calculation.
          Differentiating once with respect to electric field.
                with respect to dipole field.
          Differentiating once with respect to nuclear coordinates.
          Using symmetry in CPHF.
          Requested convergence is 1.0D-08 RMS, and 1.0D-07 maximum.
          Secondary convergence is 1.0D-12 RMS, and 1.0D-12 maximum.
          NewPWx=T KeepS1=F KeepF1=F KeepIn=T MapXYZ=F SortEE=F KeepMc=T.
          MDV=    2621439216 using IRadAn=       1.
 Generate precomputed XC quadrature information.
          Solving linear equations simultaneously, MaxMat=       0.
 FoFJK:  IHMeth= 1 ICntrl=       0 DoSepK=F KAlg= 0 I1Cent=   0 FoldK=F
 IRaf= 750000000 NMat=  15 IRICut=       1 DoRegI=T DoRafI=F ISym2E= 2.
 FoFCou: FMM=F IPFlag=           0 FMFlag=      100000 FMFlg1=           0
         NFxFlg=           0 DoJE=F BraDBF=F KetDBF=F FulRan=T
         wScrn=  0.000000 ICntrl=       0 IOpCl=  0 I1Cent=           0 NGrid=           0
         NMat0=   15 NMatS0=     15 NMatT0=    0 NMatD0=   15 NMtDS0=    0 NMtDT0=    0
 Integrals replicated using symmetry in FoFCou.
          There are    15 degrees of freedom in the 1st order CPHF.  IDoFFX=4 NUNeed=    15.
     15 vectors produced by pass  0 Test12= 1.78D-13 6.67D-09 XBig12= 8.81D+02 1.83D+01.
 AX will form    15 AO Fock derivatives at one time.
     15 vectors produced by pass  1 Test12= 1.78D-13 6.67D-09 XBig12= 2.31D+02 3.49D+00.
     15 vectors produced by pass  2 Test12= 1.78D-13 6.67D-09 XBig12= 2.40D+01 9.50D-01.
     15 vectors produced by pass  3 Test12= 1.78D-13 6.67D-09 XBig12= 8.77D+00 6.92D-01.
     15 vectors produced by pass  4 Test12= 1.78D-13 6.67D-09 XBig12= 6.49D-01 1.57D-01.
     15 vectors produced by pass  5 Test12= 1.78D-13 6.67D-09 XBig12= 1.19D-01 7.90D-02.
     15 vectors produced by pass  6 Test12= 1.78D-13 6.67D-09 XBig12= 1.05D-02 1.48D-02.
     15 vectors produced by pass  7 Test12= 1.78D-13 6.67D-09 XBig12= 2.96D-04 3.39D-03.
     12 vectors produced by pass  8 Test12= 1.78D-13 6.67D-09 XBig12= 7.20D-06 4.12D-04.
     10 vectors produced by pass  9 Test12= 1.78D-13 6.67D-09 XBig12= 1.56D-07 5.26D-05.
      8 vectors produced by pass 10 Test12= 1.78D-13 6.67D-09 XBig12= 2.34D-09 8.28D-06.
      3 vectors produced by pass 11 Test12= 1.78D-13 6.67D-09 XBig12= 3.26D-11 6.18D-07.
      2 vectors produced by pass 12 Test12= 1.78D-13 6.67D-09 XBig12= 3.66D-13 7.52D-08.
      1 vectors produced by pass 13 Test12= 1.78D-13 6.67D-09 XBig12= 5.37D-15 8.14D-09.
 InvSVY:  IOpt=1 It=  1 EMax= 1.42D-14
 Solved reduced A of dimension   156 with    15 vectors.
 FullF1:  Do perturbations    1 to    15.
 Isotropic polarizability for W=    0.000000      267.15 Bohr**3.
 End of Minotr F.D. properties file   721 does not exist.
 End of Minotr F.D. properties file   722 does not exist.
 End of Minotr F.D. properties file   788 does not exist.
 Leave Link 1002 at Wed Apr 20 15:12:24 2022, MaxMem=  2621440000 cpu:      4455.5
 (Enter /mnt/opt/groups/app-gaussian//g09/l601.exe)
 Copying SCF densities to generalized density rwf, IOpCl= 0 IROHF=0.

 **********************************************************************

            Population analysis using the SCF density.

 **********************************************************************

 Orbital symmetries:
       Occupied  (A1G) (E1U) (E1U) (E2G) (E2G) (B1U) (A1G) (E1U)
                 (E1U) (E2G) (E2G) (B1U) (B2U) (E2G) (E2G) (E1U)
                 (E1U) (A1G) (A2G) (E1U) (E1U) (E2G) (E2G) (B1U)
                 (A1G) (E1U) (E1U) (E2G) (E2G) (A1G) (B2U) (B1U)
                 (E1U) (E1U) (E2G) (E2G) (E2G) (E2G) (E1U) (E1U)
                 (A1G) (A2G) (B1U) (E1U) (E1U) (B2U) (A1G) (E2G)
                 (E2G) (E1U) (E1U) (E2G) (E2G) (A1G) (A2U) (E1U)
                 (E1U) (B2U) (E2G) (E2G) (E1G) (E1G) (B1U) (A2G)
                 (E1U) (E1U) (B2U) (E2U) (E2U) (E2G) (E2G) (A2U)
                 (B1G) (B2G) (E1G) (E1G) (E2U) (E2U)
       Virtual   (E1G) (E1G) (E2U) (E2U) (A2U) (A1U) (B2G) (A1G)
                 (E1G) (E1G) (E1U) (E1U) (E2G) (E2G) (B2U) (B1U)
                 (E2G) (E2G) (E2U) (E2U) (E1U) (E1U) (A2G) (A1G)
                 (B1U) (E1U) (E1U) (E2G) (E2G) (B2G) (E1U) (E1U)
                 (E2G) (E2G) (A1G) (E2G) (E2G) (B2U) (E1U) (E1U)
                 (A2G) (B1U) (B1U) (A1G) (E1U) (E1U) (A2U) (E2G)
                 (E2G) (E1G) (E1G) (B2U) (A2G) (A1G) (E2U) (E2U)
                 (E1U) (E1U) (E2G) (E2G) (A2U) (E1U) (E1U) (B2G)
                 (E2G) (E2G) (B1G) (A1G) (E1U) (E1U) (E2G) (E2G)
                 (B1U) (B2U) (E1U) (E1U) (A1G) (E1G) (E1G) (E2G)
                 (E2G) (E2U) (E2U) (A2U) (B1U) (A2G) (E2U) (E2U)
                 (E1G) (E1G) (A1U) (B2G) (E2G) (E2G) (E1U) (E1U)
                 (E1G) (E1G) (B1U) (A1G) (A2G) (E1U) (E1U) (E2G)
                 (E2G) (B2U) (E2U) (E2U) (B1U) (E2G) (E2G) (E2G)
                 (E2G) (E1U) (E1U) (B2U) (E1U) (E1U) (A2G) (B2G)
                 (A1G) (E1U) (E1U) (B1U) (E2G) (E2G) (A2G) (E2G)
                 (E2G) (E1U) (E1U) (A1G) (B2U) (B1G) (A2U) (E1U)
                 (E1U) (E1G) (E1G) (E2U) (E2U) (E1U) (E1U) (E2G)
                 (E2G) (B1G) (A2G) (B1U) (E1G) (E1G) (E2U) (E2U)
                 (B1G) (A1U) (A2U) (E1G) (E1G) (E2U) (E2U) (A1G)
                 (B1U) (E2G) (E2G) (B2U) (E1U) (E1U) (E2G) (E2G)
                 (E1U) (E1U) (E2G) (E2G) (A1G) (A2G) (B2U) (A1G)
                 (B2G) (E2G) (E2G) (E1U) (E1U) (E2U) (E2U) (A2U)
                 (E1U) (E1U) (E1G) (E1G) (B2U) (A1G) (E2G) (E2G)
                 (E2G) (E2G) (E1U) (E1U) (E2U) (E2U) (B2G) (B1U)
                 (B1U) (A1G) (E1U) (E1U) (A2G) (B2U) (E2G) (E2G)
                 (E1G) (E1G) (E1U) (E1U) (B1U) (A1U) (E2G) (E2G)
                 (E1U) (E1U) (E2U) (E2U) (A1G) (B1G) (A2U) (E1G)
                 (E1G) (E2G) (E2G) (B2U) (E1G) (E1G) (E2U) (E2U)
                 (E2G) (E2G) (E1U) (E1U) (B2G) (A2G) (B1U) (E1G)
                 (E1G) (E1U) (E1U) (A1U) (A2U) (E2U) (E2U) (A2G)
                 (E2G) (E2G) (B1G) (B2U) (A1G) (E2G) (E2G) (B1U)
                 (E1G) (E1G) (B2G) (E1U) (E1U) (E1U) (E1U) (A1U)
                 (E2U) (E2U) (E2G) (E2G) (E2U) (E2U) (B1U) (E1G)
                 (E1G) (A1G) (A2G) (E1U) (E1U) (B2U) (B2G) (A1U)
                 (E1U) (E1U) (E2G) (E2G) (A2G) (E2G) (E2G) (E2G)
                 (E2G) (E1U) (E1U) (A1G) (B1U) (E2G) (E2G) (A2G)
                 (E1U) (E1U) (E1U) (E1U) (B1U) (A1G) (B1U) (E2G)
                 (E2G) (B2U) (E1U) (E1U) (E2G) (E2G) (A2G) (B1U)
                 (E2G) (E2G) (B1U) (E1U) (E1U) (A2G) (A1G) (E1U)
                 (E1U) (E2G) (E2G) (A1G) (B2U) (E1U) (E1U) (B1U)
                 (E2G) (E2G) (E1U) (E1U) (E2G) (E2G) (A1G) (A2G)
                 (B1U) (E1U) (E1U) (E2G) (E2G) (B1U)
 The electronic state is 1-A1G.
 Alpha  occ. eigenvalues --  -10.19930 -10.19921 -10.19921 -10.19913 -10.19913
 Alpha  occ. eigenvalues --  -10.19912 -10.19884 -10.19872 -10.19872 -10.19836
 Alpha  occ. eigenvalues --  -10.19836 -10.19817 -10.19278 -10.19278 -10.19278
 Alpha  occ. eigenvalues --  -10.19277 -10.19277 -10.19276 -10.19213 -10.19212
 Alpha  occ. eigenvalues --  -10.19212 -10.19211 -10.19211 -10.19211  -0.90196
 Alpha  occ. eigenvalues --   -0.86565  -0.86565  -0.81904  -0.81904  -0.80264
 Alpha  occ. eigenvalues --   -0.77184  -0.75760  -0.74049  -0.74049  -0.70881
 Alpha  occ. eigenvalues --   -0.70881  -0.63151  -0.63151  -0.62883  -0.62883
 Alpha  occ. eigenvalues --   -0.62057  -0.56075  -0.55244  -0.53602  -0.53602
 Alpha  occ. eigenvalues --   -0.53134  -0.51034  -0.47152  -0.47152  -0.45480
 Alpha  occ. eigenvalues --   -0.45480  -0.45301  -0.45301  -0.42424  -0.42229
 Alpha  occ. eigenvalues --   -0.41759  -0.41759  -0.41389  -0.39847  -0.39847
 Alpha  occ. eigenvalues --   -0.38017  -0.38017  -0.37206  -0.37182  -0.35695
 Alpha  occ. eigenvalues --   -0.35695  -0.35639  -0.32644  -0.32644  -0.31353
 Alpha  occ. eigenvalues --   -0.31353  -0.31115  -0.26646  -0.26394  -0.24755
 Alpha  occ. eigenvalues --   -0.24755  -0.20066  -0.20066
 Alpha virt. eigenvalues --   -0.05238  -0.05238  -0.01129  -0.01129   0.00881
 Alpha virt. eigenvalues --    0.02153   0.06844   0.09407   0.09583   0.09583
 Alpha virt. eigenvalues --    0.10785   0.10785   0.12593   0.12593   0.14725
 Alpha virt. eigenvalues --    0.14875   0.16560   0.16560   0.18345   0.18345
 Alpha virt. eigenvalues --    0.18652   0.18652   0.20961   0.21121   0.25327
 Alpha virt. eigenvalues --    0.25498   0.25498   0.27203   0.27203   0.27390
 Alpha virt. eigenvalues --    0.28609   0.28609   0.28963   0.28963   0.30430
 Alpha virt. eigenvalues --    0.33553   0.33553   0.34584   0.36098   0.36098
 Alpha virt. eigenvalues --    0.41748   0.43713   0.45345   0.45561   0.46726
 Alpha virt. eigenvalues --    0.46726   0.49693   0.49928   0.49928   0.51864
 Alpha virt. eigenvalues --    0.51864   0.52066   0.52245   0.53657   0.54673
 Alpha virt. eigenvalues --    0.54673   0.55419   0.55419   0.55991   0.55991
 Alpha virt. eigenvalues --    0.56680   0.56835   0.56835   0.58528   0.58677
 Alpha virt. eigenvalues --    0.58677   0.58824   0.59059   0.59521   0.59521
 Alpha virt. eigenvalues --    0.59622   0.59622   0.60128   0.60287   0.61949
 Alpha virt. eigenvalues --    0.61949   0.61961   0.62961   0.62961   0.63701
 Alpha virt. eigenvalues --    0.63701   0.63705   0.63705   0.68480   0.68664
 Alpha virt. eigenvalues --    0.69416   0.70770   0.70770   0.71618   0.71618
 Alpha virt. eigenvalues --    0.76393   0.78325   0.79762   0.79762   0.80968
 Alpha virt. eigenvalues --    0.80968   0.81245   0.81245   0.81592   0.83428
 Alpha virt. eigenvalues --    0.83618   0.83885   0.83885   0.84631   0.84631
 Alpha virt. eigenvalues --    0.84643   0.88342   0.88342   0.90874   0.93467
 Alpha virt. eigenvalues --    0.93467   0.94096   0.94096   0.95181   0.95181
 Alpha virt. eigenvalues --    0.96067   0.98893   0.98893   1.00659   1.01310
 Alpha virt. eigenvalues --    1.01532   1.02001   1.02001   1.02746   1.04911
 Alpha virt. eigenvalues --    1.04911   1.10484   1.14676   1.14676   1.15857
 Alpha virt. eigenvalues --    1.15857   1.16005   1.16085   1.20061   1.20950
 Alpha virt. eigenvalues --    1.22253   1.22253   1.25019   1.25019   1.26374
 Alpha virt. eigenvalues --    1.26374   1.26539   1.26539   1.29878   1.29878
 Alpha virt. eigenvalues --    1.30443   1.31947   1.35156   1.35277   1.35277
 Alpha virt. eigenvalues --    1.35449   1.35449   1.37191   1.37493   1.39651
 Alpha virt. eigenvalues --    1.41268   1.41268   1.41526   1.41526   1.43002
 Alpha virt. eigenvalues --    1.43583   1.46863   1.46863   1.49062   1.52104
 Alpha virt. eigenvalues --    1.52104   1.52298   1.52298   1.61190   1.61190
 Alpha virt. eigenvalues --    1.64083   1.64083   1.68861   1.69474   1.69895
 Alpha virt. eigenvalues --    1.70556   1.72561   1.75843   1.75843   1.76741
 Alpha virt. eigenvalues --    1.76741   1.77052   1.77052   1.79846   1.81731
 Alpha virt. eigenvalues --    1.81731   1.82572   1.82572   1.85423   1.85784
 Alpha virt. eigenvalues --    1.88391   1.88391   1.90096   1.90096   1.90242
 Alpha virt. eigenvalues --    1.90242   1.90276   1.90276   1.90342   1.91568
 Alpha virt. eigenvalues --    1.92135   1.92799   1.93973   1.93973   1.95215
 Alpha virt. eigenvalues --    1.98483   1.99062   1.99062   2.02252   2.02252
 Alpha virt. eigenvalues --    2.02675   2.02675   2.02861   2.04334   2.08993
 Alpha virt. eigenvalues --    2.08993   2.17787   2.17787   2.17846   2.17846
 Alpha virt. eigenvalues --    2.19698   2.21571   2.22584   2.22948   2.22948
 Alpha virt. eigenvalues --    2.23947   2.23947   2.25651   2.26314   2.26314
 Alpha virt. eigenvalues --    2.28521   2.28521   2.30322   2.30322   2.32354
 Alpha virt. eigenvalues --    2.32354   2.32569   2.33193   2.38779   2.39459
 Alpha virt. eigenvalues --    2.39459   2.39830   2.39830   2.40851   2.41081
 Alpha virt. eigenvalues --    2.42531   2.42531   2.42617   2.44390   2.44390
 Alpha virt. eigenvalues --    2.47459   2.50567   2.53054   2.53587   2.53587
 Alpha virt. eigenvalues --    2.54239   2.55232   2.55232   2.56654   2.57260
 Alpha virt. eigenvalues --    2.57260   2.59008   2.59008   2.60008   2.60062
 Alpha virt. eigenvalues --    2.60062   2.62822   2.62822   2.67679   2.67679
 Alpha virt. eigenvalues --    2.68455   2.69695   2.69695   2.71115   2.71952
 Alpha virt. eigenvalues --    2.74361   2.74362   2.74458   2.76298   2.77140
 Alpha virt. eigenvalues --    2.77940   2.77940   2.79646   2.79646   2.84879
 Alpha virt. eigenvalues --    2.86745   2.86745   2.98524   2.98524   2.98923
 Alpha virt. eigenvalues --    2.98923   3.00758   3.01813   3.15575   3.15575
 Alpha virt. eigenvalues --    3.16357   3.16705   3.16705   3.19527   3.19527
 Alpha virt. eigenvalues --    3.19585   3.26927   3.26972   3.27847   3.27847
 Alpha virt. eigenvalues --    3.30856   3.31568   3.31568   3.33705   3.33705
 Alpha virt. eigenvalues --    3.35811   3.48298   3.66766   3.66766   3.71522
 Alpha virt. eigenvalues --    3.73861   3.73861   3.86697   4.08301   4.10530
 Alpha virt. eigenvalues --    4.10530   4.12617   4.12617   4.12765   4.16548
 Alpha virt. eigenvalues --    4.17394   4.17394   4.18101   4.19212   4.19212
 Alpha virt. eigenvalues --    4.31500   4.31500   4.38954   4.38954   4.43157
 Alpha virt. eigenvalues --    4.43195   4.55594   4.60519   4.60519   4.83149
 Alpha virt. eigenvalues --    4.83149   5.07231
          Condensed to atoms (all electrons):
               1          2          3          4          5          6
     1  C    5.102297   0.416339   0.008282  -0.079907   0.007912   0.434191
     2  C    0.416339   4.850603   0.440280  -0.056482  -0.044706   0.007912
     3  C    0.008282   0.440280   5.381361   0.230797  -0.056484  -0.079907
     4  C   -0.079907  -0.056482   0.230797   5.381367   0.440287   0.008280
     5  C    0.007912  -0.044706  -0.056484   0.440287   4.850599   0.416335
     6  C    0.434191   0.007912  -0.079907   0.008280   0.416335   5.102305
     7  C    0.017074  -0.056482   0.230797  -0.008074   0.014841  -0.002221
     8  C   -0.002221   0.014842  -0.008073   0.230784  -0.056482   0.017074
     9  C    0.000006  -0.001083  -0.093939  -0.008073   0.014842  -0.000132
    10  C   -0.000132   0.014842  -0.008073  -0.093939  -0.001083   0.000006
    11  C    0.000000  -0.000005  -0.001083   0.014842  -0.000097  -0.000001
    12  C    0.000000   0.000000   0.000006  -0.002221   0.000066   0.000001
    13  C    0.000001  -0.000001  -0.000132   0.017074  -0.000343  -0.000011
    14  C    0.000066  -0.000097   0.014842  -0.056482  -0.044706  -0.000343
    15  C   -0.000442   0.000066  -0.002221  -0.079907   0.007912   0.008636
    16  C    0.008636  -0.000343   0.017074   0.008282   0.416338  -0.094775
    17  H    0.000164   0.000022  -0.000281   0.002986  -0.034356  -0.006827
    18  H    0.000003   0.000000   0.000030   0.001604   0.001759  -0.000219
    19  H    0.359036  -0.034357   0.002986   0.001604   0.001759  -0.034336
    20  H   -0.034336   0.001759   0.001604   0.002986  -0.034357   0.359036
    21  H    0.000000   0.000000  -0.000001   0.000030   0.000000   0.000000
    22  H    0.000000   0.000000   0.000002  -0.000281   0.000022   0.000000
    23  C   -0.094775   0.416339   0.008282   0.017074  -0.000343   0.008636
    24  C    0.008636   0.007912  -0.079907  -0.002221   0.000066  -0.000442
    25  C   -0.000343  -0.044706  -0.056484   0.014841  -0.000097   0.000066
    26  H   -0.006827  -0.034357   0.002986  -0.000281   0.000022   0.000164
    27  H   -0.000219   0.001759   0.001604   0.000030   0.000000   0.000003
    28  C   -0.000011  -0.000343   0.017074  -0.000132  -0.000001   0.000001
    29  C    0.000001   0.000066  -0.002221   0.000006   0.000000   0.000000
    30  C   -0.000001  -0.000097   0.014842  -0.001083  -0.000005   0.000000
    31  H    0.000000   0.000022  -0.000281   0.000002   0.000000   0.000000
    32  H    0.000000   0.000000   0.000030  -0.000001   0.000000   0.000000
    33  C    0.000000   0.000000   0.000006  -0.000132  -0.000001   0.000000
    34  H    0.000000   0.000000  -0.000001   0.000002   0.000000   0.000000
    35  C    0.000000  -0.000001  -0.000132   0.000006   0.000000   0.000000
    36  H    0.000000   0.000000   0.000002  -0.000001   0.000000   0.000000
               7          8          9         10         11         12
     1  C    0.017074  -0.002221   0.000006  -0.000132   0.000000   0.000000
     2  C   -0.056482   0.014842  -0.001083   0.014842  -0.000005   0.000000
     3  C    0.230797  -0.008073  -0.093939  -0.008073  -0.001083   0.000006
     4  C   -0.008074   0.230784  -0.008073  -0.093939   0.014842  -0.002221
     5  C    0.014841  -0.056482   0.014842  -0.001083  -0.000097   0.000066
     6  C   -0.002221   0.017074  -0.000132   0.000006  -0.000001   0.000001
     7  C    5.381367  -0.093939  -0.008073   0.230784   0.014842  -0.000132
     8  C   -0.093939   5.381367   0.230797  -0.008074  -0.056482  -0.079907
     9  C   -0.008073   0.230797   5.381361   0.230797   0.440280   0.008282
    10  C    0.230784  -0.008074   0.230797   5.381367  -0.056482   0.017074
    11  C    0.014842  -0.056482   0.440280  -0.056482   4.850603   0.416339
    12  C   -0.000132  -0.079907   0.008282   0.017074   0.416339   5.102297
    13  C    0.000006   0.008280  -0.079907  -0.002221   0.007912   0.434191
    14  C   -0.001083   0.440287  -0.056484   0.014841  -0.044706   0.007912
    15  C    0.000006   0.008282   0.017074  -0.000132  -0.000343   0.008636
    16  C   -0.000132  -0.079907  -0.002221   0.000006   0.000066  -0.000442
    17  H    0.000002   0.001604   0.000030  -0.000001   0.000000   0.000003
    18  H   -0.000001   0.002986  -0.000281   0.000002   0.000022   0.000164
    19  H   -0.000281   0.000030  -0.000001   0.000002   0.000000   0.000000
    20  H    0.000030  -0.000281   0.000002  -0.000001   0.000000   0.000000
    21  H    0.000002   0.001604   0.002986  -0.000281  -0.034357   0.359036
    22  H   -0.000001   0.002986   0.001604   0.000030   0.001759  -0.034336
    23  C   -0.079907  -0.000132   0.000006  -0.002221   0.000000   0.000000
    24  C    0.008280   0.000006  -0.000132   0.017074  -0.000001   0.000000
    25  C    0.440287  -0.001083   0.014842  -0.056482  -0.000097  -0.000001
    26  H    0.001604   0.000002  -0.000001   0.000030   0.000000   0.000000
    27  H    0.002986  -0.000001   0.000002  -0.000281   0.000000   0.000000
    28  C    0.008282   0.000006  -0.002221  -0.079907   0.000066   0.000001
    29  C   -0.079907  -0.000132   0.017074   0.008282  -0.000343  -0.000011
    30  C   -0.056482   0.014841  -0.056484   0.440287  -0.044706  -0.000343
    31  H    0.002986  -0.000001   0.000030   0.001604   0.000000   0.000000
    32  H    0.001604   0.000002  -0.000281   0.002986   0.000022   0.000000
    33  C   -0.002221   0.017074   0.008282  -0.079907   0.416339  -0.094775
    34  H    0.000030  -0.000281   0.002986   0.001604  -0.034357  -0.006827
    35  C    0.017074  -0.002221  -0.079907   0.008280   0.007912   0.008636
    36  H   -0.000281   0.000030   0.001604   0.002986   0.001759  -0.000219
              13         14         15         16         17         18
     1  C    0.000001   0.000066  -0.000442   0.008636   0.000164   0.000003
     2  C   -0.000001  -0.000097   0.000066  -0.000343   0.000022   0.000000
     3  C   -0.000132   0.014842  -0.002221   0.017074  -0.000281   0.000030
     4  C    0.017074  -0.056482  -0.079907   0.008282   0.002986   0.001604
     5  C   -0.000343  -0.044706   0.007912   0.416338  -0.034356   0.001759
     6  C   -0.000011  -0.000343   0.008636  -0.094775  -0.006827  -0.000219
     7  C    0.000006  -0.001083   0.000006  -0.000132   0.000002  -0.000001
     8  C    0.008280   0.440287   0.008282  -0.079907   0.001604   0.002986
     9  C   -0.079907  -0.056484   0.017074  -0.002221   0.000030  -0.000281
    10  C   -0.002221   0.014841  -0.000132   0.000006  -0.000001   0.000002
    11  C    0.007912  -0.044706  -0.000343   0.000066   0.000000   0.000022
    12  C    0.434191   0.007912   0.008636  -0.000442   0.000003   0.000164
    13  C    5.102305   0.416335  -0.094775   0.008636  -0.000219  -0.006827
    14  C    0.416335   4.850599   0.416338   0.007912   0.001759  -0.034356
    15  C   -0.094775   0.416338   5.102300   0.434192  -0.034336   0.359036
    16  C    0.008636   0.007912   0.434192   5.102300   0.359036  -0.034336
    17  H   -0.000219   0.001759  -0.034336   0.359036   0.624023  -0.004927
    18  H   -0.006827  -0.034356   0.359036  -0.034336  -0.004927   0.624023
    19  H    0.000000   0.000000   0.000003  -0.000219  -0.000011   0.000000
    20  H    0.000000   0.000022   0.000164  -0.006827   0.006225  -0.000011
    21  H   -0.034336   0.001759  -0.000219   0.000003   0.000000  -0.000011
    22  H    0.359036  -0.034357  -0.006827   0.000164  -0.000011   0.006225
    23  C    0.000000  -0.000001   0.000001  -0.000011   0.000000   0.000000
    24  C    0.000000   0.000000   0.000000   0.000001   0.000000   0.000000
    25  C    0.000000  -0.000005   0.000000  -0.000001   0.000000   0.000000
    26  H    0.000000   0.000000   0.000000   0.000000   0.000000   0.000000
    27  H    0.000000   0.000000   0.000000   0.000000   0.000000   0.000000
    28  C    0.000000   0.000000   0.000000   0.000000   0.000000   0.000000
    29  C    0.000001  -0.000001   0.000000   0.000000   0.000000   0.000000
    30  C    0.000066  -0.000097  -0.000001   0.000000   0.000000   0.000000
    31  H    0.000000   0.000000   0.000000   0.000000   0.000000   0.000000
    32  H    0.000000   0.000000   0.000000   0.000000   0.000000   0.000000
    33  C    0.008636  -0.000343  -0.000011   0.000001   0.000000   0.000000
    34  H    0.000164   0.000022   0.000000   0.000000   0.000000   0.000000
    35  C   -0.000442   0.000066   0.000001   0.000000   0.000000   0.000000
    36  H    0.000003   0.000000   0.000000   0.000000   0.000000   0.000000
              19         20         21         22         23         24
     1  C    0.359036  -0.034336   0.000000   0.000000  -0.094775   0.008636
     2  C   -0.034357   0.001759   0.000000   0.000000   0.416339   0.007912
     3  C    0.002986   0.001604  -0.000001   0.000002   0.008282  -0.079907
     4  C    0.001604   0.002986   0.000030  -0.000281   0.017074  -0.002221
     5  C    0.001759  -0.034357   0.000000   0.000022  -0.000343   0.000066
     6  C   -0.034336   0.359036   0.000000   0.000000   0.008636  -0.000442
     7  C   -0.000281   0.000030   0.000002  -0.000001  -0.079907   0.008280
     8  C    0.000030  -0.000281   0.001604   0.002986  -0.000132   0.000006
     9  C   -0.000001   0.000002   0.002986   0.001604   0.000006  -0.000132
    10  C    0.000002  -0.000001  -0.000281   0.000030  -0.002221   0.017074
    11  C    0.000000   0.000000  -0.034357   0.001759   0.000000  -0.000001
    12  C    0.000000   0.000000   0.359036  -0.034336   0.000000   0.000000
    13  C    0.000000   0.000000  -0.034336   0.359036   0.000000   0.000000
    14  C    0.000000   0.000022   0.001759  -0.034357  -0.000001   0.000000
    15  C    0.000003   0.000164  -0.000219  -0.006827   0.000001   0.000000
    16  C   -0.000219  -0.006827   0.000003   0.000164  -0.000011   0.000001
    17  H   -0.000011   0.006225   0.000000  -0.000011   0.000000   0.000000
    18  H    0.000000  -0.000011  -0.000011   0.006225   0.000000   0.000000
    19  H    0.624024  -0.004927   0.000000   0.000000  -0.006827   0.000164
    20  H   -0.004927   0.624023   0.000000   0.000000  -0.000219   0.000003
    21  H    0.000000   0.000000   0.624024  -0.004927   0.000000   0.000000
    22  H    0.000000   0.000000  -0.004927   0.624023   0.000000   0.000000
    23  C   -0.006827  -0.000219   0.000000   0.000000   5.102297   0.434191
    24  C    0.000164   0.000003   0.000000   0.000000   0.434191   5.102305
    25  C    0.000022   0.000000   0.000000   0.000000   0.007912   0.416335
    26  H    0.006225  -0.000011   0.000000   0.000000   0.359036  -0.034336
    27  H   -0.000011   0.000000   0.000000   0.000000  -0.034336   0.359036
    28  C    0.000000   0.000000   0.000000   0.000000   0.008636  -0.094775
    29  C    0.000000   0.000000   0.000000   0.000000  -0.000442   0.008636
    30  C    0.000000   0.000000   0.000022   0.000000   0.000066  -0.000343
    31  H    0.000000   0.000000   0.000000   0.000000   0.000164  -0.006827
    32  H    0.000000   0.000000   0.000000   0.000000   0.000003  -0.000219
    33  C    0.000000   0.000000  -0.006827  -0.000219   0.000000   0.000001
    34  H    0.000000   0.000000   0.006225  -0.000011   0.000000   0.000000
    35  C    0.000000   0.000000   0.000164   0.000003   0.000001  -0.000011
    36  H    0.000000   0.000000  -0.000011   0.000000   0.000000   0.000000
              25         26         27         28         29         30
     1  C   -0.000343  -0.006827  -0.000219  -0.000011   0.000001  -0.000001
     2  C   -0.044706  -0.034357   0.001759  -0.000343   0.000066  -0.000097
     3  C   -0.056484   0.002986   0.001604   0.017074  -0.002221   0.014842
     4  C    0.014841  -0.000281   0.000030  -0.000132   0.000006  -0.001083
     5  C   -0.000097   0.000022   0.000000  -0.000001   0.000000  -0.000005
     6  C    0.000066   0.000164   0.000003   0.000001   0.000000   0.000000
     7  C    0.440287   0.001604   0.002986   0.008282  -0.079907  -0.056482
     8  C   -0.001083   0.000002  -0.000001   0.000006  -0.000132   0.014841
     9  C    0.014842  -0.000001   0.000002  -0.002221   0.017074  -0.056484
    10  C   -0.056482   0.000030  -0.000281  -0.079907   0.008282   0.440287
    11  C   -0.000097   0.000000   0.000000   0.000066  -0.000343  -0.044706
    12  C   -0.000001   0.000000   0.000000   0.000001  -0.000011  -0.000343
    13  C    0.000000   0.000000   0.000000   0.000000   0.000001   0.000066
    14  C   -0.000005   0.000000   0.000000   0.000000  -0.000001  -0.000097
    15  C    0.000000   0.000000   0.000000   0.000000   0.000000  -0.000001
    16  C   -0.000001   0.000000   0.000000   0.000000   0.000000   0.000000
    17  H    0.000000   0.000000   0.000000   0.000000   0.000000   0.000000
    18  H    0.000000   0.000000   0.000000   0.000000   0.000000   0.000000
    19  H    0.000022   0.006225  -0.000011   0.000000   0.000000   0.000000
    20  H    0.000000  -0.000011   0.000000   0.000000   0.000000   0.000000
    21  H    0.000000   0.000000   0.000000   0.000000   0.000000   0.000022
    22  H    0.000000   0.000000   0.000000   0.000000   0.000000   0.000000
    23  C    0.007912   0.359036  -0.034336   0.008636  -0.000442   0.000066
    24  C    0.416335  -0.034336   0.359036  -0.094775   0.008636  -0.000343
    25  C    4.850599   0.001759  -0.034357   0.416338   0.007912  -0.044706
    26  H    0.001759   0.624024  -0.004927  -0.000219   0.000003   0.000000
    27  H   -0.034357  -0.004927   0.624023  -0.006827   0.000164   0.000022
    28  C    0.416338  -0.000219  -0.006827   5.102300   0.434192   0.007912
    29  C    0.007912   0.000003   0.000164   0.434192   5.102300   0.416338
    30  C   -0.044706   0.000000   0.000022   0.007912   0.416338   4.850599
    31  H   -0.034356  -0.000011   0.006225   0.359036  -0.034336   0.001759
    32  H    0.001759   0.000000  -0.000011  -0.034336   0.359036  -0.034356
    33  C    0.000066   0.000000   0.000000  -0.000442   0.008636   0.007912
    34  H    0.000000   0.000000   0.000000   0.000003  -0.000219   0.001759
    35  C   -0.000343   0.000000   0.000000   0.008636  -0.094775   0.416335
    36  H    0.000022   0.000000   0.000000   0.000164  -0.006827  -0.034357
              31         32         33         34         35         36
     1  C    0.000000   0.000000   0.000000   0.000000   0.000000   0.000000
     2  C    0.000022   0.000000   0.000000   0.000000  -0.000001   0.000000
     3  C   -0.000281   0.000030   0.000006  -0.000001  -0.000132   0.000002
     4  C    0.000002  -0.000001  -0.000132   0.000002   0.000006  -0.000001
     5  C    0.000000   0.000000  -0.000001   0.000000   0.000000   0.000000
     6  C    0.000000   0.000000   0.000000   0.000000   0.000000   0.000000
     7  C    0.002986   0.001604  -0.002221   0.000030   0.017074  -0.000281
     8  C   -0.000001   0.000002   0.017074  -0.000281  -0.002221   0.000030
     9  C    0.000030  -0.000281   0.008282   0.002986  -0.079907   0.001604
    10  C    0.001604   0.002986  -0.079907   0.001604   0.008280   0.002986
    11  C    0.000000   0.000022   0.416339  -0.034357   0.007912   0.001759
    12  C    0.000000   0.000000  -0.094775  -0.006827   0.008636  -0.000219
    13  C    0.000000   0.000000   0.008636   0.000164  -0.000442   0.000003
    14  C    0.000000   0.000000  -0.000343   0.000022   0.000066   0.000000
    15  C    0.000000   0.000000  -0.000011   0.000000   0.000001   0.000000
    16  C    0.000000   0.000000   0.000001   0.000000   0.000000   0.000000
    17  H    0.000000   0.000000   0.000000   0.000000   0.000000   0.000000
    18  H    0.000000   0.000000   0.000000   0.000000   0.000000   0.000000
    19  H    0.000000   0.000000   0.000000   0.000000   0.000000   0.000000
    20  H    0.000000   0.000000   0.000000   0.000000   0.000000   0.000000
    21  H    0.000000   0.000000  -0.006827   0.006225   0.000164  -0.000011
    22  H    0.000000   0.000000  -0.000219  -0.000011   0.000003   0.000000
    23  C    0.000164   0.000003   0.000000   0.000000   0.000001   0.000000
    24  C   -0.006827  -0.000219   0.000001   0.000000  -0.000011   0.000000
    25  C   -0.034356   0.001759   0.000066   0.000000  -0.000343   0.000022
    26  H   -0.000011   0.000000   0.000000   0.000000   0.000000   0.000000
    27  H    0.006225  -0.000011   0.000000   0.000000   0.000000   0.000000
    28  C    0.359036  -0.034336  -0.000442   0.000003   0.008636   0.000164
    29  C   -0.034336   0.359036   0.008636  -0.000219  -0.094775  -0.006827
    30  C    0.001759  -0.034356   0.007912   0.001759   0.416335  -0.034357
    31  H    0.624023  -0.004927   0.000003   0.000000  -0.000219  -0.000011
    32  H   -0.004927   0.624023   0.000164  -0.000011  -0.006827   0.006225
    33  C    0.000003   0.000164   5.102297   0.359036   0.434191  -0.034336
    34  H    0.000000  -0.000011   0.359036   0.624024  -0.034336  -0.004927
    35  C   -0.000219  -0.006827   0.434191  -0.034336   5.102305   0.359036
    36  H   -0.000011   0.006225  -0.034336  -0.004927   0.359036   0.624023
 Mulliken charges:
               1
     1  C   -0.143430
     2  C    0.100299
     3  C    0.016331
     4  C    0.016331
     5  C    0.100304
     6  C   -0.143432
     7  C    0.016331
     8  C    0.016331
     9  C    0.016331
    10  C    0.016331
    11  C    0.100299
    12  C   -0.143430
    13  C   -0.143432
    14  C    0.100304
    15  C   -0.143432
    16  C   -0.143432
    17  H    0.085115
    18  H    0.085115
    19  H    0.085114
    20  H    0.085115
    21  H    0.085114
    22  H    0.085115
    23  C   -0.143430
    24  C   -0.143432
    25  C    0.100304
    26  H    0.085114
    27  H    0.085115
    28  C   -0.143432
    29  C   -0.143432
    30  C    0.100304
    31  H    0.085115
    32  H    0.085115
    33  C   -0.143430
    34  H    0.085114
    35  C   -0.143432
    36  H    0.085115
 Sum of Mulliken charges =   0.00000
 Mulliken charges with hydrogens summed into heavy atoms:
               1
     1  C   -0.058315
     2  C    0.100299
     3  C    0.016331
     4  C    0.016331
     5  C    0.100304
     6  C   -0.058317
     7  C    0.016331
     8  C    0.016331
     9  C    0.016331
    10  C    0.016331
    11  C    0.100299
    12  C   -0.058315
    13  C   -0.058317
    14  C    0.100304
    15  C   -0.058318
    16  C   -0.058318
    23  C   -0.058315
    24  C   -0.058317
    25  C    0.100304
    28  C   -0.058318
    29  C   -0.058318
    30  C    0.100304
    33  C   -0.058315
    35  C   -0.058317
 APT charges:
               1
     1  C    0.003098
     2  C   -0.026593
     3  C   -0.007950
     4  C   -0.007949
     5  C   -0.026574
     6  C    0.003089
     7  C   -0.007949
     8  C   -0.007949
     9  C   -0.007950
    10  C   -0.007949
    11  C   -0.026593
    12  C    0.003098
    13  C    0.003089
    14  C   -0.026574
    15  C    0.003090
    16  C    0.003090
    17  H    0.014171
    18  H    0.014171
    19  H    0.014171
    20  H    0.014171
    21  H    0.014171
    22  H    0.014171
    23  C    0.003098
    24  C    0.003089
    25  C   -0.026574
    26  H    0.014171
    27  H    0.014171
    28  C    0.003090
    29  C    0.003090
    30  C   -0.026574
    31  H    0.014171
    32  H    0.014171
    33  C    0.003098
    34  H    0.014171
    35  C    0.003089
    36  H    0.014171
 Sum of APT charges =  -0.00002
 APT charges with hydrogens summed into heavy atoms:
               1
     1  C    0.017268
     2  C   -0.026593
     3  C   -0.007950
     4  C   -0.007949
     5  C   -0.026574
     6  C    0.017259
     7  C   -0.007949
     8  C   -0.007949
     9  C   -0.007950
    10  C   -0.007949
    11  C   -0.026593
    12  C    0.017268
    13  C    0.017259
    14  C   -0.026574
    15  C    0.017261
    16  C    0.017261
    23  C    0.017268
    24  C    0.017259
    25  C   -0.026574
    28  C    0.017261
    29  C    0.017261
    30  C   -0.026574
    33  C    0.017268
    35  C    0.017259
 Electronic spatial extent (au):  <R**2>=           6177.5032
 Charge=              0.0000 electrons
 Dipole moment (field-independent basis, Debye):
    X=              0.0000    Y=              0.0000    Z=              0.0000  Tot=              0.0000
 Quadrupole moment (field-independent basis, Debye-Ang):
   XX=           -116.6602   YY=           -116.6603   ZZ=           -141.3163
   XY=              0.0000   XZ=              0.0000   YZ=              0.0000
 Traceless Quadrupole moment (field-independent basis, Debye-Ang):
   XX=              8.2187   YY=              8.2186   ZZ=            -16.4373
   XY=              0.0000   XZ=              0.0000   YZ=              0.0000
 Octapole moment (field-independent basis, Debye-Ang**2):
  XXX=              0.0000  YYY=              0.0000  ZZZ=              0.0000  XYY=              0.0000
  XXY=              0.0000  XXZ=              0.0000  XZZ=              0.0000  YZZ=              0.0000
  YYZ=              0.0000  XYZ=              0.0000
 Hexadecapole moment (field-independent basis, Debye-Ang**3):
 XXXX=          -3821.0972 YYYY=          -3821.0990 ZZZZ=           -146.5245 XXXY=              0.0000
 XXXZ=              0.0000 YYYX=              0.0000 YYYZ=              0.0000 ZZZX=              0.0000
 ZZZY=              0.0000 XXYY=          -1273.6993 XXZZ=           -796.5559 YYZZ=           -796.5561
 XXYZ=              0.0000 YYXZ=              0.0000 ZZXY=              0.0000
 N-N= 1.830240182440D+03 E-N=-5.795400444045D+03  KE= 9.130739177620D+02
 Symmetry AG   KE= 2.574881447919D+02
 Symmetry B1G  KE= 1.859957456955D+02
 Symmetry B2G  KE= 6.396876308692D+00
 Symmetry B3G  KE= 6.486105288237D+00
 Symmetry AU   KE= 4.479150508211D+00
 Symmetry B1U  KE= 8.299065454595D+00
 Symmetry B2U  KE= 2.526117614721D+02
 Symmetry B3U  KE= 1.913170682428D+02
  Exact polarizability: 365.634   0.000 365.637   0.000   0.000  70.178
 Approx polarizability: 724.297   0.000 724.296   0.000   0.000 120.089
 No NMR shielding tensors so no spin-rotation constants.
 Leave Link  601 at Wed Apr 20 15:12:24 2022, MaxMem=  2621440000 cpu:        16.8
 (Enter /mnt/opt/groups/app-gaussian//g09/l701.exe)
 Compute integral second derivatives.
 ... and contract with generalized density number  0.
 R6Disp: Adding Grimme-D3 dispersion energy 2nd derivatives to the Hessian.
 Leave Link  701 at Wed Apr 20 15:12:25 2022, MaxMem=  2621440000 cpu:        15.8
 (Enter /mnt/opt/groups/app-gaussian//g09/l702.exe)
 L702 exits ... SP integral derivatives will be done elsewhere.
 Leave Link  702 at Wed Apr 20 15:12:25 2022, MaxMem=  2621440000 cpu:         0.6
 (Enter /mnt/opt/groups/app-gaussian//g09/l703.exe)
 Compute integral second derivatives, UseDBF=F ICtDFT=           0.
 Integral derivatives from FoFJK, PRISM(SPDF).
 Calling FoFJK, ICntrl=    100127 FMM=F ISym2X=1 I1Cent= 0 IOpClX= 0 NMat=1 NMatS=1 NMatT=0.
 FoFJK:  IHMeth= 1 ICntrl=  100127 DoSepK=F KAlg= 0 I1Cent=   0 FoldK=F
 IRaf=         0 NMat=   1 IRICut=       1 DoRegI=T DoRafI=F ISym2E= 1.
 FoFCou: FMM=F IPFlag=           0 FMFlag=      100000 FMFlg1=         800
         NFxFlg=           0 DoJE=F BraDBF=F KetDBF=F FulRan=T
         wScrn=  0.000000 ICntrl=  100127 IOpCl=  0 I1Cent=           0 NGrid=           0
         NMat0=    1 NMatS0=      1 NMatT0=    0 NMatD0=    1 NMtDS0=    0 NMtDT0=    0
 Petite list used in FoFCou.
 Leave Link  703 at Wed Apr 20 15:12:48 2022, MaxMem=  2621440000 cpu:       448.5
 (Enter /mnt/opt/groups/app-gaussian//g09/l716.exe)
 Dipole        = 1.47893286D-12-1.94626867D-13 1.75327346D-16
 Polarizability= 3.65634416D+02-8.27993128D-09 3.65637244D+02
                 1.17617603D-14 1.66108645D-14 7.01784342D+01
 Full mass-weighted force constant matrix:
 Low frequencies ---   -0.0046   -0.0045   -0.0016    3.3639    4.5757    6.1548
 Low frequencies ---   89.7290   89.7833  128.7406
 Diagonal vibrational polarizability:
        1.8075969       1.8075686      12.8889244
 Harmonic frequencies (cm**-1), IR intensities (KM/Mole), Raman scattering
 activities (A**4/AMU), depolarization ratios for plane and unpolarized
 incident light, reduced masses (AMU), force constants (mDyne/A),
 and normal coordinates:
                      1                      2                      3
                     ?A                     ?A                     ?A
 Frequencies --     89.7290                89.7833               128.7406
 Red. masses --      4.9977                 4.9971                 4.9446
 Frc consts  --      0.0237                 0.0237                 0.0483
 IR Inten    --      0.0000                 0.0000                 3.8998
  Atom  AN      X      Y      Z        X      Y      Z        X      Y      Z
     1   6     0.00   0.00  -0.17     0.00   0.00   0.15     0.00   0.00  -0.10
     2   6     0.00   0.00  -0.14     0.00   0.00   0.00     0.00   0.00   0.03
     3   6     0.00   0.00  -0.04     0.00   0.00   0.00     0.00   0.00   0.20
     4   6     0.00   0.00   0.02     0.00   0.00   0.04     0.00   0.00   0.20
     5   6     0.00   0.00   0.07     0.00   0.00   0.12     0.00   0.00   0.03
     6   6     0.00   0.00  -0.04     0.00   0.00   0.22     0.00   0.00  -0.10
     7   6     0.00   0.00   0.02     0.00   0.00  -0.04     0.00   0.00   0.20
     8   6     0.00   0.00   0.02     0.00   0.00  -0.04     0.00   0.00   0.20
     9   6     0.00   0.00  -0.04     0.00   0.00   0.00     0.00   0.00   0.20
    10   6     0.00   0.00   0.02     0.00   0.00   0.04     0.00   0.00   0.20
    11   6     0.00   0.00  -0.14     0.00   0.00   0.00     0.00   0.00   0.03
    12   6     0.00   0.00  -0.17     0.00   0.00  -0.15     0.00   0.00  -0.10
    13   6     0.00   0.00  -0.04     0.00   0.00  -0.22     0.00   0.00  -0.10
    14   6     0.00   0.00   0.07     0.00   0.00  -0.12     0.00   0.00   0.03
    15   6     0.00   0.00   0.21     0.00   0.00  -0.07     0.00   0.00  -0.10
    16   6     0.00   0.00   0.21     0.00   0.00   0.07     0.00   0.00  -0.10
    17   1     0.00   0.00   0.30     0.00   0.00   0.13     0.00   0.00  -0.23
    18   1     0.00   0.00   0.30     0.00   0.00  -0.13     0.00   0.00  -0.23
    19   1     0.00   0.00  -0.27     0.00   0.00   0.19     0.00   0.00  -0.23
    20   1     0.00   0.00  -0.03     0.00   0.00   0.32     0.00   0.00  -0.23
    21   1     0.00   0.00  -0.27     0.00   0.00  -0.19     0.00   0.00  -0.23
    22   1     0.00   0.00  -0.03     0.00   0.00  -0.32     0.00   0.00  -0.23
    23   6     0.00   0.00  -0.17     0.00   0.00  -0.15     0.00   0.00  -0.10
    24   6     0.00   0.00  -0.04     0.00   0.00  -0.22     0.00   0.00  -0.10
    25   6     0.00   0.00   0.07     0.00   0.00  -0.12     0.00   0.00   0.03
    26   1     0.00   0.00  -0.27     0.00   0.00  -0.19     0.00   0.00  -0.23
    27   1     0.00   0.00  -0.03     0.00   0.00  -0.32     0.00   0.00  -0.23
    28   6     0.00   0.00   0.21     0.00   0.00  -0.07     0.00   0.00  -0.10
    29   6     0.00   0.00   0.21     0.00   0.00   0.07     0.00   0.00  -0.10
    30   6     0.00   0.00   0.07     0.00   0.00   0.12     0.00   0.00   0.03
    31   1     0.00   0.00   0.30     0.00   0.00  -0.13     0.00   0.00  -0.23
    32   1     0.00   0.00   0.30     0.00   0.00   0.13     0.00   0.00  -0.23
    33   6     0.00   0.00  -0.17     0.00   0.00   0.15     0.00   0.00  -0.10
    34   1     0.00   0.00  -0.27     0.00   0.00   0.19     0.00   0.00  -0.23
    35   6     0.00   0.00  -0.04     0.00   0.00   0.22     0.00   0.00  -0.10
    36   1     0.00   0.00  -0.03     0.00   0.00   0.32     0.00   0.00  -0.23
                      4                      5                      6
                     B1G                    B2G                    E1G
 Frequencies --    166.9179               229.3240               301.5704
 Red. masses --      4.1068                 4.9453                 4.7718
 Frc consts  --      0.0674                 0.1532                 0.2557
 IR Inten    --      0.0000                 0.0000                 0.0000
  Atom  AN      X      Y      Z        X      Y      Z        X      Y      Z
     1   6     0.00   0.00   0.15     0.00   0.00   0.13     0.00   0.00  -0.06
     2   6     0.00   0.00   0.00     0.00   0.00   0.16     0.00   0.00   0.17
     3   6     0.00   0.00   0.00     0.00   0.00   0.03     0.00   0.00   0.27
     4   6     0.00   0.00   0.00     0.00   0.00  -0.03     0.00   0.00   0.13
     5   6     0.00   0.00   0.00     0.00   0.00  -0.16     0.00   0.00   0.08
     6   6     0.00   0.00   0.15     0.00   0.00  -0.13     0.00   0.00  -0.08
     7   6     0.00   0.00   0.00     0.00   0.00  -0.03     0.00   0.00   0.13
     8   6     0.00   0.00   0.00     0.00   0.00   0.03     0.00   0.00  -0.13
     9   6     0.00   0.00   0.00     0.00   0.00  -0.03     0.00   0.00  -0.27
    10   6     0.00   0.00   0.00     0.00   0.00   0.03     0.00   0.00  -0.13
    11   6     0.00   0.00   0.00     0.00   0.00  -0.16     0.00   0.00  -0.17
    12   6     0.00   0.00   0.15     0.00   0.00  -0.13     0.00   0.00   0.06
    13   6     0.00   0.00   0.15     0.00   0.00   0.13     0.00   0.00   0.08
    14   6     0.00   0.00   0.00     0.00   0.00   0.16     0.00   0.00  -0.08
    15   6     0.00   0.00  -0.15     0.00   0.00   0.13     0.00   0.00  -0.02
    16   6     0.00   0.00  -0.15     0.00   0.00  -0.13     0.00   0.00   0.02
    17   1     0.00   0.00  -0.24     0.00   0.00  -0.23     0.00   0.00   0.01
    18   1     0.00   0.00  -0.24     0.00   0.00   0.23     0.00   0.00  -0.01
    19   1     0.00   0.00   0.24     0.00   0.00   0.23     0.00   0.00  -0.28
    20   1     0.00   0.00   0.24     0.00   0.00  -0.23     0.00   0.00  -0.29
    21   1     0.00   0.00   0.24     0.00   0.00  -0.23     0.00   0.00   0.28
    22   1     0.00   0.00   0.24     0.00   0.00   0.23     0.00   0.00   0.29
    23   6     0.00   0.00  -0.15     0.00   0.00   0.13     0.00   0.00  -0.06
    24   6     0.00   0.00  -0.15     0.00   0.00  -0.13     0.00   0.00  -0.08
    25   6     0.00   0.00   0.00     0.00   0.00  -0.16     0.00   0.00   0.08
    26   1     0.00   0.00  -0.24     0.00   0.00   0.23     0.00   0.00  -0.28
    27   1     0.00   0.00  -0.24     0.00   0.00  -0.23     0.00   0.00  -0.29
    28   6     0.00   0.00   0.15     0.00   0.00  -0.13     0.00   0.00   0.02
    29   6     0.00   0.00   0.15     0.00   0.00   0.13     0.00   0.00  -0.02
    30   6     0.00   0.00   0.00     0.00   0.00   0.16     0.00   0.00  -0.08
    31   1     0.00   0.00   0.24     0.00   0.00  -0.23     0.00   0.00   0.01
    32   1     0.00   0.00   0.24     0.00   0.00   0.23     0.00   0.00  -0.01
    33   6     0.00   0.00  -0.15     0.00   0.00  -0.13     0.00   0.00   0.06
    34   1     0.00   0.00  -0.24     0.00   0.00  -0.23     0.00   0.00   0.28
    35   6     0.00   0.00  -0.15     0.00   0.00   0.13     0.00   0.00   0.08
    36   1     0.00   0.00  -0.24     0.00   0.00   0.23     0.00   0.00   0.29
                      7                      8                      9
                     E1G                    E2U                    E2U
 Frequencies --    301.7064               304.8422               304.8448
 Red. masses --      4.7694                 4.1217                 4.1209
 Frc consts  --      0.2558                 0.2257                 0.2256
 IR Inten    --      0.0000                 0.0000                 0.0000
  Atom  AN      X      Y      Z        X      Y      Z        X      Y      Z
     1   6     0.00   0.00  -0.06     0.00   0.00   0.16     0.00   0.00   0.07
     2   6     0.00   0.00   0.00     0.00   0.00   0.00     0.00   0.00   0.18
     3   6     0.00   0.00   0.00     0.00   0.00   0.00     0.00   0.00   0.06
     4   6     0.00   0.00   0.23     0.00   0.00  -0.05     0.00   0.00  -0.03
     5   6     0.00   0.00   0.14     0.00   0.00  -0.15     0.00   0.00  -0.09
     6   6     0.00   0.00  -0.02     0.00   0.00   0.01     0.00   0.00  -0.17
     7   6     0.00   0.00  -0.23     0.00   0.00   0.05     0.00   0.00  -0.03
     8   6     0.00   0.00   0.23     0.00   0.00   0.05     0.00   0.00  -0.03
     9   6     0.00   0.00   0.00     0.00   0.00   0.00     0.00   0.00   0.06
    10   6     0.00   0.00  -0.23     0.00   0.00  -0.05     0.00   0.00  -0.03
    11   6     0.00   0.00   0.00     0.00   0.00   0.00     0.00   0.00   0.18
    12   6     0.00   0.00  -0.06     0.00   0.00  -0.16     0.00   0.00   0.07
    13   6     0.00   0.00  -0.02     0.00   0.00  -0.01     0.00   0.00  -0.17
    14   6     0.00   0.00   0.14     0.00   0.00   0.15     0.00   0.00  -0.09
    15   6     0.00   0.00  -0.09     0.00   0.00   0.14     0.00   0.00   0.10
    16   6     0.00   0.00  -0.09     0.00   0.00  -0.14     0.00   0.00   0.10
    17   1     0.00   0.00  -0.33     0.00   0.00  -0.24     0.00   0.00   0.25
    18   1     0.00   0.00  -0.33     0.00   0.00   0.24     0.00   0.00   0.25
    19   1     0.00   0.00  -0.17     0.00   0.00   0.34     0.00   0.00   0.08
    20   1     0.00   0.00  -0.16     0.00   0.00   0.10     0.00   0.00  -0.33
    21   1     0.00   0.00  -0.17     0.00   0.00  -0.34     0.00   0.00   0.08
    22   1     0.00   0.00  -0.16     0.00   0.00  -0.10     0.00   0.00  -0.33
    23   6     0.00   0.00   0.06     0.00   0.00  -0.16     0.00   0.00   0.07
    24   6     0.00   0.00   0.02     0.00   0.00  -0.01     0.00   0.00  -0.17
    25   6     0.00   0.00  -0.14     0.00   0.00   0.15     0.00   0.00  -0.09
    26   1     0.00   0.00   0.17     0.00   0.00  -0.34     0.00   0.00   0.08
    27   1     0.00   0.00   0.16     0.00   0.00  -0.10     0.00   0.00  -0.33
    28   6     0.00   0.00   0.09     0.00   0.00   0.14     0.00   0.00   0.10
    29   6     0.00   0.00   0.09     0.00   0.00  -0.14     0.00   0.00   0.10
    30   6     0.00   0.00  -0.14     0.00   0.00  -0.15     0.00   0.00  -0.09
    31   1     0.00   0.00   0.33     0.00   0.00   0.24     0.00   0.00   0.25
    32   1     0.00   0.00   0.33     0.00   0.00  -0.24     0.00   0.00   0.25
    33   6     0.00   0.00   0.06     0.00   0.00   0.16     0.00   0.00   0.07
    34   1     0.00   0.00   0.17     0.00   0.00   0.34     0.00   0.00   0.08
    35   6     0.00   0.00   0.02     0.00   0.00   0.01     0.00   0.00  -0.17
    36   1     0.00   0.00   0.16     0.00   0.00   0.10     0.00   0.00  -0.33
                     10                     11                     12
                     E2G                    E2G                    E1U
 Frequencies --    369.7292               369.7934               387.4835
 Red. masses --      8.4981                 8.4977                 5.5491
 Frc consts  --      0.6844                 0.6847                 0.4909
 IR Inten    --      0.0000                 0.0000                 3.2669
  Atom  AN      X      Y      Z        X      Y      Z        X      Y      Z
     1   6     0.13   0.10   0.00     0.00  -0.20   0.00    -0.15   0.08   0.00
     2   6     0.16   0.00   0.00     0.00  -0.20   0.00    -0.10   0.00   0.00
     3   6     0.09   0.00   0.00     0.00  -0.15   0.00     0.09   0.00   0.00
     4   6     0.09   0.10   0.00     0.10  -0.03   0.00     0.12   0.02   0.00
     5   6     0.11   0.16   0.00     0.16  -0.07   0.00     0.08   0.10   0.00
     6   6     0.16   0.16   0.00     0.07  -0.09   0.00    -0.09   0.14   0.00
     7   6     0.09  -0.10   0.00    -0.10  -0.03   0.00     0.12  -0.02   0.00
     8   6    -0.09   0.10   0.00     0.10   0.03   0.00     0.12  -0.02   0.00
     9   6    -0.09   0.00   0.00     0.00   0.15   0.00     0.09   0.00   0.00
    10   6    -0.09  -0.10   0.00    -0.10   0.03   0.00     0.12   0.02   0.00
    11   6    -0.16   0.00   0.00     0.00   0.20   0.00    -0.10   0.00   0.00
    12   6    -0.13   0.10   0.00     0.00   0.20   0.00    -0.15  -0.08   0.00
    13   6    -0.16   0.16   0.00     0.07   0.09   0.00    -0.09  -0.14   0.00
    14   6    -0.11   0.16   0.00     0.16   0.07   0.00     0.08  -0.10   0.00
    15   6    -0.07   0.12   0.00     0.22   0.00   0.00     0.07  -0.02   0.00
    16   6     0.07   0.12   0.00     0.22   0.00   0.00     0.07   0.02   0.00
    17   1     0.12   0.04   0.00     0.19   0.05   0.00     0.10  -0.03   0.00
    18   1    -0.12   0.04   0.00     0.19  -0.05   0.00     0.10   0.03   0.00
    19   1     0.03   0.10   0.00    -0.05  -0.20   0.00    -0.21   0.08   0.00
    20   1     0.16   0.16   0.00     0.01   0.01   0.00    -0.15   0.25   0.00
    21   1    -0.03   0.10   0.00    -0.05   0.20   0.00    -0.21  -0.08   0.00
    22   1    -0.16   0.16   0.00     0.01  -0.01   0.00    -0.15  -0.25   0.00
    23   6     0.13  -0.10   0.00     0.00  -0.20   0.00    -0.15  -0.08   0.00
    24   6     0.16  -0.16   0.00    -0.07  -0.09   0.00    -0.09  -0.14   0.00
    25   6     0.11  -0.16   0.00    -0.16  -0.07   0.00     0.08  -0.10   0.00
    26   1     0.03  -0.10   0.00     0.05  -0.20   0.00    -0.21  -0.08   0.00
    27   1     0.16  -0.16   0.00    -0.01   0.01   0.00    -0.15  -0.25   0.00
    28   6     0.07  -0.12   0.00    -0.22   0.00   0.00     0.07  -0.02   0.00
    29   6    -0.07  -0.12   0.00    -0.22   0.00   0.00     0.07   0.02   0.00
    30   6    -0.11  -0.16   0.00    -0.16   0.07   0.00     0.08   0.10   0.00
    31   1     0.12  -0.04   0.00    -0.19   0.05   0.00     0.10   0.03   0.00
    32   1    -0.12  -0.04   0.00    -0.19  -0.05   0.00     0.10  -0.03   0.00
    33   6    -0.13  -0.10   0.00     0.00   0.20   0.00    -0.15   0.08   0.00
    34   1    -0.03  -0.10   0.00     0.05   0.20   0.00    -0.21   0.08   0.00
    35   6    -0.16  -0.16   0.00    -0.07   0.09   0.00    -0.09   0.14   0.00
    36   1    -0.16  -0.16   0.00    -0.01  -0.01   0.00    -0.15   0.25   0.00
                     13                     14                     15
                     E1U                    E1G                    E1G
 Frequencies --    387.5395               457.5287               457.6126
 Red. masses --      5.5490                 3.9165                 3.9156
 Frc consts  --      0.4910                 0.4830                 0.4831
 IR Inten    --      3.2663                 0.0000                 0.0000
  Atom  AN      X      Y      Z        X      Y      Z        X      Y      Z
     1   6    -0.11  -0.03   0.00     0.00   0.00  -0.06     0.00   0.00   0.17
     2   6     0.00  -0.14   0.00     0.00   0.00  -0.08     0.00   0.00   0.00
     3   6     0.00  -0.14   0.00     0.00   0.00   0.13     0.00   0.00   0.00
     4   6    -0.02  -0.10   0.00     0.00   0.00   0.06     0.00   0.00   0.11
     5   6    -0.10   0.04   0.00     0.00   0.00  -0.04     0.00   0.00  -0.07
     6   6    -0.11   0.03   0.00     0.00   0.00   0.12     0.00   0.00  -0.14
     7   6     0.02  -0.10   0.00     0.00   0.00   0.06     0.00   0.00  -0.11
     8   6     0.02  -0.10   0.00     0.00   0.00  -0.06     0.00   0.00   0.11
     9   6     0.00  -0.14   0.00     0.00   0.00  -0.13     0.00   0.00   0.00
    10   6    -0.02  -0.10   0.00     0.00   0.00  -0.06     0.00   0.00  -0.11
    11   6     0.00  -0.14   0.00     0.00   0.00   0.08     0.00   0.00   0.00
    12   6     0.11  -0.03   0.00     0.00   0.00   0.06     0.00   0.00   0.17
    13   6     0.11   0.03   0.00     0.00   0.00  -0.12     0.00   0.00  -0.14
    14   6     0.10   0.04   0.00     0.00   0.00   0.04     0.00   0.00  -0.07
    15   6     0.05   0.18   0.00     0.00   0.00   0.18     0.00   0.00   0.04
    16   6    -0.05   0.18   0.00     0.00   0.00  -0.18     0.00   0.00   0.04
    17   1    -0.10   0.28   0.00     0.00   0.00  -0.33     0.00   0.00   0.12
    18   1     0.10   0.28   0.00     0.00   0.00   0.33     0.00   0.00   0.12
    19   1    -0.21  -0.04   0.00     0.00   0.00  -0.06     0.00   0.00   0.34
    20   1    -0.11   0.02   0.00     0.00   0.00   0.27     0.00   0.00  -0.23
    21   1     0.21  -0.04   0.00     0.00   0.00   0.06     0.00   0.00   0.34
    22   1     0.11   0.02   0.00     0.00   0.00  -0.27     0.00   0.00  -0.23
    23   6     0.11  -0.03   0.00     0.00   0.00  -0.06     0.00   0.00  -0.17
    24   6     0.11   0.03   0.00     0.00   0.00   0.12     0.00   0.00   0.14
    25   6     0.10   0.04   0.00     0.00   0.00  -0.04     0.00   0.00   0.07
    26   1     0.21  -0.04   0.00     0.00   0.00  -0.06     0.00   0.00  -0.34
    27   1     0.11   0.02   0.00     0.00   0.00   0.27     0.00   0.00   0.23
    28   6     0.05   0.18   0.00     0.00   0.00  -0.18     0.00   0.00  -0.04
    29   6    -0.05   0.18   0.00     0.00   0.00   0.18     0.00   0.00  -0.04
    30   6    -0.10   0.04   0.00     0.00   0.00   0.04     0.00   0.00   0.07
    31   1     0.10   0.28   0.00     0.00   0.00  -0.33     0.00   0.00  -0.12
    32   1    -0.10   0.28   0.00     0.00   0.00   0.33     0.00   0.00  -0.12
    33   6    -0.11  -0.03   0.00     0.00   0.00   0.06     0.00   0.00  -0.17
    34   1    -0.21  -0.04   0.00     0.00   0.00   0.06     0.00   0.00  -0.34
    35   6    -0.11   0.03   0.00     0.00   0.00  -0.12     0.00   0.00   0.14
    36   1    -0.11   0.02   0.00     0.00   0.00  -0.27     0.00   0.00   0.23
                     16                     17                     18
                     B2U                    A1G                    E2G
 Frequencies --    480.2885               488.1312               501.8519
 Red. masses --      8.0682                 7.2607                 4.5990
 Frc consts  --      1.0966                 1.0193                 0.6824
 IR Inten    --      0.0000                 0.0000                 0.0000
  Atom  AN      X      Y      Z        X      Y      Z        X      Y      Z
     1   6     0.11   0.17   0.00     0.07   0.15   0.00     0.11   0.04   0.00
     2   6     0.15   0.00   0.00     0.00   0.17   0.00     0.12   0.00   0.00
     3   6     0.02   0.00   0.00     0.00   0.10   0.00    -0.04   0.00   0.00
     4   6    -0.01   0.02   0.00     0.08   0.05   0.00    -0.08  -0.07   0.00
     5   6    -0.08   0.13   0.00     0.14   0.08   0.00    -0.14  -0.02   0.00
     6   6     0.10   0.18   0.00     0.10   0.14   0.00     0.04  -0.03   0.00
     7   6    -0.01  -0.02   0.00    -0.08   0.05   0.00    -0.08   0.07   0.00
     8   6    -0.01  -0.02   0.00     0.08  -0.05   0.00     0.08  -0.07   0.00
     9   6     0.02   0.00   0.00     0.00  -0.10   0.00     0.04   0.00   0.00
    10   6    -0.01   0.02   0.00    -0.08  -0.05   0.00     0.08   0.07   0.00
    11   6     0.15   0.00   0.00     0.00  -0.17   0.00    -0.12   0.00   0.00
    12   6     0.11  -0.17   0.00     0.07  -0.15   0.00    -0.11   0.04   0.00
    13   6     0.10  -0.18   0.00     0.10  -0.14   0.00    -0.04  -0.03   0.00
    14   6    -0.08  -0.13   0.00     0.14  -0.08   0.00     0.14  -0.02   0.00
    15   6    -0.20  -0.01   0.00     0.17  -0.02   0.00     0.10   0.12   0.00
    16   6    -0.20   0.01   0.00     0.17   0.02   0.00    -0.10   0.12   0.00
    17   1    -0.15  -0.09   0.00     0.19  -0.01   0.00    -0.19   0.27   0.00
    18   1    -0.15   0.09   0.00     0.19   0.01   0.00     0.19   0.27   0.00
    19   1    -0.01   0.17   0.00     0.10   0.16   0.00     0.12   0.04   0.00
    20   1     0.15   0.08   0.00     0.08   0.17   0.00     0.12  -0.17   0.00
    21   1    -0.01  -0.17   0.00     0.10  -0.16   0.00    -0.12   0.04   0.00
    22   1     0.15  -0.08   0.00     0.08  -0.17   0.00    -0.12  -0.17   0.00
    23   6     0.11  -0.17   0.00    -0.07   0.15   0.00     0.11  -0.04   0.00
    24   6     0.10  -0.18   0.00    -0.10   0.14   0.00     0.04   0.03   0.00
    25   6    -0.08  -0.13   0.00    -0.14   0.08   0.00    -0.14   0.02   0.00
    26   1    -0.01  -0.17   0.00    -0.10   0.16   0.00     0.12  -0.04   0.00
    27   1     0.15  -0.08   0.00    -0.08   0.17   0.00     0.12   0.17   0.00
    28   6    -0.20  -0.01   0.00    -0.17   0.02   0.00    -0.10  -0.12   0.00
    29   6    -0.20   0.01   0.00    -0.17  -0.02   0.00     0.10  -0.12   0.00
    30   6    -0.08   0.13   0.00    -0.14  -0.08   0.00     0.14   0.02   0.00
    31   1    -0.15   0.09   0.00    -0.19  -0.01   0.00    -0.19  -0.27   0.00
    32   1    -0.15  -0.09   0.00    -0.19   0.01   0.00     0.19  -0.27   0.00
    33   6     0.11   0.17   0.00    -0.07  -0.15   0.00    -0.11  -0.04   0.00
    34   1    -0.01   0.17   0.00    -0.10  -0.16   0.00    -0.12  -0.04   0.00
    35   6     0.10   0.18   0.00    -0.10  -0.14   0.00    -0.04   0.03   0.00
    36   1     0.15   0.08   0.00    -0.08  -0.17   0.00    -0.12   0.17   0.00
                     19                     20                     21
                     E2G                    A1U                    ?A
 Frequencies --    501.8738               528.7615               557.3007
 Red. masses --      4.5984                 3.5653                 4.5721
 Frc consts  --      0.6824                 0.5873                 0.8366
 IR Inten    --      0.0000                 0.0000                 0.0000
  Atom  AN      X      Y      Z        X      Y      Z        X      Y      Z
     1   6    -0.12  -0.01   0.00     0.00   0.00   0.14     0.00   0.00   0.07
     2   6     0.00  -0.15   0.00     0.00   0.00   0.00     0.00   0.00   0.00
     3   6     0.00  -0.12   0.00     0.00   0.00   0.00     0.00   0.00   0.00
     4   6     0.07   0.00   0.00     0.00   0.00   0.00     0.00   0.00   0.21
     5   6     0.02   0.12   0.00     0.00   0.00   0.00     0.00   0.00   0.13
     6   6    -0.04   0.15   0.00     0.00   0.00  -0.14     0.00   0.00  -0.05
     7   6    -0.07   0.00   0.00     0.00   0.00   0.00     0.00   0.00  -0.21
     8   6     0.07   0.00   0.00     0.00   0.00   0.00     0.00   0.00  -0.21
     9   6     0.00   0.12   0.00     0.00   0.00   0.00     0.00   0.00   0.00
    10   6    -0.07   0.00   0.00     0.00   0.00   0.00     0.00   0.00   0.21
    11   6     0.00   0.15   0.00     0.00   0.00   0.00     0.00   0.00   0.00
    12   6    -0.12   0.01   0.00     0.00   0.00  -0.14     0.00   0.00  -0.07
    13   6    -0.04  -0.15   0.00     0.00   0.00   0.14     0.00   0.00   0.05
    14   6     0.02  -0.12   0.00     0.00   0.00   0.00     0.00   0.00  -0.13
    15   6    -0.05  -0.02   0.00     0.00   0.00  -0.14     0.00   0.00   0.12
    16   6    -0.05   0.02   0.00     0.00   0.00   0.14     0.00   0.00  -0.12
    17   1     0.00  -0.06   0.00     0.00   0.00   0.25     0.00   0.00  -0.29
    18   1     0.00   0.06   0.00     0.00   0.00  -0.25     0.00   0.00   0.29
    19   1    -0.31  -0.01   0.00     0.00   0.00   0.25     0.00   0.00  -0.01
    20   1    -0.10   0.24   0.00     0.00   0.00  -0.25     0.00   0.00  -0.29
    21   1    -0.31   0.01   0.00     0.00   0.00  -0.25     0.00   0.00   0.01
    22   1    -0.10  -0.24   0.00     0.00   0.00   0.25     0.00   0.00   0.29
    23   6     0.12  -0.01   0.00     0.00   0.00  -0.14     0.00   0.00  -0.07
    24   6     0.04   0.15   0.00     0.00   0.00   0.14     0.00   0.00   0.05
    25   6    -0.02   0.12   0.00     0.00   0.00   0.00     0.00   0.00  -0.13
    26   1     0.31  -0.01   0.00     0.00   0.00  -0.25     0.00   0.00   0.01
    27   1     0.10   0.24   0.00     0.00   0.00   0.25     0.00   0.00   0.29
    28   6     0.05   0.02   0.00     0.00   0.00  -0.14     0.00   0.00   0.12
    29   6     0.05  -0.02   0.00     0.00   0.00   0.14     0.00   0.00  -0.12
    30   6    -0.02  -0.12   0.00     0.00   0.00   0.00     0.00   0.00   0.13
    31   1     0.00  -0.06   0.00     0.00   0.00  -0.25     0.00   0.00   0.29
    32   1     0.00   0.06   0.00     0.00   0.00   0.25     0.00   0.00  -0.29
    33   6     0.12   0.01   0.00     0.00   0.00   0.14     0.00   0.00   0.07
    34   1     0.31   0.01   0.00     0.00   0.00   0.25     0.00   0.00  -0.01
    35   6     0.04  -0.15   0.00     0.00   0.00  -0.14     0.00   0.00  -0.05
    36   1     0.10  -0.24   0.00     0.00   0.00  -0.25     0.00   0.00  -0.29
                     22                     23                     24
                     ?A                     B1U                    ?A
 Frequencies --    557.5895               567.0772               567.7436
 Red. masses --      4.5680                 4.8203                 3.2738
 Frc consts  --      0.8368                 0.9133                 0.6217
 IR Inten    --      0.0010                 0.0000                21.7306
  Atom  AN      X      Y      Z        X      Y      Z        X      Y      Z
     1   6     0.00   0.00  -0.10     0.05   0.10   0.00     0.00   0.00  -0.01
     2   6     0.00   0.00   0.15     0.00   0.16   0.00     0.00   0.00   0.16
     3   6     0.00   0.00   0.24     0.00   0.09   0.00     0.00   0.00  -0.09
     4   6     0.00   0.00  -0.12    -0.07  -0.04   0.00     0.00   0.00  -0.09
     5   6     0.00   0.00  -0.08    -0.14  -0.08   0.00     0.00   0.00   0.16
     6   6     0.00   0.00   0.11    -0.06  -0.10   0.00     0.00   0.00  -0.01
     7   6     0.00   0.00  -0.12     0.07  -0.04   0.00     0.00   0.00  -0.09
     8   6     0.00   0.00  -0.12     0.07  -0.04   0.00     0.00   0.00  -0.09
     9   6     0.00   0.00   0.24     0.00   0.09   0.00     0.00   0.00  -0.09
    10   6     0.00   0.00  -0.12    -0.07  -0.04   0.00     0.00   0.00  -0.09
    11   6     0.00   0.00   0.15     0.00   0.16   0.00     0.00   0.00   0.16
    12   6     0.00   0.00  -0.10    -0.05   0.10   0.00     0.00   0.00  -0.01
    13   6     0.00   0.00   0.11     0.06  -0.10   0.00     0.00   0.00  -0.01
    14   6     0.00   0.00  -0.08     0.14  -0.08   0.00     0.00   0.00   0.16
    15   6     0.00   0.00  -0.01     0.11   0.00   0.00     0.00   0.00  -0.01
    16   6     0.00   0.00  -0.01    -0.11   0.00   0.00     0.00   0.00  -0.01
    17   1     0.00   0.00   0.18    -0.19   0.13   0.00     0.00   0.00  -0.26
    18   1     0.00   0.00   0.18     0.19   0.13   0.00     0.00   0.00  -0.26
    19   1     0.00   0.00  -0.33     0.21   0.10   0.00     0.00   0.00  -0.26
    20   1     0.00   0.00   0.16     0.02  -0.23   0.00     0.00   0.00  -0.26
    21   1     0.00   0.00  -0.33    -0.21   0.10   0.00     0.00   0.00  -0.26
    22   1     0.00   0.00   0.16    -0.02  -0.23   0.00     0.00   0.00  -0.26
    23   6     0.00   0.00  -0.10    -0.05   0.10   0.00     0.00   0.00  -0.01
    24   6     0.00   0.00   0.11     0.06  -0.10   0.00     0.00   0.00  -0.01
    25   6     0.00   0.00  -0.08     0.14  -0.08   0.00     0.00   0.00   0.16
    26   1     0.00   0.00  -0.33    -0.21   0.10   0.00     0.00   0.00  -0.26
    27   1     0.00   0.00   0.16    -0.02  -0.23   0.00     0.00   0.00  -0.26
    28   6     0.00   0.00  -0.01     0.11   0.00   0.00     0.00   0.00  -0.01
    29   6     0.00   0.00  -0.01    -0.11   0.00   0.00     0.00   0.00  -0.01
    30   6     0.00   0.00  -0.08    -0.14  -0.08   0.00     0.00   0.00   0.16
    31   1     0.00   0.00   0.18     0.19   0.13   0.00     0.00   0.00  -0.26
    32   1     0.00   0.00   0.18    -0.19   0.13   0.00     0.00   0.00  -0.26
    33   6     0.00   0.00  -0.10     0.05   0.10   0.00     0.00   0.00  -0.01
    34   1     0.00   0.00  -0.33     0.21   0.10   0.00     0.00   0.00  -0.26
    35   6     0.00   0.00   0.11    -0.06  -0.10   0.00     0.00   0.00  -0.01
    36   1     0.00   0.00   0.16     0.02  -0.23   0.00     0.00   0.00  -0.26
                     25                     26                     27
                     ?A                     A2G                    ?A
 Frequencies --    638.3476               642.8276               672.7526
 Red. masses --      5.9955                 9.4444                 3.5452
 Frc consts  --      1.4394                 2.2994                 0.9454
 IR Inten    --      0.0000                 0.0000                 0.0000
  Atom  AN      X      Y      Z        X      Y      Z        X      Y      Z
     1   6     0.00   0.00  -0.08    -0.04   0.14   0.00     0.00   0.00  -0.03
     2   6     0.00   0.00   0.16     0.07   0.00   0.00     0.00   0.00   0.19
     3   6     0.00   0.00   0.20     0.29   0.00   0.00     0.00   0.00  -0.16
     4   6     0.00   0.00  -0.20     0.14  -0.25   0.00     0.00   0.00  -0.08
     5   6     0.00   0.00  -0.15     0.04  -0.06   0.00     0.00   0.00   0.09
     6   6     0.00   0.00   0.08    -0.14  -0.04   0.00     0.00   0.00   0.06
     7   6     0.00   0.00  -0.20     0.14   0.25   0.00     0.00   0.00  -0.08
     8   6     0.00   0.00   0.20    -0.14  -0.25   0.00     0.00   0.00   0.08
     9   6     0.00   0.00  -0.20    -0.29   0.00   0.00     0.00   0.00   0.16
    10   6     0.00   0.00   0.20    -0.14   0.25   0.00     0.00   0.00   0.08
    11   6     0.00   0.00  -0.16    -0.07   0.00   0.00     0.00   0.00  -0.19
    12   6     0.00   0.00   0.08     0.04   0.14   0.00     0.00   0.00   0.03
    13   6     0.00   0.00  -0.08     0.14  -0.04   0.00     0.00   0.00  -0.06
    14   6     0.00   0.00   0.15    -0.04  -0.06   0.00     0.00   0.00  -0.09
    15   6     0.00   0.00  -0.08    -0.10   0.10   0.00     0.00   0.00   0.09
    16   6     0.00   0.00   0.08     0.10   0.10   0.00     0.00   0.00  -0.09
    17   1     0.00   0.00   0.21     0.13   0.05   0.00     0.00   0.00  -0.16
    18   1     0.00   0.00  -0.21    -0.13   0.05   0.00     0.00   0.00   0.16
    19   1     0.00   0.00  -0.21     0.03   0.14   0.00     0.00   0.00  -0.36
    20   1     0.00   0.00   0.21    -0.11  -0.09   0.00     0.00   0.00  -0.20
    21   1     0.00   0.00   0.21    -0.03   0.14   0.00     0.00   0.00   0.36
    22   1     0.00   0.00  -0.21     0.11  -0.09   0.00     0.00   0.00   0.20
    23   6     0.00   0.00  -0.08    -0.04  -0.14   0.00     0.00   0.00  -0.03
    24   6     0.00   0.00   0.08    -0.14   0.04   0.00     0.00   0.00   0.06
    25   6     0.00   0.00  -0.15     0.04   0.06   0.00     0.00   0.00   0.09
    26   1     0.00   0.00  -0.21     0.03  -0.14   0.00     0.00   0.00  -0.36
    27   1     0.00   0.00   0.21    -0.11   0.09   0.00     0.00   0.00  -0.20
    28   6     0.00   0.00   0.08     0.10  -0.10   0.00     0.00   0.00  -0.09
    29   6     0.00   0.00  -0.08    -0.10  -0.10   0.00     0.00   0.00   0.09
    30   6     0.00   0.00   0.15    -0.04   0.06   0.00     0.00   0.00  -0.09
    31   1     0.00   0.00   0.21     0.13  -0.05   0.00     0.00   0.00  -0.16
    32   1     0.00   0.00  -0.21    -0.13  -0.05   0.00     0.00   0.00   0.16
    33   6     0.00   0.00   0.08     0.04  -0.14   0.00     0.00   0.00   0.03
    34   1     0.00   0.00   0.21    -0.03  -0.14   0.00     0.00   0.00   0.36
    35   6     0.00   0.00  -0.08     0.14   0.04   0.00     0.00   0.00  -0.06
    36   1     0.00   0.00  -0.21     0.11   0.09   0.00     0.00   0.00   0.20
                     28                     29                     30
                     ?A                     B1U                    E2G
 Frequencies --    672.9029               685.1411               691.2940
 Red. masses --      3.5472                 4.8535                 6.7367
 Frc consts  --      0.9463                 1.3424                 1.8968
 IR Inten    --      0.0000                 0.0000                 0.0000
  Atom  AN      X      Y      Z        X      Y      Z        X      Y      Z
     1   6     0.00   0.00   0.08    -0.14   0.10   0.00     0.15  -0.09   0.00
     2   6     0.00   0.00   0.00     0.00   0.00   0.00     0.00  -0.06   0.00
     3   6     0.00   0.00   0.00     0.00   0.00   0.00     0.00  -0.05   0.00
     4   6     0.00   0.00  -0.14     0.00   0.00   0.00     0.02   0.01   0.00
     5   6     0.00   0.00   0.16     0.00   0.00   0.00    -0.01   0.07   0.00
     6   6     0.00   0.00  -0.07    -0.16   0.07   0.00     0.25   0.05   0.00
     7   6     0.00   0.00   0.14     0.00   0.00   0.00    -0.02   0.01   0.00
     8   6     0.00   0.00  -0.14     0.00   0.00   0.00     0.02  -0.01   0.00
     9   6     0.00   0.00   0.00     0.00   0.00   0.00     0.00   0.05   0.00
    10   6     0.00   0.00   0.14     0.00   0.00   0.00    -0.02  -0.01   0.00
    11   6     0.00   0.00   0.00     0.00   0.00   0.00     0.00   0.06   0.00
    12   6     0.00   0.00   0.08     0.14   0.10   0.00     0.15   0.09   0.00
    13   6     0.00   0.00  -0.07     0.16   0.07   0.00     0.25  -0.05   0.00
    14   6     0.00   0.00   0.16     0.00   0.00   0.00    -0.01  -0.07   0.00
    15   6     0.00   0.00   0.01     0.02  -0.17   0.00    -0.16   0.02   0.00
    16   6     0.00   0.00   0.01    -0.02  -0.17   0.00    -0.16  -0.02   0.00
    17   1     0.00   0.00  -0.32     0.02  -0.23   0.00    -0.12  -0.10   0.00
    18   1     0.00   0.00  -0.32    -0.02  -0.23   0.00    -0.12   0.10   0.00
    19   1     0.00   0.00  -0.02    -0.21   0.10   0.00     0.10  -0.09   0.00
    20   1     0.00   0.00  -0.30    -0.19   0.13   0.00     0.28   0.01   0.00
    21   1     0.00   0.00  -0.02     0.21   0.10   0.00     0.10   0.09   0.00
    22   1     0.00   0.00  -0.30     0.19   0.13   0.00     0.28  -0.01   0.00
    23   6     0.00   0.00  -0.08     0.14   0.10   0.00    -0.15  -0.09   0.00
    24   6     0.00   0.00   0.07     0.16   0.07   0.00    -0.25   0.05   0.00
    25   6     0.00   0.00  -0.16     0.00   0.00   0.00     0.01   0.07   0.00
    26   1     0.00   0.00   0.02     0.21   0.10   0.00    -0.10  -0.09   0.00
    27   1     0.00   0.00   0.30     0.19   0.13   0.00    -0.28   0.01   0.00
    28   6     0.00   0.00  -0.01     0.02  -0.17   0.00     0.16  -0.02   0.00
    29   6     0.00   0.00  -0.01    -0.02  -0.17   0.00     0.16   0.02   0.00
    30   6     0.00   0.00  -0.16     0.00   0.00   0.00     0.01  -0.07   0.00
    31   1     0.00   0.00   0.32    -0.02  -0.23   0.00     0.12  -0.10   0.00
    32   1     0.00   0.00   0.32     0.02  -0.23   0.00     0.12   0.10   0.00
    33   6     0.00   0.00  -0.08    -0.14   0.10   0.00    -0.15   0.09   0.00
    34   1     0.00   0.00   0.02    -0.21   0.10   0.00    -0.10   0.09   0.00
    35   6     0.00   0.00   0.07    -0.16   0.07   0.00    -0.25  -0.05   0.00
    36   1     0.00   0.00   0.30    -0.19   0.13   0.00    -0.28  -0.01   0.00
                     31                     32                     33
                     E2G                    E2U                    E2U
 Frequencies --    691.3393               774.4866               774.6063
 Red. masses --      6.7359                 2.6805                 2.6783
 Frc consts  --      1.8968                 0.9473                 0.9468
 IR Inten    --      0.0000                 0.0000                 0.0000
  Atom  AN      X      Y      Z        X      Y      Z        X      Y      Z
     1   6     0.01  -0.23   0.00     0.00   0.00  -0.06     0.00   0.00   0.02
     2   6    -0.07   0.00   0.00     0.00   0.00   0.00     0.00   0.00  -0.11
     3   6     0.00   0.00   0.00     0.00   0.00   0.00     0.00   0.00   0.18
     4   6     0.03   0.02   0.00     0.00   0.00   0.15     0.00   0.00  -0.09
     5   6     0.06  -0.01   0.00     0.00   0.00  -0.09     0.00   0.00   0.05
     6   6     0.03  -0.13   0.00     0.00   0.00  -0.02     0.00   0.00  -0.06
     7   6     0.03  -0.02   0.00     0.00   0.00  -0.15     0.00   0.00  -0.09
     8   6    -0.03   0.02   0.00     0.00   0.00  -0.15     0.00   0.00  -0.09
     9   6     0.00   0.00   0.00     0.00   0.00   0.00     0.00   0.00   0.18
    10   6    -0.03  -0.02   0.00     0.00   0.00   0.15     0.00   0.00  -0.09
    11   6     0.07   0.00   0.00     0.00   0.00   0.00     0.00   0.00  -0.11
    12   6    -0.01  -0.23   0.00     0.00   0.00   0.06     0.00   0.00   0.02
    13   6    -0.03  -0.13   0.00     0.00   0.00   0.02     0.00   0.00  -0.06
    14   6    -0.06  -0.01   0.00     0.00   0.00   0.09     0.00   0.00   0.05
    15   6    -0.10   0.21   0.00     0.00   0.00  -0.05     0.00   0.00   0.04
    16   6     0.10   0.21   0.00     0.00   0.00   0.05     0.00   0.00   0.04
    17   1     0.10   0.21   0.00     0.00   0.00   0.06     0.00   0.00  -0.37
    18   1    -0.10   0.21   0.00     0.00   0.00  -0.06     0.00   0.00  -0.37
    19   1     0.10  -0.23   0.00     0.00   0.00   0.29     0.00   0.00   0.24
    20   1    -0.01  -0.05   0.00     0.00   0.00   0.35     0.00   0.00   0.13
    21   1    -0.10  -0.23   0.00     0.00   0.00  -0.29     0.00   0.00   0.24
    22   1     0.01  -0.05   0.00     0.00   0.00  -0.35     0.00   0.00   0.13
    23   6     0.01   0.23   0.00     0.00   0.00   0.06     0.00   0.00   0.02
    24   6     0.03   0.13   0.00     0.00   0.00   0.02     0.00   0.00  -0.06
    25   6     0.06   0.01   0.00     0.00   0.00   0.09     0.00   0.00   0.05
    26   1     0.10   0.23   0.00     0.00   0.00  -0.29     0.00   0.00   0.24
    27   1    -0.01   0.05   0.00     0.00   0.00  -0.35     0.00   0.00   0.13
    28   6     0.10  -0.21   0.00     0.00   0.00  -0.05     0.00   0.00   0.04
    29   6    -0.10  -0.21   0.00     0.00   0.00   0.05     0.00   0.00   0.04
    30   6    -0.06   0.01   0.00     0.00   0.00  -0.09     0.00   0.00   0.05
    31   1     0.10  -0.21   0.00     0.00   0.00  -0.06     0.00   0.00  -0.37
    32   1    -0.10  -0.21   0.00     0.00   0.00   0.06     0.00   0.00  -0.37
    33   6    -0.01   0.23   0.00     0.00   0.00  -0.06     0.00   0.00   0.02
    34   1    -0.10   0.23   0.00     0.00   0.00   0.29     0.00   0.00   0.24
    35   6    -0.03   0.13   0.00     0.00   0.00  -0.02     0.00   0.00  -0.06
    36   1     0.01   0.05   0.00     0.00   0.00   0.35     0.00   0.00   0.13
                     34                     35                     36
                     B1G                    E1U                    E1U
 Frequencies --    779.3807               784.8385               784.8754
 Red. masses --      1.2018                 5.8352                 5.8347
 Frc consts  --      0.4301                 2.1177                 2.1177
 IR Inten    --      0.0000                 6.5487                 6.5462
  Atom  AN      X      Y      Z        X      Y      Z        X      Y      Z
     1   6     0.00   0.00   0.04     0.02  -0.06   0.00    -0.02  -0.23   0.00
     2   6     0.00   0.00   0.00     0.00  -0.10   0.00    -0.12   0.00   0.00
     3   6     0.00   0.00   0.00     0.00  -0.03   0.00    -0.08   0.00   0.00
     4   6     0.00   0.00   0.00    -0.05   0.05   0.00     0.00   0.05   0.00
     5   6     0.00   0.00   0.00    -0.09   0.06   0.00     0.05   0.09   0.00
     6   6     0.00   0.00   0.04     0.13   0.11   0.00     0.15   0.08   0.00
     7   6     0.00   0.00   0.00     0.05   0.05   0.00     0.00  -0.05   0.00
     8   6     0.00   0.00   0.00     0.05   0.05   0.00     0.00  -0.05   0.00
     9   6     0.00   0.00   0.00     0.00  -0.03   0.00    -0.08   0.00   0.00
    10   6     0.00   0.00   0.00    -0.05   0.05   0.00     0.00   0.05   0.00
    11   6     0.00   0.00   0.00     0.00  -0.10   0.00    -0.12   0.00   0.00
    12   6     0.00   0.00   0.04    -0.02  -0.06   0.00    -0.02   0.23   0.00
    13   6     0.00   0.00   0.04    -0.13   0.11   0.00     0.15  -0.08   0.00
    14   6     0.00   0.00   0.00     0.09   0.06   0.00     0.05  -0.09   0.00
    15   6     0.00   0.00  -0.04     0.20  -0.11   0.00    -0.07   0.01   0.00
    16   6     0.00   0.00  -0.04    -0.20  -0.11   0.00    -0.07  -0.01   0.00
    17   1     0.00   0.00   0.29    -0.29   0.04   0.00    -0.02  -0.10   0.00
    18   1     0.00   0.00   0.29     0.29   0.04   0.00    -0.02   0.10   0.00
    19   1     0.00   0.00  -0.29    -0.15  -0.06   0.00    -0.11  -0.23   0.00
    20   1     0.00   0.00  -0.29     0.14   0.11   0.00     0.05   0.25   0.00
    21   1     0.00   0.00  -0.29     0.15  -0.06   0.00    -0.11   0.23   0.00
    22   1     0.00   0.00  -0.29    -0.14   0.11   0.00     0.05  -0.25   0.00
    23   6     0.00   0.00  -0.04    -0.02  -0.06   0.00    -0.02   0.23   0.00
    24   6     0.00   0.00  -0.04    -0.13   0.11   0.00     0.15  -0.08   0.00
    25   6     0.00   0.00   0.00     0.09   0.06   0.00     0.05  -0.09   0.00
    26   1     0.00   0.00   0.29     0.15  -0.06   0.00    -0.11   0.23   0.00
    27   1     0.00   0.00   0.29    -0.14   0.11   0.00     0.05  -0.25   0.00
    28   6     0.00   0.00   0.04     0.20  -0.11   0.00    -0.07   0.01   0.00
    29   6     0.00   0.00   0.04    -0.20  -0.11   0.00    -0.07  -0.01   0.00
    30   6     0.00   0.00   0.00    -0.09   0.06   0.00     0.05   0.09   0.00
    31   1     0.00   0.00  -0.29     0.29   0.04   0.00    -0.02   0.10   0.00
    32   1     0.00   0.00  -0.29    -0.29   0.04   0.00    -0.02  -0.10   0.00
    33   6     0.00   0.00  -0.04     0.02  -0.06   0.00    -0.02  -0.23   0.00
    34   1     0.00   0.00   0.29    -0.15  -0.06   0.00    -0.11  -0.23   0.00
    35   6     0.00   0.00  -0.04     0.13   0.11   0.00     0.15   0.08   0.00
    36   1     0.00   0.00   0.29     0.14   0.11   0.00     0.05   0.25   0.00
                     37                     38                     39
                     B2G                    E2U                    E2U
 Frequencies --    793.5862               819.7979               819.8308
 Red. masses --      7.3243                 1.9062                 1.9081
 Frc consts  --      2.7177                 0.7548                 0.7556
 IR Inten    --      0.0000                 0.0000                 0.0000
  Atom  AN      X      Y      Z        X      Y      Z        X      Y      Z
     1   6     0.00   0.00  -0.06     0.00   0.00  -0.04     0.00   0.00  -0.05
     2   6     0.00   0.00   0.19     0.00   0.00   0.00     0.00   0.00   0.12
     3   6     0.00   0.00  -0.23     0.00   0.00   0.00     0.00   0.00  -0.07
     4   6     0.00   0.00   0.23     0.00   0.00  -0.06     0.00   0.00   0.04
     5   6     0.00   0.00  -0.19     0.00   0.00   0.10     0.00   0.00  -0.06
     6   6     0.00   0.00   0.06     0.00   0.00  -0.07     0.00   0.00  -0.01
     7   6     0.00   0.00   0.23     0.00   0.00   0.06     0.00   0.00   0.04
     8   6     0.00   0.00  -0.23     0.00   0.00   0.06     0.00   0.00   0.04
     9   6     0.00   0.00   0.23     0.00   0.00   0.00     0.00   0.00  -0.07
    10   6     0.00   0.00  -0.23     0.00   0.00  -0.06     0.00   0.00   0.04
    11   6     0.00   0.00  -0.19     0.00   0.00   0.00     0.00   0.00   0.12
    12   6     0.00   0.00   0.06     0.00   0.00   0.04     0.00   0.00  -0.05
    13   6     0.00   0.00  -0.06     0.00   0.00   0.07     0.00   0.00  -0.01
    14   6     0.00   0.00   0.19     0.00   0.00  -0.10     0.00   0.00  -0.06
    15   6     0.00   0.00  -0.06     0.00   0.00   0.03     0.00   0.00   0.06
    16   6     0.00   0.00   0.06     0.00   0.00  -0.03     0.00   0.00   0.06
    17   1     0.00   0.00   0.19     0.00   0.00  -0.11     0.00   0.00  -0.38
    18   1     0.00   0.00  -0.19     0.00   0.00   0.11     0.00   0.00  -0.38
    19   1     0.00   0.00  -0.19     0.00   0.00   0.38     0.00   0.00   0.09
    20   1     0.00   0.00   0.19     0.00   0.00   0.27     0.00   0.00   0.28
    21   1     0.00   0.00   0.19     0.00   0.00  -0.38     0.00   0.00   0.09
    22   1     0.00   0.00  -0.19     0.00   0.00  -0.27     0.00   0.00   0.28
    23   6     0.00   0.00  -0.06     0.00   0.00   0.04     0.00   0.00  -0.05
    24   6     0.00   0.00   0.06     0.00   0.00   0.07     0.00   0.00  -0.01
    25   6     0.00   0.00  -0.19     0.00   0.00  -0.10     0.00   0.00  -0.06
    26   1     0.00   0.00  -0.19     0.00   0.00  -0.38     0.00   0.00   0.09
    27   1     0.00   0.00   0.19     0.00   0.00  -0.27     0.00   0.00   0.28
    28   6     0.00   0.00   0.06     0.00   0.00   0.03     0.00   0.00   0.06
    29   6     0.00   0.00  -0.06     0.00   0.00  -0.03     0.00   0.00   0.06
    30   6     0.00   0.00   0.19     0.00   0.00   0.10     0.00   0.00  -0.06
    31   1     0.00   0.00   0.19     0.00   0.00   0.11     0.00   0.00  -0.38
    32   1     0.00   0.00  -0.19     0.00   0.00  -0.11     0.00   0.00  -0.38
    33   6     0.00   0.00   0.06     0.00   0.00  -0.04     0.00   0.00  -0.05
    34   1     0.00   0.00   0.19     0.00   0.00   0.38     0.00   0.00   0.09
    35   6     0.00   0.00  -0.06     0.00   0.00  -0.07     0.00   0.00  -0.01
    36   1     0.00   0.00  -0.19     0.00   0.00   0.27     0.00   0.00   0.28
                     40                     41                     42
                     E1U                    E1U                    E1G
 Frequencies --    826.2374               826.2671               857.1498
 Red. masses --      7.7656                 7.7654                 1.5940
 Frc consts  --      3.1234                 3.1236                 0.6900
 IR Inten    --      0.0524                 0.0520                 0.0000
  Atom  AN      X      Y      Z        X      Y      Z        X      Y      Z
     1   6    -0.02  -0.08   0.00    -0.08  -0.19   0.00     0.00   0.00   0.06
     2   6     0.00   0.00   0.00     0.00  -0.02   0.00     0.00   0.00  -0.09
     3   6     0.26   0.00   0.00     0.00   0.19   0.00     0.00   0.00   0.02
     4   6     0.21  -0.03   0.00    -0.03   0.24   0.00     0.00   0.00   0.01
     5   6    -0.02  -0.01   0.00    -0.01  -0.01   0.00     0.00   0.00  -0.04
     6   6    -0.08  -0.12   0.00    -0.11  -0.13   0.00     0.00   0.00   0.06
     7   6     0.21   0.03   0.00     0.03   0.24   0.00     0.00   0.00   0.01
     8   6     0.21   0.03   0.00     0.03   0.24   0.00     0.00   0.00  -0.01
     9   6     0.26   0.00   0.00     0.00   0.19   0.00     0.00   0.00  -0.02
    10   6     0.21  -0.03   0.00    -0.03   0.24   0.00     0.00   0.00  -0.01
    11   6     0.00   0.00   0.00     0.00  -0.02   0.00     0.00   0.00   0.09
    12   6    -0.02   0.08   0.00     0.08  -0.19   0.00     0.00   0.00  -0.06
    13   6    -0.08   0.12   0.00     0.11  -0.13   0.00     0.00   0.00  -0.06
    14   6    -0.02   0.01   0.00     0.01  -0.01   0.00     0.00   0.00   0.04
    15   6    -0.22   0.03   0.00     0.04   0.01   0.00     0.00   0.00  -0.01
    16   6    -0.22  -0.03   0.00    -0.04   0.01   0.00     0.00   0.00   0.01
    17   1    -0.17  -0.14   0.00    -0.09   0.10   0.00     0.00   0.00   0.08
    18   1    -0.17   0.14   0.00     0.09   0.10   0.00     0.00   0.00  -0.08
    19   1     0.13  -0.08   0.00    -0.03  -0.20   0.00     0.00   0.00  -0.29
    20   1    -0.07  -0.14   0.00    -0.20   0.00   0.00     0.00   0.00  -0.38
    21   1     0.13   0.08   0.00     0.03  -0.20   0.00     0.00   0.00   0.29
    22   1    -0.07   0.14   0.00     0.20   0.00   0.00     0.00   0.00   0.38
    23   6    -0.02   0.08   0.00     0.08  -0.19   0.00     0.00   0.00   0.06
    24   6    -0.08   0.12   0.00     0.11  -0.13   0.00     0.00   0.00   0.06
    25   6    -0.02   0.01   0.00     0.01  -0.01   0.00     0.00   0.00  -0.04
    26   1     0.13   0.08   0.00     0.03  -0.20   0.00     0.00   0.00  -0.29
    27   1    -0.07   0.14   0.00     0.20   0.00   0.00     0.00   0.00  -0.38
    28   6    -0.22   0.03   0.00     0.04   0.01   0.00     0.00   0.00   0.01
    29   6    -0.22  -0.03   0.00    -0.04   0.01   0.00     0.00   0.00  -0.01
    30   6    -0.02  -0.01   0.00    -0.01  -0.01   0.00     0.00   0.00   0.04
    31   1    -0.17   0.14   0.00     0.09   0.10   0.00     0.00   0.00   0.08
    32   1    -0.17  -0.14   0.00    -0.09   0.10   0.00     0.00   0.00  -0.08
    33   6    -0.02  -0.08   0.00    -0.08  -0.19   0.00     0.00   0.00  -0.06
    34   1     0.13  -0.08   0.00    -0.03  -0.20   0.00     0.00   0.00   0.29
    35   6    -0.08  -0.12   0.00    -0.11  -0.13   0.00     0.00   0.00  -0.06
    36   1    -0.07  -0.14   0.00    -0.20   0.00   0.00     0.00   0.00   0.38
                     43                     44                     45
                     E1G                    A2U                    A2G
 Frequencies --    857.1608               877.5040               936.9369
 Red. masses --      1.5941                 1.6271                 5.2013
 Frc consts  --      0.6901                 0.7382                 2.6902
 IR Inten    --      0.0000               135.6924                 0.0000
  Atom  AN      X      Y      Z        X      Y      Z        X      Y      Z
     1   6     0.00   0.00   0.03     0.00   0.00   0.05    -0.04  -0.14   0.00
     2   6     0.00   0.00   0.00     0.00   0.00  -0.06    -0.05   0.00   0.00
     3   6     0.00   0.00   0.00     0.00   0.00   0.01     0.15   0.00   0.00
     4   6     0.00   0.00   0.01     0.00   0.00   0.01     0.07  -0.13   0.00
     5   6     0.00   0.00  -0.08     0.00   0.00  -0.06    -0.02   0.04   0.00
     6   6     0.00   0.00   0.04     0.00   0.00   0.05     0.10   0.10   0.00
     7   6     0.00   0.00  -0.01     0.00   0.00   0.01     0.07   0.13   0.00
     8   6     0.00   0.00   0.01     0.00   0.00   0.01    -0.07  -0.13   0.00
     9   6     0.00   0.00   0.00     0.00   0.00   0.01    -0.15   0.00   0.00
    10   6     0.00   0.00  -0.01     0.00   0.00   0.01    -0.07   0.13   0.00
    11   6     0.00   0.00   0.00     0.00   0.00  -0.06     0.05   0.00   0.00
    12   6     0.00   0.00   0.03     0.00   0.00   0.05     0.04  -0.14   0.00
    13   6     0.00   0.00   0.04     0.00   0.00   0.05    -0.10   0.10   0.00
    14   6     0.00   0.00  -0.08     0.00   0.00  -0.06     0.02   0.04   0.00
    15   6     0.00   0.00   0.07     0.00   0.00   0.05     0.14  -0.03   0.00
    16   6     0.00   0.00   0.07     0.00   0.00   0.05    -0.14  -0.03   0.00
    17   1     0.00   0.00  -0.39     0.00   0.00  -0.28    -0.21   0.09   0.00
    18   1     0.00   0.00  -0.39     0.00   0.00  -0.28     0.21   0.09   0.00
    19   1     0.00   0.00  -0.27     0.00   0.00  -0.28    -0.18  -0.14   0.00
    20   1     0.00   0.00  -0.12     0.00   0.00  -0.28     0.03   0.23   0.00
    21   1     0.00   0.00  -0.27     0.00   0.00  -0.28     0.18  -0.14   0.00
    22   1     0.00   0.00  -0.12     0.00   0.00  -0.28    -0.03   0.23   0.00
    23   6     0.00   0.00  -0.03     0.00   0.00   0.05    -0.04   0.14   0.00
    24   6     0.00   0.00  -0.04     0.00   0.00   0.05     0.10  -0.10   0.00
    25   6     0.00   0.00   0.08     0.00   0.00  -0.06    -0.02  -0.04   0.00
    26   1     0.00   0.00   0.27     0.00   0.00  -0.28    -0.18   0.14   0.00
    27   1     0.00   0.00   0.12     0.00   0.00  -0.28     0.03  -0.23   0.00
    28   6     0.00   0.00  -0.07     0.00   0.00   0.05    -0.14   0.03   0.00
    29   6     0.00   0.00  -0.07     0.00   0.00   0.05     0.14   0.03   0.00
    30   6     0.00   0.00   0.08     0.00   0.00  -0.06     0.02  -0.04   0.00
    31   1     0.00   0.00   0.39     0.00   0.00  -0.28    -0.21  -0.09   0.00
    32   1     0.00   0.00   0.39     0.00   0.00  -0.28     0.21  -0.09   0.00
    33   6     0.00   0.00  -0.03     0.00   0.00   0.05     0.04   0.14   0.00
    34   1     0.00   0.00   0.27     0.00   0.00  -0.28     0.18   0.14   0.00
    35   6     0.00   0.00  -0.04     0.00   0.00   0.05    -0.10  -0.10   0.00
    36   1     0.00   0.00   0.12     0.00   0.00  -0.28    -0.03  -0.23   0.00
                     46                     47                     48
                     A1U                    E1G                    E1G
 Frequencies --    954.7502               961.9645               961.9718
 Red. masses --      1.2577                 1.2868                 1.2868
 Frc consts  --      0.6755                 0.7016                 0.7016
 IR Inten    --      0.0000                 0.0000                 0.0000
  Atom  AN      X      Y      Z        X      Y      Z        X      Y      Z
     1   6     0.00   0.00   0.04     0.00   0.00  -0.04     0.00   0.00  -0.05
     2   6     0.00   0.00   0.00     0.00   0.00   0.01     0.00   0.00   0.00
     3   6     0.00   0.00   0.00     0.00   0.00   0.00     0.00   0.00   0.00
     4   6     0.00   0.00   0.00     0.00   0.00   0.00     0.00   0.00   0.00
     5   6     0.00   0.00   0.00     0.00   0.00   0.01     0.00   0.00  -0.01
     6   6     0.00   0.00  -0.04     0.00   0.00   0.02     0.00   0.00   0.06
     7   6     0.00   0.00   0.00     0.00   0.00   0.00     0.00   0.00   0.00
     8   6     0.00   0.00   0.00     0.00   0.00   0.00     0.00   0.00   0.00
     9   6     0.00   0.00   0.00     0.00   0.00   0.00     0.00   0.00   0.00
    10   6     0.00   0.00   0.00     0.00   0.00   0.00     0.00   0.00   0.00
    11   6     0.00   0.00   0.00     0.00   0.00  -0.01     0.00   0.00   0.00
    12   6     0.00   0.00  -0.04     0.00   0.00   0.04     0.00   0.00  -0.05
    13   6     0.00   0.00   0.04     0.00   0.00  -0.02     0.00   0.00   0.06
    14   6     0.00   0.00   0.00     0.00   0.00  -0.01     0.00   0.00  -0.01
    15   6     0.00   0.00  -0.04     0.00   0.00   0.06     0.00   0.00   0.01
    16   6     0.00   0.00   0.04     0.00   0.00  -0.06     0.00   0.00   0.01
    17   1     0.00   0.00  -0.29     0.00   0.00   0.40     0.00   0.00  -0.04
    18   1     0.00   0.00   0.29     0.00   0.00  -0.40     0.00   0.00  -0.04
    19   1     0.00   0.00  -0.29     0.00   0.00   0.24     0.00   0.00   0.33
    20   1     0.00   0.00   0.29     0.00   0.00  -0.17     0.00   0.00  -0.37
    21   1     0.00   0.00   0.29     0.00   0.00  -0.24     0.00   0.00   0.33
    22   1     0.00   0.00  -0.29     0.00   0.00   0.17     0.00   0.00  -0.37
    23   6     0.00   0.00  -0.04     0.00   0.00  -0.04     0.00   0.00   0.05
    24   6     0.00   0.00   0.04     0.00   0.00   0.02     0.00   0.00  -0.06
    25   6     0.00   0.00   0.00     0.00   0.00   0.01     0.00   0.00   0.01
    26   1     0.00   0.00   0.29     0.00   0.00   0.24     0.00   0.00  -0.33
    27   1     0.00   0.00  -0.29     0.00   0.00  -0.17     0.00   0.00   0.37
    28   6     0.00   0.00  -0.04     0.00   0.00  -0.06     0.00   0.00  -0.01
    29   6     0.00   0.00   0.04     0.00   0.00   0.06     0.00   0.00  -0.01
    30   6     0.00   0.00   0.00     0.00   0.00  -0.01     0.00   0.00   0.01
    31   1     0.00   0.00   0.29     0.00   0.00   0.40     0.00   0.00   0.04
    32   1     0.00   0.00  -0.29     0.00   0.00  -0.40     0.00   0.00   0.04
    33   6     0.00   0.00   0.04     0.00   0.00   0.04     0.00   0.00   0.05
    34   1     0.00   0.00  -0.29     0.00   0.00  -0.24     0.00   0.00  -0.33
    35   6     0.00   0.00  -0.04     0.00   0.00  -0.02     0.00   0.00  -0.06
    36   1     0.00   0.00   0.29     0.00   0.00   0.17     0.00   0.00   0.37
                     49                     50                     51
                     E2U                    E2U                    B2G
 Frequencies --    972.9394               972.9418               979.8274
 Red. masses --      1.3181                 1.3181                 1.3574
 Frc consts  --      0.7351                 0.7351                 0.7678
 IR Inten    --      0.0000                 0.0000                 0.0000
  Atom  AN      X      Y      Z        X      Y      Z        X      Y      Z
     1   6     0.00   0.00   0.06     0.00   0.00   0.03     0.00   0.00  -0.05
     2   6     0.00   0.00  -0.01     0.00   0.00   0.00     0.00   0.00   0.01
     3   6     0.00   0.00  -0.01     0.00   0.00   0.00     0.00   0.00   0.00
     4   6     0.00   0.00   0.00     0.00   0.00   0.01     0.00   0.00   0.00
     5   6     0.00   0.00   0.01     0.00   0.00   0.01     0.00   0.00  -0.01
     6   6     0.00   0.00  -0.06     0.00   0.00  -0.04     0.00   0.00   0.05
     7   6     0.00   0.00   0.00     0.00   0.00  -0.01     0.00   0.00   0.00
     8   6     0.00   0.00   0.00     0.00   0.00  -0.01     0.00   0.00   0.00
     9   6     0.00   0.00  -0.01     0.00   0.00   0.00     0.00   0.00   0.00
    10   6     0.00   0.00   0.00     0.00   0.00   0.01     0.00   0.00   0.00
    11   6     0.00   0.00  -0.01     0.00   0.00   0.00     0.00   0.00  -0.01
    12   6     0.00   0.00   0.06     0.00   0.00  -0.03     0.00   0.00   0.05
    13   6     0.00   0.00  -0.06     0.00   0.00   0.04     0.00   0.00  -0.05
    14   6     0.00   0.00   0.01     0.00   0.00  -0.01     0.00   0.00   0.01
    15   6     0.00   0.00  -0.01     0.00   0.00   0.07     0.00   0.00  -0.05
    16   6     0.00   0.00  -0.01     0.00   0.00  -0.07     0.00   0.00   0.05
    17   1     0.00   0.00   0.03     0.00   0.00   0.40     0.00   0.00  -0.28
    18   1     0.00   0.00   0.03     0.00   0.00  -0.40     0.00   0.00   0.28
    19   1     0.00   0.00  -0.36     0.00   0.00  -0.18     0.00   0.00   0.28
    20   1     0.00   0.00   0.33     0.00   0.00   0.23     0.00   0.00  -0.28
    21   1     0.00   0.00  -0.36     0.00   0.00   0.18     0.00   0.00  -0.28
    22   1     0.00   0.00   0.33     0.00   0.00  -0.23     0.00   0.00   0.28
    23   6     0.00   0.00   0.06     0.00   0.00  -0.03     0.00   0.00  -0.05
    24   6     0.00   0.00  -0.06     0.00   0.00   0.04     0.00   0.00   0.05
    25   6     0.00   0.00   0.01     0.00   0.00  -0.01     0.00   0.00  -0.01
    26   1     0.00   0.00  -0.36     0.00   0.00   0.18     0.00   0.00   0.28
    27   1     0.00   0.00   0.33     0.00   0.00  -0.23     0.00   0.00  -0.28
    28   6     0.00   0.00  -0.01     0.00   0.00   0.07     0.00   0.00   0.05
    29   6     0.00   0.00  -0.01     0.00   0.00  -0.07     0.00   0.00  -0.05
    30   6     0.00   0.00   0.01     0.00   0.00   0.01     0.00   0.00   0.01
    31   1     0.00   0.00   0.03     0.00   0.00  -0.40     0.00   0.00  -0.28
    32   1     0.00   0.00   0.03     0.00   0.00   0.40     0.00   0.00   0.28
    33   6     0.00   0.00   0.06     0.00   0.00   0.03     0.00   0.00   0.05
    34   1     0.00   0.00  -0.36     0.00   0.00  -0.18     0.00   0.00  -0.28
    35   6     0.00   0.00  -0.06     0.00   0.00  -0.04     0.00   0.00  -0.05
    36   1     0.00   0.00   0.33     0.00   0.00   0.23     0.00   0.00   0.28
                     52                     53                     54
                     E2G                    E2G                    A1G
 Frequencies --   1013.1308              1013.1323              1059.9079
 Red. masses --      4.6019                 4.6021                 3.1554
 Frc consts  --      2.7830                 2.7831                 2.0885
 IR Inten    --      0.0000                 0.0000                 0.0000
  Atom  AN      X      Y      Z        X      Y      Z        X      Y      Z
     1   6     0.01   0.01   0.00    -0.05  -0.13   0.00     0.01   0.08   0.00
     2   6     0.02   0.00   0.00     0.00   0.03   0.00     0.00  -0.10   0.00
     3   6     0.15   0.00   0.00     0.00   0.21   0.00     0.00  -0.09   0.00
     4   6     0.12   0.16   0.00    -0.16   0.06   0.00    -0.08  -0.05   0.00
     5   6     0.01   0.02   0.00    -0.02   0.01   0.00    -0.09  -0.05   0.00
     6   6    -0.08  -0.09   0.00     0.05   0.07   0.00     0.06   0.05   0.00
     7   6     0.12  -0.16   0.00     0.16   0.06   0.00     0.08  -0.05   0.00
     8   6    -0.12   0.16   0.00    -0.16  -0.06   0.00    -0.08   0.05   0.00
     9   6    -0.15   0.00   0.00     0.00  -0.21   0.00     0.00   0.09   0.00
    10   6    -0.12  -0.16   0.00     0.16  -0.06   0.00     0.08   0.05   0.00
    11   6    -0.02   0.00   0.00     0.00  -0.03   0.00     0.00   0.10   0.00
    12   6    -0.01   0.01   0.00    -0.05   0.13   0.00     0.01  -0.08   0.00
    13   6     0.08  -0.09   0.00     0.05  -0.07   0.00     0.06  -0.05   0.00
    14   6    -0.01   0.02   0.00    -0.02  -0.01   0.00    -0.09   0.05   0.00
    15   6     0.13  -0.02   0.00     0.06  -0.02   0.00     0.08  -0.03   0.00
    16   6    -0.13  -0.02   0.00     0.06   0.02   0.00     0.08   0.03   0.00
    17   1    -0.26   0.19   0.00     0.02   0.09   0.00    -0.05   0.25   0.00
    18   1     0.26   0.19   0.00     0.02  -0.09   0.00    -0.05  -0.25   0.00
    19   1     0.21   0.01   0.00    -0.22  -0.14   0.00    -0.24   0.09   0.00
    20   1    -0.06  -0.13   0.00    -0.08   0.29   0.00     0.20  -0.17   0.00
    21   1    -0.21   0.01   0.00    -0.22   0.14   0.00    -0.24  -0.09   0.00
    22   1     0.06  -0.13   0.00    -0.08  -0.29   0.00     0.20   0.17   0.00
    23   6     0.01  -0.01   0.00     0.05  -0.13   0.00    -0.01   0.08   0.00
    24   6    -0.08   0.09   0.00    -0.05   0.07   0.00    -0.06   0.05   0.00
    25   6     0.01  -0.02   0.00     0.02   0.01   0.00     0.09  -0.05   0.00
    26   1     0.21  -0.01   0.00     0.22  -0.14   0.00     0.24   0.09   0.00
    27   1    -0.06   0.13   0.00     0.08   0.29   0.00    -0.20  -0.17   0.00
    28   6    -0.13   0.02   0.00    -0.06   0.02   0.00    -0.08   0.03   0.00
    29   6     0.13   0.02   0.00    -0.06  -0.02   0.00    -0.08  -0.03   0.00
    30   6    -0.01  -0.02   0.00     0.02  -0.01   0.00     0.09   0.05   0.00
    31   1    -0.26  -0.19   0.00    -0.02   0.09   0.00     0.05   0.25   0.00
    32   1     0.26  -0.19   0.00    -0.02  -0.09   0.00     0.05  -0.25   0.00
    33   6    -0.01  -0.01   0.00     0.05   0.13   0.00    -0.01  -0.08   0.00
    34   1    -0.21  -0.01   0.00     0.22   0.14   0.00     0.24  -0.09   0.00
    35   6     0.08   0.09   0.00    -0.05  -0.07   0.00    -0.06  -0.05   0.00
    36   1     0.06   0.13   0.00     0.08  -0.29   0.00    -0.20   0.17   0.00
                     55                     56                     57
                     ?B                     ?B                     ?B
 Frequencies --   1173.9073              1174.2461              1174.2616
 Red. masses --      1.3045                 1.4096                 1.4094
 Frc consts  --      1.0591                 1.1451                 1.1450
 IR Inten    --      0.0140                 6.1495                 6.1334
  Atom  AN      X      Y      Z        X      Y      Z        X      Y      Z
     1   6     0.04  -0.01   0.00     0.01  -0.04   0.00     0.02   0.01   0.00
     2   6    -0.03   0.00   0.00     0.00   0.06   0.00     0.00   0.00   0.00
     3   6    -0.02   0.00   0.00     0.00   0.00   0.00    -0.06   0.00   0.00
     4   6     0.01  -0.01   0.00     0.03  -0.04   0.00    -0.01   0.03   0.00
     5   6     0.02  -0.02   0.00     0.03   0.01   0.00     0.05   0.03   0.00
     6   6    -0.03   0.03   0.00    -0.02   0.02   0.00    -0.03  -0.02   0.00
     7   6     0.01   0.01   0.00    -0.03  -0.04   0.00    -0.01  -0.03   0.00
     8   6     0.01   0.01   0.00    -0.03  -0.04   0.00    -0.01  -0.03   0.00
     9   6    -0.02   0.00   0.00     0.00   0.00   0.00    -0.06   0.00   0.00
    10   6     0.01  -0.01   0.00     0.03  -0.04   0.00    -0.01   0.03   0.00
    11   6    -0.03   0.00   0.00     0.00   0.06   0.00     0.00   0.00   0.00
    12   6     0.04   0.01   0.00    -0.01  -0.04   0.00     0.02  -0.01   0.00
    13   6    -0.03  -0.03   0.00     0.02   0.02   0.00    -0.03   0.02   0.00
    14   6     0.02   0.02   0.00    -0.03   0.01   0.00     0.05  -0.03   0.00
    15   6    -0.01  -0.04   0.00     0.03  -0.01   0.00    -0.01   0.03   0.00
    16   6    -0.01   0.04   0.00    -0.03  -0.01   0.00    -0.01  -0.03   0.00
    17   1    -0.13   0.24   0.00    -0.08   0.07   0.00     0.17  -0.36   0.00
    18   1    -0.13  -0.24   0.00     0.08   0.07   0.00     0.17   0.36   0.00
    19   1     0.30  -0.01   0.00     0.28  -0.04   0.00     0.27   0.01   0.00
    20   1    -0.15   0.24   0.00    -0.20   0.33   0.00    -0.08   0.06   0.00
    21   1     0.30   0.01   0.00    -0.28  -0.04   0.00     0.27  -0.01   0.00
    22   1    -0.15  -0.24   0.00     0.20   0.33   0.00    -0.08  -0.06   0.00
    23   6     0.04   0.01   0.00    -0.01  -0.04   0.00     0.02  -0.01   0.00
    24   6    -0.03  -0.03   0.00     0.02   0.02   0.00    -0.03   0.02   0.00
    25   6     0.02   0.02   0.00    -0.03   0.01   0.00     0.05  -0.03   0.00
    26   1     0.30   0.01   0.00    -0.28  -0.04   0.00     0.27  -0.01   0.00
    27   1    -0.15  -0.24   0.00     0.20   0.33   0.00    -0.08  -0.06   0.00
    28   6    -0.01  -0.04   0.00     0.03  -0.01   0.00    -0.01   0.03   0.00
    29   6    -0.01   0.04   0.00    -0.03  -0.01   0.00    -0.01  -0.03   0.00
    30   6     0.02  -0.02   0.00     0.03   0.01   0.00     0.05   0.03   0.00
    31   1    -0.13  -0.24   0.00     0.08   0.07   0.00     0.17   0.36   0.00
    32   1    -0.13   0.24   0.00    -0.08   0.07   0.00     0.17  -0.36   0.00
    33   6     0.04  -0.01   0.00     0.01  -0.04   0.00     0.02   0.01   0.00
    34   1     0.30  -0.01   0.00     0.28  -0.04   0.00     0.27   0.01   0.00
    35   6    -0.03   0.03   0.00    -0.02   0.02   0.00    -0.03  -0.02   0.00
    36   1    -0.15   0.24   0.00    -0.20   0.33   0.00    -0.08   0.06   0.00
                     58                     59                     60
                     ?B                     E2G                    E2G
 Frequencies --   1183.3436              1197.3648              1197.3893
 Red. masses --      3.7026                 1.2001                 1.2001
 Frc consts  --      3.0548                 1.0137                 1.0138
 IR Inten    --      0.0001                 0.0000                 0.0000
  Atom  AN      X      Y      Z        X      Y      Z        X      Y      Z
     1   6    -0.02  -0.07   0.00    -0.03   0.02   0.00     0.02  -0.02   0.00
     2   6     0.00   0.09   0.00    -0.02   0.00   0.00     0.00   0.01   0.00
     3   6     0.00   0.15   0.00     0.02   0.00   0.00     0.00  -0.02   0.00
     4   6    -0.13  -0.08   0.00     0.01   0.02   0.00     0.02  -0.01   0.00
     5   6    -0.07  -0.04   0.00     0.00  -0.01   0.00    -0.01   0.01   0.00
     6   6     0.05   0.06   0.00     0.04  -0.02   0.00    -0.02   0.01   0.00
     7   6     0.13  -0.08   0.00     0.01  -0.02   0.00    -0.02  -0.01   0.00
     8   6     0.13  -0.08   0.00    -0.01   0.02   0.00     0.02   0.01   0.00
     9   6     0.00   0.15   0.00    -0.02   0.00   0.00     0.00   0.02   0.00
    10   6    -0.13  -0.08   0.00    -0.01  -0.02   0.00    -0.02   0.01   0.00
    11   6     0.00   0.09   0.00     0.02   0.00   0.00     0.00  -0.01   0.00
    12   6     0.02  -0.07   0.00     0.03   0.02   0.00     0.02   0.02   0.00
    13   6    -0.05   0.06   0.00    -0.04  -0.02   0.00    -0.02  -0.01   0.00
    14   6     0.07  -0.04   0.00     0.00  -0.01   0.00    -0.01  -0.01   0.00
    15   6    -0.07   0.01   0.00     0.00   0.00   0.00     0.00  -0.05   0.00
    16   6     0.07   0.01   0.00     0.00   0.00   0.00     0.00   0.05   0.00
    17   1     0.18  -0.17   0.00    -0.01   0.02   0.00    -0.18   0.36   0.00
    18   1    -0.18  -0.17   0.00     0.01   0.02   0.00    -0.18  -0.36   0.00
    19   1    -0.24  -0.07   0.00    -0.34   0.02   0.00     0.22  -0.02   0.00
    20   1    -0.06   0.25   0.00     0.20  -0.30   0.00    -0.10   0.15   0.00
    21   1     0.24  -0.07   0.00     0.34   0.02   0.00     0.22   0.02   0.00
    22   1     0.06   0.25   0.00    -0.20  -0.30   0.00    -0.10  -0.15   0.00
    23   6     0.02  -0.07   0.00    -0.03  -0.02   0.00    -0.02  -0.02   0.00
    24   6    -0.05   0.06   0.00     0.04   0.02   0.00     0.02   0.01   0.00
    25   6     0.07  -0.04   0.00     0.00   0.01   0.00     0.01   0.01   0.00
    26   1     0.24  -0.07   0.00    -0.34  -0.02   0.00    -0.22  -0.02   0.00
    27   1     0.06   0.25   0.00     0.20   0.30   0.00     0.10   0.15   0.00
    28   6    -0.07   0.01   0.00     0.00   0.00   0.00     0.00   0.05   0.00
    29   6     0.07   0.01   0.00     0.00   0.00   0.00     0.00  -0.05   0.00
    30   6    -0.07  -0.04   0.00     0.00   0.01   0.00     0.01  -0.01   0.00
    31   1    -0.18  -0.17   0.00    -0.01  -0.02   0.00     0.18   0.36   0.00
    32   1     0.18  -0.17   0.00     0.01  -0.02   0.00     0.18  -0.36   0.00
    33   6    -0.02  -0.07   0.00     0.03  -0.02   0.00    -0.02   0.02   0.00
    34   1    -0.24  -0.07   0.00     0.34  -0.02   0.00    -0.22   0.02   0.00
    35   6     0.05   0.06   0.00    -0.04   0.02   0.00     0.02  -0.01   0.00
    36   1    -0.06   0.25   0.00    -0.20   0.30   0.00     0.10  -0.15   0.00
                     61                     62                     63
                     B2U                    E1U                    E1U
 Frequencies --   1223.5527              1247.1872              1247.2194
 Red. masses --      7.5482                 1.6988                 1.6985
 Frc consts  --      6.6579                 1.5569                 1.5567
 IR Inten    --      0.0000                 1.0362                 1.0321
  Atom  AN      X      Y      Z        X      Y      Z        X      Y      Z
     1   6     0.00  -0.11   0.00     0.02  -0.02   0.00     0.00  -0.02   0.00
     2   6     0.26   0.00   0.00     0.00  -0.01   0.00     0.12   0.00   0.00
     3   6     0.10   0.00   0.00     0.00  -0.06   0.00     0.03   0.00   0.00
     4   6    -0.05   0.08   0.00    -0.04   0.01   0.00    -0.03  -0.04   0.00
     5   6    -0.13   0.22   0.00    -0.06   0.09   0.00     0.02  -0.06   0.00
     6   6    -0.09  -0.06   0.00    -0.03   0.00   0.00    -0.01   0.01   0.00
     7   6    -0.05  -0.08   0.00     0.04   0.01   0.00    -0.03   0.04   0.00
     8   6    -0.05  -0.08   0.00     0.04   0.01   0.00    -0.03   0.04   0.00
     9   6     0.10   0.00   0.00     0.00  -0.06   0.00     0.03   0.00   0.00
    10   6    -0.05   0.08   0.00    -0.04   0.01   0.00    -0.03  -0.04   0.00
    11   6     0.26   0.00   0.00     0.00  -0.01   0.00     0.12   0.00   0.00
    12   6     0.00   0.11   0.00    -0.02  -0.02   0.00     0.00   0.02   0.00
    13   6    -0.09   0.06   0.00     0.03   0.00   0.00    -0.01  -0.01   0.00
    14   6    -0.13  -0.22   0.00     0.06   0.09   0.00     0.02   0.06   0.00
    15   6     0.09  -0.05   0.00    -0.01   0.00   0.00    -0.02   0.03   0.00
    16   6     0.09   0.05   0.00     0.01   0.00   0.00    -0.02  -0.03   0.00
    17   1     0.04   0.18   0.00     0.19  -0.32   0.00     0.04  -0.13   0.00
    18   1     0.04  -0.18   0.00    -0.19  -0.32   0.00     0.04   0.13   0.00
    19   1     0.13  -0.12   0.00     0.30  -0.02   0.00    -0.26  -0.02   0.00
    20   1    -0.18   0.05   0.00     0.01  -0.08   0.00    -0.20   0.33   0.00
    21   1     0.13   0.12   0.00    -0.30  -0.02   0.00    -0.26   0.02   0.00
    22   1    -0.18  -0.05   0.00    -0.01  -0.08   0.00    -0.20  -0.33   0.00
    23   6     0.00   0.11   0.00    -0.02  -0.02   0.00     0.00   0.02   0.00
    24   6    -0.09   0.06   0.00     0.03   0.00   0.00    -0.01  -0.01   0.00
    25   6    -0.13  -0.22   0.00     0.06   0.09   0.00     0.02   0.06   0.00
    26   1     0.13   0.12   0.00    -0.30  -0.02   0.00    -0.26   0.02   0.00
    27   1    -0.18  -0.05   0.00    -0.01  -0.08   0.00    -0.20  -0.33   0.00
    28   6     0.09  -0.05   0.00    -0.01   0.00   0.00    -0.02   0.03   0.00
    29   6     0.09   0.05   0.00     0.01   0.00   0.00    -0.02  -0.03   0.00
    30   6    -0.13   0.22   0.00    -0.06   0.09   0.00     0.02  -0.06   0.00
    31   1     0.04  -0.18   0.00    -0.19  -0.32   0.00     0.04   0.13   0.00
    32   1     0.04   0.18   0.00     0.19  -0.32   0.00     0.04  -0.13   0.00
    33   6     0.00  -0.11   0.00     0.02  -0.02   0.00     0.00  -0.02   0.00
    34   1     0.13  -0.12   0.00     0.30  -0.02   0.00    -0.26  -0.02   0.00
    35   6    -0.09  -0.06   0.00    -0.03   0.00   0.00    -0.01   0.01   0.00
    36   1    -0.18   0.05   0.00     0.01  -0.08   0.00    -0.20   0.33   0.00
                     64                     65                     66
                     ?C                     ?C                     ?C
 Frequencies --   1259.1925              1259.2247              1260.6823
 Red. masses --      2.9314                 2.9310                 1.4597
 Frc consts  --      2.7385                 2.7382                 1.3669
 IR Inten    --      0.0000                 0.0000                 0.0000
  Atom  AN      X      Y      Z        X      Y      Z        X      Y      Z
     1   6     0.00  -0.07   0.00     0.00  -0.04   0.00     0.00  -0.01   0.00
     2   6     0.20   0.00   0.00     0.00   0.01   0.00    -0.08   0.00   0.00
     3   6     0.06   0.00   0.00     0.00  -0.03   0.00     0.02   0.00   0.00
     4   6    -0.03   0.01   0.00    -0.01   0.05   0.00     0.01  -0.02   0.00
     5   6    -0.05   0.09   0.00    -0.09   0.15   0.00    -0.04   0.07   0.00
     6   6    -0.06  -0.04   0.00    -0.03  -0.02   0.00     0.00   0.01   0.00
     7   6    -0.03  -0.01   0.00     0.01   0.05   0.00     0.01   0.02   0.00
     8   6     0.03   0.01   0.00    -0.01  -0.05   0.00    -0.01  -0.02   0.00
     9   6    -0.06   0.00   0.00     0.00   0.03   0.00    -0.02   0.00   0.00
    10   6     0.03  -0.01   0.00     0.01  -0.05   0.00    -0.01   0.02   0.00
    11   6    -0.20   0.00   0.00     0.00  -0.01   0.00     0.08   0.00   0.00
    12   6     0.00  -0.07   0.00     0.00   0.04   0.00     0.00  -0.01   0.00
    13   6     0.06  -0.04   0.00    -0.03   0.02   0.00     0.00   0.01   0.00
    14   6     0.05   0.09   0.00    -0.09  -0.15   0.00     0.04   0.07   0.00
    15   6     0.00  -0.01   0.00     0.07  -0.04   0.00     0.01   0.00   0.00
    16   6     0.00  -0.01   0.00     0.07   0.04   0.00    -0.01   0.00   0.00
    17   1     0.16  -0.29   0.00     0.15  -0.08   0.00     0.14  -0.25   0.00
    18   1    -0.16  -0.29   0.00     0.15   0.08   0.00    -0.14  -0.25   0.00
    19   1    -0.29  -0.08   0.00     0.21  -0.05   0.00     0.28   0.00   0.00
    20   1    -0.09  -0.01   0.00     0.14  -0.33   0.00     0.14  -0.24   0.00
    21   1     0.29  -0.08   0.00     0.21   0.05   0.00    -0.28   0.00   0.00
    22   1     0.09  -0.01   0.00     0.14   0.33   0.00    -0.14  -0.24   0.00
    23   6     0.00   0.07   0.00     0.00  -0.04   0.00     0.00   0.01   0.00
    24   6    -0.06   0.04   0.00     0.03  -0.02   0.00     0.00  -0.01   0.00
    25   6    -0.05  -0.09   0.00     0.09   0.15   0.00    -0.04  -0.07   0.00
    26   1    -0.29   0.08   0.00    -0.21  -0.05   0.00     0.28   0.00   0.00
    27   1    -0.09   0.01   0.00    -0.14  -0.33   0.00     0.14   0.24   0.00
    28   6     0.00   0.01   0.00    -0.07   0.04   0.00    -0.01   0.00   0.00
    29   6     0.00   0.01   0.00    -0.07  -0.04   0.00     0.01   0.00   0.00
    30   6     0.05  -0.09   0.00     0.09  -0.15   0.00     0.04  -0.07   0.00
    31   1     0.16   0.29   0.00    -0.15  -0.08   0.00     0.14   0.25   0.00
    32   1    -0.16   0.29   0.00    -0.15   0.08   0.00    -0.14   0.25   0.00
    33   6     0.00   0.07   0.00     0.00   0.04   0.00     0.00   0.01   0.00
    34   1     0.29   0.08   0.00    -0.21   0.05   0.00    -0.28   0.00   0.00
    35   6     0.06   0.04   0.00     0.03   0.02   0.00     0.00  -0.01   0.00
    36   1     0.09   0.01   0.00    -0.14   0.33   0.00    -0.14   0.24   0.00
                     67                     68                     69
                     ?C                     E1U                    E1U
 Frequencies --   1261.7420              1345.6945              1345.7258
 Red. masses --      1.5583                 3.2647                 3.2647
 Frc consts  --      1.4617                 3.4832                 3.4835
 IR Inten    --      0.0000                23.7001                23.7166
  Atom  AN      X      Y      Z        X      Y      Z        X      Y      Z
     1   6    -0.02  -0.01   0.00    -0.05  -0.07   0.00     0.02   0.03   0.00
     2   6     0.00   0.02   0.00     0.00   0.15   0.00     0.07   0.00   0.00
     3   6     0.00   0.08   0.00     0.00   0.08   0.00    -0.14   0.00   0.00
     4   6     0.07   0.04   0.00     0.10  -0.08   0.00     0.03   0.10   0.00
     5   6     0.01   0.01   0.00     0.03   0.09   0.00     0.13   0.03   0.00
     6   6     0.00  -0.02   0.00     0.00  -0.01   0.00    -0.04  -0.08   0.00
     7   6    -0.07   0.04   0.00    -0.10  -0.08   0.00     0.03  -0.10   0.00
     8   6     0.07  -0.04   0.00    -0.10  -0.08   0.00     0.03  -0.10   0.00
     9   6     0.00  -0.08   0.00     0.00   0.08   0.00    -0.14   0.00   0.00
    10   6    -0.07  -0.04   0.00     0.10  -0.08   0.00     0.03   0.10   0.00
    11   6     0.00  -0.02   0.00     0.00   0.15   0.00     0.07   0.00   0.00
    12   6    -0.02   0.01   0.00     0.05  -0.07   0.00     0.02  -0.03   0.00
    13   6     0.00   0.02   0.00     0.00  -0.01   0.00    -0.04   0.08   0.00
    14   6     0.01  -0.01   0.00    -0.03   0.09   0.00     0.13  -0.03   0.00
    15   6    -0.02  -0.01   0.00     0.07   0.00   0.00    -0.05  -0.01   0.00
    16   6    -0.02   0.01   0.00    -0.07   0.00   0.00    -0.05   0.01   0.00
    17   1    -0.15   0.24   0.00     0.03  -0.16   0.00    -0.20   0.25   0.00
    18   1    -0.15  -0.24   0.00    -0.03  -0.16   0.00    -0.20  -0.25   0.00
    19   1    -0.28  -0.01   0.00    -0.20  -0.07   0.00    -0.29   0.02   0.00
    20   1     0.13  -0.25   0.00     0.16  -0.32   0.00    -0.05  -0.06   0.00
    21   1    -0.28   0.01   0.00     0.20  -0.07   0.00    -0.29  -0.02   0.00
    22   1     0.13   0.25   0.00    -0.16  -0.32   0.00    -0.05   0.06   0.00
    23   6     0.02  -0.01   0.00     0.05  -0.07   0.00     0.02  -0.03   0.00
    24   6     0.00  -0.02   0.00     0.00  -0.01   0.00    -0.04   0.08   0.00
    25   6    -0.01   0.01   0.00    -0.03   0.09   0.00     0.13  -0.03   0.00
    26   1     0.28  -0.01   0.00     0.20  -0.07   0.00    -0.29  -0.02   0.00
    27   1    -0.13  -0.25   0.00    -0.16  -0.32   0.00    -0.05   0.06   0.00
    28   6     0.02   0.01   0.00     0.07   0.00   0.00    -0.05  -0.01   0.00
    29   6     0.02  -0.01   0.00    -0.07   0.00   0.00    -0.05   0.01   0.00
    30   6    -0.01  -0.01   0.00     0.03   0.09   0.00     0.13   0.03   0.00
    31   1     0.15   0.24   0.00    -0.03  -0.16   0.00    -0.20  -0.25   0.00
    32   1     0.15  -0.24   0.00     0.03  -0.16   0.00    -0.20   0.25   0.00
    33   6     0.02   0.01   0.00    -0.05  -0.07   0.00     0.02   0.03   0.00
    34   1     0.28   0.01   0.00    -0.20  -0.07   0.00    -0.29   0.02   0.00
    35   6     0.00   0.02   0.00     0.00  -0.01   0.00    -0.04  -0.08   0.00
    36   1    -0.13   0.25   0.00     0.16  -0.32   0.00    -0.05  -0.06   0.00
                     70                     71                     72
                     B2U                    A1G                    E2G
 Frequencies --   1387.7981              1388.1550              1435.4289
 Red. masses --      4.7293                 8.0895                 3.3034
 Frc consts  --      5.3666                 9.1844                 4.0103
 IR Inten    --      0.0000                 0.0000                 0.0000
  Atom  AN      X      Y      Z        X      Y      Z        X      Y      Z
     1   6    -0.09   0.06   0.00    -0.11   0.00   0.00    -0.07   0.00   0.00
     2   6    -0.04   0.00   0.00     0.00   0.22   0.00     0.07   0.00   0.00
     3   6     0.18   0.00   0.00     0.00  -0.19   0.00    -0.05   0.00   0.00
     4   6    -0.09   0.16   0.00    -0.17  -0.10   0.00    -0.07  -0.07   0.00
     5   6     0.02  -0.03   0.00     0.19   0.11   0.00     0.13   0.12   0.00
     6   6     0.09  -0.05   0.00     0.05  -0.09   0.00     0.00  -0.04   0.00
     7   6    -0.09  -0.16   0.00     0.17  -0.10   0.00    -0.07   0.07   0.00
     8   6    -0.09  -0.16   0.00    -0.17   0.10   0.00     0.07  -0.07   0.00
     9   6     0.18   0.00   0.00     0.00   0.19   0.00     0.05   0.00   0.00
    10   6    -0.09   0.16   0.00     0.17   0.10   0.00     0.07   0.07   0.00
    11   6    -0.04   0.00   0.00     0.00  -0.22   0.00    -0.07   0.00   0.00
    12   6    -0.09  -0.06   0.00    -0.11   0.00   0.00     0.07   0.00   0.00
    13   6     0.09   0.05   0.00     0.05   0.09   0.00     0.00  -0.04   0.00
    14   6     0.02   0.03   0.00     0.19  -0.11   0.00    -0.13   0.12   0.00
    15   6     0.00   0.11   0.00    -0.05  -0.09   0.00     0.01  -0.04   0.00
    16   6     0.00  -0.11   0.00    -0.05   0.09   0.00    -0.01  -0.04   0.00
    17   1    -0.17   0.16   0.00    -0.08   0.15   0.00    -0.20   0.30   0.00
    18   1    -0.17  -0.16   0.00    -0.08  -0.15   0.00     0.20   0.30   0.00
    19   1     0.22   0.07   0.00    -0.17   0.00   0.00     0.15   0.00   0.00
    20   1    -0.05   0.23   0.00     0.09  -0.15   0.00     0.09  -0.19   0.00
    21   1     0.22  -0.07   0.00    -0.17   0.00   0.00    -0.15   0.00   0.00
    22   1    -0.05  -0.23   0.00     0.09   0.15   0.00    -0.09  -0.19   0.00
    23   6    -0.09  -0.06   0.00     0.11   0.00   0.00    -0.07   0.00   0.00
    24   6     0.09   0.05   0.00    -0.05  -0.09   0.00     0.00   0.04   0.00
    25   6     0.02   0.03   0.00    -0.19   0.11   0.00     0.13  -0.12   0.00
    26   1     0.22  -0.07   0.00     0.17   0.00   0.00     0.15   0.00   0.00
    27   1    -0.05  -0.23   0.00    -0.09  -0.15   0.00     0.09   0.19   0.00
    28   6     0.00   0.11   0.00     0.05   0.09   0.00    -0.01   0.04   0.00
    29   6     0.00  -0.11   0.00     0.05  -0.09   0.00     0.01   0.04   0.00
    30   6     0.02  -0.03   0.00    -0.19  -0.11   0.00    -0.13  -0.12   0.00
    31   1    -0.17  -0.16   0.00     0.08   0.15   0.00    -0.20  -0.30   0.00
    32   1    -0.17   0.16   0.00     0.08  -0.15   0.00     0.20  -0.30   0.00
    33   6    -0.09   0.06   0.00     0.11   0.00   0.00     0.07   0.00   0.00
    34   1     0.22   0.07   0.00     0.17   0.00   0.00    -0.15   0.00   0.00
    35   6     0.09  -0.05   0.00    -0.05   0.09   0.00     0.00   0.04   0.00
    36   1    -0.05   0.23   0.00    -0.09   0.15   0.00    -0.09   0.19   0.00
                     73                     74                     75
                     E2G                    E1U                    E1U
 Frequencies --   1435.4704              1438.5065              1438.6138
 Red. masses --      3.3028                 7.2161                 7.2200
 Frc consts  --      4.0097                 8.7979                 8.8040
 IR Inten    --      0.0000                 0.8203                 0.8113
  Atom  AN      X      Y      Z        X      Y      Z        X      Y      Z
     1   6     0.00  -0.03   0.00     0.09  -0.01   0.00    -0.10   0.00   0.00
     2   6     0.00   0.20   0.00     0.00  -0.24   0.00     0.05   0.00   0.00
     3   6     0.00  -0.11   0.00     0.00   0.27   0.00     0.13   0.00   0.00
     4   6     0.07  -0.01   0.00     0.18  -0.03   0.00    -0.17  -0.18   0.00
     5   6    -0.12   0.01   0.00    -0.08  -0.10   0.00     0.19   0.08   0.00
     6   6     0.04  -0.04   0.00    -0.07   0.11   0.00     0.02  -0.03   0.00
     7   6    -0.07  -0.01   0.00    -0.18  -0.03   0.00    -0.17   0.18   0.00
     8   6     0.07   0.01   0.00    -0.18  -0.03   0.00    -0.17   0.18   0.00
     9   6     0.00   0.11   0.00     0.00   0.27   0.00     0.13   0.00   0.00
    10   6    -0.07   0.01   0.00     0.18  -0.03   0.00    -0.17  -0.18   0.00
    11   6     0.00  -0.20   0.00     0.00  -0.24   0.00     0.05   0.00   0.00
    12   6     0.00   0.03   0.00    -0.09  -0.01   0.00    -0.10   0.00   0.00
    13   6     0.04   0.04   0.00     0.07   0.11   0.00     0.02   0.03   0.00
    14   6    -0.12  -0.01   0.00     0.08  -0.10   0.00     0.19  -0.08   0.00
    15   6     0.04   0.04   0.00     0.02   0.03   0.00    -0.06  -0.12   0.00
    16   6     0.04  -0.04   0.00    -0.02   0.03   0.00    -0.06   0.12   0.00
    17   1     0.03  -0.03   0.00     0.13  -0.22   0.00    -0.03   0.07   0.00
    18   1     0.03   0.03   0.00    -0.13  -0.22   0.00    -0.03  -0.07   0.00
    19   1    -0.33  -0.02   0.00     0.20  -0.01   0.00     0.18   0.00   0.00
    20   1    -0.13   0.26   0.00     0.02  -0.06   0.00     0.14  -0.22   0.00
    21   1    -0.33   0.02   0.00    -0.20  -0.01   0.00     0.18   0.00   0.00
    22   1    -0.13  -0.26   0.00    -0.02  -0.06   0.00     0.14   0.22   0.00
    23   6     0.00  -0.03   0.00    -0.09  -0.01   0.00    -0.10   0.00   0.00
    24   6    -0.04  -0.04   0.00     0.07   0.11   0.00     0.02   0.03   0.00
    25   6     0.12   0.01   0.00     0.08  -0.10   0.00     0.19  -0.08   0.00
    26   1     0.33  -0.02   0.00    -0.20  -0.01   0.00     0.18   0.00   0.00
    27   1     0.13   0.26   0.00    -0.02  -0.06   0.00     0.14   0.22   0.00
    28   6    -0.04  -0.04   0.00     0.02   0.03   0.00    -0.06  -0.12   0.00
    29   6    -0.04   0.04   0.00    -0.02   0.03   0.00    -0.06   0.12   0.00
    30   6     0.12  -0.01   0.00    -0.08  -0.10   0.00     0.19   0.08   0.00
    31   1    -0.03  -0.03   0.00    -0.13  -0.22   0.00    -0.03  -0.07   0.00
    32   1    -0.03   0.03   0.00     0.13  -0.22   0.00    -0.03   0.07   0.00
    33   6     0.00   0.03   0.00     0.09  -0.01   0.00    -0.10   0.00   0.00
    34   1     0.33   0.02   0.00     0.20  -0.01   0.00     0.18   0.00   0.00
    35   6    -0.04   0.04   0.00    -0.07   0.11   0.00     0.02  -0.03   0.00
    36   1     0.13  -0.26   0.00     0.02  -0.06   0.00     0.14  -0.22   0.00
                     76                     77                     78
                     B1U                    E2G                    E2G
 Frequencies --   1457.7096              1477.3651              1477.4083
 Red. masses --      1.5996                 6.1614                 6.1538
 Frc consts  --      2.0027                 7.9233                 7.9140
 IR Inten    --      0.0000                 0.0000                 0.0000
  Atom  AN      X      Y      Z        X      Y      Z        X      Y      Z
     1   6     0.06   0.03   0.00     0.14  -0.05   0.00    -0.08   0.06   0.00
     2   6     0.00   0.00   0.00     0.01   0.00   0.00     0.00  -0.06   0.00
     3   6     0.00  -0.03   0.00    -0.27   0.00   0.00     0.00  -0.13   0.00
     4   6     0.03   0.02   0.00     0.17  -0.06   0.00    -0.06   0.24   0.00
     5   6     0.00   0.00   0.00     0.04   0.03   0.00     0.03   0.01   0.00
     6   6     0.01  -0.06   0.00    -0.14   0.08   0.00     0.05  -0.06   0.00
     7   6    -0.03   0.02   0.00     0.17   0.06   0.00     0.06   0.24   0.00
     8   6    -0.03   0.02   0.00    -0.17  -0.06   0.00    -0.06  -0.24   0.00
     9   6     0.00  -0.03   0.00     0.27   0.00   0.00     0.00   0.13   0.00
    10   6     0.03   0.02   0.00    -0.17   0.06   0.00     0.06  -0.24   0.00
    11   6     0.00   0.00   0.00    -0.01   0.00   0.00     0.00   0.06   0.00
    12   6    -0.06   0.03   0.00    -0.14  -0.05   0.00    -0.08  -0.06   0.00
    13   6    -0.01  -0.06   0.00     0.14   0.08   0.00     0.05   0.06   0.00
    14   6     0.00   0.00   0.00    -0.04   0.03   0.00     0.03  -0.01   0.00
    15   6     0.05   0.04   0.00     0.02  -0.01   0.00     0.01   0.17   0.00
    16   6    -0.05   0.04   0.00    -0.02  -0.01   0.00     0.01  -0.17   0.00
    17   1     0.11  -0.26   0.00    -0.05   0.03   0.00    -0.22   0.19   0.00
    18   1    -0.11  -0.26   0.00     0.05   0.03   0.00    -0.22  -0.19   0.00
    19   1    -0.28   0.03   0.00    -0.21  -0.07   0.00     0.19   0.07   0.00
    20   1    -0.17   0.23   0.00     0.05  -0.28   0.00    -0.02   0.09   0.00
    21   1     0.28   0.03   0.00     0.21  -0.07   0.00     0.19  -0.07   0.00
    22   1     0.17   0.23   0.00    -0.05  -0.28   0.00    -0.02  -0.09   0.00
    23   6    -0.06   0.03   0.00     0.14   0.05   0.00     0.08   0.06   0.00
    24   6    -0.01  -0.06   0.00    -0.14  -0.08   0.00    -0.05  -0.06   0.00
    25   6     0.00   0.00   0.00     0.04  -0.03   0.00    -0.03   0.01   0.00
    26   1     0.28   0.03   0.00    -0.21   0.07   0.00    -0.19   0.07   0.00
    27   1     0.17   0.23   0.00     0.05   0.28   0.00     0.02   0.09   0.00
    28   6     0.05   0.04   0.00    -0.02   0.01   0.00    -0.01  -0.17   0.00
    29   6    -0.05   0.04   0.00     0.02   0.01   0.00    -0.01   0.17   0.00
    30   6     0.00   0.00   0.00    -0.04  -0.03   0.00    -0.03  -0.01   0.00
    31   1    -0.11  -0.26   0.00    -0.05  -0.03   0.00     0.22   0.19   0.00
    32   1     0.11  -0.26   0.00     0.05  -0.03   0.00     0.22  -0.19   0.00
    33   6     0.06   0.03   0.00    -0.14   0.05   0.00     0.08  -0.06   0.00
    34   1    -0.28   0.03   0.00     0.21   0.07   0.00    -0.19  -0.07   0.00
    35   6     0.01  -0.06   0.00     0.14  -0.08   0.00    -0.05   0.06   0.00
    36   1    -0.17   0.23   0.00    -0.05   0.28   0.00     0.02  -0.09   0.00
                     79                     80                     81
                     E2G                    E2G                    B2U
 Frequencies --   1492.4886              1492.4969              1533.6956
 Red. masses --      2.9957                 2.9932                 5.8471
 Frc consts  --      3.9316                 3.9283                 8.1034
 IR Inten    --      0.0000                 0.0000                 0.0000
  Atom  AN      X      Y      Z        X      Y      Z        X      Y      Z
     1   6     0.12   0.05   0.00     0.01   0.06   0.00     0.12  -0.04   0.00
     2   6     0.00  -0.10   0.00    -0.06   0.00   0.00    -0.09   0.00   0.00
     3   6     0.00   0.01   0.00    -0.07   0.00   0.00     0.18   0.00   0.00
     4   6    -0.03   0.05   0.00     0.01  -0.03   0.00    -0.09   0.15   0.00
     5   6     0.02   0.07   0.00     0.09   0.02   0.00     0.04  -0.08   0.00
     6   6    -0.03  -0.10   0.00     0.04  -0.10   0.00    -0.10   0.08   0.00
     7   6     0.03   0.05   0.00     0.01   0.03   0.00    -0.09  -0.15   0.00
     8   6    -0.03  -0.05   0.00    -0.01  -0.03   0.00    -0.09  -0.15   0.00
     9   6     0.00  -0.01   0.00     0.07   0.00   0.00     0.18   0.00   0.00
    10   6     0.03  -0.05   0.00    -0.01   0.03   0.00    -0.09   0.15   0.00
    11   6     0.00   0.10   0.00     0.06   0.00   0.00    -0.09   0.00   0.00
    12   6     0.12  -0.05   0.00    -0.01   0.06   0.00     0.12   0.04   0.00
    13   6    -0.03   0.10   0.00    -0.04  -0.10   0.00    -0.10  -0.08   0.00
    14   6     0.02  -0.07   0.00    -0.09   0.02   0.00     0.04   0.08   0.00
    15   6     0.00  -0.06   0.00     0.12   0.06   0.00    -0.02  -0.13   0.00
    16   6     0.00   0.06   0.00    -0.12   0.06   0.00    -0.02   0.13   0.00
    17   1     0.05  -0.02   0.00     0.11  -0.35   0.00     0.15  -0.16   0.00
    18   1     0.05   0.02   0.00    -0.11  -0.35   0.00     0.15   0.16   0.00
    19   1    -0.33   0.05   0.00    -0.15   0.06   0.00    -0.21  -0.05   0.00
    20   1    -0.22   0.21   0.00    -0.12   0.18   0.00     0.06  -0.21   0.00
    21   1    -0.33  -0.05   0.00     0.15   0.06   0.00    -0.21   0.05   0.00
    22   1    -0.22  -0.21   0.00     0.12   0.18   0.00     0.06   0.21   0.00
    23   6    -0.12   0.05   0.00     0.01  -0.06   0.00     0.12   0.04   0.00
    24   6     0.03  -0.10   0.00     0.04   0.10   0.00    -0.10  -0.08   0.00
    25   6    -0.02   0.07   0.00     0.09  -0.02   0.00     0.04   0.08   0.00
    26   1     0.33   0.05   0.00    -0.15  -0.06   0.00    -0.21   0.05   0.00
    27   1     0.22   0.21   0.00    -0.12  -0.18   0.00     0.06   0.21   0.00
    28   6     0.00   0.06   0.00    -0.12  -0.06   0.00    -0.02  -0.13   0.00
    29   6     0.00  -0.06   0.00     0.12  -0.06   0.00    -0.02   0.13   0.00
    30   6    -0.02  -0.07   0.00    -0.09  -0.02   0.00     0.04  -0.08   0.00
    31   1    -0.05  -0.02   0.00     0.11   0.35   0.00     0.15   0.16   0.00
    32   1    -0.05   0.02   0.00    -0.11   0.35   0.00     0.15  -0.16   0.00
    33   6    -0.12  -0.05   0.00    -0.01  -0.06   0.00     0.12  -0.04   0.00
    34   1     0.33  -0.05   0.00     0.15  -0.06   0.00    -0.21  -0.05   0.00
    35   6     0.03   0.10   0.00    -0.04   0.10   0.00    -0.10   0.08   0.00
    36   1     0.22  -0.21   0.00     0.12  -0.18   0.00     0.06  -0.21   0.00
                     82                     83                     84
                     E1U                    E1U                    A2G
 Frequencies --   1545.7657              1545.7696              1585.2472
 Red. masses --      3.3341                 3.3335                 4.0389
 Frc consts  --      4.6937                 4.6929                 5.9801
 IR Inten    --      1.6052                 1.6025                 0.0000
  Atom  AN      X      Y      Z        X      Y      Z        X      Y      Z
     1   6     0.13  -0.02   0.00    -0.06  -0.06   0.00     0.10   0.04   0.00
     2   6     0.00   0.00   0.00     0.15   0.00   0.00    -0.15   0.00   0.00
     3   6     0.00   0.02   0.00    -0.04   0.00   0.00     0.03   0.00   0.00
     4   6     0.02  -0.02   0.00     0.00   0.02   0.00     0.01  -0.02   0.00
     5   6    -0.06   0.11   0.00     0.04  -0.06   0.00    -0.08   0.13   0.00
     6   6    -0.06  -0.02   0.00    -0.06   0.13   0.00     0.02  -0.10   0.00
     7   6    -0.02  -0.02   0.00     0.00  -0.02   0.00     0.01   0.02   0.00
     8   6    -0.02  -0.02   0.00     0.00  -0.02   0.00    -0.01  -0.02   0.00
     9   6     0.00   0.02   0.00    -0.04   0.00   0.00    -0.03   0.00   0.00
    10   6     0.02  -0.02   0.00     0.00   0.02   0.00    -0.01   0.02   0.00
    11   6     0.00   0.00   0.00     0.15   0.00   0.00     0.15   0.00   0.00
    12   6    -0.13  -0.02   0.00    -0.06   0.06   0.00    -0.10   0.04   0.00
    13   6     0.06  -0.02   0.00    -0.06  -0.13   0.00    -0.02  -0.10   0.00
    14   6     0.06   0.11   0.00     0.04   0.06   0.00     0.08   0.13   0.00
    15   6    -0.09  -0.08   0.00     0.00   0.10   0.00    -0.08  -0.07   0.00
    16   6     0.09  -0.08   0.00     0.00  -0.10   0.00     0.08  -0.07   0.00
    17   1    -0.12   0.31   0.00    -0.11   0.07   0.00    -0.08   0.23   0.00
    18   1     0.12   0.31   0.00    -0.11  -0.07   0.00     0.08   0.23   0.00
    19   1    -0.27  -0.03   0.00     0.23  -0.07   0.00    -0.24   0.04   0.00
    20   1    -0.10   0.02   0.00     0.19  -0.29   0.00    -0.16   0.19   0.00
    21   1     0.27  -0.03   0.00     0.23   0.07   0.00     0.24   0.04   0.00
    22   1     0.10   0.02   0.00     0.19   0.29   0.00     0.16   0.19   0.00
    23   6    -0.13  -0.02   0.00    -0.06   0.06   0.00     0.10  -0.04   0.00
    24   6     0.06  -0.02   0.00    -0.06  -0.13   0.00     0.02   0.10   0.00
    25   6     0.06   0.11   0.00     0.04   0.06   0.00    -0.08  -0.13   0.00
    26   1     0.27  -0.03   0.00     0.23   0.07   0.00    -0.24  -0.04   0.00
    27   1     0.10   0.02   0.00     0.19   0.29   0.00    -0.16  -0.19   0.00
    28   6    -0.09  -0.08   0.00     0.00   0.10   0.00     0.08   0.07   0.00
    29   6     0.09  -0.08   0.00     0.00  -0.10   0.00    -0.08   0.07   0.00
    30   6    -0.06   0.11   0.00     0.04  -0.06   0.00     0.08  -0.13   0.00
    31   1     0.12   0.31   0.00    -0.11  -0.07   0.00    -0.08  -0.23   0.00
    32   1    -0.12   0.31   0.00    -0.11   0.07   0.00     0.08  -0.23   0.00
    33   6     0.13  -0.02   0.00    -0.06  -0.06   0.00    -0.10  -0.04   0.00
    34   1    -0.27  -0.03   0.00     0.23  -0.07   0.00     0.24  -0.04   0.00
    35   6    -0.06  -0.02   0.00    -0.06   0.13   0.00    -0.02   0.10   0.00
    36   1    -0.10   0.02   0.00     0.19  -0.29   0.00     0.16  -0.19   0.00
                     85                     86                     87
                     B1U                    A1G                    E2G
 Frequencies --   1592.2576              1652.9930              1666.4582
 Red. masses --     11.2546                 5.4120                 7.7765
 Frc consts  --     16.8116                 8.7127                12.7239
 IR Inten    --      0.0000                 0.0000                 0.0000
  Atom  AN      X      Y      Z        X      Y      Z        X      Y      Z
     1   6    -0.05  -0.07   0.00    -0.16   0.07   0.00     0.06  -0.05   0.00
     2   6     0.00   0.27   0.00     0.00  -0.07   0.00     0.00   0.12   0.00
     3   6     0.00  -0.25   0.00     0.00   0.07   0.00     0.00  -0.19   0.00
     4   6     0.22   0.13   0.00     0.06   0.03   0.00    -0.01   0.21   0.00
     5   6    -0.24  -0.14   0.00    -0.06  -0.03   0.00     0.02  -0.16   0.00
     6   6     0.04   0.08   0.00     0.14  -0.10   0.00    -0.06   0.10   0.00
     7   6    -0.22   0.13   0.00    -0.06   0.03   0.00     0.01   0.21   0.00
     8   6    -0.22   0.13   0.00     0.06  -0.03   0.00    -0.01  -0.21   0.00
     9   6     0.00  -0.25   0.00     0.00  -0.07   0.00     0.00   0.19   0.00
    10   6     0.22   0.13   0.00    -0.06  -0.03   0.00     0.01  -0.21   0.00
    11   6     0.00   0.27   0.00     0.00   0.07   0.00     0.00  -0.12   0.00
    12   6     0.05  -0.07   0.00    -0.16  -0.07   0.00     0.06   0.05   0.00
    13   6    -0.04   0.08   0.00     0.14   0.10   0.00    -0.06  -0.10   0.00
    14   6     0.24  -0.14   0.00    -0.06   0.03   0.00     0.02   0.16   0.00
    15   6    -0.09  -0.01   0.00    -0.02  -0.17   0.00    -0.04  -0.19   0.00
    16   6     0.09  -0.01   0.00    -0.02   0.17   0.00    -0.04   0.19   0.00
    17   1     0.07   0.01   0.00     0.18  -0.14   0.00     0.18  -0.18   0.00
    18   1    -0.07   0.01   0.00     0.18   0.14   0.00     0.18   0.18   0.00
    19   1    -0.03  -0.07   0.00     0.21   0.08   0.00    -0.09  -0.06   0.00
    20   1     0.05   0.06   0.00    -0.03   0.22   0.00     0.07  -0.13   0.00
    21   1     0.03  -0.07   0.00     0.21  -0.08   0.00    -0.09   0.06   0.00
    22   1    -0.05   0.06   0.00    -0.03  -0.22   0.00     0.07   0.13   0.00
    23   6     0.05  -0.07   0.00     0.16   0.07   0.00    -0.06  -0.05   0.00
    24   6    -0.04   0.08   0.00    -0.14  -0.10   0.00     0.06   0.10   0.00
    25   6     0.24  -0.14   0.00     0.06  -0.03   0.00    -0.02  -0.16   0.00
    26   1     0.03  -0.07   0.00    -0.21   0.08   0.00     0.09  -0.06   0.00
    27   1    -0.05   0.06   0.00     0.03   0.22   0.00    -0.07  -0.13   0.00
    28   6    -0.09  -0.01   0.00     0.02   0.17   0.00     0.04   0.19   0.00
    29   6     0.09  -0.01   0.00     0.02  -0.17   0.00     0.04  -0.19   0.00
    30   6    -0.24  -0.14   0.00     0.06   0.03   0.00    -0.02   0.16   0.00
    31   1    -0.07   0.01   0.00    -0.18  -0.14   0.00    -0.18  -0.18   0.00
    32   1     0.07   0.01   0.00    -0.18   0.14   0.00    -0.18   0.18   0.00
    33   6    -0.05  -0.07   0.00     0.16  -0.07   0.00    -0.06   0.05   0.00
    34   1    -0.03  -0.07   0.00    -0.21  -0.08   0.00     0.09   0.06   0.00
    35   6     0.04   0.08   0.00    -0.14   0.10   0.00     0.06  -0.10   0.00
    36   1     0.05   0.06   0.00     0.03  -0.22   0.00    -0.07   0.13   0.00
                     88                     89                     90
                     E2G                    E1U                    E1U
 Frequencies --   1666.4665              1667.3059              1667.3391
 Red. masses --      7.7756                 6.2823                 6.2828
 Frc consts  --     12.7227                10.2897                10.2909
 IR Inten    --      0.0000                11.4396                11.4337
  Atom  AN      X      Y      Z        X      Y      Z        X      Y      Z
     1   6     0.18  -0.04   0.00     0.15  -0.08   0.00     0.15  -0.01   0.00
     2   6    -0.17   0.00   0.00     0.00   0.10   0.00    -0.15   0.00   0.00
     3   6     0.22   0.00   0.00     0.00  -0.12   0.00     0.08   0.00   0.00
     4   6    -0.20   0.01   0.00    -0.09   0.03   0.00    -0.07  -0.09   0.00
     5   6     0.13  -0.02   0.00     0.11  -0.09   0.00     0.03   0.11   0.00
     6   6    -0.12   0.09   0.00    -0.15   0.15   0.00    -0.08   0.02   0.00
     7   6    -0.20  -0.01   0.00     0.09   0.03   0.00    -0.07   0.09   0.00
     8   6     0.20   0.01   0.00     0.09   0.03   0.00    -0.07   0.09   0.00
     9   6    -0.22   0.00   0.00     0.00  -0.12   0.00     0.08   0.00   0.00
    10   6     0.20  -0.01   0.00    -0.09   0.03   0.00    -0.07  -0.09   0.00
    11   6     0.17   0.00   0.00     0.00   0.10   0.00    -0.15   0.00   0.00
    12   6    -0.18  -0.04   0.00    -0.15  -0.08   0.00     0.15   0.01   0.00
    13   6     0.12   0.09   0.00     0.15   0.15   0.00    -0.08  -0.02   0.00
    14   6    -0.13  -0.02   0.00    -0.11  -0.09   0.00     0.03  -0.11   0.00
    15   6     0.04   0.02   0.00     0.05   0.03   0.00     0.04   0.22   0.00
    16   6    -0.04   0.02   0.00    -0.05   0.03   0.00     0.04  -0.22   0.00
    17   1    -0.01  -0.04   0.00     0.02  -0.10   0.00    -0.21   0.18   0.00
    18   1     0.01  -0.04   0.00    -0.02  -0.10   0.00    -0.21  -0.18   0.00
    19   1    -0.23  -0.04   0.00    -0.18  -0.10   0.00    -0.21  -0.02   0.00
    20   1     0.03  -0.20   0.00     0.08  -0.27   0.00    -0.04  -0.08   0.00
    21   1     0.23  -0.04   0.00     0.18  -0.10   0.00    -0.21   0.02   0.00
    22   1    -0.03  -0.20   0.00    -0.08  -0.27   0.00    -0.04   0.08   0.00
    23   6     0.18   0.04   0.00    -0.15  -0.08   0.00     0.15   0.01   0.00
    24   6    -0.12  -0.09   0.00     0.15   0.15   0.00    -0.08  -0.02   0.00
    25   6     0.13   0.02   0.00    -0.11  -0.09   0.00     0.03  -0.11   0.00
    26   1    -0.23   0.04   0.00     0.18  -0.10   0.00    -0.21   0.02   0.00
    27   1     0.03   0.20   0.00    -0.08  -0.27   0.00    -0.04   0.08   0.00
    28   6    -0.04  -0.02   0.00     0.05   0.03   0.00     0.04   0.22   0.00
    29   6     0.04  -0.02   0.00    -0.05   0.03   0.00     0.04  -0.22   0.00
    30   6    -0.13   0.02   0.00     0.11  -0.09   0.00     0.03   0.11   0.00
    31   1    -0.01   0.04   0.00    -0.02  -0.10   0.00    -0.21  -0.18   0.00
    32   1     0.01   0.04   0.00     0.02  -0.10   0.00    -0.21   0.18   0.00
    33   6    -0.18   0.04   0.00     0.15  -0.08   0.00     0.15  -0.01   0.00
    34   1     0.23   0.04   0.00    -0.18  -0.10   0.00    -0.21  -0.02   0.00
    35   6     0.12  -0.09   0.00    -0.15   0.15   0.00    -0.08   0.02   0.00
    36   1    -0.03   0.20   0.00     0.08  -0.27   0.00    -0.04  -0.08   0.00
                     91                     92                     93
                     A2G                    E1U                    E1U
 Frequencies --   3170.0716              3170.9688              3170.9751
 Red. masses --      1.0863                 1.0865                 1.0865
 Frc consts  --      6.4316                 6.4367                 6.4367
 IR Inten    --      0.0000                 5.8850                 5.8735
  Atom  AN      X      Y      Z        X      Y      Z        X      Y      Z
     1   6     0.00  -0.02   0.00     0.00   0.01   0.00     0.00   0.03   0.00
     2   6     0.00   0.00   0.00     0.00   0.00   0.00     0.00   0.00   0.00
     3   6     0.00   0.00   0.00     0.00   0.00   0.00     0.00   0.00   0.00
     4   6     0.00   0.00   0.00     0.00   0.00   0.00     0.00   0.00   0.00
     5   6     0.00   0.00   0.00     0.00   0.00   0.00     0.00   0.00   0.00
     6   6     0.02   0.01   0.00    -0.02  -0.01   0.00    -0.02  -0.01   0.00
     7   6     0.00   0.00   0.00     0.00   0.00   0.00     0.00   0.00   0.00
     8   6     0.00   0.00   0.00     0.00   0.00   0.00     0.00   0.00   0.00
     9   6     0.00   0.00   0.00     0.00   0.00   0.00     0.00   0.00   0.00
    10   6     0.00   0.00   0.00     0.00   0.00   0.00     0.00   0.00   0.00
    11   6     0.00   0.00   0.00     0.00   0.00   0.00     0.00   0.00   0.00
    12   6     0.00  -0.02   0.00     0.00   0.01   0.00     0.00  -0.03   0.00
    13   6    -0.02   0.01   0.00     0.02  -0.01   0.00    -0.02   0.01   0.00
    14   6     0.00   0.00   0.00     0.00   0.00   0.00     0.00   0.00   0.00
    15   6     0.02  -0.01   0.00    -0.03   0.02   0.00     0.00   0.00   0.00
    16   6    -0.02  -0.01   0.00     0.03   0.02   0.00     0.00   0.00   0.00
    17   1     0.25   0.14   0.00    -0.35  -0.20   0.00    -0.03  -0.02   0.00
    18   1    -0.25   0.14   0.00     0.35  -0.20   0.00    -0.03   0.02   0.00
    19   1     0.00   0.29   0.00     0.00  -0.17   0.00     0.00  -0.37   0.00
    20   1    -0.25  -0.14   0.00     0.20   0.11   0.00     0.29   0.17   0.00
    21   1     0.00   0.29   0.00     0.00  -0.17   0.00     0.00   0.37   0.00
    22   1     0.25  -0.14   0.00    -0.20   0.11   0.00     0.29  -0.17   0.00
    23   6     0.00   0.02   0.00     0.00   0.01   0.00     0.00  -0.03   0.00
    24   6     0.02  -0.01   0.00     0.02  -0.01   0.00    -0.02   0.01   0.00
    25   6     0.00   0.00   0.00     0.00   0.00   0.00     0.00   0.00   0.00
    26   1     0.00  -0.29   0.00     0.00  -0.17   0.00     0.00   0.37   0.00
    27   1    -0.25   0.14   0.00    -0.20   0.11   0.00     0.29  -0.17   0.00
    28   6    -0.02   0.01   0.00    -0.03   0.02   0.00     0.00   0.00   0.00
    29   6     0.02   0.01   0.00     0.03   0.02   0.00     0.00   0.00   0.00
    30   6     0.00   0.00   0.00     0.00   0.00   0.00     0.00   0.00   0.00
    31   1     0.25  -0.14   0.00     0.35  -0.20   0.00    -0.03   0.02   0.00
    32   1    -0.25  -0.14   0.00    -0.35  -0.20   0.00    -0.03  -0.02   0.00
    33   6     0.00   0.02   0.00     0.00   0.01   0.00     0.00   0.03   0.00
    34   1     0.00  -0.29   0.00     0.00  -0.17   0.00     0.00  -0.37   0.00
    35   6    -0.02  -0.01   0.00    -0.02  -0.01   0.00    -0.02  -0.01   0.00
    36   1     0.25   0.14   0.00     0.20   0.11   0.00     0.29   0.17   0.00
                     94                     95                     96
                     E2G                    E2G                    B1U
 Frequencies --   3172.6660              3172.6714              3173.4944
 Red. masses --      1.0867                 1.0867                 1.0867
 Frc consts  --      6.4450                 6.4450                 6.4480
 IR Inten    --      0.0000                 0.0000                 0.0000
  Atom  AN      X      Y      Z        X      Y      Z        X      Y      Z
     1   6     0.00   0.02   0.00     0.00   0.03   0.00     0.00  -0.02   0.00
     2   6     0.00   0.00   0.00     0.00   0.00   0.00     0.00   0.00   0.00
     3   6     0.00   0.00   0.00     0.00   0.00   0.00     0.00   0.00   0.00
     4   6     0.00   0.00   0.00     0.00   0.00   0.00     0.00   0.00   0.00
     5   6     0.00   0.00   0.00     0.00   0.00   0.00     0.00   0.00   0.00
     6   6    -0.01  -0.01   0.00    -0.03  -0.02   0.00     0.02   0.01   0.00
     7   6     0.00   0.00   0.00     0.00   0.00   0.00     0.00   0.00   0.00
     8   6     0.00   0.00   0.00     0.00   0.00   0.00     0.00   0.00   0.00
     9   6     0.00   0.00   0.00     0.00   0.00   0.00     0.00   0.00   0.00
    10   6     0.00   0.00   0.00     0.00   0.00   0.00     0.00   0.00   0.00
    11   6     0.00   0.00   0.00     0.00   0.00   0.00     0.00   0.00   0.00
    12   6     0.00   0.02   0.00     0.00  -0.03   0.00     0.00  -0.02   0.00
    13   6     0.01  -0.01   0.00    -0.03   0.02   0.00    -0.02   0.01   0.00
    14   6     0.00   0.00   0.00     0.00   0.00   0.00     0.00   0.00   0.00
    15   6     0.03  -0.02   0.00     0.00   0.00   0.00    -0.02   0.01   0.00
    16   6    -0.03  -0.02   0.00     0.00   0.00   0.00     0.02   0.01   0.00
    17   1     0.35   0.20   0.00    -0.03  -0.02   0.00    -0.25  -0.14   0.00
    18   1    -0.35   0.20   0.00    -0.03   0.02   0.00     0.25  -0.14   0.00
    19   1     0.00  -0.24   0.00     0.00  -0.33   0.00     0.00   0.29   0.00
    20   1     0.15   0.09   0.00     0.32   0.19   0.00    -0.25  -0.15   0.00
    21   1     0.00  -0.24   0.00     0.00   0.33   0.00     0.00   0.29   0.00
    22   1    -0.15   0.09   0.00     0.32  -0.19   0.00     0.25  -0.15   0.00
    23   6     0.00  -0.02   0.00     0.00   0.03   0.00     0.00  -0.02   0.00
    24   6    -0.01   0.01   0.00     0.03  -0.02   0.00    -0.02   0.01   0.00
    25   6     0.00   0.00   0.00     0.00   0.00   0.00     0.00   0.00   0.00
    26   1     0.00   0.24   0.00     0.00  -0.33   0.00     0.00   0.29   0.00
    27   1     0.15  -0.09   0.00    -0.32   0.19   0.00     0.25  -0.15   0.00
    28   6    -0.03   0.02   0.00     0.00   0.00   0.00    -0.02   0.01   0.00
    29   6     0.03   0.02   0.00     0.00   0.00   0.00     0.02   0.01   0.00
    30   6     0.00   0.00   0.00     0.00   0.00   0.00     0.00   0.00   0.00
    31   1     0.35  -0.20   0.00     0.03  -0.02   0.00     0.25  -0.14   0.00
    32   1    -0.35  -0.20   0.00     0.03   0.02   0.00    -0.25  -0.14   0.00
    33   6     0.00  -0.02   0.00     0.00  -0.03   0.00     0.00  -0.02   0.00
    34   1     0.00   0.24   0.00     0.00   0.33   0.00     0.00   0.29   0.00
    35   6     0.01   0.01   0.00     0.03   0.02   0.00     0.02   0.01   0.00
    36   1    -0.15  -0.09   0.00    -0.32  -0.19   0.00    -0.25  -0.15   0.00
                     97                     98                     99
                     B2U                    E2G                    E2G
 Frequencies --   3188.5931              3189.7010              3189.7022
 Red. masses --      1.0963                 1.0960                 1.0960
 Frc consts  --      6.5669                 6.5698                 6.5698
 IR Inten    --      0.0000                 0.0000                 0.0000
  Atom  AN      X      Y      Z        X      Y      Z        X      Y      Z
     1   6     0.00   0.03   0.00     0.00  -0.03   0.00     0.00   0.02   0.00
     2   6     0.00   0.00   0.00     0.00   0.00   0.00     0.00   0.00   0.00
     3   6     0.00   0.00   0.00     0.00   0.00   0.00     0.00   0.00   0.00
     4   6     0.00   0.00   0.00     0.00   0.00   0.00     0.00   0.00   0.00
     5   6     0.00   0.00   0.00     0.00   0.00   0.00     0.00   0.00   0.00
     6   6     0.02   0.01   0.00    -0.03  -0.02   0.00     0.01   0.01   0.00
     7   6     0.00   0.00   0.00     0.00   0.00   0.00     0.00   0.00   0.00
     8   6     0.00   0.00   0.00     0.00   0.00   0.00     0.00   0.00   0.00
     9   6     0.00   0.00   0.00     0.00   0.00   0.00     0.00   0.00   0.00
    10   6     0.00   0.00   0.00     0.00   0.00   0.00     0.00   0.00   0.00
    11   6     0.00   0.00   0.00     0.00   0.00   0.00     0.00   0.00   0.00
    12   6     0.00  -0.03   0.00     0.00  -0.03   0.00     0.00  -0.02   0.00
    13   6     0.02  -0.01   0.00     0.03  -0.02   0.00     0.01  -0.01   0.00
    14   6     0.00   0.00   0.00     0.00   0.00   0.00     0.00   0.00   0.00
    15   6    -0.02   0.01   0.00     0.00   0.00   0.00    -0.03   0.02   0.00
    16   6    -0.02  -0.01   0.00     0.00   0.00   0.00    -0.03  -0.02   0.00
    17   1     0.25   0.15   0.00     0.03   0.02   0.00     0.35   0.20   0.00
    18   1     0.25  -0.15   0.00    -0.03   0.02   0.00     0.35  -0.20   0.00
    19   1     0.00  -0.29   0.00     0.00   0.33   0.00     0.00  -0.24   0.00
    20   1    -0.25  -0.14   0.00     0.32   0.18   0.00    -0.15  -0.08   0.00
    21   1     0.00   0.29   0.00     0.00   0.33   0.00     0.00   0.24   0.00
    22   1    -0.25   0.14   0.00    -0.32   0.18   0.00    -0.15   0.08   0.00
    23   6     0.00  -0.03   0.00     0.00   0.03   0.00     0.00   0.02   0.00
    24   6     0.02  -0.01   0.00    -0.03   0.02   0.00    -0.01   0.01   0.00
    25   6     0.00   0.00   0.00     0.00   0.00   0.00     0.00   0.00   0.00
    26   1     0.00   0.29   0.00     0.00  -0.33   0.00     0.00  -0.24   0.00
    27   1    -0.25   0.14   0.00     0.32  -0.18   0.00     0.15  -0.08   0.00
    28   6    -0.02   0.01   0.00     0.00   0.00   0.00     0.03  -0.02   0.00
    29   6    -0.02  -0.01   0.00     0.00   0.00   0.00     0.03   0.02   0.00
    30   6     0.00   0.00   0.00     0.00   0.00   0.00     0.00   0.00   0.00
    31   1     0.25  -0.15   0.00     0.03  -0.02   0.00    -0.35   0.20   0.00
    32   1     0.25   0.15   0.00    -0.03  -0.02   0.00    -0.35  -0.20   0.00
    33   6     0.00   0.03   0.00     0.00   0.03   0.00     0.00  -0.02   0.00
    34   1     0.00  -0.29   0.00     0.00  -0.33   0.00     0.00   0.24   0.00
    35   6     0.02   0.01   0.00     0.03   0.02   0.00    -0.01  -0.01   0.00
    36   1    -0.25  -0.14   0.00    -0.32  -0.18   0.00     0.15   0.08   0.00
                    100                    101                    102
                     E1U                    E1U                    A1G
 Frequencies --   3191.5754              3191.5802              3193.0005
 Red. masses --      1.0955                 1.0955                 1.0952
 Frc consts  --      6.5749                 6.5749                 6.5790
 IR Inten    --    109.2924               109.2974                 0.0000
  Atom  AN      X      Y      Z        X      Y      Z        X      Y      Z
     1   6     0.00  -0.03   0.00     0.00  -0.02   0.00     0.00  -0.03   0.00
     2   6     0.00   0.00   0.00     0.00   0.00   0.00     0.00   0.00   0.00
     3   6     0.00   0.00   0.00     0.00   0.00   0.00     0.00   0.00   0.00
     4   6     0.00   0.00   0.00     0.00   0.00   0.00     0.00   0.00   0.00
     5   6     0.00   0.00   0.00     0.00   0.00   0.00     0.00   0.00   0.00
     6   6    -0.03  -0.01   0.00    -0.02  -0.01   0.00    -0.02  -0.01   0.00
     7   6     0.00   0.00   0.00     0.00   0.00   0.00     0.00   0.00   0.00
     8   6     0.00   0.00   0.00     0.00   0.00   0.00     0.00   0.00   0.00
     9   6     0.00   0.00   0.00     0.00   0.00   0.00     0.00   0.00   0.00
    10   6     0.00   0.00   0.00     0.00   0.00   0.00     0.00   0.00   0.00
    11   6     0.00   0.00   0.00     0.00   0.00   0.00     0.00   0.00   0.00
    12   6     0.00  -0.03   0.00     0.00   0.02   0.00     0.00   0.03   0.00
    13   6     0.03  -0.01   0.00    -0.02   0.01   0.00    -0.02   0.01   0.00
    14   6     0.00   0.00   0.00     0.00   0.00   0.00     0.00   0.00   0.00
    15   6     0.00   0.00   0.00    -0.03   0.02   0.00    -0.02   0.01   0.00
    16   6     0.00   0.00   0.00    -0.03  -0.02   0.00    -0.02  -0.01   0.00
    17   1     0.03   0.02   0.00     0.35   0.20   0.00     0.25   0.14   0.00
    18   1    -0.03   0.02   0.00     0.35  -0.20   0.00     0.25  -0.14   0.00
    19   1     0.00   0.37   0.00     0.00   0.17   0.00     0.00   0.29   0.00
    20   1     0.29   0.17   0.00     0.20   0.12   0.00     0.25   0.14   0.00
    21   1     0.00   0.37   0.00     0.00  -0.17   0.00     0.00  -0.29   0.00
    22   1    -0.29   0.17   0.00     0.20  -0.12   0.00     0.25  -0.14   0.00
    23   6     0.00  -0.03   0.00     0.00   0.02   0.00     0.00  -0.03   0.00
    24   6     0.03  -0.01   0.00    -0.02   0.01   0.00     0.02  -0.01   0.00
    25   6     0.00   0.00   0.00     0.00   0.00   0.00     0.00   0.00   0.00
    26   1     0.00   0.37   0.00     0.00  -0.17   0.00     0.00   0.29   0.00
    27   1    -0.29   0.17   0.00     0.20  -0.12   0.00    -0.25   0.14   0.00
    28   6     0.00   0.00   0.00    -0.03   0.02   0.00     0.02  -0.01   0.00
    29   6     0.00   0.00   0.00    -0.03  -0.02   0.00     0.02   0.01   0.00
    30   6     0.00   0.00   0.00     0.00   0.00   0.00     0.00   0.00   0.00
    31   1    -0.03   0.02   0.00     0.35  -0.20   0.00    -0.25   0.14   0.00
    32   1     0.03   0.02   0.00     0.35   0.20   0.00    -0.25  -0.14   0.00
    33   6     0.00  -0.03   0.00     0.00  -0.02   0.00     0.00   0.03   0.00
    34   1     0.00   0.37   0.00     0.00   0.17   0.00     0.00  -0.29   0.00
    35   6    -0.03  -0.01   0.00    -0.02  -0.01   0.00     0.02   0.01   0.00
    36   1     0.29   0.17   0.00     0.20   0.12   0.00    -0.25  -0.14   0.00

 -------------------
 - Thermochemistry -
 -------------------
 Temperature   298.150 Kelvin.  Pressure   1.00000 Atm.
 Atom     1 has atomic number  6 and mass  12.00000
 Atom     2 has atomic number  6 and mass  12.00000
 Atom     3 has atomic number  6 and mass  12.00000
 Atom     4 has atomic number  6 and mass  12.00000
 Atom     5 has atomic number  6 and mass  12.00000
 Atom     6 has atomic number  6 and mass  12.00000
 Atom     7 has atomic number  6 and mass  12.00000
 Atom     8 has atomic number  6 and mass  12.00000
 Atom     9 has atomic number  6 and mass  12.00000
 Atom    10 has atomic number  6 and mass  12.00000
 Atom    11 has atomic number  6 and mass  12.00000
 Atom    12 has atomic number  6 and mass  12.00000
 Atom    13 has atomic number  6 and mass  12.00000
 Atom    14 has atomic number  6 and mass  12.00000
 Atom    15 has atomic number  6 and mass  12.00000
 Atom    16 has atomic number  6 and mass  12.00000
 Atom    17 has atomic number  1 and mass   1.00783
 Atom    18 has atomic number  1 and mass   1.00783
 Atom    19 has atomic number  1 and mass   1.00783
 Atom    20 has atomic number  1 and mass   1.00783
 Atom    21 has atomic number  1 and mass   1.00783
 Atom    22 has atomic number  1 and mass   1.00783
 Atom    23 has atomic number  6 and mass  12.00000
 Atom    24 has atomic number  6 and mass  12.00000
 Atom    25 has atomic number  6 and mass  12.00000
 Atom    26 has atomic number  1 and mass   1.00783
 Atom    27 has atomic number  1 and mass   1.00783
 Atom    28 has atomic number  6 and mass  12.00000
 Atom    29 has atomic number  6 and mass  12.00000
 Atom    30 has atomic number  6 and mass  12.00000
 Atom    31 has atomic number  1 and mass   1.00783
 Atom    32 has atomic number  1 and mass   1.00783
 Atom    33 has atomic number  6 and mass  12.00000
 Atom    34 has atomic number  1 and mass   1.00783
 Atom    35 has atomic number  6 and mass  12.00000
 Atom    36 has atomic number  1 and mass   1.00783
 Molecular mass:   300.09390 amu.
 Principal axes and moments of inertia in atomic units:
                           1         2         3
     Eigenvalues --  5412.050135412.05013**********
           X            0.92639   0.37656   0.00000
           Y           -0.37656   0.92639   0.00000
           Z            0.00000   0.00000   1.00000
 This molecule is an oblate symmetric top.
 Rotational symmetry number 12.
 Warning -- assumption of classical behavior for rotation
           may cause significant error
 Rotational temperatures (Kelvin)      0.01600     0.01600     0.00800
 Rotational constants (GHZ):           0.33347     0.33347     0.16673
 Zero-point vibrational energy     735500.4 (Joules/Mol)
                                  175.78882 (Kcal/Mol)
 Warning -- explicit consideration of  24 degrees of freedom as
           vibrations may cause significant error
 Vibrational temperatures:    129.10   129.18   185.23   240.16   329.95
          (Kelvin)            433.89   434.09   438.60   438.60   531.96
                              532.05   557.50   557.58   658.28   658.40
                              691.03   702.31   722.05   722.08   760.77
                              801.83   802.25   815.90   816.86   918.44
                              924.88   967.94   968.16   985.76   994.62
                              994.68  1114.31  1114.48  1121.35  1129.21
                             1129.26  1141.79  1179.50  1179.55  1188.77
                             1188.81  1233.25  1233.26  1262.53  1348.04
                             1373.67  1384.05  1384.06  1399.84  1399.84
                             1409.75  1457.67  1457.67  1524.97  1688.99
                             1689.48  1689.50  1702.57  1722.74  1722.77
                             1760.42  1794.42  1794.47  1811.69  1811.74
                             1813.84  1815.36  1936.15  1936.20  1996.73
                             1997.24  2065.26  2065.32  2069.69  2069.84
                             2097.32  2125.60  2125.66  2147.36  2147.37
                             2206.64  2224.01  2224.01  2280.81  2290.90
                             2378.29  2397.66  2397.67  2398.88  2398.93
                             4561.02  4562.31  4562.32  4564.75  4564.76
                             4565.94  4587.67  4589.26  4589.26  4591.96
                             4591.97  4594.01
 
 Zero-point correction=                           0.280137 (Hartree/Particle)
 Thermal correction to Energy=                    0.294214
 Thermal correction to Enthalpy=                  0.295158
 Thermal correction to Gibbs Free Energy=         0.242753
 Sum of electronic and zero-point Energies=           -921.671348
 Sum of electronic and thermal Energies=              -921.657272
 Sum of electronic and thermal Enthalpies=            -921.656328
 Sum of electronic and thermal Free Energies=         -921.708732
 
                     E (Thermal)             CV                S
                      KCal/Mol        Cal/Mol-Kelvin    Cal/Mol-Kelvin
 Total                  184.622             64.257            110.295
 Electronic               0.000              0.000              0.000
 Translational            0.889              2.981             42.994
 Rotational               0.889              2.981             29.178
 Vibrational            182.844             58.296             38.123
 Vibration     1          0.602              1.956              3.666
 Vibration     2          0.602              1.956              3.665
 Vibration     3          0.611              1.925              2.965
 Vibration     4          0.624              1.883              2.470
 Vibration     5          0.652              1.796              1.884
 Vibration     6          0.694              1.671              1.408
 Vibration     7          0.694              1.670              1.407
 Vibration     8          0.696              1.665              1.390
 Vibration     9          0.696              1.665              1.390
 Vibration    10          0.742              1.534              1.081
 Vibration    11          0.742              1.534              1.081
 Vibration    12          0.756              1.497              1.010
 Vibration    13          0.756              1.497              1.010
 Vibration    14          0.816              1.344              0.773
 Vibration    15          0.816              1.344              0.773
 Vibration    16          0.837              1.294              0.709
 Vibration    17          0.844              1.276              0.688
 Vibration    18          0.857              1.246              0.654
 Vibration    19          0.857              1.246              0.653
 Vibration    20          0.884              1.186              0.590
 Vibration    21          0.913              1.124              0.529
 Vibration    22          0.913              1.123              0.529
 Vibration    23          0.923              1.102              0.510
 Vibration    24          0.924              1.101              0.509
                       Q            Log10(Q)             Ln(Q)
 Total Bot       0.219542-111       -111.658483       -257.103159
 Total V=0       0.156841D+18         17.195460         39.594009
 Vib (Bot)       0.202280-125       -125.694047       -289.421239
 Vib (Bot)    1  0.229151D+01          0.360122          0.829210
 Vib (Bot)    2  0.229010D+01          0.359855          0.828596
 Vib (Bot)    3  0.158403D+01          0.199764          0.459974
 Vib (Bot)    4  0.120854D+01          0.082261          0.189413
 Vib (Bot)    5  0.859119D+00         -0.065947         -0.151848
 Vib (Bot)    6  0.630063D+00         -0.200616         -0.461936
 Vib (Bot)    7  0.629731D+00         -0.200845         -0.462463
 Vib (Bot)    8  0.622143D+00         -0.206110         -0.474586
 Vib (Bot)    9  0.622136D+00         -0.206114         -0.474596
 Vib (Bot)   10  0.492503D+00         -0.307591         -0.708255
 Vib (Bot)   11  0.492396D+00         -0.307686         -0.708472
 Vib (Bot)   12  0.464159D+00         -0.333334         -0.767529
 Vib (Bot)   13  0.464073D+00         -0.333414         -0.767713
 Vib (Bot)   14  0.372513D+00         -0.428859         -0.987484
 Vib (Bot)   15  0.372419D+00         -0.428968         -0.987736
 Vib (Bot)   16  0.348135D+00         -0.458252         -1.055165
 Vib (Bot)   17  0.340229D+00         -0.468229         -1.078138
 Vib (Bot)   18  0.326955D+00         -0.485512         -1.117934
 Vib (Bot)   19  0.326934D+00         -0.485540         -1.117997
 Vib (Bot)   20  0.302808D+00         -0.518832         -1.194655
 Vib (Bot)   21  0.279617D+00         -0.553436         -1.274334
 Vib (Bot)   22  0.279394D+00         -0.553783         -1.275133
 Vib (Bot)   23  0.272184D+00         -0.565137         -1.301276
 Vib (Bot)   24  0.271686D+00         -0.565932         -1.303106
 Vib (V=0)       0.144509D+04          3.159896          7.275929
 Vib (V=0)    1  0.284542D+01          0.454147          1.045712
 Vib (V=0)    2  0.284405D+01          0.453937          1.045228
 Vib (V=0)    3  0.216107D+01          0.334669          0.770605
 Vib (V=0)    4  0.180789D+01          0.257171          0.592159
 Vib (V=0)    5  0.149402D+01          0.174358          0.401474
 Vib (V=0)    6  0.130435D+01          0.115394          0.265705
 Vib (V=0)    7  0.130409D+01          0.115308          0.265506
 Vib (V=0)    8  0.129816D+01          0.113329          0.260949
 Vib (V=0)    9  0.129816D+01          0.113327          0.260945
 Vib (V=0)   10  0.120183D+01          0.079841          0.183842
 Vib (V=0)   11  0.120175D+01          0.079814          0.183779
 Vib (V=0)   12  0.118223D+01          0.072703          0.167406
 Vib (V=0)   13  0.118218D+01          0.072682          0.167357
 Vib (V=0)   14  0.112351D+01          0.050577          0.116458
 Vib (V=0)   15  0.112345D+01          0.050556          0.116408
 Vib (V=0)   16  0.110926D+01          0.045033          0.103693
 Vib (V=0)   17  0.110478D+01          0.043275          0.099644
 Vib (V=0)   18  0.109741D+01          0.040369          0.092953
 Vib (V=0)   19  0.109740D+01          0.040365          0.092943
 Vib (V=0)   20  0.108455D+01          0.035248          0.081161
 Vib (V=0)   21  0.107287D+01          0.030549          0.070342
 Vib (V=0)   22  0.107277D+01          0.030505          0.070240
 Vib (V=0)   23  0.106928D+01          0.029093          0.066989
 Vib (V=0)   24  0.106905D+01          0.028996          0.066767
 Electronic      0.100000D+01          0.000000          0.000000
 Translational   0.204334D+09          8.310341         19.135267
 Rotational      0.531157D+06          5.725223         13.182813
 ***** Axes restored to original set *****
 -------------------------------------------------------------------
 Center     Atomic                   Forces (Hartrees/Bohr)
 Number     Number              X              Y              Z
 -------------------------------------------------------------------
      1        6          -0.000129121   -0.000034343    0.000000000
      2        6           0.000000000    0.000034202    0.000000000
      3        6           0.000000000   -0.000398036    0.000000000
      4        6          -0.000182541    0.000240886    0.000000000
      5        6          -0.000130845   -0.000171924    0.000000000
      6        6           0.000037749   -0.000015437    0.000000000
      7        6           0.000182541    0.000240886    0.000000000
      8        6          -0.000182541   -0.000240886    0.000000000
      9        6           0.000000000    0.000398036    0.000000000
     10        6           0.000182541   -0.000240886    0.000000000
     11        6           0.000000000   -0.000034202    0.000000000
     12        6          -0.000129121    0.000034343    0.000000000
     13        6           0.000037749    0.000015437    0.000000000
     14        6          -0.000130845    0.000171924    0.000000000
     15        6          -0.000058328   -0.000054601    0.000000000
     16        6          -0.000058328    0.000054601    0.000000000
     17        1          -0.000038128    0.000020360    0.000000000
     18        1          -0.000038128   -0.000020360    0.000000000
     19        1          -0.000045853   -0.000019164    0.000000000
     20        1           0.000003725   -0.000048119    0.000000000
     21        1          -0.000045853    0.000019164    0.000000000
     22        1           0.000003725    0.000048119    0.000000000
     23        6           0.000129121   -0.000034343    0.000000000
     24        6          -0.000037749   -0.000015437    0.000000000
     25        6           0.000130845   -0.000171924    0.000000000
     26        1           0.000045853   -0.000019164    0.000000000
     27        1          -0.000003725   -0.000048119    0.000000000
     28        6           0.000058328    0.000054601    0.000000000
     29        6           0.000058328   -0.000054601    0.000000000
     30        6           0.000130845    0.000171924    0.000000000
     31        1           0.000038128    0.000020360    0.000000000
     32        1           0.000038128   -0.000020360    0.000000000
     33        6           0.000129121    0.000034343    0.000000000
     34        1           0.000045853    0.000019164    0.000000000
     35        6          -0.000037749    0.000015437    0.000000000
     36        1          -0.000003725    0.000048119    0.000000000
 -------------------------------------------------------------------
 Cartesian Forces:  Max     0.000398036 RMS     0.000096301
 FormGI is forming the generalized inverse of G from B-inverse, IUseBI=4.
 GSVD:  received Info=                   1 from GESDD.
 Leave Link  716 at Wed Apr 20 15:12:48 2022, MaxMem=  2621440000 cpu:         2.7
 (Enter /mnt/opt/groups/app-gaussian//g09/l103.exe)

 GradGradGradGradGradGradGradGradGradGradGradGradGradGradGradGradGradGrad
 Berny optimization.
 Red2BG is reusing G-inverse.
 Internal  Forces:  Max     0.000398457 RMS     0.000074477
 Search for a local minimum.
 Step number   1 out of a maximum of    2
 All quantities printed in internal units (Hartrees-Bohrs-Radians)
 Second derivative matrix not updated -- analytic derivatives used.
 ITU=  0
     Eigenvalues ---    0.01358   0.01358   0.01449   0.01449   0.01595
     Eigenvalues ---    0.01606   0.01607   0.01690   0.01794   0.01794
     Eigenvalues ---    0.01884   0.01981   0.01982   0.02020   0.02021
     Eigenvalues ---    0.02054   0.02054   0.02124   0.02125   0.02154
     Eigenvalues ---    0.02228   0.02283   0.02283   0.02390   0.02412
     Eigenvalues ---    0.02412   0.02448   0.02452   0.02522   0.02523
     Eigenvalues ---    0.02529   0.02558   0.02558   0.11502   0.11660
     Eigenvalues ---    0.11661   0.11860   0.11861   0.12168   0.12267
     Eigenvalues ---    0.12516   0.12517   0.12651   0.12651   0.12700
     Eigenvalues ---    0.17586   0.17687   0.17690   0.18984   0.18984
     Eigenvalues ---    0.19079   0.19162   0.19345   0.19802   0.19803
     Eigenvalues ---    0.19825   0.19826   0.20288   0.20924   0.20924
     Eigenvalues ---    0.23643   0.25346   0.26447   0.26449   0.27195
     Eigenvalues ---    0.27197   0.29490   0.29494   0.31492   0.32462
     Eigenvalues ---    0.34142   0.35401   0.35402   0.35563   0.35761
     Eigenvalues ---    0.35762   0.35771   0.35816   0.35817   0.35901
     Eigenvalues ---    0.35901   0.35983   0.36078   0.36825   0.36829
     Eigenvalues ---    0.37190   0.39291   0.39293   0.39523   0.39525
     Eigenvalues ---    0.42427   0.42430   0.43947   0.43947   0.44037
     Eigenvalues ---    0.44991   0.49775   0.50702   0.50760   0.50760
     Eigenvalues ---    0.50820   0.50821
 Angle between quadratic step and forces=  24.12 degrees.
 Linear search not attempted -- first point.
 Iteration  1 RMS(Cart)=  0.00047211 RMS(Int)=  0.00000005
 Iteration  2 RMS(Cart)=  0.00000006 RMS(Int)=  0.00000000
 ITry= 1 IFail=0 DXMaxC= 1.58D-03 DCOld= 1.00D+10 DXMaxT= 3.00D-01 DXLimC= 3.00D+00 Rises=F
 ClnCor:  largest displacement from symmetrization is 5.13D-04 for atom    25.
 Variable       Old X    -DE/DX   Delta X   Delta X   Delta X     New X
                                 (Linear)    (Quad)   (Total)
    R1        2.69101  -0.00020   0.00000  -0.00041  -0.00041   2.69060
    R2        2.59292  -0.00004   0.00000   0.00003   0.00036   2.59328
    R3        2.05373  -0.00002   0.00000  -0.00005  -0.00045   2.05327
    R4        2.68606  -0.00003   0.00000   0.00003   0.00003   2.68609
    R5        2.69101  -0.00020   0.00000  -0.00041  -0.00041   2.69060
    R6        2.69749  -0.00040   0.00000  -0.00108  -0.00079   2.69671
    R7        2.69749  -0.00040   0.00000  -0.00108  -0.00079   2.69671
    R8        2.68606  -0.00019   0.00000  -0.00053   0.00003   2.68609
    R9        2.69749  -0.00009   0.00000  -0.00008  -0.00079   2.69671
   R10        2.69101  -0.00008   0.00000  -0.00009  -0.00041   2.69060
   R11        2.69101  -0.00015   0.00000  -0.00024  -0.00041   2.69060
   R12        2.05373  -0.00002   0.00000  -0.00007  -0.00045   2.05327
   R13        2.69749  -0.00009   0.00000  -0.00008  -0.00079   2.69671
   R14        2.68606  -0.00019   0.00000  -0.00053   0.00003   2.68609
   R15        2.69749  -0.00040   0.00000  -0.00108  -0.00079   2.69671
   R16        2.68606  -0.00019   0.00000  -0.00053   0.00003   2.68609
   R17        2.69749  -0.00040   0.00000  -0.00108  -0.00079   2.69671
   R18        2.68606  -0.00003   0.00000   0.00003   0.00003   2.68609
   R19        2.68606  -0.00019   0.00000  -0.00053   0.00003   2.68609
   R20        2.69101  -0.00020   0.00000  -0.00041  -0.00041   2.69060
   R21        2.69101  -0.00020   0.00000  -0.00041  -0.00041   2.69060
   R22        2.59292  -0.00004   0.00000   0.00003   0.00036   2.59328
   R23        2.05373  -0.00002   0.00000  -0.00005  -0.00045   2.05327
   R24        2.69101  -0.00008   0.00000  -0.00009  -0.00041   2.69060
   R25        2.05373  -0.00002   0.00000  -0.00007  -0.00045   2.05327
   R26        2.69101  -0.00015   0.00000  -0.00024  -0.00041   2.69060
   R27        2.59292  -0.00006   0.00000  -0.00008   0.00036   2.59328
   R28        2.05373  -0.00002   0.00000  -0.00007  -0.00045   2.05327
   R29        2.05373  -0.00002   0.00000  -0.00007  -0.00045   2.05327
   R30        2.59292  -0.00004   0.00000   0.00003   0.00036   2.59328
   R31        2.05373  -0.00002   0.00000  -0.00005  -0.00045   2.05327
   R32        2.69101  -0.00008   0.00000  -0.00009  -0.00041   2.69060
   R33        2.05373  -0.00002   0.00000  -0.00007  -0.00045   2.05327
   R34        2.69101  -0.00015   0.00000  -0.00024  -0.00041   2.69060
   R35        2.59292  -0.00006   0.00000  -0.00008   0.00036   2.59328
   R36        2.05373  -0.00002   0.00000  -0.00007  -0.00045   2.05327
   R37        2.69101  -0.00015   0.00000  -0.00024  -0.00041   2.69060
   R38        2.05373  -0.00002   0.00000  -0.00007  -0.00045   2.05327
   R39        2.69101  -0.00008   0.00000  -0.00009  -0.00041   2.69060
   R40        2.05373  -0.00002   0.00000  -0.00005  -0.00045   2.05327
   R41        2.59292  -0.00004   0.00000   0.00003   0.00036   2.59328
   R42        2.05373  -0.00002   0.00000  -0.00007  -0.00045   2.05327
    A1        2.11590  -0.00006   0.00000  -0.00015  -0.00015   2.11576
    A2        2.07032  -0.00002   0.00000  -0.00028  -0.00023   2.07009
    A3        2.09696   0.00008   0.00000   0.00043   0.00038   2.09734
    A4        2.07289   0.00005   0.00000   0.00015   0.00015   2.07304
    A5        2.13741  -0.00010   0.00000  -0.00030  -0.00030   2.13712
    A6        2.07289   0.00005   0.00000   0.00015   0.00015   2.07304
    A7        2.09440  -0.00001   0.00000  -0.00009   0.00000   2.09440
    A8        2.09440  -0.00001   0.00000  -0.00009   0.00000   2.09440
    A9        2.09440   0.00001   0.00000   0.00018   0.00000   2.09440
   A10        2.09440   0.00003   0.00000   0.00019   0.00000   2.09440
   A11        2.09440  -0.00001   0.00000  -0.00009   0.00000   2.09440
   A12        2.09440  -0.00002   0.00000  -0.00010   0.00000   2.09440
   A13        2.07289   0.00005   0.00000   0.00013   0.00015   2.07304
   A14        2.07289   0.00006   0.00000   0.00027   0.00015   2.07304
   A15        2.13741  -0.00011   0.00000  -0.00039  -0.00030   2.13712
   A16        2.11590  -0.00006   0.00000  -0.00023  -0.00015   2.11576
   A17        2.09696   0.00007   0.00000   0.00048   0.00038   2.09734
   A18        2.07032  -0.00001   0.00000  -0.00025  -0.00023   2.07009
   A19        2.09440  -0.00001   0.00000  -0.00009   0.00000   2.09440
   A20        2.09440   0.00003   0.00000   0.00019   0.00000   2.09440
   A21        2.09440  -0.00002   0.00000  -0.00010   0.00000   2.09440
   A22        2.09440  -0.00001   0.00000  -0.00009   0.00000   2.09440
   A23        2.09440  -0.00002   0.00000  -0.00010   0.00000   2.09440
   A24        2.09440   0.00003   0.00000   0.00019   0.00000   2.09440
   A25        2.09440   0.00001   0.00000   0.00018   0.00000   2.09440
   A26        2.09440  -0.00001   0.00000  -0.00009   0.00000   2.09440
   A27        2.09440  -0.00001   0.00000  -0.00009   0.00000   2.09440
   A28        2.09440  -0.00001   0.00000  -0.00009   0.00000   2.09440
   A29        2.09440  -0.00002   0.00000  -0.00010   0.00000   2.09440
   A30        2.09440   0.00003   0.00000   0.00019   0.00000   2.09440
   A31        2.07289   0.00005   0.00000   0.00015   0.00015   2.07304
   A32        2.07289   0.00005   0.00000   0.00015   0.00015   2.07304
   A33        2.13741  -0.00010   0.00000  -0.00030  -0.00030   2.13712
   A34        2.11590  -0.00006   0.00000  -0.00015  -0.00015   2.11576
   A35        2.07032  -0.00002   0.00000  -0.00028  -0.00023   2.07009
   A36        2.09696   0.00008   0.00000   0.00043   0.00038   2.09734
   A37        2.11590  -0.00006   0.00000  -0.00023  -0.00015   2.11576
   A38        2.09696   0.00007   0.00000   0.00048   0.00038   2.09734
   A39        2.07032  -0.00001   0.00000  -0.00025  -0.00023   2.07009
   A40        2.07289   0.00005   0.00000   0.00013   0.00015   2.07304
   A41        2.07289   0.00006   0.00000   0.00027   0.00015   2.07304
   A42        2.13741  -0.00011   0.00000  -0.00039  -0.00030   2.13712
   A43        2.11590  -0.00004   0.00000  -0.00016  -0.00015   2.11576
   A44        2.07032  -0.00002   0.00000  -0.00023  -0.00023   2.07009
   A45        2.09696   0.00006   0.00000   0.00039   0.00038   2.09734
   A46        2.11590  -0.00004   0.00000  -0.00016  -0.00015   2.11576
   A47        2.07032  -0.00002   0.00000  -0.00023  -0.00023   2.07009
   A48        2.09696   0.00006   0.00000   0.00039   0.00038   2.09734
   A49        2.11590  -0.00006   0.00000  -0.00015  -0.00015   2.11576
   A50        2.07032  -0.00002   0.00000  -0.00028  -0.00023   2.07009
   A51        2.09696   0.00008   0.00000   0.00043   0.00038   2.09734
   A52        2.11590  -0.00006   0.00000  -0.00023  -0.00015   2.11576
   A53        2.09696   0.00007   0.00000   0.00048   0.00038   2.09734
   A54        2.07032  -0.00001   0.00000  -0.00025  -0.00023   2.07009
   A55        2.07289   0.00005   0.00000   0.00013   0.00015   2.07304
   A56        2.07289   0.00006   0.00000   0.00027   0.00015   2.07304
   A57        2.13741  -0.00011   0.00000  -0.00039  -0.00030   2.13712
   A58        2.11590  -0.00004   0.00000  -0.00016  -0.00015   2.11576
   A59        2.07032  -0.00002   0.00000  -0.00023  -0.00023   2.07009
   A60        2.09696   0.00006   0.00000   0.00039   0.00038   2.09734
   A61        2.11590  -0.00004   0.00000  -0.00016  -0.00015   2.11576
   A62        2.09696   0.00006   0.00000   0.00039   0.00038   2.09734
   A63        2.07032  -0.00002   0.00000  -0.00023  -0.00023   2.07009
   A64        2.07289   0.00006   0.00000   0.00027   0.00015   2.07304
   A65        2.07289   0.00005   0.00000   0.00013   0.00015   2.07304
   A66        2.13741  -0.00011   0.00000  -0.00039  -0.00030   2.13712
   A67        2.07032  -0.00002   0.00000  -0.00028  -0.00023   2.07009
   A68        2.11590  -0.00006   0.00000  -0.00015  -0.00015   2.11576
   A69        2.09696   0.00008   0.00000   0.00043   0.00038   2.09734
   A70        2.11590  -0.00006   0.00000  -0.00023  -0.00015   2.11576
   A71        2.07032  -0.00001   0.00000  -0.00025  -0.00023   2.07009
   A72        2.09696   0.00007   0.00000   0.00048   0.00038   2.09734
    D1        0.00000   0.00000   0.00000   0.00000   0.00000   0.00000
    D2        3.14159   0.00000   0.00000   0.00000   0.00000   3.14159
    D3        3.14159   0.00000   0.00000   0.00000   0.00000   3.14159
    D4        0.00000   0.00000   0.00000   0.00000   0.00000   0.00000
    D5        0.00000   0.00000   0.00000   0.00000   0.00000   0.00000
    D6        3.14159   0.00000   0.00000   0.00000   0.00000   3.14159
    D7        3.14159   0.00000   0.00000   0.00000   0.00000   3.14159
    D8        0.00000   0.00000   0.00000   0.00000   0.00000   0.00000
    D9        0.00000   0.00000   0.00000   0.00000   0.00000   0.00000
   D10        3.14159   0.00000   0.00000   0.00000   0.00000   3.14159
   D11        3.14159   0.00000   0.00000   0.00000   0.00000   3.14159
   D12        0.00000   0.00000   0.00000   0.00000   0.00000   0.00000
   D13        3.14159   0.00000   0.00000   0.00000   0.00000   3.14159
   D14        0.00000   0.00000   0.00000   0.00000   0.00000   0.00000
   D15        0.00000   0.00000   0.00000   0.00000   0.00000   0.00000
   D16        3.14159   0.00000   0.00000   0.00000   0.00000   3.14159
   D17        0.00000   0.00000   0.00000   0.00000   0.00000   0.00000
   D18        3.14159   0.00000   0.00000   0.00000   0.00000   3.14159
   D19        3.14159   0.00000   0.00000   0.00000   0.00000   3.14159
   D20        0.00000   0.00000   0.00000   0.00000   0.00000   0.00000
   D21        3.14159   0.00000   0.00000   0.00000   0.00000   3.14159
   D22        0.00000   0.00000   0.00000   0.00000   0.00000   0.00000
   D23        0.00000   0.00000   0.00000   0.00000   0.00000   0.00000
   D24        3.14159   0.00000   0.00000   0.00000   0.00000   3.14159
   D25        0.00000   0.00000   0.00000   0.00000   0.00000   0.00000
   D26        3.14159   0.00000   0.00000   0.00000   0.00000   3.14159
   D27        3.14159   0.00000   0.00000   0.00000   0.00000   3.14159
   D28        0.00000   0.00000   0.00000   0.00000   0.00000   0.00000
   D29        0.00000   0.00000   0.00000   0.00000   0.00000   0.00000
   D30        3.14159   0.00000   0.00000   0.00000   0.00000   3.14159
   D31        3.14159   0.00000   0.00000   0.00000   0.00000   3.14159
   D32        0.00000   0.00000   0.00000   0.00000   0.00000   0.00000
   D33        0.00000   0.00000   0.00000   0.00000   0.00000   0.00000
   D34        3.14159   0.00000   0.00000   0.00000   0.00000   3.14159
   D35        3.14159   0.00000   0.00000   0.00000   0.00000   3.14159
   D36        0.00000   0.00000   0.00000   0.00000   0.00000   0.00000
   D37        0.00000   0.00000   0.00000   0.00000   0.00000   0.00000
   D38        3.14159   0.00000   0.00000   0.00000   0.00000   3.14159
   D39        3.14159   0.00000   0.00000   0.00000   0.00000   3.14159
   D40        0.00000   0.00000   0.00000   0.00000   0.00000   0.00000
   D41        0.00000   0.00000   0.00000   0.00000   0.00000   0.00000
   D42        3.14159   0.00000   0.00000   0.00000   0.00000   3.14159
   D43        3.14159   0.00000   0.00000   0.00000   0.00000   3.14159
   D44        0.00000   0.00000   0.00000   0.00000   0.00000   0.00000
   D45        0.00000   0.00000   0.00000   0.00000   0.00000   0.00000
   D46        3.14159   0.00000   0.00000   0.00000   0.00000   3.14159
   D47        3.14159   0.00000   0.00000   0.00000   0.00000   3.14159
   D48        0.00000   0.00000   0.00000   0.00000   0.00000   0.00000
   D49        0.00000   0.00000   0.00000   0.00000   0.00000   0.00000
   D50        3.14159   0.00000   0.00000   0.00000   0.00000   3.14159
   D51        3.14159   0.00000   0.00000   0.00000   0.00000   3.14159
   D52        0.00000   0.00000   0.00000   0.00000   0.00000   0.00000
   D53        3.14159   0.00000   0.00000   0.00000   0.00000   3.14159
   D54        0.00000   0.00000   0.00000   0.00000   0.00000   0.00000
   D55        0.00000   0.00000   0.00000   0.00000   0.00000   0.00000
   D56        3.14159   0.00000   0.00000   0.00000   0.00000   3.14159
   D57        0.00000   0.00000   0.00000   0.00000   0.00000   0.00000
   D58        3.14159   0.00000   0.00000   0.00000   0.00000   3.14159
   D59        3.14159   0.00000   0.00000   0.00000   0.00000   3.14159
   D60        0.00000   0.00000   0.00000   0.00000   0.00000   0.00000
   D61        0.00000   0.00000   0.00000   0.00000   0.00000   0.00000
   D62        3.14159   0.00000   0.00000   0.00000   0.00000   3.14159
   D63        3.14159   0.00000   0.00000   0.00000   0.00000   3.14159
   D64        0.00000   0.00000   0.00000   0.00000   0.00000   0.00000
   D65        0.00000   0.00000   0.00000   0.00000   0.00000   0.00000
   D66        3.14159   0.00000   0.00000   0.00000   0.00000   3.14159
   D67        3.14159   0.00000   0.00000   0.00000   0.00000   3.14159
   D68        0.00000   0.00000   0.00000   0.00000   0.00000   0.00000
   D69        0.00000   0.00000   0.00000   0.00000   0.00000   0.00000
   D70        3.14159   0.00000   0.00000   0.00000   0.00000   3.14159
   D71        3.14159   0.00000   0.00000   0.00000   0.00000   3.14159
   D72        0.00000   0.00000   0.00000   0.00000   0.00000   0.00000
   D73        3.14159   0.00000   0.00000   0.00000   0.00000   3.14159
   D74        0.00000   0.00000   0.00000   0.00000   0.00000   0.00000
   D75        0.00000   0.00000   0.00000   0.00000   0.00000   0.00000
   D76        3.14159   0.00000   0.00000   0.00000   0.00000   3.14159
   D77        0.00000   0.00000   0.00000   0.00000   0.00000   0.00000
   D78        3.14159   0.00000   0.00000   0.00000   0.00000   3.14159
   D79        3.14159   0.00000   0.00000   0.00000   0.00000   3.14159
   D80        0.00000   0.00000   0.00000   0.00000   0.00000   0.00000
   D81        0.00000   0.00000   0.00000   0.00000   0.00000   0.00000
   D82        3.14159   0.00000   0.00000   0.00000   0.00000   3.14159
   D83        3.14159   0.00000   0.00000   0.00000   0.00000   3.14159
   D84        0.00000   0.00000   0.00000   0.00000   0.00000   0.00000
   D85        0.00000   0.00000   0.00000   0.00000   0.00000   0.00000
   D86        3.14159   0.00000   0.00000   0.00000   0.00000   3.14159
   D87        3.14159   0.00000   0.00000   0.00000   0.00000   3.14159
   D88        0.00000   0.00000   0.00000   0.00000   0.00000   0.00000
   D89        0.00000   0.00000   0.00000   0.00000   0.00000   0.00000
   D90        3.14159   0.00000   0.00000   0.00000   0.00000   3.14159
   D91        3.14159   0.00000   0.00000   0.00000   0.00000   3.14159
   D92        0.00000   0.00000   0.00000   0.00000   0.00000   0.00000
   D93        0.00000   0.00000   0.00000   0.00000   0.00000   0.00000
   D94        3.14159   0.00000   0.00000   0.00000   0.00000   3.14159
   D95        3.14159   0.00000   0.00000   0.00000   0.00000   3.14159
   D96        0.00000   0.00000   0.00000   0.00000   0.00000   0.00000
   D97        0.00000   0.00000   0.00000   0.00000   0.00000   0.00000
   D98        3.14159   0.00000   0.00000   0.00000   0.00000   3.14159
   D99        3.14159   0.00000   0.00000   0.00000   0.00000   3.14159
   D100       0.00000   0.00000   0.00000   0.00000   0.00000   0.00000
   D101       0.00000   0.00000   0.00000   0.00000   0.00000   0.00000
   D102       3.14159   0.00000   0.00000   0.00000   0.00000   3.14159
   D103       3.14159   0.00000   0.00000   0.00000   0.00000   3.14159
   D104       0.00000   0.00000   0.00000   0.00000   0.00000   0.00000
   D105       0.00000   0.00000   0.00000   0.00000   0.00000   0.00000
   D106       3.14159   0.00000   0.00000   0.00000   0.00000   3.14159
   D107       3.14159   0.00000   0.00000   0.00000   0.00000   3.14159
   D108       0.00000   0.00000   0.00000   0.00000   0.00000   0.00000
   D109       0.00000   0.00000   0.00000   0.00000   0.00000   0.00000
   D110       3.14159   0.00000   0.00000   0.00000   0.00000   3.14159
   D111       3.14159   0.00000   0.00000   0.00000   0.00000   3.14159
   D112       0.00000   0.00000   0.00000   0.00000   0.00000   0.00000
   D113       0.00000   0.00000   0.00000   0.00000   0.00000   0.00000
   D114       3.14159   0.00000   0.00000   0.00000   0.00000   3.14159
   D115       3.14159   0.00000   0.00000   0.00000   0.00000   3.14159
   D116       0.00000   0.00000   0.00000   0.00000   0.00000   0.00000
   D117       0.00000   0.00000   0.00000   0.00000   0.00000   0.00000
   D118       3.14159   0.00000   0.00000   0.00000   0.00000   3.14159
   D119       3.14159   0.00000   0.00000   0.00000   0.00000   3.14159
   D120       0.00000   0.00000   0.00000   0.00000   0.00000   0.00000
         Item               Value     Threshold  Converged?
 Maximum Force            0.000398     0.000450     YES
 RMS     Force            0.000074     0.000300     YES
 Maximum Displacement     0.001680     0.001800     YES
 RMS     Displacement     0.000461     0.001200     YES
 Predicted change in Energy=-7.907718D-07
 Optimization completed.
    -- Stationary point found.
                           ----------------------------
                           !   Optimized Parameters   !
                           ! (Angstroms and Degrees)  !
 --------------------------                            --------------------------
 ! Name  Definition              Value          Derivative Info.                !
 --------------------------------------------------------------------------------
 ! R1    R(1,2)                  1.424          -DE/DX =   -0.0002              !
 ! R2    R(1,6)                  1.3721         -DE/DX =    0.0                 !
 ! R3    R(1,19)                 1.0868         -DE/DX =    0.0                 !
 ! R4    R(2,3)                  1.4214         -DE/DX =    0.0                 !
 ! R5    R(2,23)                 1.424          -DE/DX =   -0.0002              !
 ! R6    R(3,4)                  1.4275         -DE/DX =   -0.0004              !
 ! R7    R(3,7)                  1.4275         -DE/DX =   -0.0004              !
 ! R8    R(4,5)                  1.4214         -DE/DX =   -0.0002              !
 ! R9    R(4,8)                  1.4275         -DE/DX =   -0.0001              !
 ! R10   R(5,6)                  1.424          -DE/DX =   -0.0001              !
 ! R11   R(5,16)                 1.424          -DE/DX =   -0.0002              !
 ! R12   R(6,20)                 1.0868         -DE/DX =    0.0                 !
 ! R13   R(7,10)                 1.4275         -DE/DX =   -0.0001              !
 ! R14   R(7,25)                 1.4214         -DE/DX =   -0.0002              !
 ! R15   R(8,9)                  1.4275         -DE/DX =   -0.0004              !
 ! R16   R(8,14)                 1.4214         -DE/DX =   -0.0002              !
 ! R17   R(9,10)                 1.4275         -DE/DX =   -0.0004              !
 ! R18   R(9,11)                 1.4214         -DE/DX =    0.0                 !
 ! R19   R(10,30)                1.4214         -DE/DX =   -0.0002              !
 ! R20   R(11,12)                1.424          -DE/DX =   -0.0002              !
 ! R21   R(11,33)                1.424          -DE/DX =   -0.0002              !
 ! R22   R(12,13)                1.3721         -DE/DX =    0.0                 !
 ! R23   R(12,21)                1.0868         -DE/DX =    0.0                 !
 ! R24   R(13,14)                1.424          -DE/DX =   -0.0001              !
 ! R25   R(13,22)                1.0868         -DE/DX =    0.0                 !
 ! R26   R(14,15)                1.424          -DE/DX =   -0.0002              !
 ! R27   R(15,16)                1.3721         -DE/DX =   -0.0001              !
 ! R28   R(15,18)                1.0868         -DE/DX =    0.0                 !
 ! R29   R(16,17)                1.0868         -DE/DX =    0.0                 !
 ! R30   R(23,24)                1.3721         -DE/DX =    0.0                 !
 ! R31   R(23,26)                1.0868         -DE/DX =    0.0                 !
 ! R32   R(24,25)                1.424          -DE/DX =   -0.0001              !
 ! R33   R(24,27)                1.0868         -DE/DX =    0.0                 !
 ! R34   R(25,28)                1.424          -DE/DX =   -0.0002              !
 ! R35   R(28,29)                1.3721         -DE/DX =   -0.0001              !
 ! R36   R(28,31)                1.0868         -DE/DX =    0.0                 !
 ! R37   R(29,30)                1.424          -DE/DX =   -0.0002              !
 ! R38   R(29,32)                1.0868         -DE/DX =    0.0                 !
 ! R39   R(30,35)                1.424          -DE/DX =   -0.0001              !
 ! R40   R(33,34)                1.0868         -DE/DX =    0.0                 !
 ! R41   R(33,35)                1.3721         -DE/DX =    0.0                 !
 ! R42   R(35,36)                1.0868         -DE/DX =    0.0                 !
 ! A1    A(2,1,6)              121.2324         -DE/DX =   -0.0001              !
 ! A2    A(2,1,19)             118.6204         -DE/DX =    0.0                 !
[truncated: 67,816 more chars]
