# Supplementary material for: HOMA Index Establishes Similarity to a Reference Molecule
Source: J Chem Inf Model. 2023 Dec 6;63(24):7744–54. doi: 10.1021/acs.jcim.3c01551 (PMC10751799; doi:10.1021/acs.jcim.3c01551)
Supplement: Supplementary file 4 — ci3c01551_si_004.zip [file ci3c01551_si_004.zip]

Archive with 11 entries (10 files):
- ad-Fig3-Central 6-membered-ring-Gaussian16-input/
- ad-Fig3-Central 6-membered-ring-Gaussian16-input/1.gjf
- ad-Fig3-Central 6-membered-ring-Gaussian16-input/10.gjf
- ad-Fig3-Central 6-membered-ring-Gaussian16-input/2.gjf
- ad-Fig3-Central 6-membered-ring-Gaussian16-input/3.gjf
- ad-Fig3-Central 6-membered-ring-Gaussian16-input/4.gjf
- ad-Fig3-Central 6-membered-ring-Gaussian16-input/5.gjf
- ad-Fig3-Central 6-membered-ring-Gaussian16-input/6.gjf
- ad-Fig3-Central 6-membered-ring-Gaussian16-input/7.gjf
- ad-Fig3-Central 6-membered-ring-Gaussian16-input/8.gjf
- ad-Fig3-Central 6-membered-ring-Gaussian16-input/9.gjf
