# Supplementary material for: HOMA Index Establishes Similarity to a Reference Molecule
Source: J Chem Inf Model. 2023 Dec 6;63(24):7744–54. doi: 10.1021/acs.jcim.3c01551 (PMC10751799; doi:10.1021/acs.jcim.3c01551)
Supplement: Supplementary file 4 — ci3c01551_si_004.zip [file ci3c01551_si_004.zip › ad-Fig3-Central 6-membered-ring-Gaussian16-input/1.gjf]

# opt freq b3lyp/6-31g(d,p) empiricaldispersion=gd3 ## #p 2023 20:45:08
20:51:58 30. 30.09. 6.1.1 calculation desktop-2k6kldd gaussian gaussview
hexacene_=_ int=(grid=ultrafi,ne,acc2e,ne,acc2e=12) kistry
scf=(maxcyc=500,ferm,novaracc,noincfoc,intrep) schemes wrz

Title Card Required

0 1
 C                  0.71403500    1.23672700   -0.04346100
 C                 -0.70638800   -1.22764600    0.01452300
 C                  1.42619900    0.00863100   -0.05434400
 C                 -0.71493700    1.23633400    0.02875900
 C                 -1.42558500    0.00731500    0.05271100
 C                  0.70906200   -1.22702800   -0.00234300
 C                 -1.36127800    2.53940900    0.01537500
 C                  1.35876500    2.54088200   -0.04420500
 C                  1.49977600   -2.44548000   -0.11164300
 C                  2.87705000   -0.08682500   -0.09045100
 C                 -2.87612400   -0.08961500    0.09133200
 C                 -1.49607100   -2.44544400    0.13906200
 H                 -2.36035200    2.59687700   -0.41624900
 H                  2.35754800    2.60400400    0.38735900
 H                  1.02563800   -3.28580300   -0.62005300
 H                  3.44627000    0.74088100    0.33069900
 H                 -3.44783400    0.73470300   -0.33267300
 H                 -1.02254900   -3.27650800    0.66343200
 B                  2.89813800   -2.48348000    0.25270500
 B                  3.51674200   -1.30867900   -0.52044300
 B                  0.64322700    3.73402000   -0.43694900
 B                 -0.64687000    3.73769700    0.39482900
 B                 -3.50909100   -1.31150500    0.53045800
 B                 -2.89323200   -2.49643200   -0.22888200
