# Supplementary material for: HOMA Index Establishes Similarity to a Reference Molecule
Source: J Chem Inf Model. 2023 Dec 6;63(24):7744–54. doi: 10.1021/acs.jcim.3c01551 (PMC10751799; doi:10.1021/acs.jcim.3c01551)
Supplement: Supplementary file 4 — ci3c01551_si_004.zip [file ci3c01551_si_004.zip › ad-Fig3-Central 6-membered-ring-Gaussian16-input/10.gjf]

# opt freq b3lyp/6-31g(d,p) empiricaldispersion=gd3 ## #p 2023 20:45:08
20:51:58 30. 30.09. 6.1.1 calculation desktop-2k6kldd gaussian gaussview
hexacene_=_ int=(grid=ultrafi,ne,acc2e,ne,acc2e=12) kistry
scf=(maxcyc=500,ferm,novaracc,noincfoc,intrep) schemes wrz

Title Card Required

0 1
 C                  0.45228700   -1.35009200    0.00086800
 C                 -0.39435400    1.37808500   -0.00623900
 C                  1.39072400   -0.34756200   -0.00469300
 C                 -0.99623500   -1.03064000    0.00308500
 C                 -1.39523000    0.28332700   -0.00015100
 C                  0.94310500    1.06662600   -0.00859700
 C                 -1.68430600   -2.31377100    0.00868700
 C                 -0.65655600   -3.35744000    0.00988300
 C                  0.59819500   -2.80648400    0.00516400
 C                 -1.30570100   -4.64099700    0.01487500
 C                 -2.65793200   -4.38853700    0.01643900
 C                  2.13142500    1.92118900   -0.01466100
 C                  3.23594600    1.11001400   -0.01469700
 C                  2.84599700   -0.30187000   -0.00847700
 C                  4.00910200   -1.03905600   -0.00816200
 C                  5.12962700   -0.10762600   -0.01415700
 C                  4.67211300    1.18965300   -0.01818900
 C                 -2.72948400    0.88506000    0.00138700
 C                 -2.57935200    2.24718200   -0.00358600
 C                 -1.16165700    2.61550700   -0.00827400
 C                 -1.10492600    3.99137900   -0.01214200
 C                 -2.47187500    4.49596400   -0.01014600
 H                  4.12952700   -2.11174300   -0.00421200
 H                 -0.23625100    4.63210100   -0.01598400
 C                 -3.36651400    3.45105100   -0.00502500
 C                 -2.90429400   -2.95241500    0.01258700
 H                 -3.89346500   -2.52032400    0.01286900
 H                  6.16964600   -0.41297500   -0.01523000
 H                 -2.72753100    5.54929800   -0.01243400
 H                 -3.44238400   -5.13653500    0.01998600
 H                 -0.82671000   -5.61118000    0.01697100
 H                 -4.44622400    3.52120600   -0.00257500
 H                  5.27278300    2.08958100   -0.02301000
 C                  2.14194600    3.41073000   -0.02007800
 H                  1.61778200    3.79712000   -0.90087100
 H                  1.62372100    3.80348100    0.86143400
 H                  3.16398100    3.79557400   -0.02485500
 C                  1.88294700   -3.56034900    0.00453800
 H                  2.47930000   -3.30577900   -0.87830400
 H                  2.48252600   -3.30167400    0.88400200
 H                  1.70527300   -4.63789500    0.00742100
 C                 -4.02465900    0.14928200    0.00733600
 H                 -4.10400300   -0.49930900   -0.87182400
 H                 -4.09870300   -0.49446000    0.89049300
 H                 -4.86903400    0.84189400    0.00791600
