# Supplementary material for: HOMA Index Establishes Similarity to a Reference Molecule
Source: J Chem Inf Model. 2023 Dec 6;63(24):7744–54. doi: 10.1021/acs.jcim.3c01551 (PMC10751799; doi:10.1021/acs.jcim.3c01551)
Supplement: Supplementary file 4 — ci3c01551_si_004.zip [file ci3c01551_si_004.zip › ad-Fig3-Central 6-membered-ring-Gaussian16-input/2.gjf]

# opt freq b3lyp/6-31g(d,p) empiricaldispersion=gd3 ## #p 2023 20:45:08
20:51:58 30. 30.09. 6.1.1 calculation desktop-2k6kldd gaussian gaussview
hexacene_=_ int=(grid=ultrafi,ne,acc2e,ne,acc2e=12) kistry
scf=(maxcyc=500,ferm,novaracc,noincfoc,intrep) schemes wrz

Title Card Required

0 1
 C                  0.44476100   -1.35186300    0.00761500
 C                 -0.38977700    1.37907200   -0.01147200
 C                  1.38924700   -0.35204400   -0.00607300
 C                 -0.99939000   -1.02707600    0.01277600
 C                 -1.39305000    0.29081300    0.00361700
 C                  0.94839900    1.06097400   -0.01600400
 C                 -1.69139700   -2.30834000    0.02761800
 C                 -0.66978400   -3.35862100    0.03081000
 C                  0.58585900   -2.81031500    0.01917300
 C                 -1.32698400   -4.65057900    0.04554900
 C                 -2.67624000   -4.37647400    0.05101100
 C                  2.14091900    1.91234500   -0.03003500
 C                  3.24366400    1.09910300   -0.02887000
 C                  2.84490500   -0.31072200   -0.01437300
 C                  4.00419500   -1.05295300   -0.01415100
 C                  5.12845000   -0.12965500   -0.02839200
 C                  4.69117400    1.17586400   -0.03739400
 C                 -2.72668100    0.89782900    0.00589100
 C                 -2.57385800    2.25939400   -0.00702300
 C                 -1.15351100    2.61901300   -0.01809700
 C                 -1.09054500    3.99405700   -0.03093900
 C                 -2.45237200    4.50595200   -0.02803300
 H                  4.12001400   -2.12604500   -0.00534300
 H                 -0.21922000    4.63098700   -0.04162700
 C                 -3.36425500    3.47449200   -0.01369500
 C                 -2.91378400   -2.94117300    0.04006600
 H                 -3.90103700   -2.50490400    0.04210400
 H                  6.16876300   -0.43668200   -0.03133800
 H                 -2.70676900    5.56034100   -0.03612200
 H                 -3.46223400   -5.12388200    0.06182300
 C                  2.13501600    3.40273500   -0.04321900
 H                  1.60115100    3.77537300   -0.92412500
 H                  1.61123300    3.79105400    0.83697600
 H                  3.14755300    3.80740700   -0.05263100
 C                  5.53730100    2.41050100   -0.05278800
 H                  5.33996800    3.02720500   -0.93867100
 H                  5.34929600    3.04280800    0.82406100
 H                  6.60054300    2.15422000   -0.05615400
 C                  1.87948300   -3.55063500    0.01815000
 H                  1.72353100   -4.62983000    0.02789600
 H                  2.46859100   -3.29028500   -0.86787700
 H                  2.47828900   -3.27579200    0.89325700
 C                 -0.68068500   -6.00067100    0.05323900
 H                 -0.04841000   -6.15340000   -0.83045800
 H                 -0.03860500   -6.13867000    0.93230000
 H                 -1.43416500   -6.79333700    0.06405400
 C                 -4.01448300    0.14756100    0.01963200
 H                 -4.07488400   -0.49246300    0.90655800
 H                 -4.87128600    0.82206700    0.01793900
 H                 -4.08416300   -0.50881500   -0.85456500
 C                 -4.85663100    3.58977200   -0.00643900
 H                 -5.30595500    3.10303600   -0.88123700
 H                 -5.29617300    3.11818800    0.88148800
 H                 -5.16649200    4.63863200   -0.01376700
