# Supplementary material for: HOMA Index Establishes Similarity to a Reference Molecule
Source: J Chem Inf Model. 2023 Dec 6;63(24):7744–54. doi: 10.1021/acs.jcim.3c01551 (PMC10751799; doi:10.1021/acs.jcim.3c01551)
Supplement: Supplementary file 4 — ci3c01551_si_004.zip [file ci3c01551_si_004.zip › ad-Fig3-Central 6-membered-ring-Gaussian16-input/3.gjf]

# opt freq b3lyp/6-31g(d,p) empiricaldispersion=gd3 ## #p 2023 20:45:08
20:51:58 30. 30.09. 6.1.1 calculation desktop-2k6kldd gaussian gaussview
hexacene_=_ int=(grid=ultrafi,ne,acc2e,ne,acc2e=12) kistry
scf=(maxcyc=500,ferm,novaracc,noincfoc,intrep) schemes wrz

Title Card Required

0 1
 C                  0.45375700   -1.34773400   -0.00309600
 C                 -0.39294800    1.36839300    0.01784100
 C                  1.38163200   -0.34390400    0.00964500
 C                 -0.98854600   -1.02448100   -0.00607700
 C                 -1.39402400    0.28100900    0.00399400
 C                  0.94040200    1.06673900    0.02048400
 C                 -1.67561000   -2.29653600   -0.01989400
 C                 -0.64638900   -3.36619400   -0.02533100
 C                  0.59725300   -2.79524100   -0.01570100
 C                 -1.31861100   -4.63314100   -0.03941300
 C                 -2.66694400   -4.33344800   -0.04232900
 C                  2.12228400    1.91469400    0.03294900
 C                  3.23860600    1.12313900    0.02995200
 C                  2.82683900   -0.30295000    0.01562300
 C                  3.95124000   -1.07245100    0.01360000
 C                  5.08661000   -0.14311400    0.02638700
 C                  4.67198000    1.17439300    0.03616200
 C                 -2.71937400    0.88055100    0.00423900
 C                 -2.59204700    2.24303700    0.01671100
 C                 -1.15108000    2.59945900    0.02572600
 C                 -1.04691200    3.95791200    0.03862500
 C                 -2.41948900    4.47648600    0.03798400
 H                  1.55166700   -3.30851600   -0.01660600
 H                 -0.87317300   -5.61884900   -0.04608300
 H                  2.08959500    2.99783600    0.04251300
 H                  4.05559900   -2.14896700    0.00458400
 H                  5.30295400    2.05294500    0.04606900
 H                 -3.64106200    0.31066600   -0.00446800
 H                 -0.16679700    4.58653400    0.04792700
 C                 -3.35318200    3.45871000    0.02479700
 H                 -4.42955700    3.56587500    0.02117600
 C                 -2.90418200   -2.88552900   -0.03026100
 H                 -3.88869300   -2.43766300   -0.03027500
 O                  6.34434600   -0.63732100    0.02702400
 H                  6.97301800    0.09751500    0.03609500
 O                 -2.62035300    5.81276900    0.04937000
 H                 -3.57110500    5.98986700    0.04734600
 O                 -3.72376100   -5.17555400   -0.05408100
 H                 -3.40165500   -6.08741700   -0.06103400
