# Supplementary material for: HOMA Index Establishes Similarity to a Reference Molecule
Source: J Chem Inf Model. 2023 Dec 6;63(24):7744–54. doi: 10.1021/acs.jcim.3c01551 (PMC10751799; doi:10.1021/acs.jcim.3c01551)
Supplement: Supplementary file 4 — ci3c01551_si_004.zip [file ci3c01551_si_004.zip › ad-Fig3-Central 6-membered-ring-Gaussian16-input/4.gjf]

# opt freq b3lyp/6-31g(d,p) empiricaldispersion=gd3 ## #p 2023 20:45:08
20:51:58 30. 30.09. 6.1.1 calculation desktop-2k6kldd gaussian gaussview
hexacene_=_ int=(grid=ultrafi,ne,acc2e,ne,acc2e=12) kistry
scf=(maxcyc=500,ferm,novaracc,noincfoc,intrep) schemes wrz

Title Card Required

0 1
 C                  0.01208600    1.46132200   -0.02434500
 C                  0.02729300   -1.44822600   -0.03872500
 C                  0.03207500    0.71637500    1.24761300
 C                  0.00402400    0.74803900   -1.27002900
 C                  0.00885000   -0.72610600   -1.27918600
 C                  0.04266900   -0.71903100    1.24236800
 C                 -0.00964200    1.47088700   -2.47599900
 C                 -0.01747600    2.85664000   -2.44628300
 C                 -0.01193500    3.58398600   -1.22584700
 C                  0.00315200    2.86666000   -0.03286400
 C                 -0.00632200   -1.43625900   -2.49185500
 C                 -0.00310600   -2.82815400   -2.51657300
 C                  0.01487000   -3.52135500   -1.27653400
 C                  0.02915100   -2.85412300   -0.06169400
 C                  0.06727100   -1.41421300    2.46353600
 C                  0.07898400   -0.73964200    3.68123700
 C                  0.06579300    0.68091500    3.66171300
 C                  0.04347900    1.39942000    2.47659300
 C                 -0.02318300    4.97897400   -1.57329700
 C                 -0.01561300   -3.82667100   -3.55080800
 C                  0.10293800   -1.13614500    5.06292000
 H                 -0.01377900    0.96481400   -3.43242300
 H                  0.00838100    3.42487700    0.89503300
 H                 -0.02225800   -0.91180000   -3.43911700
 H                  0.04023300   -3.42930000    0.85477800
 H                  0.07857800   -2.49686400    2.48288800
 H                  0.03602400    2.48072600    2.51654800
 H                 -0.02272100    5.82083200   -0.89613400
 H                 -0.03025500   -3.66127900   -4.61837700
 H                  0.11766200   -2.14345800    5.45327800
 C                  0.10308200    0.01569400    5.80346100
 H                  0.11737300    0.15090900    6.87619500
 C                 -0.00499200   -5.04386000   -2.92351900
 H                 -0.00898200   -6.04056700   -3.34280900
 C                 -0.03466700    5.04430000   -2.94104900
 H                 -0.04520200    5.90576700   -3.59450500
 N                  0.08063100    1.12466700    4.97107500
 N                 -0.03134500    3.76874700   -3.48522500
 N                  0.01351700   -4.87725900   -1.54690600
 C                  0.07498100    2.51185000    5.37870800
 H                  0.95528900    3.03795200    4.99138400
 H                 -0.82300300    3.02384400    5.01377500
 H                  0.08821900    2.56784500    6.46864900
 C                  0.02761100   -5.92368100   -0.54927300
 H                  0.92359100   -5.85440400    0.07851000
 H                 -0.85477500   -5.86028500    0.09814000
 H                  0.02538900   -6.89570500   -1.04570600
 C                 -0.04065900    3.42800400   -4.89032100
 H                  0.85042700    2.84887400   -5.15920300
 H                 -0.92793500    2.83642400   -5.14429300
 H                 -0.05211400    4.34394300   -5.48378800
