# Supplementary material for: HOMA Index Establishes Similarity to a Reference Molecule
Source: J Chem Inf Model. 2023 Dec 6;63(24):7744–54. doi: 10.1021/acs.jcim.3c01551 (PMC10751799; doi:10.1021/acs.jcim.3c01551)
Supplement: Supplementary file 4 — ci3c01551_si_004.zip [file ci3c01551_si_004.zip › ad-Fig3-Central 6-membered-ring-Gaussian16-input/5.gjf]

# opt freq b3lyp/6-31g(d,p) empiricaldispersion=gd3 ## #p 2023 20:45:08
20:51:58 30. 30.09. 6.1.1 calculation desktop-2k6kldd gaussian gaussview
hexacene_=_ int=(grid=ultrafi,ne,acc2e,ne,acc2e=12) kistry
scf=(maxcyc=500,ferm,novaracc,noincfoc,intrep) schemes wrz

Title Card Required

0 1
 C                  0.01474200    1.45992700   -0.01070700
 C                  0.02397900   -1.45010600   -0.03457100
 C                  0.03535700    0.71069300    1.25915200
 C                 -0.00087200    0.75071500   -1.25880700
 C                  0.00365600   -0.72376500   -1.27270800
 C                  0.04006800   -0.72486800    1.24918100
 C                 -0.02037700    1.47704600   -2.46192500
 C                 -0.02434300    2.86219700   -2.42892200
 C                 -0.00914700    3.58562300   -1.20662600
 C                  0.01023200    2.86443200   -0.01531000
 C                 -0.01167500   -1.43008000   -2.48660000
 C                 -0.00748600   -2.82251600   -2.51547900
 C                  0.01281000   -3.51939700   -1.27792400
 C                  0.02823800   -2.85532200   -0.06198400
 C                  0.05995500   -1.42310600    2.46766800
 C                  0.07515100   -0.75189900    3.68790500
 C                  0.07004700    0.66843400    3.67267600
 C                  0.05063800    1.38956200    2.48973300
 C                 -0.01843700    4.98395100   -1.54508600
 C                 -0.01932800   -3.81490000   -3.55711100
 C                  0.09629500   -1.15789200    5.06800100
 H                 -0.03240100    0.97468900   -3.42095500
 H                  0.02184100    3.42055400    0.91370100
 H                 -0.02720300   -0.90355800   -3.43264400
 H                  0.04339100   -3.43468600    0.85254400
 H                  0.06390700   -2.50578200    2.48466200
 H                  0.04755400    2.47134200    2.53429900
 H                 -0.01128900    5.81933800   -0.85993200
 H                 -0.03539300   -3.63924400   -4.62305800
 H                  0.10520300   -2.16896300    5.44881200
 C                  0.10310500   -0.01420900    5.82000500
 H                  0.11801400    0.11024700    6.89333200
 C                 -0.00634200   -5.03798600   -2.94273900
 H                 -0.00928100   -6.02985100   -3.37161700
 C                 -0.03824700    5.06335900   -2.91141900
 H                 -0.05023600    5.93071900   -3.55584400
 N                  0.08740900    1.09299700    4.98722700
 H                  0.08849600    2.05205600    5.29104800
 N                 -0.04194300    3.78841400   -3.45380600
 H                 -0.05529300    3.57192100   -4.43617800
 N                  0.01309200   -4.87020800   -1.56754400
 H                  0.02540200   -5.61278000   -0.88891500
