# Supplementary material for: HOMA Index Establishes Similarity to a Reference Molecule
Source: J Chem Inf Model. 2023 Dec 6;63(24):7744–54. doi: 10.1021/acs.jcim.3c01551 (PMC10751799; doi:10.1021/acs.jcim.3c01551)
Supplement: Supplementary file 4 — ci3c01551_si_004.zip [file ci3c01551_si_004.zip › ad-Fig3-Central 6-membered-ring-Gaussian16-input/6.gjf]

# opt freq b3lyp/6-31g(d,p) empiricaldispersion=gd3 ## #p 2023 20:45:08
20:51:58 30. 30.09. 6.1.1 calculation desktop-2k6kldd gaussian gaussview
hexacene_=_ int=(grid=ultrafi,ne,acc2e,ne,acc2e=12) kistry
scf=(maxcyc=500,ferm,novaracc,noincfoc,intrep) schemes wrz

Title Card Required

0 1
 C                  0.46042700   -1.34753600    0.00108500
 C                 -0.39894700    1.36733700    0.00349400
 C                  1.38357400   -0.33796000    0.00404300
 C                 -0.98449300   -1.02902900   -0.00058700
 C                 -1.39724300    0.27523700    0.00074800
 C                  0.93696300    1.07264200    0.00508700
 C                 -1.66573300   -2.30193300   -0.00465100
 C                 -0.63384100   -3.37181500   -0.00379900
 C                  0.60953300   -2.79175300   -0.00113200
 C                 -1.30179500   -4.63321900   -0.01406200
 C                 -2.66205000   -4.35106900   -0.01905400
 N                 -3.70015300   -5.24958700    0.01945200
 C                  2.11317200    1.92383500    0.00712300
 C                  3.23720000    1.13703600    0.00810000
 C                  2.82655000   -0.29153300    0.00743900
 C                  3.95356100   -1.05628200    0.01176500
 C                  5.09932200   -0.12993200    0.01943800
 C                  4.66358600    1.18919900    0.01686500
 N                  6.39635400   -0.57970000   -0.02160800
 C                 -2.72251800    0.86818600    0.00037400
 C                 -2.60320800    2.23501700    0.00253600
 C                 -1.16072000    2.59375500    0.00566500
 C                 -1.06206300    3.95216100    0.01118300
 C                 -2.43723800    4.48113600    0.01607000
 N                 -2.69632700    5.82928700   -0.02448100
 H                  1.56616600   -3.30094500    0.00028700
 H                 -0.85376200   -5.61750000   -0.01838600
 H                 -4.59792000   -4.93058700   -0.31328100
 H                 -3.48958300   -6.20753500   -0.21907700
 H                  2.07586500    3.00690000    0.00531100
 H                  4.04249700   -2.13598400    0.00286100
 H                  5.29204000    2.06930900    0.02090400
 H                  6.56968700   -1.51740200    0.30865100
 H                  7.12141900    0.08120000    0.21575100
 H                 -3.64177600    0.29427200   -0.00239300
 H                 -0.17152400    4.56912100    0.00490200
 H                 -1.97163300    6.44810000    0.30761400
 H                 -3.63169000    6.12643400    0.21142300
 C                 -3.36168400    3.44415300    0.01060000
 H                 -4.43812300    3.54826600    0.01253900
 C                 -2.89148700   -2.89565200   -0.01117500
 H                 -3.87104900   -2.43289600   -0.00428200
