# Supplementary material for: HOMA Index Establishes Similarity to a Reference Molecule
Source: J Chem Inf Model. 2023 Dec 6;63(24):7744–54. doi: 10.1021/acs.jcim.3c01551 (PMC10751799; doi:10.1021/acs.jcim.3c01551)
Supplement: Supplementary file 4 — ci3c01551_si_004.zip [file ci3c01551_si_004.zip › ad-Fig3-Central 6-membered-ring-Gaussian16-input/7.gjf]

# opt freq b3lyp/6-31g(d,p) empiricaldispersion=gd3 ## #p 2023 20:45:08
20:51:58 30. 30.09. 6.1.1 calculation desktop-2k6kldd gaussian gaussview
hexacene_=_ int=(grid=ultrafi,ne,acc2e,ne,acc2e=12) kistry
scf=(maxcyc=500,ferm,novaracc,noincfoc,intrep) schemes wrz

Title Card Required

0 1
 C                  0.01476700    1.45992500   -0.00888500
 C                  0.02401700   -1.45152900   -0.03528900
 C                  0.03539800    0.71059400    1.26090100
 C                 -0.00095200    0.75209700   -1.25944200
 C                  0.00361600   -0.72236300   -1.27345600
 C                  0.04010400   -0.72640700    1.24850600
 C                 -0.02052800    1.47538800   -2.46368700
 C                 -0.02456600    2.86239300   -2.43644800
 C                 -0.00916900    3.57359600   -1.20872300
 C                  0.01029000    2.86323600   -0.01331000
 C                 -0.01171100   -1.42792100   -2.48640400
 C                 -0.00729800   -2.81849100   -2.50385800
 C                  0.01301600   -3.52619000   -1.27417700
 C                  0.02841200   -2.85619900   -0.05951200
 C                  0.05997300   -1.42420300    2.46587000
 C                  0.07502900   -0.74402400    3.67877900
 C                  0.07013700    0.67490500    3.67684200
 C                  0.05065900    1.39195700    2.48940800
 C                 -0.01842200    4.96950600   -1.54306800
 C                 -0.01919300   -3.80609500   -3.54546000
 C                  0.09599200   -1.15234800    5.05474100
 H                 -0.03255900    0.97047600   -3.42131500
 H                  0.02181300    3.42946100    0.90860800
 H                 -0.02734100   -0.91259800   -3.43765200
 H                  0.04368300   -3.43306900    0.85652800
 H                  0.06404900   -2.50579200    2.49515100
 H                  0.04758000    2.47380100    2.53106900
 C                  0.10297600   -0.02001400    5.82767400
 H                  0.11773900    0.09090800    6.90208600
 C                 -0.00642900   -5.04164900   -2.95140200
 H                 -0.00960800   -6.02765600   -3.39260000
 C                 -0.03846300    5.07273700   -2.91003700
 H                 -0.05041600    5.94783900   -3.54322800
 N                  0.08763700    1.09649500    4.98701100
 H                  0.08933300    2.05342700    5.29475900
 N                 -0.04206200    3.78632300   -3.45655800
 H                 -0.05525700    3.57431600   -4.43905700
 N                  0.01342900   -4.87172000   -1.56421200
 H                  0.02589200   -5.61664500   -0.88941000
 O                 -0.03969300   -3.46879200   -4.87165700
 H                 -0.04477800   -4.27586300   -5.40126500
 O                  0.10569400   -2.46964600    5.42572300
 H                  0.11948700   -2.52473100    6.38938700
 O                 -0.00782500    5.94948700   -0.58781200
 H                 -0.01681500    6.81169900   -1.02184300
