# Supplementary material for: HOMA Index Establishes Similarity to a Reference Molecule
Source: J Chem Inf Model. 2023 Dec 6;63(24):7744–54. doi: 10.1021/acs.jcim.3c01551 (PMC10751799; doi:10.1021/acs.jcim.3c01551)
Supplement: Supplementary file 4 — ci3c01551_si_004.zip [file ci3c01551_si_004.zip › ad-Fig3-Central 6-membered-ring-Gaussian16-input/8.gjf]

# opt freq b3lyp/6-31g(d,p) empiricaldispersion=gd3 ## #p 2023 20:45:08
20:51:58 30. 30.09. 6.1.1 calculation desktop-2k6kldd gaussian gaussview
hexacene_=_ int=(grid=ultrafi,ne,acc2e,ne,acc2e=12) kistry
scf=(maxcyc=500,ferm,novaracc,noincfoc,intrep) schemes wrz

Title Card Required

0 1
 C                  0.01477400    1.46019000   -0.00716800
 C                  0.02399200   -1.45139600   -0.03732600
 C                  0.03538500    0.70896600    1.26168800
 C                 -0.00090200    0.75378400   -1.25853100
 C                  0.00359800   -0.72081300   -1.27465000
 C                  0.04009900   -0.72802100    1.24763000
 C                 -0.02038000    1.47772200   -2.46212800
 C                 -0.02440800    2.86411100   -2.43406600
 C                 -0.00907800    3.57365000   -1.20439800
 C                  0.01032400    2.86278300   -0.00872000
 C                 -0.01180500   -1.42351100   -2.48841400
 C                 -0.00742200   -2.81455400   -2.50619200
 C                  0.01290600   -3.52479000   -1.27699800
 C                  0.02833900   -2.85583000   -0.06244400
 C                  0.05996600   -1.42797000    2.46291000
 C                  0.07500200   -0.74786000    3.67639800
 C                  0.07006800    0.67191400    3.67693400
 C                  0.05059700    1.38941000    2.49045900
 C                 -0.01854900    4.95834600   -1.55824700
 C                 -0.01903100   -3.81340000   -3.52836500
 C                  0.09598600   -1.13379300    5.05236100
 H                 -0.03235000    0.97451000   -3.42053000
 H                  0.02181800    3.42759800    0.91404100
 H                 -0.02746100   -0.90676200   -3.43885800
 H                  0.04357300   -3.43422300    0.85250900
 H                  0.06409000   -2.50957800    2.49054800
 H                  0.04746100    2.47107200    2.53400200
 C                  0.10317200   -0.01233600    5.83245100
 H                  0.11810800    0.08624500    6.90638400
 C                 -0.00643500   -5.04969700   -2.94726300
 H                 -0.00978700   -6.02914400   -3.39887100
 C                 -0.03842700    5.07312700   -2.91938600
 H                 -0.05018000    5.95394700   -3.54171700
 N                  0.08742100    1.09482200    4.98983300
 H                  0.08863300    2.05303200    5.29541900
 N                 -0.04187900    3.78966700   -3.45674900
 H                 -0.05505000    3.57505800   -4.43925400
 N                  0.01323200   -4.87335300   -1.56720000
 H                  0.02563500   -5.61700800   -0.89016800
 F                 -0.03918500   -3.56073700   -4.84913800
 F                  0.10666300   -2.40410300    5.49381400
 F                 -0.00924300    5.97600400   -0.67906300
