# Supplementary material for: HOMA Index Establishes Similarity to a Reference Molecule
Source: J Chem Inf Model. 2023 Dec 6;63(24):7744–54. doi: 10.1021/acs.jcim.3c01551 (PMC10751799; doi:10.1021/acs.jcim.3c01551)
Supplement: Supplementary file 4 — ci3c01551_si_004.zip [file ci3c01551_si_004.zip › ad-Fig3-Central 6-membered-ring-Gaussian16-input/9.gjf]

# opt freq b3lyp/6-31g(d,p) empiricaldispersion=gd3 ## #p 2023 20:45:08
20:51:58 30. 30.09. 6.1.1 calculation desktop-2k6kldd gaussian gaussview
hexacene_=_ int=(grid=ultrafi,ne,acc2e,ne,acc2e=12) kistry
scf=(maxcyc=500,ferm,novaracc,noincfoc,intrep) schemes wrz

Title Card Required

0 1
 C                  0.45346400   -1.34498600    0.00097200
 C                 -0.39878200    1.38154700   -0.00644600
 C                  1.39583200   -0.34543500   -0.00473600
 C                 -0.99707400   -1.03612100    0.00335100
 C                 -1.39153300    0.27977700    0.00019500
 C                  0.93807300    1.06520100   -0.00913000
 C                 -1.68797400   -2.31691700    0.00905000
 C                 -0.67176500   -3.37400800    0.01039300
 C                  0.56441700   -2.80148600    0.00515200
 C                 -1.32436800   -4.65318600    0.01516200
 C                 -2.67275900   -4.38830200    0.01599500
 C                  2.14400300    1.88946600   -0.01559800
 C                  3.25790700    1.10513300   -0.01563000
 C                  2.85049700   -0.30342300   -0.00840300
 C                  4.00800400   -1.04557500   -0.00683000
 C                  5.13677000   -0.12070200   -0.01341200
 C                  4.69201200    1.17948800   -0.01899200
 C                 -2.70837400    0.91197900    0.00232200
 C                 -2.58610600    2.26880000   -0.00304600
 C                 -1.16255200    2.62031000   -0.00819500
 C                 -1.09868400    3.99382100   -0.01129800
 C                 -2.46407000    4.50884900   -0.00878500
 H                  4.10902500   -2.11895700   -0.00152100
 H                 -0.21970000    4.61811100   -0.01477400
 C                 -3.36763900    3.47354700   -0.00406300
 C                 -2.90940700   -2.94833400    0.01223200
 H                 -3.88954300   -2.49924400    0.01178900
 H                  6.17386400   -0.43445800   -0.01374000
 H                 -2.71095400    5.56386100   -0.01050200
 H                 -3.46299300   -5.12960200    0.01898000
 H                 -0.84247100   -5.62082200    0.01708100
 H                 -4.44658500    3.54000200   -0.00112200
 H                  5.28907200    2.08062000   -0.02425200
 Cl                 2.19478800    3.61586900   -0.02345500
 Cl                -4.22889200    0.09278700    0.01051800
 Cl                 2.03418700   -3.70858900    0.00382200
