# Supplementary material for: HOMA Index Establishes Similarity to a Reference Molecule
Source: J Chem Inf Model. 2023 Dec 6;63(24):7744–54. doi: 10.1021/acs.jcim.3c01551 (PMC10751799; doi:10.1021/acs.jcim.3c01551)
Supplement: Supplementary file 5 — ci3c01551_si_005.zip [file ci3c01551_si_005.zip]

Archive with 11 entries (10 files):
- ad-Fig3-Central 6-membered-ring-Gaussian16-output/
- ad-Fig3-Central 6-membered-ring-Gaussian16-output/1.log
- ad-Fig3-Central 6-membered-ring-Gaussian16-output/10.log
- ad-Fig3-Central 6-membered-ring-Gaussian16-output/2.log
- ad-Fig3-Central 6-membered-ring-Gaussian16-output/3.log
- ad-Fig3-Central 6-membered-ring-Gaussian16-output/4.log
- ad-Fig3-Central 6-membered-ring-Gaussian16-output/5.log
- ad-Fig3-Central 6-membered-ring-Gaussian16-output/6.log
- ad-Fig3-Central 6-membered-ring-Gaussian16-output/7.log
- ad-Fig3-Central 6-membered-ring-Gaussian16-output/8.log
- ad-Fig3-Central 6-membered-ring-Gaussian16-output/9.log
