# Supplementary material for: HOMA Index Establishes Similarity to a Reference Molecule
Source: J Chem Inf Model. 2023 Dec 6;63(24):7744–54. doi: 10.1021/acs.jcim.3c01551 (PMC10751799; doi:10.1021/acs.jcim.3c01551)
Supplement: Supplementary file 5 — ci3c01551_si_005.zip [file ci3c01551_si_005.zip › ad-Fig3-Central 6-membered-ring-Gaussian16-output/1.log]

 Set GAUSS_PDEF to "64".
 Set GAUSS_MDEF to "10000MB".
 Entering Gaussian System, Link 0=g16
 Initial command:
 /mnt/opt/groups/app-gaussian/g16-avx2/l1.exe "/tmp/Gau-235691.inp" -scrdir="/tmp/"
 Default is to use a total of  64 processors:
                               64 via shared-memory
                                1 via Linda
 Entering Link 1 = /mnt/opt/groups/app-gaussian/g16-avx2/l1.exe PID=    235692.
  
 Copyright (c) 1988-2019, Gaussian, Inc.  All Rights Reserved.
  
 This is part of the Gaussian(R) 16 program.  It is based on
 the Gaussian(R) 09 system (copyright 2009, Gaussian, Inc.),
 the Gaussian(R) 03 system (copyright 2003, Gaussian, Inc.),
 the Gaussian(R) 98 system (copyright 1998, Gaussian, Inc.),
 the Gaussian(R) 94 system (copyright 1995, Gaussian, Inc.),
 the Gaussian 92(TM) system (copyright 1992, Gaussian, Inc.),
 the Gaussian 90(TM) system (copyright 1990, Gaussian, Inc.),
 the Gaussian 88(TM) system (copyright 1988, Gaussian, Inc.),
 the Gaussian 86(TM) system (copyright 1986, Carnegie Mellon
 University), and the Gaussian 82(TM) system (copyright 1983,
 Carnegie Mellon University). Gaussian is a federally registered
 trademark of Gaussian, Inc.
  
 This software contains proprietary and confidential information,
 including trade secrets, belonging to Gaussian, Inc.
  
 This software is provided under written license and may be
 used, copied, transmitted, or stored only in accord with that
 written license.
  
 The following legend is applicable only to US Government
 contracts under FAR:
  
                    RESTRICTED RIGHTS LEGEND
  
 Use, reproduction and disclosure by the US Government is
 subject to restrictions as set forth in subparagraphs (a)
 and (c) of the Commercial Computer Software - Restricted
 Rights clause in FAR 52.227-19.
  
 Gaussian, Inc.
 340 Quinnipiac St., Bldg. 40, Wallingford CT 06492
  
  
 ---------------------------------------------------------------
 Warning -- This program may not be used in any manner that
 competes with the business of Gaussian, Inc. or will provide
 assistance to any competitor of Gaussian, Inc.  The licensee
 of this program is prohibited from giving any competitor of
 Gaussian, Inc. access to this program.  By using this program,
 the user acknowledges that Gaussian, Inc. is engaged in the
 business of creating and licensing software in the field of
 computational chemistry and represents and warrants to the
 licensee that it is not a competitor of Gaussian, Inc. and that
 it will not use this program in any manner prohibited above.
 ---------------------------------------------------------------
  

 Cite this work as:
 Gaussian 16, Revision C.01,
 M. J. Frisch, G. W. Trucks, H. B. Schlegel, G. E. Scuseria, 
 M. A. Robb, J. R. Cheeseman, G. Scalmani, V. Barone, 
 G. A. Petersson, H. Nakatsuji, X. Li, M. Caricato, A. V. Marenich, 
 J. Bloino, B. G. Janesko, R. Gomperts, B. Mennucci, H. P. Hratchian, 
 J. V. Ortiz, A. F. Izmaylov, J. L. Sonnenberg, D. Williams-Young, 
 F. Ding, F. Lipparini, F. Egidi, J. Goings, B. Peng, A. Petrone, 
 T. Henderson, D. Ranasinghe, V. G. Zakrzewski, J. Gao, N. Rega, 
 G. Zheng, W. Liang, M. Hada, M. Ehara, K. Toyota, R. Fukuda, 
 J. Hasegawa, M. Ishida, T. Nakajima, Y. Honda, O. Kitao, H. Nakai, 
 T. Vreven, K. Throssell, J. A. Montgomery, Jr., J. E. Peralta, 
 F. Ogliaro, M. J. Bearpark, J. J. Heyd, E. N. Brothers, K. N. Kudin, 
 V. N. Staroverov, T. A. Keith, R. Kobayashi, J. Normand, 
 K. Raghavachari, A. P. Rendell, J. C. Burant, S. S. Iyengar, 
 J. Tomasi, M. Cossi, J. M. Millam, M. Klene, C. Adamo, R. Cammi, 
 J. W. Ochterski, R. L. Martin, K. Morokuma, O. Farkas, 
 J. B. Foresman, and D. J. Fox, Gaussian, Inc., Wallingford CT, 2019.
 
 ******************************************
 Gaussian 16:  ES64L-G16RevC.01  3-Jul-2019
                16-Aug-2023 
 ******************************************
 ----------------------------------------------------------------------
 #p opt freq b3lyp/6-31g(d,p) nosymm empiricaldispersion=gd3 scf=(maxcy
 c=100,ferm,novaracc,noincfoc,intrep)
 ----------------------------------------------------------------------
 1/18=20,19=15,26=3,38=1/1,3;
 2/9=110,12=2,15=1,17=6,18=5,40=1/2;
 3/5=1,6=6,7=101,11=2,25=1,30=1,71=1,74=-5,124=31/1,2,3;
 4//1;
 5/5=100002,7=100,17=20,22=13,38=1/2;
 6/7=2,8=2,9=2,10=2,28=1/1;
 7/30=1/1,2,3,16;
 1/18=20,19=15,26=3/3(2);
 2/9=110,15=1/2;
 99//99;
 2/9=110,15=1/2;
 3/5=1,6=6,7=101,11=2,25=1,30=1,71=1,74=-5,124=31/1,2,3;
 4/5=5,16=3,69=1/1;
 5/5=100002,7=100,17=20,22=13,38=1/2;
 7/30=1/1,2,3,16;
 1/18=20,19=15,26=3/3(-5);
 2/9=110,15=1/2;
 6/7=2,8=2,9=2,10=2,19=2,28=1/1;
 99/9=1/99;
 Leave Link    1 at Wed Aug 16 08:53:48 2023, MaxMem=           0 cpu:              15.5 elap:               0.3
 (Enter /mnt/opt/groups/app-gaussian/g16-avx2/l101.exe)
 -------------------
 Title Card Required
 -------------------
 Symbolic Z-matrix:
 Charge =  0 Multiplicity = 1
 C                     0.71053   1.2574    0. 
 C                    -0.73367  -1.24404   0. 
 C                     1.4442   -0.01336   0. 
 C                    -0.71053   1.2574    0. 
 C                    -1.4442   -0.01336   0. 
 C                     0.73367  -1.24404   0. 
 C                    -1.38352   2.49979   0. 
 C                     1.38352   2.49979   0. 
 C                     1.47312  -2.44806   0. 
 C                     2.85664  -0.05173   0. 
 C                    -2.85664  -0.05173   0. 
 C                    -1.47312  -2.44806   0. 
 H                    -2.46611   2.5274    0. 
 H                     2.46611   2.52699   0.00476 
 H                     0.95531  -3.39917  -0.00521 
 H                     3.42185   0.87201   0. 
 H                    -3.42185   0.87201   0. 
 H                    -0.95574  -3.39942   0. 
 B                     2.88487  -2.45206   0. 
 B                     3.55645  -1.24465   0. 
 B                     0.68415   3.72991   0. 
 B                    -0.70033   3.7023    0. 
 B                    -3.55645  -1.24465   0. 
 B                    -2.85612  -2.45765   0. 
 
 ITRead=  0  0  0  0  0  0  0  0  0  0  0  0  0  0  0  0  0  0  0  0
 ITRead=  0  0  0  0
 MicOpt= -1 -1 -1 -1 -1 -1 -1 -1 -1 -1 -1 -1 -1 -1 -1 -1 -1 -1 -1 -1
 MicOpt= -1 -1 -1 -1
 NAtoms=     24 NQM=       24 NQMF=       0 NMMI=      0 NMMIF=      0
                NMic=       0 NMicF=      0.
                    Isotopes and Nuclear Properties:
 (Nuclear quadrupole moments (NQMom) in fm**2, nuclear magnetic moments (NMagM)
  in nuclear magnetons)

  Atom         1           2           3           4           5           6           7           8           9          10
 IAtWgt=          12          12          12          12          12          12          12          12          12          12
 AtmWgt=  12.0000000  12.0000000  12.0000000  12.0000000  12.0000000  12.0000000  12.0000000  12.0000000  12.0000000  12.0000000
 NucSpn=           0           0           0           0           0           0           0           0           0           0
 AtZEff=  -0.0000000  -0.0000000  -0.0000000  -0.0000000  -0.0000000  -0.0000000  -0.0000000  -0.0000000  -0.0000000  -0.0000000
 NQMom=    0.0000000   0.0000000   0.0000000   0.0000000   0.0000000   0.0000000   0.0000000   0.0000000   0.0000000   0.0000000
 NMagM=    0.0000000   0.0000000   0.0000000   0.0000000   0.0000000   0.0000000   0.0000000   0.0000000   0.0000000   0.0000000
 AtZNuc=   6.0000000   6.0000000   6.0000000   6.0000000   6.0000000   6.0000000   6.0000000   6.0000000   6.0000000   6.0000000

  Atom        11          12          13          14          15          16          17          18          19          20
 IAtWgt=          12          12           1           1           1           1           1           1          11          11
 AtmWgt=  12.0000000  12.0000000   1.0078250   1.0078250   1.0078250   1.0078250   1.0078250   1.0078250  11.0093053  11.0093053
 NucSpn=           0           0           1           1           1           1           1           1           3           3
 AtZEff=  -0.0000000  -0.0000000  -0.0000000  -0.0000000  -0.0000000  -0.0000000  -0.0000000  -0.0000000  -0.0000000  -0.0000000
 NQMom=    0.0000000   0.0000000   0.0000000   0.0000000   0.0000000   0.0000000   0.0000000   0.0000000   4.0590000   4.0590000
 NMagM=    0.0000000   0.0000000   2.7928460   2.7928460   2.7928460   2.7928460   2.7928460   2.7928460   2.6886370   2.6886370
 AtZNuc=   6.0000000   6.0000000   1.0000000   1.0000000   1.0000000   1.0000000   1.0000000   1.0000000   5.0000000   5.0000000

  Atom        21          22          23          24
 IAtWgt=          11          11          11          11
 AtmWgt=  11.0093053  11.0093053  11.0093053  11.0093053
 NucSpn=           3           3           3           3
 AtZEff=  -0.0000000  -0.0000000  -0.0000000  -0.0000000
 NQMom=    4.0590000   4.0590000   4.0590000   4.0590000
 NMagM=    2.6886370   2.6886370   2.6886370   2.6886370
 AtZNuc=   5.0000000   5.0000000   5.0000000   5.0000000
 Leave Link  101 at Wed Aug 16 08:53:49 2023, MaxMem=  1310720000 cpu:              17.0 elap:               0.3
 (Enter /mnt/opt/groups/app-gaussian/g16-avx2/l103.exe)

 GradGradGradGradGradGradGradGradGradGradGradGradGradGradGradGradGradGrad
 Berny optimization.
 Initialization pass.
                           ----------------------------
                           !    Initial Parameters    !
                           ! (Angstroms and Degrees)  !
 --------------------------                            --------------------------
 ! Name  Definition              Value          Derivative Info.                !
 --------------------------------------------------------------------------------
 ! R1    R(1,3)                  1.4673         estimate D2E/DX2                !
 ! R2    R(1,4)                  1.4211         estimate D2E/DX2                !
 ! R3    R(1,8)                  1.413          estimate D2E/DX2                !
 ! R4    R(2,5)                  1.4211         estimate D2E/DX2                !
 ! R5    R(2,6)                  1.4673         estimate D2E/DX2                !
 ! R6    R(2,12)                 1.413          estimate D2E/DX2                !
 ! R7    R(3,6)                  1.4211         estimate D2E/DX2                !
 ! R8    R(3,10)                 1.413          estimate D2E/DX2                !
 ! R9    R(4,5)                  1.4673         estimate D2E/DX2                !
 ! R10   R(4,7)                  1.413          estimate D2E/DX2                !
 ! R11   R(5,11)                 1.413          estimate D2E/DX2                !
 ! R12   R(6,9)                  1.413          estimate D2E/DX2                !
 ! R13   R(7,13)                 1.0829         estimate D2E/DX2                !
 ! R14   R(7,22)                 1.383          estimate D2E/DX2                !
 ! R15   R(8,14)                 1.0829         estimate D2E/DX2                !
 ! R16   R(8,21)                 1.415          estimate D2E/DX2                !
 ! R17   R(9,15)                 1.0829         estimate D2E/DX2                !
 ! R18   R(9,19)                 1.4118         estimate D2E/DX2                !
 ! R19   R(10,16)                1.0829         estimate D2E/DX2                !
 ! R20   R(10,20)                1.383          estimate D2E/DX2                !
 ! R21   R(11,17)                1.0829         estimate D2E/DX2                !
 ! R22   R(11,23)                1.383          estimate D2E/DX2                !
 ! R23   R(12,18)                1.0829         estimate D2E/DX2                !
 ! R24   R(12,24)                1.383          estimate D2E/DX2                !
 ! R25   R(19,20)                1.3816         estimate D2E/DX2                !
 ! R26   R(21,22)                1.3848         estimate D2E/DX2                !
 ! R27   R(23,24)                1.4007         estimate D2E/DX2                !
 ! A1    A(3,1,4)              120.0            estimate D2E/DX2                !
 ! A2    A(3,1,8)              121.5561         estimate D2E/DX2                !
 ! A3    A(4,1,8)              118.4439         estimate D2E/DX2                !
 ! A4    A(5,2,6)              120.0            estimate D2E/DX2                !
 ! A5    A(5,2,12)             118.4439         estimate D2E/DX2                !
 ! A6    A(6,2,12)             121.5561         estimate D2E/DX2                !
 ! A7    A(1,3,6)              120.0            estimate D2E/DX2                !
 ! A8    A(1,3,10)             121.5561         estimate D2E/DX2                !
 ! A9    A(6,3,10)             118.4439         estimate D2E/DX2                !
 ! A10   A(1,4,5)              120.0            estimate D2E/DX2                !
 ! A11   A(1,4,7)              118.4439         estimate D2E/DX2                !
 ! A12   A(5,4,7)              121.5561         estimate D2E/DX2                !
 ! A13   A(2,5,4)              120.0            estimate D2E/DX2                !
 ! A14   A(2,5,11)             118.4439         estimate D2E/DX2                !
 ! A15   A(4,5,11)             121.5561         estimate D2E/DX2                !
 ! A16   A(2,6,3)              120.0            estimate D2E/DX2                !
 ! A17   A(2,6,9)              121.5561         estimate D2E/DX2                !
 ! A18   A(3,6,9)              118.4439         estimate D2E/DX2                !
 ! A19   A(4,7,13)             119.905          estimate D2E/DX2                !
 ! A20   A(4,7,22)             121.9536         estimate D2E/DX2                !
 ! A21   A(13,7,22)            118.1414         estimate D2E/DX2                !
 ! A22   A(1,8,14)             119.8828         estimate D2E/DX2                !
 ! A23   A(1,8,21)             121.9362         estimate D2E/DX2                !
 ! A24   A(14,8,21)            118.1803         estimate D2E/DX2                !
 ! A25   A(6,9,15)             119.8783         estimate D2E/DX2                !
 ! A26   A(6,9,19)             121.7186         estimate D2E/DX2                !
 ! A27   A(15,9,19)            118.4023         estimate D2E/DX2                !
 ! A28   A(3,10,16)            119.905          estimate D2E/DX2                !
 ! A29   A(3,10,20)            121.9536         estimate D2E/DX2                !
 ! A30   A(16,10,20)           118.1414         estimate D2E/DX2                !
 ! A31   A(5,11,17)            119.905          estimate D2E/DX2                !
 ! A32   A(5,11,23)            121.9536         estimate D2E/DX2                !
 ! A33   A(17,11,23)           118.1414         estimate D2E/DX2                !
 ! A34   A(2,12,18)            119.905          estimate D2E/DX2                !
 ! A35   A(2,12,24)            121.9535         estimate D2E/DX2                !
 ! A36   A(18,12,24)           118.1415         estimate D2E/DX2                !
 ! A37   A(9,19,20)            118.9207         estimate D2E/DX2                !
 ! A38   A(10,20,19)           120.5192         estimate D2E/DX2                !
 ! A39   A(8,21,22)            118.4772         estimate D2E/DX2                !
 ! A40   A(7,22,21)            120.7452         estimate D2E/DX2                !
 ! A41   A(11,23,24)           119.6025         estimate D2E/DX2                !
 ! A42   A(12,24,23)           119.6026         estimate D2E/DX2                !
 ! D1    D(4,1,3,6)              0.0            estimate D2E/DX2                !
 ! D2    D(4,1,3,10)           180.0            estimate D2E/DX2                !
 ! D3    D(8,1,3,6)            180.0            estimate D2E/DX2                !
 ! D4    D(8,1,3,10)             0.0            estimate D2E/DX2                !
 ! D5    D(3,1,4,5)              0.0            estimate D2E/DX2                !
 ! D6    D(3,1,4,7)            180.0            estimate D2E/DX2                !
 ! D7    D(8,1,4,5)            180.0            estimate D2E/DX2                !
 ! D8    D(8,1,4,7)              0.0            estimate D2E/DX2                !
 ! D9    D(3,1,8,14)            -0.2905         estimate D2E/DX2                !
 ! D10   D(3,1,8,21)           180.0            estimate D2E/DX2                !
 ! D11   D(4,1,8,14)           179.7095         estimate D2E/DX2                !
 ! D12   D(4,1,8,21)             0.0            estimate D2E/DX2                !
 ! D13   D(6,2,5,4)              0.0            estimate D2E/DX2                !
 ! D14   D(6,2,5,11)           180.0            estimate D2E/DX2                !
 ! D15   D(12,2,5,4)           180.0            estimate D2E/DX2                !
 ! D16   D(12,2,5,11)            0.0            estimate D2E/DX2                !
 ! D17   D(5,2,6,3)              0.0            estimate D2E/DX2                !
 ! D18   D(5,2,6,9)            180.0            estimate D2E/DX2                !
 ! D19   D(12,2,6,3)           180.0            estimate D2E/DX2                !
 ! D20   D(12,2,6,9)             0.0            estimate D2E/DX2                !
 ! D21   D(5,2,12,18)          180.0            estimate D2E/DX2                !
 ! D22   D(5,2,12,24)            0.0            estimate D2E/DX2                !
 ! D23   D(6,2,12,18)            0.0            estimate D2E/DX2                !
 ! D24   D(6,2,12,24)          180.0            estimate D2E/DX2                !
 ! D25   D(1,3,6,2)              0.0            estimate D2E/DX2                !
 ! D26   D(1,3,6,9)            180.0            estimate D2E/DX2                !
 ! D27   D(10,3,6,2)           180.0            estimate D2E/DX2                !
 ! D28   D(10,3,6,9)             0.0            estimate D2E/DX2                !
 ! D29   D(1,3,10,16)            0.0            estimate D2E/DX2                !
 ! D30   D(1,3,10,20)          180.0            estimate D2E/DX2                !
 ! D31   D(6,3,10,16)          180.0            estimate D2E/DX2                !
 ! D32   D(6,3,10,20)            0.0            estimate D2E/DX2                !
 ! D33   D(1,4,5,2)              0.0            estimate D2E/DX2                !
 ! D34   D(1,4,5,11)           180.0            estimate D2E/DX2                !
 ! D35   D(7,4,5,2)            180.0            estimate D2E/DX2                !
 ! D36   D(7,4,5,11)             0.0            estimate D2E/DX2                !
 ! D37   D(1,4,7,13)           180.0            estimate D2E/DX2                !
 ! D38   D(1,4,7,22)             0.0            estimate D2E/DX2                !
 ! D39   D(5,4,7,13)             0.0            estimate D2E/DX2                !
 ! D40   D(5,4,7,22)           180.0            estimate D2E/DX2                !
 ! D41   D(2,5,11,17)          180.0            estimate D2E/DX2                !
 ! D42   D(2,5,11,23)            0.0            estimate D2E/DX2                !
 ! D43   D(4,5,11,17)            0.0            estimate D2E/DX2                !
 ! D44   D(4,5,11,23)          180.0            estimate D2E/DX2                !
 ! D45   D(2,6,9,15)             0.3181         estimate D2E/DX2                !
 ! D46   D(2,6,9,19)           180.0            estimate D2E/DX2                !
 ! D47   D(3,6,9,15)          -179.6819         estimate D2E/DX2                !
 ! D48   D(3,6,9,19)             0.0            estimate D2E/DX2                !
 ! D49   D(4,7,22,21)            0.0            estimate D2E/DX2                !
 ! D50   D(13,7,22,21)         180.0            estimate D2E/DX2                !
 ! D51   D(1,8,21,22)            0.0            estimate D2E/DX2                !
 ! D52   D(14,8,21,22)        -179.7142         estimate D2E/DX2                !
 ! D53   D(6,9,19,20)            0.0            estimate D2E/DX2                !
 ! D54   D(15,9,19,20)         179.6864         estimate D2E/DX2                !
 ! D55   D(3,10,20,19)           0.0            estimate D2E/DX2                !
 ! D56   D(16,10,20,19)        180.0            estimate D2E/DX2                !
 ! D57   D(5,11,23,24)           0.0            estimate D2E/DX2                !
 ! D58   D(17,11,23,24)        180.0            estimate D2E/DX2                !
 ! D59   D(2,12,24,23)           0.0            estimate D2E/DX2                !
 ! D60   D(18,12,24,23)        180.0            estimate D2E/DX2                !
 ! D61   D(9,19,20,10)           0.0            estimate D2E/DX2                !
 ! D62   D(8,21,22,7)            0.0            estimate D2E/DX2                !
 ! D63   D(11,23,24,12)          0.0            estimate D2E/DX2                !
 --------------------------------------------------------------------------------
 Trust Radius=3.00D-01 FncErr=1.00D-07 GrdErr=1.00D-06 EigMax=2.50D+02 EigMin=1.00D-04
 Number of steps in this run=    142 maximum allowed number of steps=    144.
 GradGradGradGradGradGradGradGradGradGradGradGradGradGradGradGradGradGrad

 Leave Link  103 at Wed Aug 16 08:53:49 2023, MaxMem=  1310720000 cpu:               1.2 elap:               0.0
 (Enter /mnt/opt/groups/app-gaussian/g16-avx2/l202.exe)
                          Input orientation:                          
 ---------------------------------------------------------------------
 Center     Atomic      Atomic             Coordinates (Angstroms)
 Number     Number       Type             X           Y           Z
 ---------------------------------------------------------------------
      1          6           0        0.710530    1.257398    0.000000
      2          6           0       -0.733674   -1.244036    0.000000
      3          6           0        1.444204   -0.013362    0.000000
      4          6           0       -0.710530    1.257398    0.000000
      5          6           0       -1.444204   -0.013362    0.000000
      6          6           0        0.733674   -1.244036    0.000000
      7          6           0       -1.383520    2.499790    0.000000
      8          6           0        1.383520    2.499790    0.000000
      9          6           0        1.473122   -2.448059    0.000000
     10          6           0        2.856642   -0.051732    0.000000
     11          6           0       -2.856642   -0.051732    0.000000
     12          6           0       -1.473122   -2.448059    0.000000
     13          1           0       -2.466110    2.527403    0.000000
     14          1           0        2.466110    2.526989    0.004761
     15          1           0        0.955310   -3.399167   -0.005213
     16          1           0        3.421850    0.872012    0.000000
     17          1           0       -3.421850    0.872012    0.000000
     18          1           0       -0.955740   -3.399415    0.000000
     19          5           0        2.884872   -2.452065    0.000000
     20          5           0        3.556451   -1.244647    0.000000
     21          5           0        0.684148    3.729914    0.000000
     22          5           0       -0.700329    3.702300    0.000000
     23          5           0       -3.556451   -1.244647    0.000000
     24          5           0       -2.856121   -2.457653    0.000000
 ---------------------------------------------------------------------
                    Distance matrix (angstroms):
                    1          2          3          4          5
     1  C    0.000000
     2  C    2.888407   0.000000
     3  C    1.467347   2.501542   0.000000
     4  C    1.421060   2.501541   2.501541   0.000000
     5  C    2.501541   1.421060   2.888408   1.467347   0.000000
     6  C    2.501541   1.467348   1.421060   2.888407   2.501542
     7  C    2.434868   3.799807   3.783115   1.412959   2.513885
     8  C    1.412959   4.301017   2.513885   2.434868   3.783115
     9  C    3.783115   2.513885   2.434869   4.301017   3.799808
    10  C    2.513885   3.783115   1.412959   3.799808   4.301017
    11  C    3.799808   2.434868   4.301017   2.513885   1.412959
    12  C    4.301017   1.412960   3.799808   3.783115   2.434869
    13  H    3.421104   4.150312   4.663265   2.166789   2.738572
    14  H    2.166552   4.945632   2.738193   3.420954   4.663042
    15  H    4.662997   2.738117   3.420924   4.945568   4.149864
    16  H    2.738572   4.663265   2.166788   4.150312   4.945945
    17  H    4.150312   3.421104   4.945945   2.738572   2.166788
    18  H    4.945944   2.166788   4.150312   4.663264   3.421104
    19  B    4.299753   3.814866   2.832454   5.165949   4.968719
    20  B    3.789393   4.290125   2.444923   4.946449   5.150011
    21  B    2.472657   5.172079   3.819660   2.838743   4.306042
    22  B    2.822777   4.946448   4.290124   2.444923   3.789392
    23  B    4.946449   2.822777   5.150011   3.789393   2.444923
    24  B    5.150010   2.444923   4.946449   4.290124   2.822777
                    6          7          8          9         10
     6  C    0.000000
     7  C    4.301017   0.000000
     8  C    3.799807   2.767040   0.000000
     9  C    1.412960   5.713284   4.948660   0.000000
    10  C    2.434868   4.948660   2.946244   2.767040   0.000000
    11  C    3.783115   2.946244   4.948660   4.948660   5.713284
    12  C    2.513885   4.948660   5.713284   2.946244   4.948660
    13  H    4.945945   1.082942   3.849729   6.346083   5.914696
    14  H    4.149939   3.849729   1.082942   5.073180   2.608130
    15  H    2.166504   6.345695   5.914481   1.082942   3.849729
    16  H    3.421104   5.073583   2.608534   3.849729   1.082942
    17  H    4.663265   2.608534   5.073583   5.914695   6.346083
    18  H    2.738572   5.914695   6.346082   2.608534   5.073582
    19  B    2.467182   6.537586   5.174449   1.411755   2.400499
    20  B    2.822777   6.198719   4.329254   2.405922   1.383032
    21  B    4.974197   2.405921   1.415036   6.228148   4.361259
    22  B    5.150010   1.383033   2.405921   6.523098   5.171537
    23  B    4.290125   4.329254   6.198719   5.171538   6.523098
    24  B    3.789392   5.171537   6.523097   4.329254   6.198719
                   11         12         13         14         15
    11  C    0.000000
    12  C    2.767040   0.000000
    13  H    2.608535   5.073583   0.000000
    14  H    5.914517   6.345761   4.932222   0.000000
    15  H    5.073098   2.608048   6.843272   6.115713   0.000000
    16  H    6.346083   5.914695   6.116240   1.911128   4.932222
    17  H    1.082942   3.849729   1.911481   6.116130   6.115760
    18  H    3.849729   1.082942   6.116240   6.843344   1.911057
    19  B    6.223068   4.357995   7.309453   4.996635   2.149474
    20  B    6.523098   5.171538   7.106307   3.926080   3.377561
    21  B    5.180545   6.543788   3.371967   2.149986   7.134238
    22  B    4.329254   6.198720   2.120935   3.377531   7.291913
    23  B    1.383032   2.405922   3.926475   7.106089   4.999797
    24  B    2.405921   1.383032   5.000289   7.291970   3.926001
                   16         17         18         19         20
    16  H    0.000000
    17  H    6.843700   0.000000
    18  H    6.116239   4.932219   0.000000
    19  B    3.367170   7.129111   3.955726   0.000000
    20  B    2.120934   7.292251   5.000289   1.381621   0.000000
    21  B    3.957602   5.002682   7.315502   6.562015   5.744248
    22  B    5.000289   3.926475   7.106306   7.122490   6.526290
    23  B    7.292251   2.120934   3.377384   6.553510   7.112902
    24  B    7.106306   3.377383   2.120935   5.740995   6.526290
                   21         22         23         24
    21  B    0.000000
    22  B    1.384753   0.000000
    23  B    6.536738   5.712243   0.000000
    24  B    7.128779   6.526290   1.400659   0.000000
 Symmetry turned off by external request.
 Stoichiometry    C12H6B6
 Framework group  C1[X(C12H6B6)]
 Deg. of freedom    66
 Full point group                 C1      NOp   1
 Rotational constants (GHZ):           0.5767386           0.5753351           0.2880180
 Leave Link  202 at Wed Aug 16 08:53:49 2023, MaxMem=  1310720000 cpu:               1.0 elap:               0.0
 (Enter /mnt/opt/groups/app-gaussian/g16-avx2/l301.exe)
 Standard basis: 6-31G(d,p) (6D, 7F)
 Ernie: Thresh=  0.10000D-02 Tol=  0.10000D-05 Strict=F.
   300 basis functions,   546 primitive gaussians,   300 cartesian basis functions
    54 alpha electrons       54 beta electrons
       nuclear repulsion energy       966.2805468893 Hartrees.
 IExCor=  402 DFT=T Ex+Corr=B3LYP ExCW=0 ScaHFX=  0.200000
 ScaDFX=  0.800000  0.720000  1.000000  0.810000 ScalE2=  1.000000  1.000000
 IRadAn=      5 IRanWt=     -1 IRanGd=            0 ICorTp=0 IEmpDi=131
 NAtoms=   24 NActive=   24 NUniq=   24 SFac= 1.00D+00 NAtFMM=   60 NAOKFM=F Big=F
 Integral buffers will be    131072 words long.
 Raffenetti 2 integral format.
 Two-electron integral symmetry is turned off.
 R6Disp:  Grimme-D3 Dispersion energy=       -0.0230400191 Hartrees.
 Nuclear repulsion after empirical dispersion term =      966.2575068702 Hartrees.
 Leave Link  301 at Wed Aug 16 08:53:49 2023, MaxMem=  1310720000 cpu:               4.0 elap:               0.1
 (Enter /mnt/opt/groups/app-gaussian/g16-avx2/l302.exe)
 NPDir=0 NMtPBC=     1 NCelOv=     1 NCel=       1 NClECP=     1 NCelD=      1
         NCelK=      1 NCelE2=     1 NClLst=     1 CellRange=     0.0.
 One-electron integrals computed using PRISM.
 NBasis=   300 RedAO= T EigKep=  1.90D-04  NBF=   300
 NBsUse=   300 1.00D-06 EigRej= -1.00D+00 NBFU=   300
 Precomputing XC quadrature grid using
 IXCGrd= 4 IRadAn=           5 IRanWt=          -1 IRanGd=           0 AccXCQ= 0.00D+00.
 Generated NRdTot=       0 NPtTot=           0 NUsed=           0 NTot=          32
 NSgBfM=   299   299   299   299   299 MxSgAt=    24 MxSgA2=    24.
 Leave Link  302 at Wed Aug 16 08:53:50 2023, MaxMem=  1310720000 cpu:              57.5 elap:               0.9
 (Enter /mnt/opt/groups/app-gaussian/g16-avx2/l303.exe)
 DipDrv:  MaxL=1.
 Leave Link  303 at Wed Aug 16 08:53:50 2023, MaxMem=  1310720000 cpu:               5.1 elap:               0.1
 (Enter /mnt/opt/groups/app-gaussian/g16-avx2/l401.exe)
 ExpMin= 1.27D-01 ExpMax= 3.05D+03 ExpMxC= 4.57D+02 IAcc=3 IRadAn=         5 AccDes= 0.00D+00
 Harris functional with IExCor=  402 and IRadAn=       5 diagonalized for initial guess.
 HarFok:  IExCor=  402 AccDes= 0.00D+00 IRadAn=         5 IDoV= 1 UseB2=F ITyADJ=14
 ICtDFT=  3500011 ScaDFX=  1.000000  1.000000  1.000000  1.000000
 FoFCou: FMM=F IPFlag=           0 FMFlag=      100000 FMFlg1=           0
         NFxFlg=           0 DoJE=T BraDBF=F KetDBF=T FulRan=T
         wScrn=  0.000000 ICntrl=       500 IOpCl=  0 I1Cent=   200000004 NGrid=           0
         NMat0=    1 NMatS0=      1 NMatT0=    0 NMatD0=    1 NMtDS0=    0 NMtDT0=    0
 Symmetry not used in FoFCou.
 Harris En= -609.725892586611    
 JPrj=0 DoOrth=F DoCkMO=F.
 Leave Link  401 at Wed Aug 16 08:53:52 2023, MaxMem=  1310720000 cpu:             123.0 elap:               2.0
 (Enter /mnt/opt/groups/app-gaussian/g16-avx2/l502.exe)
 Two-electron integral symmetry not used.
 Closed shell SCF:
 Using DIIS extrapolation, IDIIS=    10.
 NGot=  1310720000 LenX=  1310517886 LenY=  1310427445
 Requested convergence on RMS density matrix=1.00D-08 within 100 cycles.
 Requested convergence on MAX density matrix=1.00D-06.
 Requested convergence on             energy=1.00D-06.
 Level shift goal  0.100 maximum shift  0.100.
 No special actions if energy rises.
 Dynamic level shift is on during FON iterations.

 Cycle   1  Pass 1  IDiag  1:
 FoFJK:  IHMeth= 1 ICntrl=       0 DoSepK=F KAlg= 0 I1Cent=           0 FoldK=F
 IRaf= 860000000 NMat=       1 IRICut=       1 DoRegI=T DoRafI=F ISym2E= 0 IDoP0=0 IntGTp=1.
 FoFCou: FMM=F IPFlag=           0 FMFlag=      100000 FMFlg1=           0
         NFxFlg=           0 DoJE=F BraDBF=F KetDBF=F FulRan=T
         wScrn=  0.000000 ICntrl=         0 IOpCl=  0 I1Cent=           0 NGrid=           0
         NMat0=    1 NMatS0=      1 NMatT0=    0 NMatD0=    1 NMtDS0=    0 NMtDT0=    0
 Symmetry not used in FoFCou.
 E= -608.761227517708    
 DIIS: error= 4.62D-02 at cycle   1 NSaved=   1.
 NSaved= 1 IEnMin= 1 EnMin= -608.761227517708     IErMin= 1 ErrMin= 4.62D-02
 ErrMax= 4.62D-02  0.00D+00 EMaxC= 1.00D+00 BMatC= 5.88D-01 BMatP= 5.88D-01
 IDIUse=1 WtCom= 1.00D+00 WtEn= 0.00D+00
 Coeff-Com:  0.100D+01
 Coeff:      0.100D+01
 Gap=    -0.033 Goal=     0.100 Shift=    0.100
 T= 1755. Gap= 0.064 NK=0 IS=   52 IE=  300 IFin=   57
          NO(<0.9)=   0  NV(>0.1)=   0     54.00e < EF      0.00e >EF  Err=0.0D+00
 GapD=   -0.033 DampG=0.250 DampE=0.500 DampFc=0.1250 IDamp=-1.
 Damping current iteration by 1.25D-01
 RMSDP=6.64D-03 MaxDP=1.56D-01              OVMax= 2.45D-01

 Cycle   2  Pass 1  IDiag  1:
 E= -608.930567700311     Delta-E=       -0.169340182603 Rises=F Damp=T
 DIIS: error= 3.63D-02 at cycle   2 NSaved=   2.
 NSaved= 2 IEnMin= 2 EnMin= -608.930567700311     IErMin= 2 ErrMin= 3.63D-02
 ErrMax= 3.63D-02  0.00D+00 EMaxC= 1.00D+00 BMatC= 3.37D-01 BMatP= 5.88D-01
 IDIUse=1 WtCom= 1.00D+00 WtEn= 0.00D+00
 Coeff-Com: -0.283D+01 0.383D+01
 Coeff:     -0.283D+01 0.383D+01
 Gap=     0.088 Goal=     0.100 Shift=    0.012
 T= 1711. Gap= 0.083 NK=2 IS=   53 IE=   63 IFin=   57
          NO(<0.9)=   0  NV(>0.1)=   0     54.00e < EF      0.00e >EF  Err=0.0D+00
 GapD=    0.088 DampG=0.500 DampE=0.500 DampFc=0.2500 IDamp=-1.
 Damping current iteration by 2.50D-01
 RMSDP=3.70D-03 MaxDP=6.17D-02 DE=-1.69D-01 OVMax= 1.86D-01

 Cycle   3  Pass 1  IDiag  1:
 E= -609.085456380536     Delta-E=       -0.154888680225 Rises=F Damp=T
 DIIS: error= 2.65D-02 at cycle   3 NSaved=   3.
 NSaved= 3 IEnMin= 3 EnMin= -609.085456380536     IErMin= 3 ErrMin= 2.65D-02
 ErrMax= 2.65D-02  0.00D+00 EMaxC= 1.00D+00 BMatC= 1.98D-01 BMatP= 3.37D-01
 IDIUse=1 WtCom= 1.00D+00 WtEn= 0.00D+00
 Coeff-Com: -0.180D+01 0.113D+01 0.168D+01
 Coeff:     -0.180D+01 0.113D+01 0.168D+01
 Gap=     0.045 Goal=     0.100 Shift=    0.055
 T= 1611. Gap= 0.096 NK=3 IS=   53 IE=   60 IFin=   57
          NO(<0.9)=   0  NV(>0.1)=   0     54.00e < EF      0.00e >EF  Err=7.1D-15
 GapD=    0.045 DampG=0.250 DampE=0.500 DampFc=0.1250 IDamp=-1.
 Damping current iteration by 1.25D-01
 RMSDP=2.54D-03 MaxDP=4.63D-02 DE=-1.55D-01 OVMax= 7.25D-02

 Cycle   4  Pass 1  IDiag  1:
 E= -609.145644471137     Delta-E=       -0.060188090600 Rises=F Damp=T
 DIIS: error= 2.33D-02 at cycle   4 NSaved=   4.
 NSaved= 4 IEnMin= 4 EnMin= -609.145644471137     IErMin= 4 ErrMin= 2.33D-02
 ErrMax= 2.33D-02  0.00D+00 EMaxC= 1.00D+00 BMatC= 1.53D-01 BMatP= 1.98D-01
 IDIUse=1 WtCom= 1.00D+00 WtEn= 0.00D+00
 Coeff-Com: -0.505D+00 0.145D+00-0.426D+01 0.562D+01
 Coeff:     -0.505D+00 0.145D+00-0.426D+01 0.562D+01
 Gap=     0.048 Goal=     0.100 Shift=    0.052
 T= 1470. Gap= 0.100 NK=3 IS=   53 IE=   60 IFin=   57
          NO(<0.9)=   0  NV(>0.1)=   0     54.00e < EF      0.00e >EF  Err=7.1D-15
 GapD=    0.048 DampG=0.250 DampE=0.500 DampFc=0.1250 IDamp=-1.
 Damping current iteration by 1.25D-01
 RMSDP=2.10D-03 MaxDP=4.49D-02 DE=-6.02D-02 OVMax= 1.20D-02

 Cycle   5  Pass 1  IDiag  1:
 E= -609.196000080504     Delta-E=       -0.050355609368 Rises=F Damp=T
 DIIS: error= 2.05D-02 at cycle   5 NSaved=   5.
 NSaved= 5 IEnMin= 5 EnMin= -609.196000080504     IErMin= 5 ErrMin= 2.05D-02
 ErrMax= 2.05D-02  0.00D+00 EMaxC= 1.00D+00 BMatC= 1.17D-01 BMatP= 1.53D-01
 IDIUse=1 WtCom= 1.00D+00 WtEn= 0.00D+00
 Coeff-Com: -0.919D-01-0.641D-01-0.223D+01-0.126D+01 0.465D+01
 Coeff:     -0.919D-01-0.641D-01-0.223D+01-0.126D+01 0.465D+01
 Gap=     0.048 Goal=     0.100 Shift=    0.052
 T= 1349. Gap= 0.100 NK=3 IS=   53 IE=   60 IFin=   55
          NO(<0.9)=   0  NV(>0.1)=   0     54.00e < EF      0.00e >EF  Err=7.1D-15
 GapD=    0.048 DampG=0.250 DampE=0.500 DampFc=0.1250 IDamp=-1.
 Damping current iteration by 1.25D-01
 RMSDP=1.85D-03 MaxDP=3.84D-02 DE=-5.04D-02 OVMax= 3.94D-03

 Cycle   6  Pass 1  IDiag  1:
 E= -609.237806051241     Delta-E=       -0.041805970737 Rises=F Damp=T
 DIIS: error= 1.80D-02 at cycle   6 NSaved=   6.
 NSaved= 6 IEnMin= 6 EnMin= -609.237806051241     IErMin= 6 ErrMin= 1.80D-02
 ErrMax= 1.80D-02  0.00D+00 EMaxC= 1.00D+00 BMatC= 9.02D-02 BMatP= 1.17D-01
 IDIUse=1 WtCom= 1.00D+00 WtEn= 0.00D+00
 Large coefficients: NSaved=  6 BigCof=   10.09 CofMax=   10.00 Det=-8.16D-07
 Inversion failed.  Reducing to  5 matrices.
 Coeff-Com: -0.153D-01 0.758D-01 0.865D+00-0.907D+01 0.914D+01
 Coeff:     -0.153D-01 0.758D-01 0.865D+00-0.907D+01 0.914D+01
 Gap=     0.049 Goal=     0.100 Shift=    0.051
 T= 1271. Gap= 0.100 NK=3 IS=   53 IE=   60 IFin=   55
          NO(<0.9)=   0  NV(>0.1)=   0     54.00e < EF      0.00e >EF  Err=0.0D+00
 GapD=    0.049 DampG=0.250 DampE=0.500 DampFc=0.1250 IDamp=-1.
 Damping current iteration by 1.25D-01
 RMSDP=1.63D-03 MaxDP=3.40D-02 DE=-4.18D-02 OVMax= 1.52D-03

 Cycle   7  Pass 1  IDiag  1:
 E= -609.272515224350     Delta-E=       -0.034709173109 Rises=F Damp=T
 DIIS: error= 1.58D-02 at cycle   7 NSaved=   6.
 NSaved= 6 IEnMin= 6 EnMin= -609.272515224350     IErMin= 6 ErrMin= 1.58D-02
 ErrMax= 1.58D-02  0.00D+00 EMaxC= 1.00D+00 BMatC= 6.92D-02 BMatP= 9.02D-02
 IDIUse=1 WtCom= 1.00D+00 WtEn= 0.00D+00
 Large coefficients: NSaved=  6 BigCof=   19.64 CofMax=   10.00 Det=-1.19D-07
 Inversion failed.  Reducing to  5 matrices.
 Large coefficients: NSaved=  5 BigCof=   12.93 CofMax=   10.00 Det=-1.55D-07
 Inversion failed.  Reducing to  4 matrices.
 Large coefficients: NSaved=  4 BigCof=   12.44 CofMax=   10.00 Det=-1.55D-07
 Inversion failed.  Reducing to  3 matrices.
 Coeff-Com: -0.666D+00-0.565D+01 0.731D+01
 Coeff:     -0.666D+00-0.565D+01 0.731D+01
 Gap=     0.049 Goal=     0.100 Shift=    0.051
 T= 1193. Gap= 0.100 NK=3 IS=   44 IE=   60 IFin=   55
          NO(<0.9)=   0  NV(>0.1)=   0     54.00e < EF      0.00e >EF  Err=1.4D-14
 GapD=    0.049 DampG=0.250 DampE=0.500 DampFc=0.1250 IDamp=-1.
 Damping current iteration by 1.25D-01
 RMSDP=1.43D-03 MaxDP=2.92D-02 DE=-3.47D-02 OVMax= 1.36D-03

 Cycle   8  Pass 1  IDiag  1:
 E= -609.301541191584     Delta-E=       -0.029025967234 Rises=F Damp=T
 DIIS: error= 1.39D-02 at cycle   8 NSaved=   4.
 NSaved= 4 IEnMin= 4 EnMin= -609.301541191584     IErMin= 4 ErrMin= 1.39D-02
 ErrMax= 1.39D-02  0.00D+00 EMaxC= 1.00D+00 BMatC= 5.32D-02 BMatP= 6.92D-02
 IDIUse=1 WtCom= 1.00D+00 WtEn= 0.00D+00
 Large coefficients: NSaved=  4 BigCof=   12.57 CofMax=   10.00 Det=-1.62D-07
 Inversion failed.  Reducing to  3 matrices.
 Coeff-Com: -0.164D+01-0.357D+01 0.621D+01
 Coeff:     -0.164D+01-0.357D+01 0.621D+01
 Gap=     0.049 Goal=     0.100 Shift=    0.051
 T= 1115. Gap= 0.100 NK=3 IS=   55 IE=   60 IFin=   54
          NO(<0.9)=   0  NV(>0.1)=   0     54.00e < EF      0.00e >EF  Err=0.0D+00
 GapD=    0.049 DampG=0.250 DampE=0.500 DampFc=0.1250 IDamp=-1.
 Damping current iteration by 1.25D-01
 RMSDP=1.24D-03 MaxDP=2.62D-02 DE=-2.90D-02 OVMax= 1.35D-03

 Cycle   9  Pass 1  IDiag  1:
 E= -609.325877687374     Delta-E=       -0.024336495791 Rises=F Damp=T
 DIIS: error= 1.21D-02 at cycle   9 NSaved=   4.
 NSaved= 4 IEnMin= 4 EnMin= -609.325877687374     IErMin= 4 ErrMin= 1.21D-02
 ErrMax= 1.21D-02  0.00D+00 EMaxC= 1.00D+00 BMatC= 4.08D-02 BMatP= 5.32D-02
 IDIUse=1 WtCom= 1.00D+00 WtEn= 0.00D+00
 Large coefficients: NSaved=  4 BigCof=   12.49 CofMax=   10.00 Det=-1.71D-07
 Inversion failed.  Reducing to  3 matrices.
 Coeff-Com: -0.303D+01-0.586D+00 0.461D+01
 Coeff:     -0.303D+01-0.586D+00 0.461D+01
 Gap=     0.049 Goal=     0.100 Shift=    0.051
 T= 1036. Gap= 0.100 NK=3 IS=   55 IE=   60 IFin=   54
          NO(<0.9)=   0  NV(>0.1)=   0     54.00e < EF      0.00e >EF  Err=0.0D+00
 GapD=    0.049 DampG=0.250 DampE=0.500 DampFc=0.1250 IDamp=-1.
 Damping current iteration by 1.25D-01
 RMSDP=1.09D-03 MaxDP=2.27D-02 DE=-2.43D-02 OVMax= 9.01D-04

 Cycle  10  Pass 1  IDiag  1:
 E= -609.346388362468     Delta-E=       -0.020510675094 Rises=F Damp=T
 DIIS: error= 1.06D-02 at cycle  10 NSaved=   4.
 NSaved= 4 IEnMin= 4 EnMin= -609.346388362468     IErMin= 4 ErrMin= 1.06D-02
 ErrMax= 1.06D-02  0.00D+00 EMaxC= 1.00D+00 BMatC= 3.13D-02 BMatP= 4.08D-02
 IDIUse=1 WtCom= 1.00D+00 WtEn= 0.00D+00
 Large coefficients: NSaved=  4 BigCof=   15.34 CofMax=   10.00 Det=-4.96D-08
 Inversion failed.  Reducing to  3 matrices.
 Coeff-Com:  0.817D+00-0.880D+01 0.898D+01
 Coeff:      0.817D+00-0.880D+01 0.898D+01
 Gap=     0.049 Goal=     0.100 Shift=    0.051
 T=  957. Gap= 0.100 NK=3 IS=   55 IE=   60 IFin=   54
          NO(<0.9)=   0  NV(>0.1)=   0     54.00e < EF      0.00e >EF  Err=0.0D+00
 GapD=    0.049 DampG=0.250 DampE=0.500 DampFc=0.1250 IDamp=-1.
 Damping current iteration by 1.25D-01
 RMSDP=9.54D-04 MaxDP=2.00D-02 DE=-2.05D-02 OVMax= 1.00D-03

 Cycle  11  Pass 1  IDiag  1:
 E= -609.363684989125     Delta-E=       -0.017296626656 Rises=F Damp=T
 DIIS: error= 9.32D-03 at cycle  11 NSaved=   4.
 NSaved= 4 IEnMin= 4 EnMin= -609.363684989125     IErMin= 4 ErrMin= 9.32D-03
 ErrMax= 9.32D-03  0.00D+00 EMaxC= 1.00D+00 BMatC= 2.40D-02 BMatP= 3.13D-02
 IDIUse=1 WtCom= 1.00D+00 WtEn= 0.00D+00
 Large coefficients: NSaved=  4 BigCof=   11.45 CofMax=   10.00 Det=-7.05D-08
 Inversion failed.  Reducing to  3 matrices.
 Coeff-Com: -0.410D+01 0.173D+01 0.337D+01
 Coeff:     -0.410D+01 0.173D+01 0.337D+01
 Gap=     0.049 Goal=     0.100 Shift=    0.051
 T=  878. Gap= 0.100 NK=3 IS=   55 IE=   60 IFin=   54
          NO(<0.9)=   0  NV(>0.1)=   0     54.00e < EF      0.00e >EF  Err=0.0D+00
 RMSDP=8.37D-04 MaxDP=1.74D-02 DE=-1.73D-02 OVMax= 9.89D-04

 Cycle  12  Pass 1  IDiag  1:
 E= -609.468678131190     Delta-E=       -0.104993142065 Rises=F Damp=F
 DIIS: error= 6.88D-05 at cycle  12 NSaved=   4.
 NSaved= 4 IEnMin= 4 EnMin= -609.468678131190     IErMin= 4 ErrMin= 6.88D-05
 ErrMax= 6.88D-05  0.00D+00 EMaxC= 1.00D+00 BMatC= 1.59D-06 BMatP= 2.40D-02
 IDIUse=1 WtCom= 1.00D+00 WtEn= 0.00D+00
 Coeff-Com:  0.989D+00-0.289D+01 0.201D+01 0.894D+00
 Coeff:      0.989D+00-0.289D+01 0.201D+01 0.894D+00
 Gap=     0.049 Goal=     0.100 Shift=    0.051
 RMSDP=4.67D-06 MaxDP=1.62D-04 DE=-1.05D-01 OVMax= 2.30D-04

 Cycle  13  Pass 1  IDiag  1:
 E= -609.468679435513     Delta-E=       -0.000001304323 Rises=F Damp=F
 DIIS: error= 3.14D-05 at cycle  13 NSaved=   5.
 NSaved= 5 IEnMin= 5 EnMin= -609.468679435513     IErMin= 5 ErrMin= 3.14D-05
 ErrMax= 3.14D-05  0.00D+00 EMaxC= 1.00D+00 BMatC= 2.31D-07 BMatP= 1.59D-06
 IDIUse=1 WtCom= 1.00D+00 WtEn= 0.00D+00
 Coeff-Com:  0.679D+00-0.172D+01 0.108D+01 0.455D+00 0.508D+00
 Coeff:      0.679D+00-0.172D+01 0.108D+01 0.455D+00 0.508D+00
 Gap=     0.049 Goal=     0.100 Shift=    0.051
 RMSDP=1.82D-06 MaxDP=4.31D-05 DE=-1.30D-06 OVMax= 9.89D-05

 Cycle  14  Pass 1  IDiag  1:
 E= -609.468679703319     Delta-E=       -0.000000267805 Rises=F Damp=F
 DIIS: error= 2.37D-06 at cycle  14 NSaved=   6.
 NSaved= 6 IEnMin= 6 EnMin= -609.468679703319     IErMin= 6 ErrMin= 2.37D-06
 ErrMax= 2.37D-06  0.00D+00 EMaxC= 1.00D+00 BMatC= 9.37D-10 BMatP= 2.31D-07
 IDIUse=1 WtCom= 1.00D+00 WtEn= 0.00D+00
 Coeff-Com:  0.230D-01-0.584D-01 0.367D-01-0.759D-02-0.388D-02 0.101D+01
 Coeff:      0.230D-01-0.584D-01 0.367D-01-0.759D-02-0.388D-02 0.101D+01
 Gap=     0.049 Goal=     0.100 Shift=    0.051
 RMSDP=1.95D-07 MaxDP=3.61D-06 DE=-2.68D-07 OVMax= 2.66D-05

 Cycle  15  Pass 1  IDiag  1:
 E= -609.468679704932     Delta-E=       -0.000000001613 Rises=F Damp=F
 DIIS: error= 6.68D-07 at cycle  15 NSaved=   7.
 NSaved= 7 IEnMin= 7 EnMin= -609.468679704932     IErMin= 7 ErrMin= 6.68D-07
 ErrMax= 6.68D-07  0.00D+00 EMaxC= 1.00D+00 BMatC= 1.68D-10 BMatP= 9.37D-10
 IDIUse=1 WtCom= 1.00D+00 WtEn= 0.00D+00
 Coeff-Com: -0.371D-02 0.898D-02-0.540D-02-0.101D-01-0.268D-02 0.371D+00
 Coeff-Com:  0.642D+00
 Coeff:     -0.371D-02 0.898D-02-0.540D-02-0.101D-01-0.268D-02 0.371D+00
 Coeff:      0.642D+00
 Gap=     0.049 Goal=     0.100 Shift=    0.051
 RMSDP=8.89D-08 MaxDP=2.63D-06 DE=-1.61D-09 OVMax= 1.86D-05

 Cycle  16  Pass 1  IDiag  1:
 E= -609.468679705181     Delta-E=       -0.000000000249 Rises=F Damp=F
 DIIS: error= 5.68D-07 at cycle  16 NSaved=   8.
 NSaved= 8 IEnMin= 8 EnMin= -609.468679705181     IErMin= 8 ErrMin= 5.68D-07
 ErrMax= 5.68D-07  0.00D+00 EMaxC= 1.00D+00 BMatC= 8.06D-11 BMatP= 1.68D-10
 IDIUse=1 WtCom= 1.00D+00 WtEn= 0.00D+00
 Coeff-Com: -0.812D-02 0.203D-01-0.126D-01-0.534D-02 0.204D-02 0.646D-01
 Coeff-Com:  0.398D+00 0.542D+00
 Coeff:     -0.812D-02 0.203D-01-0.126D-01-0.534D-02 0.204D-02 0.646D-01
 Coeff:      0.398D+00 0.542D+00
 Gap=     0.049 Goal=     0.100 Shift=    0.051
 RMSDP=5.59D-08 MaxDP=1.12D-06 DE=-2.49D-10 OVMax= 1.45D-05

 Cycle  17  Pass 1  IDiag  1:
 E= -609.468679705379     Delta-E=       -0.000000000198 Rises=F Damp=F
 DIIS: error= 4.88D-07 at cycle  17 NSaved=   9.
 NSaved= 9 IEnMin= 9 EnMin= -609.468679705379     IErMin= 9 ErrMin= 4.88D-07
 ErrMax= 4.88D-07  0.00D+00 EMaxC= 1.00D+00 BMatC= 7.22D-12 BMatP= 8.06D-11
 IDIUse=1 WtCom= 1.00D+00 WtEn= 0.00D+00
 Coeff-Com: -0.300D-02 0.784D-02-0.504D-02-0.361D-03 0.272D-02-0.345D-01
 Coeff-Com:  0.482D-01 0.118D+00 0.866D+00
 Coeff:     -0.300D-02 0.784D-02-0.504D-02-0.361D-03 0.272D-02-0.345D-01
 Coeff:      0.482D-01 0.118D+00 0.866D+00
 Gap=     0.049 Goal=     0.100 Shift=    0.051
 RMSDP=4.78D-08 MaxDP=9.84D-07 DE=-1.98D-10 OVMax= 1.44D-05

 Cycle  18  Pass 1  IDiag  1:
 E= -609.468679705484     Delta-E=       -0.000000000104 Rises=F Damp=F
 DIIS: error= 4.07D-07 at cycle  18 NSaved=  10.
 NSaved=10 IEnMin=10 EnMin= -609.468679705484     IErMin=10 ErrMin= 4.07D-07
 ErrMax= 4.07D-07  0.00D+00 EMaxC= 1.00D+00 BMatC= 2.96D-12 BMatP= 7.22D-12
 IDIUse=1 WtCom= 1.00D+00 WtEn= 0.00D+00
 Coeff-Com:  0.611D-03-0.136D-02 0.755D-03 0.109D-02 0.843D-03-0.293D-01
 Coeff-Com: -0.698D-01-0.577D-01 0.345D+00 0.810D+00
 Coeff:      0.611D-03-0.136D-02 0.755D-03 0.109D-02 0.843D-03-0.293D-01
 Coeff:     -0.698D-01-0.577D-01 0.345D+00 0.810D+00
 Gap=     0.049 Goal=     0.100 Shift=    0.051
 RMSDP=4.21D-08 MaxDP=8.90D-07 DE=-1.04D-10 OVMax= 1.30D-05

 Cycle  19  Pass 1  IDiag  1:
 E= -609.468679705549     Delta-E=       -0.000000000066 Rises=F Damp=F
 DIIS: error= 3.35D-07 at cycle  19 NSaved=  11.
 NSaved=11 IEnMin=11 EnMin= -609.468679705549     IErMin=11 ErrMin= 3.35D-07
 ErrMax= 3.35D-07  0.00D+00 EMaxC= 1.00D+00 BMatC= 1.68D-12 BMatP= 2.96D-12
 IDIUse=1 WtCom= 1.00D+00 WtEn= 0.00D+00
 Coeff-Com:  0.368D-02-0.951D-02 0.607D-02 0.778D-03-0.324D-02 0.241D-01
 Coeff-Com: -0.725D-01-0.129D+00-0.781D+00 0.101D+00 0.186D+01
 Coeff:      0.368D-02-0.951D-02 0.607D-02 0.778D-03-0.324D-02 0.241D-01
 Coeff:     -0.725D-01-0.129D+00-0.781D+00 0.101D+00 0.186D+01
 Gap=     0.049 Goal=     0.100 Shift=    0.051
 RMSDP=6.39D-08 MaxDP=1.45D-06 DE=-6.57D-11 OVMax= 1.93D-05

 Cycle  20  Pass 1  IDiag  1:
 E= -609.468679705627     Delta-E=       -0.000000000078 Rises=F Damp=F
 DIIS: error= 2.29D-07 at cycle  20 NSaved=  12.
 NSaved=12 IEnMin=12 EnMin= -609.468679705627     IErMin=12 ErrMin= 2.29D-07
 ErrMax= 2.29D-07  0.00D+00 EMaxC= 1.00D+00 BMatC= 8.98D-13 BMatP= 1.68D-12
 IDIUse=1 WtCom= 1.00D+00 WtEn= 0.00D+00
 Coeff-Com:  0.222D-02-0.578D-02 0.371D-02 0.155D-03-0.270D-02 0.239D-01
 Coeff-Com: -0.317D-01-0.843D-01-0.617D+00-0.167D+00 0.116D+01 0.721D+00
 Coeff:      0.222D-02-0.578D-02 0.371D-02 0.155D-03-0.270D-02 0.239D-01
 Coeff:     -0.317D-01-0.843D-01-0.617D+00-0.167D+00 0.116D+01 0.721D+00
 Gap=     0.049 Goal=     0.100 Shift=    0.051
 RMSDP=4.09D-08 MaxDP=8.62D-07 DE=-7.78D-11 OVMax= 1.28D-05

 Cycle  21  Pass 1  IDiag  1:
 E= -609.468679705663     Delta-E=       -0.000000000036 Rises=F Damp=F
 DIIS: error= 1.61D-07 at cycle  21 NSaved=  13.
 NSaved=13 IEnMin=13 EnMin= -609.468679705663     IErMin=13 ErrMin= 1.61D-07
 ErrMax= 1.61D-07  0.00D+00 EMaxC= 1.00D+00 BMatC= 3.35D-13 BMatP= 8.98D-13
 IDIUse=1 WtCom= 1.00D+00 WtEn= 0.00D+00
 Coeff-Com: -0.423D-04 0.740D-04-0.295D-04-0.214D-03-0.574D-03 0.558D-02
 Coeff-Com:  0.327D-02-0.198D-01-0.884D-01-0.167D+00-0.335D-01 0.181D-01
 Coeff-Com:  0.128D+01
 Coeff:     -0.423D-04 0.740D-04-0.295D-04-0.214D-03-0.574D-03 0.558D-02
 Coeff:      0.327D-02-0.198D-01-0.884D-01-0.167D+00-0.335D-01 0.181D-01
 Coeff:      0.128D+01
 Gap=     0.049 Goal=     0.100 Shift=    0.051
 RMSDP=3.12D-08 MaxDP=6.66D-07 DE=-3.64D-11 OVMax= 9.79D-06

 Cycle  22  Pass 1  IDiag  1:
 E= -609.468679705674     Delta-E=       -0.000000000011 Rises=F Damp=F
 DIIS: error= 1.09D-07 at cycle  22 NSaved=  14.
 NSaved=14 IEnMin=14 EnMin= -609.468679705674     IErMin=14 ErrMin= 1.09D-07
 ErrMax= 1.09D-07  0.00D+00 EMaxC= 1.00D+00 BMatC= 1.98D-13 BMatP= 3.35D-13
 IDIUse=1 WtCom= 1.00D+00 WtEn= 0.00D+00
 Coeff-Com: -0.437D-03 0.111D-02-0.700D-03 0.519D-05 0.589D-03-0.531D-02
 Coeff-Com:  0.189D-02 0.706D-02 0.127D+00-0.103D-01-0.325D+00-0.572D+00
 Coeff-Com:  0.627D+00 0.115D+01
 Coeff:     -0.437D-03 0.111D-02-0.700D-03 0.519D-05 0.589D-03-0.531D-02
 Coeff:      0.189D-02 0.706D-02 0.127D+00-0.103D-01-0.325D+00-0.572D+00
 Coeff:      0.627D+00 0.115D+01
 Gap=     0.049 Goal=     0.100 Shift=    0.051
 RMSDP=2.33D-08 MaxDP=4.86D-07 DE=-1.07D-11 OVMax= 7.36D-06

 Cycle  23  Pass 1  IDiag  1:
 E= -609.468679705693     Delta-E=       -0.000000000019 Rises=F Damp=F
 DIIS: error= 6.93D-08 at cycle  23 NSaved=  15.
 NSaved=15 IEnMin=15 EnMin= -609.468679705693     IErMin=15 ErrMin= 6.93D-08
 ErrMax= 6.93D-08  0.00D+00 EMaxC= 1.00D+00 BMatC= 9.28D-14 BMatP= 1.98D-13
 IDIUse=1 WtCom= 1.00D+00 WtEn= 0.00D+00
 Coeff-Com: -0.215D-04 0.579D-04-0.381D-04 0.233D-03 0.608D-03-0.628D-02
 Coeff-Com: -0.744D-02 0.100D-01 0.966D-01 0.100D+00-0.107D+00-0.518D+00
 Coeff-Com: -0.293D+00 0.615D+00 0.111D+01
 Coeff:     -0.215D-04 0.579D-04-0.381D-04 0.233D-03 0.608D-03-0.628D-02
 Coeff:     -0.744D-02 0.100D-01 0.966D-01 0.100D+00-0.107D+00-0.518D+00
 Coeff:     -0.293D+00 0.615D+00 0.111D+01
 Gap=     0.049 Goal=     0.100 Shift=    0.051
 RMSDP=1.52D-08 MaxDP=3.10D-07 DE=-1.89D-11 OVMax= 4.86D-06

 Cycle  24  Pass 1  IDiag  1:
 E= -609.468679705685     Delta-E=        0.000000000008 Rises=F Damp=F
 DIIS: error= 4.25D-08 at cycle  24 NSaved=  16.
 NSaved=16 IEnMin=15 EnMin= -609.468679705693     IErMin=16 ErrMin= 4.25D-08
 ErrMax= 4.25D-08  0.00D+00 EMaxC= 1.00D+00 BMatC= 4.23D-14 BMatP= 9.28D-14
 IDIUse=1 WtCom= 1.00D+00 WtEn= 0.00D+00
 Coeff-Com:  0.194D-03-0.477D-03 0.292D-03 0.221D-03 0.251D-03-0.347D-02
 Coeff-Com: -0.838D-02 0.528D-02 0.292D-01 0.102D+00 0.609D-01-0.233D+00
 Coeff-Com: -0.549D+00-0.428D-02 0.673D+00 0.927D+00
 Coeff:      0.194D-03-0.477D-03 0.292D-03 0.221D-03 0.251D-03-0.347D-02
 Coeff:     -0.838D-02 0.528D-02 0.292D-01 0.102D+00 0.609D-01-0.233D+00
 Coeff:     -0.549D+00-0.428D-02 0.673D+00 0.927D+00
 Gap=     0.049 Goal=     0.100 Shift=    0.051
 RMSDP=9.47D-09 MaxDP=1.90D-07 DE= 7.73D-12 OVMax= 3.03D-06

 SCF Done:  E(RB3LYP) =  -609.468679706     A.U. after   24 cycles
            NFock= 24  Conv=0.95D-08     -V/T= 2.0063
 KE= 6.056334773336D+02 PE=-3.345939168126D+03 EE= 1.164579504216D+03
 Leave Link  502 at Wed Aug 16 08:54:49 2023, MaxMem=  1310720000 cpu:            3611.5 elap:              56.6
 (Enter /mnt/opt/groups/app-gaussian/g16-avx2/l601.exe)
 Copying SCF densities to generalized density rwf, IOpCl= 0 IROHF=0.

 **********************************************************************

            Population analysis using the SCF Density.

 **********************************************************************

 Alpha  occ. eigenvalues --  -10.18149 -10.18130 -10.18130 -10.18091 -10.18080
 Alpha  occ. eigenvalues --  -10.18065 -10.15638 -10.15580 -10.15259 -10.15251
 Alpha  occ. eigenvalues --  -10.15240 -10.15236  -6.75004  -6.74901  -6.74727
 Alpha  occ. eigenvalues --   -6.74478  -6.74372  -6.74338  -0.85114  -0.79395
 Alpha  occ. eigenvalues --   -0.79346  -0.71609  -0.71539  -0.68281  -0.67209
 Alpha  occ. eigenvalues --   -0.61685  -0.61605  -0.54515  -0.53748  -0.53656
 Alpha  occ. eigenvalues --   -0.49875  -0.49765  -0.47476  -0.44542  -0.41561
 Alpha  occ. eigenvalues --   -0.40823  -0.40761  -0.39350  -0.39300  -0.37690
 Alpha  occ. eigenvalues --   -0.35869  -0.35157  -0.35083  -0.32263  -0.32211
 Alpha  occ. eigenvalues --   -0.32152  -0.31979  -0.31952  -0.24196  -0.24093
 Alpha  occ. eigenvalues --   -0.23458  -0.20198  -0.17203  -0.17077
 Alpha virt. eigenvalues --   -0.12201  -0.10978  -0.10844  -0.04595  -0.04342
 Alpha virt. eigenvalues --   -0.04234   0.00456   0.00571   0.00786   0.06711
 Alpha virt. eigenvalues --    0.06837   0.11476   0.12146   0.12282   0.12327
 Alpha virt. eigenvalues --    0.19518   0.19581   0.19926   0.20013   0.21651
 Alpha virt. eigenvalues --    0.24399   0.24445   0.24521   0.27510   0.28103
 Alpha virt. eigenvalues --    0.28134   0.28826   0.32356   0.32424   0.34197
 Alpha virt. eigenvalues --    0.34873   0.34907   0.36295   0.36493   0.38196
 Alpha virt. eigenvalues --    0.38828   0.39021   0.39154   0.39614   0.41511
 Alpha virt. eigenvalues --    0.41559   0.41660   0.41768   0.41910   0.42073
 Alpha virt. eigenvalues --    0.46790   0.46974   0.50015   0.50898   0.51158
 Alpha virt. eigenvalues --    0.51395   0.51506   0.51620   0.51674   0.55089
 Alpha virt. eigenvalues --    0.57228   0.58266   0.58651   0.59448   0.60408
 Alpha virt. eigenvalues --    0.60498   0.60737   0.61163   0.62844   0.63486
 Alpha virt. eigenvalues --    0.68665   0.68762   0.69961   0.70100   0.71565
 Alpha virt. eigenvalues --    0.71740   0.72354   0.74317   0.75839   0.75851
 Alpha virt. eigenvalues --    0.76194   0.76353   0.76982   0.79876   0.82262
 Alpha virt. eigenvalues --    0.82337   0.83899   0.83941   0.86467   0.90264
 Alpha virt. eigenvalues --    0.90403   0.90778   0.93252   0.93794   0.94852
 Alpha virt. eigenvalues --    0.95260   0.95822   0.95942   0.95975   1.00244
 Alpha virt. eigenvalues --    1.00330   1.00736   1.04531   1.04620   1.08915
 Alpha virt. eigenvalues --    1.09182   1.10537   1.12076   1.12237   1.12837
 Alpha virt. eigenvalues --    1.14434   1.16119   1.16234   1.17639   1.17698
 Alpha virt. eigenvalues --    1.21284   1.27405   1.28447   1.29816   1.33580
 Alpha virt. eigenvalues --    1.33687   1.34215   1.34339   1.34386   1.35045
 Alpha virt. eigenvalues --    1.35157   1.35700   1.35775   1.35939   1.41370
 Alpha virt. eigenvalues --    1.41426   1.43322   1.43344   1.43936   1.46008
 Alpha virt. eigenvalues --    1.55067   1.55278   1.58603   1.58663   1.59689
 Alpha virt. eigenvalues --    1.59944   1.62640   1.66697   1.66978   1.68471
 Alpha virt. eigenvalues --    1.68730   1.70535   1.72167   1.73985   1.75214
 Alpha virt. eigenvalues --    1.77195   1.77377   1.77470   1.77549   1.87496
 Alpha virt. eigenvalues --    1.87720   1.87994   1.90909   1.91094   1.93244
 Alpha virt. eigenvalues --    1.95542   1.95666   1.95772   1.96039   1.96955
 Alpha virt. eigenvalues --    1.98656   1.98998   2.06165   2.07365   2.07660
 Alpha virt. eigenvalues --    2.09740   2.10206   2.13131   2.15746   2.16862
 Alpha virt. eigenvalues --    2.17372   2.22351   2.22508   2.24699   2.24877
 Alpha virt. eigenvalues --    2.25325   2.25519   2.29689   2.30510   2.30865
 Alpha virt. eigenvalues --    2.30885   2.32066   2.32171   2.33101   2.33609
 Alpha virt. eigenvalues --    2.37459   2.38856   2.39148   2.41691   2.50432
 Alpha virt. eigenvalues --    2.52596   2.52762   2.53019   2.53843   2.53927
 Alpha virt. eigenvalues --    2.54678   2.54911   2.59548   2.59852   2.61433
 Alpha virt. eigenvalues --    2.61547   2.69233   2.69314   2.69547   2.71660
 Alpha virt. eigenvalues --    2.72775   2.74921   2.76732   2.76912   2.81146
 Alpha virt. eigenvalues --    2.84321   2.84409   2.89819   2.94342   2.94545
 Alpha virt. eigenvalues --    3.06973   3.07207   3.15060   3.15183   3.16037
 Alpha virt. eigenvalues --    3.21668   3.41236   3.42167   3.42280   3.48461
 Alpha virt. eigenvalues --    3.54783   3.55405   3.55664   3.56510   3.56766
 Alpha virt. eigenvalues --    3.64803   3.65142   3.68423   3.73529   4.10893
 Alpha virt. eigenvalues --    4.17763   4.17878   4.32057   4.32351   4.42356
 Alpha virt. eigenvalues --    4.43920   4.48257   4.48750   4.68545   4.68897
 Alpha virt. eigenvalues --    4.97951
          Condensed to atoms (all electrons):
               1          2          3          4          5          6
     1  C    5.157093  -0.078756   0.193903   0.330828   0.013778   0.012651
     2  C   -0.078756   5.164999   0.014805   0.013581   0.331963   0.194571
     3  C    0.193903   0.014805   5.159141   0.015815  -0.079101   0.333234
     4  C    0.330828   0.013581   0.015815   5.166973   0.190117  -0.079463
     5  C    0.013778   0.331963  -0.079101   0.190117   5.170726   0.012109
     6  C    0.012651   0.194571   0.333234  -0.079463   0.012109   5.157997
     7  C   -0.055052   0.011364   0.013831   0.515728  -0.096718  -0.001146
     8  C    0.517444  -0.001173  -0.094950  -0.057057   0.014006   0.011284
     9  C    0.013947  -0.095231  -0.056586  -0.001175   0.011308   0.517041
    10  C   -0.096003   0.013849   0.515501   0.011451  -0.001158  -0.055013
    11  C    0.011365  -0.053888  -0.001185  -0.096785   0.511714   0.014056
    12  C   -0.001170   0.511482   0.011393   0.014038  -0.053954  -0.096061
    13  H    0.009178  -0.000048  -0.000178  -0.010841  -0.024280   0.000011
    14  H   -0.009876   0.000015  -0.023978   0.009066  -0.000190  -0.000098
    15  H   -0.000188  -0.024013   0.009074   0.000014  -0.000094  -0.010184
    16  H   -0.024182  -0.000178  -0.010745  -0.000042   0.000011   0.009187
    17  H   -0.000052   0.009331   0.000011  -0.024476  -0.010694  -0.000174
    18  H    0.000010  -0.010619  -0.000047  -0.000173   0.009328  -0.024391
    19  B    0.000003   0.013451  -0.059965   0.000020  -0.000362   0.032736
    20  B    0.014434   0.000006   0.037267  -0.000429   0.000015  -0.061731
    21  B    0.031673   0.000021   0.013275  -0.059597  -0.000017  -0.000356
    22  B   -0.061129  -0.000429  -0.000012   0.037383   0.014638   0.000018
    23  B   -0.000426  -0.064262   0.000033   0.014807   0.039316  -0.000183
    24  B    0.000028   0.039082  -0.000424  -0.000193  -0.064402   0.014629
               7          8          9         10         11         12
     1  C   -0.055052   0.517444   0.013947  -0.096003   0.011365  -0.001170
     2  C    0.011364  -0.001173  -0.095231   0.013849  -0.053888   0.511482
     3  C    0.013831  -0.094950  -0.056586   0.515501  -0.001185   0.011393
     4  C    0.515728  -0.057057  -0.001175   0.011451  -0.096785   0.014038
     5  C   -0.096718   0.014006   0.011308  -0.001158   0.511714  -0.053954
     6  C   -0.001146   0.011284   0.517041  -0.055013   0.014056  -0.096061
     7  C    4.933622  -0.042620  -0.000015  -0.000081  -0.022068  -0.000081
     8  C   -0.042620   4.960506  -0.000080  -0.022290  -0.000080  -0.000015
     9  C   -0.000015  -0.000080   4.957549  -0.042550  -0.000079  -0.022136
    10  C   -0.000081  -0.022290  -0.042550   4.932408  -0.000015  -0.000081
    11  C   -0.022068  -0.000080  -0.000079  -0.000015   4.930755  -0.041824
    12  C   -0.000081  -0.000015  -0.022136  -0.000081  -0.041824   4.929540
    13  H    0.329423   0.000331  -0.000000   0.000000   0.003579   0.000005
    14  H    0.000402   0.328236   0.000004   0.003749   0.000000  -0.000000
    15  H   -0.000000   0.000000   0.328599   0.000397   0.000005   0.003709
    16  H    0.000005   0.003575   0.000334   0.329457  -0.000000   0.000000
    17  H    0.003626   0.000004   0.000000  -0.000000   0.329773   0.000299
    18  H    0.000000  -0.000000   0.003599   0.000005   0.000299   0.329877
    19  B    0.000003  -0.000048   0.550117  -0.006018  -0.000001   0.000790
    20  B   -0.000001   0.000845  -0.005469   0.555593   0.000003  -0.000045
    21  B   -0.005817   0.549503  -0.000001   0.000781  -0.000048   0.000003
    22  B    0.555225  -0.005529   0.000003  -0.000045   0.000847  -0.000001
    23  B    0.000845  -0.000001  -0.000047   0.000003   0.558122  -0.005349
    24  B   -0.000046   0.000003   0.000840  -0.000001  -0.005262   0.558663
              13         14         15         16         17         18
     1  C    0.009178  -0.009876  -0.000188  -0.024182  -0.000052   0.000010
     2  C   -0.000048   0.000015  -0.024013  -0.000178   0.009331  -0.010619
     3  C   -0.000178  -0.023978   0.009074  -0.010745   0.000011  -0.000047
     4  C   -0.010841   0.009066   0.000014  -0.000042  -0.024476  -0.000173
     5  C   -0.024280  -0.000190  -0.000094   0.000011  -0.010694   0.009328
     6  C    0.000011  -0.000098  -0.010184   0.009187  -0.000174  -0.024391
     7  C    0.329423   0.000402  -0.000000   0.000005   0.003626   0.000000
     8  C    0.000331   0.328236   0.000000   0.003575   0.000004  -0.000000
     9  C   -0.000000   0.000004   0.328599   0.000334   0.000000   0.003599
    10  C    0.000000   0.003749   0.000397   0.329457  -0.000000   0.000005
    11  C    0.003579   0.000000   0.000005  -0.000000   0.329773   0.000299
    12  C    0.000005  -0.000000   0.003709   0.000000   0.000299   0.329877
    13  H    0.671765  -0.000009   0.000000   0.000000   0.001899   0.000000
    14  H   -0.000009   0.669983   0.000000   0.001999   0.000000   0.000000
    15  H    0.000000   0.000000   0.669996  -0.000009   0.000000   0.001953
    16  H    0.000000   0.001999  -0.000009   0.671082   0.000000   0.000000
    17  H    0.001899   0.000000   0.000000   0.000000   0.672706  -0.000009
    18  H    0.000000   0.000000   0.001953   0.000000  -0.000009   0.672012
    19  B   -0.000000  -0.000063  -0.068735   0.005675  -0.000000   0.000554
    20  B   -0.000000   0.000578   0.005202  -0.071653  -0.000000  -0.000067
    21  B    0.005624  -0.068570  -0.000000   0.000539  -0.000063  -0.000000
    22  B   -0.071540   0.005136  -0.000000  -0.000067   0.000592  -0.000000
    23  B    0.000588  -0.000000  -0.000064  -0.000000  -0.072474   0.005671
    24  B   -0.000066  -0.000000   0.000580  -0.000000   0.005672  -0.072423
              19         20         21         22         23         24
     1  C    0.000003   0.014434   0.031673  -0.061129  -0.000426   0.000028
     2  C    0.013451   0.000006   0.000021  -0.000429  -0.064262   0.039082
     3  C   -0.059965   0.037267   0.013275  -0.000012   0.000033  -0.000424
     4  C    0.000020  -0.000429  -0.059597   0.037383   0.014807  -0.000193
     5  C   -0.000362   0.000015  -0.000017   0.014638   0.039316  -0.064402
     6  C    0.032736  -0.061731  -0.000356   0.000018  -0.000183   0.014629
     7  C    0.000003  -0.000001  -0.005817   0.555225   0.000845  -0.000046
     8  C   -0.000048   0.000845   0.549503  -0.005529  -0.000001   0.000003
     9  C    0.550117  -0.005469  -0.000001   0.000003  -0.000047   0.000840
    10  C   -0.006018   0.555593   0.000781  -0.000045   0.000003  -0.000001
    11  C   -0.000001   0.000003  -0.000048   0.000847   0.558122  -0.005262
    12  C    0.000790  -0.000045   0.000003  -0.000001  -0.005349   0.558663
    13  H   -0.000000  -0.000000   0.005624  -0.071540   0.000588  -0.000066
    14  H   -0.000063   0.000578  -0.068570   0.005136  -0.000000  -0.000000
    15  H   -0.068735   0.005202  -0.000000  -0.000000  -0.000064   0.000580
    16  H    0.005675  -0.071653   0.000539  -0.000067  -0.000000  -0.000000
    17  H   -0.000000  -0.000000  -0.000063   0.000592  -0.072474   0.005672
    18  H    0.000554  -0.000067  -0.000000  -0.000000   0.005671  -0.072423
    19  B    3.948566   0.531975   0.000008   0.000000   0.000008  -0.000113
    20  B    0.531975   3.943342  -0.000110   0.000008   0.000000   0.000008
    21  B    0.000008  -0.000110   3.951735   0.531521   0.000008   0.000000
    22  B    0.000000   0.000008   0.531521   3.940615  -0.000124   0.000009
    23  B    0.000008   0.000000   0.000008  -0.000124   3.964584   0.514603
    24  B   -0.000113   0.000008   0.000000   0.000009   0.514603   3.964434
 Mulliken charges:
               1
     1  C    0.020498
     2  C    0.010076
     3  C    0.009886
     4  C    0.010407
     5  C    0.011940
     6  C    0.019277
     7  C   -0.140430
     8  C   -0.161894
     9  C   -0.159968
    10  C   -0.139939
    11  C   -0.139282
    12  C   -0.139083
    13  H    0.084558
    14  H    0.083614
    15  H    0.083758
    16  H    0.085012
    17  H    0.084029
    18  H    0.084420
    19  B    0.051400
    20  B    0.050230
    21  B    0.049890
    22  B    0.052880
    23  B    0.044341
    24  B    0.044378
 Sum of Mulliken charges =  -0.00000
 Mulliken charges with hydrogens summed into heavy atoms:
               1
     1  C    0.020498
     2  C    0.010076
     3  C    0.009886
     4  C    0.010407
     5  C    0.011940
     6  C    0.019277
     7  C   -0.055872
     8  C   -0.078280
     9  C   -0.076210
    10  C   -0.054927
    11  C   -0.055252
    12  C   -0.054663
    19  B    0.051400
    20  B    0.050230
    21  B    0.049890
    22  B    0.052880
    23  B    0.044341
    24  B    0.044378
 Electronic spatial extent (au):  <R**2>=           3298.8997
 Charge=             -0.0000 electrons
 Dipole moment (field-independent basis, Debye):
    X=             -0.0061    Y=              0.0061    Z=             -0.0003  Tot=              0.0086
 Quadrupole moment (field-independent basis, Debye-Ang):
   XX=            -71.7077   YY=            -71.6560   ZZ=           -108.7255
   XY=              0.0522   XZ=              0.0073   YZ=              0.0485
 Traceless Quadrupole moment (field-independent basis, Debye-Ang):
   XX=             12.3221   YY=             12.3737   ZZ=            -24.6958
   XY=              0.0522   XZ=              0.0073   YZ=              0.0485
 Octapole moment (field-independent basis, Debye-Ang**2):
  XXX=             -0.5402  YYY=             16.8631  ZZZ=              0.0008  XYY=              0.9433
  XXY=            -17.2836  XXZ=              0.0009  XZZ=             -0.1896  YZZ=             -0.2296
  YYZ=             -0.0056  XYZ=              0.0902
 Hexadecapole moment (field-independent basis, Debye-Ang**3):
 XXXX=          -1969.5298 YYYY=          -1965.8269 ZZZZ=           -126.3593 XXXY=             -0.7283
 XXXZ=              0.0594 YYYX=              4.1924 YYYZ=              0.6443 ZZZX=             -0.0154
 ZZZY=             -0.0206 XXYY=           -654.3558 XXZZ=           -499.7519 YYZZ=           -500.6741
 XXYZ=              0.2111 YYXZ=              0.0083 ZZXY=              0.4931
 N-N= 9.662575068702D+02 E-N=-3.345939167915D+03  KE= 6.056334773336D+02
 No NMR shielding tensors so no spin-rotation constants.
 Leave Link  601 at Wed Aug 16 08:54:49 2023, MaxMem=  1310720000 cpu:              38.0 elap:               0.7
 (Enter /mnt/opt/groups/app-gaussian/g16-avx2/l701.exe)
 ... and contract with generalized density number  0.
 Compute integral first derivatives.
 R6Disp: Adding Grimme-D3 dispersion energy 1st derivatives to the gradient.
 Leave Link  701 at Wed Aug 16 08:54:50 2023, MaxMem=  1310720000 cpu:              42.8 elap:               0.7
 (Enter /mnt/opt/groups/app-gaussian/g16-avx2/l702.exe)
 L702 exits ... SP integral derivatives will be done elsewhere.
 Leave Link  702 at Wed Aug 16 08:54:50 2023, MaxMem=  1310720000 cpu:               1.4 elap:               0.1
 (Enter /mnt/opt/groups/app-gaussian/g16-avx2/l703.exe)
 Integral derivatives from FoFJK, PRISM(SPDF).
 Compute integral first derivatives, UseDBF=F ICtDFT=           0.
 Calling FoFJK, ICntrl=      2127 FMM=F ISym2X=0 I1Cent= 0 IOpClX= 0 NMat=1 NMatS=1 NMatT=0.
 FoFJK:  IHMeth= 1 ICntrl=    2127 DoSepK=F KAlg= 0 I1Cent=           0 FoldK=F
 IRaf=         0 NMat=       1 IRICut=       1 DoRegI=T DoRafI=F ISym2E= 0 IDoP0=0 IntGTp=1.
 FoFCou: FMM=F IPFlag=           0 FMFlag=      100000 FMFlg1=         800
         NFxFlg=           0 DoJE=F BraDBF=F KetDBF=F FulRan=T
         wScrn=  0.000000 ICntrl=      2127 IOpCl=  0 I1Cent=           0 NGrid=           0
         NMat0=    1 NMatS0=      1 NMatT0=    0 NMatD0=    1 NMtDS0=    0 NMtDT0=    0
 Symmetry not used in FoFCou.
 Leave Link  703 at Wed Aug 16 08:54:57 2023, MaxMem=  1310720000 cpu:             421.6 elap:               6.7
 (Enter /mnt/opt/groups/app-gaussian/g16-avx2/l716.exe)
 Dipole        =-2.38959860D-03 2.38939224D-03-1.30629772D-04
 -------------------------------------------------------------------
 Center     Atomic                   Forces (Hartrees/Bohr)
 Number     Number              X              Y              Z
 -------------------------------------------------------------------
      1        6           0.001193683   -0.005799718   -0.000110513
      2        6           0.007252504    0.005161237   -0.000042397
      3        6          -0.005967933    0.005288142   -0.000052114
      4        6          -0.001700308   -0.007964272    0.000085110
      5        6           0.008346805    0.003878355   -0.000042404
      6        6          -0.005862671    0.002084845    0.000165079
      7        6          -0.034910918   -0.024094288    0.000041844
      8        6           0.022069690   -0.000268960    0.000157744
      9        6          -0.013812145   -0.018851874   -0.000176302
     10        6          -0.003390495    0.042104448   -0.000043377
     11        6           0.000126106    0.041547921    0.000003507
     12        6           0.036072873   -0.020611373   -0.000003485
     13        1          -0.006532745   -0.004352076   -0.000130937
     14        1           0.006201146   -0.003952737    0.000029107
     15        1          -0.006396827   -0.003333017   -0.000028844
     16        1          -0.000505501    0.007852178    0.000129741
     17        1           0.000624941    0.007968772    0.000000393
     18        1           0.007192154   -0.003421094    0.000014609
     19        5          -0.049170684   -0.112117939    0.000329551
     20        5           0.083395881    0.078007600   -0.000290690
     21        5           0.119066175    0.011178293   -0.000303590
     22        5          -0.105600489    0.033010178    0.000255755
     23        5          -0.073556585    0.060810739   -0.000001772
     24        5           0.015865343   -0.094125361    0.000013983
 -------------------------------------------------------------------
 Cartesian Forces:  Max     0.119066175 RMS     0.033661966
 Leave Link  716 at Wed Aug 16 08:54:57 2023, MaxMem=  1310720000 cpu:               1.8 elap:               0.1
 (Enter /mnt/opt/groups/app-gaussian/g16-avx2/l103.exe)

 GradGradGradGradGradGradGradGradGradGradGradGradGradGradGradGradGradGrad
 Berny optimization.
 FormGI is forming the generalized inverse of G from B-inverse, IUseBI=4.
 Internal  Forces:  Max     0.130830498 RMS     0.021305039
 Search for a local minimum.
 Step number   1 out of a maximum of  142
 All quantities printed in internal units (Hartrees-Bohrs-Radians)
 RMS Force = .21305D-01 SwitMx=.10000D-02 MixMth= 1
 Mixed Optimization -- RFO/linear search
 Second derivative matrix not updated -- first step.
 ITU=  0
     Eigenvalues ---    0.01433   0.01433   0.01600   0.01664   0.01665
     Eigenvalues ---    0.01673   0.01688   0.01801   0.01802   0.02079
     Eigenvalues ---    0.02093   0.02161   0.02173   0.02195   0.02211
     Eigenvalues ---    0.02213   0.02218   0.02262   0.02853   0.02875
     Eigenvalues ---    0.02883   0.16000   0.16000   0.16000   0.16000
     Eigenvalues ---    0.16000   0.16000   0.22955   0.22956   0.22993
     Eigenvalues ---    0.23806   0.23827   0.23833   0.25000   0.25000
     Eigenvalues ---    0.25000   0.25000   0.25000   0.25000   0.34467
     Eigenvalues ---    0.34471   0.35641   0.35641   0.35641   0.35641
     Eigenvalues ---    0.35641   0.35641   0.36060   0.39162   0.39190
     Eigenvalues ---    0.40325   0.40547   0.40726   0.41120   0.43053
     Eigenvalues ---    0.43134   0.43191   0.43406   0.43638   0.44811
     Eigenvalues ---    0.46986   0.47124   0.47244   0.47998   0.48189
     Eigenvalues ---    0.48271
 RFO step:  Lambda=-1.07099966D-01 EMin= 1.43251874D-02
 Linear search not attempted -- first point.
 Maximum step size (   0.300) exceeded in Quadratic search.
    -- Step size scaled by   0.680
 Iteration  1 RMS(Cart)=  0.03318879 RMS(Int)=  0.00024108
 Iteration  2 RMS(Cart)=  0.00038023 RMS(Int)=  0.00003086
 Iteration  3 RMS(Cart)=  0.00000003 RMS(Int)=  0.00003086
 ITry= 1 IFail=0 DXMaxC= 1.11D-01 DCOld= 1.00D+10 DXMaxT= 3.00D-01 DXLimC= 3.00D+00 Rises=F
 Variable       Old X    -DE/DX   Delta X   Delta X   Delta X     New X
                                 (Linear)    (Quad)   (Total)
    R1        2.77288  -0.00115   0.00000  -0.00172  -0.00172   2.77117
    R2        2.68541   0.02040   0.00000   0.02256   0.02254   2.70795
    R3        2.67011   0.01529   0.00000   0.01675   0.01670   2.68681
    R4        2.68541   0.01911   0.00000   0.02116   0.02112   2.70653
    R5        2.77289  -0.00104   0.00000  -0.00156  -0.00156   2.77133
    R6        2.67011   0.01672   0.00000   0.01938   0.01936   2.68946
    R7        2.68541   0.02085   0.00000   0.02282   0.02279   2.70820
    R8        2.67011   0.01394   0.00000   0.01633   0.01635   2.68645
    R9        2.77288  -0.00158   0.00000  -0.00220  -0.00219   2.77069
   R10        2.67011   0.01364   0.00000   0.01612   0.01615   2.68625
   R11        2.67011   0.01674   0.00000   0.01942   0.01940   2.68951
   R12        2.67011   0.01555   0.00000   0.01707   0.01702   2.68713
   R13        2.04646   0.00642   0.00000   0.00942   0.00942   2.05589
   R14        2.61355   0.03979   0.00000   0.04796   0.04801   2.66157
   R15        2.04646   0.00610   0.00000   0.00896   0.00896   2.05542
   R16        2.67403   0.01357   0.00000   0.01819   0.01816   2.69219
   R17        2.04646   0.00599   0.00000   0.00879   0.00879   2.05525
   R18        2.66783   0.01599   0.00000   0.02123   0.02120   2.68904
   R19        2.04646   0.00643   0.00000   0.00945   0.00945   2.05591
   R20        2.61355   0.03981   0.00000   0.04799   0.04804   2.66159
   R21        2.04646   0.00647   0.00000   0.00950   0.00950   2.05596
   R22        2.61355   0.03976   0.00000   0.04717   0.04719   2.66074
   R23        2.04646   0.00644   0.00000   0.00946   0.00946   2.05592
   R24        2.61355   0.03979   0.00000   0.04720   0.04722   2.66077
   R25        2.61089   0.13083   0.00000   0.15303   0.15306   2.76394
   R26        2.61680   0.12744   0.00000   0.15041   0.15044   2.76724
   R27        2.64686   0.11134   0.00000   0.13798   0.13802   2.78488
    A1        2.09440  -0.00094   0.00000  -0.00122  -0.00120   2.09320
    A2        2.12155  -0.01708   0.00000  -0.02453  -0.02447   2.09708
    A3        2.06724   0.01802   0.00000   0.02575   0.02567   2.09291
    A4        2.09440   0.00031   0.00000   0.00027   0.00027   2.09466
    A5        2.06724   0.01598   0.00000   0.02367   0.02361   2.09085
    A6        2.12155  -0.01629   0.00000  -0.02394  -0.02388   2.09767
    A7        2.09439   0.00063   0.00000   0.00080   0.00079   2.09518
    A8        2.12155  -0.01583   0.00000  -0.02281  -0.02279   2.09876
    A9        2.06724   0.01519   0.00000   0.02201   0.02200   2.08924
   A10        2.09440   0.00057   0.00000   0.00077   0.00075   2.09514
   A11        2.06724   0.01484   0.00000   0.02178   0.02179   2.08902
   A12        2.12155  -0.01541   0.00000  -0.02255  -0.02253   2.09902
   A13        2.09439   0.00009   0.00000   0.00004   0.00004   2.09444
   A14        2.06724   0.01612   0.00000   0.02385   0.02379   2.09103
   A15        2.12155  -0.01621   0.00000  -0.02389  -0.02384   2.09772
   A16        2.09440  -0.00066   0.00000  -0.00066  -0.00065   2.09375
   A17        2.12155  -0.01753   0.00000  -0.02507  -0.02501   2.09654
   A18        2.06724   0.01819   0.00000   0.02573   0.02566   2.09290
   A19        2.09274   0.00009   0.00000  -0.00236  -0.00240   2.09034
   A20        2.12849  -0.00942   0.00000  -0.01883  -0.01875   2.10974
   A21        2.06196   0.00933   0.00000   0.02119   0.02115   2.08311
   A22        2.09235  -0.00175   0.00000  -0.00364  -0.00359   2.08876
   A23        2.12819  -0.00491   0.00000  -0.01414  -0.01423   2.11396
   A24        2.06264   0.00666   0.00000   0.01778   0.01782   2.08046
   A25        2.09227  -0.00175   0.00000  -0.00366  -0.00362   2.08866
   A26        2.12439  -0.00474   0.00000  -0.01367  -0.01375   2.11064
   A27        2.06651   0.00649   0.00000   0.01733   0.01737   2.08388
   A28        2.09274  -0.00018   0.00000  -0.00275  -0.00278   2.08996
   A29        2.12849  -0.00891   0.00000  -0.01812  -0.01806   2.11043
   A30        2.06196   0.00909   0.00000   0.02087   0.02084   2.08279
   A31        2.09274  -0.00119   0.00000  -0.00400  -0.00399   2.08874
   A32        2.12849  -0.00723   0.00000  -0.01646  -0.01648   2.11201
   A33        2.06196   0.00842   0.00000   0.02046   0.02047   2.08243
   A34        2.09274  -0.00121   0.00000  -0.00402  -0.00401   2.08872
   A35        2.12849  -0.00717   0.00000  -0.01638  -0.01639   2.11210
   A36        2.06196   0.00838   0.00000   0.02040   0.02041   2.08237
   A37        2.07556  -0.00752   0.00000  -0.00484  -0.00484   2.07072
   A38        2.10346  -0.01221   0.00000  -0.01112  -0.01101   2.09244
   A39        2.06782  -0.00639   0.00000  -0.00327  -0.00329   2.06453
   A40        2.10740  -0.01215   0.00000  -0.01130  -0.01119   2.09621
   A41        2.08746  -0.00886   0.00000  -0.00735  -0.00728   2.08018
   A42        2.08746  -0.00884   0.00000  -0.00733  -0.00726   2.08020
    D1        0.00000  -0.00001   0.00000  -0.00007  -0.00007  -0.00007
    D2        3.14159  -0.00001   0.00000  -0.00005  -0.00005   3.14154
    D3        3.14159  -0.00001   0.00000  -0.00006  -0.00006   3.14154
    D4        0.00000  -0.00001   0.00000  -0.00004  -0.00004  -0.00004
    D5        0.00000  -0.00001   0.00000  -0.00005  -0.00005  -0.00005
    D6        3.14159   0.00000   0.00000   0.00002   0.00002  -3.14157
    D7        3.14159  -0.00001   0.00000  -0.00006  -0.00006   3.14153
    D8        0.00000   0.00000   0.00000   0.00001   0.00001   0.00001
    D9       -0.00507   0.00002   0.00000   0.00007   0.00006  -0.00501
   D10        3.14159  -0.00004   0.00000  -0.00022  -0.00022   3.14137
   D11        3.13652   0.00002   0.00000   0.00008   0.00008   3.13660
   D12        0.00000  -0.00004   0.00000  -0.00020  -0.00021  -0.00021
   D13        0.00000  -0.00001   0.00000  -0.00006  -0.00006  -0.00006
   D14        3.14159   0.00001   0.00000   0.00003   0.00003  -3.14156
   D15        3.14159  -0.00002   0.00000  -0.00012  -0.00012   3.14147
   D16        0.00000  -0.00001   0.00000  -0.00003  -0.00003  -0.00003
   D17        0.00000  -0.00001   0.00000  -0.00005  -0.00005  -0.00005
   D18        3.14159   0.00001   0.00000   0.00003   0.00003  -3.14156
   D19        3.14159   0.00000   0.00000   0.00001   0.00001  -3.14158
   D20        0.00000   0.00002   0.00000   0.00010   0.00009   0.00009
   D21        3.14159   0.00001   0.00000   0.00008   0.00008  -3.14152
   D22        0.00000   0.00000   0.00000   0.00002   0.00002   0.00002
   D23        0.00000   0.00000   0.00000   0.00002   0.00002   0.00002
   D24        3.14159  -0.00001   0.00000  -0.00005  -0.00005   3.14155
   D25        0.00000   0.00002   0.00000   0.00012   0.00012   0.00012
   D26        3.14159   0.00001   0.00000   0.00003   0.00003  -3.14156
   D27        3.14159   0.00002   0.00000   0.00010   0.00010  -3.14149
   D28        0.00000   0.00000   0.00000   0.00001   0.00002   0.00002
   D29        0.00000   0.00006   0.00000   0.00029   0.00030   0.00030
   D30        3.14159   0.00001   0.00000   0.00003   0.00004  -3.14155
   D31        3.14159   0.00006   0.00000   0.00031   0.00031  -3.14128
   D32        0.00000   0.00001   0.00000   0.00005   0.00006   0.00006
   D33        0.00000   0.00002   0.00000   0.00011   0.00011   0.00011
   D34        3.14159   0.00000   0.00000   0.00002   0.00002  -3.14157
   D35        3.14159   0.00001   0.00000   0.00004   0.00004  -3.14155
   D36        0.00000  -0.00001   0.00000  -0.00005  -0.00005  -0.00005
   D37        3.14159  -0.00007   0.00000  -0.00035  -0.00035   3.14124
   D38        0.00000  -0.00001   0.00000  -0.00006  -0.00006  -0.00006
   D39        0.00000  -0.00005   0.00000  -0.00028  -0.00028  -0.00028
   D40        3.14159   0.00000   0.00000   0.00001   0.00001  -3.14158
   D41        3.14159  -0.00000   0.00000  -0.00002  -0.00002   3.14157
   D42        0.00000   0.00000   0.00000   0.00001   0.00001   0.00001
   D43        0.00000   0.00001   0.00000   0.00007   0.00007   0.00007
   D44        3.14159   0.00002   0.00000   0.00011   0.00011  -3.14149
   D45        0.00555  -0.00003   0.00000  -0.00015  -0.00015   0.00540
   D46        3.14159   0.00002   0.00000   0.00012   0.00012  -3.14147
   D47       -3.13604  -0.00002   0.00000  -0.00007  -0.00007  -3.13611
   D48        0.00000   0.00004   0.00000   0.00020   0.00021   0.00021
   D49        0.00000   0.00006   0.00000   0.00030   0.00030   0.00030
   D50        3.14159   0.00011   0.00000   0.00059   0.00059  -3.14100
   D51        0.00000   0.00009   0.00000   0.00044   0.00044   0.00044
   D52       -3.13661   0.00005   0.00000   0.00022   0.00022  -3.13639
   D53        0.00000  -0.00010   0.00000  -0.00049  -0.00049  -0.00049
   D54        3.13612  -0.00006   0.00000  -0.00028  -0.00028   3.13584
   D55        0.00000  -0.00007   0.00000  -0.00034  -0.00034  -0.00034
   D56        3.14159  -0.00012   0.00000  -0.00060  -0.00060   3.14099
   D57        0.00000   0.00000   0.00000   0.00002   0.00002   0.00002
   D58        3.14159   0.00001   0.00000   0.00005   0.00005  -3.14154
   D59        0.00000   0.00000   0.00000   0.00002   0.00002   0.00002
   D60        3.14159  -0.00001   0.00000  -0.00004  -0.00004   3.14155
   D61        0.00000   0.00011   0.00000   0.00055   0.00055   0.00055
   D62        0.00000  -0.00009   0.00000  -0.00048  -0.00048  -0.00048
   D63        0.00000  -0.00001   0.00000  -0.00003  -0.00003  -0.00003
         Item               Value     Threshold  Converged?
 Maximum Force            0.130830     0.000450     NO 
 RMS     Force            0.021305     0.000300     NO 
 Maximum Displacement     0.110653     0.001800     NO 
 RMS     Displacement     0.033168     0.001200     NO 
 Predicted change in Energy=-5.289874D-02
 Lowest energy point so far.  Saving SCF results.
 GradGradGradGradGradGradGradGradGradGradGradGradGradGradGradGradGradGrad

 Leave Link  103 at Wed Aug 16 08:54:57 2023, MaxMem=  1310720000 cpu:              10.7 elap:               0.3
 (Enter /mnt/opt/groups/app-gaussian/g16-avx2/l202.exe)
                          Input orientation:                          
 ---------------------------------------------------------------------
 Center     Atomic      Atomic             Coordinates (Angstroms)
 Number     Number       Type             X           Y           Z
 ---------------------------------------------------------------------
      1          6           0        0.715503    1.262959    0.000038
      2          6           0       -0.731923   -1.249741   -0.000040
      3          6           0        1.449461   -0.006588   -0.000032
      4          6           0       -0.717483    1.260412    0.000059
      5          6           0       -1.449266   -0.010098   -0.000052
      6          6           0        0.734599   -1.248685    0.000003
      7          6           0       -1.423807    2.494016    0.000101
      8          6           0        1.422377    2.496586    0.000072
      9          6           0        1.449111   -2.478102   -0.000023
     10          6           0        2.871061   -0.011971   -0.000114
     11          6           0       -2.872478   -0.016295   -0.000055
     12          6           0       -1.446673   -2.480448    0.000006
     13          1           0       -2.511736    2.493511   -0.000214
     14          1           0        2.510045    2.494011    0.004776
     15          1           0        0.902625   -3.418412   -0.005179
     16          1           0        3.414418    0.930567    0.000155
     17          1           0       -3.415240    0.926619   -0.000044
     18          1           0       -0.899768   -3.420938    0.000088
     19          5           0        2.871960   -2.497138    0.000169
     20          5           0        3.590181   -1.223009   -0.000229
     21          5           0        0.730258    3.741814   -0.000126
     22          5           0       -0.733967    3.721952    0.000197
     23          5           0       -3.592591   -1.226216   -0.000031
     24          5           0       -2.854530   -2.501771    0.000022
 ---------------------------------------------------------------------
                    Distance matrix (angstroms):
                    1          2          3          4          5
     1  C    0.000000
     2  C    2.899776   0.000000
     3  C    1.466439   2.510750   0.000000
     4  C    1.432988   2.510195   2.510166   0.000000
     5  C    2.511353   1.432235   2.898729   1.466186   0.000000
     6  C    2.511717   1.466523   1.433120   2.898985   2.510650
     7  C    2.468228   3.807154   3.809027   1.421504   2.504243
     8  C    1.421797   4.321571   2.503320   2.471260   3.811797
     9  C    3.812311   2.503154   2.471514   4.320951   3.806788
    10  C    2.504372   3.809668   1.421611   3.807441   4.320327
    11  C    3.809212   2.470499   4.321950   2.504793   1.423226
    12  C    4.322974   1.423203   3.808881   3.811267   2.470352
    13  H    3.453886   4.144837   4.684184   2.177126   2.719725
    14  H    2.176211   4.952379   2.716221   3.455246   4.684733
    15  H    4.685112   2.715678   3.455372   4.951380   4.141017
    16  H    2.719307   4.684644   2.176997   4.145046   4.953814
    17  H    4.144413   3.454958   4.953402   2.718329   2.177727
    18  H    4.954593   2.177675   4.144474   4.684898   3.454819
    19  B    4.334586   3.813656   2.868161   5.196468   4.985816
    20  B    3.800501   4.322187   2.462187   4.972258   5.183356
    21  B    2.478899   5.201307   3.816775   2.872857   4.339028
    22  B    2.854402   4.971694   4.320806   2.461595   3.799980
    23  B    4.975506   2.860765   5.187464   3.801258   2.464302
    24  B    5.188288   2.464354   4.974965   4.326776   2.860630
                    6          7          8          9         10
     6  C    0.000000
     7  C    4.320478   0.000000
     8  C    3.807899   2.846185   0.000000
     9  C    1.421968   5.742440   4.974759   0.000000
    10  C    2.468589   4.972511   2.896816   2.846707   0.000000
    11  C    3.811797   2.898329   4.975977   4.973593   5.743541
    12  C    2.505033   4.974517   5.744764   2.895786   4.973551
    13  H    4.954062   1.087929   3.934114   6.356512   5.937335
    14  H    4.142463   3.933855   1.087681   5.084044   2.531857
    15  H    2.176229   6.353669   5.937791   1.087592   3.934286
    16  H    3.454066   5.084564   2.533899   3.934648   1.087940
    17  H    4.685415   2.534273   5.085994   5.937511   6.355984
    18  H    2.718426   5.938122   6.356842   2.531042   5.083327
    19  B    2.475267   6.585229   5.199863   1.422976   2.485168
    20  B    2.855697   6.241502   4.305201   2.481821   1.408455
    21  B    4.990501   2.489377   1.424648   6.261318   4.321335
    22  B    5.183042   1.408441   2.480190   6.573165   5.190222
    23  B    4.327249   4.306245   6.245731   5.194803   6.576716
    24  B    3.801588   5.196620   6.578412   4.303707   6.243517
                   11         12         13         14         15
    11  C    0.000000
    12  C    2.846923   0.000000
    13  H    2.535599   5.086711   0.000000
    14  H    5.939126   6.356169   5.021784   0.000000
    15  H    5.081912   2.529625   6.827058   6.127041   0.000000
    16  H    6.357799   5.938454   6.128793   1.806175   5.022225
    17  H    1.087969   3.934890   1.808721   6.129090   6.125624
    18  H    3.934867   1.087946   6.130183   6.827406   1.802403
    19  B    6.257248   4.318666   7.341033   5.004255   2.174179
    20  B    6.574353   5.191441   7.144642   3.870782   3.470270
    21  B    5.206063   6.592084   3.474016   2.173632   7.162302
    22  B    4.306707   6.243214   2.160910   3.468641   7.325521
    23  B    1.408002   2.485571   3.873579   7.147186   5.001272
    24  B    2.485541   1.408018   5.007030   7.330520   3.867360
                   16         17         18         19         20
    16  H    0.000000
    17  H    6.829659   0.000000
    18  H    6.127626   5.022832   0.000000
    19  B    3.470364   7.158980   3.883213   0.000000
    20  B    2.160736   7.327812   4.999054   1.462616   0.000000
    21  B    3.886879   5.011036   7.345883   6.596318   5.729627
    22  B    5.000093   3.873385   7.144814   7.188866   6.568934
    23  B    7.331432   2.160127   3.473917   6.588298   7.182773
    24  B    7.147073   3.473939   2.160084   5.726492   6.570353
                   21         22         23         24
    21  B    0.000000
    22  B    1.464360   0.000000
    23  B    6.585465   5.714551   0.000000
    24  B    7.199518   6.575068   1.473694   0.000000
 Symmetry turned off by external request.
 Stoichiometry    C12H6B6
 Framework group  C1[X(C12H6B6)]
 Deg. of freedom    66
 Full point group                 C1      NOp   1
 Rotational constants (GHZ):           0.5699870           0.5693128           0.2848249
 Leave Link  202 at Wed Aug 16 08:54:57 2023, MaxMem=  1310720000 cpu:               0.9 elap:               0.0
 (Enter /mnt/opt/groups/app-gaussian/g16-avx2/l301.exe)
 Standard basis: 6-31G(d,p) (6D, 7F)
 Ernie: Thresh=  0.10000D-02 Tol=  0.10000D-05 Strict=F.
   300 basis functions,   546 primitive gaussians,   300 cartesian basis functions
    54 alpha electrons       54 beta electrons
       nuclear repulsion energy       958.5509310044 Hartrees.
 IExCor=  402 DFT=T Ex+Corr=B3LYP ExCW=0 ScaHFX=  0.200000
 ScaDFX=  0.800000  0.720000  1.000000  0.810000 ScalE2=  1.000000  1.000000
 IRadAn=      5 IRanWt=     -1 IRanGd=            0 ICorTp=0 IEmpDi=131
 NAtoms=   24 NActive=   24 NUniq=   24 SFac= 1.00D+00 NAtFMM=   60 NAOKFM=F Big=F
 Integral buffers will be    131072 words long.
 Raffenetti 2 integral format.
 Two-electron integral symmetry is turned off.
 R6Disp:  Grimme-D3 Dispersion energy=       -0.0230440015 Hartrees.
 Nuclear repulsion after empirical dispersion term =      958.5278870028 Hartrees.
 Leave Link  301 at Wed Aug 16 08:54:58 2023, MaxMem=  1310720000 cpu:               3.5 elap:               0.1
 (Enter /mnt/opt/groups/app-gaussian/g16-avx2/l302.exe)
 NPDir=0 NMtPBC=     1 NCelOv=     1 NCel=       1 NClECP=     1 NCelD=      1
         NCelK=      1 NCelE2=     1 NClLst=     1 CellRange=     0.0.
 One-electron integrals computed using PRISM.
 NBasis=   300 RedAO= T EigKep=  2.06D-04  NBF=   300
 NBsUse=   300 1.00D-06 EigRej= -1.00D+00 NBFU=   300
 Precomputing XC quadrature grid using
 IXCGrd= 4 IRadAn=           5 IRanWt=          -1 IRanGd=           0 AccXCQ= 0.00D+00.
 Generated NRdTot=       0 NPtTot=           0 NUsed=           0 NTot=          32
 NSgBfM=   299   299   299   299   299 MxSgAt=    24 MxSgA2=    24.
 Leave Link  302 at Wed Aug 16 08:54:59 2023, MaxMem=  1310720000 cpu:              61.0 elap:               1.0
 (Enter /mnt/opt/groups/app-gaussian/g16-avx2/l303.exe)
 DipDrv:  MaxL=1.
 Leave Link  303 at Wed Aug 16 08:54:59 2023, MaxMem=  1310720000 cpu:               5.4 elap:               0.1
 (Enter /mnt/opt/groups/app-gaussian/g16-avx2/l401.exe)
 Initial guess from the checkpoint file:  "/tmp/Gau-235692.chk"
 B after Tr=    -0.000046   -0.000176   -0.000003
         Rot=    1.000000   -0.000004   -0.000003    0.000054 Ang=  -0.01 deg.
 Guess basis will be translated and rotated to current coordinates.
 JPrj=2 DoOrth=T DoCkMO=T.
 Generating alternative initial guess.
 ExpMin= 1.27D-01 ExpMax= 3.05D+03 ExpMxC= 4.57D+02 IAcc=3 IRadAn=         5 AccDes= 0.00D+00
 Harris functional with IExCor=  402 and IRadAn=       5 diagonalized for initial guess.
 HarFok:  IExCor=  402 AccDes= 0.00D+00 IRadAn=         5 IDoV= 1 UseB2=F ITyADJ=14
 ICtDFT=  3500011 ScaDFX=  1.000000  1.000000  1.000000  1.000000
 FoFCou: FMM=F IPFlag=           0 FMFlag=      100000 FMFlg1=           0
         NFxFlg=           0 DoJE=T BraDBF=F KetDBF=T FulRan=T
         wScrn=  0.000000 ICntrl=       500 IOpCl=  0 I1Cent=   200000004 NGrid=           0
         NMat0=    1 NMatS0=      1 NMatT0=    0 NMatD0=    1 NMtDS0=    0 NMtDT0=    0
 Symmetry not used in FoFCou.
 Harris En= -609.733985818919    
 Leave Link  401 at Wed Aug 16 08:55:01 2023, MaxMem=  1310720000 cpu:             146.8 elap:               2.4
 (Enter /mnt/opt/groups/app-gaussian/g16-avx2/l502.exe)
 Two-electron integral symmetry not used.
 Closed shell SCF:
 Using DIIS extrapolation, IDIIS=    10.
 NGot=  1310720000 LenX=  1310517886 LenY=  1310427445
 Requested convergence on RMS density matrix=1.00D-08 within 100 cycles.
 Requested convergence on MAX density matrix=1.00D-06.
 Requested convergence on             energy=1.00D-06.
 Level shift goal  0.100 maximum shift  0.100.
 No special actions if energy rises.
 Dynamic level shift is on during FON iterations.

 Cycle   1  Pass 1  IDiag  1:
 FoFJK:  IHMeth= 1 ICntrl=       0 DoSepK=F KAlg= 0 I1Cent=           0 FoldK=F
 IRaf= 850000000 NMat=       1 IRICut=       1 DoRegI=T DoRafI=F ISym2E= 0 IDoP0=0 IntGTp=1.
 FoFCou: FMM=F IPFlag=           0 FMFlag=      100000 FMFlg1=           0
         NFxFlg=           0 DoJE=F BraDBF=F KetDBF=F FulRan=T
         wScrn=  0.000000 ICntrl=         0 IOpCl=  0 I1Cent=           0 NGrid=           0
         NMat0=    1 NMatS0=      1 NMatT0=    0 NMatD0=    1 NMtDS0=    0 NMtDT0=    0
 Symmetry not used in FoFCou.
 E= -609.514073931973    
 DIIS: error= 3.12D-03 at cycle   1 NSaved=   1.
 NSaved= 1 IEnMin= 1 EnMin= -609.514073931973     IErMin= 1 ErrMin= 3.12D-03
 ErrMax= 3.12D-03  0.00D+00 EMaxC= 1.00D+00 BMatC= 3.22D-03 BMatP= 3.22D-03
 IDIUse=1 WtCom= 1.00D+00 WtEn= 0.00D+00
 Coeff-Com:  0.100D+01
 Coeff:      0.100D+01
 Gap=     1.684 Goal=     0.100 Shift=    0.000
 T=  137. Gap= 0.050 NK=0 IS=   55 IE=  300 IFin=   54
          NO(<0.9)=   0  NV(>0.1)=   0     54.00e < EF      0.00e >EF  Err=0.0D+00
 GapD=    1.684 DampG=2.000 DampE=1.000 DampFc=2.0000 IDamp=-1.
 RMSDP=6.65D-04 MaxDP=1.49D-02              OVMax= 2.31D-02

 Cycle   2  Pass 1  IDiag  1:
 E= -609.517812613500     Delta-E=       -0.003738681527 Rises=F Damp=F
 DIIS: error= 2.71D-03 at cycle   2 NSaved=   2.
 NSaved= 2 IEnMin= 2 EnMin= -609.517812613500     IErMin= 2 ErrMin= 2.71D-03
 ErrMax= 2.71D-03  0.00D+00 EMaxC= 1.00D+00 BMatC= 1.43D-03 BMatP= 3.22D-03
 IDIUse=1 WtCom= 1.00D+00 WtEn= 0.00D+00
 Coeff-Com:  0.366D+00 0.634D+00
 Coeff:      0.366D+00 0.634D+00
 Gap=     0.045 Goal=     0.100 Shift=    0.055
 T=  111. Gap= 0.100 NK=3 IS=   55 IE=   60 IFin=   54
          NO(<0.9)=   0  NV(>0.1)=   0     54.00e < EF      0.00e >EF  Err=0.0D+00
 GapD=    0.045 DampG=0.250 DampE=1.000 DampFc=0.2500 IDamp=-1.
 Damping current iteration by 2.50D-01
 RMSDP=2.05D-04 MaxDP=6.42D-03 DE=-3.74D-03 OVMax= 1.34D-02

 Cycle   3  Pass 1  IDiag  1:
 E= -609.518567265831     Delta-E=       -0.000754652332 Rises=F Damp=T
 DIIS: error= 1.67D-03 at cycle   3 NSaved=   3.
 NSaved= 3 IEnMin= 3 EnMin= -609.518567265831     IErMin= 3 ErrMin= 1.67D-03
 ErrMax= 1.67D-03  0.00D+00 EMaxC= 1.00D+00 BMatC= 6.38D-04 BMatP= 1.43D-03
 IDIUse=1 WtCom= 1.00D+00 WtEn= 0.00D+00
 Coeff-Com:  0.662D-01-0.153D+01 0.246D+01
 Coeff:      0.662D-01-0.153D+01 0.246D+01
 Gap=     0.049 Goal=     0.100 Shift=    0.051
 T=    6. Gap= 0.100 NK=3 IS=   55 IE=   60 IFin=   54
          NO(<0.9)=   0  NV(>0.1)=   0     54.00e < EF      0.00e >EF  Err=0.0D+00
 GapD=    0.049 DampG=0.250 DampE=1.000 DampFc=0.2500 IDamp=-1.
 Damping current iteration by 2.50D-01
 RMSDP=1.29D-04 MaxDP=3.03D-03 DE=-7.55D-04 OVMax= 6.60D-03

 Cycle   4  Pass 1  IDiag  1:
 E= -609.518904256451     Delta-E=       -0.000336990620 Rises=F Damp=T
 DIIS: error= 1.38D-03 at cycle   4 NSaved=   4.
 NSaved= 4 IEnMin= 4 EnMin= -609.518904256451     IErMin= 4 ErrMin= 1.38D-03
 ErrMax= 1.38D-03  0.00D+00 EMaxC= 1.00D+00 BMatC= 3.58D-04 BMatP= 6.38D-04
 IDIUse=1 WtCom= 1.00D+00 WtEn= 0.00D+00
 Coeff-Com: -0.571D-02-0.104D+01 0.108D+00 0.193D+01
 Coeff:     -0.571D-02-0.104D+01 0.108D+00 0.193D+01
 Gap=     0.047 Goal=     0.100 Shift=    0.053
 GapD=    0.047 DampG=0.250 DampE=1.000 DampFc=0.2500 IDamp=-1.
 Damping current iteration by 2.50D-01
 RMSDP=8.15D-05 MaxDP=2.36D-03 DE=-3.37D-04 OVMax= 2.06D-03

 Cycle   5  Pass 1  IDiag  1:
 E= -609.519141415845     Delta-E=       -0.000237159393 Rises=F Damp=T
 DIIS: error= 1.05D-03 at cycle   5 NSaved=   5.
 NSaved= 5 IEnMin= 5 EnMin= -609.519141415845     IErMin= 5 ErrMin= 1.05D-03
 ErrMax= 1.05D-03  0.00D+00 EMaxC= 1.00D+00 BMatC= 2.03D-04 BMatP= 3.58D-04
 IDIUse=1 WtCom= 1.00D+00 WtEn= 0.00D+00
 Coeff-Com: -0.708D-02-0.388D+00 0.119D+00-0.142D+01 0.269D+01
 Coeff:     -0.708D-02-0.388D+00 0.119D+00-0.142D+01 0.269D+01
 Gap=     0.047 Goal=     0.100 Shift=    0.053
 GapD=    0.047 DampG=0.250 DampE=1.000 DampFc=0.2500 IDamp=-1.
 Damping current iteration by 2.50D-01
 RMSDP=6.24D-05 MaxDP=1.84D-03 DE=-2.37D-04 OVMax= 4.18D-04

 Cycle   6  Pass 1  IDiag  1:
 E= -609.519301843640     Delta-E=       -0.000160427795 Rises=F Damp=T
 DIIS: error= 7.80D-04 at cycle   6 NSaved=   6.
 NSaved= 6 IEnMin= 6 EnMin= -609.519301843640     IErMin= 6 ErrMin= 7.80D-04
 ErrMax= 7.80D-04  0.00D+00 EMaxC= 1.00D+00 BMatC= 1.14D-04 BMatP= 2.03D-04
 IDIUse=1 WtCom= 1.00D+00 WtEn= 0.00D+00
 Coeff-Com: -0.355D-02-0.122D+00 0.244D-01-0.715D+00-0.544D+00 0.236D+01
 Coeff:     -0.355D-02-0.122D+00 0.244D-01-0.715D+00-0.544D+00 0.236D+01
 Gap=     0.047 Goal=     0.100 Shift=    0.053
 RMSDP=4.74D-05 MaxDP=1.35D-03 DE=-1.60D-04 OVMax= 1.87D-04

 Cycle   7  Pass 1  IDiag  1:
 E= -609.519677668581     Delta-E=       -0.000375824941 Rises=F Damp=F
 DIIS: error= 1.00D-05 at cycle   7 NSaved=   7.
 NSaved= 7 IEnMin= 7 EnMin= -609.519677668581     IErMin= 7 ErrMin= 1.00D-05
 ErrMax= 1.00D-05  0.00D+00 EMaxC= 1.00D+00 BMatC= 3.02D-08 BMatP= 1.14D-04
 IDIUse=1 WtCom= 1.00D+00 WtEn= 0.00D+00
 Coeff-Com:  0.308D-04 0.315D-01-0.457D-01 0.181D+00-0.501D+00 0.347D+00
 Coeff-Com:  0.987D+00
 Coeff:      0.308D-04 0.315D-01-0.457D-01 0.181D+00-0.501D+00 0.347D+00
 Coeff:      0.987D+00
 Gap=     0.047 Goal=     0.100 Shift=    0.053
 RMSDP=1.31D-06 MaxDP=2.51D-05 DE=-3.76D-04 OVMax= 1.31D-04

 Cycle   8  Pass 1  IDiag  1:
 E= -609.519677730958     Delta-E=       -0.000000062377 Rises=F Damp=F
 DIIS: error= 3.26D-06 at cycle   8 NSaved=   8.
 NSaved= 8 IEnMin= 8 EnMin= -609.519677730958     IErMin= 8 ErrMin= 3.26D-06
 ErrMax= 3.26D-06  0.00D+00 EMaxC= 1.00D+00 BMatC= 4.99D-09 BMatP= 3.02D-08
 IDIUse=1 WtCom= 1.00D+00 WtEn= 0.00D+00
 Coeff-Com:  0.214D-03 0.232D-01-0.244D-01 0.138D+00-0.243D+00 0.568D-01
 Coeff-Com:  0.460D+00 0.589D+00
 Coeff:      0.214D-03 0.232D-01-0.244D-01 0.138D+00-0.243D+00 0.568D-01
 Coeff:      0.460D+00 0.589D+00
 Gap=     0.047 Goal=     0.100 Shift=    0.053
 RMSDP=4.31D-07 MaxDP=1.46D-05 DE=-6.24D-08 OVMax= 4.51D-05

 Cycle   9  Pass 1  IDiag  1:
 E= -609.519677738647     Delta-E=       -0.000000007689 Rises=F Damp=F
 DIIS: error= 2.02D-06 at cycle   9 NSaved=   9.
 NSaved= 9 IEnMin= 9 EnMin= -609.519677738647     IErMin= 9 ErrMin= 2.02D-06
 ErrMax= 2.02D-06  0.00D+00 EMaxC= 1.00D+00 BMatC= 1.23D-09 BMatP= 4.99D-09
 IDIUse=1 WtCom= 1.00D+00 WtEn= 0.00D+00
 Coeff-Com:  0.154D-03 0.799D-02-0.334D-02 0.488D-01-0.432D-01-0.491D-01
 Coeff-Com:  0.495D-01 0.339D+00 0.651D+00
 Coeff:      0.154D-03 0.799D-02-0.334D-02 0.488D-01-0.432D-01-0.491D-01
 Coeff:      0.495D-01 0.339D+00 0.651D+00
 Gap=     0.047 Goal=     0.100 Shift=    0.053
 RMSDP=1.92D-07 MaxDP=3.85D-06 DE=-7.69D-09 OVMax= 2.24D-05

 Cycle  10  Pass 1  IDiag  1:
 E= -609.519677740606     Delta-E=       -0.000000001959 Rises=F Damp=F
 DIIS: error= 5.99D-07 at cycle  10 NSaved=  10.
 NSaved=10 IEnMin=10 EnMin= -609.519677740606     IErMin=10 ErrMin= 5.99D-07
 ErrMax= 5.99D-07  0.00D+00 EMaxC= 1.00D+00 BMatC= 9.22D-11 BMatP= 1.23D-09
 IDIUse=1 WtCom= 1.00D+00 WtEn= 0.00D+00
 Coeff-Com:  0.615D-04 0.231D-02 0.649D-03 0.135D-01-0.480D-02-0.273D-01
 Coeff-Com: -0.101D-01 0.123D+00 0.266D+00 0.637D+00
 Coeff:      0.615D-04 0.231D-02 0.649D-03 0.135D-01-0.480D-02-0.273D-01
 Coeff:     -0.101D-01 0.123D+00 0.266D+00 0.637D+00
 Gap=     0.047 Goal=     0.100 Shift=    0.053
 RMSDP=7.57D-08 MaxDP=1.67D-06 DE=-1.96D-09 OVMax= 1.65D-05

 Cycle  11  Pass 1  IDiag  1:
 E= -609.519677740874     Delta-E=       -0.000000000268 Rises=F Damp=F
 DIIS: error= 5.16D-07 at cycle  11 NSaved=  11.
 NSaved=11 IEnMin=11 EnMin= -609.519677740874     IErMin=11 ErrMin= 5.16D-07
 ErrMax= 5.16D-07  0.00D+00 EMaxC= 1.00D+00 BMatC= 2.01D-11 BMatP= 9.22D-11
 IDIUse=1 WtCom= 1.00D+00 WtEn= 0.00D+00
 Coeff-Com: -0.108D-05-0.480D-03 0.127D-02-0.366D-02 0.699D-02-0.428D-02
 Coeff-Com: -0.154D-01-0.110D-01 0.170D-02 0.310D+00 0.715D+00
 Coeff:     -0.108D-05-0.480D-03 0.127D-02-0.366D-02 0.699D-02-0.428D-02
 Coeff:     -0.154D-01-0.110D-01 0.170D-02 0.310D+00 0.715D+00
 Gap=     0.047 Goal=     0.100 Shift=    0.053
 RMSDP=5.37D-08 MaxDP=1.20D-06 DE=-2.68D-10 OVMax= 1.47D-05

 Cycle  12  Pass 1  IDiag  1:
 E= -609.519677741012     Delta-E=       -0.000000000138 Rises=F Damp=F
 DIIS: error= 4.35D-07 at cycle  12 NSaved=  12.
 NSaved=12 IEnMin=12 EnMin= -609.519677741012     IErMin=12 ErrMin= 4.35D-07
 ErrMax= 4.35D-07  0.00D+00 EMaxC= 1.00D+00 BMatC= 3.49D-12 BMatP= 2.01D-11
 IDIUse=1 WtCom= 1.00D+00 WtEn= 0.00D+00
 Coeff-Com: -0.536D-05-0.338D-03 0.309D-03-0.235D-02 0.293D-02 0.689D-03
 Coeff-Com: -0.329D-02-0.158D-01-0.251D-01 0.366D-01 0.154D+00 0.852D+00
 Coeff:     -0.536D-05-0.338D-03 0.309D-03-0.235D-02 0.293D-02 0.689D-03
 Coeff:     -0.329D-02-0.158D-01-0.251D-01 0.366D-01 0.154D+00 0.852D+00
 Gap=     0.047 Goal=     0.100 Shift=    0.053
 RMSDP=4.37D-08 MaxDP=1.01D-06 DE=-1.38D-10 OVMax= 1.28D-05

 Cycle  13  Pass 1  IDiag  1:
 E= -609.519677741089     Delta-E=       -0.000000000076 Rises=F Damp=F
 DIIS: error= 3.64D-07 at cycle  13 NSaved=  13.
 NSaved=13 IEnMin=13 EnMin= -609.519677741089     IErMin=13 ErrMin= 3.64D-07
 ErrMax= 3.64D-07  0.00D+00 EMaxC= 1.00D+00 BMatC= 2.14D-12 BMatP= 3.49D-12
 IDIUse=1 WtCom= 1.00D+00 WtEn= 0.00D+00
 Coeff-Com: -0.196D-05 0.173D-03-0.767D-03 0.140D-02-0.319D-02 0.307D-02
 Coeff-Com:  0.906D-02-0.652D-03-0.103D-01-0.212D+00-0.441D+00 0.202D+00
 Coeff-Com:  0.145D+01
 Coeff:     -0.196D-05 0.173D-03-0.767D-03 0.140D-02-0.319D-02 0.307D-02
 Coeff:      0.906D-02-0.652D-03-0.103D-01-0.212D+00-0.441D+00 0.202D+00
 Coeff:      0.145D+01
 Gap=     0.047 Goal=     0.100 Shift=    0.053
 RMSDP=5.70D-08 MaxDP=1.37D-06 DE=-7.64D-11 OVMax= 1.65D-05

 Cycle  14  Pass 1  IDiag  1:
 E= -609.519677741168     Delta-E=       -0.000000000080 Rises=F Damp=F
 DIIS: error= 2.72D-07 at cycle  14 NSaved=  14.
 NSaved=14 IEnMin=14 EnMin= -609.519677741168     IErMin=14 ErrMin= 2.72D-07
 ErrMax= 2.72D-07  0.00D+00 EMaxC= 1.00D+00 BMatC= 1.04D-12 BMatP= 2.14D-12
 IDIUse=1 WtCom= 1.00D+00 WtEn= 0.00D+00
 Coeff-Com:  0.115D-05 0.233D-03-0.513D-03 0.167D-02-0.314D-02 0.168D-02
 Coeff-Com:  0.524D-02 0.779D-02 0.493D-02-0.126D+00-0.285D+00-0.354D+00
 Coeff-Com:  0.572D+00 0.118D+01
 Coeff:      0.115D-05 0.233D-03-0.513D-03 0.167D-02-0.314D-02 0.168D-02
 Coeff:      0.524D-02 0.779D-02 0.493D-02-0.126D+00-0.285D+00-0.354D+00
 Coeff:      0.572D+00 0.118D+01
 Gap=     0.047 Goal=     0.100 Shift=    0.053
 RMSDP=4.78D-08 MaxDP=1.09D-06 DE=-7.98D-11 OVMax= 1.42D-05

 Cycle  15  Pass 1  IDiag  1:
 E= -609.519677741223     Delta-E=       -0.000000000055 Rises=F Damp=F
 DIIS: error= 1.95D-07 at cycle  15 NSaved=  15.
 NSaved=15 IEnMin=15 EnMin= -609.519677741223     IErMin=15 ErrMin= 1.95D-07
 ErrMax= 1.95D-07  0.00D+00 EMaxC= 1.00D+00 BMatC= 5.44D-13 BMatP= 1.04D-12
 IDIUse=1 WtCom= 1.00D+00 WtEn= 0.00D+00
 Coeff-Com:  0.980D-06 0.995D-04-0.137D-03 0.674D-03-0.135D-02 0.594D-03
 Coeff-Com:  0.921D-03 0.587D-02 0.417D-02-0.272D-01-0.702D-01-0.344D+00
 Coeff-Com: -0.235D-01 0.555D+00 0.899D+00
 Coeff:      0.980D-06 0.995D-04-0.137D-03 0.674D-03-0.135D-02 0.594D-03
 Coeff:      0.921D-03 0.587D-02 0.417D-02-0.272D-01-0.702D-01-0.344D+00
 Coeff:     -0.235D-01 0.555D+00 0.899D+00
 Gap=     0.047 Goal=     0.100 Shift=    0.053
 RMSDP=3.26D-08 MaxDP=6.69D-07 DE=-5.48D-11 OVMax= 1.00D-05

 Cycle  16  Pass 1  IDiag  1:
 E= -609.519677741248     Delta-E=       -0.000000000024 Rises=F Damp=F
 DIIS: error= 1.42D-07 at cycle  16 NSaved=  16.
 NSaved=16 IEnMin=16 EnMin= -609.519677741248     IErMin=16 ErrMin= 1.42D-07
 ErrMax= 1.42D-07  0.00D+00 EMaxC= 1.00D+00 BMatC= 2.47D-13 BMatP= 5.44D-13
 IDIUse=1 WtCom= 1.00D+00 WtEn= 0.00D+00
 Coeff-Com: -0.357D-06-0.478D-04 0.649D-04-0.273D-03 0.511D-03-0.188D-03
 Coeff-Com: -0.603D-03-0.114D-02-0.270D-02 0.202D-01 0.391D-01 0.270D-01
 Coeff-Com: -0.126D+00-0.576D+00 0.114D-01 0.161D+01
 Coeff:     -0.357D-06-0.478D-04 0.649D-04-0.273D-03 0.511D-03-0.188D-03
 Coeff:     -0.603D-03-0.114D-02-0.270D-02 0.202D-01 0.391D-01 0.270D-01
 Coeff:     -0.126D+00-0.576D+00 0.114D-01 0.161D+01
 Gap=     0.047 Goal=     0.100 Shift=    0.053
 RMSDP=2.83D-08 MaxDP=5.97D-07 DE=-2.43D-11 OVMax= 8.71D-06

 Cycle  17  Pass 1  IDiag  1:
 E= -609.519677741263     Delta-E=       -0.000000000015 Rises=F Damp=F
 DIIS: error= 9.62D-08 at cycle  17 NSaved=  17.
 NSaved=17 IEnMin=17 EnMin= -609.519677741263     IErMin=17 ErrMin= 9.62D-08
 ErrMax= 9.62D-08  0.00D+00 EMaxC= 1.00D+00 BMatC= 1.92D-13 BMatP= 2.47D-13
 IDIUse=1 WtCom= 1.00D+00 WtEn= 0.00D+00
 Coeff-Com: -0.992D-06-0.846D-04 0.819D-04-0.500D-03 0.967D-03-0.310D-03
 Coeff-Com: -0.352D-03-0.468D-02-0.496D-02 0.171D-01 0.422D-01 0.224D+00
 Coeff-Com: -0.149D-01-0.831D+00-0.559D+00 0.129D+01 0.839D+00
 Coeff:     -0.992D-06-0.846D-04 0.819D-04-0.500D-03 0.967D-03-0.310D-03
 Coeff:     -0.352D-03-0.468D-02-0.496D-02 0.171D-01 0.422D-01 0.224D+00
 Coeff:     -0.149D-01-0.831D+00-0.559D+00 0.129D+01 0.839D+00
 Gap=     0.047 Goal=     0.100 Shift=    0.053
 RMSDP=1.94D-08 MaxDP=3.88D-07 DE=-1.50D-11 OVMax= 6.09D-06

 Cycle  18  Pass 1  IDiag  1:
 E= -609.519677741269     Delta-E=       -0.000000000006 Rises=F Damp=F
 DIIS: error= 6.43D-08 at cycle  18 NSaved=  18.
 NSaved=18 IEnMin=18 EnMin= -609.519677741269     IErMin=18 ErrMin= 6.43D-08
 ErrMax= 6.43D-08  0.00D+00 EMaxC= 1.00D+00 BMatC= 8.59D-14 BMatP= 1.92D-13
 IDIUse=1 WtCom= 1.00D+00 WtEn= 0.00D+00
 Coeff-Com: -0.972D-06-0.588D-04 0.346D-04-0.356D-03 0.656D-03-0.125D-03
 Coeff-Com:  0.280D-03-0.511D-02-0.366D-02-0.233D-02 0.864D-02 0.265D+00
 Coeff-Com:  0.120D+00-0.534D+00-0.705D+00 0.174D+00 0.607D+00 0.107D+01
 Coeff:     -0.972D-06-0.588D-04 0.346D-04-0.356D-03 0.656D-03-0.125D-03
 Coeff:      0.280D-03-0.511D-02-0.366D-02-0.233D-02 0.864D-02 0.265D+00
 Coeff:      0.120D+00-0.534D+00-0.705D+00 0.174D+00 0.607D+00 0.107D+01
 Gap=     0.047 Goal=     0.100 Shift=    0.053
 RMSDP=1.45D-08 MaxDP=3.24D-07 DE=-6.14D-12 OVMax= 4.52D-06

 Cycle  19  Pass 1  IDiag  1:
 E= -609.519677741267     Delta-E=        0.000000000001 Rises=F Damp=F
 DIIS: error= 4.07D-08 at cycle  19 NSaved=  19.
 NSaved=19 IEnMin=18 EnMin= -609.519677741269     IErMin=19 ErrMin= 4.07D-08
 ErrMax= 4.07D-08  0.00D+00 EMaxC= 1.00D+00 BMatC= 3.71D-14 BMatP= 8.59D-14
 IDIUse=1 WtCom= 1.00D+00 WtEn= 0.00D+00
 Coeff-Com: -0.553D-06-0.251D-04 0.453D-05-0.164D-03 0.237D-03 0.509D-04
 Coeff-Com:  0.354D-03-0.287D-02-0.183D-02-0.776D-02-0.622D-02 0.159D+00
 Coeff-Com:  0.113D+00-0.204D+00-0.408D+00-0.243D+00 0.122D+00 0.590D+00
 Coeff-Com:  0.890D+00
 Coeff:     -0.553D-06-0.251D-04 0.453D-05-0.164D-03 0.237D-03 0.509D-04
 Coeff:      0.354D-03-0.287D-02-0.183D-02-0.776D-02-0.622D-02 0.159D+00
 Coeff:      0.113D+00-0.204D+00-0.408D+00-0.243D+00 0.122D+00 0.590D+00
 Coeff:      0.890D+00
 Gap=     0.047 Goal=     0.100 Shift=    0.053
 RMSDP=9.46D-09 MaxDP=2.16D-07 DE= 1.36D-12 OVMax= 2.94D-06

 SCF Done:  E(RB3LYP) =  -609.519677741     A.U. after   19 cycles
            NFock= 19  Conv=0.95D-08     -V/T= 2.0081
 KE= 6.046035419322D+02 PE=-3.329600692761D+03 EE= 1.156949586085D+03
 Leave Link  502 at Wed Aug 16 08:55:46 2023, MaxMem=  1310720000 cpu:            2880.5 elap:              45.2
 (Enter /mnt/opt/groups/app-gaussian/g16-avx2/l701.exe)
 ... and contract with generalized density number  0.
 Compute integral first derivatives.
 R6Disp: Adding Grimme-D3 dispersion energy 1st derivatives to the gradient.
 Leave Link  701 at Wed Aug 16 08:55:47 2023, MaxMem=  1310720000 cpu:              43.1 elap:               0.7
 (Enter /mnt/opt/groups/app-gaussian/g16-avx2/l702.exe)
 L702 exits ... SP integral derivatives will be done elsewhere.
 Leave Link  702 at Wed Aug 16 08:55:47 2023, MaxMem=  1310720000 cpu:               1.4 elap:               0.1
 (Enter /mnt/opt/groups/app-gaussian/g16-avx2/l703.exe)
 Integral derivatives from FoFJK, PRISM(SPDF).
 Compute integral first derivatives, UseDBF=F ICtDFT=           0.
 Calling FoFJK, ICntrl=      2127 FMM=F ISym2X=0 I1Cent= 0 IOpClX= 0 NMat=1 NMatS=1 NMatT=0.
 FoFJK:  IHMeth= 1 ICntrl=    2127 DoSepK=F KAlg= 0 I1Cent=           0 FoldK=F
 IRaf=         0 NMat=       1 IRICut=       1 DoRegI=T DoRafI=F ISym2E= 0 IDoP0=0 IntGTp=1.
 FoFCou: FMM=F IPFlag=           0 FMFlag=      100000 FMFlg1=         800
         NFxFlg=           0 DoJE=F BraDBF=F KetDBF=F FulRan=T
         wScrn=  0.000000 ICntrl=      2127 IOpCl=  0 I1Cent=           0 NGrid=           0
         NMat0=    1 NMatS0=      1 NMatT0=    0 NMatD0=    1 NMtDS0=    0 NMtDT0=    0
 Symmetry not used in FoFCou.
 Leave Link  703 at Wed Aug 16 08:55:54 2023, MaxMem=  1310720000 cpu:             425.4 elap:               6.7
 (Enter /mnt/opt/groups/app-gaussian/g16-avx2/l716.exe)
 Dipole        = 4.22170143D-03-6.61878316D-04-1.13950981D-04
 -------------------------------------------------------------------
 Center     Atomic                   Forces (Hartrees/Bohr)
 Number     Number              X              Y              Z
 -------------------------------------------------------------------
      1        6          -0.005246853   -0.004257070   -0.000109632
      2        6           0.000913311    0.007250111   -0.000037157
      3        6          -0.006457437   -0.002624205   -0.000058841
      4        6           0.005408977   -0.004363248    0.000087535
      5        6           0.006926501   -0.002809686   -0.000041317
      6        6          -0.001076828    0.006600912    0.000161933
      7        6          -0.021414646   -0.003406830    0.000028173
      8        6           0.015292535    0.007502639    0.000175518
      9        6          -0.002273549   -0.016657031   -0.000192902
     10        6           0.007756787    0.020144555   -0.000028345
     11        6          -0.008362826    0.020189970    0.000001562
     12        6           0.013236792   -0.017230106   -0.000003355
     13        1          -0.000575416   -0.002967324   -0.000116901
     14        1           0.000698433   -0.002854610    0.000018852
     15        1          -0.002649912    0.000838917   -0.000018202
     16        1          -0.002270762    0.001988757    0.000111093
     17        1           0.002356573    0.002075679    0.000000493
     18        1           0.002881999    0.001013217    0.000018314
     19        5          -0.023504527   -0.044189512    0.000326516
     20        5           0.032817452    0.032685171   -0.000284507
     21        5           0.048875965    0.000404094   -0.000300940
     22        5          -0.043357200    0.012205316    0.000248447
     23        5          -0.028210597    0.025707217   -0.000002074
     24        5           0.008235228   -0.037246934    0.000015739
 -------------------------------------------------------------------
 Cartesian Forces:  Max     0.048875965 RMS     0.014332171
 Leave Link  716 at Wed Aug 16 08:55:54 2023, MaxMem=  1310720000 cpu:               1.6 elap:               0.1
 (Enter /mnt/opt/groups/app-gaussian/g16-avx2/l103.exe)

 GradGradGradGradGradGradGradGradGradGradGradGradGradGradGradGradGradGrad
 Berny optimization.
 Using GEDIIS/GDIIS optimizer.
 FormGI is forming the generalized inverse of G from B-inverse, IUseBI=4.
 Internal  Forces:  Max     0.054723522 RMS     0.009080156
 Search for a local minimum.
 Step number   2 out of a maximum of  142
 All quantities printed in internal units (Hartrees-Bohrs-Radians)
 RMS Force = .90802D-02 SwitMx=.10000D-02 MixMth= 1
 Mixed Optimization -- RFO/linear search
 Update second derivatives using D2CorX and points    1    2
 DE= -5.10D-02 DEPred=-5.29D-02 R= 9.64D-01
 TightC=F SS=  1.41D+00  RLast= 3.00D-01 DXNew= 5.0454D-01 9.0001D-01
 Trust test= 9.64D-01 RLast= 3.00D-01 DXMaxT set to 5.05D-01
 ITU=  1  0
 Use linear search instead of GDIIS.
     Eigenvalues ---    0.01433   0.01434   0.01596   0.01669   0.01670
     Eigenvalues ---    0.01679   0.01692   0.01800   0.01801   0.02082
     Eigenvalues ---    0.02097   0.02155   0.02166   0.02201   0.02218
     Eigenvalues ---    0.02219   0.02224   0.02254   0.02852   0.02874
     Eigenvalues ---    0.02881   0.15955   0.16000   0.16000   0.16000
     Eigenvalues ---    0.16000   0.16000   0.22614   0.22960   0.22961
     Eigenvalues ---    0.23797   0.23817   0.23820   0.24995   0.25000
     Eigenvalues ---    0.25000   0.25000   0.25000   0.25000   0.34484
     Eigenvalues ---    0.34488   0.35640   0.35641   0.35641   0.35641
     Eigenvalues ---    0.35641   0.35646   0.36008   0.39187   0.39208
     Eigenvalues ---    0.40476   0.40734   0.40862   0.41310   0.41871
     Eigenvalues ---    0.43059   0.43118   0.43397   0.43661   0.45398
     Eigenvalues ---    0.47146   0.47178   0.47888   0.48031   0.48179
     Eigenvalues ---    0.51661
 RFO step:  Lambda=-3.80021635D-03 EMin= 1.43275699D-02
 Quartic linear search produced a step of  0.97533.
 Iteration  1 RMS(Cart)=  0.03907682 RMS(Int)=  0.00053605
 Iteration  2 RMS(Cart)=  0.00075535 RMS(Int)=  0.00008122
 Iteration  3 RMS(Cart)=  0.00000014 RMS(Int)=  0.00008122
 ITry= 1 IFail=0 DXMaxC= 1.36D-01 DCOld= 1.00D+10 DXMaxT= 5.05D-01 DXLimC= 3.00D+00 Rises=F
 Variable       Old X    -DE/DX   Delta X   Delta X   Delta X     New X
                                 (Linear)    (Quad)   (Total)
    R1        2.77117   0.00142  -0.00167   0.01019   0.00851   2.77968
    R2        2.70795   0.00692   0.02198  -0.00712   0.01482   2.72277
    R3        2.68681   0.01065   0.01629   0.01919   0.03533   2.72214
    R4        2.70653   0.00667   0.02060  -0.00576   0.01479   2.72133
    R5        2.77133   0.00161  -0.00152   0.01100   0.00947   2.78080
    R6        2.68946   0.01079   0.01888   0.01730   0.03616   2.72562
    R7        2.70820   0.00708   0.02223  -0.00724   0.01493   2.72313
    R8        2.68645   0.01047   0.01595   0.02119   0.03721   2.72366
    R9        2.77069   0.00111  -0.00214   0.00948   0.00735   2.77804
   R10        2.68625   0.01041   0.01575   0.02145   0.03729   2.72354
   R11        2.68951   0.01072   0.01892   0.01694   0.03584   2.72534
   R12        2.68713   0.01080   0.01660   0.01941   0.03588   2.72301
   R13        2.05589   0.00058   0.00919  -0.01103  -0.00183   2.05406
   R14        2.66157   0.01500   0.04683  -0.00688   0.04010   2.70167
   R15        2.05542   0.00071   0.00873  -0.00961  -0.00088   2.05454
   R16        2.69219   0.00315   0.01772  -0.01128   0.00634   2.69854
   R17        2.05525   0.00061   0.00857  -0.00991  -0.00133   2.05392
   R18        2.68904   0.00426   0.02068  -0.01070   0.00991   2.69894
   R19        2.05591   0.00059   0.00921  -0.01099  -0.00178   2.05413
   R20        2.66159   0.01500   0.04686  -0.00690   0.04009   2.70168
   R21        2.05596   0.00062   0.00927  -0.01088  -0.00162   2.05435
   R22        2.66074   0.01511   0.04602  -0.00645   0.03960   2.70034
   R23        2.05592   0.00057   0.00922  -0.01110  -0.00187   2.05405
   R24        2.66077   0.01518   0.04605  -0.00624   0.03983   2.70060
   R25        2.76394   0.05472   0.14928  -0.00124   0.14809   2.91204
   R26        2.76724   0.05342   0.14672  -0.00046   0.14632   2.91355
   R27        2.78488   0.04678   0.13461   0.00155   0.13621   2.92109
    A1        2.09320  -0.00009  -0.00117   0.00219   0.00109   2.09429
    A2        2.09708  -0.00762  -0.02387  -0.00798  -0.03172   2.06536
    A3        2.09291   0.00771   0.02504   0.00579   0.03063   2.12354
    A4        2.09466   0.00003   0.00026  -0.00065  -0.00039   2.09427
    A5        2.09085   0.00729   0.02303   0.00905   0.03202   2.12287
    A6        2.09767  -0.00733  -0.02329  -0.00840  -0.03162   2.06605
    A7        2.09518   0.00007   0.00077  -0.00154  -0.00083   2.09435
    A8        2.09876  -0.00739  -0.02223  -0.01022  -0.03242   2.06634
    A9        2.08924   0.00732   0.02146   0.01176   0.03325   2.12249
   A10        2.09514   0.00006   0.00073  -0.00138  -0.00070   2.09444
   A11        2.08902   0.00726   0.02125   0.01239   0.03369   2.12272
   A12        2.09902  -0.00732  -0.02198  -0.01101  -0.03299   2.06603
   A13        2.09444   0.00011   0.00004   0.00067   0.00072   2.09516
   A14        2.09103   0.00760   0.02321   0.01095   0.03409   2.12512
   A15        2.09772  -0.00771  -0.02325  -0.01162  -0.03481   2.06291
   A16        2.09375  -0.00019  -0.00063   0.00071   0.00012   2.09387
   A17        2.09654  -0.00757  -0.02439  -0.00622  -0.03048   2.06606
   A18        2.09290   0.00776   0.02503   0.00551   0.03036   2.12326
   A19        2.09034   0.00007  -0.00234  -0.00626  -0.00872   2.08162
   A20        2.10974  -0.00624  -0.01829  -0.02262  -0.04067   2.06907
   A21        2.08311   0.00617   0.02063   0.02887   0.04938   2.13249
   A22        2.08876  -0.00072  -0.00350  -0.00629  -0.00965   2.07910
   A23        2.11396  -0.00442  -0.01388  -0.02319  -0.03734   2.07662
   A24        2.08046   0.00514   0.01738   0.02949   0.04701   2.12746
   A25        2.08866  -0.00069  -0.00353  -0.00564  -0.00905   2.07961
   A26        2.11064  -0.00419  -0.01341  -0.02170  -0.03535   2.07529
   A27        2.08388   0.00488   0.01694   0.02735   0.04441   2.12828
   A28        2.08996  -0.00003  -0.00271  -0.00616  -0.00897   2.08099
   A29        2.11043  -0.00603  -0.01761  -0.02255  -0.03996   2.07047
   A30        2.08279   0.00606   0.02032   0.02871   0.04893   2.13172
   A31        2.08874  -0.00044  -0.00389  -0.00638  -0.01027   2.07848
   A32        2.11201  -0.00544  -0.01607  -0.02364  -0.03972   2.07229
   A33        2.08243   0.00588   0.01997   0.03002   0.04999   2.13242
   A34        2.08872  -0.00039  -0.00391  -0.00562  -0.00952   2.07920
   A35        2.11210  -0.00539  -0.01599  -0.02331  -0.03933   2.07277
   A36        2.08237   0.00578   0.01990   0.02893   0.04885   2.13121
   A37        2.07072  -0.00096  -0.00472   0.01754   0.01274   2.08345
   A38        2.09244  -0.00391  -0.01074   0.00943  -0.00105   2.09139
   A39        2.06453  -0.00024  -0.00321   0.01973   0.01641   2.08094
   A40        2.09621  -0.00408  -0.01092   0.00790  -0.00273   2.09348
   A41        2.08018  -0.00209  -0.00710   0.01305   0.00605   2.08623
   A42        2.08020  -0.00198  -0.00708   0.01389   0.00689   2.08710
    D1       -0.00007  -0.00001  -0.00007  -0.00109  -0.00116  -0.00123
    D2        3.14154  -0.00001  -0.00005  -0.00099  -0.00106   3.14048
    D3        3.14154  -0.00001  -0.00005  -0.00129  -0.00134   3.14020
    D4       -0.00004  -0.00001  -0.00004  -0.00118  -0.00124  -0.00128
    D5       -0.00005  -0.00001  -0.00005  -0.00017  -0.00021  -0.00026
    D6       -3.14157   0.00001   0.00002   0.00056   0.00059  -3.14098
    D7        3.14153  -0.00001  -0.00006   0.00002  -0.00003   3.14150
    D8        0.00001   0.00000   0.00001   0.00075   0.00077   0.00078
    D9       -0.00501   0.00001   0.00006  -0.00000   0.00001  -0.00500
   D10        3.14137  -0.00005  -0.00021  -0.00282  -0.00304   3.13834
   D11        3.13660   0.00001   0.00007  -0.00020  -0.00017   3.13643
   D12       -0.00021  -0.00005  -0.00020  -0.00302  -0.00322  -0.00342
   D13       -0.00006  -0.00001  -0.00006  -0.00105  -0.00111  -0.00117
   D14       -3.14156   0.00000   0.00003   0.00026   0.00032  -3.14125
   D15        3.14147  -0.00002  -0.00012  -0.00181  -0.00197   3.13950
   D16       -0.00003  -0.00001  -0.00003  -0.00051  -0.00054  -0.00057
   D17       -0.00005  -0.00001  -0.00005  -0.00021  -0.00027  -0.00032
   D18       -3.14156   0.00001   0.00003   0.00136   0.00136  -3.14021
   D19       -3.14158   0.00001   0.00001   0.00056   0.00056  -3.14102
   D20        0.00009   0.00002   0.00009   0.00213   0.00219   0.00228
   D21       -3.14152   0.00002   0.00008   0.00112   0.00118  -3.14033
   D22        0.00002   0.00000   0.00001   0.00026   0.00027   0.00028
   D23        0.00002   0.00001   0.00001   0.00035   0.00034   0.00035
   D24        3.14155  -0.00001  -0.00005  -0.00051  -0.00058   3.14097
   D25        0.00012   0.00002   0.00012   0.00128   0.00140   0.00152
   D26       -3.14156   0.00000   0.00003  -0.00028  -0.00028   3.14135
   D27       -3.14149   0.00002   0.00010   0.00118   0.00130  -3.14019
   D28        0.00002   0.00000   0.00002  -0.00038  -0.00038  -0.00036
   D29        0.00030   0.00005   0.00029   0.00278   0.00307   0.00336
   D30       -3.14155   0.00001   0.00004   0.00025   0.00032  -3.14123
   D31       -3.14128   0.00005   0.00031   0.00288   0.00317  -3.13811
   D32        0.00006   0.00001   0.00005   0.00035   0.00042   0.00048
   D33        0.00011   0.00002   0.00011   0.00124   0.00135   0.00146
   D34       -3.14157   0.00000   0.00002  -0.00007  -0.00002   3.14159
   D35       -3.14155   0.00001   0.00004   0.00051   0.00057  -3.14098
   D36       -0.00005  -0.00001  -0.00005  -0.00080  -0.00080  -0.00085
   D37        3.14124  -0.00006  -0.00034  -0.00353  -0.00385   3.13739
   D38       -0.00006  -0.00001  -0.00006  -0.00047  -0.00054  -0.00060
   D39       -0.00028  -0.00005  -0.00027  -0.00280  -0.00306  -0.00334
   D40       -3.14158  -0.00000   0.00001   0.00026   0.00025  -3.14133
   D41        3.14157  -0.00000  -0.00002  -0.00021  -0.00023   3.14134
   D42        0.00001   0.00000   0.00001   0.00030   0.00029   0.00031
   D43        0.00007   0.00001   0.00007   0.00109   0.00117   0.00124
   D44       -3.14149   0.00002   0.00010   0.00160   0.00169  -3.13979
   D45        0.00540  -0.00002  -0.00015  -0.00116  -0.00126   0.00414
   D46       -3.14147   0.00003   0.00012   0.00135   0.00149  -3.13998
   D47       -3.13611  -0.00001  -0.00007   0.00041   0.00039  -3.13571
   D48        0.00021   0.00005   0.00020   0.00292   0.00314   0.00335
   D49        0.00030   0.00006   0.00029   0.00237   0.00261   0.00291
   D50       -3.14100   0.00010   0.00057   0.00542   0.00603  -3.13497
   D51        0.00044   0.00009   0.00043   0.00482   0.00520   0.00564
   D52       -3.13639   0.00005   0.00021   0.00211   0.00223  -3.13416
   D53       -0.00049  -0.00010  -0.00047  -0.00525  -0.00568  -0.00617
   D54        3.13584  -0.00006  -0.00027  -0.00285  -0.00302   3.13282
   D55       -0.00034  -0.00007  -0.00033  -0.00276  -0.00304  -0.00338
   D56        3.14099  -0.00010  -0.00058  -0.00528  -0.00588   3.13512
   D57        0.00002   0.00000   0.00002   0.00016   0.00018   0.00020
   D58       -3.14154   0.00001   0.00005   0.00067   0.00073  -3.14081
   D59        0.00002   0.00000   0.00002   0.00020   0.00021   0.00023
   D60        3.14155  -0.00001  -0.00004  -0.00066  -0.00074   3.14081
   D61        0.00055   0.00011   0.00054   0.00517   0.00580   0.00635
   D62       -0.00048  -0.00010  -0.00047  -0.00450  -0.00505  -0.00554
   D63       -0.00003  -0.00001  -0.00003  -0.00041  -0.00044  -0.00048
         Item               Value     Threshold  Converged?
 Maximum Force            0.054724     0.000450     NO 
 RMS     Force            0.009080     0.000300     NO 
 Maximum Displacement     0.136379     0.001800     NO 
 RMS     Displacement     0.039085     0.001200     NO 
 Predicted change in Energy=-1.140288D-02
 Lowest energy point so far.  Saving SCF results.
 GradGradGradGradGradGradGradGradGradGradGradGradGradGradGradGradGradGrad

 Leave Link  103 at Wed Aug 16 08:55:54 2023, MaxMem=  1310720000 cpu:               8.6 elap:               0.3
 (Enter /mnt/opt/groups/app-gaussian/g16-avx2/l202.exe)
                          Input orientation:                          
 ---------------------------------------------------------------------
 Center     Atomic      Atomic             Coordinates (Angstroms)
 Number     Number       Type             X           Y           Z
 ---------------------------------------------------------------------
      1          6           0        0.718861    1.267351    0.000608
      2          6           0       -0.733672   -1.255969   -0.000314
      3          6           0        1.456400   -0.005327   -0.000387
      4          6           0       -0.721967    1.264856    0.000550
      5          6           0       -1.454858   -0.009505   -0.000837
      6          6           0        0.737863   -1.254422    0.000115
      7          6           0       -1.479765    2.490786    0.000753
      8          6           0        1.473028    2.494647    0.001830
      9          6           0        1.424033   -2.521515   -0.001127
     10          6           0        2.897065    0.037440   -0.001709
     11          6           0       -2.896408    0.033463   -0.000842
     12          6           0       -1.417815   -2.525725    0.000937
     13          1           0       -2.565720    2.444251   -0.003283
     14          1           0        2.559241    2.448238    0.006732
     15          1           0        0.841490   -3.439088   -0.006269
     16          1           0        3.399517    1.001338    0.001255
     17          1           0       -3.396371    0.998787   -0.001009
     18          1           0       -0.832920   -3.441895    0.002491
     19          5           0        2.852201   -2.533200    0.001291
     20          5           0        3.619010   -1.196556   -0.003134
     21          5           0        0.770977    3.738154   -0.001262
     22          5           0       -0.770795    3.732273    0.001771
     23          5           0       -3.620388   -1.198516    0.000073
     24          5           0       -2.846868   -2.536831    0.001313
 ---------------------------------------------------------------------
                    Distance matrix (angstroms):
                    1          2          3          4          5
     1  C    0.000000
     2  C    2.911529   0.000000
     3  C    1.470944   2.522008   0.000000
     4  C    1.440830   2.520853   2.521636   0.000000
     5  C    2.520995   1.440063   2.911261   1.470077   0.000000
     6  C    2.521845   1.471536   1.441018   2.911677   2.521476
     7  C    2.516098   3.820318   3.853783   1.441236   2.500415
     8  C    1.440494   4.351627   2.500030   2.516026   3.852700
     9  C    3.853931   2.501459   2.516397   4.352232   3.820760
    10  C    2.501451   3.854239   1.441300   3.821511   4.352176
    11  C    3.820033   2.517947   4.352981   2.498904   1.442190
    12  C    4.353483   1.442336   3.822764   3.853922   2.516494
    13  H    3.489066   4.128927   4.709341   2.188701   2.693500
    14  H    2.186671   4.956257   2.690035   3.488088   4.706755
    15  H    4.708042   2.692059   3.488390   4.956968   4.127382
    16  H    2.693823   4.709426   2.188397   4.129900   4.958504
    17  H    4.123987   3.489111   4.955566   2.687607   2.187722
    18  H    4.958329   2.188179   4.129285   4.708059   3.488283
    19  B    4.358363   3.806548   2.887629   5.215353   4.991973
    20  B    3.805485   4.353089   2.468991   4.990255   5.210876
    21  B    2.471353   5.215864   3.805714   2.888960   4.358817
    22  B    2.880090   4.988381   4.350869   2.467901   3.803794
    23  B    4.990950   2.887287   5.215120   3.803820   2.470480
    24  B    5.214042   2.471074   4.992658   4.355230   2.885321
                    6          7          8          9         10
     6  C    0.000000
     7  C    4.352523   0.000000
     8  C    3.820469   2.952795   0.000000
     9  C    1.440957   5.792686   5.016403   0.000000
    10  C    2.516160   5.017524   2.840028   2.952639   0.000000
    11  C    3.855719   2.836426   5.014918   5.019374   5.793474
    12  C    2.502631   5.016894   5.793196   2.841852   5.018766
    13  H    4.959219   1.086959   4.039066   6.370006   5.969486
    14  H    4.126397   4.039235   1.087216   5.097765   2.434367
    15  H    2.187132   6.368020   5.967254   1.086886   4.038769
    16  H    3.488962   5.101554   2.437485   4.038941   1.086999
    17  H    4.708380   2.428877   5.093982   5.968988   6.366437
    18  H    2.693029   5.967840   6.368667   2.437405   5.100840
    19  B    2.470971   6.633729   5.213575   1.428218   2.571033
    20  B    2.881730   6.292377   4.269689   2.563874   1.429669
    21  B    4.992686   2.573280   1.428004   6.293643   4.267967
    22  B    5.209912   1.429661   2.562511   6.627756   5.206247
    23  B    4.358610   4.265350   6.291450   5.215027   6.633610
    24  B    3.807213   5.210173   6.631536   4.270929   6.294414
                   11         12         13         14         15
    11  C    0.000000
    12  C    2.955619   0.000000
    13  H    2.433364   5.100821   0.000000
    14  H    5.966180   6.368463   5.124973   0.000000
    15  H    5.102012   2.436954   6.798734   6.132817   0.000000
    16  H    6.369887   5.970500   6.137270   1.673204   5.124543
    17  H    1.087113   4.041890   1.667139   6.129460   6.136305
    18  H    4.041795   1.086955   6.135907   6.797090   1.674435
    19  B    6.295575   4.270023   7.357235   4.990047   2.205368
    20  B    6.630507   5.209253   7.176794   3.795751   3.569815
    21  B    5.212912   6.635285   3.578790   2.204958   7.177591
    22  B    4.266079   6.291358   2.209249   3.569022   7.350371
    23  B    1.428958   2.571539   3.792372   7.175421   4.992851
    24  B    2.570772   1.429096   4.989013   7.353704   3.797119
                   16         17         18         19         20
    16  H    0.000000
    17  H    6.795889   0.000000
    18  H    6.136436   5.127471   0.000000
    19  B    3.576662   7.177715   3.795503   0.000000
    20  B    2.208831   7.350858   4.986106   1.540984   0.000000
    21  B    3.794653   4.987075   7.357011   6.607676   5.697602
    22  B    4.984929   3.790198   7.174437   7.237558   6.600286
    23  B    7.356523   2.208693   3.578091   6.608766   7.239399
    24  B    7.178856   3.578066   2.207970   5.699070   6.603328
                   21         22         23         24
    21  B    0.000000
    22  B    1.541786   0.000000
    23  B    6.607178   5.694986   0.000000
    24  B    7.243221   6.603919   1.545776   0.000000
 Symmetry turned off by external request.
 Stoichiometry    C12H6B6
 Framework group  C1[X(C12H6B6)]
 Deg. of freedom    66
 Full point group                 C1      NOp   1
 Rotational constants (GHZ):           0.5637227           0.5635698           0.2818232
 Leave Link  202 at Wed Aug 16 08:55:54 2023, MaxMem=  1310720000 cpu:               1.0 elap:               0.0
 (Enter /mnt/opt/groups/app-gaussian/g16-avx2/l301.exe)
 Standard basis: 6-31G(d,p) (6D, 7F)
 Ernie: Thresh=  0.10000D-02 Tol=  0.10000D-05 Strict=F.
   300 basis functions,   546 primitive gaussians,   300 cartesian basis functions
    54 alpha electrons       54 beta electrons
       nuclear repulsion energy       950.8334332544 Hartrees.
 IExCor=  402 DFT=T Ex+Corr=B3LYP ExCW=0 ScaHFX=  0.200000
 ScaDFX=  0.800000  0.720000  1.000000  0.810000 ScalE2=  1.000000  1.000000
 IRadAn=      5 IRanWt=     -1 IRanGd=            0 ICorTp=0 IEmpDi=131
 NAtoms=   24 NActive=   24 NUniq=   24 SFac= 1.00D+00 NAtFMM=   60 NAOKFM=F Big=F
 Integral buffers will be    131072 words long.
 Raffenetti 2 integral format.
 Two-electron integral symmetry is turned off.
 R6Disp:  Grimme-D3 Dispersion energy=       -0.0230408218 Hartrees.
 Nuclear repulsion after empirical dispersion term =      950.8103924326 Hartrees.
 Leave Link  301 at Wed Aug 16 08:55:55 2023, MaxMem=  1310720000 cpu:               3.5 elap:               0.1
 (Enter /mnt/opt/groups/app-gaussian/g16-avx2/l302.exe)
 NPDir=0 NMtPBC=     1 NCelOv=     1 NCel=       1 NClECP=     1 NCelD=      1
         NCelK=      1 NCelE2=     1 NClLst=     1 CellRange=     0.0.
 One-electron integrals computed using PRISM.
 NBasis=   300 RedAO= T EigKep=  2.28D-04  NBF=   300
 NBsUse=   300 1.00D-06 EigRej= -1.00D+00 NBFU=   300
 Precomputing XC quadrature grid using
 IXCGrd= 4 IRadAn=           5 IRanWt=          -1 IRanGd=           0 AccXCQ= 0.00D+00.
 Generated NRdTot=       0 NPtTot=           0 NUsed=           0 NTot=          32
 NSgBfM=   299   299   299   299   299 MxSgAt=    24 MxSgA2=    24.
 Leave Link  302 at Wed Aug 16 08:55:56 2023, MaxMem=  1310720000 cpu:              62.6 elap:               1.0
 (Enter /mnt/opt/groups/app-gaussian/g16-avx2/l303.exe)
 DipDrv:  MaxL=1.
 Leave Link  303 at Wed Aug 16 08:55:56 2023, MaxMem=  1310720000 cpu:               4.8 elap:               0.1
 (Enter /mnt/opt/groups/app-gaussian/g16-avx2/l401.exe)
 Initial guess from the checkpoint file:  "/tmp/Gau-235692.chk"
 B after Tr=    -0.000303   -0.000368   -0.000030
         Rot=    1.000000   -0.000041   -0.000075    0.000056 Ang=  -0.01 deg.
 Guess basis will be translated and rotated to current coordinates.
 JPrj=2 DoOrth=T DoCkMO=T.
 Generating alternative initial guess.
 ExpMin= 1.27D-01 ExpMax= 3.05D+03 ExpMxC= 4.57D+02 IAcc=3 IRadAn=         5 AccDes= 0.00D+00
 Harris functional with IExCor=  402 and IRadAn=       5 diagonalized for initial guess.
 HarFok:  IExCor=  402 AccDes= 0.00D+00 IRadAn=         5 IDoV= 1 UseB2=F ITyADJ=14
 ICtDFT=  3500011 ScaDFX=  1.000000  1.000000  1.000000  1.000000
 FoFCou: FMM=F IPFlag=           0 FMFlag=      100000 FMFlg1=           0
         NFxFlg=           0 DoJE=T BraDBF=F KetDBF=T FulRan=T
         wScrn=  0.000000 ICntrl=       500 IOpCl=  0 I1Cent=   200000004 NGrid=           0
         NMat0=    1 NMatS0=      1 NMatT0=    0 NMatD0=    1 NMtDS0=    0 NMtDT0=    0
 Symmetry not used in FoFCou.
 Harris En= -609.714903506280    
 Leave Link  401 at Wed Aug 16 08:55:58 2023, MaxMem=  1310720000 cpu:             164.8 elap:               2.6
 (Enter /mnt/opt/groups/app-gaussian/g16-avx2/l502.exe)
 Two-electron integral symmetry not used.
 Closed shell SCF:
 Using DIIS extrapolation, IDIIS=    10.
 NGot=  1310720000 LenX=  1310517886 LenY=  1310427445
 Requested convergence on RMS density matrix=1.00D-08 within 100 cycles.
 Requested convergence on MAX density matrix=1.00D-06.
 Requested convergence on             energy=1.00D-06.
 Level shift goal  0.100 maximum shift  0.100.
 No special actions if energy rises.
 Dynamic level shift is on during FON iterations.

 Cycle   1  Pass 1  IDiag  1:
 FoFJK:  IHMeth= 1 ICntrl=       0 DoSepK=F KAlg= 0 I1Cent=           0 FoldK=F
 IRaf= 860000000 NMat=       1 IRICut=       1 DoRegI=T DoRafI=F ISym2E= 0 IDoP0=0 IntGTp=1.
 FoFCou: FMM=F IPFlag=           0 FMFlag=      100000 FMFlg1=           0
         NFxFlg=           0 DoJE=F BraDBF=F KetDBF=F FulRan=T
         wScrn=  0.000000 ICntrl=         0 IOpCl=  0 I1Cent=           0 NGrid=           0
         NMat0=    1 NMatS0=      1 NMatT0=    0 NMatD0=    1 NMtDS0=    0 NMtDT0=    0
 Symmetry not used in FoFCou.
 E= -609.528187448548    
 DIIS: error= 2.88D-03 at cycle   1 NSaved=   1.
 NSaved= 1 IEnMin= 1 EnMin= -609.528187448548     IErMin= 1 ErrMin= 2.88D-03
 ErrMax= 2.88D-03  0.00D+00 EMaxC= 1.00D+00 BMatC= 3.67D-03 BMatP= 3.67D-03
 IDIUse=1 WtCom= 1.00D+00 WtEn= 0.00D+00
 Coeff-Com:  0.100D+01
 Coeff:      0.100D+01
 Gap=     1.702 Goal=     0.100 Shift=    0.000
 T=   91. Gap= 0.048 NK=0 IS=   55 IE=  300 IFin=   54
          NO(<0.9)=   0  NV(>0.1)=   0     54.00e < EF      0.00e >EF  Err=0.0D+00
 GapD=    1.702 DampG=2.000 DampE=1.000 DampFc=2.0000 IDamp=-1.
 RMSDP=7.70D-04 MaxDP=1.43D-02              OVMax= 3.05D-02

 Cycle   2  Pass 1  IDiag  1:
 E= -609.534166701553     Delta-E=       -0.005979253005 Rises=F Damp=F
 DIIS: error= 2.02D-03 at cycle   2 NSaved=   2.
 NSaved= 2 IEnMin= 2 EnMin= -609.534166701553     IErMin= 2 ErrMin= 2.02D-03
 ErrMax= 2.02D-03  0.00D+00 EMaxC= 1.00D+00 BMatC= 1.10D-03 BMatP= 3.67D-03
 IDIUse=1 WtCom= 1.00D+00 WtEn= 0.00D+00
 Coeff-Com:  0.291D+00 0.709D+00
 Coeff:      0.291D+00 0.709D+00
 Gap=     0.046 Goal=     0.100 Shift=    0.054
 T=   28. Gap= 0.100 NK=3 IS=   55 IE=   60 IFin=   54
          NO(<0.9)=   0  NV(>0.1)=   0     54.00e < EF      0.00e >EF  Err=0.0D+00
 GapD=    0.046 DampG=0.250 DampE=1.000 DampFc=0.2500 IDamp=-1.
 Damping current iteration by 2.50D-01
 RMSDP=1.96D-04 MaxDP=5.47D-03 DE=-5.98D-03 OVMax= 1.06D-02

 Cycle   3  Pass 1  IDiag  1:
 E= -609.534730853860     Delta-E=       -0.000564152307 Rises=F Damp=T
 DIIS: error= 1.24D-03 at cycle   3 NSaved=   3.
 NSaved= 3 IEnMin= 3 EnMin= -609.534730853860     IErMin= 3 ErrMin= 1.24D-03
 ErrMax= 1.24D-03  0.00D+00 EMaxC= 1.00D+00 BMatC= 4.85D-04 BMatP= 1.10D-03
 IDIUse=1 WtCom= 1.00D+00 WtEn= 0.00D+00
 Coeff-Com:  0.764D-02-0.181D+01 0.280D+01
 Coeff:      0.764D-02-0.181D+01 0.280D+01
 Gap=     0.048 Goal=     0.100 Shift=    0.052
 GapD=    0.048 DampG=0.250 DampE=1.000 DampFc=0.2500 IDamp=-1.
 Damping current iteration by 2.50D-01
 RMSDP=1.20D-04 MaxDP=2.50D-03 DE=-5.64D-04 OVMax= 5.94D-03

 Cycle   4  Pass 1  IDiag  1:
 E= -609.535000814909     Delta-E=       -0.000269961050 Rises=F Damp=T
 DIIS: error= 1.05D-03 at cycle   4 NSaved=   4.
 NSaved= 4 IEnMin= 4 EnMin= -609.535000814909     IErMin= 4 ErrMin= 1.05D-03
 ErrMax= 1.05D-03  0.00D+00 EMaxC= 1.00D+00 BMatC= 2.70D-04 BMatP= 4.85D-04
 IDIUse=1 WtCom= 1.00D+00 WtEn= 0.00D+00
 Coeff-Com: -0.152D-01-0.112D+01 0.332D+00 0.180D+01
 Coeff:     -0.152D-01-0.112D+01 0.332D+00 0.180D+01
 Gap=     0.047 Goal=     0.100 Shift=    0.053
 GapD=    0.047 DampG=0.250 DampE=1.000 DampFc=0.2500 IDamp=-1.
 Damping current iteration by 2.50D-01
 RMSDP=8.22D-05 MaxDP=1.93D-03 DE=-2.70D-04 OVMax= 2.07D-03

 Cycle   5  Pass 1  IDiag  1:
 E= -609.535191131957     Delta-E=       -0.000190317048 Rises=F Damp=T
 DIIS: error= 7.74D-04 at cycle   5 NSaved=   5.
 NSaved= 5 IEnMin= 5 EnMin= -609.535191131957     IErMin= 5 ErrMin= 7.74D-04
 ErrMax= 7.74D-04  0.00D+00 EMaxC= 1.00D+00 BMatC= 1.53D-04 BMatP= 2.70D-04
 IDIUse=1 WtCom= 1.00D+00 WtEn= 0.00D+00
 Coeff-Com: -0.938D-02-0.389D+00-0.535D-02-0.111D+01 0.252D+01
 Coeff:     -0.938D-02-0.389D+00-0.535D-02-0.111D+01 0.252D+01
 Gap=     0.047 Goal=     0.100 Shift=    0.053
 RMSDP=6.46D-05 MaxDP=1.44D-03 DE=-1.90D-04 OVMax= 5.69D-04

 Cycle   6  Pass 1  IDiag  1:
 E= -609.535643554694     Delta-E=       -0.000452422737 Rises=F Damp=F
 DIIS: error= 3.41D-05 at cycle   6 NSaved=   6.
 NSaved= 6 IEnMin= 6 EnMin= -609.535643554694     IErMin= 6 ErrMin= 3.41D-05
 ErrMax= 3.41D-05  0.00D+00 EMaxC= 1.00D+00 BMatC= 5.69D-07 BMatP= 1.53D-04
 IDIUse=1 WtCom= 1.00D+00 WtEn= 0.00D+00
 Coeff-Com: -0.319D-02-0.516D-01-0.110D+00-0.584D+00 0.110D+01 0.645D+00
 Coeff:     -0.319D-02-0.516D-01-0.110D+00-0.584D+00 0.110D+01 0.645D+00
 Gap=     0.047 Goal=     0.100 Shift=    0.053
 RMSDP=3.98D-06 MaxDP=1.22D-04 DE=-4.52D-04 OVMax= 3.62D-04

 Cycle   7  Pass 1  IDiag  1:
 E= -609.535644419747     Delta-E=       -0.000000865053 Rises=F Damp=F
 DIIS: error= 1.29D-05 at cycle   7 NSaved=   7.
 NSaved= 7 IEnMin= 7 EnMin= -609.535644419747     IErMin= 7 ErrMin= 1.29D-05
 ErrMax= 1.29D-05  0.00D+00 EMaxC= 1.00D+00 BMatC= 5.36D-08 BMatP= 5.69D-07
 IDIUse=1 WtCom= 1.00D+00 WtEn= 0.00D+00
 Coeff-Com:  0.524D-03 0.576D-01-0.580D-01 0.121D+00-0.212D+00 0.174D+00
 Coeff-Com:  0.917D+00
 Coeff:      0.524D-03 0.576D-01-0.580D-01 0.121D+00-0.212D+00 0.174D+00
 Coeff:      0.917D+00
 Gap=     0.047 Goal=     0.100 Shift=    0.053
 RMSDP=2.20D-06 MaxDP=3.81D-05 DE=-8.65D-07 OVMax= 3.41D-04

 Cycle   8  Pass 1  IDiag  1:
 E= -609.535644607103     Delta-E=       -0.000000187356 Rises=F Damp=F
 DIIS: error= 7.00D-06 at cycle   8 NSaved=   8.
 NSaved= 8 IEnMin= 8 EnMin= -609.535644607103     IErMin= 8 ErrMin= 7.00D-06
 ErrMax= 7.00D-06  0.00D+00 EMaxC= 1.00D+00 BMatC= 9.07D-09 BMatP= 5.36D-08
 IDIUse=1 WtCom= 1.00D+00 WtEn= 0.00D+00
 Coeff-Com:  0.425D-03 0.316D-01-0.206D-01 0.843D-01-0.160D+00 0.586D-01
 Coeff-Com:  0.418D+00 0.588D+00
 Coeff:      0.425D-03 0.316D-01-0.206D-01 0.843D-01-0.160D+00 0.586D-01
 Coeff:      0.418D+00 0.588D+00
 Gap=     0.047 Goal=     0.100 Shift=    0.053
 RMSDP=1.03D-06 MaxDP=2.15D-05 DE=-1.87D-07 OVMax= 2.24D-04

 Cycle   9  Pass 1  IDiag  1:
 E= -609.535644655939     Delta-E=       -0.000000048836 Rises=F Damp=F
 DIIS: error= 5.82D-06 at cycle   9 NSaved=   9.
 NSaved= 9 IEnMin= 9 EnMin= -609.535644655939     IErMin= 9 ErrMin= 5.82D-06
 ErrMax= 5.82D-06  0.00D+00 EMaxC= 1.00D+00 BMatC= 3.18D-09 BMatP= 9.07D-09
 IDIUse=1 WtCom= 1.00D+00 WtEn= 0.00D+00
 Coeff-Com:  0.164D-03 0.556D-02 0.595D-02 0.156D-01-0.463D-01-0.130D-01
 Coeff-Com:  0.208D-02 0.337D+00 0.693D+00
 Coeff:      0.164D-03 0.556D-02 0.595D-02 0.156D-01-0.463D-01-0.130D-01
 Coeff:      0.208D-02 0.337D+00 0.693D+00
 Gap=     0.047 Goal=     0.100 Shift=    0.053
 RMSDP=8.08D-07 MaxDP=1.88D-05 DE=-4.88D-08 OVMax= 1.97D-04

 Cycle  10  Pass 1  IDiag  1:
 E= -609.535644685667     Delta-E=       -0.000000029728 Rises=F Damp=F
 DIIS: error= 4.77D-06 at cycle  10 NSaved=  10.
 NSaved=10 IEnMin=10 EnMin= -609.535644685667     IErMin=10 ErrMin= 4.77D-06
 ErrMax= 4.77D-06  0.00D+00 EMaxC= 1.00D+00 BMatC= 8.18D-10 BMatP= 3.18D-09
 IDIUse=1 WtCom= 1.00D+00 WtEn= 0.00D+00
 Coeff-Com: -0.448D-04-0.523D-02 0.728D-02-0.160D-01 0.223D-01-0.186D-01
 Coeff-Com: -0.980D-01-0.290D-01 0.154D+00 0.983D+00
 Coeff:     -0.448D-04-0.523D-02 0.728D-02-0.160D-01 0.223D-01-0.186D-01
 Coeff:     -0.980D-01-0.290D-01 0.154D+00 0.983D+00
 Gap=     0.047 Goal=     0.100 Shift=    0.053
 RMSDP=7.46D-07 MaxDP=1.78D-05 DE=-2.97D-08 OVMax= 1.90D-04

 Cycle  11  Pass 1  IDiag  1:
 E= -609.535644706230     Delta-E=       -0.000000020564 Rises=F Damp=F
 DIIS: error= 3.85D-06 at cycle  11 NSaved=  11.
 NSaved=11 IEnMin=11 EnMin= -609.535644706230     IErMin=11 ErrMin= 3.85D-06
 ErrMax= 3.85D-06  0.00D+00 EMaxC= 1.00D+00 BMatC= 5.60D-10 BMatP= 8.18D-10
 IDIUse=1 WtCom= 1.00D+00 WtEn= 0.00D+00
 Coeff-Com: -0.171D-03-0.862D-02 0.487D-03-0.247D-01 0.552D-01-0.551D-02
 Coeff-Com: -0.795D-01-0.292D+00-0.415D+00 0.658D+00 0.111D+01
 Coeff:     -0.171D-03-0.862D-02 0.487D-03-0.247D-01 0.552D-01-0.551D-02
 Coeff:     -0.795D-01-0.292D+00-0.415D+00 0.658D+00 0.111D+01
 Gap=     0.047 Goal=     0.100 Shift=    0.053
 RMSDP=8.39D-07 MaxDP=2.01D-05 DE=-2.06D-08 OVMax= 2.14D-04

 Cycle  12  Pass 1  IDiag  1:
 E= -609.535644723477     Delta-E=       -0.000000017247 Rises=F Damp=F
 DIIS: error= 2.95D-06 at cycle  12 NSaved=  12.
 NSaved=12 IEnMin=12 EnMin= -609.535644723477     IErMin=12 ErrMin= 2.95D-06
 ErrMax= 2.95D-06  0.00D+00 EMaxC= 1.00D+00 BMatC= 2.15D-10 BMatP= 5.60D-10
 IDIUse=1 WtCom= 1.00D+00 WtEn= 0.00D+00
 Coeff-Com: -0.773D-04-0.312D-02-0.301D-02-0.728D-02 0.235D-01 0.319D-02
 Coeff-Com: -0.116D-01-0.153D+00-0.292D+00-0.400D-01 0.474D+00 0.101D+01
 Coeff:     -0.773D-04-0.312D-02-0.301D-02-0.728D-02 0.235D-01 0.319D-02
 Coeff:     -0.116D-01-0.153D+00-0.292D+00-0.400D-01 0.474D+00 0.101D+01
 Gap=     0.047 Goal=     0.100 Shift=    0.053
 RMSDP=6.14D-07 MaxDP=1.34D-05 DE=-1.72D-08 OVMax= 1.64D-04

 Cycle  13  Pass 1  IDiag  1:
 E= -609.535644732248     Delta-E=       -0.000000008770 Rises=F Damp=F
 DIIS: error= 2.24D-06 at cycle  13 NSaved=  13.
 NSaved=13 IEnMin=13 EnMin= -609.535644732248     IErMin=13 ErrMin= 2.24D-06
 ErrMax= 2.24D-06  0.00D+00 EMaxC= 1.00D+00 BMatC= 1.01D-10 BMatP= 2.15D-10
 IDIUse=1 WtCom= 1.00D+00 WtEn= 0.00D+00
 Coeff-Com: -0.508D-05 0.257D-03-0.207D-02 0.269D-02-0.484D-03 0.314D-02
 Coeff-Com:  0.123D-01-0.217D-01-0.632D-01-0.247D+00-0.643D-01 0.411D+00
 Coeff-Com:  0.970D+00
 Coeff:     -0.508D-05 0.257D-03-0.207D-02 0.269D-02-0.484D-03 0.314D-02
 Coeff:      0.123D-01-0.217D-01-0.632D-01-0.247D+00-0.643D-01 0.411D+00
 Coeff:      0.970D+00
 Gap=     0.047 Goal=     0.100 Shift=    0.053
 RMSDP=4.33D-07 MaxDP=8.39D-06 DE=-8.77D-09 OVMax= 1.19D-04

 Cycle  14  Pass 1  IDiag  1:
 E= -609.535644736598     Delta-E=       -0.000000004351 Rises=F Damp=F
 DIIS: error= 1.71D-06 at cycle  14 NSaved=  14.
 NSaved=14 IEnMin=14 EnMin= -609.535644736598     IErMin=14 ErrMin= 1.71D-06
 ErrMax= 1.71D-06  0.00D+00 EMaxC= 1.00D+00 BMatC= 4.82D-11 BMatP= 1.01D-10
 IDIUse=1 WtCom= 1.00D+00 WtEn= 0.00D+00
 Coeff-Com:  0.169D-04 0.706D-03 0.938D-03 0.178D-02-0.597D-02-0.903D-03
 Coeff-Com: -0.565D-03 0.333D-01 0.729D-01-0.454D-02-0.173D+00-0.577D+00
 Coeff-Com:  0.594D-01 0.159D+01
 Coeff:      0.169D-04 0.706D-03 0.938D-03 0.178D-02-0.597D-02-0.903D-03
 Coeff:     -0.565D-03 0.333D-01 0.729D-01-0.454D-02-0.173D+00-0.577D+00
 Coeff:      0.594D-01 0.159D+01
 Gap=     0.047 Goal=     0.100 Shift=    0.053
 RMSDP=3.63D-07 MaxDP=6.59D-06 DE=-4.35D-09 OVMax= 1.01D-04

 Cycle  15  Pass 1  IDiag  1:
 E= -609.535644739163     Delta-E=       -0.000000002565 Rises=F Damp=F
 DIIS: error= 1.22D-06 at cycle  15 NSaved=  15.
 NSaved=15 IEnMin=15 EnMin= -609.535644739163     IErMin=15 ErrMin= 1.22D-06
 ErrMax= 1.22D-06  0.00D+00 EMaxC= 1.00D+00 BMatC= 2.92D-11 BMatP= 4.82D-11
 IDIUse=1 WtCom= 1.00D+00 WtEn= 0.00D+00
 Coeff-Com:  0.490D-05-0.278D-03 0.220D-02-0.252D-02 0.734D-04-0.273D-02
 Coeff-Com: -0.119D-01 0.211D-01 0.628D-01 0.196D+00-0.382D-01-0.711D+00
 Coeff-Com: -0.615D+00 0.874D+00 0.122D+01
 Coeff:      0.490D-05-0.278D-03 0.220D-02-0.252D-02 0.734D-04-0.273D-02
 Coeff:     -0.119D-01 0.211D-01 0.628D-01 0.196D+00-0.382D-01-0.711D+00
 Coeff:     -0.615D+00 0.874D+00 0.122D+01
 Gap=     0.047 Goal=     0.100 Shift=    0.053
 RMSDP=2.72D-07 MaxDP=5.75D-06 DE=-2.56D-09 OVMax= 7.69D-05

 Cycle  16  Pass 1  IDiag  1:
 E= -609.535644740502     Delta-E=       -0.000000001339 Rises=F Damp=F
 DIIS: error= 8.40D-07 at cycle  16 NSaved=  16.
 NSaved=16 IEnMin=16 EnMin= -609.535644740502     IErMin=16 ErrMin= 8.40D-07
 ErrMax= 8.40D-07  0.00D+00 EMaxC= 1.00D+00 BMatC= 1.51D-11 BMatP= 2.92D-11
 IDIUse=1 WtCom= 1.00D+00 WtEn= 0.00D+00
 Coeff-Com: -0.350D-05-0.696D-03 0.175D-02-0.381D-02 0.371D-02-0.233D-02
 Coeff-Com: -0.109D-01 0.942D-03 0.216D-01 0.204D+00 0.605D-01-0.370D+00
 Coeff-Com: -0.655D+00-0.704D-01 0.789D+00 0.103D+01
 Coeff:     -0.350D-05-0.696D-03 0.175D-02-0.381D-02 0.371D-02-0.233D-02
 Coeff:     -0.109D-01 0.942D-03 0.216D-01 0.204D+00 0.605D-01-0.370D+00
 Coeff:     -0.655D+00-0.704D-01 0.789D+00 0.103D+01
 Gap=     0.047 Goal=     0.100 Shift=    0.053
 RMSDP=1.99D-07 MaxDP=4.67D-06 DE=-1.34D-09 OVMax= 5.60D-05

 Cycle  17  Pass 1  IDiag  1:
 E= -609.535644741159     Delta-E=       -0.000000000656 Rises=F Damp=F
 DIIS: error= 5.51D-07 at cycle  17 NSaved=  17.
 NSaved=17 IEnMin=17 EnMin= -609.535644741159     IErMin=17 ErrMin= 5.51D-07
 ErrMax= 5.51D-07  0.00D+00 EMaxC= 1.00D+00 BMatC= 6.65D-12 BMatP= 1.51D-11
 IDIUse=1 WtCom= 1.00D+00 WtEn= 0.00D+00
 Coeff-Com: -0.337D-05-0.420D-03 0.812D-03-0.229D-02 0.268D-02-0.112D-02
 Coeff-Com: -0.505D-02-0.609D-02 0.358D-02 0.102D+00 0.554D-01-0.995D-01
 Coeff-Com: -0.331D+00-0.241D+00 0.940D-01 0.506D+00 0.921D+00
 Coeff:     -0.337D-05-0.420D-03 0.812D-03-0.229D-02 0.268D-02-0.112D-02
 Coeff:     -0.505D-02-0.609D-02 0.358D-02 0.102D+00 0.554D-01-0.995D-01
 Coeff:     -0.331D+00-0.241D+00 0.940D-01 0.506D+00 0.921D+00
 Gap=     0.047 Goal=     0.100 Shift=    0.053
 RMSDP=1.30D-07 MaxDP=3.10D-06 DE=-6.56D-10 OVMax= 3.65D-05

 Cycle  18  Pass 1  IDiag  1:
 E= -609.535644741437     Delta-E=       -0.000000000278 Rises=F Damp=F
 DIIS: error= 3.58D-07 at cycle  18 NSaved=  18.
 NSaved=18 IEnMin=18 EnMin= -609.535644741437     IErMin=18 ErrMin= 3.58D-07
 ErrMax= 3.58D-07  0.00D+00 EMaxC= 1.00D+00 BMatC= 3.62D-12 BMatP= 6.65D-12
 IDIUse=1 WtCom= 1.00D+00 WtEn= 0.00D+00
 Coeff-Com: -0.656D-06 0.309D-04-0.147D-03-0.317D-04 0.224D-03 0.194D-03
 Coeff-Com:  0.115D-02-0.546D-02-0.383D-02-0.176D-01 0.123D-01 0.847D-01
 Coeff-Com:  0.595D-01-0.103D+00-0.435D+00-0.280D+00 0.752D+00 0.936D+00
 Coeff:     -0.656D-06 0.309D-04-0.147D-03-0.317D-04 0.224D-03 0.194D-03
 Coeff:      0.115D-02-0.546D-02-0.383D-02-0.176D-01 0.123D-01 0.847D-01
 Coeff:      0.595D-01-0.103D+00-0.435D+00-0.280D+00 0.752D+00 0.936D+00
 Gap=     0.047 Goal=     0.100 Shift=    0.053
 RMSDP=9.20D-08 MaxDP=2.27D-06 DE=-2.78D-10 OVMax= 2.56D-05

 Cycle  19  Pass 1  IDiag  1:
 E= -609.535644741558     Delta-E=       -0.000000000121 Rises=F Damp=F
 DIIS: error= 2.19D-07 at cycle  19 NSaved=  19.
 NSaved=19 IEnMin=19 EnMin= -609.535644741558     IErMin=19 ErrMin= 2.19D-07
 ErrMax= 2.19D-07  0.00D+00 EMaxC= 1.00D+00 BMatC= 1.29D-12 BMatP= 3.62D-12
 IDIUse=1 WtCom= 1.00D+00 WtEn= 0.00D+00
 Coeff-Com:  0.209D-05 0.220D-03-0.290D-03 0.976D-03-0.135D-02 0.421D-03
 Coeff-Com:  0.178D-02 0.422D-02 0.406D-02-0.417D-01-0.287D-01 0.182D-01
 Coeff-Com:  0.154D+00 0.170D+00-0.230D+00-0.480D+00-0.232D+00 0.331D+00
 Coeff-Com:  0.133D+01
 Coeff:      0.209D-05 0.220D-03-0.290D-03 0.976D-03-0.135D-02 0.421D-03
 Coeff:      0.178D-02 0.422D-02 0.406D-02-0.417D-01-0.287D-01 0.182D-01
 Coeff:      0.154D+00 0.170D+00-0.230D+00-0.480D+00-0.232D+00 0.331D+00
 Coeff:      0.133D+01
 Gap=     0.047 Goal=     0.100 Shift=    0.053
 RMSDP=6.07D-08 MaxDP=1.47D-06 DE=-1.21D-10 OVMax= 1.68D-05

 Cycle  20  Pass 1  IDiag  1:
 E= -609.535644741619     Delta-E=       -0.000000000060 Rises=F Damp=F
 DIIS: error= 1.26D-07 at cycle  20 NSaved=  20.
 NSaved=20 IEnMin=20 EnMin= -609.535644741619     IErMin=20 ErrMin= 1.26D-07
 ErrMax= 1.26D-07  0.00D+00 EMaxC= 1.00D+00 BMatC= 7.00D-13 BMatP= 1.29D-12
 IDIUse=1 WtCom= 1.00D+00 WtEn= 0.00D+00
 Coeff-Com:  0.229D-05 0.188D-03-0.183D-03 0.909D-03-0.137D-02 0.251D-03
 Coeff-Com:  0.898D-03 0.648D-02 0.675D-02-0.282D-01-0.316D-01-0.319D-01
 Coeff-Com:  0.113D+00 0.222D+00-0.455D-01-0.352D+00-0.522D+00-0.398D-01
 Coeff-Com:  0.940D+00 0.763D+00
 Coeff:      0.229D-05 0.188D-03-0.183D-03 0.909D-03-0.137D-02 0.251D-03
 Coeff:      0.898D-03 0.648D-02 0.675D-02-0.282D-01-0.316D-01-0.319D-01
 Coeff:      0.113D+00 0.222D+00-0.455D-01-0.352D+00-0.522D+00-0.398D-01
 Coeff:      0.940D+00 0.763D+00
 Gap=     0.047 Goal=     0.100 Shift=    0.053
 RMSDP=3.63D-08 MaxDP=8.51D-07 DE=-6.05D-11 OVMax= 1.01D-05

 Cycle  21  Pass 1  IDiag  1:
 E= -609.535644741629     Delta-E=       -0.000000000010 Rises=F Damp=F
 DIIS: error= 6.88D-08 at cycle  21 NSaved=  20.
 NSaved=20 IEnMin=20 EnMin= -609.535644741629     IErMin=20 ErrMin= 6.88D-08
 ErrMax= 6.88D-08  0.00D+00 EMaxC= 1.00D+00 BMatC= 1.97D-13 BMatP= 7.00D-13
 IDIUse=1 WtCom= 1.00D+00 WtEn= 0.00D+00
 Coeff-Com: -0.664D-05 0.415D-04 0.814D-04-0.163D-03-0.106D-03-0.599D-03
 Coeff-Com:  0.187D-02 0.270D-02 0.482D-02-0.535D-02-0.393D-01-0.534D-02
 Coeff-Com:  0.779D-01 0.813D-01-0.374D-02-0.228D+00-0.171D+00-0.222D+00
 Coeff-Com:  0.113D+00 0.139D+01
 Coeff:     -0.664D-05 0.415D-04 0.814D-04-0.163D-03-0.106D-03-0.599D-03
 Coeff:      0.187D-02 0.270D-02 0.482D-02-0.535D-02-0.393D-01-0.534D-02
 Coeff:      0.779D-01 0.813D-01-0.374D-02-0.228D+00-0.171D+00-0.222D+00
 Coeff:      0.113D+00 0.139D+01
 Gap=     0.047 Goal=     0.100 Shift=    0.053
 RMSDP=2.13D-08 MaxDP=5.00D-07 DE=-1.00D-11 OVMax= 5.94D-06

 Cycle  22  Pass 1  IDiag  1:
 E= -609.535644741632     Delta-E=       -0.000000000003 Rises=F Damp=F
 DIIS: error= 3.39D-08 at cycle  22 NSaved=  20.
 NSaved=20 IEnMin=20 EnMin= -609.535644741632     IErMin=20 ErrMin= 3.39D-08
 ErrMax= 3.39D-08  0.00D+00 EMaxC= 1.00D+00 BMatC= 8.21D-14 BMatP= 1.97D-13
 IDIUse=1 WtCom= 1.00D+00 WtEn= 0.00D+00
 Coeff-Com:  0.403D-04-0.237D-05-0.701D-04-0.696D-04-0.249D-03 0.719D-03
 Coeff-Com:  0.119D-02 0.563D-02-0.130D-02-0.245D-01-0.139D-01 0.353D-01
 Coeff-Com:  0.538D-01 0.279D-01-0.689D-01-0.995D-01-0.303D+00-0.108D+00
 Coeff-Com:  0.674D+00 0.821D+00
 Coeff:      0.403D-04-0.237D-05-0.701D-04-0.696D-04-0.249D-03 0.719D-03
 Coeff:      0.119D-02 0.563D-02-0.130D-02-0.245D-01-0.139D-01 0.353D-01
 Coeff:      0.538D-01 0.279D-01-0.689D-01-0.995D-01-0.303D+00-0.108D+00
 Coeff:      0.674D+00 0.821D+00
 Gap=     0.047 Goal=     0.100 Shift=    0.053
 RMSDP=1.11D-08 MaxDP=2.50D-07 DE=-3.18D-12 OVMax= 3.14D-06

 Cycle  23  Pass 1  IDiag  1:
 E= -609.535644741632     Delta-E=       -0.000000000001 Rises=F Damp=F
 DIIS: error= 1.58D-08 at cycle  23 NSaved=  20.
 NSaved=20 IEnMin=20 EnMin= -609.535644741632     IErMin=20 ErrMin= 1.58D-08
 ErrMax= 1.58D-08  0.00D+00 EMaxC= 1.00D+00 BMatC= 2.61D-14 BMatP= 8.21D-14
 IDIUse=1 WtCom= 1.00D+00 WtEn= 0.00D+00
 Coeff-Com: -0.433D-04 0.577D-04 0.217D-04 0.116D-03-0.691D-03-0.102D-02
 Coeff-Com: -0.160D-04 0.104D-02 0.143D-02 0.138D-02 0.309D-02-0.169D-01
 Coeff-Com: -0.138D-01 0.594D-01 0.378D-01-0.107D-01-0.138D+00-0.510D+00
 Coeff-Com:  0.314D+00 0.127D+01
 Coeff:     -0.433D-04 0.577D-04 0.217D-04 0.116D-03-0.691D-03-0.102D-02
 Coeff:     -0.160D-04 0.104D-02 0.143D-02 0.138D-02 0.309D-02-0.169D-01
 Coeff:     -0.138D-01 0.594D-01 0.378D-01-0.107D-01-0.138D+00-0.510D+00
 Coeff:      0.314D+00 0.127D+01
 Gap=     0.047 Goal=     0.100 Shift=    0.053
 RMSDP=5.06D-09 MaxDP=9.32D-08 DE=-6.82D-13 OVMax= 1.46D-06

 SCF Done:  E(RB3LYP) =  -609.535644742     A.U. after   23 cycles
            NFock= 23  Conv=0.51D-08     -V/T= 2.0097
 KE= 6.037092838789D+02 PE=-3.313289733159D+03 EE= 1.149234412106D+03
 Leave Link  502 at Wed Aug 16 08:56:53 2023, MaxMem=  1310720000 cpu:            3499.3 elap:              54.8
 (Enter /mnt/opt/groups/app-gaussian/g16-avx2/l701.exe)
 ... and contract with generalized density number  0.
 Compute integral first derivatives.
 R6Disp: Adding Grimme-D3 dispersion energy 1st derivatives to the gradient.
 Leave Link  701 at Wed Aug 16 08:56:54 2023, MaxMem=  1310720000 cpu:              51.3 elap:               0.8
 (Enter /mnt/opt/groups/app-gaussian/g16-avx2/l702.exe)
 L702 exits ... SP integral derivatives will be done elsewhere.
 Leave Link  702 at Wed Aug 16 08:56:54 2023, MaxMem=  1310720000 cpu:               1.4 elap:               0.1
 (Enter /mnt/opt/groups/app-gaussian/g16-avx2/l703.exe)
 Integral derivatives from FoFJK, PRISM(SPDF).
 Compute integral first derivatives, UseDBF=F ICtDFT=           0.
 Calling FoFJK, ICntrl=      2127 FMM=F ISym2X=0 I1Cent= 0 IOpClX= 0 NMat=1 NMatS=1 NMatT=0.
 FoFJK:  IHMeth= 1 ICntrl=    2127 DoSepK=F KAlg= 0 I1Cent=           0 FoldK=F
 IRaf=         0 NMat=       1 IRICut=       1 DoRegI=T DoRafI=F ISym2E= 0 IDoP0=0 IntGTp=1.
 FoFCou: FMM=F IPFlag=           0 FMFlag=      100000 FMFlg1=         800
         NFxFlg=           0 DoJE=F BraDBF=F KetDBF=F FulRan=T
         wScrn=  0.000000 ICntrl=      2127 IOpCl=  0 I1Cent=           0 NGrid=           0
         NMat0=    1 NMatS0=      1 NMatT0=    0 NMatD0=    1 NMtDS0=    0 NMtDT0=    0
 Symmetry not used in FoFCou.
 Leave Link  703 at Wed Aug 16 08:57:01 2023, MaxMem=  1310720000 cpu:             427.8 elap:               6.8
 (Enter /mnt/opt/groups/app-gaussian/g16-avx2/l716.exe)
 Dipole        = 5.36081061D-03-2.02625466D-03 1.34602098D-04
 -------------------------------------------------------------------
 Center     Atomic                   Forces (Hartrees/Bohr)
 Number     Number              X              Y              Z
 -------------------------------------------------------------------
      1        6          -0.005735315   -0.001539981   -0.000180322
      2        6          -0.001875216    0.004750917    0.000010941
      3        6          -0.003607893   -0.004433580   -0.000218510
      4        6           0.005848117   -0.000639127    0.000200380
      5        6           0.002996957   -0.004179356    0.000007305
      6        6           0.001390731    0.005603150    0.000179234
      7        6          -0.001478527    0.009070858   -0.000107731
      8        6           0.003234227    0.008413150    0.000033551
      9        6           0.005689996   -0.006409327   -0.000022840
     10        6           0.008459233   -0.002933664    0.000101172
     11        6          -0.008424615   -0.002742496   -0.000009642
     12        6          -0.006154033   -0.005825196    0.000015280
     13        1           0.003091358    0.000577282   -0.000165242
     14        1          -0.002905507    0.000329649    0.000209038
     15        1           0.001602196    0.002186838   -0.000231281
     16        1          -0.001082959   -0.002775545    0.000167609
     17        1           0.001020344   -0.003072363    0.000003220
     18        1          -0.001806248    0.002250099    0.000013864
     19        5          -0.006545147   -0.000608370    0.000550346
     20        5          -0.002531236    0.007088507   -0.000583195
     21        5           0.003144154   -0.005400776   -0.000512683
     22        5          -0.004568340   -0.005585327    0.000530557
     23        5           0.004122148    0.004584379    0.000004399
     24        5           0.006115576    0.001290278    0.000004551
 -------------------------------------------------------------------
 Cartesian Forces:  Max     0.009070858 RMS     0.003691371
 Leave Link  716 at Wed Aug 16 08:57:01 2023, MaxMem=  1310720000 cpu:               1.6 elap:               0.1
 (Enter /mnt/opt/groups/app-gaussian/g16-avx2/l103.exe)

 GradGradGradGradGradGradGradGradGradGradGradGradGradGradGradGradGradGrad
 Berny optimization.
 Using GEDIIS/GDIIS optimizer.
 FormGI is forming the generalized inverse of G from B-inverse, IUseBI=4.
 Internal  Forces:  Max     0.006765254 RMS     0.001824357
 Search for a local minimum.
 Step number   3 out of a maximum of  142
 All quantities printed in internal units (Hartrees-Bohrs-Radians)
 RMS Force = .18244D-02 SwitMx=.10000D-02 MixMth= 1
 Mixed Optimization -- RFO/linear search
 Update second derivatives using D2CorX and points    2    3
 DE= -1.60D-02 DEPred=-1.14D-02 R= 1.40D+00
 TightC=F SS=  1.41D+00  RLast= 3.38D-01 DXNew= 8.4853D-01 1.0132D+00
 Trust test= 1.40D+00 RLast= 3.38D-01 DXMaxT set to 8.49D-01
 ITU=  1  1  0
 Use linear search instead of GDIIS.
     Eigenvalues ---    0.01433   0.01434   0.01590   0.01676   0.01677
     Eigenvalues ---    0.01687   0.01699   0.01799   0.01800   0.02091
     Eigenvalues ---    0.02106   0.02149   0.02160   0.02217   0.02230
     Eigenvalues ---    0.02235   0.02237   0.02256   0.02857   0.02878
     Eigenvalues ---    0.02884   0.15673   0.16000   0.16000   0.16000
     Eigenvalues ---    0.16000   0.16001   0.20881   0.22963   0.22963
     Eigenvalues ---    0.23803   0.23824   0.23827   0.24986   0.25000
     Eigenvalues ---    0.25000   0.25000   0.25000   0.25010   0.32984
     Eigenvalues ---    0.34500   0.34519   0.35641   0.35641   0.35641
     Eigenvalues ---    0.35641   0.35642   0.35904   0.37870   0.39189
     Eigenvalues ---    0.39205   0.40668   0.40942   0.41103   0.41536
     Eigenvalues ---    0.43035   0.43081   0.43412   0.43682   0.45420
     Eigenvalues ---    0.46606   0.47189   0.47236   0.48008   0.48142
     Eigenvalues ---    0.53392
 RFO step:  Lambda=-9.90510362D-04 EMin= 1.43324109D-02
 Quartic linear search produced a step of -0.00620.
 Iteration  1 RMS(Cart)=  0.00577464 RMS(Int)=  0.00001171
 Iteration  2 RMS(Cart)=  0.00001279 RMS(Int)=  0.00000356
 Iteration  3 RMS(Cart)=  0.00000000 RMS(Int)=  0.00000356
 ITry= 1 IFail=0 DXMaxC= 2.64D-02 DCOld= 1.00D+10 DXMaxT= 8.49D-01 DXLimC= 3.00D+00 Rises=F
 Variable       Old X    -DE/DX   Delta X   Delta X   Delta X     New X
                                 (Linear)    (Quad)   (Total)
    R1        2.77968   0.00259  -0.00005   0.00710   0.00705   2.78673
    R2        2.72277  -0.00209  -0.00009  -0.00352  -0.00362   2.71916
    R3        2.72214   0.00428  -0.00022   0.01108   0.01086   2.73300
    R4        2.72133  -0.00206  -0.00009  -0.00334  -0.00343   2.71789
    R5        2.78080   0.00204  -0.00006   0.00563   0.00557   2.78637
    R6        2.72562   0.00328  -0.00022   0.00883   0.00861   2.73423
    R7        2.72313  -0.00245  -0.00009  -0.00460  -0.00469   2.71844
    R8        2.72366   0.00385  -0.00023   0.00988   0.00965   2.73331
    R9        2.77804   0.00359  -0.00005   0.01002   0.00998   2.78802
   R10        2.72354   0.00417  -0.00023   0.01063   0.01040   2.73394
   R11        2.72534   0.00376  -0.00022   0.00996   0.00974   2.73508
   R12        2.72301   0.00388  -0.00022   0.01012   0.00989   2.73291
   R13        2.05406  -0.00311   0.00001  -0.00837  -0.00836   2.04569
   R14        2.70167  -0.00677  -0.00025  -0.01210  -0.01235   2.68932
   R15        2.05454  -0.00292   0.00001  -0.00783  -0.00782   2.04672
   R16        2.69854  -0.00545  -0.00004  -0.01194  -0.01198   2.68656
   R17        2.05392  -0.00270   0.00001  -0.00725  -0.00724   2.04668
   R18        2.69894  -0.00556  -0.00006  -0.01189  -0.01195   2.68699
   R19        2.05413  -0.00296   0.00001  -0.00795  -0.00794   2.04619
   R20        2.70168  -0.00672  -0.00025  -0.01195  -0.01220   2.68949
   R21        2.05435  -0.00320   0.00001  -0.00860  -0.00859   2.04575
   R22        2.70034  -0.00641  -0.00025  -0.01133  -0.01158   2.68876
   R23        2.05405  -0.00287   0.00001  -0.00769  -0.00768   2.04637
   R24        2.70060  -0.00661  -0.00025  -0.01179  -0.01204   2.68856
   R25        2.91204   0.00168  -0.00092   0.00978   0.00886   2.92090
   R26        2.91355   0.00117  -0.00091   0.00859   0.00769   2.92124
   R27        2.92109  -0.00086  -0.00084   0.00372   0.00288   2.92397
    A1        2.09429   0.00015  -0.00001   0.00048   0.00047   2.09476
    A2        2.06536   0.00046   0.00020  -0.00070  -0.00050   2.06486
    A3        2.12354  -0.00062  -0.00019   0.00022   0.00003   2.12357
    A4        2.09427   0.00019   0.00000   0.00061   0.00061   2.09488
    A5        2.12287  -0.00029  -0.00020   0.00160   0.00140   2.12427
    A6        2.06605   0.00010   0.00020  -0.00221  -0.00201   2.06404
    A7        2.09435  -0.00003   0.00001  -0.00016  -0.00016   2.09419
    A8        2.06634   0.00040   0.00020  -0.00043  -0.00022   2.06612
    A9        2.12249  -0.00036  -0.00021   0.00059   0.00038   2.12287
   A10        2.09444  -0.00027   0.00000  -0.00066  -0.00065   2.09379
   A11        2.12272  -0.00064  -0.00021  -0.00050  -0.00071   2.12200
   A12        2.06603   0.00090   0.00020   0.00115   0.00136   2.06739
   A13        2.09516  -0.00025  -0.00000  -0.00090  -0.00091   2.09425
   A14        2.12512  -0.00123  -0.00021  -0.00214  -0.00236   2.12276
   A15        2.06291   0.00148   0.00022   0.00305   0.00327   2.06618
   A16        2.09387   0.00021  -0.00000   0.00064   0.00064   2.09451
   A17        2.06606   0.00032   0.00019  -0.00097  -0.00078   2.06528
   A18        2.12326  -0.00053  -0.00019   0.00033   0.00014   2.12339
   A19        2.08162   0.00039   0.00005   0.00226   0.00232   2.08394
   A20        2.06907   0.00014   0.00025  -0.00073  -0.00048   2.06858
   A21        2.13249  -0.00053  -0.00031  -0.00153  -0.00184   2.13066
   A22        2.07910   0.00057   0.00006   0.00217   0.00224   2.08134
   A23        2.07662  -0.00072   0.00023  -0.00348  -0.00325   2.07337
   A24        2.12746   0.00015  -0.00029   0.00130   0.00101   2.12847
   A25        2.07961   0.00052   0.00006   0.00199   0.00205   2.08165
   A26        2.07529  -0.00067   0.00022  -0.00337  -0.00315   2.07214
   A27        2.12828   0.00015  -0.00028   0.00137   0.00109   2.12938
   A28        2.08099   0.00039   0.00006   0.00204   0.00210   2.08308
   A29        2.07047  -0.00011   0.00025  -0.00183  -0.00159   2.06888
   A30        2.13172  -0.00028  -0.00030  -0.00021  -0.00051   2.13121
   A31        2.07848   0.00068   0.00006   0.00329   0.00335   2.08183
   A32        2.07229  -0.00032   0.00025  -0.00207  -0.00182   2.07047
   A33        2.13242  -0.00036  -0.00031  -0.00122  -0.00153   2.13088
   A34        2.07920   0.00055   0.00006   0.00249   0.00255   2.08175
   A35        2.07277  -0.00046   0.00024  -0.00292  -0.00268   2.07009
   A36        2.13121  -0.00009  -0.00030   0.00043   0.00012   2.13134
   A37        2.08345   0.00110  -0.00008   0.00363   0.00355   2.08700
   A38        2.09139   0.00057   0.00001   0.00062   0.00062   2.09201
   A39        2.08094   0.00130  -0.00010   0.00435   0.00425   2.08518
   A40        2.09348   0.00052   0.00002   0.00011   0.00012   2.09360
   A41        2.08623   0.00125  -0.00004   0.00323   0.00319   2.08942
   A42        2.08710   0.00105  -0.00004   0.00230   0.00226   2.08936
    D1       -0.00123  -0.00001   0.00001  -0.00075  -0.00074  -0.00197
    D2        3.14048  -0.00001   0.00001  -0.00060  -0.00059   3.13989
    D3        3.14020  -0.00001   0.00001  -0.00115  -0.00114   3.13906
    D4       -0.00128  -0.00001   0.00001  -0.00100  -0.00099  -0.00227
    D5       -0.00026  -0.00000   0.00000   0.00027   0.00027   0.00001
    D6       -3.14098   0.00001  -0.00000   0.00089   0.00088  -3.14010
    D7        3.14150   0.00000   0.00000   0.00069   0.00069  -3.14100
    D8        0.00078   0.00001  -0.00000   0.00130   0.00129   0.00208
    D9       -0.00500  -0.00010  -0.00000  -0.00473  -0.00473  -0.00973
   D10        3.13834  -0.00005   0.00002  -0.00222  -0.00220   3.13614
   D11        3.13643  -0.00010   0.00000  -0.00514  -0.00514   3.13129
   D12       -0.00342  -0.00005   0.00002  -0.00263  -0.00261  -0.00603
   D13       -0.00117  -0.00001   0.00001  -0.00078  -0.00077  -0.00194
   D14       -3.14125  -0.00000  -0.00000  -0.00005  -0.00005  -3.14130
   D15        3.13950  -0.00002   0.00001  -0.00124  -0.00123   3.13827
   D16       -0.00057  -0.00001   0.00000  -0.00051  -0.00051  -0.00109
   D17       -0.00032  -0.00000   0.00000   0.00030   0.00030  -0.00002
   D18       -3.14021   0.00002  -0.00001   0.00153   0.00152  -3.13869
   D19       -3.14102   0.00001  -0.00000   0.00074   0.00074  -3.14028
   D20        0.00228   0.00003  -0.00001   0.00197   0.00196   0.00424
   D21       -3.14033   0.00002  -0.00001   0.00073   0.00073  -3.13960
   D22        0.00028   0.00000  -0.00000   0.00024   0.00024   0.00053
   D23        0.00035   0.00001  -0.00000   0.00028   0.00028   0.00063
   D24        3.14097  -0.00001   0.00000  -0.00021  -0.00021   3.14076
   D25        0.00152   0.00001  -0.00001   0.00047   0.00046   0.00198
   D26        3.14135  -0.00000   0.00000  -0.00081  -0.00080   3.14054
   D27       -3.14019   0.00001  -0.00001   0.00031   0.00030  -3.13989
   D28       -0.00036  -0.00000   0.00000  -0.00096  -0.00096  -0.00133
   D29        0.00336   0.00007  -0.00002   0.00317   0.00315   0.00652
   D30       -3.14123   0.00007  -0.00000   0.00255   0.00255  -3.13868
   D31       -3.13811   0.00007  -0.00002   0.00332   0.00331  -3.13480
   D32        0.00048   0.00007  -0.00000   0.00271   0.00271   0.00319
   D33        0.00146   0.00001  -0.00001   0.00049   0.00048   0.00195
   D34        3.14159  -0.00000   0.00000  -0.00021  -0.00021   3.14137
   D35       -3.14098   0.00000  -0.00000  -0.00010  -0.00011  -3.14108
   D36       -0.00085  -0.00001   0.00000  -0.00081  -0.00080  -0.00166
   D37        3.13739  -0.00008   0.00002  -0.00366  -0.00364   3.13375
   D38       -0.00060  -0.00007   0.00000  -0.00265  -0.00265  -0.00325
   D39       -0.00334  -0.00007   0.00002  -0.00305  -0.00304  -0.00638
   D40       -3.14133  -0.00006  -0.00000  -0.00204  -0.00205   3.13981
   D41        3.14134  -0.00000   0.00000  -0.00011  -0.00011   3.14123
   D42        0.00031   0.00001  -0.00000   0.00040   0.00040   0.00071
   D43        0.00124   0.00001  -0.00001   0.00060   0.00060   0.00184
   D44       -3.13979   0.00002  -0.00001   0.00112   0.00111  -3.13868
   D45        0.00414   0.00010   0.00001   0.00448   0.00449   0.00863
   D46       -3.13998   0.00004  -0.00001   0.00113   0.00113  -3.13885
   D47       -3.13571   0.00011  -0.00000   0.00573   0.00573  -3.12999
   D48        0.00335   0.00005  -0.00002   0.00239   0.00237   0.00572
   D49        0.00291   0.00015  -0.00002   0.00512   0.00510   0.00801
   D50       -3.13497   0.00016  -0.00004   0.00616   0.00611  -3.12886
   D51        0.00564   0.00014  -0.00003   0.00508   0.00505   0.01068
   D52       -3.13416   0.00019  -0.00001   0.00766   0.00765  -3.12652
   D53       -0.00617  -0.00015   0.00004  -0.00530  -0.00526  -0.01143
   D54        3.13282  -0.00022   0.00002  -0.00874  -0.00872   3.12411
   D55       -0.00338  -0.00017   0.00002  -0.00563  -0.00560  -0.00898
   D56        3.13512  -0.00017   0.00004  -0.00626  -0.00621   3.12891
   D57        0.00020  -0.00000  -0.00000  -0.00005  -0.00006   0.00015
   D58       -3.14081   0.00001  -0.00000   0.00048   0.00047  -3.14034
   D59        0.00023   0.00000  -0.00000   0.00010   0.00010   0.00033
   D60        3.14081  -0.00001   0.00000  -0.00040  -0.00040   3.14042
   D61        0.00635   0.00022  -0.00004   0.00713   0.00710   0.01346
   D62       -0.00554  -0.00020   0.00003  -0.00652  -0.00651  -0.01204
   D63       -0.00048  -0.00001   0.00000  -0.00020  -0.00020  -0.00067
         Item               Value     Threshold  Converged?
 Maximum Force            0.006765     0.000450     NO 
 RMS     Force            0.001824     0.000300     NO 
 Maximum Displacement     0.026367     0.001800     NO 
 RMS     Displacement     0.005775     0.001200     NO 
 Predicted change in Energy=-4.980392D-04
 Lowest energy point so far.  Saving SCF results.
 GradGradGradGradGradGradGradGradGradGradGradGradGradGradGradGradGradGrad

 Leave Link  103 at Wed Aug 16 08:57:02 2023, MaxMem=  1310720000 cpu:               9.2 elap:               0.3
 (Enter /mnt/opt/groups/app-gaussian/g16-avx2/l202.exe)
                          Input orientation:                          
 ---------------------------------------------------------------------
 Center     Atomic      Atomic             Coordinates (Angstroms)
 Number     Number       Type             X           Y           Z
 ---------------------------------------------------------------------
      1          6           0        0.717875    1.269271    0.000574
      2          6           0       -0.736079   -1.254927    0.000227
      3          6           0        1.456585   -0.007040   -0.000563
      4          6           0       -0.721042    1.268242    0.000300
      5          6           0       -1.457030   -0.010427   -0.001104
      6          6           0        0.738405   -1.253475    0.000513
      7          6           0       -1.479604    2.500167   -0.000454
      8          6           0        1.476340    2.500667    0.002666
      9          6           0        1.425994   -2.525752   -0.001836
     10          6           0        2.902367    0.035403   -0.002418
     11          6           0       -2.903850    0.028495   -0.001063
     12          6           0       -1.419903   -2.530023    0.003010
     13          1           0       -2.561299    2.458204   -0.008035
     14          1           0        2.558438    2.455729    0.012534
     15          1           0        0.846629   -3.440761   -0.011885
     16          1           0        3.405210    0.994344    0.003225
     17          1           0       -3.407727    0.986648   -0.001746
     18          1           0       -0.837747   -3.443116    0.005811
     19          5           0        2.847860   -2.534111    0.001835
     20          5           0        3.618690   -1.194393   -0.007162
     21          5           0        0.774694    3.737109   -0.003022
     22          5           0       -0.771147    3.734415    0.003129
     23          5           0       -3.618925   -1.201592    0.001223
     24          5           0       -2.842594   -2.540040    0.003789
 ---------------------------------------------------------------------
                    Distance matrix (angstroms):
                    1          2          3          4          5
     1  C    0.000000
     2  C    2.912998   0.000000
     3  C    1.474674   2.522895   0.000000
     4  C    1.438917   2.523214   2.523570   0.000000
     5  C    2.523459   1.438247   2.913618   1.475356   0.000000
     6  C    2.522830   1.474485   1.438535   2.913597   2.522917
     7  C    2.518734   3.827997   3.860997   1.446740   2.510696
     8  C    1.446240   4.358818   2.507787   2.519397   3.861382
     9  C    3.860523   2.507899   2.518898   4.359376   3.826054
    10  C    2.508873   3.860472   1.446406   3.827400   4.359639
    11  C    3.828370   2.519208   4.360580   2.510304   1.447343
    12  C    4.359442   1.446891   3.826178   3.862025   2.519873
    13  H    3.488068   4.137492   4.713903   2.191490   2.704367
    14  H    2.189863   4.962153   2.698051   3.487874   4.712335
    15  H    4.711808   2.698700   3.487494   4.963109   4.132088
    16  H    2.701363   4.712696   2.190873   4.135334   4.964974
    17  H    4.135272   3.487459   4.964771   2.701403   2.190748
    18  H    4.962518   2.190557   4.131661   4.712807   3.488110
    19  B    4.359192   3.805382   2.884743   5.214878   4.990097
    20  B    3.805841   4.355196   2.466688   4.989780   5.211982
    21  B    2.468495   5.215638   3.805738   2.886614   4.361723
    22  B    2.879953   4.989466   4.354456   2.466683   3.807137
    23  B    4.991292   2.883339   5.214188   3.807598   2.468333
    24  B    5.214192   2.467576   4.989895   4.359359   2.884224
                    6          7          8          9         10
     6  C    0.000000
     7  C    4.359977   0.000000
     8  C    3.825982   2.955946   0.000000
     9  C    1.446192   5.805374   5.026673   0.000000
    10  C    2.518719   5.027598   2.848001   2.956212   0.000000
    11  C    3.861279   2.852654   5.029683   5.027099   5.806221
    12  C    2.507563   5.030546   5.804831   2.845904   5.026276
    13  H    4.966356   1.082535   4.037876   6.382661   5.976759
    14  H    4.131689   4.038308   1.083076   5.108599   2.444686
    15  H    2.189997   6.380135   5.974723   1.083054   4.038547
    16  H    3.487771   5.111647   2.447356   4.038366   1.082798
    17  H    4.712597   2.451203   5.113353   5.975099   6.381391
    18  H    2.697928   5.977846   6.378367   2.442568   5.107702
    19  B    2.467758   6.638593   5.218243   1.421895   2.570096
    20  B    2.880901   6.296223   4.271209   2.565241   1.423214
    21  B    4.990718   2.571360   1.421664   6.296636   4.269617
    22  B    5.211315   1.423128   2.563851   6.634541   5.213197
    23  B    4.357639   4.275478   6.298289   5.215804   6.637576
    24  B    3.805104   5.221249   6.637915   4.268616   6.295834
                   11         12         13         14         15
    11  C    0.000000
    12  C    2.957725   0.000000
    13  H    2.453747   5.117160   0.000000
    14  H    5.977311   6.378480   5.119779   0.000000
    15  H    5.109007   2.442709   6.812619   6.139990   0.000000
    16  H    6.382564   5.975189   6.143472   1.689010   5.120227
    17  H    1.082566   4.039610   1.697633   6.144390   6.140163
    18  H    4.039915   1.082890   6.147878   6.806651   1.684470
    19  B    6.296756   4.267765   7.360864   4.998238   2.197073
    20  B    6.636191   5.212622   7.178700   3.801040   3.567985
    21  B    5.223553   6.640274   3.572740   2.196343   7.178237
    22  B    4.275778   6.297942   2.198518   3.566688   7.355309
    23  B    1.422832   2.569131   3.809562   7.178853   4.995520
    24  B    2.569270   1.422727   5.006167   7.357237   3.797619
                   16         17         18         19         20
    16  H    0.000000
    17  H    6.812944   0.000000
    18  H    6.139523   5.121295   0.000000
    19  B    3.572204   7.178310   3.796051   0.000000
    20  B    2.199148   7.357140   4.991669   1.545673   0.000000
    21  B    3.800318   5.005765   7.359055   6.605017   5.692807
    22  B    4.994992   3.808123   7.177841   7.238206   6.600297
    23  B    7.359389   2.198410   3.572031   6.602644   7.237624
    24  B    7.178226   3.571685   2.198855   5.690458   6.599931
                   21         22         23         24
    21  B    0.000000
    22  B    1.545855   0.000000
    23  B    6.610195   5.698596   0.000000
    24  B    7.244820   6.607547   1.547301   0.000000
 Symmetry turned off by external request.
 Stoichiometry    C12H6B6
 Framework group  C1[X(C12H6B6)]
 Deg. of freedom    66
 Full point group                 C1      NOp   1
 Rotational constants (GHZ):           0.5632475           0.5623490           0.2813994
 Leave Link  202 at Wed Aug 16 08:57:02 2023, MaxMem=  1310720000 cpu:               1.0 elap:               0.0
 (Enter /mnt/opt/groups/app-gaussian/g16-avx2/l301.exe)
 Standard basis: 6-31G(d,p) (6D, 7F)
 Ernie: Thresh=  0.10000D-02 Tol=  0.10000D-05 Strict=F.
   300 basis functions,   546 primitive gaussians,   300 cartesian basis functions
    54 alpha electrons       54 beta electrons
       nuclear repulsion energy       950.1814804668 Hartrees.
 IExCor=  402 DFT=T Ex+Corr=B3LYP ExCW=0 ScaHFX=  0.200000
 ScaDFX=  0.800000  0.720000  1.000000  0.810000 ScalE2=  1.000000  1.000000
 IRadAn=      5 IRanWt=     -1 IRanGd=            0 ICorTp=0 IEmpDi=131
 NAtoms=   24 NActive=   24 NUniq=   24 SFac= 1.00D+00 NAtFMM=   60 NAOKFM=F Big=F
 Integral buffers will be    131072 words long.
 Raffenetti 2 integral format.
 Two-electron integral symmetry is turned off.
 R6Disp:  Grimme-D3 Dispersion energy=       -0.0230517471 Hartrees.
 Nuclear repulsion after empirical dispersion term =      950.1584287197 Hartrees.
 Leave Link  301 at Wed Aug 16 08:57:02 2023, MaxMem=  1310720000 cpu:               3.5 elap:               0.1
 (Enter /mnt/opt/groups/app-gaussian/g16-avx2/l302.exe)
 NPDir=0 NMtPBC=     1 NCelOv=     1 NCel=       1 NClECP=     1 NCelD=      1
         NCelK=      1 NCelE2=     1 NClLst=     1 CellRange=     0.0.
 One-electron integrals computed using PRISM.
 NBasis=   300 RedAO= T EigKep=  2.32D-04  NBF=   300
 NBsUse=   300 1.00D-06 EigRej= -1.00D+00 NBFU=   300
 Precomputing XC quadrature grid using
 IXCGrd= 4 IRadAn=           5 IRanWt=          -1 IRanGd=           0 AccXCQ= 0.00D+00.
 Generated NRdTot=       0 NPtTot=           0 NUsed=           0 NTot=          32
 NSgBfM=   299   299   299   299   299 MxSgAt=    24 MxSgA2=    24.
 Leave Link  302 at Wed Aug 16 08:57:03 2023, MaxMem=  1310720000 cpu:              59.8 elap:               1.0
 (Enter /mnt/opt/groups/app-gaussian/g16-avx2/l303.exe)
 DipDrv:  MaxL=1.
 Leave Link  303 at Wed Aug 16 08:57:03 2023, MaxMem=  1310720000 cpu:               5.4 elap:               0.1
 (Enter /mnt/opt/groups/app-gaussian/g16-avx2/l401.exe)
 Initial guess from the checkpoint file:  "/tmp/Gau-235692.chk"
 B after Tr=     0.000074    0.000120    0.000006
         Rot=    1.000000    0.000059   -0.000132    0.000002 Ang=   0.02 deg.
 Guess basis will be translated and rotated to current coordinates.
 JPrj=2 DoOrth=T DoCkMO=T.
 Generating alternative initial guess.
 ExpMin= 1.27D-01 ExpMax= 3.05D+03 ExpMxC= 4.57D+02 IAcc=3 IRadAn=         5 AccDes= 0.00D+00
 Harris functional with IExCor=  402 and IRadAn=       5 diagonalized for initial guess.
 HarFok:  IExCor=  402 AccDes= 0.00D+00 IRadAn=         5 IDoV= 1 UseB2=F ITyADJ=14
 ICtDFT=  3500011 ScaDFX=  1.000000  1.000000  1.000000  1.000000
 FoFCou: FMM=F IPFlag=           0 FMFlag=      100000 FMFlg1=           0
         NFxFlg=           0 DoJE=T BraDBF=F KetDBF=T FulRan=T
         wScrn=  0.000000 ICntrl=       500 IOpCl=  0 I1Cent=   200000004 NGrid=           0
         NMat0=    1 NMatS0=      1 NMatT0=    0 NMatD0=    1 NMtDS0=    0 NMtDT0=    0
 Symmetry not used in FoFCou.
 Harris En= -609.719421591508    
 Leave Link  401 at Wed Aug 16 08:57:05 2023, MaxMem=  1310720000 cpu:             143.4 elap:               2.3
 (Enter /mnt/opt/groups/app-gaussian/g16-avx2/l502.exe)
 Two-electron integral symmetry not used.
 Closed shell SCF:
 Using DIIS extrapolation, IDIIS=    10.
 NGot=  1310720000 LenX=  1310517886 LenY=  1310427445
 Requested convergence on RMS density matrix=1.00D-08 within 100 cycles.
 Requested convergence on MAX density matrix=1.00D-06.
 Requested convergence on             energy=1.00D-06.
 Level shift goal  0.100 maximum shift  0.100.
 No special actions if energy rises.
 Dynamic level shift is on during FON iterations.

 Cycle   1  Pass 1  IDiag  1:
 FoFJK:  IHMeth= 1 ICntrl=       0 DoSepK=F KAlg= 0 I1Cent=           0 FoldK=F
 IRaf= 860000000 NMat=       1 IRICut=       1 DoRegI=T DoRafI=F ISym2E= 0 IDoP0=0 IntGTp=1.
 FoFCou: FMM=F IPFlag=           0 FMFlag=      100000 FMFlg1=           0
         NFxFlg=           0 DoJE=F BraDBF=F KetDBF=F FulRan=T
         wScrn=  0.000000 ICntrl=         0 IOpCl=  0 I1Cent=           0 NGrid=           0
         NMat0=    1 NMatS0=      1 NMatT0=    0 NMatD0=    1 NMtDS0=    0 NMtDT0=    0
 Symmetry not used in FoFCou.
 E= -609.536033445754    
 DIIS: error= 4.95D-04 at cycle   1 NSaved=   1.
 NSaved= 1 IEnMin= 1 EnMin= -609.536033445754     IErMin= 1 ErrMin= 4.95D-04
 ErrMax= 4.95D-04  0.00D+00 EMaxC= 1.00D+00 BMatC= 1.04D-04 BMatP= 1.04D-04
 IDIUse=1 WtCom= 1.00D+00 WtEn= 0.00D+00
 Coeff-Com:  0.100D+01
 Coeff:      0.100D+01
 Gap=     1.687 Goal=     0.100 Shift=    0.000
 RMSDP=1.18D-04 MaxDP=1.76D-03              OVMax= 6.79D-03

 Cycle   2  Pass 1  IDiag  1:
 E= -609.536234979824     Delta-E=       -0.000201534070 Rises=F Damp=F
 DIIS: error= 2.81D-04 at cycle   2 NSaved=   2.
 NSaved= 2 IEnMin= 2 EnMin= -609.536234979824     IErMin= 2 ErrMin= 2.81D-04
 ErrMax= 2.81D-04  0.00D+00 EMaxC= 1.00D+00 BMatC= 2.65D-05 BMatP= 1.04D-04
 IDIUse=1 WtCom= 1.00D+00 WtEn= 0.00D+00
 Coeff-Com:  0.257D+00 0.743D+00
 Coeff:      0.257D+00 0.743D+00
 Gap=     0.049 Goal=     0.100 Shift=    0.051
 RMSDP=3.06D-05 MaxDP=7.13D-04 DE=-2.02D-04 OVMax= 1.63D-03

 Cycle   3  Pass 1  IDiag  1:
 E= -609.536247559746     Delta-E=       -0.000012579922 Rises=F Damp=F
 DIIS: error= 2.45D-04 at cycle   3 NSaved=   3.
 NSaved= 3 IEnMin= 3 EnMin= -609.536247559746     IErMin= 3 ErrMin= 2.45D-04
 ErrMax= 2.45D-04  0.00D+00 EMaxC= 1.00D+00 BMatC= 1.51D-05 BMatP= 2.65D-05
 IDIUse=1 WtCom= 1.00D+00 WtEn= 0.00D+00
 Coeff-Com:  0.231D-01 0.420D+00 0.557D+00
 Coeff:      0.231D-01 0.420D+00 0.557D+00
 Gap=     0.048 Goal=     0.100 Shift=    0.052
 RMSDP=1.75D-05 MaxDP=4.35D-04 DE=-1.26D-05 OVMax= 1.18D-03

 Cycle   4  Pass 1  IDiag  1:
 E= -609.536262557963     Delta-E=       -0.000014998217 Rises=F Damp=F
 DIIS: error= 1.11D-04 at cycle   4 NSaved=   4.
 NSaved= 4 IEnMin= 4 EnMin= -609.536262557963     IErMin= 4 ErrMin= 1.11D-04
 ErrMax= 1.11D-04  0.00D+00 EMaxC= 1.00D+00 BMatC= 1.47D-06 BMatP= 1.51D-05
 IDIUse=1 WtCom= 1.00D+00 WtEn= 0.00D+00
 Coeff-Com: -0.856D-02 0.136D+00 0.275D+00 0.597D+00
 Coeff:     -0.856D-02 0.136D+00 0.275D+00 0.597D+00
 Gap=     0.048 Goal=     0.100 Shift=    0.052
 RMSDP=6.58D-06 MaxDP=1.27D-04 DE=-1.50D-05 OVMax= 8.05D-04

 Cycle   5  Pass 1  IDiag  1:
 E= -609.536264571537     Delta-E=       -0.000002013574 Rises=F Damp=F
 DIIS: error= 3.73D-05 at cycle   5 NSaved=   5.
 NSaved= 5 IEnMin= 5 EnMin= -609.536264571537     IErMin= 5 ErrMin= 3.73D-05
 ErrMax= 3.73D-05  0.00D+00 EMaxC= 1.00D+00 BMatC= 3.06D-07 BMatP= 1.47D-06
 IDIUse=1 WtCom= 1.00D+00 WtEn= 0.00D+00
 Coeff-Com: -0.934D-02 0.376D-01 0.117D+00 0.343D+00 0.512D+00
 Coeff:     -0.934D-02 0.376D-01 0.117D+00 0.343D+00 0.512D+00
 Gap=     0.048 Goal=     0.100 Shift=    0.052
 RMSDP=3.05D-06 MaxDP=6.53D-05 DE=-2.01D-06 OVMax= 5.07D-04

 Cycle   6  Pass 1  IDiag  1:
 E= -609.536265238800     Delta-E=       -0.000000667262 Rises=F Damp=F
 DIIS: error= 1.57D-05 at cycle   6 NSaved=   6.
 NSaved= 6 IEnMin= 6 EnMin= -609.536265238800     IErMin= 6 ErrMin= 1.57D-05
 ErrMax= 1.57D-05  0.00D+00 EMaxC= 1.00D+00 BMatC= 1.53D-08 BMatP= 3.06D-07
 IDIUse=1 WtCom= 1.00D+00 WtEn= 0.00D+00
 Coeff-Com:  0.964D-03-0.297D-01-0.415D-01-0.638D-01-0.336D-01 0.117D+01
 Coeff:      0.964D-03-0.297D-01-0.415D-01-0.638D-01-0.336D-01 0.117D+01
 Gap=     0.048 Goal=     0.100 Shift=    0.052
 RMSDP=2.96D-06 MaxDP=8.15D-05 DE=-6.67D-07 OVMax= 6.10D-04

 Cycle   7  Pass 1  IDiag  1:
 E= -609.536265542770     Delta-E=       -0.000000303970 Rises=F Damp=F
 DIIS: error= 1.17D-05 at cycle   7 NSaved=   7.
 NSaved= 7 IEnMin= 7 EnMin= -609.536265542770     IErMin= 7 ErrMin= 1.17D-05
 ErrMax= 1.17D-05  0.00D+00 EMaxC= 1.00D+00 BMatC= 6.12D-09 BMatP= 1.53D-08
 IDIUse=1 WtCom= 1.00D+00 WtEn= 0.00D+00
 Coeff-Com:  0.186D-02-0.133D-01-0.341D-01-0.879D-01-0.114D+00 0.163D+00
 Coeff-Com:  0.108D+01
 Coeff:      0.186D-02-0.133D-01-0.341D-01-0.879D-01-0.114D+00 0.163D+00
 Coeff:      0.108D+01
 Gap=     0.048 Goal=     0.100 Shift=    0.052
 RMSDP=2.27D-06 MaxDP=6.09D-05 DE=-3.04D-07 OVMax= 5.09D-04

 Cycle   8  Pass 1  IDiag  1:
 E= -609.536265706867     Delta-E=       -0.000000164097 Rises=F Damp=F
 DIIS: error= 8.46D-06 at cycle   8 NSaved=   8.
 NSaved= 8 IEnMin= 8 EnMin= -609.536265706867     IErMin= 8 ErrMin= 8.46D-06
 ErrMax= 8.46D-06  0.00D+00 EMaxC= 1.00D+00 BMatC= 4.26D-09 BMatP= 6.12D-09
 IDIUse=1 WtCom= 1.00D+00 WtEn= 0.00D+00
 Coeff-Com:  0.882D-03 0.502D-02-0.658D-02-0.392D-01-0.695D-01-0.431D+00
 Coeff-Com:  0.712D+00 0.829D+00
 Coeff:      0.882D-03 0.502D-02-0.658D-02-0.392D-01-0.695D-01-0.431D+00
 Coeff:      0.712D+00 0.829D+00
 Gap=     0.048 Goal=     0.100 Shift=    0.052
 RMSDP=1.77D-06 MaxDP=4.54D-05 DE=-1.64D-07 OVMax= 4.18D-04

 Cycle   9  Pass 1  IDiag  1:
 E= -609.536265798721     Delta-E=       -0.000000091855 Rises=F Damp=F
 DIIS: error= 6.06D-06 at cycle   9 NSaved=   9.
 NSaved= 9 IEnMin= 9 EnMin= -609.536265798721     IErMin= 9 ErrMin= 6.06D-06
 ErrMax= 6.06D-06  0.00D+00 EMaxC= 1.00D+00 BMatC= 1.82D-09 BMatP= 4.26D-09
 IDIUse=1 WtCom= 1.00D+00 WtEn= 0.00D+00
 Coeff-Com: -0.264D-04 0.946D-02 0.812D-02 0.101D-02-0.790D-02-0.392D+00
 Coeff-Com:  0.731D-01 0.491D+00 0.817D+00
 Coeff:     -0.264D-04 0.946D-02 0.812D-02 0.101D-02-0.790D-02-0.392D+00
 Coeff:      0.731D-01 0.491D+00 0.817D+00
 Gap=     0.048 Goal=     0.100 Shift=    0.052
 RMSDP=1.31D-06 MaxDP=3.11D-05 DE=-9.19D-08 OVMax= 3.24D-04

 Cycle  10  Pass 1  IDiag  1:
 E= -609.536265846138     Delta-E=       -0.000000047416 Rises=F Damp=F
 DIIS: error= 4.80D-06 at cycle  10 NSaved=  10.
 NSaved=10 IEnMin=10 EnMin= -609.536265846138     IErMin=10 ErrMin= 4.80D-06
 ErrMax= 4.80D-06  0.00D+00 EMaxC= 1.00D+00 BMatC= 7.88D-10 BMatP= 1.82D-09
 IDIUse=1 WtCom= 1.00D+00 WtEn= 0.00D+00
 Coeff-Com: -0.555D-03 0.335D-02 0.971D-02 0.225D-01 0.381D-01 0.479D-02
 Coeff-Com: -0.486D+00-0.240D+00 0.506D+00 0.114D+01
 Coeff:     -0.555D-03 0.335D-02 0.971D-02 0.225D-01 0.381D-01 0.479D-02
 Coeff:     -0.486D+00-0.240D+00 0.506D+00 0.114D+01
 Gap=     0.048 Goal=     0.100 Shift=    0.052
 RMSDP=1.18D-06 MaxDP=2.62D-05 DE=-4.74D-08 OVMax= 3.00D-04

 Cycle  11  Pass 1  IDiag  1:
 E= -609.536265874479     Delta-E=       -0.000000028341 Rises=F Damp=F
 DIIS: error= 3.53D-06 at cycle  11 NSaved=  11.
 NSaved=11 IEnMin=11 EnMin= -609.536265874479     IErMin=11 ErrMin= 3.53D-06
 ErrMax= 3.53D-06  0.00D+00 EMaxC= 1.00D+00 BMatC= 3.06D-10 BMatP= 7.88D-10
 IDIUse=1 WtCom= 1.00D+00 WtEn= 0.00D+00
 Coeff-Com: -0.277D-03-0.987D-03 0.313D-02 0.126D-01 0.214D-01 0.117D+00
 Coeff-Com: -0.330D+00-0.282D+00 0.986D-01 0.555D+00 0.805D+00
 Coeff:     -0.277D-03-0.987D-03 0.313D-02 0.126D-01 0.214D-01 0.117D+00
 Coeff:     -0.330D+00-0.282D+00 0.986D-01 0.555D+00 0.805D+00
 Gap=     0.048 Goal=     0.100 Shift=    0.052
 RMSDP=6.89D-07 MaxDP=1.30D-05 DE=-2.83D-08 OVMax= 1.87D-04

 Cycle  12  Pass 1  IDiag  1:
 E= -609.536265885652     Delta-E=       -0.000000011174 Rises=F Damp=F
 DIIS: error= 2.67D-06 at cycle  12 NSaved=  12.
 NSaved=12 IEnMin=12 EnMin= -609.536265885652     IErMin=12 ErrMin= 2.67D-06
 ErrMax= 2.67D-06  0.00D+00 EMaxC= 1.00D+00 BMatC= 1.31D-10 BMatP= 3.06D-10
 IDIUse=1 WtCom= 1.00D+00 WtEn= 0.00D+00
 Coeff-Com:  0.177D-03-0.318D-02-0.428D-02-0.447D-02-0.111D-01 0.851D-01
 Coeff-Com:  0.822D-01-0.433D-01-0.310D+00-0.396D+00 0.753D-01 0.153D+01
 Coeff:      0.177D-03-0.318D-02-0.428D-02-0.447D-02-0.111D-01 0.851D-01
 Coeff:      0.822D-01-0.433D-01-0.310D+00-0.396D+00 0.753D-01 0.153D+01
 Gap=     0.048 Goal=     0.100 Shift=    0.052
 RMSDP=5.49D-07 MaxDP=9.64D-06 DE=-1.12D-08 OVMax= 1.54D-04

 Cycle  13  Pass 1  IDiag  1:
 E= -609.536265891860     Delta-E=       -0.000000006208 Rises=F Damp=F
 DIIS: error= 1.88D-06 at cycle  13 NSaved=  13.
 NSaved=13 IEnMin=13 EnMin= -609.536265891860     IErMin=13 ErrMin= 1.88D-06
 ErrMax= 1.88D-06  0.00D+00 EMaxC= 1.00D+00 BMatC= 8.10D-11 BMatP= 1.31D-10
 IDIUse=1 WtCom= 1.00D+00 WtEn= 0.00D+00
 Coeff-Com:  0.223D-03-0.156D-02-0.402D-02-0.725D-02-0.160D-01 0.216D-02
 Coeff-Com:  0.194D+00 0.931D-01-0.250D+00-0.495D+00-0.520D+00 0.984D+00
 Coeff-Com:  0.102D+01
 Coeff:      0.223D-03-0.156D-02-0.402D-02-0.725D-02-0.160D-01 0.216D-02
 Coeff:      0.194D+00 0.931D-01-0.250D+00-0.495D+00-0.520D+00 0.984D+00
 Coeff:      0.102D+01
 Gap=     0.048 Goal=     0.100 Shift=    0.052
 RMSDP=4.05D-07 MaxDP=8.03D-06 DE=-6.21D-09 OVMax= 1.14D-04

 Cycle  14  Pass 1  IDiag  1:
 E= -609.536265894991     Delta-E=       -0.000000003130 Rises=F Damp=F
 DIIS: error= 1.27D-06 at cycle  14 NSaved=  14.
 NSaved=14 IEnMin=14 EnMin= -609.536265894991     IErMin=14 ErrMin= 1.27D-06
 ErrMax= 1.27D-06  0.00D+00 EMaxC= 1.00D+00 BMatC= 3.30D-11 BMatP= 8.10D-11
 IDIUse=1 WtCom= 1.00D+00 WtEn= 0.00D+00
 Coeff-Com:  0.849D-04 0.240D-03-0.105D-02-0.313D-02-0.596D-02-0.327D-01
 Coeff-Com:  0.102D+00 0.809D-01-0.368D-01-0.172D+00-0.500D+00-0.307D-01
 Coeff-Com:  0.570D+00 0.103D+01
 Coeff:      0.849D-04 0.240D-03-0.105D-02-0.313D-02-0.596D-02-0.327D-01
 Coeff:      0.102D+00 0.809D-01-0.368D-01-0.172D+00-0.500D+00-0.307D-01
 Coeff:      0.570D+00 0.103D+01
 Gap=     0.048 Goal=     0.100 Shift=    0.052
 RMSDP=2.84D-07 MaxDP=6.29D-06 DE=-3.13D-09 OVMax= 8.06D-05

 Cycle  15  Pass 1  IDiag  1:
 E= -609.536265896441     Delta-E=       -0.000000001450 Rises=F Damp=F
 DIIS: error= 8.33D-07 at cycle  15 NSaved=  15.
 NSaved=15 IEnMin=15 EnMin= -609.536265896441     IErMin=15 ErrMin= 8.33D-07
 ErrMax= 8.33D-07  0.00D+00 EMaxC= 1.00D+00 BMatC= 1.22D-11 BMatP= 3.30D-11
 IDIUse=1 WtCom= 1.00D+00 WtEn= 0.00D+00
 Coeff-Com: -0.151D-04 0.418D-03 0.459D-03 0.273D-03 0.124D-02-0.111D-01
 Coeff-Com:  0.325D-02 0.135D-01 0.372D-01 0.275D-01-0.123D+00-0.271D+00
 Coeff-Com: -0.103D+00 0.173D+00 0.125D+01
 Coeff:     -0.151D-04 0.418D-03 0.459D-03 0.273D-03 0.124D-02-0.111D-01
 Coeff:      0.325D-02 0.135D-01 0.372D-01 0.275D-01-0.123D+00-0.271D+00
 Coeff:     -0.103D+00 0.173D+00 0.125D+01
 Gap=     0.048 Goal=     0.100 Shift=    0.052
 RMSDP=1.94D-07 MaxDP=4.60D-06 DE=-1.45D-09 OVMax= 5.46D-05

 Cycle  16  Pass 1  IDiag  1:
 E= -609.536265897067     Delta-E=       -0.000000000626 Rises=F Damp=F
 DIIS: error= 5.30D-07 at cycle  16 NSaved=  16.
 NSaved=16 IEnMin=16 EnMin= -609.536265897067     IErMin=16 ErrMin= 5.30D-07
 ErrMax= 5.30D-07  0.00D+00 EMaxC= 1.00D+00 BMatC= 8.12D-12 BMatP= 1.22D-11
 IDIUse=1 WtCom= 1.00D+00 WtEn= 0.00D+00
 Coeff-Com: -0.481D-04 0.193D-03 0.783D-03 0.158D-02 0.333D-02 0.760D-02
 Coeff-Com: -0.393D-01-0.252D-01 0.417D-01 0.903D-01 0.116D+00-0.200D+00
 Coeff-Com: -0.399D+00-0.427D+00 0.104D+01 0.790D+00
 Coeff:     -0.481D-04 0.193D-03 0.783D-03 0.158D-02 0.333D-02 0.760D-02
 Coeff:     -0.393D-01-0.252D-01 0.417D-01 0.903D-01 0.116D+00-0.200D+00
 Coeff:     -0.399D+00-0.427D+00 0.104D+01 0.790D+00
 Gap=     0.048 Goal=     0.100 Shift=    0.052
 RMSDP=1.32D-07 MaxDP=3.24D-06 DE=-6.26D-10 OVMax= 3.69D-05

 Cycle  17  Pass 1  IDiag  1:
 E= -609.536265897342     Delta-E=       -0.000000000276 Rises=F Damp=F
 DIIS: error= 3.24D-07 at cycle  17 NSaved=  17.
 NSaved=17 IEnMin=17 EnMin= -609.536265897342     IErMin=17 ErrMin= 3.24D-07
 ErrMax= 3.24D-07  0.00D+00 EMaxC= 1.00D+00 BMatC= 2.98D-12 BMatP= 8.12D-12
 IDIUse=1 WtCom= 1.00D+00 WtEn= 0.00D+00
 Coeff-Com: -0.218D-04-0.112D-03 0.224D-03 0.922D-03 0.112D-02 0.124D-01
 Coeff-Com: -0.264D-01-0.250D-01 0.614D-02 0.458D-01 0.130D+00 0.166D-01
 Coeff-Com: -0.257D+00-0.444D+00 0.754D-01 0.461D+00 0.100D+01
 Coeff:     -0.218D-04-0.112D-03 0.224D-03 0.922D-03 0.112D-02 0.124D-01
 Coeff:     -0.264D-01-0.250D-01 0.614D-02 0.458D-01 0.130D+00 0.166D-01
 Coeff:     -0.257D+00-0.444D+00 0.754D-01 0.461D+00 0.100D+01
 Gap=     0.048 Goal=     0.100 Shift=    0.052
 RMSDP=8.72D-08 MaxDP=2.14D-06 DE=-2.76D-10 OVMax= 2.42D-05

 Cycle  18  Pass 1  IDiag  1:
 E= -609.536265897453     Delta-E=       -0.000000000111 Rises=F Damp=F
 DIIS: error= 1.87D-07 at cycle  18 NSaved=  18.
 NSaved=18 IEnMin=18 EnMin= -609.536265897453     IErMin=18 ErrMin= 1.87D-07
 ErrMax= 1.87D-07  0.00D+00 EMaxC= 1.00D+00 BMatC= 1.27D-12 BMatP= 2.98D-12
 IDIUse=1 WtCom= 1.00D+00 WtEn= 0.00D+00
 Coeff-Com:  0.109D-04-0.211D-03-0.305D-03-0.185D-03-0.117D-02 0.635D-02
 Coeff-Com:  0.244D-02-0.612D-02-0.217D-01-0.132D-01 0.310D-01 0.135D+00
 Coeff-Com: -0.774D-02-0.149D+00-0.495D+00-0.438D-01 0.572D+00 0.991D+00
 Coeff:      0.109D-04-0.211D-03-0.305D-03-0.185D-03-0.117D-02 0.635D-02
 Coeff:      0.244D-02-0.612D-02-0.217D-01-0.132D-01 0.310D-01 0.135D+00
 Coeff:     -0.774D-02-0.149D+00-0.495D+00-0.438D-01 0.572D+00 0.991D+00
 Gap=     0.048 Goal=     0.100 Shift=    0.052
 RMSDP=5.41D-08 MaxDP=1.32D-06 DE=-1.11D-10 OVMax= 1.49D-05

 Cycle  19  Pass 1  IDiag  1:
 E= -609.536265897484     Delta-E=       -0.000000000031 Rises=F Damp=F
 DIIS: error= 1.01D-07 at cycle  19 NSaved=  19.
 NSaved=19 IEnMin=19 EnMin= -609.536265897484     IErMin=19 ErrMin= 1.01D-07
 ErrMax= 1.01D-07  0.00D+00 EMaxC= 1.00D+00 BMatC= 4.34D-13 BMatP= 1.27D-12
 IDIUse=1 WtCom= 1.00D+00 WtEn= 0.00D+00
 Coeff-Com:  0.152D-04-0.878D-04-0.282D-03-0.497D-03-0.102D-02-0.794D-03
 Coeff-Com:  0.127D-01 0.614D-02-0.168D-01-0.274D-01-0.400D-01 0.818D-01
 Coeff-Com:  0.981D-01 0.860D-01-0.329D+00-0.238D+00-0.152D+00 0.355D+00
 Coeff-Com:  0.116D+01
 Coeff:      0.152D-04-0.878D-04-0.282D-03-0.497D-03-0.102D-02-0.794D-03
 Coeff:      0.127D-01 0.614D-02-0.168D-01-0.274D-01-0.400D-01 0.818D-01
 Coeff:      0.981D-01 0.860D-01-0.329D+00-0.238D+00-0.152D+00 0.355D+00
 Coeff:      0.116D+01
 Gap=     0.048 Goal=     0.100 Shift=    0.052
 RMSDP=3.10D-08 MaxDP=7.47D-07 DE=-3.07D-11 OVMax= 8.54D-06

 Cycle  20  Pass 1  IDiag  1:
 E= -609.536265897488     Delta-E=       -0.000000000004 Rises=F Damp=F
 DIIS: error= 4.90D-08 at cycle  20 NSaved=  20.
 NSaved=20 IEnMin=20 EnMin= -609.536265897488     IErMin=20 ErrMin= 4.90D-08
 ErrMax= 4.90D-08  0.00D+00 EMaxC= 1.00D+00 BMatC= 1.79D-13 BMatP= 4.34D-13
 IDIUse=1 WtCom= 1.00D+00 WtEn= 0.00D+00
 Coeff-Com:  0.600D-05 0.129D-04-0.720D-04-0.269D-03-0.161D-03-0.274D-02
 Coeff-Com:  0.749D-02 0.586D-02-0.311D-02-0.134D-01-0.423D-01 0.115D-01
 Coeff-Com:  0.704D-01 0.102D+00-0.248D-01-0.147D+00-0.367D+00-0.177D+00
 Coeff-Com:  0.599D+00 0.982D+00
 Coeff:      0.600D-05 0.129D-04-0.720D-04-0.269D-03-0.161D-03-0.274D-02
 Coeff:      0.749D-02 0.586D-02-0.311D-02-0.134D-01-0.423D-01 0.115D-01
 Coeff:      0.704D-01 0.102D+00-0.248D-01-0.147D+00-0.367D+00-0.177D+00
 Coeff:      0.599D+00 0.982D+00
 Gap=     0.048 Goal=     0.100 Shift=    0.052
 RMSDP=1.58D-08 MaxDP=3.65D-07 DE=-4.32D-12 OVMax= 4.34D-06

 Cycle  21  Pass 1  IDiag  1:
 E= -609.536265897491     Delta-E=       -0.000000000003 Rises=F Damp=F
 DIIS: error= 2.14D-08 at cycle  21 NSaved=  20.
 NSaved=20 IEnMin=20 EnMin= -609.536265897491     IErMin=20 ErrMin= 2.14D-08
 ErrMax= 2.14D-08  0.00D+00 EMaxC= 1.00D+00 BMatC= 5.45D-14 BMatP= 1.79D-13
 IDIUse=1 WtCom= 1.00D+00 WtEn= 0.00D+00
 Coeff-Com:  0.266D-04 0.530D-04 0.899D-05 0.236D-03-0.879D-03-0.976D-03
 Coeff-Com:  0.632D-03 0.487D-02 0.348D-02-0.105D-01-0.203D-01-0.158D-02
 Coeff-Com:  0.105D-01 0.130D+00 0.217D-01-0.145D+00-0.257D+00-0.257D+00
 Coeff-Com:  0.298D+00 0.122D+01
 Coeff:      0.266D-04 0.530D-04 0.899D-05 0.236D-03-0.879D-03-0.976D-03
 Coeff:      0.632D-03 0.487D-02 0.348D-02-0.105D-01-0.203D-01-0.158D-02
 Coeff:      0.105D-01 0.130D+00 0.217D-01-0.145D+00-0.257D+00-0.257D+00
 Coeff:      0.298D+00 0.122D+01
 Gap=     0.048 Goal=     0.100 Shift=    0.052
 RMSDP=6.88D-09 MaxDP=1.31D-07 DE=-2.96D-12 OVMax= 1.83D-06

 SCF Done:  E(RB3LYP) =  -609.536265897     A.U. after   21 cycles
            NFock= 21  Conv=0.69D-08     -V/T= 2.0096
 KE= 6.037303421689D+02 PE=-3.312009023743D+03 EE= 1.148583986957D+03
 Leave Link  502 at Wed Aug 16 08:57:55 2023, MaxMem=  1310720000 cpu:            3171.5 elap:              49.7
 (Enter /mnt/opt/groups/app-gaussian/g16-avx2/l701.exe)
 ... and contract with generalized density number  0.
 Compute integral first derivatives.
 R6Disp: Adding Grimme-D3 dispersion energy 1st derivatives to the gradient.
 Leave Link  701 at Wed Aug 16 08:57:56 2023, MaxMem=  1310720000 cpu:              43.0 elap:               0.7
 (Enter /mnt/opt/groups/app-gaussian/g16-avx2/l702.exe)
 L702 exits ... SP integral derivatives will be done elsewhere.
 Leave Link  702 at Wed Aug 16 08:57:56 2023, MaxMem=  1310720000 cpu:               1.4 elap:               0.1
 (Enter /mnt/opt/groups/app-gaussian/g16-avx2/l703.exe)
 Integral derivatives from FoFJK, PRISM(SPDF).
 Compute integral first derivatives, UseDBF=F ICtDFT=           0.
 Calling FoFJK, ICntrl=      2127 FMM=F ISym2X=0 I1Cent= 0 IOpClX= 0 NMat=1 NMatS=1 NMatT=0.
 FoFJK:  IHMeth= 1 ICntrl=    2127 DoSepK=F KAlg= 0 I1Cent=           0 FoldK=F
 IRaf=         0 NMat=       1 IRICut=       1 DoRegI=T DoRafI=F ISym2E= 0 IDoP0=0 IntGTp=1.
 FoFCou: FMM=F IPFlag=           0 FMFlag=      100000 FMFlg1=         800
         NFxFlg=           0 DoJE=F BraDBF=F KetDBF=F FulRan=T
         wScrn=  0.000000 ICntrl=      2127 IOpCl=  0 I1Cent=           0 NGrid=           0
         NMat0=    1 NMatS0=      1 NMatT0=    0 NMatD0=    1 NMtDS0=    0 NMtDT0=    0
 Symmetry not used in FoFCou.
 Leave Link  703 at Wed Aug 16 08:58:03 2023, MaxMem=  1310720000 cpu:             420.8 elap:               6.6
 (Enter /mnt/opt/groups/app-gaussian/g16-avx2/l716.exe)
 Dipole        = 3.35095620D-03-3.87690714D-03 2.59711056D-05
 -------------------------------------------------------------------
 Center     Atomic                   Forces (Hartrees/Bohr)
 Number     Number              X              Y              Z
 -------------------------------------------------------------------
      1        6          -0.002997045   -0.001816544   -0.000343802
      2        6          -0.000010228    0.002880252   -0.000014693
      3        6          -0.002802367   -0.001661002   -0.000398852
      4        6           0.002848106   -0.001728119    0.000394650
      5        6           0.002441156   -0.001287689   -0.000028051
      6        6           0.000011761    0.003415870    0.000388321
      7        6          -0.000319614    0.003378899   -0.000088266
      8        6           0.001553070    0.003020782    0.000084771
      9        6           0.002116734   -0.002763242   -0.000092986
     10        6           0.003493903   -0.001535945    0.000081627
     11        6          -0.002916023   -0.001102614    0.000001604
     12        6          -0.002858169   -0.002239688    0.000014357
     13        1          -0.000319965   -0.000608731   -0.000398063
     14        1          -0.000037870   -0.000465089    0.000411423
     15        1          -0.000248195    0.000276373   -0.000453692
     16        1          -0.000328554    0.000225821    0.000383102
     17        1           0.000307913    0.000551426    0.000006502
     18        1           0.000209207    0.000236397    0.000052302
     19        5          -0.001570248    0.001068131    0.001087973
     20        5          -0.001745258    0.001799063   -0.001083895
     21        5          -0.000449528   -0.001871429   -0.001031477
     22        5          -0.000603392   -0.002264369    0.001005371
     23        5           0.002356335    0.000914534    0.000023227
     24        5           0.001868271    0.001576913   -0.000001454
 -------------------------------------------------------------------
 Cartesian Forces:  Max     0.003493903 RMS     0.001549580
 Leave Link  716 at Wed Aug 16 08:58:03 2023, MaxMem=  1310720000 cpu:               1.6 elap:               0.1
 (Enter /mnt/opt/groups/app-gaussian/g16-avx2/l103.exe)

 GradGradGradGradGradGradGradGradGradGradGradGradGradGradGradGradGradGrad
 Berny optimization.
 Using GEDIIS/GDIIS optimizer.
 FormGI is forming the generalized inverse of G from B-inverse, IUseBI=4.
 Internal  Forces:  Max     0.002553727 RMS     0.000753038
 Search for a local minimum.
 Step number   4 out of a maximum of  142
 All quantities printed in internal units (Hartrees-Bohrs-Radians)
 RMS Force = .75304D-03 SwitMx=.10000D-02 MixMth= 2
 Mixed Optimization -- En-DIIS/RFO-DIIS
 Update second derivatives using D2CorX and points    2    3    4
 DE= -6.21D-04 DEPred=-4.98D-04 R= 1.25D+00
 TightC=F SS=  1.41D+00  RLast= 5.46D-02 DXNew= 1.4270D+00 1.6380D-01
 Trust test= 1.25D+00 RLast= 5.46D-02 DXMaxT set to 8.49D-01
 ITU=  1  1  1  0
 Use linear search instead of GDIIS.
     Eigenvalues ---    0.01432   0.01433   0.01589   0.01673   0.01677
     Eigenvalues ---    0.01687   0.01699   0.01789   0.01800   0.02047
     Eigenvalues ---    0.02098   0.02149   0.02160   0.02215   0.02224
     Eigenvalues ---    0.02232   0.02235   0.02255   0.02729   0.02868
     Eigenvalues ---    0.02882   0.14478   0.15996   0.16000   0.16000
     Eigenvalues ---    0.16000   0.16019   0.18023   0.22961   0.22968
     Eigenvalues ---    0.23782   0.23824   0.23876   0.24853   0.24999
     Eigenvalues ---    0.25000   0.25000   0.25000   0.25126   0.32438
     Eigenvalues ---    0.34500   0.34996   0.35641   0.35641   0.35641
     Eigenvalues ---    0.35641   0.35671   0.36245   0.38913   0.39163
     Eigenvalues ---    0.39263   0.40936   0.41101   0.41502   0.41885
     Eigenvalues ---    0.43036   0.43077   0.43478   0.44040   0.45700
     Eigenvalues ---    0.46742   0.47192   0.47258   0.48032   0.48165
     Eigenvalues ---    0.50384
 RFO step:  Lambda=-3.66022737D-04 EMin= 1.43167907D-02
 Quartic linear search produced a step of  0.33277.
 Iteration  1 RMS(Cart)=  0.00816807 RMS(Int)=  0.00004415
 Iteration  2 RMS(Cart)=  0.00004699 RMS(Int)=  0.00001744
 Iteration  3 RMS(Cart)=  0.00000000 RMS(Int)=  0.00001744
 ITry= 1 IFail=0 DXMaxC= 3.39D-02 DCOld= 1.00D+10 DXMaxT= 8.49D-01 DXLimC= 3.00D+00 Rises=F
 Variable       Old X    -DE/DX   Delta X   Delta X   Delta X     New X
                                 (Linear)    (Quad)   (Total)
    R1        2.78673  -0.00088   0.00235  -0.00292  -0.00057   2.78616
    R2        2.71916  -0.00253  -0.00120  -0.00777  -0.00897   2.71019
    R3        2.73300   0.00136   0.00361   0.00545   0.00906   2.74206
    R4        2.71789  -0.00215  -0.00114  -0.00630  -0.00745   2.71044
    R5        2.78637  -0.00045   0.00185  -0.00121   0.00064   2.78702
    R6        2.73423   0.00119   0.00286   0.00488   0.00774   2.74197
    R7        2.71844  -0.00195  -0.00156  -0.00555  -0.00712   2.71132
    R8        2.73331   0.00133   0.00321   0.00519   0.00841   2.74172
    R9        2.78802  -0.00194   0.00332  -0.00691  -0.00359   2.78443
   R10        2.73394   0.00088   0.00346   0.00375   0.00721   2.74115
   R11        2.73508   0.00059   0.00324   0.00299   0.00622   2.74131
   R12        2.73291   0.00151   0.00329   0.00593   0.00922   2.74213
   R13        2.04569   0.00035  -0.00278   0.00109  -0.00169   2.04400
   R14        2.68932  -0.00248  -0.00411  -0.00635  -0.01046   2.67887
   R15        2.04672  -0.00001  -0.00260  -0.00024  -0.00285   2.04387
   R16        2.68656  -0.00120  -0.00399  -0.00379  -0.00777   2.67878
   R17        2.04668  -0.00010  -0.00241  -0.00054  -0.00295   2.04373
   R18        2.68699  -0.00147  -0.00398  -0.00458  -0.00855   2.67844
   R19        2.04619   0.00005  -0.00264  -0.00001  -0.00265   2.04354
   R20        2.68949  -0.00255  -0.00406  -0.00657  -0.01063   2.67886
   R21        2.04575   0.00034  -0.00286   0.00108  -0.00178   2.04397
   R22        2.68876  -0.00240  -0.00385  -0.00610  -0.00994   2.67882
   R23        2.04637  -0.00009  -0.00256  -0.00051  -0.00307   2.04330
   R24        2.68856  -0.00219  -0.00401  -0.00544  -0.00944   2.67912
   R25        2.92090  -0.00002   0.00295   0.00413   0.00708   2.92797
   R26        2.92124  -0.00001   0.00256   0.00414   0.00670   2.92794
   R27        2.92397  -0.00074   0.00096   0.00142   0.00238   2.92636
    A1        2.09476  -0.00006   0.00016  -0.00055  -0.00040   2.09436
    A2        2.06486   0.00010  -0.00017  -0.00063  -0.00078   2.06409
    A3        2.12357  -0.00003   0.00001   0.00118   0.00117   2.12474
    A4        2.09488  -0.00027   0.00020  -0.00130  -0.00110   2.09378
    A5        2.12427  -0.00022   0.00047   0.00025   0.00071   2.12498
    A6        2.06404   0.00049  -0.00067   0.00104   0.00038   2.06442
    A7        2.09419  -0.00003  -0.00005   0.00009   0.00003   2.09422
    A8        2.06612  -0.00044  -0.00007  -0.00374  -0.00380   2.06233
    A9        2.12287   0.00047   0.00013   0.00366   0.00377   2.12664
   A10        2.09379   0.00025  -0.00022   0.00109   0.00088   2.09466
   A11        2.12200   0.00090  -0.00024   0.00580   0.00554   2.12755
   A12        2.06739  -0.00115   0.00045  -0.00689  -0.00642   2.06097
   A13        2.09425   0.00027  -0.00030   0.00117   0.00087   2.09511
   A14        2.12276   0.00078  -0.00078   0.00557   0.00478   2.12754
   A15        2.06618  -0.00105   0.00109  -0.00675  -0.00565   2.06052
   A16        2.09451  -0.00015   0.00021  -0.00050  -0.00029   2.09422
   A17        2.06528   0.00015  -0.00026  -0.00093  -0.00118   2.06411
   A18        2.12339   0.00001   0.00005   0.00142   0.00145   2.12484
   A19        2.08394  -0.00024   0.00077  -0.00281  -0.00203   2.08190
   A20        2.06858  -0.00074  -0.00016  -0.00571  -0.00589   2.06269
   A21        2.13066   0.00098  -0.00061   0.00849   0.00788   2.13854
   A22        2.08134   0.00012   0.00074  -0.00086  -0.00011   2.08123
   A23        2.07337  -0.00120  -0.00108  -0.00744  -0.00855   2.06482
   A24        2.12847   0.00108   0.00034   0.00827   0.00862   2.13709
   A25        2.08165   0.00013   0.00068  -0.00056   0.00012   2.08178
   A26        2.07214  -0.00099  -0.00105  -0.00615  -0.00723   2.06491
   A27        2.12938   0.00086   0.00036   0.00666   0.00703   2.13640
   A28        2.08308  -0.00009   0.00070  -0.00157  -0.00086   2.08222
   A29        2.06888  -0.00063  -0.00053  -0.00482  -0.00537   2.06351
   A30        2.13121   0.00072  -0.00017   0.00637   0.00621   2.13742
   A31        2.08183  -0.00004   0.00112  -0.00167  -0.00055   2.08128
   A32        2.07047  -0.00101  -0.00061  -0.00684  -0.00744   2.06303
   A33        2.13088   0.00104  -0.00051   0.00850   0.00799   2.13887
   A34        2.08175   0.00013   0.00085  -0.00033   0.00052   2.08227
   A35        2.07009  -0.00088  -0.00089  -0.00571  -0.00661   2.06349
   A36        2.13134   0.00075   0.00004   0.00604   0.00609   2.13742
   A37        2.08700   0.00076   0.00118   0.00433   0.00547   2.09247
   A38        2.09201   0.00038   0.00021   0.00136   0.00153   2.09354
   A39        2.08518   0.00089   0.00141   0.00552   0.00690   2.09208
   A40        2.09360   0.00018   0.00004   0.00047   0.00049   2.09409
   A41        2.08942   0.00056   0.00106   0.00271   0.00378   2.09320
   A42        2.08936   0.00076   0.00075   0.00402   0.00478   2.09413
    D1       -0.00197  -0.00002  -0.00025  -0.00168  -0.00193  -0.00391
    D2        3.13989  -0.00002  -0.00020  -0.00130  -0.00149   3.13840
    D3        3.13906  -0.00002  -0.00038  -0.00231  -0.00269   3.13636
    D4       -0.00227  -0.00002  -0.00033  -0.00193  -0.00225  -0.00452
    D5        0.00001  -0.00001   0.00009   0.00015   0.00025   0.00026
    D6       -3.14010   0.00002   0.00029   0.00250   0.00282  -3.13728
    D7       -3.14100  -0.00001   0.00023   0.00080   0.00104  -3.13996
    D8        0.00208   0.00002   0.00043   0.00315   0.00361   0.00568
    D9       -0.00973  -0.00019  -0.00157  -0.01232  -0.01389  -0.02362
   D10        3.13614  -0.00012  -0.00073  -0.00692  -0.00763   3.12851
   D11        3.13129  -0.00018  -0.00171  -0.01296  -0.01466   3.11663
   D12       -0.00603  -0.00011  -0.00087  -0.00756  -0.00840  -0.01443
   D13       -0.00194  -0.00002  -0.00026  -0.00182  -0.00208  -0.00403
   D14       -3.14130   0.00002  -0.00002   0.00114   0.00112  -3.14018
   D15        3.13827  -0.00006  -0.00041  -0.00409  -0.00450   3.13377
   D16       -0.00109  -0.00001  -0.00017  -0.00112  -0.00129  -0.00238
   D17       -0.00002  -0.00001   0.00010   0.00029   0.00040   0.00038
   D18       -3.13869   0.00003   0.00051   0.00392   0.00443  -3.13425
   D19       -3.14028   0.00003   0.00025   0.00248   0.00273  -3.13755
   D20        0.00424   0.00006   0.00065   0.00611   0.00676   0.01100
   D21       -3.13960   0.00004   0.00024   0.00278   0.00302  -3.13658
   D22        0.00053   0.00001   0.00008   0.00084   0.00092   0.00144
   D23        0.00063   0.00001   0.00009   0.00056   0.00064   0.00128
   D24        3.14076  -0.00002  -0.00007  -0.00139  -0.00146   3.13930
   D25        0.00198   0.00003   0.00015   0.00146   0.00161   0.00359
   D26        3.14054  -0.00001  -0.00027  -0.00230  -0.00257   3.13797
   D27       -3.13989   0.00003   0.00010   0.00106   0.00115  -3.13875
   D28       -0.00133  -0.00001  -0.00032  -0.00270  -0.00303  -0.00436
   D29        0.00652   0.00016   0.00105   0.00989   0.01095   0.01746
   D30       -3.13868   0.00011   0.00085   0.00544   0.00628  -3.13240
   D31       -3.13480   0.00016   0.00110   0.01028   0.01140  -3.12340
   D32        0.00319   0.00011   0.00090   0.00583   0.00673   0.00992
   D33        0.00195   0.00003   0.00016   0.00160   0.00176   0.00371
   D34        3.14137  -0.00001  -0.00007  -0.00125  -0.00131   3.14007
   D35       -3.14108   0.00000  -0.00004  -0.00066  -0.00070   3.14140
   D36       -0.00166  -0.00004  -0.00027  -0.00351  -0.00377  -0.00543
   D37        3.13375  -0.00018  -0.00121  -0.01164  -0.01287   3.12088
   D38       -0.00325  -0.00011  -0.00088  -0.00588  -0.00677  -0.01002
   D39       -0.00638  -0.00015  -0.00101  -0.00933  -0.01035  -0.01673
   D40        3.13981  -0.00008  -0.00068  -0.00358  -0.00425   3.13555
   D41        3.14123  -0.00001  -0.00004  -0.00077  -0.00080   3.14043
   D42        0.00071   0.00001   0.00013   0.00063   0.00076   0.00147
   D43        0.00184   0.00003   0.00020   0.00214   0.00234   0.00418
   D44       -3.13868   0.00005   0.00037   0.00354   0.00390  -3.13478
   D45        0.00863   0.00018   0.00149   0.01131   0.01279   0.02142
   D46       -3.13885   0.00008   0.00037   0.00394   0.00430  -3.13455
   D47       -3.12999   0.00021   0.00191   0.01500   0.01690  -3.11309
   D48        0.00572   0.00012   0.00079   0.00764   0.00841   0.01413
   D49        0.00801   0.00028   0.00170   0.01251   0.01414   0.02214
   D50       -3.12886   0.00036   0.00203   0.01847   0.02048  -3.10839
   D51        0.01068   0.00029   0.00168   0.01411   0.01577   0.02645
   D52       -3.12652   0.00036   0.00254   0.01970   0.02227  -3.10425
   D53       -0.01143  -0.00031  -0.00175  -0.01506  -0.01678  -0.02821
   D54        3.12411  -0.00041  -0.00290  -0.02266  -0.02558   3.09853
   D55       -0.00898  -0.00030  -0.00186  -0.01331  -0.01511  -0.02409
   D56        3.12891  -0.00035  -0.00207  -0.01791  -0.01995   3.10895
   D57        0.00015   0.00000  -0.00002   0.00008   0.00006   0.00021
   D58       -3.14034   0.00002   0.00016   0.00152   0.00168  -3.13866
   D59        0.00033  -0.00000   0.00003  -0.00013  -0.00010   0.00023
   D60        3.14042  -0.00004  -0.00013  -0.00214  -0.00228   3.13814
   D61        0.01346   0.00042   0.00236   0.01850   0.02094   0.03440
   D62       -0.01204  -0.00039  -0.00216  -0.01717  -0.01941  -0.03145
   D63       -0.00067  -0.00000  -0.00007  -0.00032  -0.00039  -0.00106
         Item               Value     Threshold  Converged?
 Maximum Force            0.002554     0.000450     NO 
 RMS     Force            0.000753     0.000300     NO 
 Maximum Displacement     0.033892     0.001800     NO 
 RMS     Displacement     0.008176     0.001200     NO 
 Predicted change in Energy=-2.268481D-04
 Lowest energy point so far.  Saving SCF results.
 GradGradGradGradGradGradGradGradGradGradGradGradGradGradGradGradGradGrad

 Leave Link  103 at Wed Aug 16 08:58:03 2023, MaxMem=  1310720000 cpu:               8.1 elap:               0.2
 (Enter /mnt/opt/groups/app-gaussian/g16-avx2/l202.exe)
                          Input orientation:                          
 ---------------------------------------------------------------------
 Center     Atomic      Atomic             Coordinates (Angstroms)
 Number     Number       Type             X           Y           Z
 ---------------------------------------------------------------------
      1          6           0        0.717167    1.266353    0.000785
      2          6           0       -0.735593   -1.253831    0.000948
      3          6           0        1.455605   -0.009764   -0.001106
      4          6           0       -0.717003    1.264893    0.000109
      5          6           0       -1.452773   -0.011707   -0.002141
      6          6           0        0.739231   -1.252891    0.001235
      7          6           0       -1.484771    2.495596   -0.003409
      8          6           0        1.479219    2.501164    0.004995
      9          6           0        1.427193   -2.530497   -0.004975
     10          6           0        2.905663    0.038183   -0.004428
     11          6           0       -2.902613    0.036331   -0.000795
     12          6           0       -1.422287   -2.532015    0.008529
     13          1           0       -2.565051    2.445198   -0.023328
     14          1           0        2.559551    2.455302    0.028910
     15          1           0        0.847545   -3.443198   -0.029820
     16          1           0        3.403506    0.998040    0.011043
     17          1           0       -3.399553    0.997038   -0.002146
     18          1           0       -0.842145   -3.444443    0.015357
     19          5           0        2.844532   -2.530791    0.004078
     20          5           0        3.617086   -1.187892   -0.017728
     21          5           0        0.770253    3.728602   -0.009516
     22          5           0       -0.779062    3.725008    0.006291
     23          5           0       -3.613546   -1.190063    0.005555
     24          5           0       -2.840016   -2.531579    0.011105
 ---------------------------------------------------------------------
                    Distance matrix (angstroms):
                    1          2          3          4          5
     1  C    0.000000
     2  C    2.908924   0.000000
     3  C    1.474370   2.519734   0.000000
     4  C    1.434171   2.518792   2.518923   0.000000
     5  C    2.518350   1.434305   2.908379   1.473455   0.000000
     6  C    2.519341   1.474825   1.434769   2.908583   2.519015
     7  C    2.521822   3.823544   3.862983   1.450555   2.507507
     8  C    1.451034   4.359518   2.511046   2.520274   3.861496
     9  C    3.862673   2.511484   2.520897   4.359195   3.826032
    10  C    2.509570   3.863686   1.450854   3.824728   4.358722
    11  C    3.823057   2.522003   4.358462   2.507241   1.450636
    12  C    4.359464   1.450986   3.826762   3.861866   2.520516
    13  H    3.487580   4.126781   4.710945   2.192932   2.697034
    14  H    2.192891   4.961494   2.701138   3.486217   4.710185
    15  H    4.711455   2.701963   3.486981   4.961333   4.131267
    16  H    2.699725   4.712024   2.193202   4.129155   4.960163
    17  H    4.125521   3.487564   4.958449   2.695891   2.192605
    18  H    4.962184   2.193249   4.132427   4.711023   3.486668
    19  B    4.352471   3.801044   2.878320   5.204975   4.981231
    20  B    3.799104   4.353219   2.461760   4.980040   5.204530
    21  B    2.462843   5.205028   3.800678   2.877826   4.351070
    22  B    2.878145   4.979032   4.352277   2.460906   3.796972
    23  B    4.978863   2.878663   5.204752   3.796946   2.461203
    24  B    5.203648   2.461979   4.981171   4.349771   2.876521
                    6          7          8          9         10
     6  C    0.000000
     7  C    4.358596   0.000000
     8  C    3.826293   2.964007   0.000000
     9  C    1.451071   5.808713   5.031940   0.000000
    10  C    2.521969   5.031380   2.846244   2.963780   0.000000
    11  C    3.863306   2.838709   5.027514   5.033472   5.808278
    12  C    2.511648   5.028014   5.809616   2.849512   5.033610
    13  H    4.959309   1.081639   4.044757   6.379333   5.976854
    14  H    4.130983   4.044652   1.081569   5.112883   2.442001
    15  H    2.193204   6.380413   5.977931   1.081495   4.044318
    16  H    3.487857   5.112547   2.441782   4.044335   1.081394
    17  H    4.710810   2.431475   5.105376   5.978377   6.377708
    18  H    2.702564   5.974729   6.382717   2.446549   5.116164
    19  B    2.462789   6.633814   5.213890   1.417368   2.569715
    20  B    2.878651   6.292633   4.263815   2.568732   1.417589
    21  B    4.981601   2.570111   1.417550   6.293482   4.263707
    22  B    5.204298   1.417594   2.568585   6.633177   5.212484
    23  B    4.353233   4.256271   6.289786   5.215930   6.633911
    24  B    3.800810   5.206668   6.632068   4.267239   6.294183
                   11         12         13         14         15
    11  C    0.000000
    12  C    2.964432   0.000000
    13  H    2.432509   5.106817   0.000000
    14  H    5.973905   6.381910   5.124878   0.000000
    15  H    5.115824   2.446193   6.805811   6.142208   0.000000
    16  H    6.379042   5.979095   6.141590   1.684099   5.124374
    17  H    1.081623   4.045233   1.671530   6.135016   6.144453
    18  H    4.044945   1.081266   6.136593   6.810191   1.690294
    19  B    6.294428   4.266822   7.350157   4.994292   2.195813
    20  B    6.633664   5.215615   7.170648   3.793865   3.571682
    21  B    5.207964   6.633467   3.573733   2.196442   7.172245
    22  B    4.256273   6.289999   2.197396   3.571975   7.350533
    23  B    1.417571   2.569526   3.783556   7.169125   4.997920
    24  B    2.568700   1.417732   4.984486   7.350144   3.798793
                   16         17         18         19         20
    16  H    0.000000
    17  H    6.803072   0.000000
    18  H    6.145016   5.125173   0.000000
    19  B    3.572835   7.171765   3.798220   0.000000
    20  B    2.196530   7.348972   4.997785   1.549418   0.000000
    21  B    3.793470   4.984855   7.352076   6.594151   5.681236
    22  B    4.993021   3.782707   7.169735   7.229486   6.592669
    23  B    7.350296   2.197558   3.572533   6.595781   7.230670
    24  B    7.172153   3.572729   2.196549   5.684553   6.595491
                   21         22         23         24
    21  B    0.000000
    22  B    1.549400   0.000000
    23  B    6.588716   5.673819   0.000000
    24  B    7.226641   6.587294   1.548563   0.000000
 Symmetry turned off by external request.
 Stoichiometry    C12H6B6
 Framework group  C1[X(C12H6B6)]
 Deg. of freedom    66
 Full point group                 C1      NOp   1
 Rotational constants (GHZ):           0.5642938           0.5633573           0.2819155
 Leave Link  202 at Wed Aug 16 08:58:03 2023, MaxMem=  1310720000 cpu:               0.9 elap:               0.0
 (Enter /mnt/opt/groups/app-gaussian/g16-avx2/l301.exe)
 Standard basis: 6-31G(d,p) (6D, 7F)
 Ernie: Thresh=  0.10000D-02 Tol=  0.10000D-05 Strict=F.
   300 basis functions,   546 primitive gaussians,   300 cartesian basis functions
    54 alpha electrons       54 beta electrons
       nuclear repulsion energy       950.7700829408 Hartrees.
 IExCor=  402 DFT=T Ex+Corr=B3LYP ExCW=0 ScaHFX=  0.200000
 ScaDFX=  0.800000  0.720000  1.000000  0.810000 ScalE2=  1.000000  1.000000
 IRadAn=      5 IRanWt=     -1 IRanGd=            0 ICorTp=0 IEmpDi=131
 NAtoms=   24 NActive=   24 NUniq=   24 SFac= 1.00D+00 NAtFMM=   60 NAOKFM=F Big=F
 Integral buffers will be    131072 words long.
 Raffenetti 2 integral format.
 Two-electron integral symmetry is turned off.
 R6Disp:  Grimme-D3 Dispersion energy=       -0.0230530187 Hartrees.
 Nuclear repulsion after empirical dispersion term =      950.7470299221 Hartrees.
 Leave Link  301 at Wed Aug 16 08:58:03 2023, MaxMem=  1310720000 cpu:               3.5 elap:               0.1
 (Enter /mnt/opt/groups/app-gaussian/g16-avx2/l302.exe)
 NPDir=0 NMtPBC=     1 NCelOv=     1 NCel=       1 NClECP=     1 NCelD=      1
         NCelK=      1 NCelE2=     1 NClLst=     1 CellRange=     0.0.
 One-electron integrals computed using PRISM.
 NBasis=   300 RedAO= T EigKep=  2.30D-04  NBF=   300
 NBsUse=   300 1.00D-06 EigRej= -1.00D+00 NBFU=   300
 Precomputing XC quadrature grid using
 IXCGrd= 4 IRadAn=           5 IRanWt=          -1 IRanGd=           0 AccXCQ= 0.00D+00.
 Generated NRdTot=       0 NPtTot=           0 NUsed=           0 NTot=          32
 NSgBfM=   299   299   299   299   299 MxSgAt=    24 MxSgA2=    24.
 Leave Link  302 at Wed Aug 16 08:58:04 2023, MaxMem=  1310720000 cpu:              62.5 elap:               1.0
 (Enter /mnt/opt/groups/app-gaussian/g16-avx2/l303.exe)
 DipDrv:  MaxL=1.
 Leave Link  303 at Wed Aug 16 08:58:04 2023, MaxMem=  1310720000 cpu:               5.2 elap:               0.1
 (Enter /mnt/opt/groups/app-gaussian/g16-avx2/l401.exe)
 Initial guess from the checkpoint file:  "/tmp/Gau-235692.chk"
 B after Tr=     0.000133    0.000064   -0.000008
         Rot=    1.000000    0.000185   -0.000397   -0.000000 Ang=   0.05 deg.
 Guess basis will be translated and rotated to current coordinates.
 JPrj=2 DoOrth=T DoCkMO=T.
 Generating alternative initial guess.
 ExpMin= 1.27D-01 ExpMax= 3.05D+03 ExpMxC= 4.57D+02 IAcc=3 IRadAn=         5 AccDes= 0.00D+00
 Harris functional with IExCor=  402 and IRadAn=       5 diagonalized for initial guess.
 HarFok:  IExCor=  402 AccDes= 0.00D+00 IRadAn=         5 IDoV= 1 UseB2=F ITyADJ=14
 ICtDFT=  3500011 ScaDFX=  1.000000  1.000000  1.000000  1.000000
 FoFCou: FMM=F IPFlag=           0 FMFlag=      100000 FMFlg1=           0
         NFxFlg=           0 DoJE=T BraDBF=F KetDBF=T FulRan=T
         wScrn=  0.000000 ICntrl=       500 IOpCl=  0 I1Cent=   200000004 NGrid=           0
         NMat0=    1 NMatS0=      1 NMatT0=    0 NMatD0=    1 NMtDS0=    0 NMtDT0=    0
 Symmetry not used in FoFCou.
 Harris En= -609.721836493998    
 Leave Link  401 at Wed Aug 16 08:58:07 2023, MaxMem=  1310720000 cpu:             143.4 elap:               2.3
 (Enter /mnt/opt/groups/app-gaussian/g16-avx2/l502.exe)
 Two-electron integral symmetry not used.
 Closed shell SCF:
 Using DIIS extrapolation, IDIIS=    10.
 NGot=  1310720000 LenX=  1310517886 LenY=  1310427445
 Requested convergence on RMS density matrix=1.00D-08 within 100 cycles.
 Requested convergence on MAX density matrix=1.00D-06.
 Requested convergence on             energy=1.00D-06.
 Level shift goal  0.100 maximum shift  0.100.
 No special actions if energy rises.
 Dynamic level shift is on during FON iterations.

 Cycle   1  Pass 1  IDiag  1:
 FoFJK:  IHMeth= 1 ICntrl=       0 DoSepK=F KAlg= 0 I1Cent=           0 FoldK=F
 IRaf= 860000000 NMat=       1 IRICut=       1 DoRegI=T DoRafI=F ISym2E= 0 IDoP0=0 IntGTp=1.
 FoFCou: FMM=F IPFlag=           0 FMFlag=      100000 FMFlg1=           0
         NFxFlg=           0 DoJE=F BraDBF=F KetDBF=F FulRan=T
         wScrn=  0.000000 ICntrl=         0 IOpCl=  0 I1Cent=           0 NGrid=           0
         NMat0=    1 NMatS0=      1 NMatT0=    0 NMatD0=    1 NMtDS0=    0 NMtDT0=    0
 Symmetry not used in FoFCou.
 E= -609.536145453190    
 DIIS: error= 4.81D-04 at cycle   1 NSaved=   1.
 NSaved= 1 IEnMin= 1 EnMin= -609.536145453190     IErMin= 1 ErrMin= 4.81D-04
 ErrMax= 4.81D-04  0.00D+00 EMaxC= 1.00D+00 BMatC= 1.46D-04 BMatP= 1.46D-04
 IDIUse=1 WtCom= 1.00D+00 WtEn= 0.00D+00
 Coeff-Com:  0.100D+01
 Coeff:      0.100D+01
 Gap=     1.686 Goal=     0.100 Shift=    0.000
 RMSDP=1.42D-04 MaxDP=2.76D-03              OVMax= 1.12D-02

 Cycle   2  Pass 1  IDiag  1:
 E= -609.536531005575     Delta-E=       -0.000385552385 Rises=F Damp=F
 DIIS: error= 1.45D-04 at cycle   2 NSaved=   2.
 NSaved= 2 IEnMin= 2 EnMin= -609.536531005575     IErMin= 2 ErrMin= 1.45D-04
 ErrMax= 1.45D-04  0.00D+00 EMaxC= 1.00D+00 BMatC= 1.14D-05 BMatP= 1.46D-04
 IDIUse=1 WtCom= 1.00D+00 WtEn= 0.00D+00
 Coeff-Com:  0.539D-01 0.946D+00
 Coeff:      0.539D-01 0.946D+00
 Gap=     0.049 Goal=     0.100 Shift=    0.051
 RMSDP=3.10D-05 MaxDP=5.30D-04 DE=-3.86D-04 OVMax= 3.24D-03

 Cycle   3  Pass 1  IDiag  1:
 E= -609.536553626505     Delta-E=       -0.000022620931 Rises=F Damp=F
 DIIS: error= 1.24D-04 at cycle   3 NSaved=   3.
 NSaved= 3 IEnMin= 3 EnMin= -609.536553626505     IErMin= 3 ErrMin= 1.24D-04
 ErrMax= 1.24D-04  0.00D+00 EMaxC= 1.00D+00 BMatC= 4.58D-06 BMatP= 1.14D-05
 IDIUse=1 WtCom= 1.00D+00 WtEn= 0.00D+00
 Coeff-Com: -0.246D-01 0.362D+00 0.662D+00
 Coeff:     -0.246D-01 0.362D+00 0.662D+00
 Gap=     0.049 Goal=     0.100 Shift=    0.051
 RMSDP=1.56D-05 MaxDP=3.51D-04 DE=-2.26D-05 OVMax= 2.53D-03

 Cycle   4  Pass 1  IDiag  1:
 E= -609.536564196187     Delta-E=       -0.000010569681 Rises=F Damp=F
 DIIS: error= 6.30D-05 at cycle   4 NSaved=   4.
 NSaved= 4 IEnMin= 4 EnMin= -609.536564196187     IErMin= 4 ErrMin= 6.30D-05
 ErrMax= 6.30D-05  0.00D+00 EMaxC= 1.00D+00 BMatC= 1.57D-06 BMatP= 4.58D-06
 IDIUse=1 WtCom= 1.00D+00 WtEn= 0.00D+00
 Coeff-Com: -0.203D-01 0.109D+00 0.376D+00 0.535D+00
 Coeff:     -0.203D-01 0.109D+00 0.376D+00 0.535D+00
 Gap=     0.049 Goal=     0.100 Shift=    0.051
 RMSDP=9.59D-06 MaxDP=2.37D-04 DE=-1.06D-05 OVMax= 1.92D-03

 Cycle   5  Pass 1  IDiag  1:
 E= -609.536569413437     Delta-E=       -0.000005217250 Rises=F Damp=F
 DIIS: error= 5.19D-05 at cycle   5 NSaved=   5.
 NSaved= 5 IEnMin= 5 EnMin= -609.536569413437     IErMin= 5 ErrMin= 5.19D-05
 ErrMax= 5.19D-05  0.00D+00 EMaxC= 1.00D+00 BMatC= 2.07D-07 BMatP= 1.57D-06
 IDIUse=1 WtCom= 1.00D+00 WtEn= 0.00D+00
 Coeff-Com: -0.505D-02-0.305D-01 0.279D-01 0.150D+00 0.858D+00
 Coeff:     -0.505D-02-0.305D-01 0.279D-01 0.150D+00 0.858D+00
 Gap=     0.049 Goal=     0.100 Shift=    0.051
 RMSDP=8.54D-06 MaxDP=2.37D-04 DE=-5.22D-06 OVMax= 1.94D-03

 Cycle   6  Pass 1  IDiag  1:
 E= -609.536572343998     Delta-E=       -0.000002930562 Rises=F Damp=F
 DIIS: error= 4.17D-05 at cycle   6 NSaved=   6.
 NSaved= 6 IEnMin= 6 EnMin= -609.536572343998     IErMin= 6 ErrMin= 4.17D-05
 ErrMax= 4.17D-05  0.00D+00 EMaxC= 1.00D+00 BMatC= 1.72D-07 BMatP= 2.07D-07
 IDIUse=1 WtCom= 1.00D+00 WtEn= 0.00D+00
 Coeff-Com:  0.842D-02-0.987D-01-0.216D+00-0.209D+00 0.662D+00 0.853D+00
 Coeff:      0.842D-02-0.987D-01-0.216D+00-0.209D+00 0.662D+00 0.853D+00
 Gap=     0.049 Goal=     0.100 Shift=    0.051
 RMSDP=9.05D-06 MaxDP=2.52D-04 DE=-2.93D-06 OVMax= 2.11D-03

 Cycle   7  Pass 1  IDiag  1:
 E= -609.536574693675     Delta-E=       -0.000002349677 Rises=F Damp=F
 DIIS: error= 3.19D-05 at cycle   7 NSaved=   7.
 NSaved= 7 IEnMin= 7 EnMin= -609.536574693675     IErMin= 7 ErrMin= 3.19D-05
 ErrMax= 3.19D-05  0.00D+00 EMaxC= 1.00D+00 BMatC= 3.07D-08 BMatP= 1.72D-07
 IDIUse=1 WtCom= 1.00D+00 WtEn= 0.00D+00
 Coeff-Com:  0.381D-02-0.177D-01-0.877D-01-0.121D+00-0.592D-01 0.192D+00
 Coeff-Com:  0.109D+01
 Coeff:      0.381D-02-0.177D-01-0.877D-01-0.121D+00-0.592D-01 0.192D+00
 Coeff:      0.109D+01
 Gap=     0.049 Goal=     0.100 Shift=    0.051
 RMSDP=6.21D-06 MaxDP=1.62D-04 DE=-2.35D-06 OVMax= 1.62D-03

 Cycle   8  Pass 1  IDiag  1:
 E= -609.536575716343     Delta-E=       -0.000001022668 Rises=F Damp=F
 DIIS: error= 2.37D-05 at cycle   8 NSaved=   8.
 NSaved= 8 IEnMin= 8 EnMin= -609.536575716343     IErMin= 8 ErrMin= 2.37D-05
 ErrMax= 2.37D-05  0.00D+00 EMaxC= 1.00D+00 BMatC= 2.01D-08 BMatP= 3.07D-08
 IDIUse=1 WtCom= 1.00D+00 WtEn= 0.00D+00
 Coeff-Com:  0.707D-03 0.137D-01-0.121D-01-0.406D-01-0.246D+00-0.921D-01
 Coeff-Com:  0.693D+00 0.683D+00
 Coeff:      0.707D-03 0.137D-01-0.121D-01-0.406D-01-0.246D+00-0.921D-01
 Coeff:      0.693D+00 0.683D+00
 Gap=     0.049 Goal=     0.100 Shift=    0.051
 RMSDP=4.02D-06 MaxDP=9.37D-05 DE=-1.02D-06 OVMax= 1.12D-03

 Cycle   9  Pass 1  IDiag  1:
 E= -609.536576172340     Delta-E=       -0.000000455997 Rises=F Damp=F
 DIIS: error= 1.78D-05 at cycle   9 NSaved=   9.
 NSaved= 9 IEnMin= 9 EnMin= -609.536576172340     IErMin= 9 ErrMin= 1.78D-05
 ErrMax= 1.78D-05  0.00D+00 EMaxC= 1.00D+00 BMatC= 7.30D-09 BMatP= 2.01D-08
 IDIUse=1 WtCom= 1.00D+00 WtEn= 0.00D+00
 Coeff-Com: -0.140D-02 0.180D-01 0.345D-01 0.296D-01-0.133D+00-0.184D+00
 Coeff-Com: -0.223D+00 0.357D+00 0.110D+01
 Coeff:     -0.140D-02 0.180D-01 0.345D-01 0.296D-01-0.133D+00-0.184D+00
 Coeff:     -0.223D+00 0.357D+00 0.110D+01
 Gap=     0.049 Goal=     0.100 Shift=    0.051
 RMSDP=3.35D-06 MaxDP=7.19D-05 DE=-4.56D-07 OVMax= 9.79D-04

 Cycle  10  Pass 1  IDiag  1:
 E= -609.536576424974     Delta-E=       -0.000000252633 Rises=F Damp=F
 DIIS: error= 1.24D-05 at cycle  10 NSaved=  10.
 NSaved=10 IEnMin=10 EnMin= -609.536576424974     IErMin=10 ErrMin= 1.24D-05
 ErrMax= 1.24D-05  0.00D+00 EMaxC= 1.00D+00 BMatC= 3.84D-09 BMatP= 7.30D-09
 IDIUse=1 WtCom= 1.00D+00 WtEn= 0.00D+00
 Coeff-Com: -0.111D-02 0.522D-02 0.268D-01 0.325D-01 0.146D-01-0.778D-01
 Coeff-Com: -0.493D+00-0.480D-01 0.703D+00 0.838D+00
 Coeff:     -0.111D-02 0.522D-02 0.268D-01 0.325D-01 0.146D-01-0.778D-01
 Coeff:     -0.493D+00-0.480D-01 0.703D+00 0.838D+00
 Gap=     0.049 Goal=     0.100 Shift=    0.051
 RMSDP=2.30D-06 MaxDP=4.32D-05 DE=-2.53D-07 OVMax= 7.05D-04

 Cycle  11  Pass 1  IDiag  1:
 E= -609.536576541531     Delta-E=       -0.000000116557 Rises=F Damp=F
 DIIS: error= 8.60D-06 at cycle  11 NSaved=  11.
 NSaved=11 IEnMin=11 EnMin= -609.536576541531     IErMin=11 ErrMin= 8.60D-06
 ErrMax= 8.60D-06  0.00D+00 EMaxC= 1.00D+00 BMatC= 1.27D-09 BMatP= 3.84D-09
 IDIUse=1 WtCom= 1.00D+00 WtEn= 0.00D+00
 Coeff-Com:  0.293D-03-0.858D-02-0.392D-02 0.978D-03 0.897D-01 0.759D-01
 Coeff-Com: -0.190D+00-0.238D+00-0.268D+00 0.131D+00 0.141D+01
 Coeff:      0.293D-03-0.858D-02-0.392D-02 0.978D-03 0.897D-01 0.759D-01
 Coeff:     -0.190D+00-0.238D+00-0.268D+00 0.131D+00 0.141D+01
 Gap=     0.049 Goal=     0.100 Shift=    0.051
 RMSDP=1.67D-06 MaxDP=2.89D-05 DE=-1.17D-07 OVMax= 5.34D-04

 Cycle  12  Pass 1  IDiag  1:
 E= -609.536576598609     Delta-E=       -0.000000057079 Rises=F Damp=F
 DIIS: error= 5.66D-06 at cycle  12 NSaved=  12.
 NSaved=12 IEnMin=12 EnMin= -609.536576598609     IErMin=12 ErrMin= 5.66D-06
 ErrMax= 5.66D-06  0.00D+00 EMaxC= 1.00D+00 BMatC= 6.76D-10 BMatP= 1.27D-09
 IDIUse=1 WtCom= 1.00D+00 WtEn= 0.00D+00
 Coeff-Com:  0.640D-03-0.894D-02-0.123D-01-0.910D-02 0.644D-01 0.929D-01
 Coeff-Com:  0.506D-02-0.167D+00-0.457D+00-0.216D+00 0.795D+00 0.912D+00
 Coeff:      0.640D-03-0.894D-02-0.123D-01-0.910D-02 0.644D-01 0.929D-01
 Coeff:      0.506D-02-0.167D+00-0.457D+00-0.216D+00 0.795D+00 0.912D+00
 Gap=     0.049 Goal=     0.100 Shift=    0.051
 RMSDP=1.13D-06 MaxDP=2.24D-05 DE=-5.71D-08 OVMax= 3.66D-04

 Cycle  13  Pass 1  IDiag  1:
 E= -609.536576624571     Delta-E=       -0.000000025962 Rises=F Damp=F
 DIIS: error= 3.69D-06 at cycle  13 NSaved=  13.
 NSaved=13 IEnMin=13 EnMin= -609.536576624571     IErMin=13 ErrMin= 3.69D-06
 ErrMax= 3.69D-06  0.00D+00 EMaxC= 1.00D+00 BMatC= 2.88D-10 BMatP= 6.76D-10
 IDIUse=1 WtCom= 1.00D+00 WtEn= 0.00D+00
 Coeff-Com:  0.241D-03-0.118D-02-0.537D-02-0.376D-02-0.940D-02 0.267D-01
 Coeff-Com:  0.960D-01 0.122D-01-0.170D+00-0.238D+00-0.383D+00 0.473D+00
 Coeff-Com:  0.120D+01
 Coeff:      0.241D-03-0.118D-02-0.537D-02-0.376D-02-0.940D-02 0.267D-01
 Coeff:      0.960D-01 0.122D-01-0.170D+00-0.238D+00-0.383D+00 0.473D+00
 Coeff:      0.120D+01
 Gap=     0.049 Goal=     0.100 Shift=    0.051
 RMSDP=8.51D-07 MaxDP=1.97D-05 DE=-2.60D-08 OVMax= 2.74D-04

 Cycle  14  Pass 1  IDiag  1:
 E= -609.536576637390     Delta-E=       -0.000000012820 Rises=F Damp=F
 DIIS: error= 2.28D-06 at cycle  14 NSaved=  14.
 NSaved=14 IEnMin=14 EnMin= -609.536576637390     IErMin=14 ErrMin= 2.28D-06
 ErrMax= 2.28D-06  0.00D+00 EMaxC= 1.00D+00 BMatC= 1.23D-10 BMatP= 2.88D-10
 IDIUse=1 WtCom= 1.00D+00 WtEn= 0.00D+00
 Coeff-Com: -0.520D-04 0.179D-02 0.900D-03 0.194D-02-0.216D-01-0.686D-02
 Coeff-Com:  0.421D-01 0.479D-01 0.240D-01-0.742D-01-0.479D+00-0.490D-01
 Coeff-Com:  0.531D+00 0.981D+00
 Coeff:     -0.520D-04 0.179D-02 0.900D-03 0.194D-02-0.216D-01-0.686D-02
 Coeff:      0.421D-01 0.479D-01 0.240D-01-0.742D-01-0.479D+00-0.490D-01
 Coeff:      0.531D+00 0.981D+00
 Gap=     0.049 Goal=     0.100 Shift=    0.051
 RMSDP=5.43D-07 MaxDP=1.29D-05 DE=-1.28D-08 OVMax= 1.75D-04

 Cycle  15  Pass 1  IDiag  1:
 E= -609.536576642599     Delta-E=       -0.000000005209 Rises=F Damp=F
 DIIS: error= 1.41D-06 at cycle  15 NSaved=  15.
 NSaved=15 IEnMin=15 EnMin= -609.536576642599     IErMin=15 ErrMin= 1.41D-06
 ErrMax= 1.41D-06  0.00D+00 EMaxC= 1.00D+00 BMatC= 4.61D-11 BMatP= 1.23D-10
 IDIUse=1 WtCom= 1.00D+00 WtEn= 0.00D+00
 Coeff-Com: -0.154D-03 0.157D-02 0.328D-02 0.300D-02-0.636D-02-0.143D-01
 Coeff-Com: -0.260D-01 0.202D-01 0.872D-01 0.746D-01-0.881D-01-0.338D+00
 Coeff-Com: -0.346D+00 0.256D+00 0.137D+01
 Coeff:     -0.154D-03 0.157D-02 0.328D-02 0.300D-02-0.636D-02-0.143D-01
 Coeff:     -0.260D-01 0.202D-01 0.872D-01 0.746D-01-0.881D-01-0.338D+00
 Coeff:     -0.346D+00 0.256D+00 0.137D+01
 Gap=     0.049 Goal=     0.100 Shift=    0.051
 RMSDP=3.94D-07 MaxDP=1.00D-05 DE=-5.21D-09 OVMax= 1.24D-04

 Cycle  16  Pass 1  IDiag  1:
 E= -609.536576644873     Delta-E=       -0.000000002273 Rises=F Damp=F
 DIIS: error= 8.23D-07 at cycle  16 NSaved=  16.
 NSaved=16 IEnMin=16 EnMin= -609.536576644873     IErMin=16 ErrMin= 8.23D-07
 ErrMax= 8.23D-07  0.00D+00 EMaxC= 1.00D+00 BMatC= 2.30D-11 BMatP= 4.61D-11
 IDIUse=1 WtCom= 1.00D+00 WtEn= 0.00D+00
 Coeff-Com: -0.649D-04 0.209D-03 0.146D-02 0.989D-03 0.465D-02-0.362D-02
 Coeff-Com: -0.333D-01-0.687D-02 0.401D-01 0.708D-01 0.120D+00-0.194D+00
 Coeff-Com: -0.384D+00-0.357D+00 0.687D+00 0.105D+01
 Coeff:     -0.649D-04 0.209D-03 0.146D-02 0.989D-03 0.465D-02-0.362D-02
 Coeff:     -0.333D-01-0.687D-02 0.401D-01 0.708D-01 0.120D+00-0.194D+00
 Coeff:     -0.384D+00-0.357D+00 0.687D+00 0.105D+01
 Gap=     0.049 Goal=     0.100 Shift=    0.051
 RMSDP=2.42D-07 MaxDP=6.02D-06 DE=-2.27D-09 OVMax= 7.58D-05

 Cycle  17  Pass 1  IDiag  1:
 E= -609.536576645661     Delta-E=       -0.000000000789 Rises=F Damp=F
 DIIS: error= 4.68D-07 at cycle  17 NSaved=  17.
 NSaved=17 IEnMin=17 EnMin= -609.536576645661     IErMin=17 ErrMin= 4.68D-07
 ErrMax= 4.68D-07  0.00D+00 EMaxC= 1.00D+00 BMatC= 9.89D-12 BMatP= 2.30D-11
 IDIUse=1 WtCom= 1.00D+00 WtEn= 0.00D+00
 Coeff-Com: -0.650D-05-0.318D-03 0.165D-03-0.217D-04 0.594D-02 0.176D-02
 Coeff-Com: -0.209D-01-0.119D-01 0.720D-02 0.360D-01 0.120D+00-0.607D-01
 Coeff-Com: -0.195D+00-0.401D+00 0.154D+00 0.578D+00 0.786D+00
 Coeff:     -0.650D-05-0.318D-03 0.165D-03-0.217D-04 0.594D-02 0.176D-02
 Coeff:     -0.209D-01-0.119D-01 0.720D-02 0.360D-01 0.120D+00-0.607D-01
 Coeff:     -0.195D+00-0.401D+00 0.154D+00 0.578D+00 0.786D+00
 Gap=     0.049 Goal=     0.100 Shift=    0.051
 RMSDP=1.36D-07 MaxDP=3.31D-06 DE=-7.89D-10 OVMax= 4.26D-05

 Cycle  18  Pass 1  IDiag  1:
 E= -609.536576645912     Delta-E=       -0.000000000251 Rises=F Damp=F
 DIIS: error= 2.57D-07 at cycle  18 NSaved=  18.
 NSaved=18 IEnMin=18 EnMin= -609.536576645912     IErMin=18 ErrMin= 2.57D-07
 ErrMax= 2.57D-07  0.00D+00 EMaxC= 1.00D+00 BMatC= 4.05D-12 BMatP= 9.89D-12
 IDIUse=1 WtCom= 1.00D+00 WtEn= 0.00D+00
 Coeff-Com:  0.287D-04-0.309D-03-0.698D-03-0.418D-03 0.147D-02 0.321D-02
 Coeff-Com:  0.360D-02-0.380D-02-0.162D-01-0.141D-01 0.192D-02 0.545D-01
 Coeff-Com:  0.100D+00-0.664D-01-0.229D+00-0.500D+00 0.557D+00 0.111D+01
 Coeff:      0.287D-04-0.309D-03-0.698D-03-0.418D-03 0.147D-02 0.321D-02
 Coeff:      0.360D-02-0.380D-02-0.162D-01-0.141D-01 0.192D-02 0.545D-01
 Coeff:      0.100D+00-0.664D-01-0.229D+00-0.500D+00 0.557D+00 0.111D+01
 Gap=     0.049 Goal=     0.100 Shift=    0.051
 RMSDP=7.55D-08 MaxDP=1.80D-06 DE=-2.51D-10 OVMax= 2.39D-05

 Cycle  19  Pass 1  IDiag  1:
 E= -609.536576645977     Delta-E=       -0.000000000065 Rises=F Damp=F
 DIIS: error= 1.34D-07 at cycle  19 NSaved=  19.
 NSaved=19 IEnMin=19 EnMin= -609.536576645977     IErMin=19 ErrMin= 1.34D-07
 ErrMax= 1.34D-07  0.00D+00 EMaxC= 1.00D+00 BMatC= 1.57D-12 BMatP= 4.05D-12
 IDIUse=1 WtCom= 1.00D+00 WtEn= 0.00D+00
 Coeff-Com:  0.171D-04-0.108D-03-0.398D-03-0.136D-03-0.422D-03 0.129D-02
 Coeff-Com:  0.570D-02 0.486D-03-0.896D-02-0.144D-01-0.306D-01 0.419D-01
 Coeff-Com:  0.106D+00 0.685D-01-0.174D+00-0.554D+00 0.155D+00 0.677D+00
 Coeff-Com:  0.727D+00
 Coeff:      0.171D-04-0.108D-03-0.398D-03-0.136D-03-0.422D-03 0.129D-02
 Coeff:      0.570D-02 0.486D-03-0.896D-02-0.144D-01-0.306D-01 0.419D-01
 Coeff:      0.106D+00 0.685D-01-0.174D+00-0.554D+00 0.155D+00 0.677D+00
 Coeff:      0.727D+00
 Gap=     0.049 Goal=     0.100 Shift=    0.051
 RMSDP=3.85D-08 MaxDP=8.85D-07 DE=-6.50D-11 OVMax= 1.23D-05

 Cycle  20  Pass 1  IDiag  1:
 E= -609.536576645994     Delta-E=       -0.000000000017 Rises=F Damp=F
 DIIS: error= 6.56D-08 at cycle  20 NSaved=  20.
 NSaved=20 IEnMin=20 EnMin= -609.536576645994     IErMin=20 ErrMin= 6.56D-08
 ErrMax= 6.56D-08  0.00D+00 EMaxC= 1.00D+00 BMatC= 3.65D-13 BMatP= 1.57D-12
 IDIUse=1 WtCom= 1.00D+00 WtEn= 0.00D+00
 Coeff-Com: -0.401D-05 0.939D-04 0.132D-03 0.186D-03-0.119D-02-0.923D-03
 Coeff-Com:  0.162D-02 0.258D-02 0.377D-02-0.244D-02-0.279D-01-0.523D-04
 Coeff-Com:  0.276D-01 0.979D-01 0.150D-02-0.184D+00-0.220D+00-0.671D-01
 Coeff-Com:  0.250D+00 0.112D+01
 Coeff:     -0.401D-05 0.939D-04 0.132D-03 0.186D-03-0.119D-02-0.923D-03
 Coeff:      0.162D-02 0.258D-02 0.377D-02-0.244D-02-0.279D-01-0.523D-04
 Coeff:      0.276D-01 0.979D-01 0.150D-02-0.184D+00-0.220D+00-0.671D-01
 Coeff:      0.250D+00 0.112D+01
 Gap=     0.049 Goal=     0.100 Shift=    0.051
 RMSDP=1.75D-08 MaxDP=3.47D-07 DE=-1.71D-11 OVMax= 5.55D-06

 Cycle  21  Pass 1  IDiag  1:
 E= -609.536576645995     Delta-E=       -0.000000000001 Rises=F Damp=F
 DIIS: error= 3.06D-08 at cycle  21 NSaved=  20.
 NSaved=20 IEnMin=20 EnMin= -609.536576645995     IErMin=20 ErrMin= 3.06D-08
 ErrMax= 3.06D-08  0.00D+00 EMaxC= 1.00D+00 BMatC= 7.94D-14 BMatP= 3.65D-13
 IDIUse=1 WtCom= 1.00D+00 WtEn= 0.00D+00
 Coeff-Com:  0.277D-04 0.709D-04 0.566D-04-0.347D-03-0.262D-03-0.490D-04
 Coeff-Com:  0.801D-03 0.186D-02 0.249D-03-0.686D-02-0.523D-02-0.203D-02
 Coeff-Com:  0.274D-01 0.319D-01 0.129D-01-0.127D+00-0.138D+00-0.891D-01
 Coeff-Com:  0.274D+00 0.102D+01
 Coeff:      0.277D-04 0.709D-04 0.566D-04-0.347D-03-0.262D-03-0.490D-04
 Coeff:      0.801D-03 0.186D-02 0.249D-03-0.686D-02-0.523D-02-0.203D-02
 Coeff:      0.274D-01 0.319D-01 0.129D-01-0.127D+00-0.138D+00-0.891D-01
 Coeff:      0.274D+00 0.102D+01
 Gap=     0.049 Goal=     0.100 Shift=    0.051
 RMSDP=7.68D-09 MaxDP=1.50D-07 DE=-9.09D-13 OVMax= 2.36D-06

 SCF Done:  E(RB3LYP) =  -609.536576646     A.U. after   21 cycles
            NFock= 21  Conv=0.77D-08     -V/T= 2.0095
 KE= 6.037834051786D+02 PE=-3.313222634444D+03 EE= 1.149155622697D+03
 Leave Link  502 at Wed Aug 16 08:58:58 2023, MaxMem=  1310720000 cpu:            3250.1 elap:              50.9
 (Enter /mnt/opt/groups/app-gaussian/g16-avx2/l701.exe)
 ... and contract with generalized density number  0.
 Compute integral first derivatives.
 R6Disp: Adding Grimme-D3 dispersion energy 1st derivatives to the gradient.
 Leave Link  701 at Wed Aug 16 08:58:59 2023, MaxMem=  1310720000 cpu:              46.1 elap:               0.8
 (Enter /mnt/opt/groups/app-gaussian/g16-avx2/l702.exe)
 L702 exits ... SP integral derivatives will be done elsewhere.
 Leave Link  702 at Wed Aug 16 08:58:59 2023, MaxMem=  1310720000 cpu:               1.4 elap:               0.1
 (Enter /mnt/opt/groups/app-gaussian/g16-avx2/l703.exe)
 Integral derivatives from FoFJK, PRISM(SPDF).
 Compute integral first derivatives, UseDBF=F ICtDFT=           0.
 Calling FoFJK, ICntrl=      2127 FMM=F ISym2X=0 I1Cent= 0 IOpClX= 0 NMat=1 NMatS=1 NMatT=0.
 FoFJK:  IHMeth= 1 ICntrl=    2127 DoSepK=F KAlg= 0 I1Cent=           0 FoldK=F
 IRaf=         0 NMat=       1 IRICut=       1 DoRegI=T DoRafI=F ISym2E= 0 IDoP0=0 IntGTp=1.
 FoFCou: FMM=F IPFlag=           0 FMFlag=      100000 FMFlg1=         800
         NFxFlg=           0 DoJE=F BraDBF=F KetDBF=F FulRan=T
         wScrn=  0.000000 ICntrl=      2127 IOpCl=  0 I1Cent=           0 NGrid=           0
         NMat0=    1 NMatS0=      1 NMatT0=    0 NMatD0=    1 NMtDS0=    0 NMtDT0=    0
 Symmetry not used in FoFCou.
 Leave Link  703 at Wed Aug 16 08:59:05 2023, MaxMem=  1310720000 cpu:             416.5 elap:               6.6
 (Enter /mnt/opt/groups/app-gaussian/g16-avx2/l716.exe)
 Dipole        =-1.08946227D-02-3.35082620D-03 5.34195449D-05
 -------------------------------------------------------------------
 Center     Atomic                   Forces (Hartrees/Bohr)
 Number     Number              X              Y              Z
 -------------------------------------------------------------------
      1        6           0.000140353   -0.000550086   -0.000833889
      2        6           0.000910324    0.000063004   -0.000032089
      3        6          -0.000823286    0.000663911   -0.000957839
      4        6          -0.000145392   -0.000785563    0.000949233
      5        6           0.000373798    0.000527950   -0.000052623
      6        6          -0.000741668    0.000350126    0.000930348
      7        6          -0.000231955    0.000569003   -0.000177695
      8        6           0.000656198   -0.000221386    0.000207375
      9        6          -0.000742698   -0.000373260   -0.000217212
     10        6           0.000157851    0.000207957    0.000175824
     11        6          -0.000547941   -0.000034725   -0.000009716
     12        6           0.000351772   -0.000257360    0.000009182
     13        1          -0.000251978   -0.000102666   -0.001027095
     14        1           0.000600797   -0.000343579    0.001001952
     15        1          -0.000820668   -0.000386643   -0.001122504
     16        1          -0.000017544    0.000782779    0.000961823
     17        1          -0.000075077    0.000280255    0.000036202
     18        1           0.000885063   -0.000512253    0.000154283
     19        5           0.001888714    0.001903645    0.002617074
     20        5          -0.000700298   -0.002434318   -0.002600001
     21        5          -0.002452752    0.000489438   -0.002513291
     22        5           0.002308280    0.000629058    0.002437389
     23        5           0.000456687   -0.001742921    0.000093195
     24        5          -0.001178582    0.001277636   -0.000029927
 -------------------------------------------------------------------
 Cartesian Forces:  Max     0.002617074 RMS     0.001019024
 Leave Link  716 at Wed Aug 16 08:59:05 2023, MaxMem=  1310720000 cpu:               1.6 elap:               0.1
 (Enter /mnt/opt/groups/app-gaussian/g16-avx2/l103.exe)

 GradGradGradGradGradGradGradGradGradGradGradGradGradGradGradGradGradGrad
 Berny optimization.
 Using GEDIIS/GDIIS optimizer.
 FormGI is forming the generalized inverse of G from B-inverse, IUseBI=4.
 Internal  Forces:  Max     0.001691285 RMS     0.000552292
 Search for a local minimum.
 Step number   5 out of a maximum of  142
 All quantities printed in internal units (Hartrees-Bohrs-Radians)
 RMS Force = .55229D-03 SwitMx=.10000D-02 MixMth= 2
 Mixed Optimization -- En-DIIS/RFO-DIIS
 Swapping is turned off.
 Update second derivatives using D2CorX and points    2    3    4    5
 DE= -3.11D-04 DEPred=-2.27D-04 R= 1.37D+00
 TightC=F SS=  1.41D+00  RLast= 8.88D-02 DXNew= 1.4270D+00 2.6636D-01
 Trust test= 1.37D+00 RLast= 8.88D-02 DXMaxT set to 8.49D-01
 ITU=  1  1  1  1  0
     Eigenvalues ---    0.00755   0.01434   0.01454   0.01588   0.01677
     Eigenvalues ---    0.01688   0.01693   0.01699   0.01800   0.01839
     Eigenvalues ---    0.02099   0.02148   0.02160   0.02193   0.02221
     Eigenvalues ---    0.02233   0.02238   0.02255   0.02439   0.02870
     Eigenvalues ---    0.02883   0.14545   0.15999   0.15999   0.16000
     Eigenvalues ---    0.16001   0.16156   0.19414   0.22959   0.22999
     Eigenvalues ---    0.23780   0.23825   0.23927   0.24992   0.24999
     Eigenvalues ---    0.24999   0.25000   0.25004   0.27647   0.34123
     Eigenvalues ---    0.34503   0.35588   0.35641   0.35641   0.35641
     Eigenvalues ---    0.35642   0.36098   0.38319   0.38861   0.39155
     Eigenvalues ---    0.39318   0.40965   0.41101   0.41414   0.42803
     Eigenvalues ---    0.43020   0.43264   0.43562   0.44834   0.45867
     Eigenvalues ---    0.47195   0.47229   0.48000   0.48125   0.49396
     Eigenvalues ---    0.71719
 En-DIIS/RFO-DIIS/Sim-DIIS IScMMF=       -3 using points:     5    4
 RFO step:  Lambda=-8.62308933D-04.
 NNeg= 0 NGDIIS= 2 SimSw=  2.50D-01 Rises=F DC= -3.11D-04 SmlDif=  1.00D-05
 NRisDI= 0 DoIntr=F SqrtH=F CThrHd= 10.0 CDAdj=  3.0
 RMS Error=  0.2661916205D-01 NUsed= 2 OKEnD=T EnDIS=F
 InvSVX:  RCond= 1.59D-03 Info=           0 Equed=N FErr=  3.38D-14 BErr=  1.60D-17
 Old DIIS coefficients:      4.63867     -3.63867
 DidBck=F Rises=F RFO-DIIS coefs:    3.00000   -2.00000
 Iteration  1 RMS(Cart)=  0.02559657 RMS(Int)=  0.00058604
 Iteration  2 RMS(Cart)=  0.00061471 RMS(Int)=  0.00022227
 Iteration  3 RMS(Cart)=  0.00000026 RMS(Int)=  0.00022227
 ITry= 1 IFail=0 DXMaxC= 1.43D-01 DCOld= 1.00D+10 DXMaxT= 8.49D-01 DXLimC= 3.00D+00 Rises=F
 Variable       Old X    -DE/DX   Delta X   Delta X   Delta X     New X
                                 (Linear)    (Quad)   (Total)
    R1        2.78616  -0.00087  -0.00115   0.00109  -0.00010   2.78606
    R2        2.71019   0.00048  -0.01794   0.00368  -0.01422   2.69597
    R3        2.74206   0.00018   0.01812   0.00432   0.02245   2.76451
    R4        2.71044   0.00040  -0.01490   0.00267  -0.01223   2.69822
    R5        2.78702  -0.00163   0.00128  -0.00342  -0.00211   2.78490
    R6        2.74197  -0.00003   0.01548   0.00272   0.01818   2.76015
    R7        2.71132  -0.00047  -0.01424  -0.00154  -0.01572   2.69560
    R8        2.74172   0.00027   0.01681   0.00412   0.02097   2.76269
    R9        2.78443   0.00074  -0.00719   0.01083   0.00366   2.78809
   R10        2.74115   0.00089   0.01442   0.00724   0.02170   2.76285
   R11        2.74131   0.00078   0.01245   0.00681   0.01923   2.76053
   R12        2.74213  -0.00004   0.01844   0.00288   0.02137   2.76350
   R13        2.04400   0.00028  -0.00339  -0.00330  -0.00669   2.03731
   R14        2.67887   0.00087  -0.02091  -0.00007  -0.02100   2.65787
   R15        2.04387   0.00064  -0.00570  -0.00105  -0.00675   2.03712
   R16        2.67878   0.00078  -0.01555  -0.00163  -0.01722   2.66156
   R17        2.04373   0.00079  -0.00589  -0.00004  -0.00594   2.03779
   R18        2.67844   0.00106  -0.01711  -0.00021  -0.01736   2.66108
   R19        2.04354   0.00070  -0.00530  -0.00096  -0.00626   2.03728
   R20        2.67886   0.00099  -0.02126   0.00050  -0.02080   2.65805
   R21        2.04397   0.00028  -0.00356  -0.00337  -0.00694   2.03704
   R22        2.67882   0.00087  -0.01989   0.00022  -0.01964   2.65918
   R23        2.04330   0.00091  -0.00614   0.00020  -0.00594   2.03736
   R24        2.67912   0.00054  -0.01888  -0.00133  -0.02019   2.65894
   R25        2.92797  -0.00158   0.01415   0.00082   0.01489   2.94286
   R26        2.92794  -0.00169   0.01340  -0.00034   0.01299   2.94094
   R27        2.92636  -0.00105   0.00477   0.00004   0.00485   2.93121
    A1        2.09436   0.00016  -0.00080   0.00146   0.00065   2.09501
    A2        2.06409  -0.00067  -0.00155  -0.00489  -0.00622   2.05786
    A3        2.12474   0.00050   0.00235   0.00343   0.00556   2.13031
    A4        2.09378   0.00039  -0.00220   0.00286   0.00065   2.09443
    A5        2.12498   0.00081   0.00142   0.00616   0.00751   2.13249
    A6        2.06442  -0.00120   0.00077  -0.00903  -0.00823   2.05619
    A7        2.09422   0.00007   0.00006  -0.00012  -0.00008   2.09414
    A8        2.06233   0.00010  -0.00760   0.00153  -0.00585   2.05647
    A9        2.12664  -0.00017   0.00753  -0.00140   0.00593   2.13257
   A10        2.09466  -0.00039   0.00175  -0.00241  -0.00064   2.09403
   A11        2.12755  -0.00074   0.01108  -0.00592   0.00493   2.13248
   A12        2.06097   0.00112  -0.01285   0.00831  -0.00438   2.05659
   A13        2.09511  -0.00050   0.00174  -0.00330  -0.00159   2.09352
   A14        2.12754  -0.00077   0.00955  -0.00694   0.00253   2.13007
   A15        2.06052   0.00128  -0.01131   0.01022  -0.00107   2.05945
   A16        2.09422   0.00027  -0.00058   0.00150   0.00093   2.09515
   A17        2.06411  -0.00077  -0.00236  -0.00473  -0.00696   2.05715
   A18        2.12484   0.00050   0.00290   0.00318   0.00581   2.13065
   A19        2.08190  -0.00008  -0.00407   0.00109  -0.00295   2.07895
   A20        2.06269  -0.00003  -0.01178   0.00135  -0.01087   2.05182
   A21        2.13854   0.00011   0.01577  -0.00258   0.01321   2.15175
   A22        2.08123  -0.00016  -0.00021  -0.00062  -0.00074   2.08049
   A23        2.06482  -0.00034  -0.01710  -0.00160  -0.01920   2.04562
   A24        2.13709   0.00050   0.01723   0.00210   0.01941   2.15650
   A25        2.08178  -0.00025   0.00025  -0.00183  -0.00159   2.08019
   A26        2.06491  -0.00049  -0.01446  -0.00312  -0.01816   2.04675
   A27        2.13640   0.00074   0.01406   0.00472   0.01875   2.15516
   A28        2.08222  -0.00025  -0.00173  -0.00111  -0.00272   2.07950
   A29        2.06351  -0.00029  -0.01075  -0.00152  -0.01272   2.05079
   A30        2.13742   0.00053   0.01242   0.00255   0.01510   2.15252
   A31        2.08128   0.00002  -0.00110   0.00184   0.00073   2.08201
   A32        2.06303  -0.00017  -0.01488   0.00041  -0.01449   2.04854
   A33        2.13887   0.00015   0.01598  -0.00226   0.01372   2.15259
   A34        2.08227  -0.00028   0.00104  -0.00182  -0.00080   2.08148
   A35        2.06349  -0.00040  -0.01322  -0.00239  -0.01563   2.04786
   A36        2.13742   0.00068   0.01217   0.00420   0.01635   2.15377
   A37        2.09247   0.00015   0.01094   0.00075   0.01085   2.10332
   A38        2.09354   0.00026   0.00305   0.00096   0.00322   2.09676
   A39        2.09208   0.00024   0.01379   0.00060   0.01363   2.10571
   A40        2.09409   0.00034   0.00097   0.00114   0.00147   2.09556
   A41        2.09320   0.00046   0.00757   0.00312   0.01077   2.10398
   A42        2.09413   0.00008   0.00956  -0.00036   0.00929   2.10342
    D1       -0.00391  -0.00004  -0.00387  -0.00314  -0.00705  -0.01096
    D2        3.13840  -0.00004  -0.00298  -0.00259  -0.00550   3.13290
    D3        3.13636  -0.00003  -0.00538  -0.00416  -0.00958   3.12678
    D4       -0.00452  -0.00003  -0.00449  -0.00361  -0.00803  -0.01255
    D5        0.00026  -0.00001   0.00050   0.00128   0.00184   0.00211
    D6       -3.13728   0.00006   0.00564   0.00693   0.01279  -3.12449
    D7       -3.13996  -0.00002   0.00207   0.00235   0.00450  -3.13547
    D8        0.00568   0.00005   0.00721   0.00800   0.01544   0.02113
    D9       -0.02362  -0.00044  -0.02777  -0.02854  -0.05618  -0.07980
   D10        3.12851  -0.00030  -0.01526  -0.01658  -0.03160   3.09691
   D11        3.11663  -0.00043  -0.02932  -0.02958  -0.05877   3.05786
   D12       -0.01443  -0.00028  -0.01680  -0.01762  -0.03419  -0.04862
   D13       -0.00403  -0.00004  -0.00417  -0.00304  -0.00723  -0.01126
   D14       -3.14018   0.00005   0.00225   0.00348   0.00572  -3.13446
   D15        3.13377  -0.00012  -0.00900  -0.00854  -0.01758   3.11619
   D16       -0.00238  -0.00003  -0.00258  -0.00202  -0.00463  -0.00701
   D17        0.00038  -0.00001   0.00080   0.00118   0.00204   0.00242
   D18       -3.13425   0.00007   0.00886   0.00903   0.01790  -3.11635
   D19       -3.13755   0.00007   0.00546   0.00646   0.01191  -3.12564
   D20        0.01100   0.00015   0.01352   0.01431   0.02777   0.03877
   D21       -3.13658   0.00012   0.00604   0.00689   0.01288  -3.12370
   D22        0.00144   0.00003   0.00183   0.00194   0.00377   0.00521
   D23        0.00128   0.00004   0.00129   0.00150   0.00277   0.00404
   D24        3.13930  -0.00005  -0.00292  -0.00345  -0.00635   3.13295
   D25        0.00359   0.00005   0.00322   0.00192   0.00511   0.00870
   D26        3.13797  -0.00004  -0.00514  -0.00625  -0.01150   3.12648
   D27       -3.13875   0.00005   0.00229   0.00134   0.00349  -3.13526
   D28       -0.00436  -0.00004  -0.00607  -0.00682  -0.01312  -0.01748
   D29        0.01746   0.00040   0.02189   0.02387   0.04579   0.06325
   D30       -3.13240   0.00025   0.01255   0.01295   0.02538  -3.10702
   D31       -3.12340   0.00040   0.02280   0.02443   0.04738  -3.07602
   D32        0.00992   0.00025   0.01346   0.01352   0.02697   0.03689
   D33        0.00371   0.00005   0.00353   0.00180   0.00529   0.00900
   D34        3.14007  -0.00005  -0.00262  -0.00453  -0.00713   3.13294
   D35        3.14140  -0.00003  -0.00140  -0.00367  -0.00516   3.13624
   D36       -0.00543  -0.00012  -0.00755  -0.00999  -0.01758  -0.02301
   D37        3.12088  -0.00048  -0.02574  -0.02902  -0.05490   3.06598
   D38       -0.01002  -0.00026  -0.01354  -0.01424  -0.02780  -0.03781
   D39       -0.01673  -0.00040  -0.02070  -0.02345  -0.04418  -0.06092
   D40        3.13555  -0.00018  -0.00851  -0.00868  -0.01708   3.11847
   D41        3.14043  -0.00005  -0.00160  -0.00264  -0.00421   3.13622
   D42        0.00147   0.00002   0.00152   0.00101   0.00253   0.00400
   D43        0.00418   0.00005   0.00468   0.00380   0.00850   0.01268
   D44       -3.13478   0.00011   0.00780   0.00744   0.01524  -3.11954
   D45        0.02142   0.00043   0.02558   0.02681   0.05225   0.07367
   D46       -3.13455   0.00021   0.00860   0.00990   0.01832  -3.11623
   D47       -3.11309   0.00052   0.03380   0.03481   0.06848  -3.04460
   D48        0.01413   0.00029   0.01682   0.01790   0.03455   0.04868
   D49        0.02214   0.00068   0.02828   0.02898   0.05660   0.07875
   D50       -3.10839   0.00091   0.04095   0.04425   0.08504  -3.02334
   D51        0.02645   0.00070   0.03155   0.03223   0.06351   0.08996
   D52       -3.10425   0.00086   0.04453   0.04461   0.08940  -3.01485
   D53       -0.02821  -0.00075  -0.03356  -0.03428  -0.06748  -0.09569
   D54        3.09853  -0.00099  -0.05116  -0.05180  -0.10320   2.99533
   D55       -0.02409  -0.00071  -0.03022  -0.03001  -0.05961  -0.08370
   D56        3.10895  -0.00087  -0.03990  -0.04131  -0.08104   3.02791
   D57        0.00021  -0.00000   0.00012  -0.00003   0.00009   0.00030
   D58       -3.13866   0.00006   0.00336   0.00373   0.00715  -3.13151
   D59        0.00023  -0.00002  -0.00020  -0.00093  -0.00111  -0.00088
   D60        3.13814  -0.00011  -0.00456  -0.00606  -0.01068   3.12746
   D61        0.03440   0.00099   0.04188   0.04188   0.08449   0.11889
   D62       -0.03145  -0.00093  -0.03882  -0.03937  -0.07890  -0.11035
   D63       -0.00106   0.00000  -0.00077   0.00001  -0.00076  -0.00182
         Item               Value     Threshold  Converged?
 Maximum Force            0.001691     0.000450     NO 
 RMS     Force            0.000552     0.000300     NO 
 Maximum Displacement     0.142569     0.001800     NO 
 RMS     Displacement     0.025622     0.001200     NO 
 Predicted change in Energy=-4.737241D-04
 Lowest energy point so far.  Saving SCF results.
 GradGradGradGradGradGradGradGradGradGradGradGradGradGradGradGradGradGrad

 Leave Link  103 at Wed Aug 16 08:59:06 2023, MaxMem=  1310720000 cpu:               9.4 elap:               0.3
 (Enter /mnt/opt/groups/app-gaussian/g16-avx2/l202.exe)
                          Input orientation:                          
 ---------------------------------------------------------------------
 Center     Atomic      Atomic             Coordinates (Angstroms)
 Number     Number       Type             X           Y           Z
 ---------------------------------------------------------------------
      1          6           0        0.713692    1.264105    0.002108
      2          6           0       -0.736413   -1.248605    0.003411
      3          6           0        1.450821   -0.012702   -0.002746
      4          6           0       -0.712951    1.265033   -0.000630
      5          6           0       -1.450999   -0.012483   -0.005631
      6          6           0        0.737293   -1.247857    0.003354
      7          6           0       -1.490809    2.502862   -0.017211
      8          6           0        1.490947    2.503394    0.014671
      9          6           0        1.421474   -2.540110   -0.019821
     10          6           0        2.911697    0.042709   -0.010908
     11          6           0       -2.910881    0.038906    0.002874
     12          6           0       -1.417208   -2.540566    0.030392
     13          1           0       -2.564985    2.446448   -0.089727
     14          1           0        2.564628    2.450071    0.094965
     15          1           0        0.837697   -3.442745   -0.105264
     16          1           0        3.401104    1.001592    0.046407
     17          1           0       -3.404877    0.997000    0.000544
     18          1           0       -0.830683   -3.444902    0.053053
     19          5           0        2.829219   -2.525508    0.012116
     20          5           0        3.607753   -1.178641   -0.058630
     21          5           0        0.773230    3.714149   -0.036784
     22          5           0       -0.782132    3.717292    0.016474
     23          5           0       -3.601303   -1.187041    0.025531
     24          5           0       -2.824173   -2.529363    0.040998
 ---------------------------------------------------------------------
                    Distance matrix (angstroms):
                    1          2          3          4          5
     1  C    0.000000
     2  C    2.901124   0.000000
     3  C    1.474320   2.512266   0.000000
     4  C    1.426646   2.513751   2.512870   0.000000
     5  C    2.513091   1.427835   2.901821   1.475394   0.000000
     6  C    2.512074   1.473706   1.426452   2.901352   2.512937
     7  C    2.528778   3.826622   3.870589   1.462039   2.515686
     8  C    1.462914   4.363342   2.516476   2.528030   3.871058
     9  C    3.869559   2.514955   2.527635   4.362940   3.826251
    10  C    2.514598   3.869936   1.461950   3.825213   4.363048
    11  C    3.826049   2.527053   4.362011   2.516804   1.460812
    12  C    4.360856   1.460608   3.823190   3.870340   2.528566
    13  H    3.486559   4.123805   4.709743   2.198570   2.700810
    14  H    2.200250   4.958372   2.704693   3.486542   4.711639
    15  H    4.709708   2.702570   3.485918   4.957684   4.124894
    16  H    2.700566   4.710018   2.198821   4.122749   4.957212
    17  H    4.127222   3.487614   4.959568   2.705238   2.199258
    18  H    4.956051   2.198880   4.121695   4.711712   3.488515
    19  B    4.340129   3.787385   2.866076   5.187998   4.963454
    20  B    3.787649   4.345171   2.452528   4.964210   5.191695
    21  B    2.451075   5.187443   3.788101   2.864997   4.340040
    22  B    2.873294   4.966124   4.347332   2.453293   3.789339
    23  B    4.962646   2.865637   5.186890   3.788923   2.450381
    24  B    5.187331   2.449591   4.960954   4.342400   2.867485
                    6          7          8          9         10
     6  C    0.000000
     7  C    4.362655   0.000000
     8  C    3.826226   2.981927   0.000000
     9  C    1.462380   5.823483   5.044100   0.000000
    10  C    2.528596   5.043258   2.841505   2.981912   0.000000
    11  C    3.868454   2.843957   5.044793   5.041938   5.822596
    12  C    2.512709   5.044190   5.822298   2.839126   5.041274
    13  H    4.955966   1.078098   4.057676   6.384551   5.981490
    14  H    4.125799   4.057331   1.077998   5.120730   2.434554
    15  H    2.199866   6.385917   5.983117   1.078354   4.056942
    16  H    3.486798   5.117487   2.430044   4.057951   1.078081
    17  H    4.711366   2.435486   5.122355   5.983746   6.388264
    18  H    2.699634   5.984697   6.385426   2.428203   5.115949
    19  B    2.451248   6.629329   5.203924   1.408183   2.569645
    20  B    2.871963   6.288920   4.247778   2.575833   1.406580
    21  B    4.962299   2.567776   1.408437   6.287786   4.248903
    22  B    5.192449   1.406484   2.576905   6.634174   5.210343
    23  B    4.339079   4.251047   6.288914   5.202032   6.628182
    24  B    3.785197   5.206202   6.629449   4.246096   6.286371
                   11         12         13         14         15
    11  C    0.000000
    12  C    2.980854   0.000000
    13  H    2.434025   5.118802   0.000000
    14  H    5.983594   6.384798   5.132938   0.000000
    15  H    5.117170   2.432473   6.801550   6.143913   0.000000
    16  H    6.385125   5.980240   6.140062   1.673362   5.132854
    17  H    1.077953   4.057843   1.677637   6.144536   6.141821
    18  H    4.057913   1.078122   6.142979   6.802984   1.675876
    19  B    6.286895   4.246493   7.336767   4.983298   2.195737
    20  B    6.631651   5.207014   7.158556   3.778789   3.577925
    21  B    5.204005   6.627518   3.571211   2.196442   7.157512
    22  B    4.249975   6.290016   2.192006   3.579498   7.341988
    23  B    1.407175   2.569499   3.780143   7.159058   4.980967
    24  B    2.570015   1.407049   4.984271   7.337360   3.776897
                   16         17         18         19         20
    16  H    0.000000
    17  H    6.806137   0.000000
    18  H    6.138352   5.134172   0.000000
    19  B    3.573326   7.160457   3.773837   0.000000
    20  B    2.192522   7.342608   4.984789   1.557296   0.000000
    21  B    3.777646   4.984062   7.337072   6.569840   5.654590
    22  B    4.987522   3.778761   7.162451   7.212102   6.576236
    23  B    7.336501   2.192999   3.574217   6.568355   7.209552
    24  B    7.156936   3.574086   2.193709   5.653467   6.572978
                   21         22         23         24
    21  B    0.000000
    22  B    1.556276   0.000000
    23  B    6.569786   5.656880   0.000000
    24  B    7.206164   6.572004   1.551128   0.000000
 Symmetry turned off by external request.
 Stoichiometry    C12H6B6
 Framework group  C1[X(C12H6B6)]
 Deg. of freedom    66
 Full point group                 C1      NOp   1
 Rotational constants (GHZ):           0.5651157           0.5648591           0.2825281
 Leave Link  202 at Wed Aug 16 08:59:06 2023, MaxMem=  1310720000 cpu:               0.9 elap:               0.0
 (Enter /mnt/opt/groups/app-gaussian/g16-avx2/l301.exe)
 Standard basis: 6-31G(d,p) (6D, 7F)
 Ernie: Thresh=  0.10000D-02 Tol=  0.10000D-05 Strict=F.
   300 basis functions,   546 primitive gaussians,   300 cartesian basis functions
    54 alpha electrons       54 beta electrons
       nuclear repulsion energy       951.2216997279 Hartrees.
 IExCor=  402 DFT=T Ex+Corr=B3LYP ExCW=0 ScaHFX=  0.200000
 ScaDFX=  0.800000  0.720000  1.000000  0.810000 ScalE2=  1.000000  1.000000
 IRadAn=      5 IRanWt=     -1 IRanGd=            0 ICorTp=0 IEmpDi=131
 NAtoms=   24 NActive=   24 NUniq=   24 SFac= 1.00D+00 NAtFMM=   60 NAOKFM=F Big=F
 Integral buffers will be    131072 words long.
 Raffenetti 2 integral format.
 Two-electron integral symmetry is turned off.
 R6Disp:  Grimme-D3 Dispersion energy=       -0.0230697650 Hartrees.
 Nuclear repulsion after empirical dispersion term =      951.1986299629 Hartrees.
 Leave Link  301 at Wed Aug 16 08:59:06 2023, MaxMem=  1310720000 cpu:               3.6 elap:               0.1
 (Enter /mnt/opt/groups/app-gaussian/g16-avx2/l302.exe)
 NPDir=0 NMtPBC=     1 NCelOv=     1 NCel=       1 NClECP=     1 NCelD=      1
         NCelK=      1 NCelE2=     1 NClLst=     1 CellRange=     0.0.
 One-electron integrals computed using PRISM.
 NBasis=   300 RedAO= T EigKep=  2.31D-04  NBF=   300
 NBsUse=   300 1.00D-06 EigRej= -1.00D+00 NBFU=   300
 Precomputing XC quadrature grid using
 IXCGrd= 4 IRadAn=           5 IRanWt=          -1 IRanGd=           0 AccXCQ= 0.00D+00.
 Generated NRdTot=       0 NPtTot=           0 NUsed=           0 NTot=          32
 NSgBfM=   299   299   299   299   299 MxSgAt=    24 MxSgA2=    24.
 Leave Link  302 at Wed Aug 16 08:59:07 2023, MaxMem=  1310720000 cpu:              60.0 elap:               1.0
 (Enter /mnt/opt/groups/app-gaussian/g16-avx2/l303.exe)
 DipDrv:  MaxL=1.
 Leave Link  303 at Wed Aug 16 08:59:07 2023, MaxMem=  1310720000 cpu:               5.3 elap:               0.1
 (Enter /mnt/opt/groups/app-gaussian/g16-avx2/l401.exe)
 Initial guess from the checkpoint file:  "/tmp/Gau-235692.chk"
 B after Tr=     0.000027    0.000083    0.000012
         Rot=    0.999998    0.000794   -0.001644    0.000009 Ang=   0.21 deg.
 Guess basis will be translated and rotated to current coordinates.
 JPrj=2 DoOrth=T DoCkMO=T.
 Generating alternative initial guess.
 ExpMin= 1.27D-01 ExpMax= 3.05D+03 ExpMxC= 4.57D+02 IAcc=3 IRadAn=         5 AccDes= 0.00D+00
 Harris functional with IExCor=  402 and IRadAn=       5 diagonalized for initial guess.
 HarFok:  IExCor=  402 AccDes= 0.00D+00 IRadAn=         5 IDoV= 1 UseB2=F ITyADJ=14
 ICtDFT=  3500011 ScaDFX=  1.000000  1.000000  1.000000  1.000000
 FoFCou: FMM=F IPFlag=           0 FMFlag=      100000 FMFlg1=           0
         NFxFlg=           0 DoJE=T BraDBF=F KetDBF=T FulRan=T
         wScrn=  0.000000 ICntrl=       500 IOpCl=  0 I1Cent=   200000004 NGrid=           0
         NMat0=    1 NMatS0=      1 NMatT0=    0 NMatD0=    1 NMtDS0=    0 NMtDT0=    0
 Symmetry not used in FoFCou.
 Harris En= -609.724761614959    
 Leave Link  401 at Wed Aug 16 08:59:09 2023, MaxMem=  1310720000 cpu:             134.5 elap:               2.2
 (Enter /mnt/opt/groups/app-gaussian/g16-avx2/l502.exe)
 Two-electron integral symmetry not used.
 Closed shell SCF:
 Using DIIS extrapolation, IDIIS=    10.
 NGot=  1310720000 LenX=  1310517886 LenY=  1310427445
 Requested convergence on RMS density matrix=1.00D-08 within 100 cycles.
 Requested convergence on MAX density matrix=1.00D-06.
 Requested convergence on             energy=1.00D-06.
 Level shift goal  0.100 maximum shift  0.100.
 No special actions if energy rises.
 Dynamic level shift is on during FON iterations.

 Cycle   1  Pass 1  IDiag  1:
 FoFJK:  IHMeth= 1 ICntrl=       0 DoSepK=F KAlg= 0 I1Cent=           0 FoldK=F
 IRaf= 860000000 NMat=       1 IRICut=       1 DoRegI=T DoRafI=F ISym2E= 0 IDoP0=0 IntGTp=1.
 FoFCou: FMM=F IPFlag=           0 FMFlag=      100000 FMFlg1=           0
         NFxFlg=           0 DoJE=F BraDBF=F KetDBF=F FulRan=T
         wScrn=  0.000000 ICntrl=         0 IOpCl=  0 I1Cent=           0 NGrid=           0
         NMat0=    1 NMatS0=      1 NMatT0=    0 NMatD0=    1 NMtDS0=    0 NMtDT0=    0
 Symmetry not used in FoFCou.
 E= -609.533215707812    
 DIIS: error= 1.82D-03 at cycle   1 NSaved=   1.
 NSaved= 1 IEnMin= 1 EnMin= -609.533215707812     IErMin= 1 ErrMin= 1.82D-03
 ErrMax= 1.82D-03  0.00D+00 EMaxC= 1.00D+00 BMatC= 1.35D-03 BMatP= 1.35D-03
 IDIUse=1 WtCom= 1.00D+00 WtEn= 0.00D+00
 Coeff-Com:  0.100D+01
 Coeff:      0.100D+01
 Gap=     1.677 Goal=     0.100 Shift=    0.000
 GapD=    1.677 DampG=2.000 DampE=1.000 DampFc=2.0000 IDamp=-1.
 RMSDP=4.51D-04 MaxDP=1.14D-02              OVMax= 3.88D-02

 Cycle   2  Pass 1  IDiag  1:
 E= -609.537033236407     Delta-E=       -0.003817528595 Rises=F Damp=F
 DIIS: error= 4.79D-04 at cycle   2 NSaved=   2.
 NSaved= 2 IEnMin= 2 EnMin= -609.537033236407     IErMin= 2 ErrMin= 4.79D-04
 ErrMax= 4.79D-04  0.00D+00 EMaxC= 1.00D+00 BMatC= 8.21D-05 BMatP= 1.35D-03
 IDIUse=1 WtCom= 1.00D+00 WtEn= 0.00D+00
 Coeff-Com:  0.420D-02 0.996D+00
 Coeff:      0.420D-02 0.996D+00
 Gap=     0.052 Goal=     0.100 Shift=    0.048
 RMSDP=1.00D-04 MaxDP=2.01D-03 DE=-3.82D-03 OVMax= 1.19D-02

 Cycle   3  Pass 1  IDiag  1:
 E= -609.537241331962     Delta-E=       -0.000208095555 Rises=F Damp=F
 DIIS: error= 5.93D-04 at cycle   3 NSaved=   3.
 NSaved= 3 IEnMin= 3 EnMin= -609.537241331962     IErMin= 2 ErrMin= 4.79D-04
 ErrMax= 5.93D-04  0.00D+00 EMaxC= 1.00D+00 BMatC= 8.61D-05 BMatP= 8.21D-05
 IDIUse=1 WtCom= 1.00D+00 WtEn= 0.00D+00
 Coeff-Com: -0.380D-01 0.530D+00 0.508D+00
 Coeff:     -0.380D-01 0.530D+00 0.508D+00
 Gap=     0.051 Goal=     0.100 Shift=    0.049
 RMSDP=6.09D-05 MaxDP=1.18D-03 DE=-2.08D-04 OVMax= 9.14D-03

 Cycle   4  Pass 1  IDiag  1:
 E= -609.537403541004     Delta-E=       -0.000162209042 Rises=F Damp=F
 DIIS: error= 3.55D-04 at cycle   4 NSaved=   4.
 NSaved= 4 IEnMin= 4 EnMin= -609.537403541004     IErMin= 4 ErrMin= 3.55D-04
 ErrMax= 3.55D-04  0.00D+00 EMaxC= 1.00D+00 BMatC= 1.97D-05 BMatP= 8.21D-05
 IDIUse=1 WtCom= 1.00D+00 WtEn= 0.00D+00
 Coeff-Com: -0.240D-01 0.131D+00 0.318D+00 0.575D+00
 Coeff:     -0.240D-01 0.131D+00 0.318D+00 0.575D+00
 Gap=     0.052 Goal=     0.100 Shift=    0.048
 RMSDP=3.32D-05 MaxDP=8.44D-04 DE=-1.62D-04 OVMax= 6.63D-03

 Cycle   5  Pass 1  IDiag  1:
 E= -609.537471839687     Delta-E=       -0.000068298683 Rises=F Damp=F
 DIIS: error= 2.22D-04 at cycle   5 NSaved=   5.
 NSaved= 5 IEnMin= 5 EnMin= -609.537471839687     IErMin= 5 ErrMin= 2.22D-04
 ErrMax= 2.22D-04  0.00D+00 EMaxC= 1.00D+00 BMatC= 2.23D-06 BMatP= 1.97D-05
 IDIUse=1 WtCom= 1.00D+00 WtEn= 0.00D+00
 Coeff-Com:  0.185D-02-0.105D+00-0.166D-01-0.799D-01 0.120D+01
 Coeff:      0.185D-02-0.105D+00-0.166D-01-0.799D-01 0.120D+01
 Gap=     0.052 Goal=     0.100 Shift=    0.048
 RMSDP=3.40D-05 MaxDP=9.62D-04 DE=-6.83D-05 OVMax= 7.44D-03

 Cycle   6  Pass 1  IDiag  1:
 E= -609.537510474405     Delta-E=       -0.000038634718 Rises=F Damp=F
 DIIS: error= 1.60D-04 at cycle   6 NSaved=   6.
 NSaved= 6 IEnMin= 6 EnMin= -609.537510474405     IErMin= 6 ErrMin= 1.60D-04
 ErrMax= 1.60D-04  0.00D+00 EMaxC= 1.00D+00 BMatC= 1.51D-06 BMatP= 2.23D-06
 IDIUse=1 WtCom= 1.00D+00 WtEn= 0.00D+00
 Coeff-Com:  0.110D-01-0.132D+00-0.142D+00-0.304D+00 0.784D+00 0.782D+00
 Coeff:      0.110D-01-0.132D+00-0.142D+00-0.304D+00 0.784D+00 0.782D+00
 Gap=     0.052 Goal=     0.100 Shift=    0.048
 RMSDP=2.69D-05 MaxDP=7.23D-04 DE=-3.86D-05 OVMax= 6.29D-03

 Cycle   7  Pass 1  IDiag  1:
 E= -609.537530523968     Delta-E=       -0.000020049563 Rises=F Damp=F
 DIIS: error= 1.12D-04 at cycle   7 NSaved=   7.
 NSaved= 7 IEnMin= 7 EnMin= -609.537530523968     IErMin= 7 ErrMin= 1.12D-04
 ErrMax= 1.12D-04  0.00D+00 EMaxC= 1.00D+00 BMatC= 2.16D-07 BMatP= 1.51D-06
 IDIUse=1 WtCom= 1.00D+00 WtEn= 0.00D+00
 Coeff-Com:  0.211D-02-0.178D-02-0.451D-01-0.576D-01-0.166D+00 0.110D+00
 Coeff-Com:  0.116D+01
 Coeff:      0.211D-02-0.178D-02-0.451D-01-0.576D-01-0.166D+00 0.110D+00
 Coeff:      0.116D+01
 Gap=     0.052 Goal=     0.100 Shift=    0.048
 RMSDP=1.66D-05 MaxDP=4.02D-04 DE=-2.00D-05 OVMax= 4.36D-03

 Cycle   8  Pass 1  IDiag  1:
 E= -609.537537590599     Delta-E=       -0.000007066631 Rises=F Damp=F
 DIIS: error= 7.47D-05 at cycle   8 NSaved=   8.
 NSaved= 8 IEnMin= 8 EnMin= -609.537537590599     IErMin= 8 ErrMin= 7.47D-05
 ErrMax= 7.47D-05  0.00D+00 EMaxC= 1.00D+00 BMatC= 9.05D-08 BMatP= 2.16D-07
 IDIUse=1 WtCom= 1.00D+00 WtEn= 0.00D+00
 Coeff-Com: -0.106D-02 0.253D-01 0.287D-02 0.242D-01-0.254D+00-0.119D+00
 Coeff-Com:  0.443D+00 0.879D+00
 Coeff:     -0.106D-02 0.253D-01 0.287D-02 0.242D-01-0.254D+00-0.119D+00
 Coeff:      0.443D+00 0.879D+00
 Gap=     0.052 Goal=     0.100 Shift=    0.048
 RMSDP=9.72D-06 MaxDP=1.98D-04 DE=-7.07D-06 OVMax= 2.76D-03

 Cycle   9  Pass 1  IDiag  1:
 E= -609.537540117789     Delta-E=       -0.000002527190 Rises=F Damp=F
 DIIS: error= 5.03D-05 at cycle   9 NSaved=   9.
 NSaved= 9 IEnMin= 9 EnMin= -609.537540117789     IErMin= 9 ErrMin= 5.03D-05
 ErrMax= 5.03D-05  0.00D+00 EMaxC= 1.00D+00 BMatC= 5.53D-08 BMatP= 9.05D-08
 IDIUse=1 WtCom= 1.00D+00 WtEn= 0.00D+00
 Coeff-Com: -0.172D-02 0.177D-01 0.255D-01 0.367D-01-0.926D-01-0.164D+00
 Coeff-Com: -0.383D+00 0.661D+00 0.900D+00
 Coeff:     -0.172D-02 0.177D-01 0.255D-01 0.367D-01-0.926D-01-0.164D+00
 Coeff:     -0.383D+00 0.661D+00 0.900D+00
 Gap=     0.052 Goal=     0.100 Shift=    0.048
 RMSDP=7.14D-06 MaxDP=1.32D-04 DE=-2.53D-06 OVMax= 2.10D-03

 Cycle  10  Pass 1  IDiag  1:
 E= -609.537541290830     Delta-E=       -0.000001173041 Rises=F Damp=F
 DIIS: error= 3.23D-05 at cycle  10 NSaved=  10.
 NSaved=10 IEnMin=10 EnMin= -609.537541290830     IErMin=10 ErrMin= 3.23D-05
 ErrMax= 3.23D-05  0.00D+00 EMaxC= 1.00D+00 BMatC= 1.81D-08 BMatP= 5.53D-08
 IDIUse=1 WtCom= 1.00D+00 WtEn= 0.00D+00
 Coeff-Com: -0.824D-03 0.409D-02 0.163D-01 0.205D-01 0.120D-01-0.685D-01
 Coeff-Com: -0.407D+00 0.128D+00 0.530D+00 0.766D+00
 Coeff:     -0.824D-03 0.409D-02 0.163D-01 0.205D-01 0.120D-01-0.685D-01
 Coeff:     -0.407D+00 0.128D+00 0.530D+00 0.766D+00
 Gap=     0.052 Goal=     0.100 Shift=    0.048
 RMSDP=4.22D-06 MaxDP=7.25D-05 DE=-1.17D-06 OVMax= 1.32D-03

 Cycle  11  Pass 1  IDiag  1:
 E= -609.537541729767     Delta-E=       -0.000000438936 Rises=F Damp=F
 DIIS: error= 2.05D-05 at cycle  11 NSaved=  11.
 NSaved=11 IEnMin=11 EnMin= -609.537541729767     IErMin=11 ErrMin= 2.05D-05
 ErrMax= 2.05D-05  0.00D+00 EMaxC= 1.00D+00 BMatC= 6.85D-09 BMatP= 1.81D-08
 IDIUse=1 WtCom= 1.00D+00 WtEn= 0.00D+00
 Coeff-Com:  0.315D-03-0.717D-02-0.118D-02-0.789D-03 0.632D-01 0.401D-01
 Coeff-Com: -0.145D+00-0.312D+00-0.459D-01 0.391D+00 0.102D+01
 Coeff:      0.315D-03-0.717D-02-0.118D-02-0.789D-03 0.632D-01 0.401D-01
 Coeff:     -0.145D+00-0.312D+00-0.459D-01 0.391D+00 0.102D+01
 Gap=     0.052 Goal=     0.100 Shift=    0.048
 RMSDP=3.02D-06 MaxDP=5.64D-05 DE=-4.39D-07 OVMax= 9.71D-04

 Cycle  12  Pass 1  IDiag  1:
 E= -609.537541932932     Delta-E=       -0.000000203165 Rises=F Damp=F
 DIIS: error= 1.27D-05 at cycle  12 NSaved=  12.
 NSaved=12 IEnMin=12 EnMin= -609.537541932932     IErMin=12 ErrMin= 1.27D-05
 ErrMax= 1.27D-05  0.00D+00 EMaxC= 1.00D+00 BMatC= 3.15D-09 BMatP= 6.85D-09
 IDIUse=1 WtCom= 1.00D+00 WtEn= 0.00D+00
 Coeff-Com:  0.440D-03-0.574D-02-0.596D-02-0.317D-02 0.351D-01 0.467D-01
 Coeff-Com:  0.211D-01-0.241D+00-0.198D+00-0.744D-01 0.545D+00 0.880D+00
 Coeff:      0.440D-03-0.574D-02-0.596D-02-0.317D-02 0.351D-01 0.467D-01
 Coeff:      0.211D-01-0.241D+00-0.198D+00-0.744D-01 0.545D+00 0.880D+00
 Gap=     0.052 Goal=     0.100 Shift=    0.048
 RMSDP=1.96D-06 MaxDP=4.30D-05 DE=-2.03D-07 OVMax= 6.41D-04

 Cycle  13  Pass 1  IDiag  1:
 E= -609.537542019122     Delta-E=       -0.000000086190 Rises=F Damp=F
 DIIS: error= 7.56D-06 at cycle  13 NSaved=  13.
 NSaved=13 IEnMin=13 EnMin= -609.537542019122     IErMin=13 ErrMin= 7.56D-06
 ErrMax= 7.56D-06  0.00D+00 EMaxC= 1.00D+00 BMatC= 1.12D-09 BMatP= 3.15D-09
 IDIUse=1 WtCom= 1.00D+00 WtEn= 0.00D+00
 Coeff-Com:  0.675D-04 0.494D-03-0.271D-02 0.154D-02-0.112D-01 0.596D-02
 Coeff-Com:  0.743D-01 0.843D-02-0.982D-01-0.292D+00-0.175D+00 0.251D+00
 Coeff-Com:  0.124D+01
 Coeff:      0.675D-04 0.494D-03-0.271D-02 0.154D-02-0.112D-01 0.596D-02
 Coeff:      0.743D-01 0.843D-02-0.982D-01-0.292D+00-0.175D+00 0.251D+00
 Coeff:      0.124D+01
 Gap=     0.052 Goal=     0.100 Shift=    0.048
 RMSDP=1.44D-06 MaxDP=3.70D-05 DE=-8.62D-08 OVMax= 4.68D-04

 Cycle  14  Pass 1  IDiag  1:
 E= -609.537542059486     Delta-E=       -0.000000040363 Rises=F Damp=F
 DIIS: error= 4.42D-06 at cycle  14 NSaved=  14.
 NSaved=14 IEnMin=14 EnMin= -609.537542059486     IErMin=14 ErrMin= 4.42D-06
 ErrMax= 4.42D-06  0.00D+00 EMaxC= 1.00D+00 BMatC= 5.01D-10 BMatP= 1.12D-09
 IDIUse=1 WtCom= 1.00D+00 WtEn= 0.00D+00
 Coeff-Com: -0.894D-04 0.192D-02 0.602D-04 0.270D-02-0.158D-01-0.908D-02
 Coeff-Com:  0.338D-01 0.708D-01-0.594D-02-0.156D+00-0.239D+00-0.226D+00
 Coeff-Com:  0.545D+00 0.997D+00
 Coeff:     -0.894D-04 0.192D-02 0.602D-04 0.270D-02-0.158D-01-0.908D-02
 Coeff:      0.338D-01 0.708D-01-0.594D-02-0.156D+00-0.239D+00-0.226D+00
 Coeff:      0.545D+00 0.997D+00
 Gap=     0.052 Goal=     0.100 Shift=    0.048
 RMSDP=9.15D-07 MaxDP=2.45D-05 DE=-4.04D-08 OVMax= 2.97D-04

 Cycle  15  Pass 1  IDiag  1:
 E= -609.537542075307     Delta-E=       -0.000000015822 Rises=F Damp=F
 DIIS: error= 2.53D-06 at cycle  15 NSaved=  15.
 NSaved=15 IEnMin=15 EnMin= -609.537542075307     IErMin=15 ErrMin= 2.53D-06
 ErrMax= 2.53D-06  0.00D+00 EMaxC= 1.00D+00 BMatC= 2.10D-10 BMatP= 5.01D-10
 IDIUse=1 WtCom= 1.00D+00 WtEn= 0.00D+00
 Coeff-Com: -0.883D-04 0.125D-02 0.875D-03 0.151D-02-0.786D-02-0.821D-02
 Coeff-Com: -0.125D-02 0.519D-01 0.290D-01-0.212D-01-0.114D+00-0.321D+00
 Coeff-Com: -0.537D-01 0.584D+00 0.859D+00
 Coeff:     -0.883D-04 0.125D-02 0.875D-03 0.151D-02-0.786D-02-0.821D-02
 Coeff:     -0.125D-02 0.519D-01 0.290D-01-0.212D-01-0.114D+00-0.321D+00
 Coeff:     -0.537D-01 0.584D+00 0.859D+00
 Gap=     0.052 Goal=     0.100 Shift=    0.048
 RMSDP=5.89D-07 MaxDP=1.62D-05 DE=-1.58D-08 OVMax= 1.89D-04

 Cycle  16  Pass 1  IDiag  1:
 E= -609.537542081280     Delta-E=       -0.000000005972 Rises=F Damp=F
 DIIS: error= 1.49D-06 at cycle  16 NSaved=  16.
 NSaved=16 IEnMin=16 EnMin= -609.537542081280     IErMin=16 ErrMin= 1.49D-06
 ErrMax= 1.49D-06  0.00D+00 EMaxC= 1.00D+00 BMatC= 9.78D-11 BMatP= 2.10D-10
 IDIUse=1 WtCom= 1.00D+00 WtEn= 0.00D+00
 Coeff-Com: -0.172D-04 0.202D-04 0.363D-03-0.875D-04 0.121D-02-0.769D-03
 Coeff-Com: -0.132D-01 0.435D-02 0.180D-01 0.432D-01 0.314D-01-0.154D+00
 Coeff-Com: -0.262D+00-0.130D+00 0.607D+00 0.856D+00
 Coeff:     -0.172D-04 0.202D-04 0.363D-03-0.875D-04 0.121D-02-0.769D-03
 Coeff:     -0.132D-01 0.435D-02 0.180D-01 0.432D-01 0.314D-01-0.154D+00
 Coeff:     -0.262D+00-0.130D+00 0.607D+00 0.856D+00
 Gap=     0.052 Goal=     0.100 Shift=    0.048
 RMSDP=3.67D-07 MaxDP=1.02D-05 DE=-5.97D-09 OVMax= 1.17D-04

 Cycle  17  Pass 1  IDiag  1:
 E= -609.537542083389     Delta-E=       -0.000000002109 Rises=F Damp=F
 DIIS: error= 8.21D-07 at cycle  17 NSaved=  17.
 NSaved=17 IEnMin=17 EnMin= -609.537542083389     IErMin=17 ErrMin= 8.21D-07
 ErrMax= 8.21D-07  0.00D+00 EMaxC= 1.00D+00 BMatC= 3.37D-11 BMatP= 9.78D-11
 IDIUse=1 WtCom= 1.00D+00 WtEn= 0.00D+00
 Coeff-Com:  0.238D-04-0.442D-03-0.196D-03-0.547D-03 0.363D-02 0.275D-02
 Coeff-Com: -0.702D-02-0.161D-01-0.859D-03 0.292D-01 0.647D-01 0.695D-02
 Coeff-Com: -0.137D+00-0.376D+00 0.114D+00 0.478D+00 0.838D+00
 Coeff:      0.238D-04-0.442D-03-0.196D-03-0.547D-03 0.363D-02 0.275D-02
 Coeff:     -0.702D-02-0.161D-01-0.859D-03 0.292D-01 0.647D-01 0.695D-02
 Coeff:     -0.137D+00-0.376D+00 0.114D+00 0.478D+00 0.838D+00
 Gap=     0.052 Goal=     0.100 Shift=    0.048
 RMSDP=2.08D-07 MaxDP=5.74D-06 DE=-2.11D-09 OVMax= 6.66D-05

 Cycle  18  Pass 1  IDiag  1:
 E= -609.537542084030     Delta-E=       -0.000000000641 Rises=F Damp=F
 DIIS: error= 4.43D-07 at cycle  18 NSaved=  18.
 NSaved=18 IEnMin=18 EnMin= -609.537542084030     IErMin=18 ErrMin= 4.43D-07
 ErrMax= 4.43D-07  0.00D+00 EMaxC= 1.00D+00 BMatC= 8.62D-12 BMatP= 3.37D-11
 IDIUse=1 WtCom= 1.00D+00 WtEn= 0.00D+00
 Coeff-Com:  0.179D-04-0.212D-03-0.256D-03-0.157D-03 0.131D-02 0.137D-02
 Coeff-Com:  0.128D-02-0.807D-02-0.631D-02-0.602D-02 0.173D-01 0.488D-01
 Coeff-Com:  0.560D-01-0.156D+00-0.166D+00-0.142D+00 0.176D+00 0.118D+01
 Coeff:      0.179D-04-0.212D-03-0.256D-03-0.157D-03 0.131D-02 0.137D-02
 Coeff:      0.128D-02-0.807D-02-0.631D-02-0.602D-02 0.173D-01 0.488D-01
 Coeff:      0.560D-01-0.156D+00-0.166D+00-0.142D+00 0.176D+00 0.118D+01
 Gap=     0.052 Goal=     0.100 Shift=    0.048
 RMSDP=1.09D-07 MaxDP=2.94D-06 DE=-6.41D-10 OVMax= 3.50D-05

 Cycle  19  Pass 1  IDiag  1:
 E= -609.537542084204     Delta-E=       -0.000000000174 Rises=F Damp=F
 DIIS: error= 2.33D-07 at cycle  19 NSaved=  19.
 NSaved=19 IEnMin=19 EnMin= -609.537542084204     IErMin=19 ErrMin= 2.33D-07
 ErrMax= 2.33D-07  0.00D+00 EMaxC= 1.00D+00 BMatC= 3.52D-12 BMatP= 8.62D-12
 IDIUse=1 WtCom= 1.00D+00 WtEn= 0.00D+00
 Coeff-Com:  0.710D-05-0.469D-04-0.137D-03 0.382D-04 0.252D-04 0.333D-03
 Coeff-Com:  0.266D-02-0.127D-02-0.427D-02-0.125D-01-0.525D-02 0.300D-01
 Coeff-Com:  0.774D-01-0.929D-02-0.150D+00-0.248D+00-0.152D+00 0.723D+00
 Coeff-Com:  0.749D+00
 Coeff:      0.710D-05-0.469D-04-0.137D-03 0.382D-04 0.252D-04 0.333D-03
 Coeff:      0.266D-02-0.127D-02-0.427D-02-0.125D-01-0.525D-02 0.300D-01
 Coeff:      0.774D-01-0.929D-02-0.150D+00-0.248D+00-0.152D+00 0.723D+00
 Coeff:      0.749D+00
 Gap=     0.052 Goal=     0.100 Shift=    0.048
 RMSDP=5.58D-08 MaxDP=1.49D-06 DE=-1.74D-10 OVMax= 1.81D-05

 Cycle  20  Pass 1  IDiag  1:
 E= -609.537542084241     Delta-E=       -0.000000000037 Rises=F Damp=F
 DIIS: error= 1.13D-07 at cycle  20 NSaved=  20.
 NSaved=20 IEnMin=20 EnMin= -609.537542084241     IErMin=20 ErrMin= 1.13D-07
 ErrMax= 1.13D-07  0.00D+00 EMaxC= 1.00D+00 BMatC= 7.10D-13 BMatP= 3.52D-12
 IDIUse=1 WtCom= 1.00D+00 WtEn= 0.00D+00
 Coeff-Com: -0.109D-05 0.354D-04 0.878D-05 0.977D-04-0.430D-03-0.251D-03
 Coeff-Com:  0.898D-03 0.230D-02-0.213D-03-0.644D-02-0.958D-02-0.563D-03
 Coeff-Com:  0.337D-01 0.539D-01-0.376D-01-0.114D+00-0.180D+00-0.869D-02
 Coeff-Com:  0.251D+00 0.102D+01
 Coeff:     -0.109D-05 0.354D-04 0.878D-05 0.977D-04-0.430D-03-0.251D-03
 Coeff:      0.898D-03 0.230D-02-0.213D-03-0.644D-02-0.958D-02-0.563D-03
 Coeff:      0.337D-01 0.539D-01-0.376D-01-0.114D+00-0.180D+00-0.869D-02
 Coeff:      0.251D+00 0.102D+01
 Gap=     0.052 Goal=     0.100 Shift=    0.048
 RMSDP=2.52D-08 MaxDP=6.40D-07 DE=-3.71D-11 OVMax= 8.15D-06

 Cycle  21  Pass 1  IDiag  1:
 E= -609.537542084254     Delta-E=       -0.000000000013 Rises=F Damp=F
 DIIS: error= 5.27D-08 at cycle  21 NSaved=  20.
 NSaved=20 IEnMin=20 EnMin= -609.537542084254     IErMin=20 ErrMin= 5.27D-08
 ErrMax= 5.27D-08  0.00D+00 EMaxC= 1.00D+00 BMatC= 1.76D-13 BMatP= 7.10D-13
 IDIUse=1 WtCom= 1.00D+00 WtEn= 0.00D+00
 Coeff-Com:  0.979D-05 0.131D-04 0.327D-04-0.145D-03-0.715D-04 0.121D-04
 Coeff-Com:  0.919D-03 0.263D-03-0.131D-02-0.285D-02-0.371D-02 0.506D-02
 Coeff-Com:  0.221D-01 0.639D-02-0.137D-01-0.546D-01-0.149D+00-0.686D-01
 Coeff-Com:  0.361D+00 0.899D+00
 Coeff:      0.979D-05 0.131D-04 0.327D-04-0.145D-03-0.715D-04 0.121D-04
 Coeff:      0.919D-03 0.263D-03-0.131D-02-0.285D-02-0.371D-02 0.506D-02
 Coeff:      0.221D-01 0.639D-02-0.137D-01-0.546D-01-0.149D+00-0.686D-01
 Coeff:      0.361D+00 0.899D+00
 Gap=     0.052 Goal=     0.100 Shift=    0.048
 RMSDP=1.09D-08 MaxDP=2.52D-07 DE=-1.32D-11 OVMax= 3.50D-06

 Cycle  22  Pass 1  IDiag  1:
 E= -609.537542084260     Delta-E=       -0.000000000006 Rises=F Damp=F
 DIIS: error= 2.53D-08 at cycle  22 NSaved=  20.
 NSaved=20 IEnMin=20 EnMin= -609.537542084260     IErMin=20 ErrMin= 2.53D-08
 ErrMax= 2.53D-08  0.00D+00 EMaxC= 1.00D+00 BMatC= 4.09D-14 BMatP= 1.76D-13
 IDIUse=1 WtCom= 1.00D+00 WtEn= 0.00D+00
 Coeff-Com:  0.602D-05 0.635D-05-0.240D-05 0.128D-04-0.163D-03-0.278D-04
 Coeff-Com:  0.151D-03 0.633D-03 0.563D-03-0.214D-02-0.457D-02-0.670D-03
 Coeff-Com:  0.135D-01 0.182D-01 0.129D-01-0.835D-01-0.113D+00-0.800D-01
 Coeff-Com:  0.352D+00 0.886D+00
 Coeff:      0.602D-05 0.635D-05-0.240D-05 0.128D-04-0.163D-03-0.278D-04
 Coeff:      0.151D-03 0.633D-03 0.563D-03-0.214D-02-0.457D-02-0.670D-03
 Coeff:      0.135D-01 0.182D-01 0.129D-01-0.835D-01-0.113D+00-0.800D-01
 Coeff:      0.352D+00 0.886D+00
 Gap=     0.052 Goal=     0.100 Shift=    0.048
 RMSDP=4.87D-09 MaxDP=1.00D-07 DE=-5.68D-12 OVMax= 1.54D-06

 SCF Done:  E(RB3LYP) =  -609.537542084     A.U. after   22 cycles
            NFock= 22  Conv=0.49D-08     -V/T= 2.0094
 KE= 6.038624621972D+02 PE=-3.314112504928D+03 EE= 1.149513870683D+03
 Leave Link  502 at Wed Aug 16 09:00:04 2023, MaxMem=  1310720000 cpu:            3519.3 elap:              55.2
 (Enter /mnt/opt/groups/app-gaussian/g16-avx2/l701.exe)
 ... and contract with generalized density number  0.
 Compute integral first derivatives.
 R6Disp: Adding Grimme-D3 dispersion energy 1st derivatives to the gradient.
 Leave Link  701 at Wed Aug 16 09:00:05 2023, MaxMem=  1310720000 cpu:              45.2 elap:               0.8
 (Enter /mnt/opt/groups/app-gaussian/g16-avx2/l702.exe)
 L702 exits ... SP integral derivatives will be done elsewhere.
 Leave Link  702 at Wed Aug 16 09:00:05 2023, MaxMem=  1310720000 cpu:               1.4 elap:               0.1
 (Enter /mnt/opt/groups/app-gaussian/g16-avx2/l703.exe)
 Integral derivatives from FoFJK, PRISM(SPDF).
 Compute integral first derivatives, UseDBF=F ICtDFT=           0.
 Calling FoFJK, ICntrl=      2127 FMM=F ISym2X=0 I1Cent= 0 IOpClX= 0 NMat=1 NMatS=1 NMatT=0.
 FoFJK:  IHMeth= 1 ICntrl=    2127 DoSepK=F KAlg= 0 I1Cent=           0 FoldK=F
 IRaf=         0 NMat=       1 IRICut=       1 DoRegI=T DoRafI=F ISym2E= 0 IDoP0=0 IntGTp=1.
 FoFCou: FMM=F IPFlag=           0 FMFlag=      100000 FMFlg1=         800
         NFxFlg=           0 DoJE=F BraDBF=F KetDBF=F FulRan=T
         wScrn=  0.000000 ICntrl=      2127 IOpCl=  0 I1Cent=           0 NGrid=           0
         NMat0=    1 NMatS0=      1 NMatT0=    0 NMatD0=    1 NMtDS0=    0 NMtDT0=    0
 Symmetry not used in FoFCou.
 Leave Link  703 at Wed Aug 16 09:00:12 2023, MaxMem=  1310720000 cpu:             429.1 elap:               6.8
 (Enter /mnt/opt/groups/app-gaussian/g16-avx2/l716.exe)
 Dipole        =-9.33101226D-02-4.10346067D-02-5.41417881D-04
 -------------------------------------------------------------------
 Center     Atomic                   Forces (Hartrees/Bohr)
 Number     Number              X              Y              Z
 -------------------------------------------------------------------
      1        6           0.007066029    0.000478317   -0.002371747
      2        6           0.003274838   -0.006027159    0.000122457
      3        6           0.002979664    0.006275250   -0.002741821
      4        6          -0.007296113   -0.000675808    0.002579381
      5        6          -0.003471555    0.006027203    0.000109334
      6        6          -0.002882453   -0.006199634    0.002390607
      7        6           0.000573946   -0.008541116   -0.000626921
      8        6          -0.002422834   -0.007899688    0.000597499
      9        6          -0.005670290    0.005368638   -0.000669233
     10        6          -0.007762451    0.003512282    0.000740113
     11        6           0.007115083    0.003411584   -0.000117072
     12        6           0.006110361    0.004313166   -0.000084615
     13        1          -0.002187600   -0.000434142   -0.003242108
     14        1           0.002014208   -0.000145598    0.002967121
     15        1          -0.001065131   -0.001427251   -0.003388359
     16        1           0.000813401    0.002017422    0.002805544
     17        1          -0.000802824    0.002342744    0.000176545
     18        1           0.001447385   -0.001651655    0.000677458
     19        5           0.010188702    0.003776645    0.007328339
     20        5           0.001352987   -0.012055847   -0.007358072
     21        5          -0.007533559    0.006652111   -0.007245424
     22        5           0.009075123    0.007149920    0.007157728
     23        5          -0.003235998   -0.006852230    0.000401950
     24        5          -0.007680920    0.000584845   -0.000208704
 -------------------------------------------------------------------
 Cartesian Forces:  Max     0.012055847 RMS     0.004729122
 Leave Link  716 at Wed Aug 16 09:00:12 2023, MaxMem=  1310720000 cpu:               1.6 elap:               0.1
 (Enter /mnt/opt/groups/app-gaussian/g16-avx2/l103.exe)

 GradGradGradGradGradGradGradGradGradGradGradGradGradGradGradGradGradGrad
 Berny optimization.
 Using GEDIIS/GDIIS optimizer.
 FormGI is forming the generalized inverse of G from B-inverse, IUseBI=4.
 Internal  Forces:  Max     0.008489211 RMS     0.002172209
 Search for a local minimum.
 Step number   6 out of a maximum of  142
 All quantities printed in internal units (Hartrees-Bohrs-Radians)
 RMS Force = .21722D-02 SwitMx=.10000D-02 MixMth= 1
 Mixed Optimization -- RFO/linear search
 Update second derivatives using D2CorX and points    3    4    5    6
 DE= -9.65D-04 DEPred=-4.74D-04 R= 2.04D+00
 TightC=F SS=  1.41D+00  RLast= 3.23D-01 DXNew= 1.4270D+00 9.6978D-01
 Trust test= 2.04D+00 RLast= 3.23D-01 DXMaxT set to 9.70D-01
 ITU=  1  1  1  1  1  0
 Use linear search instead of GDIIS.
     Eigenvalues ---    0.00007   0.01435   0.01455   0.01587   0.01679
     Eigenvalues ---    0.01690   0.01694   0.01701   0.01801   0.01845
     Eigenvalues ---    0.02106   0.02160   0.02171   0.02196   0.02226
     Eigenvalues ---    0.02235   0.02247   0.02260   0.02441   0.02884
     Eigenvalues ---    0.02893   0.15988   0.15990   0.15995   0.15995
     Eigenvalues ---    0.16067   0.16151   0.22752   0.22971   0.23741
     Eigenvalues ---    0.23807   0.23913   0.24751   0.24946   0.24985
     Eigenvalues ---    0.24995   0.24999   0.25309   0.28057   0.34480
     Eigenvalues ---    0.35523   0.35640   0.35641   0.35641   0.35641
     Eigenvalues ---    0.35922   0.37446   0.38123   0.38906   0.39120
     Eigenvalues ---    0.39481   0.40988   0.41108   0.41775   0.43003
     Eigenvalues ---    0.43132   0.43415   0.43616   0.44991   0.45831
     Eigenvalues ---    0.47209   0.47223   0.48047   0.48125   0.50545
     Eigenvalues ---   10.19887
 RFO step:  Lambda=-3.75066722D-04 EMin= 7.45645725D-05
 Quartic linear search produced a step of  0.83341.
 Iteration  1 RMS(Cart)=  0.06438128 RMS(Int)=  0.00673623
 Iteration  2 RMS(Cart)=  0.00552505 RMS(Int)=  0.00152467
 Iteration  3 RMS(Cart)=  0.00004554 RMS(Int)=  0.00152396
 Iteration  4 RMS(Cart)=  0.00000004 RMS(Int)=  0.00152396
 ITry= 1 IFail=0 DXMaxC= 3.64D-01 DCOld= 1.00D+10 DXMaxT= 9.70D-01 DXLimC= 3.00D+00 Rises=F
 Variable       Old X    -DE/DX   Delta X   Delta X   Delta X     New X
                                 (Linear)    (Quad)   (Total)
    R1        2.78606  -0.00157  -0.00008  -0.00165  -0.00201   2.78405
    R2        2.69597   0.00364  -0.01185  -0.02504  -0.03661   2.65936
    R3        2.76451  -0.00278   0.01871   0.04013   0.05902   2.82353
    R4        2.69822   0.00458  -0.01019  -0.02094  -0.03109   2.66713
    R5        2.78490  -0.00125  -0.00176  -0.00531  -0.00691   2.77799
    R6        2.76015  -0.00217   0.01515   0.03239   0.04743   2.80758
    R7        2.69560   0.00373  -0.01310  -0.02789  -0.04049   2.65511
    R8        2.76269  -0.00235   0.01748   0.03768   0.05543   2.81812
    R9        2.78809  -0.00254   0.00305   0.00512   0.00830   2.79639
   R10        2.76285  -0.00247   0.01809   0.03906   0.05746   2.82031
   R11        2.76053  -0.00253   0.01603   0.03426   0.05014   2.81068
   R12        2.76350  -0.00227   0.01781   0.03836   0.05655   2.82005
   R13        2.03731   0.00242  -0.00558  -0.01082  -0.01639   2.02092
   R14        2.65787   0.00835  -0.01750  -0.03608  -0.05373   2.60414
   R15        2.03712   0.00223  -0.00562  -0.01099  -0.01662   2.02050
   R16        2.66156   0.00674  -0.01435  -0.02887  -0.04352   2.61804
   R17        2.03779   0.00204  -0.00495  -0.00957  -0.01451   2.02328
   R18        2.66108   0.00693  -0.01447  -0.02909  -0.04382   2.61726
   R19        2.03728   0.00231  -0.00522  -0.01001  -0.01523   2.02205
   R20        2.65805   0.00849  -0.01734  -0.03567  -0.05337   2.60468
   R21        2.03704   0.00245  -0.00578  -0.01126  -0.01704   2.02000
   R22        2.65918   0.00695  -0.01637  -0.03412  -0.05038   2.60879
   R23        2.03736   0.00219  -0.00495  -0.00945  -0.01440   2.02296
   R24        2.65894   0.00713  -0.01682  -0.03509  -0.05177   2.60717
   R25        2.94286  -0.00581   0.01241   0.02280   0.03458   2.97744
   R26        2.94094  -0.00515   0.01083   0.01956   0.02994   2.97088
   R27        2.93121  -0.00114   0.00404   0.00641   0.01069   2.94190
    A1        2.09501  -0.00010   0.00055   0.00116   0.00157   2.09658
    A2        2.05786   0.00052  -0.00519  -0.01048  -0.01420   2.04366
    A3        2.13031  -0.00042   0.00464   0.00931   0.01260   2.14290
    A4        2.09443  -0.00018   0.00054   0.00118   0.00161   2.09604
    A5        2.13249  -0.00022   0.00626   0.01328   0.01915   2.15163
    A6        2.05619   0.00040  -0.00686  -0.01467  -0.02134   2.03484
    A7        2.09414   0.00022  -0.00007  -0.00001  -0.00016   2.09399
    A8        2.05647   0.00079  -0.00488  -0.00946  -0.01284   2.04363
    A9        2.13257  -0.00101   0.00494   0.00947   0.01298   2.14555
   A10        2.09403   0.00024  -0.00053  -0.00111  -0.00150   2.09253
   A11        2.13248  -0.00063   0.00411   0.00774   0.01021   2.14269
   A12        2.05659   0.00038  -0.00365  -0.00687  -0.00941   2.04718
   A13        2.09352   0.00006  -0.00132  -0.00302  -0.00449   2.08903
   A14        2.13007   0.00052   0.00211   0.00425   0.00590   2.13597
   A15        2.05945  -0.00058  -0.00089  -0.00156  -0.00233   2.05713
   A16        2.09515  -0.00024   0.00077   0.00162   0.00249   2.09763
   A17        2.05715   0.00062  -0.00580  -0.01191  -0.01684   2.04031
   A18        2.13065  -0.00038   0.00485   0.00977   0.01289   2.14355
   A19        2.07895  -0.00080  -0.00246  -0.00622  -0.00869   2.07026
   A20        2.05182   0.00091  -0.00906  -0.01957  -0.03168   2.02014
   A21        2.15175  -0.00013   0.01101   0.02408   0.03523   2.18699
   A22        2.08049  -0.00099  -0.00061  -0.00193  -0.00200   2.07849
   A23        2.04562   0.00181  -0.01600  -0.03470  -0.05395   1.99167
   A24        2.15650  -0.00083   0.01618   0.03523   0.05172   2.20822
   A25        2.08019  -0.00104  -0.00132  -0.00376  -0.00521   2.07498
   A26        2.04675   0.00182  -0.01513  -0.03290  -0.05193   1.99482
   A27        2.15516  -0.00080   0.01563   0.03401   0.04919   2.20435
   A28        2.07950  -0.00084  -0.00227  -0.00570  -0.00728   2.07221
   A29        2.05079   0.00118  -0.01060  -0.02290  -0.03666   2.01412
   A30        2.15252  -0.00034   0.01258   0.02764   0.04102   2.19354
   A31        2.08201  -0.00061   0.00061   0.00080   0.00139   2.08340
   A32        2.04854   0.00049  -0.01207  -0.02617  -0.03836   2.01018
   A33        2.15259   0.00012   0.01143   0.02526   0.03666   2.18926
   A34        2.08148  -0.00062  -0.00066  -0.00216  -0.00293   2.07855
   A35        2.04786   0.00062  -0.01302  -0.02820  -0.04131   2.00655
   A36        2.15377   0.00000   0.01363   0.03015   0.04365   2.19742
   A37        2.10332  -0.00141   0.00904   0.01748   0.02014   2.12346
   A38        2.09676  -0.00046   0.00269   0.00448   0.00147   2.09823
   A39        2.10571  -0.00134   0.01136   0.02285   0.02835   2.13406
   A40        2.09556  -0.00056   0.00122   0.00141  -0.00202   2.09353
   A41        2.10398  -0.00076   0.00898   0.01977   0.02922   2.13320
   A42        2.10342  -0.00065   0.00774   0.01702   0.02529   2.12871
    D1       -0.01096  -0.00010  -0.00587  -0.01117  -0.01726  -0.02822
    D2        3.13290  -0.00011  -0.00458  -0.00878  -0.01288   3.12001
    D3        3.12678  -0.00006  -0.00799  -0.01412  -0.02239   3.10439
    D4       -0.01255  -0.00007  -0.00670  -0.01173  -0.01801  -0.03056
    D5        0.00211   0.00010   0.00154   0.00324   0.00517   0.00728
    D6       -3.12449   0.00030   0.01066   0.02206   0.03394  -3.09055
    D7       -3.13547   0.00005   0.00375   0.00637   0.01066  -3.12481
    D8        0.02113   0.00025   0.01287   0.02518   0.03943   0.06055
    D9       -0.07980  -0.00124  -0.04682  -0.09835  -0.14425  -0.22404
   D10        3.09691  -0.00084  -0.02634  -0.05633  -0.08105   3.01585
   D11        3.05786  -0.00120  -0.04898  -0.10138  -0.14954   2.90831
   D12       -0.04862  -0.00080  -0.02850  -0.05936  -0.08635  -0.13498
   D13       -0.01126  -0.00012  -0.00603  -0.01158  -0.01776  -0.02903
   D14       -3.13446   0.00013   0.00476   0.00983   0.01439  -3.12007
   D15        3.11619  -0.00034  -0.01465  -0.02946  -0.04434   3.07185
   D16       -0.00701  -0.00010  -0.00386  -0.00806  -0.01219  -0.01920
   D17        0.00242   0.00012   0.00170   0.00369   0.00577   0.00819
   D18       -3.11635   0.00034   0.01492   0.02871   0.04380  -3.07256
   D19       -3.12564   0.00034   0.00992   0.02058   0.03031  -3.09534
   D20        0.03877   0.00056   0.02315   0.04560   0.06833   0.10710
   D21       -3.12370   0.00045   0.01073   0.02400   0.03438  -3.08932
   D22        0.00521   0.00016   0.00314   0.00711   0.01028   0.01548
   D23        0.00404   0.00022   0.00231   0.00661   0.00883   0.01287
   D24        3.13295  -0.00007  -0.00529  -0.01028  -0.01527   3.11768
   D25        0.00870  -0.00001   0.00426   0.00771   0.01181   0.02051
   D26        3.12648  -0.00023  -0.00958  -0.01870  -0.02895   3.09752
   D27       -3.13526   0.00001   0.00291   0.00519   0.00713  -3.12813
   D28       -0.01748  -0.00021  -0.01093  -0.02121  -0.03363  -0.05111
   D29        0.06325   0.00111   0.03816   0.08174   0.12010   0.18335
   D30       -3.10702   0.00074   0.02116   0.04620   0.06648  -3.04054
   D31       -3.07602   0.00109   0.03949   0.08419   0.12464  -2.95138
   D32        0.03689   0.00072   0.02248   0.04865   0.07102   0.10791
   D33        0.00900   0.00001   0.00441   0.00811   0.01228   0.02128
   D34        3.13294  -0.00021  -0.00594  -0.01238  -0.01835   3.11459
   D35        3.13624  -0.00019  -0.00430  -0.00977  -0.01478   3.12146
   D36       -0.02301  -0.00041  -0.01465  -0.03026  -0.04541  -0.06842
   D37        3.06598  -0.00143  -0.04575  -0.09893  -0.14553   2.92045
   D38       -0.03781  -0.00085  -0.02317  -0.05087  -0.07401  -0.11182
   D39       -0.06092  -0.00123  -0.03682  -0.08054  -0.11753  -0.17844
   D40        3.11847  -0.00065  -0.01424  -0.03249  -0.04600   3.07247
   D41        3.13622  -0.00017  -0.00351  -0.00802  -0.01132   3.12490
   D42        0.00400   0.00001   0.00211   0.00401   0.00619   0.01019
   D43        0.01268   0.00006   0.00709   0.01300   0.02030   0.03297
   D44       -3.11954   0.00024   0.01270   0.02503   0.03781  -3.08174
   D45        0.07367   0.00128   0.04355   0.09347   0.13608   0.20975
   D46       -3.11623   0.00069   0.01527   0.03539   0.04944  -3.06680
   D47       -3.04460   0.00150   0.05708   0.11916   0.17535  -2.86925
   D48        0.04868   0.00091   0.02879   0.06107   0.08871   0.13738
   D49        0.07875   0.00207   0.04717   0.10624   0.14905   0.22780
   D50       -3.02334   0.00269   0.07088   0.15723   0.22717  -2.79617
   D51        0.08996   0.00199   0.05293   0.11658   0.16750   0.25746
   D52       -3.01485   0.00241   0.07451   0.16150   0.23765  -2.77720
   D53       -0.09569  -0.00218  -0.05624  -0.12447  -0.17804  -0.27374
   D54        2.99533  -0.00281  -0.08601  -0.18652  -0.27417   2.72116
   D55       -0.08370  -0.00205  -0.04968  -0.11093  -0.15636  -0.24006
   D56        3.02791  -0.00245  -0.06754  -0.14872  -0.21524   2.81267
   D57        0.00030   0.00002   0.00007   0.00030   0.00039   0.00069
   D58       -3.13151   0.00021   0.00596   0.01302   0.01936  -3.11215
   D59       -0.00088  -0.00013  -0.00093  -0.00272  -0.00352  -0.00440
   D60        3.12746  -0.00044  -0.00890  -0.02065  -0.02996   3.09750
   D61        0.11889   0.00262   0.07042   0.15952   0.23399   0.35288
   D62       -0.11035  -0.00251  -0.06576  -0.14941  -0.21912  -0.32947
   D63       -0.00182   0.00005  -0.00063  -0.00084  -0.00148  -0.00330
         Item               Value     Threshold  Converged?
 Maximum Force            0.008489     0.000450     NO 
 RMS     Force            0.002172     0.000300     NO 
 Maximum Displacement     0.363559     0.001800     NO 
 RMS     Displacement     0.065838     0.001200     NO 
 Predicted change in Energy=-2.344357D-03
 Lowest energy point so far.  Saving SCF results.
 GradGradGradGradGradGradGradGradGradGradGradGradGradGradGradGradGradGrad

 Leave Link  103 at Wed Aug 16 09:00:13 2023, MaxMem=  1310720000 cpu:               8.9 elap:               0.3
 (Enter /mnt/opt/groups/app-gaussian/g16-avx2/l202.exe)
                          Input orientation:                          
 ---------------------------------------------------------------------
 Center     Atomic      Atomic             Coordinates (Angstroms)
 Number     Number       Type             X           Y           Z
 ---------------------------------------------------------------------
      1          6           0        0.703907    1.257297    0.005952
      2          6           0       -0.738873   -1.235705    0.009221
      3          6           0        1.437152   -0.020460   -0.007063
      4          6           0       -0.703330    1.264194   -0.001606
      5          6           0       -1.447057   -0.015063   -0.013334
      6          6           0        0.731176   -1.235155    0.007284
      7          6           0       -1.504656    2.522206   -0.053264
      8          6           0        1.518823    2.509212    0.038982
      9          6           0        1.406780   -2.564077   -0.059854
     10          6           0        2.926574    0.051395   -0.026662
     11          6           0       -2.932953    0.044410    0.014502
     12          6           0       -1.403234   -2.562362    0.086188
     13          1           0       -2.551289    2.454599   -0.262204
     14          1           0        2.563057    2.444059    0.259271
     15          1           0        0.823125   -3.429606   -0.297651
     16          1           0        3.398112    0.997242    0.140595
     17          1           0       -3.419694    0.996093    0.011171
     18          1           0       -0.799325   -3.444091    0.148049
     19          5           0        2.787302   -2.506954    0.035595
     20          5           0        3.575044   -1.157093   -0.163988
     21          5           0        0.778253    3.670708   -0.108786
     22          5           0       -0.786171    3.694033    0.044826
     23          5           0       -3.568591   -1.179483    0.076686
     24          5           0       -2.781994   -2.522363    0.115636
 ---------------------------------------------------------------------
                    Distance matrix (angstroms):
                    1          2          3          4          5
     1  C    0.000000
     2  C    2.880396   0.000000
     3  C    1.473255   2.492423   0.000000
     4  C    1.407274   2.500175   2.496403   0.000000
     5  C    2.499183   1.411383   2.884221   1.479786   0.000000
     6  C    2.492602   1.470050   1.405024   2.881776   2.496748
     7  C    2.545831   3.835652   3.888640   1.492443   2.538236
     8  C    1.494146   4.372926   2.531409   2.547485   3.895015
     9  C    3.886033   2.524513   2.544346   4.371683   3.826751
    10  C    2.528934   3.885024   1.491282   3.827232   4.374156
    11  C    3.833787   2.540219   4.370640   2.541526   1.487346
    12  C    4.363059   1.485705   3.812842   3.891029   2.549620
    13  H    3.478756   4.120300   4.700923   2.213578   2.716706
    14  H    2.220138   4.950347   2.722582   3.482732   4.711964
    15  H    4.698239   2.710574   3.476169   4.944641   4.110191
    16  H    2.710073   4.702973   2.214245   4.112579   4.952183
    17  H    4.131870   3.488227   4.962124   2.729593   2.216830
    18  H    4.937909   2.213571   4.092327   4.711641   3.493398
    19  B    4.302441   3.748424   2.829731   5.138819   4.913422
    20  B    3.755207   4.318108   2.426343   4.918687   5.152517
    21  B    2.417281   5.136972   3.750895   2.828053   4.306509
    22  B    2.856489   4.930094   4.329355   2.431694   3.767963
    23  B    4.919058   2.831080   5.138853   3.766617   2.421752
    24  B    5.142895   2.416849   4.906707   4.321181   2.843457
                    6          7          8          9         10
     6  C    0.000000
     7  C    4.372685   0.000000
     8  C    3.826445   3.024914   0.000000
     9  C    1.492307   5.860612   5.075489   0.000000
    10  C    2.544825   5.073599   2.833185   3.025156   0.000000
    11  C    3.881132   2.860786   5.088630   5.063893   5.859676
    12  C    2.514640   5.087491   5.853334   2.813807   5.058824
    13  H    4.945856   1.069424   4.081606   6.394870   5.986472
    14  H    4.117755   4.080450   1.069204   5.149781   2.436954
    15  H    2.217443   6.395495   5.988897   1.070673   4.076187
    16  H    3.480505   5.138115   2.414147   4.085165   1.070023
    17  H    4.712559   2.449601   5.165197   5.997892   6.416308
    18  H    2.691031   6.011216   6.389642   2.384229   5.111876
    19  B    2.417835   6.612205   5.174068   1.384997   2.562894
    20  B    2.850090   6.273185   4.208449   2.586855   1.378338
    21  B    4.907462   2.556132   1.385406   6.266576   4.209685
    22  B    5.157582   1.378050   2.591685   6.632038   5.201768
    23  B    4.300687   4.240190   6.284080   5.166242   6.611573
    24  B    3.743128   5.206515   6.619641   4.192656   6.263563
                   11         12         13         14         15
    11  C    0.000000
    12  C    3.023316   0.000000
    13  H    2.455859   5.158421   0.000000
    14  H    6.002029   6.389498   5.140874   0.000000
    15  H    5.125852   2.419943   6.783200   6.151217   0.000000
    16  H    6.403606   5.977179   6.138526   1.674718   5.140000
    17  H    1.068937   4.090763   1.719332   6.160477   6.138705
    18  H    4.091435   1.070503   6.167027   6.781467   1.682619
    19  B    6.263484   4.191208   7.294262   4.961134   2.195525
    20  B    6.620385   5.178863   7.112378   3.764514   3.571448
    21  B    5.190210   6.606668   3.548000   2.196738   7.102967
    22  B    4.234305   6.286888   2.178556   3.581305   7.311181
    23  B    1.380513   2.569283   3.788971   7.124640   4.948773
    24  B    2.573197   1.379654   4.996613   7.297640   3.740425
                   16         17         18         19         20
    16  H    0.000000
    17  H    6.819035   0.000000
    18  H    6.110971   5.157548   0.000000
    19  B    3.558582   7.127324   3.708742   0.000000
    20  B    2.182942   7.320741   4.945992   1.575593   0.000000
    21  B    3.751436   4.979028   7.292124   6.497741   5.579673
    22  B    4.978963   3.770340   7.138882   7.156957   6.526655
    23  B    7.299120   2.181648   3.578040   6.493169   7.147723
    24  B    7.112099   3.577304   2.186688   5.569893   6.508001
                   21         22         23         24
    21  B    0.000000
    22  B    1.572120   0.000000
    23  B    6.515658   5.611954   0.000000
    24  B    7.147017   6.529311   1.556785   0.000000
 Symmetry turned off by external request.
 Stoichiometry    C12H6B6
 Framework group  C1[X(C12H6B6)]
 Deg. of freedom    66
 Full point group                 C1      NOp   1
 Rotational constants (GHZ):           0.5697934           0.5670140           0.2844812
 Leave Link  202 at Wed Aug 16 09:00:13 2023, MaxMem=  1310720000 cpu:               0.9 elap:               0.0
 (Enter /mnt/opt/groups/app-gaussian/g16-avx2/l301.exe)
 Standard basis: 6-31G(d,p) (6D, 7F)
 Ernie: Thresh=  0.10000D-02 Tol=  0.10000D-05 Strict=F.
   300 basis functions,   546 primitive gaussians,   300 cartesian basis functions
    54 alpha electrons       54 beta electrons
       nuclear repulsion energy       952.7292337060 Hartrees.
 IExCor=  402 DFT=T Ex+Corr=B3LYP ExCW=0 ScaHFX=  0.200000
 ScaDFX=  0.800000  0.720000  1.000000  0.810000 ScalE2=  1.000000  1.000000
 IRadAn=      5 IRanWt=     -1 IRanGd=            0 ICorTp=0 IEmpDi=131
 NAtoms=   24 NActive=   24 NUniq=   24 SFac= 1.00D+00 NAtFMM=   60 NAOKFM=F Big=F
 Integral buffers will be    131072 words long.
 Raffenetti 2 integral format.
 Two-electron integral symmetry is turned off.
 R6Disp:  Grimme-D3 Dispersion energy=       -0.0231705368 Hartrees.
 Nuclear repulsion after empirical dispersion term =      952.7060631691 Hartrees.
 Leave Link  301 at Wed Aug 16 09:00:13 2023, MaxMem=  1310720000 cpu:               3.5 elap:               0.1
 (Enter /mnt/opt/groups/app-gaussian/g16-avx2/l302.exe)
 NPDir=0 NMtPBC=     1 NCelOv=     1 NCel=       1 NClECP=     1 NCelD=      1
         NCelK=      1 NCelE2=     1 NClLst=     1 CellRange=     0.0.
 One-electron integrals computed using PRISM.
 NBasis=   300 RedAO= T EigKep=  2.41D-04  NBF=   300
 NBsUse=   300 1.00D-06 EigRej= -1.00D+00 NBFU=   300
 Precomputing XC quadrature grid using
 IXCGrd= 4 IRadAn=           5 IRanWt=          -1 IRanGd=           0 AccXCQ= 0.00D+00.
 Generated NRdTot=       0 NPtTot=           0 NUsed=           0 NTot=          32
 NSgBfM=   299   299   299   299   299 MxSgAt=    24 MxSgA2=    24.
 Leave Link  302 at Wed Aug 16 09:00:14 2023, MaxMem=  1310720000 cpu:              59.7 elap:               1.0
 (Enter /mnt/opt/groups/app-gaussian/g16-avx2/l303.exe)
 DipDrv:  MaxL=1.
 Leave Link  303 at Wed Aug 16 09:00:14 2023, MaxMem=  1310720000 cpu:               5.4 elap:               0.1
 (Enter /mnt/opt/groups/app-gaussian/g16-avx2/l401.exe)
 Initial guess from the checkpoint file:  "/tmp/Gau-235692.chk"
 B after Tr=    -0.000993   -0.000737    0.000080
         Rot=    0.999989    0.002004   -0.004254    0.000059 Ang=   0.54 deg.
 Guess basis will be translated and rotated to current coordinates.
 JPrj=2 DoOrth=T DoCkMO=T.
 Generating alternative initial guess.
 ExpMin= 1.27D-01 ExpMax= 3.05D+03 ExpMxC= 4.57D+02 IAcc=3 IRadAn=         5 AccDes= 0.00D+00
 Harris functional with IExCor=  402 and IRadAn=       5 diagonalized for initial guess.
 HarFok:  IExCor=  402 AccDes= 0.00D+00 IRadAn=         5 IDoV= 1 UseB2=F ITyADJ=14
 ICtDFT=  3500011 ScaDFX=  1.000000  1.000000  1.000000  1.000000
 FoFCou: FMM=F IPFlag=           0 FMFlag=      100000 FMFlg1=           0
         NFxFlg=           0 DoJE=T BraDBF=F KetDBF=T FulRan=T
         wScrn=  0.000000 ICntrl=       500 IOpCl=  0 I1Cent=   200000004 NGrid=           0
         NMat0=    1 NMatS0=      1 NMatT0=    0 NMatD0=    1 NMtDS0=    0 NMtDT0=    0
 Symmetry not used in FoFCou.
 Harris En= -609.725303751712    
 Leave Link  401 at Wed Aug 16 09:00:16 2023, MaxMem=  1310720000 cpu:             144.6 elap:               2.3
 (Enter /mnt/opt/groups/app-gaussian/g16-avx2/l502.exe)
 Two-electron integral symmetry not used.
 Closed shell SCF:
 Using DIIS extrapolation, IDIIS=    10.
 NGot=  1310720000 LenX=  1310517886 LenY=  1310427445
 Requested convergence on RMS density matrix=1.00D-08 within 100 cycles.
 Requested convergence on MAX density matrix=1.00D-06.
 Requested convergence on             energy=1.00D-06.
 Level shift goal  0.100 maximum shift  0.100.
 No special actions if energy rises.
 Dynamic level shift is on during FON iterations.

 Cycle   1  Pass 1  IDiag  1:
 FoFJK:  IHMeth= 1 ICntrl=       0 DoSepK=F KAlg= 0 I1Cent=           0 FoldK=F
 IRaf= 860000000 NMat=       1 IRICut=       1 DoRegI=T DoRafI=F ISym2E= 0 IDoP0=0 IntGTp=1.
 FoFCou: FMM=F IPFlag=           0 FMFlag=      100000 FMFlg1=           0
         NFxFlg=           0 DoJE=F BraDBF=F KetDBF=F FulRan=T
         wScrn=  0.000000 ICntrl=         0 IOpCl=  0 I1Cent=           0 NGrid=           0
         NMat0=    1 NMatS0=      1 NMatT0=    0 NMatD0=    1 NMtDS0=    0 NMtDT0=    0
 Symmetry not used in FoFCou.
 E= -609.510801408917    
 DIIS: error= 4.75D-03 at cycle   1 NSaved=   1.
 NSaved= 1 IEnMin= 1 EnMin= -609.510801408917     IErMin= 1 ErrMin= 4.75D-03
 ErrMax= 4.75D-03  0.00D+00 EMaxC= 1.00D+00 BMatC= 9.23D-03 BMatP= 9.23D-03
 IDIUse=1 WtCom= 1.00D+00 WtEn= 0.00D+00
 Coeff-Com:  0.100D+01
 Coeff:      0.100D+01
 Gap=     1.654 Goal=     0.100 Shift=    0.000
 T=  390. Gap= 0.059 NK=0 IS=   55 IE=  300 IFin=   54
          NO(<0.9)=   0  NV(>0.1)=   0     54.00e < EF      0.00e >EF  Err=0.0D+00
 GapD=    1.654 DampG=2.000 DampE=1.000 DampFc=2.0000 IDamp=-1.
 RMSDP=1.03D-03 MaxDP=2.51D-02              OVMax= 7.14D-02

 Cycle   2  Pass 1  IDiag  1:
 E= -609.534075317472     Delta-E=       -0.023273908555 Rises=F Damp=F
 DIIS: error= 1.35D-03 at cycle   2 NSaved=   2.
 NSaved= 2 IEnMin= 2 EnMin= -609.534075317472     IErMin= 2 ErrMin= 1.35D-03
 ErrMax= 1.35D-03  0.00D+00 EMaxC= 1.00D+00 BMatC= 7.00D-04 BMatP= 9.23D-03
 IDIUse=1 WtCom= 1.00D+00 WtEn= 0.00D+00
 Coeff-Com:  0.295D-01 0.970D+00
 Coeff:      0.295D-01 0.970D+00
 Gap=     0.062 Goal=     0.100 Shift=    0.038
 T=  227. Gap= 0.100 NK=3 IS=   55 IE=   63 IFin=   54
          NO(<0.9)=   0  NV(>0.1)=   0     54.00e < EF      0.00e >EF  Err=0.0D+00
 GapD=    0.062 DampG=0.500 DampE=1.000 DampFc=0.5000 IDamp=-1.
 Damping current iteration by 5.00D-01
 RMSDP=2.80D-04 MaxDP=5.76D-03 DE=-2.33D-02 OVMax= 2.15D-02

 Cycle   3  Pass 1  IDiag  1:
 E= -609.534640100776     Delta-E=       -0.000564783303 Rises=F Damp=T
 DIIS: error= 8.13D-04 at cycle   3 NSaved=   3.
 NSaved= 3 IEnMin= 3 EnMin= -609.534640100776     IErMin= 3 ErrMin= 8.13D-04
 ErrMax= 8.13D-04  0.00D+00 EMaxC= 1.00D+00 BMatC= 1.48D-04 BMatP= 7.00D-04
 IDIUse=1 WtCom= 1.00D+00 WtEn= 0.00D+00
 Coeff-Com: -0.338D-01 0.173D+00 0.861D+00
 Coeff:     -0.338D-01 0.173D+00 0.861D+00
 Gap=     0.058 Goal=     0.100 Shift=    0.042
 RMSDP=1.45D-04 MaxDP=3.23D-03 DE=-5.65D-04 OVMax= 1.73D-02

 Cycle   4  Pass 1  IDiag  1:
 E= -609.535712939640     Delta-E=       -0.001072838864 Rises=F Damp=F
 DIIS: error= 7.22D-04 at cycle   4 NSaved=   4.
 NSaved= 4 IEnMin= 4 EnMin= -609.535712939640     IErMin= 4 ErrMin= 7.22D-04
 ErrMax= 7.22D-04  0.00D+00 EMaxC= 1.00D+00 BMatC= 8.80D-05 BMatP= 1.48D-04
 IDIUse=1 WtCom= 1.00D+00 WtEn= 0.00D+00
 Coeff-Com: -0.220D-01-0.700D-01 0.456D+00 0.636D+00
 Coeff:     -0.220D-01-0.700D-01 0.456D+00 0.636D+00
 Gap=     0.059 Goal=     0.100 Shift=    0.041
 RMSDP=5.29D-05 MaxDP=1.13D-03 DE=-1.07D-03 OVMax= 8.26D-03

 Cycle   5  Pass 1  IDiag  1:
 E= -609.535897590079     Delta-E=       -0.000184650439 Rises=F Damp=F
 DIIS: error= 1.93D-04 at cycle   5 NSaved=   5.
 NSaved= 5 IEnMin= 5 EnMin= -609.535897590079     IErMin= 5 ErrMin= 1.93D-04
 ErrMax= 1.93D-04  0.00D+00 EMaxC= 1.00D+00 BMatC= 1.19D-05 BMatP= 8.80D-05
 IDIUse=1 WtCom= 1.00D+00 WtEn= 0.00D+00
 Coeff-Com: -0.270D-02-0.919D-01 0.113D+00 0.365D-01 0.945D+00
 Coeff:     -0.270D-02-0.919D-01 0.113D+00 0.365D-01 0.945D+00
 Gap=     0.059 Goal=     0.100 Shift=    0.041
 RMSDP=3.57D-05 MaxDP=8.64D-04 DE=-1.85D-04 OVMax= 5.87D-03

 Cycle   6  Pass 1  IDiag  1:
 E= -609.535952810792     Delta-E=       -0.000055220713 Rises=F Damp=F
 DIIS: error= 1.31D-04 at cycle   6 NSaved=   6.
 NSaved= 6 IEnMin= 6 EnMin= -609.535952810792     IErMin= 6 ErrMin= 1.31D-04
 ErrMax= 1.31D-04  0.00D+00 EMaxC= 1.00D+00 BMatC= 4.60D-06 BMatP= 1.19D-05
 IDIUse=1 WtCom= 1.00D+00 WtEn= 0.00D+00
 Coeff-Com:  0.561D-02-0.506D-01-0.595D-01-0.206D+00 0.576D+00 0.734D+00
 Coeff:      0.561D-02-0.506D-01-0.595D-01-0.206D+00 0.576D+00 0.734D+00
 Gap=     0.059 Goal=     0.100 Shift=    0.041
 RMSDP=2.52D-05 MaxDP=5.90D-04 DE=-5.52D-05 OVMax= 4.70D-03

 Cycle   7  Pass 1  IDiag  1:
 E= -609.535975669235     Delta-E=       -0.000022858443 Rises=F Damp=F
 DIIS: error= 6.27D-05 at cycle   7 NSaved=   7.
 NSaved= 7 IEnMin= 7 EnMin= -609.535975669235     IErMin= 7 ErrMin= 6.27D-05
 ErrMax= 6.27D-05  0.00D+00 EMaxC= 1.00D+00 BMatC= 2.85D-07 BMatP= 4.60D-06
 IDIUse=1 WtCom= 1.00D+00 WtEn= 0.00D+00
 Coeff-Com:  0.203D-02 0.479D-02-0.440D-01-0.652D-01-0.155D-01 0.158D+00
 Coeff-Com:  0.960D+00
 Coeff:      0.203D-02 0.479D-02-0.440D-01-0.652D-01-0.155D-01 0.158D+00
 Coeff:      0.960D+00
 Gap=     0.059 Goal=     0.100 Shift=    0.041
 RMSDP=1.25D-05 MaxDP=2.80D-04 DE=-2.29D-05 OVMax= 2.73D-03

 Cycle   8  Pass 1  IDiag  1:
 E= -609.535980158629     Delta-E=       -0.000004489393 Rises=F Damp=F
 DIIS: error= 3.12D-05 at cycle   8 NSaved=   8.
 NSaved= 8 IEnMin= 8 EnMin= -609.535980158629     IErMin= 8 ErrMin= 3.12D-05
 ErrMax= 3.12D-05  0.00D+00 EMaxC= 1.00D+00 BMatC= 1.61D-07 BMatP= 2.85D-07
 IDIUse=1 WtCom= 1.00D+00 WtEn= 0.00D+00
 Coeff-Com:  0.424D-03 0.126D-01-0.211D-01-0.108D-01-0.116D+00-0.148D-01
 Coeff-Com:  0.573D+00 0.577D+00
 Coeff:      0.424D-03 0.126D-01-0.211D-01-0.108D-01-0.116D+00-0.148D-01
 Coeff:      0.573D+00 0.577D+00
 Gap=     0.059 Goal=     0.100 Shift=    0.041
 RMSDP=5.78D-06 MaxDP=1.02D-04 DE=-4.49D-06 OVMax= 1.29D-03

 Cycle   9  Pass 1  IDiag  1:
 E= -609.535981229821     Delta-E=       -0.000001071193 Rises=F Damp=F
 DIIS: error= 1.46D-05 at cycle   9 NSaved=   9.
 NSaved= 9 IEnMin= 9 EnMin= -609.535981229821     IErMin= 9 ErrMin= 1.46D-05
 ErrMax= 1.46D-05  0.00D+00 EMaxC= 1.00D+00 BMatC= 2.82D-08 BMatP= 1.61D-07
 IDIUse=1 WtCom= 1.00D+00 WtEn= 0.00D+00
 Coeff-Com: -0.334D-03 0.477D-02 0.256D-02 0.928D-02-0.606D-01-0.559D-01
 Coeff-Com: -0.149D-01 0.239D+00 0.876D+00
 Coeff:     -0.334D-03 0.477D-02 0.256D-02 0.928D-02-0.606D-01-0.559D-01
 Coeff:     -0.149D-01 0.239D+00 0.876D+00
 Gap=     0.059 Goal=     0.100 Shift=    0.041
 RMSDP=3.40D-06 MaxDP=5.65D-05 DE=-1.07D-06 OVMax= 7.47D-04

 Cycle  10  Pass 1  IDiag  1:
 E= -609.535981518934     Delta-E=       -0.000000289113 Rises=F Damp=F
 DIIS: error= 9.52D-06 at cycle  10 NSaved=  10.
 NSaved=10 IEnMin=10 EnMin= -609.535981518934     IErMin=10 ErrMin= 9.52D-06
 ErrMax= 9.52D-06  0.00D+00 EMaxC= 1.00D+00 BMatC= 1.27D-08 BMatP= 2.82D-08
 IDIUse=1 WtCom= 1.00D+00 WtEn= 0.00D+00
 Coeff-Com: -0.330D-03 0.783D-03 0.625D-02 0.867D-02-0.192D-01-0.389D-01
 Coeff-Com: -0.121D+00 0.485D-01 0.568D+00 0.548D+00
 Coeff:     -0.330D-03 0.783D-03 0.625D-02 0.867D-02-0.192D-01-0.389D-01
 Coeff:     -0.121D+00 0.485D-01 0.568D+00 0.548D+00
 Gap=     0.059 Goal=     0.100 Shift=    0.041
 RMSDP=1.59D-06 MaxDP=2.24D-05 DE=-2.89D-07 OVMax= 3.92D-04

 Cycle  11  Pass 1  IDiag  1:
 E= -609.535981599821     Delta-E=       -0.000000080887 Rises=F Damp=F
 DIIS: error= 6.12D-06 at cycle  11 NSaved=  11.
 NSaved=11 IEnMin=11 EnMin= -609.535981599821     IErMin=11 ErrMin= 6.12D-06
 ErrMax= 6.12D-06  0.00D+00 EMaxC= 1.00D+00 BMatC= 1.33D-09 BMatP= 1.27D-08
 IDIUse=1 WtCom= 1.00D+00 WtEn= 0.00D+00
 Coeff-Com: -0.408D-04-0.127D-02 0.213D-02 0.658D-03 0.114D-01-0.257D-02
 Coeff-Com: -0.543D-01-0.669D-01-0.609D-02 0.132D+00 0.985D+00
 Coeff:     -0.408D-04-0.127D-02 0.213D-02 0.658D-03 0.114D-01-0.257D-02
 Coeff:     -0.543D-01-0.669D-01-0.609D-02 0.132D+00 0.985D+00
 Gap=     0.059 Goal=     0.100 Shift=    0.041
 RMSDP=9.67D-07 MaxDP=2.07D-05 DE=-8.09D-08 OVMax= 2.38D-04

 Cycle  12  Pass 1  IDiag  1:
 E= -609.535981624627     Delta-E=       -0.000000024806 Rises=F Damp=F
 DIIS: error= 3.91D-06 at cycle  12 NSaved=  12.
 NSaved=12 IEnMin=12 EnMin= -609.535981624627     IErMin=12 ErrMin= 3.91D-06
 ErrMax= 3.91D-06  0.00D+00 EMaxC= 1.00D+00 BMatC= 4.48D-10 BMatP= 1.33D-09
 IDIUse=1 WtCom= 1.00D+00 WtEn= 0.00D+00
 Coeff-Com:  0.427D-04-0.847D-03-0.139D-03-0.124D-02 0.104D-01 0.649D-02
 Coeff-Com: -0.939D-02-0.496D-01-0.125D+00-0.430D-01 0.418D+00 0.795D+00
 Coeff:      0.427D-04-0.847D-03-0.139D-03-0.124D-02 0.104D-01 0.649D-02
 Coeff:     -0.939D-02-0.496D-01-0.125D+00-0.430D-01 0.418D+00 0.795D+00
 Gap=     0.059 Goal=     0.100 Shift=    0.041
 RMSDP=5.57D-07 MaxDP=1.45D-05 DE=-2.48D-08 OVMax= 1.35D-04

 Cycle  13  Pass 1  IDiag  1:
 E= -609.535981633050     Delta-E=       -0.000000008423 Rises=F Damp=F
 DIIS: error= 2.55D-06 at cycle  13 NSaved=  13.
 NSaved=13 IEnMin=13 EnMin= -609.535981633050     IErMin=13 ErrMin= 2.55D-06
 ErrMax= 2.55D-06  0.00D+00 EMaxC= 1.00D+00 BMatC= 1.41D-10 BMatP= 4.48D-10
 IDIUse=1 WtCom= 1.00D+00 WtEn= 0.00D+00
 Coeff-Com:  0.336D-04 0.471D-04-0.853D-03-0.558D-03 0.136D-02 0.408D-02
 Coeff-Com:  0.146D-01-0.398D-02-0.703D-01-0.765D-01-0.151D+00 0.281D+00
 Coeff-Com:  0.100D+01
 Coeff:      0.336D-04 0.471D-04-0.853D-03-0.558D-03 0.136D-02 0.408D-02
 Coeff:      0.146D-01-0.398D-02-0.703D-01-0.765D-01-0.151D+00 0.281D+00
 Coeff:      0.100D+01
 Gap=     0.059 Goal=     0.100 Shift=    0.041
 RMSDP=3.71D-07 MaxDP=1.19D-05 DE=-8.42D-09 OVMax= 9.00D-05

 Cycle  14  Pass 1  IDiag  1:
 E= -609.535981636501     Delta-E=       -0.000000003450 Rises=F Damp=F
 DIIS: error= 1.54D-06 at cycle  14 NSaved=  14.
 NSaved=14 IEnMin=14 EnMin= -609.535981636501     IErMin=14 ErrMin= 1.54D-06
 ErrMax= 1.54D-06  0.00D+00 EMaxC= 1.00D+00 BMatC= 5.16D-11 BMatP= 1.41D-10
 IDIUse=1 WtCom= 1.00D+00 WtEn= 0.00D+00
 Coeff-Com:  0.542D-05 0.262D-03-0.433D-03 0.110D-03-0.187D-02 0.747D-04
 Coeff-Com:  0.870D-02 0.114D-01-0.104D-02-0.412D-01-0.193D+00-0.666D-01
 Coeff-Com:  0.376D+00 0.907D+00
 Coeff:      0.542D-05 0.262D-03-0.433D-03 0.110D-03-0.187D-02 0.747D-04
 Coeff:      0.870D-02 0.114D-01-0.104D-02-0.412D-01-0.193D+00-0.666D-01
 Coeff:      0.376D+00 0.907D+00
 Gap=     0.059 Goal=     0.100 Shift=    0.041
 RMSDP=2.28D-07 MaxDP=7.69D-06 DE=-3.45D-09 OVMax= 5.55D-05

 Cycle  15  Pass 1  IDiag  1:
 E= -609.535981637759     Delta-E=       -0.000000001259 Rises=F Damp=F
 DIIS: error= 9.09D-07 at cycle  15 NSaved=  15.
 NSaved=15 IEnMin=15 EnMin= -609.535981637759     IErMin=15 ErrMin= 9.09D-07
 ErrMax= 9.09D-07  0.00D+00 EMaxC= 1.00D+00 BMatC= 3.54D-11 BMatP= 5.16D-11
 IDIUse=1 WtCom= 1.00D+00 WtEn= 0.00D+00
 Coeff-Com: -0.974D-05 0.232D-03-0.452D-04 0.368D-03-0.225D-02-0.165D-02
 Coeff-Com:  0.209D-02 0.130D-01 0.279D-01-0.113D-01-0.114D+00-0.178D+00
 Coeff-Com: -0.125D+00 0.700D+00 0.689D+00
 Coeff:     -0.974D-05 0.232D-03-0.452D-04 0.368D-03-0.225D-02-0.165D-02
 Coeff:      0.209D-02 0.130D-01 0.279D-01-0.113D-01-0.114D+00-0.178D+00
 Coeff:     -0.125D+00 0.700D+00 0.689D+00
 Gap=     0.059 Goal=     0.100 Shift=    0.041
 RMSDP=1.50D-07 MaxDP=5.22D-06 DE=-1.26D-09 OVMax= 3.62D-05

 Cycle  16  Pass 1  IDiag  1:
 E= -609.535981638257     Delta-E=       -0.000000000498 Rises=F Damp=F
 DIIS: error= 5.26D-07 at cycle  16 NSaved=  16.
 NSaved=16 IEnMin=16 EnMin= -609.535981638257     IErMin=16 ErrMin= 5.26D-07
 ErrMax= 5.26D-07  0.00D+00 EMaxC= 1.00D+00 BMatC= 7.24D-12 BMatP= 3.54D-11
 IDIUse=1 WtCom= 1.00D+00 WtEn= 0.00D+00
 Coeff-Com: -0.779D-05 0.634D-04 0.101D-03 0.199D-03-0.738D-03-0.986D-03
 Coeff-Com: -0.140D-02 0.475D-02 0.157D-01 0.406D-02 0.434D-02-0.927D-01
 Coeff-Com: -0.242D+00 0.717D-01 0.323D+00 0.914D+00
 Coeff:     -0.779D-05 0.634D-04 0.101D-03 0.199D-03-0.738D-03-0.986D-03
 Coeff:     -0.140D-02 0.475D-02 0.157D-01 0.406D-02 0.434D-02-0.927D-01
 Coeff:     -0.242D+00 0.717D-01 0.323D+00 0.914D+00
 Gap=     0.059 Goal=     0.100 Shift=    0.041
 RMSDP=9.51D-08 MaxDP=3.30D-06 DE=-4.98D-10 OVMax= 2.32D-05

 Cycle  17  Pass 1  IDiag  1:
 E= -609.535981638426     Delta-E=       -0.000000000168 Rises=F Damp=F
 DIIS: error= 2.64D-07 at cycle  17 NSaved=  17.
 NSaved=17 IEnMin=17 EnMin= -609.535981638426     IErMin=17 ErrMin= 2.64D-07
 ErrMax= 2.64D-07  0.00D+00 EMaxC= 1.00D+00 BMatC= 2.20D-12 BMatP= 7.24D-12
 IDIUse=1 WtCom= 1.00D+00 WtEn= 0.00D+00
 Coeff-Com: -0.205D-05-0.114D-04 0.572D-04 0.190D-04 0.546D-04-0.168D-03
 Coeff-Com: -0.152D-02 0.344D-05 0.315D-02 0.432D-02 0.288D-01-0.178D-01
 Coeff-Com: -0.112D+00-0.152D+00 0.237D-01 0.509D+00 0.714D+00
 Coeff:     -0.205D-05-0.114D-04 0.572D-04 0.190D-04 0.546D-04-0.168D-03
 Coeff:     -0.152D-02 0.344D-05 0.315D-02 0.432D-02 0.288D-01-0.178D-01
 Coeff:     -0.112D+00-0.152D+00 0.237D-01 0.509D+00 0.714D+00
 Gap=     0.059 Goal=     0.100 Shift=    0.041
 RMSDP=4.72D-08 MaxDP=1.48D-06 DE=-1.68D-10 OVMax= 1.17D-05

 Cycle  18  Pass 1  IDiag  1:
 E= -609.535981638473     Delta-E=       -0.000000000048 Rises=F Damp=F
 DIIS: error= 1.37D-07 at cycle  18 NSaved=  18.
 NSaved=18 IEnMin=18 EnMin= -609.535981638473     IErMin=18 ErrMin= 1.37D-07
 ErrMax= 1.37D-07  0.00D+00 EMaxC= 1.00D+00 BMatC= 4.20D-13 BMatP= 2.20D-12
 IDIUse=1 WtCom= 1.00D+00 WtEn= 0.00D+00
 Coeff-Com:  0.874D-06-0.161D-04-0.379D-05-0.375D-04 0.188D-03 0.191D-03
 Coeff-Com: -0.130D-03-0.104D-02-0.289D-02 0.571D-03 0.126D-01 0.109D-01
 Coeff-Com:  0.283D-02-0.105D+00-0.643D-01-0.662D-02 0.225D+00 0.927D+00
 Coeff:      0.874D-06-0.161D-04-0.379D-05-0.375D-04 0.188D-03 0.191D-03
 Coeff:     -0.130D-03-0.104D-02-0.289D-02 0.571D-03 0.126D-01 0.109D-01
 Coeff:      0.283D-02-0.105D+00-0.643D-01-0.662D-02 0.225D+00 0.927D+00
 Gap=     0.059 Goal=     0.100 Shift=    0.041
 RMSDP=2.46D-08 MaxDP=7.25D-07 DE=-4.77D-11 OVMax= 6.28D-06

 Cycle  19  Pass 1  IDiag  1:
 E= -609.535981638481     Delta-E=       -0.000000000008 Rises=F Damp=F
 DIIS: error= 6.57D-08 at cycle  19 NSaved=  19.
 NSaved=19 IEnMin=19 EnMin= -609.535981638481     IErMin=19 ErrMin= 6.57D-08
 ErrMax= 6.57D-08  0.00D+00 EMaxC= 1.00D+00 BMatC= 1.35D-13 BMatP= 4.20D-13
 IDIUse=1 WtCom= 1.00D+00 WtEn= 0.00D+00
 Coeff-Com:  0.988D-06-0.536D-05-0.165D-04-0.242D-04 0.863D-04 0.134D-03
 Coeff-Com:  0.239D-03-0.511D-03-0.207D-02-0.651D-03-0.512D-03 0.923D-02
 Coeff-Com:  0.279D-01-0.192D-01-0.389D-01-0.156D+00-0.877D-01 0.444D+00
 Coeff-Com:  0.824D+00
 Coeff:      0.988D-06-0.536D-05-0.165D-04-0.242D-04 0.863D-04 0.134D-03
 Coeff:      0.239D-03-0.511D-03-0.207D-02-0.651D-03-0.512D-03 0.923D-02
 Coeff:      0.279D-01-0.192D-01-0.389D-01-0.156D+00-0.877D-01 0.444D+00
 Coeff:      0.824D+00
 Gap=     0.059 Goal=     0.100 Shift=    0.041
 RMSDP=1.20D-08 MaxDP=3.30D-07 DE=-7.96D-12 OVMax= 3.12D-06

 Cycle  20  Pass 1  IDiag  1:
 E= -609.535981638483     Delta-E=       -0.000000000002 Rises=F Damp=F
 DIIS: error= 2.99D-08 at cycle  20 NSaved=  20.
 NSaved=20 IEnMin=20 EnMin= -609.535981638483     IErMin=20 ErrMin= 2.99D-08
 ErrMax= 2.99D-08  0.00D+00 EMaxC= 1.00D+00 BMatC= 2.47D-14 BMatP= 1.35D-13
 IDIUse=1 WtCom= 1.00D+00 WtEn= 0.00D+00
 Coeff-Com:  0.157D-06 0.254D-05-0.576D-05 0.234D-05-0.196D-04 0.465D-05
 Coeff-Com:  0.125D-03 0.131D-03 0.317D-04-0.531D-03-0.424D-02 0.421D-04
 Coeff-Com:  0.951D-02 0.236D-01 0.117D-02-0.614D-01-0.115D+00-0.113D+00
 Coeff-Com:  0.231D+00 0.103D+01
 Coeff:      0.157D-06 0.254D-05-0.576D-05 0.234D-05-0.196D-04 0.465D-05
 Coeff:      0.125D-03 0.131D-03 0.317D-04-0.531D-03-0.424D-02 0.421D-04
 Coeff:      0.951D-02 0.236D-01 0.117D-02-0.614D-01-0.115D+00-0.113D+00
 Coeff:      0.231D+00 0.103D+01
 Gap=     0.059 Goal=     0.100 Shift=    0.041
 RMSDP=5.62D-09 MaxDP=1.63D-07 DE=-1.59D-12 OVMax= 1.50D-06

 SCF Done:  E(RB3LYP) =  -609.535981638     A.U. after   20 cycles
            NFock= 20  Conv=0.56D-08     -V/T= 2.0090
 KE= 6.041208689000D+02 PE=-3.317023571738D+03 EE= 1.150660658031D+03
 Leave Link  502 at Wed Aug 16 09:01:05 2023, MaxMem=  1310720000 cpu:            3132.5 elap:              49.1
 (Enter /mnt/opt/groups/app-gaussian/g16-avx2/l701.exe)
 ... and contract with generalized density number  0.
 Compute integral first derivatives.
 R6Disp: Adding Grimme-D3 dispersion energy 1st derivatives to the gradient.
 Leave Link  701 at Wed Aug 16 09:01:06 2023, MaxMem=  1310720000 cpu:              45.5 elap:               0.8
 (Enter /mnt/opt/groups/app-gaussian/g16-avx2/l702.exe)
 L702 exits ... SP integral derivatives will be done elsewhere.
 Leave Link  702 at Wed Aug 16 09:01:06 2023, MaxMem=  1310720000 cpu:               1.4 elap:               0.1
 (Enter /mnt/opt/groups/app-gaussian/g16-avx2/l703.exe)
 Integral derivatives from FoFJK, PRISM(SPDF).
 Compute integral first derivatives, UseDBF=F ICtDFT=           0.
 Calling FoFJK, ICntrl=      2127 FMM=F ISym2X=0 I1Cent= 0 IOpClX= 0 NMat=1 NMatS=1 NMatT=0.
 FoFJK:  IHMeth= 1 ICntrl=    2127 DoSepK=F KAlg= 0 I1Cent=           0 FoldK=F
 IRaf=         0 NMat=       1 IRICut=       1 DoRegI=T DoRafI=F ISym2E= 0 IDoP0=0 IntGTp=1.
 FoFCou: FMM=F IPFlag=           0 FMFlag=      100000 FMFlg1=         800
         NFxFlg=           0 DoJE=F BraDBF=F KetDBF=F FulRan=T
         wScrn=  0.000000 ICntrl=      2127 IOpCl=  0 I1Cent=           0 NGrid=           0
         NMat0=    1 NMatS0=      1 NMatT0=    0 NMatD0=    1 NMtDS0=    0 NMtDT0=    0
 Symmetry not used in FoFCou.
 Leave Link  703 at Wed Aug 16 09:01:13 2023, MaxMem=  1310720000 cpu:             423.6 elap:               6.7
 (Enter /mnt/opt/groups/app-gaussian/g16-avx2/l716.exe)
 Dipole        =-3.42137512D-01-1.69198179D-01 9.08883051D-03
 -------------------------------------------------------------------
 Center     Atomic                   Forces (Hartrees/Bohr)
 Number     Number              X              Y              Z
 -------------------------------------------------------------------
      1        6           0.025310160    0.000279508   -0.003252271
      2        6           0.009856879   -0.021371191    0.001817261
      3        6           0.011554478    0.022759645   -0.004343715
      4        6          -0.026574723   -0.001864884    0.002813315
      5        6          -0.013084517    0.020293351    0.001694100
      6        6          -0.010918118   -0.023239337    0.001843506
      7        6           0.001495509   -0.034728976   -0.001849510
      8        6          -0.009551136   -0.028050350    0.001544669
      9        6          -0.019614580    0.020600887   -0.001488118
     10        6          -0.029489050    0.014604436    0.003406301
     11        6           0.026354252    0.015423771   -0.001177804
     12        6           0.023320916    0.014071679   -0.000986970
     13        1          -0.007126928   -0.001532937   -0.006415427
     14        1           0.005907920    0.000094347    0.005227203
     15        1          -0.002390024   -0.004129118   -0.006060073
     16        1           0.002837843    0.005319872    0.004630561
     17        1          -0.002413662    0.008083528    0.000410748
     18        1           0.003871316   -0.004357444    0.002123702
     19        5           0.034894200    0.007453816    0.009813201
     20        5           0.009199711   -0.040136422   -0.011022861
     21        5          -0.021803363    0.025298837   -0.011115086
     22        5           0.028376132    0.028339611    0.011367016
     23        5          -0.013151732   -0.022459205    0.001634667
     24        5          -0.026861484   -0.000753423   -0.000614413
 -------------------------------------------------------------------
 Cartesian Forces:  Max     0.040136422 RMS     0.015576394
 Leave Link  716 at Wed Aug 16 09:01:13 2023, MaxMem=  1310720000 cpu:               1.6 elap:               0.1
 (Enter /mnt/opt/groups/app-gaussian/g16-avx2/l103.exe)

 GradGradGradGradGradGradGradGradGradGradGradGradGradGradGradGradGradGrad
 Berny optimization.
 Using GEDIIS/GDIIS optimizer.
 FormGI is forming the generalized inverse of G from B-inverse, IUseBI=4.
 Internal  Forces:  Max     0.032334403 RMS     0.007555472
 Search for a local minimum.
 Step number   7 out of a maximum of  142
 All quantities printed in internal units (Hartrees-Bohrs-Radians)
 RMS Force = .75555D-02 SwitMx=.10000D-02 MixMth= 1
 Mixed Optimization -- RFO/linear search
 Update second derivatives using D2CorX and points    3    4    5    7    6
 DE=  1.56D-03 DEPred=-2.34D-03 R=-6.66D-01
 Trust test=-6.66D-01 RLast= 8.54D-01 DXMaxT set to 4.85D-01
 ITU= -1  1  1  1  1  1  0
 Use linear search instead of GDIIS.
     Eigenvalues ---    0.01108   0.01431   0.01502   0.01587   0.01662
     Eigenvalues ---    0.01685   0.01699   0.01708   0.01803   0.01979
     Eigenvalues ---    0.02117   0.02163   0.02225   0.02238   0.02248
     Eigenvalues ---    0.02251   0.02283   0.02302   0.02347   0.02894
     Eigenvalues ---    0.03034   0.15884   0.15926   0.15949   0.15974
     Eigenvalues ---    0.16091   0.16113   0.22788   0.22832   0.23401
     Eigenvalues ---    0.23504   0.23863   0.24041   0.24592   0.24715
     Eigenvalues ---    0.24962   0.24986   0.25006   0.28374   0.34426
     Eigenvalues ---    0.35466   0.35634   0.35641   0.35641   0.35642
     Eigenvalues ---    0.35839   0.36129   0.38273   0.38958   0.39038
     Eigenvalues ---    0.39935   0.40724   0.41061   0.41760   0.42547
     Eigenvalues ---    0.42999   0.43266   0.43464   0.44868   0.45608
     Eigenvalues ---    0.46870   0.47190   0.47329   0.48051   0.48120
     Eigenvalues ---    8.02476
 RFO step:  Lambda=-5.37600197D-04 EMin= 1.10797820D-02
 Quartic linear search produced a step of -0.61751.
 Iteration  1 RMS(Cart)=  0.03149650 RMS(Int)=  0.00118686
 Iteration  2 RMS(Cart)=  0.00119239 RMS(Int)=  0.00045685
 Iteration  3 RMS(Cart)=  0.00000131 RMS(Int)=  0.00045685
 Iteration  4 RMS(Cart)=  0.00000000 RMS(Int)=  0.00045685
 ITry= 1 IFail=0 DXMaxC= 1.66D-01 DCOld= 1.00D+10 DXMaxT= 4.85D-01 DXLimC= 3.00D+00 Rises=F
 Variable       Old X    -DE/DX   Delta X   Delta X   Delta X     New X
                                 (Linear)    (Quad)   (Total)
    R1        2.78405  -0.00419   0.00124  -0.00448  -0.00316   2.78089
    R2        2.65936   0.01196   0.02261  -0.00227   0.02024   2.67961
    R3        2.82353  -0.00873  -0.03644   0.00748  -0.02903   2.79450
    R4        2.66713   0.01593   0.01920  -0.00112   0.01809   2.68522
    R5        2.77799  -0.00127   0.00427  -0.00684  -0.00262   2.77537
    R6        2.80758  -0.00748  -0.02929   0.00444  -0.02481   2.78276
    R7        2.65511   0.01480   0.02501  -0.00496   0.01989   2.67500
    R8        2.81812  -0.00806  -0.03423   0.00681  -0.02754   2.79058
    R9        2.79639  -0.01100  -0.00512   0.00159  -0.00357   2.79282
   R10        2.82031  -0.01016  -0.03548   0.00829  -0.02727   2.79304
   R11        2.81068  -0.01064  -0.03096   0.00652  -0.02438   2.78629
   R12        2.82005  -0.00719  -0.03492   0.00618  -0.02882   2.79123
   R13        2.02092   0.00833   0.01012   0.00035   0.01047   2.03139
   R14        2.60414   0.03233   0.03318   0.00101   0.03425   2.63839
   R15        2.02050   0.00684   0.01026   0.00123   0.01149   2.03200
   R16        2.61804   0.02486   0.02687   0.00123   0.02819   2.64623
   R17        2.02328   0.00599   0.00896   0.00205   0.01101   2.03429
   R18        2.61726   0.02518   0.02706   0.00213   0.02930   2.64656
   R19        2.02205   0.00668   0.00940   0.00131   0.01071   2.03276
   R20        2.60468   0.03233   0.03296   0.00116   0.03419   2.63887
   R21        2.02000   0.00829   0.01052   0.00018   0.01070   2.03070
   R22        2.60879   0.02541   0.03111  -0.00049   0.03059   2.63938
   R23        2.02296   0.00590   0.00889   0.00209   0.01098   2.03394
   R24        2.60717   0.02673   0.03197  -0.00135   0.03057   2.63773
   R25        2.97744  -0.01633  -0.02135  -0.00265  -0.02381   2.95363
   R26        2.97088  -0.01417  -0.01849  -0.00362  -0.02198   2.94890
   R27        2.94190  -0.00067  -0.00660  -0.00242  -0.00911   2.93279
    A1        2.09658  -0.00074  -0.00097   0.00069  -0.00026   2.09633
    A2        2.04366   0.00376   0.00877  -0.00240   0.00590   2.04956
    A3        2.14290  -0.00302  -0.00778   0.00172  -0.00562   2.13728
    A4        2.09604  -0.00169  -0.00099   0.00121   0.00024   2.09628
    A5        2.15163  -0.00168  -0.01182   0.00615  -0.00555   2.14608
    A6        2.03484   0.00336   0.01318  -0.00729   0.00578   2.04062
    A7        2.09399   0.00051   0.00010  -0.00007   0.00004   2.09403
    A8        2.04363   0.00303   0.00793   0.00162   0.00908   2.05271
    A9        2.14555  -0.00355  -0.00802  -0.00155  -0.00911   2.13644
   A10        2.09253   0.00197   0.00092  -0.00075   0.00011   2.09264
   A11        2.14269  -0.00086  -0.00631  -0.00376  -0.00955   2.13314
   A12        2.04718  -0.00112   0.00581   0.00453   0.00997   2.05715
   A13        2.08903   0.00122   0.00278  -0.00244   0.00035   2.08938
   A14        2.13597   0.00435  -0.00364  -0.00168  -0.00518   2.13078
   A15        2.05713  -0.00558   0.00144   0.00423   0.00556   2.06269
   A16        2.09763  -0.00127  -0.00154   0.00140  -0.00022   2.09741
   A17        2.04031   0.00403   0.01040  -0.00301   0.00704   2.04735
   A18        2.14355  -0.00277  -0.00796   0.00164  -0.00574   2.13781
   A19        2.07026  -0.00359   0.00536  -0.00375   0.00144   2.07170
   A20        2.02014   0.00496   0.01956   0.00041   0.02087   2.04101
   A21        2.18699  -0.00139  -0.02176   0.00361  -0.01834   2.16865
   A22        2.07849  -0.00412   0.00124  -0.00355  -0.00261   2.07588
   A23        1.99167   0.00895   0.03331  -0.00296   0.03126   2.02293
   A24        2.20822  -0.00481  -0.03194   0.00695  -0.02526   2.18297
   A25        2.07498  -0.00444   0.00322  -0.00492  -0.00196   2.07301
   A26        1.99482   0.00961   0.03207  -0.00320   0.02998   2.02480
   A27        2.20435  -0.00515  -0.03038   0.00890  -0.02168   2.18267
   A28        2.07221  -0.00311   0.00450  -0.00445  -0.00028   2.07193
   A29        2.01412   0.00624   0.02264  -0.00154   0.02199   2.03612
   A30        2.19354  -0.00312  -0.02533   0.00633  -0.01934   2.17420
   A31        2.08340  -0.00227  -0.00086  -0.00058  -0.00145   2.08195
   A32        2.01018   0.00148   0.02369  -0.00576   0.01799   2.02816
   A33        2.18926   0.00079  -0.02264   0.00635  -0.01630   2.17296
   A34        2.07855  -0.00189   0.00181  -0.00372  -0.00189   2.07666
   A35        2.00655   0.00244   0.02551  -0.00727   0.01827   2.02482
   A36        2.19742  -0.00057  -0.02695   0.01096  -0.01597   2.18146
   A37        2.12346  -0.00710  -0.01244  -0.00093  -0.01138   2.11208
   A38        2.09823  -0.00350  -0.00091  -0.00005   0.00082   2.09905
   A39        2.13406  -0.00658  -0.01751   0.00093  -0.01486   2.11920
   A40        2.09353  -0.00444   0.00125  -0.00113   0.00162   2.09516
   A41        2.13320  -0.00378  -0.01804   0.00550  -0.01269   2.12051
   A42        2.12871  -0.00281  -0.01562   0.00300  -0.01279   2.11592
    D1       -0.02822  -0.00014   0.01066  -0.00140   0.00933  -0.01889
    D2        3.12001  -0.00013   0.00796  -0.00140   0.00639   3.12641
    D3        3.10439  -0.00010   0.01382  -0.00077   0.01317   3.11757
    D4       -0.03056  -0.00010   0.01112  -0.00078   0.01024  -0.02032
    D5        0.00728   0.00091  -0.00319   0.01149   0.00817   0.01544
    D6       -3.09055   0.00114  -0.02096   0.01080  -0.01046  -3.10100
    D7       -3.12481   0.00083  -0.00658   0.01084   0.00406  -3.12075
    D8        0.06055   0.00107  -0.02435   0.01015  -0.01457   0.04599
    D9       -0.22404  -0.00152   0.08907  -0.00583   0.08292  -0.14112
   D10        3.01585  -0.00139   0.05005  -0.01075   0.03880   3.05465
   D11        2.90831  -0.00147   0.09235  -0.00519   0.08690   2.99521
   D12       -0.13498  -0.00134   0.05332  -0.01011   0.04278  -0.09220
   D13       -0.02903  -0.00032   0.01097  -0.00323   0.00777  -0.02125
   D14       -3.12007  -0.00014  -0.00888  -0.00582  -0.01458  -3.13465
   D15        3.07185  -0.00041   0.02738  -0.00140   0.02602   3.09787
   D16       -0.01920  -0.00022   0.00753  -0.00399   0.00367  -0.01553
   D17        0.00819   0.00109  -0.00356   0.01341   0.00972   0.01791
   D18       -3.07256   0.00141  -0.02704   0.01284  -0.01431  -3.08687
   D19       -3.09534   0.00128  -0.01872   0.01141  -0.00721  -3.10254
   D20        0.10710   0.00160  -0.04220   0.01084  -0.03123   0.07587
   D21       -3.08932   0.00106  -0.02123   0.00676  -0.01432  -3.10364
   D22        0.01548   0.00055  -0.00635   0.00599  -0.00037   0.01511
   D23        0.01287   0.00087  -0.00545   0.00870   0.00328   0.01615
   D24        3.11768   0.00036   0.00943   0.00793   0.01723   3.13491
   D25        0.02051  -0.00090  -0.00729  -0.01105  -0.01828   0.00222
   D26        3.09752  -0.00099   0.01788  -0.01061   0.00750   3.10503
   D27       -3.12813  -0.00087  -0.00440  -0.01103  -0.01513   3.13992
   D28       -0.05111  -0.00097   0.02077  -0.01058   0.01066  -0.04046
   D29        0.18335   0.00116  -0.07416   0.00540  -0.06874   0.11461
   D30       -3.04054   0.00115  -0.04105   0.00999  -0.03076  -3.07130
   D31       -2.95138   0.00115  -0.07697   0.00538  -0.07179  -3.02318
   D32        0.10791   0.00114  -0.04385   0.00998  -0.03381   0.07410
   D33        0.02128  -0.00066  -0.00758  -0.00918  -0.01666   0.00462
   D34        3.11459  -0.00056   0.01133  -0.00686   0.00452   3.11911
   D35        3.12146  -0.00088   0.00913  -0.00872   0.00069   3.12215
   D36       -0.06842  -0.00078   0.02804  -0.00641   0.02187  -0.04655
   D37        2.92045  -0.00201   0.08987  -0.00965   0.08041   3.00086
   D38       -0.11182  -0.00177   0.04570  -0.01248   0.03317  -0.07865
   D39       -0.17844  -0.00186   0.07257  -0.01020   0.06237  -0.11607
   D40        3.07247  -0.00162   0.02841  -0.01303   0.01513   3.08760
   D41        3.12490  -0.00026   0.00699   0.00015   0.00706   3.13196
   D42        0.01019  -0.00017  -0.00382  -0.00026  -0.00412   0.00607
   D43        0.03297  -0.00026  -0.01253  -0.00222  -0.01482   0.01815
   D44       -3.08174  -0.00017  -0.02335  -0.00262  -0.02601  -3.10774
   D45        0.20975   0.00181  -0.08403   0.00802  -0.07569   0.13407
   D46       -3.06680   0.00157  -0.03053   0.01456  -0.01561  -3.08241
   D47       -2.86925   0.00207  -0.10828   0.00744  -0.10053  -2.96979
   D48        0.13738   0.00184  -0.05478   0.01399  -0.04046   0.09692
   D49        0.22780   0.00383  -0.09204   0.01505  -0.07582   0.15197
   D50       -2.79617   0.00421  -0.14028   0.01255  -0.12757  -2.92374
   D51        0.25746   0.00321  -0.10343   0.01318  -0.08974   0.16772
   D52       -2.77720   0.00321  -0.14675   0.00858  -0.13873  -2.91593
   D53       -0.27374  -0.00371   0.10994  -0.01739   0.09178  -0.18196
   D54        2.72116  -0.00377   0.16930  -0.01163   0.15828   2.87944
   D55       -0.24006  -0.00364   0.09655  -0.01345   0.08198  -0.15808
   D56        2.81267  -0.00360   0.13292  -0.00911   0.12364   2.93631
   D57        0.00069   0.00018  -0.00024   0.00201   0.00175   0.00245
   D58       -3.11215   0.00032  -0.01196   0.00172  -0.01039  -3.12253
   D59       -0.00440  -0.00058   0.00217  -0.00408  -0.00196  -0.00636
   D60        3.09750  -0.00116   0.01850  -0.00531   0.01335   3.11085
   D61        0.35288   0.00165  -0.14449   0.01927  -0.12634   0.22654
   D62       -0.32947  -0.00174   0.13531  -0.01734   0.11906  -0.21041
   D63       -0.00330   0.00021   0.00092   0.00029   0.00121  -0.00209
         Item               Value     Threshold  Converged?
 Maximum Force            0.032334     0.000450     NO 
 RMS     Force            0.007555     0.000300     NO 
 Maximum Displacement     0.166387     0.001800     NO 
 RMS     Displacement     0.031578     0.001200     NO 
 Predicted change in Energy=-1.354634D-03
 GradGradGradGradGradGradGradGradGradGradGradGradGradGradGradGradGradGrad

 Leave Link  103 at Wed Aug 16 09:01:14 2023, MaxMem=  1310720000 cpu:               9.8 elap:               0.3
 (Enter /mnt/opt/groups/app-gaussian/g16-avx2/l202.exe)
                          Input orientation:                          
 ---------------------------------------------------------------------
 Center     Atomic      Atomic             Coordinates (Angstroms)
 Number     Number       Type             X           Y           Z
 ---------------------------------------------------------------------
      1          6           0        0.707143    1.261205    0.006423
      2          6           0       -0.737778   -1.240549    0.010443
      3          6           0        1.440939   -0.014338   -0.002798
      4          6           0       -0.710792    1.266265   -0.004487
      5          6           0       -1.452076   -0.012278   -0.005366
      6          6           0        0.730852   -1.238897    0.000576
      7          6           0       -1.494054    2.518959   -0.046660
      8          6           0        1.505025    2.505970    0.033868
      9          6           0        1.409527   -2.549674   -0.053797
     10          6           0        2.916439    0.044940   -0.010565
     11          6           0       -2.925586    0.037083    0.012348
     12          6           0       -1.402634   -2.553372    0.064673
     13          1           0       -2.558294    2.457927   -0.185290
     14          1           0        2.568483    2.439253    0.178256
     15          1           0        0.816250   -3.434319   -0.209603
     16          1           0        3.395787    1.001711    0.098652
     17          1           0       -3.419673    0.991351    0.008320
     18          1           0       -0.798046   -3.442702    0.109582
     19          5           0        2.808158   -2.520387    0.012364
     20          5           0        3.591983   -1.173413   -0.106887
     21          5           0        0.780020    3.699714   -0.067364
     22          5           0       -0.777829    3.715459    0.022012
     23          5           0       -3.583499   -1.194275    0.053255
     24          5           0       -2.798205   -2.532597    0.081592
 ---------------------------------------------------------------------
                    Distance matrix (angstroms):
                    1          2          3          4          5
     1  C    0.000000
     2  C    2.889046   0.000000
     3  C    1.471581   2.500116   0.000000
     4  C    1.417987   2.507004   2.503976   0.000000
     5  C    2.506816   1.420958   2.893018   1.477896   0.000000
     6  C    2.500222   1.468665   1.415550   2.890364   2.503959
     7  C    2.535751   3.835247   3.877332   1.478012   2.531922
     8  C    1.478786   4.366591   2.521389   2.539327   3.884271
     9  C    3.875535   2.515722   2.536044   4.365728   3.824853
    10  C    2.522018   3.873787   1.476710   3.827333   4.368893
    11  C    3.833436   2.533545   4.366854   2.533078   1.474443
    12  C    4.359536   1.472575   3.812762   3.882403   2.542540
    13  H    3.483099   4.126901   4.705238   2.205903   2.712564
    14  H    2.209504   4.949794   2.706333   3.487540   4.712602
    15  H    4.701757   2.697416   3.482711   4.946658   4.110643
    16  H    2.702711   4.703389   2.205465   4.116384   4.953865
    17  H    4.135630   3.489118   4.963576   2.722825   2.208822
    18  H    4.939937   2.205207   4.096262   4.711156   3.494106
    19  B    4.326053   3.769835   2.854786   5.169336   4.943736
    20  B    3.776573   4.331871   2.445666   4.947362   5.176976
    21  B    2.440714   5.168749   3.772952   2.854496   4.331857
    22  B    2.868580   4.956183   4.339923   2.450255   3.788322
    23  B    4.943803   2.846419   5.161432   3.782861   2.437933
    24  B    5.165855   2.433066   4.931440   4.335442   2.858607
                    6          7          8          9         10
     6  C    0.000000
     7  C    4.367371   0.000000
     8  C    3.824197   3.000188   0.000000
     9  C    1.477055   5.841394   5.057306   0.000000
    10  C    2.534788   5.057126   2.837381   3.000779   0.000000
    11  C    3.872700   2.865742   5.072098   5.048653   5.842075
    12  C    2.506734   5.074377   5.835441   2.814658   5.040960
    13  H    4.951721   1.074965   4.069508   6.390381   5.985460
    14  H    4.115488   4.069539   1.075287   5.127028   2.426821
    15  H    2.207112   6.387925   5.985041   1.076498   4.068863
    16  H    3.483076   5.121885   2.417018   4.071953   1.075692
    17  H    4.711786   2.458580   5.152414   5.988647   6.406431
    18  H    2.684430   6.004185   6.379386   2.386959   5.096615
    19  B    2.440810   6.626276   5.192580   1.400501   2.567714
    20  B    2.863897   6.285302   4.232383   2.580703   1.396432
    21  B    4.939324   2.562425   1.400323   6.281029   4.233780
    22  B    5.179018   1.396175   2.583491   6.636428   5.207820
    23  B    4.314904   4.261910   6.291682   5.174831   6.617320
    24  B    3.759584   5.218762   6.626253   4.209945   6.269717
                   11         12         13         14         15
    11  C    0.000000
    12  C    3.005425   0.000000
    13  H    2.456512   5.148898   0.000000
    14  H    5.998561   6.380358   5.139684   0.000000
    15  H    5.108937   2.403069   6.790192   6.141628   0.000000
    16  H    6.395132   5.971986   6.136144   1.660511   5.140758
    17  H    1.074600   4.078809   1.711813   6.163059   6.130016
    18  H    4.079802   1.076313   6.164644   6.777582   1.645571
    19  B    6.278254   4.211246   7.322669   4.968198   2.202779
    20  B    6.630100   5.184585   7.142737   3.765663   3.581472
    21  B    5.210829   6.624387   3.563745   2.201747   7.135543
    22  B    4.259507   6.300035   2.189615   3.584818   7.328988
    23  B    1.396699   2.569717   3.800859   7.145980   4.944157
    24  B    2.573767   1.395829   5.003410   7.316418   3.736601
                   16         17         18         19         20
    16  H    0.000000
    17  H    6.816066   0.000000
    18  H    6.110741   5.152087   0.000000
    19  B    3.571824   7.149700   3.723550   0.000000
    20  B    2.193605   7.339128   4.946604   1.562992   0.000000
    21  B    3.761519   4.997837   7.316810   6.542887   5.626373
    22  B    4.978893   3.794771   7.158725   7.193412   6.558426
    23  B    7.316751   2.192219   3.580131   6.527904   7.177300
    24  B    7.131421   3.579078   2.197660   5.606804   6.535856
                   21         22         23         24
    21  B    0.000000
    22  B    1.560490   0.000000
    23  B    6.557895   5.654932   0.000000
    24  B    7.188017   6.566862   1.551965   0.000000
 Symmetry turned off by external request.
 Stoichiometry    C12H6B6
 Framework group  C1[X(C12H6B6)]
 Deg. of freedom    66
 Full point group                 C1      NOp   1
 Rotational constants (GHZ):           0.5681229           0.5642845           0.2832346
 Leave Link  202 at Wed Aug 16 09:01:14 2023, MaxMem=  1310720000 cpu:               0.9 elap:               0.0
 (Enter /mnt/opt/groups/app-gaussian/g16-avx2/l301.exe)
 Standard basis: 6-31G(d,p) (6D, 7F)
 Ernie: Thresh=  0.10000D-02 Tol=  0.10000D-05 Strict=F.
   300 basis functions,   546 primitive gaussians,   300 cartesian basis functions
    54 alpha electrons       54 beta electrons
       nuclear repulsion energy       951.6296421507 Hartrees.
 IExCor=  402 DFT=T Ex+Corr=B3LYP ExCW=0 ScaHFX=  0.200000
 ScaDFX=  0.800000  0.720000  1.000000  0.810000 ScalE2=  1.000000  1.000000
 IRadAn=      5 IRanWt=     -1 IRanGd=            0 ICorTp=0 IEmpDi=131
 NAtoms=   24 NActive=   24 NUniq=   24 SFac= 1.00D+00 NAtFMM=   60 NAOKFM=F Big=F
 Integral buffers will be    131072 words long.
 Raffenetti 2 integral format.
 Two-electron integral symmetry is turned off.
 R6Disp:  Grimme-D3 Dispersion energy=       -0.0231107699 Hartrees.
 Nuclear repulsion after empirical dispersion term =      951.6065313808 Hartrees.
 Leave Link  301 at Wed Aug 16 09:01:14 2023, MaxMem=  1310720000 cpu:               3.5 elap:               0.1
 (Enter /mnt/opt/groups/app-gaussian/g16-avx2/l302.exe)
 NPDir=0 NMtPBC=     1 NCelOv=     1 NCel=       1 NClECP=     1 NCelD=      1
         NCelK=      1 NCelE2=     1 NClLst=     1 CellRange=     0.0.
 One-electron integrals computed using PRISM.
 NBasis=   300 RedAO= T EigKep=  2.33D-04  NBF=   300
 NBsUse=   300 1.00D-06 EigRej= -1.00D+00 NBFU=   300
 Precomputing XC quadrature grid using
 IXCGrd= 4 IRadAn=           5 IRanWt=          -1 IRanGd=           0 AccXCQ= 0.00D+00.
 Generated NRdTot=       0 NPtTot=           0 NUsed=           0 NTot=          32
 NSgBfM=   299   299   299   299   299 MxSgAt=    24 MxSgA2=    24.
 Leave Link  302 at Wed Aug 16 09:01:15 2023, MaxMem=  1310720000 cpu:              61.3 elap:               1.0
 (Enter /mnt/opt/groups/app-gaussian/g16-avx2/l303.exe)
 DipDrv:  MaxL=1.
 Leave Link  303 at Wed Aug 16 09:01:15 2023, MaxMem=  1310720000 cpu:               5.0 elap:               0.1
 (Enter /mnt/opt/groups/app-gaussian/g16-avx2/l401.exe)
 Lowest energy guess from the checkpoint file:  "/tmp/Gau-235692.chk"
 B after Tr=    -0.000458   -0.000217    0.000097
         Rot=    0.999997    0.000951   -0.002188    0.000020 Ang=   0.27 deg.
 Guess basis will be translated and rotated to current coordinates.
 B after Tr=     0.000536    0.000520    0.000024
         Rot=    0.999997   -0.001059    0.002064   -0.000039 Ang=  -0.27 deg.
 Guess basis will be translated and rotated to current coordinates.
 CkInt1:  FT= 3.82D-01
 Max alpha theta=  8.429 degrees.
 JPrj=2 DoOrth=T DoCkMO=T.
 Leave Link  401 at Wed Aug 16 09:01:16 2023, MaxMem=  1310720000 cpu:              35.5 elap:               0.6
 (Enter /mnt/opt/groups/app-gaussian/g16-avx2/l502.exe)
 Two-electron integral symmetry not used.
 Closed shell SCF:
 Using DIIS extrapolation, IDIIS=    10.
 NGot=  1310720000 LenX=  1310517886 LenY=  1310427445
 Requested convergence on RMS density matrix=1.00D-08 within 100 cycles.
 Requested convergence on MAX density matrix=1.00D-06.
 Requested convergence on             energy=1.00D-06.
 Level shift goal  0.100 maximum shift  0.100.
 No special actions if energy rises.
 Dynamic level shift is on during FON iterations.

 Cycle   1  Pass 1  IDiag  1:
 FoFJK:  IHMeth= 1 ICntrl=       0 DoSepK=F KAlg= 0 I1Cent=           0 FoldK=F
 IRaf= 860000000 NMat=       1 IRICut=       1 DoRegI=T DoRafI=F ISym2E= 0 IDoP0=0 IntGTp=1.
 FoFCou: FMM=F IPFlag=           0 FMFlag=      100000 FMFlg1=           0
         NFxFlg=           0 DoJE=F BraDBF=F KetDBF=F FulRan=T
         wScrn=  0.000000 ICntrl=         0 IOpCl=  0 I1Cent=           0 NGrid=           0
         NMat0=    1 NMatS0=      1 NMatT0=    0 NMatD0=    1 NMtDS0=    0 NMtDT0=    0
 Symmetry not used in FoFCou.
 E= -609.537875909273    
 DIIS: error= 6.12D-04 at cycle   1 NSaved=   1.
 NSaved= 1 IEnMin= 1 EnMin= -609.537875909273     IErMin= 1 ErrMin= 6.12D-04
 ErrMax= 6.12D-04  0.00D+00 EMaxC= 1.00D+00 BMatC= 2.21D-04 BMatP= 2.21D-04
 IDIUse=1 WtCom= 1.00D+00 WtEn= 0.00D+00
 Coeff-Com:  0.100D+01
 Coeff:      0.100D+01
 Gap=    10.112 Goal=     0.100 Shift=    0.000
 RMSDP=1.87D-04 MaxDP=3.89D-03              OVMax= 1.55D-02

 Cycle   2  Pass 1  IDiag  1:
 E= -609.538378691285     Delta-E=       -0.000502782012 Rises=F Damp=F
 DIIS: error= 5.28D-04 at cycle   2 NSaved=   2.
 NSaved= 2 IEnMin= 2 EnMin= -609.538378691285     IErMin= 2 ErrMin= 5.28D-04
 ErrMax= 5.28D-04  0.00D+00 EMaxC= 1.00D+00 BMatC= 6.47D-05 BMatP= 2.21D-04
 IDIUse=1 WtCom= 1.00D+00 WtEn= 0.00D+00
 Coeff-Com:  0.234D+00 0.766D+00
 Coeff:      0.234D+00 0.766D+00
 Gap=     0.055 Goal=     0.100 Shift=    0.045
 RMSDP=6.19D-05 MaxDP=1.87D-03 DE=-5.03D-04 OVMax= 5.35D-03

 Cycle   3  Pass 1  IDiag  1:
 E= -609.538355811819     Delta-E=        0.000022879466 Rises=F Damp=F
 DIIS: error= 6.65D-04 at cycle   3 NSaved=   3.
 NSaved= 3 IEnMin= 2 EnMin= -609.538378691285     IErMin= 2 ErrMin= 5.28D-04
 ErrMax= 6.65D-04  0.00D+00 EMaxC= 1.00D+00 BMatC= 9.07D-05 BMatP= 6.47D-05
 IDIUse=1 WtCom= 1.00D+00 WtEn= 0.00D+00
 Coeff-Com: -0.410D-01 0.562D+00 0.479D+00
 Coeff:     -0.410D-01 0.562D+00 0.479D+00
 Gap=     0.054 Goal=   None    Shift=    0.000
 RMSDP=4.68D-05 MaxDP=8.34D-04 DE= 2.29D-05 OVMax= 6.34D-03

 Cycle   4  Pass 1  IDiag  1:
 E= -609.538479047927     Delta-E=       -0.000123236107 Rises=F Damp=F
 DIIS: error= 1.50D-04 at cycle   4 NSaved=   4.
 NSaved= 4 IEnMin= 4 EnMin= -609.538479047927     IErMin= 4 ErrMin= 1.50D-04
 ErrMax= 1.50D-04  0.00D+00 EMaxC= 1.00D+00 BMatC= 5.96D-06 BMatP= 6.47D-05
 IDIUse=1 WtCom= 1.00D+00 WtEn= 0.00D+00
 Coeff-Com: -0.347D-01 0.282D+00 0.306D+00 0.447D+00
 Coeff:     -0.347D-01 0.282D+00 0.306D+00 0.447D+00
 Gap=     0.055 Goal=     0.100 Shift=    0.045
 RMSDP=9.51D-06 MaxDP=2.09D-04 DE=-1.23D-04 OVMax= 8.83D-04

 Cycle   5  Pass 1  IDiag  1:
 E= -609.538486956703     Delta-E=       -0.000007908777 Rises=F Damp=F
 DIIS: error= 5.28D-05 at cycle   5 NSaved=   5.
 NSaved= 5 IEnMin= 5 EnMin= -609.538486956703     IErMin= 5 ErrMin= 5.28D-05
 ErrMax= 5.28D-05  0.00D+00 EMaxC= 1.00D+00 BMatC= 5.49D-07 BMatP= 5.96D-06
 IDIUse=1 WtCom= 1.00D+00 WtEn= 0.00D+00
 Coeff-Com:  0.789D-03-0.796D-01 0.637D-02 0.106D+00 0.966D+00
 Coeff:      0.789D-03-0.796D-01 0.637D-02 0.106D+00 0.966D+00
 Gap=     0.055 Goal=     0.100 Shift=    0.045
 RMSDP=7.77D-06 MaxDP=2.06D-04 DE=-7.91D-06 OVMax= 1.28D-03

 Cycle   6  Pass 1  IDiag  1:
 E= -609.538489482897     Delta-E=       -0.000002526194 Rises=F Damp=F
 DIIS: error= 2.05D-05 at cycle   6 NSaved=   6.
 NSaved= 6 IEnMin= 6 EnMin= -609.538489482897     IErMin= 6 ErrMin= 2.05D-05
 ErrMax= 2.05D-05  0.00D+00 EMaxC= 1.00D+00 BMatC= 7.68D-08 BMatP= 5.49D-07
 IDIUse=1 WtCom= 1.00D+00 WtEn= 0.00D+00
 Coeff-Com:  0.702D-02-0.943D-01-0.561D-01-0.376D-01 0.293D+00 0.888D+00
 Coeff:      0.702D-02-0.943D-01-0.561D-01-0.376D-01 0.293D+00 0.888D+00
 Gap=     0.054 Goal=     0.100 Shift=    0.046
 RMSDP=5.14D-06 MaxDP=1.35D-04 DE=-2.53D-06 OVMax= 9.45D-04

 Cycle   7  Pass 1  IDiag  1:
 E= -609.538490319268     Delta-E=       -0.000000836372 Rises=F Damp=F
 DIIS: error= 1.39D-05 at cycle   7 NSaved=   7.
 NSaved= 7 IEnMin= 7 EnMin= -609.538490319268     IErMin= 7 ErrMin= 1.39D-05
 ErrMax= 1.39D-05  0.00D+00 EMaxC= 1.00D+00 BMatC= 2.17D-08 BMatP= 7.68D-08
 IDIUse=1 WtCom= 1.00D+00 WtEn= 0.00D+00
 Coeff-Com:  0.387D-02-0.385D-01-0.339D-01-0.448D-01-0.497D-01 0.429D+00
 Coeff-Com:  0.734D+00
 Coeff:      0.387D-02-0.385D-01-0.339D-01-0.448D-01-0.497D-01 0.429D+00
 Coeff:      0.734D+00
 Gap=     0.054 Goal=     0.100 Shift=    0.046
 RMSDP=2.80D-06 MaxDP=6.82D-05 DE=-8.36D-07 OVMax= 5.79D-04

 Cycle   8  Pass 1  IDiag  1:
 E= -609.538490568248     Delta-E=       -0.000000248980 Rises=F Damp=F
 DIIS: error= 7.67D-06 at cycle   8 NSaved=   8.
 NSaved= 8 IEnMin= 8 EnMin= -609.538490568248     IErMin= 8 ErrMin= 7.67D-06
 ErrMax= 7.67D-06  0.00D+00 EMaxC= 1.00D+00 BMatC= 7.36D-09 BMatP= 2.17D-08
 IDIUse=1 WtCom= 1.00D+00 WtEn= 0.00D+00
 Coeff-Com:  0.559D-03 0.477D-03-0.651D-02-0.212D-01-0.125D+00 0.341D-02
 Coeff-Com:  0.393D+00 0.755D+00
 Coeff:      0.559D-03 0.477D-03-0.651D-02-0.212D-01-0.125D+00 0.341D-02
 Coeff:      0.393D+00 0.755D+00
 Gap=     0.054 Goal=     0.100 Shift=    0.046
 RMSDP=1.67D-06 MaxDP=3.71D-05 DE=-2.49D-07 OVMax= 3.48D-04

 Cycle   9  Pass 1  IDiag  1:
 E= -609.538490650020     Delta-E=       -0.000000081772 Rises=F Damp=F
 DIIS: error= 5.18D-06 at cycle   9 NSaved=   9.
 NSaved= 9 IEnMin= 9 EnMin= -609.538490650020     IErMin= 9 ErrMin= 5.18D-06
 ErrMax= 5.18D-06  0.00D+00 EMaxC= 1.00D+00 BMatC= 2.33D-09 BMatP= 7.36D-09
 IDIUse=1 WtCom= 1.00D+00 WtEn= 0.00D+00
 Coeff-Com: -0.844D-03 0.125D-01 0.658D-02-0.197D-02-0.711D-01-0.152D+00
 Coeff-Com:  0.137D-01 0.444D+00 0.749D+00
 Coeff:     -0.844D-03 0.125D-01 0.658D-02-0.197D-02-0.711D-01-0.152D+00
 Coeff:      0.137D-01 0.444D+00 0.749D+00
 Gap=     0.054 Goal=     0.100 Shift=    0.046
 RMSDP=1.01D-06 MaxDP=1.97D-05 DE=-8.18D-08 OVMax= 2.18D-04

 Cycle  10  Pass 1  IDiag  1:
 E= -609.538490676936     Delta-E=       -0.000000026915 Rises=F Damp=F
 DIIS: error= 3.12D-06 at cycle  10 NSaved=  10.
 NSaved=10 IEnMin=10 EnMin= -609.538490676936     IErMin=10 ErrMin= 3.12D-06
 ErrMax= 3.12D-06  0.00D+00 EMaxC= 1.00D+00 BMatC= 5.49D-10 BMatP= 2.33D-09
 IDIUse=1 WtCom= 1.00D+00 WtEn= 0.00D+00
 Coeff-Com: -0.679D-03 0.774D-02 0.550D-02 0.297D-02-0.121D-01-0.101D+00
 Coeff-Com: -0.968D-01 0.914D-01 0.396D+00 0.707D+00
 Coeff:     -0.679D-03 0.774D-02 0.550D-02 0.297D-02-0.121D-01-0.101D+00
 Coeff:     -0.968D-01 0.914D-01 0.396D+00 0.707D+00
 Gap=     0.054 Goal=     0.100 Shift=    0.046
 RMSDP=5.36D-07 MaxDP=8.52D-06 DE=-2.69D-08 OVMax= 1.22D-04

 Cycle  11  Pass 1  IDiag  1:
 E= -609.538490684626     Delta-E=       -0.000000007691 Rises=F Damp=F
 DIIS: error= 1.74D-06 at cycle  11 NSaved=  11.
 NSaved=11 IEnMin=11 EnMin= -609.538490684626     IErMin=11 ErrMin= 1.74D-06
 ErrMax= 1.74D-06  0.00D+00 EMaxC= 1.00D+00 BMatC= 1.28D-10 BMatP= 5.49D-10
 IDIUse=1 WtCom= 1.00D+00 WtEn= 0.00D+00
 Coeff-Com: -0.400D-04-0.549D-03 0.157D-03 0.172D-02 0.215D-01-0.960D-03
 Coeff-Com: -0.608D-01-0.130D+00-0.874D-01 0.273D+00 0.983D+00
 Coeff:     -0.400D-04-0.549D-03 0.157D-03 0.172D-02 0.215D-01-0.960D-03
 Coeff:     -0.608D-01-0.130D+00-0.874D-01 0.273D+00 0.983D+00
 Gap=     0.054 Goal=     0.100 Shift=    0.046
 RMSDP=3.30D-07 MaxDP=4.93D-06 DE=-7.69D-09 OVMax= 7.40D-05

 Cycle  12  Pass 1  IDiag  1:
 E= -609.538490687211     Delta-E=       -0.000000002585 Rises=F Damp=F
 DIIS: error= 9.84D-07 at cycle  12 NSaved=  12.
 NSaved=12 IEnMin=12 EnMin= -609.538490687211     IErMin=12 ErrMin= 9.84D-07
 ErrMax= 9.84D-07  0.00D+00 EMaxC= 1.00D+00 BMatC= 3.95D-11 BMatP= 1.28D-10
 IDIUse=1 WtCom= 1.00D+00 WtEn= 0.00D+00
 Coeff-Com:  0.109D-03-0.170D-02-0.117D-02 0.355D-03 0.134D-01 0.188D-01
 Coeff-Com: -0.112D-01-0.815D-01-0.131D+00-0.534D-01 0.325D+00 0.922D+00
 Coeff:      0.109D-03-0.170D-02-0.117D-02 0.355D-03 0.134D-01 0.188D-01
 Coeff:     -0.112D-01-0.815D-01-0.131D+00-0.534D-01 0.325D+00 0.922D+00
 Gap=     0.054 Goal=     0.100 Shift=    0.046
 RMSDP=1.81D-07 MaxDP=3.02D-06 DE=-2.58D-09 OVMax= 4.11D-05

 Cycle  13  Pass 1  IDiag  1:
 E= -609.538490688015     Delta-E=       -0.000000000804 Rises=F Damp=F
 DIIS: error= 5.91D-07 at cycle  13 NSaved=  13.
 NSaved=13 IEnMin=13 EnMin= -609.538490688015     IErMin=13 ErrMin= 5.91D-07
 ErrMax= 5.91D-07  0.00D+00 EMaxC= 1.00D+00 BMatC= 1.33D-11 BMatP= 3.95D-11
 IDIUse=1 WtCom= 1.00D+00 WtEn= 0.00D+00
 Coeff-Com:  0.711D-04-0.765D-03-0.754D-03-0.132D-03 0.177D-02 0.969D-02
 Coeff-Com:  0.989D-02-0.648D-02-0.480D-01-0.130D+00-0.135D+00 0.378D+00
 Coeff-Com:  0.923D+00
 Coeff:      0.711D-04-0.765D-03-0.754D-03-0.132D-03 0.177D-02 0.969D-02
 Coeff:      0.989D-02-0.648D-02-0.480D-01-0.130D+00-0.135D+00 0.378D+00
 Coeff:      0.923D+00
 Gap=     0.054 Goal=     0.100 Shift=    0.046
 RMSDP=1.06D-07 MaxDP=2.38D-06 DE=-8.04D-10 OVMax= 2.42D-05

 Cycle  14  Pass 1  IDiag  1:
 E= -609.538490688304     Delta-E=       -0.000000000289 Rises=F Damp=F
 DIIS: error= 3.94D-07 at cycle  14 NSaved=  14.
 NSaved=14 IEnMin=14 EnMin= -609.538490688304     IErMin=14 ErrMin= 3.94D-07
 ErrMax= 3.94D-07  0.00D+00 EMaxC= 1.00D+00 BMatC= 4.09D-12 BMatP= 1.33D-11
 IDIUse=1 WtCom= 1.00D+00 WtEn= 0.00D+00
 Coeff-Com: -0.112D-04 0.283D-03 0.612D-04-0.329D-04-0.343D-02-0.180D-02
 Coeff-Com:  0.653D-02 0.223D-01 0.184D-01-0.491D-01-0.148D+00-0.191D+00
 Coeff-Com:  0.166D+00 0.118D+01
 Coeff:     -0.112D-04 0.283D-03 0.612D-04-0.329D-04-0.343D-02-0.180D-02
 Coeff:      0.653D-02 0.223D-01 0.184D-01-0.491D-01-0.148D+00-0.191D+00
 Coeff:      0.166D+00 0.118D+01
 Gap=     0.054 Goal=     0.100 Shift=    0.046
 RMSDP=7.05D-08 MaxDP=1.97D-06 DE=-2.89D-10 OVMax= 1.65D-05

 Cycle  15  Pass 1  IDiag  1:
 E= -609.538490688408     Delta-E=       -0.000000000104 Rises=F Damp=F
 DIIS: error= 2.55D-07 at cycle  15 NSaved=  15.
 NSaved=15 IEnMin=15 EnMin= -609.538490688408     IErMin=15 ErrMin= 2.55D-07
 ErrMax= 2.55D-07  0.00D+00 EMaxC= 1.00D+00 BMatC= 2.00D-12 BMatP= 4.09D-12
 IDIUse=1 WtCom= 1.00D+00 WtEn= 0.00D+00
 Coeff-Com: -0.266D-04 0.389D-03 0.240D-03 0.522D-04-0.242D-02-0.348D-02
 Coeff-Com:  0.594D-03 0.157D-01 0.237D-01 0.663D-02-0.476D-01-0.244D+00
 Coeff-Com: -0.245D+00 0.577D+00 0.918D+00
 Coeff:     -0.266D-04 0.389D-03 0.240D-03 0.522D-04-0.242D-02-0.348D-02
 Coeff:      0.594D-03 0.157D-01 0.237D-01 0.663D-02-0.476D-01-0.244D+00
 Coeff:     -0.245D+00 0.577D+00 0.918D+00
 Gap=     0.054 Goal=     0.100 Shift=    0.046
 RMSDP=4.58D-08 MaxDP=1.36D-06 DE=-1.04D-10 OVMax= 1.07D-05

 Cycle  16  Pass 1  IDiag  1:
 E= -609.538490688458     Delta-E=       -0.000000000050 Rises=F Damp=F
 DIIS: error= 1.62D-07 at cycle  16 NSaved=  16.
 NSaved=16 IEnMin=16 EnMin= -609.538490688458     IErMin=16 ErrMin= 1.62D-07
 ErrMax= 1.62D-07  0.00D+00 EMaxC= 1.00D+00 BMatC= 7.13D-13 BMatP= 2.00D-12
 IDIUse=1 WtCom= 1.00D+00 WtEn= 0.00D+00
 Coeff-Com: -0.124D-04 0.136D-03 0.118D-03 0.319D-04-0.160D-03-0.102D-02
 Coeff-Com: -0.257D-02 0.174D-03 0.622D-02 0.255D-01 0.409D-01-0.799D-01
 Coeff-Com: -0.293D+00-0.215D+00 0.500D+00 0.102D+01
 Coeff:     -0.124D-04 0.136D-03 0.118D-03 0.319D-04-0.160D-03-0.102D-02
 Coeff:     -0.257D-02 0.174D-03 0.622D-02 0.255D-01 0.409D-01-0.799D-01
 Coeff:     -0.293D+00-0.215D+00 0.500D+00 0.102D+01
 Gap=     0.054 Goal=     0.100 Shift=    0.046
 RMSDP=3.30D-08 MaxDP=1.03D-06 DE=-5.05D-11 OVMax= 7.66D-06

 Cycle  17  Pass 1  IDiag  1:
 E= -609.538490688486     Delta-E=       -0.000000000028 Rises=F Damp=F
 DIIS: error= 9.31D-08 at cycle  17 NSaved=  17.
 NSaved=17 IEnMin=17 EnMin= -609.538490688486     IErMin=17 ErrMin= 9.31D-08
 ErrMax= 9.31D-08  0.00D+00 EMaxC= 1.00D+00 BMatC= 3.12D-13 BMatP= 7.13D-13
 IDIUse=1 WtCom= 1.00D+00 WtEn= 0.00D+00
 Coeff-Com: -0.384D-05 0.206D-04 0.346D-04 0.145D-04 0.331D-03 0.572D-04
 Coeff-Com: -0.206D-02-0.299D-02-0.351D-04 0.156D-01 0.390D-01-0.372D-02
 Coeff-Com: -0.163D+00-0.290D+00 0.106D+00 0.677D+00 0.623D+00
 Coeff:     -0.384D-05 0.206D-04 0.346D-04 0.145D-04 0.331D-03 0.572D-04
 Coeff:     -0.206D-02-0.299D-02-0.351D-04 0.156D-01 0.390D-01-0.372D-02
 Coeff:     -0.163D+00-0.290D+00 0.106D+00 0.677D+00 0.623D+00
 Gap=     0.054 Goal=     0.100 Shift=    0.046
 RMSDP=1.82D-08 MaxDP=5.25D-07 DE=-2.77D-11 OVMax= 4.24D-06

 Cycle  18  Pass 1  IDiag  1:
 E= -609.538490688491     Delta-E=       -0.000000000005 Rises=F Damp=F
 DIIS: error= 5.30D-08 at cycle  18 NSaved=  18.
 NSaved=18 IEnMin=18 EnMin= -609.538490688491     IErMin=18 ErrMin= 5.30D-08
 ErrMax= 5.30D-08  0.00D+00 EMaxC= 1.00D+00 BMatC= 7.61D-14 BMatP= 3.12D-13
 IDIUse=1 WtCom= 1.00D+00 WtEn= 0.00D+00
 Coeff-Com:  0.299D-05-0.480D-04-0.268D-04-0.624D-05 0.249D-03 0.569D-03
 Coeff-Com: -0.292D-03-0.209D-02-0.203D-02-0.626D-03 0.803D-02 0.314D-01
 Coeff-Com:  0.132D-01-0.110D+00-0.209D+00-0.225D-01 0.302D+00 0.991D+00
 Coeff:      0.299D-05-0.480D-04-0.268D-04-0.624D-05 0.249D-03 0.569D-03
 Coeff:     -0.292D-03-0.209D-02-0.203D-02-0.626D-03 0.803D-02 0.314D-01
 Coeff:      0.132D-01-0.110D+00-0.209D+00-0.225D-01 0.302D+00 0.991D+00
 Gap=     0.054 Goal=     0.100 Shift=    0.046
 RMSDP=1.19D-08 MaxDP=3.46D-07 DE=-5.46D-12 OVMax= 2.70D-06

 Cycle  19  Pass 1  IDiag  1:
 E= -609.538490688492     Delta-E=       -0.000000000000 Rises=F Damp=F
 DIIS: error= 2.92D-08 at cycle  19 NSaved=  19.
 NSaved=19 IEnMin=19 EnMin= -609.538490688492     IErMin=19 ErrMin= 2.92D-08
 ErrMax= 2.92D-08  0.00D+00 EMaxC= 1.00D+00 BMatC= 3.16D-14 BMatP= 7.61D-14
 IDIUse=1 WtCom= 1.00D+00 WtEn= 0.00D+00
 Coeff-Com:  0.204D-05-0.234D-04-0.192D-04-0.754D-06-0.168D-04 0.260D-03
 Coeff-Com:  0.360D-03-0.332D-05-0.680D-03-0.472D-02-0.699D-02 0.156D-01
 Coeff-Com:  0.497D-01 0.280D-01-0.165D+00-0.225D+00-0.415D-01 0.557D+00
 Coeff-Com:  0.793D+00
 Coeff:      0.204D-05-0.234D-04-0.192D-04-0.754D-06-0.168D-04 0.260D-03
 Coeff:      0.360D-03-0.332D-05-0.680D-03-0.472D-02-0.699D-02 0.156D-01
 Coeff:      0.497D-01 0.280D-01-0.165D+00-0.225D+00-0.415D-01 0.557D+00
 Coeff:      0.793D+00
 Gap=     0.054 Goal=     0.100 Shift=    0.046
 RMSDP=6.31D-09 MaxDP=1.68D-07 DE=-2.27D-13 OVMax= 1.48D-06

 SCF Done:  E(RB3LYP) =  -609.538490688     A.U. after   19 cycles
            NFock= 19  Conv=0.63D-08     -V/T= 2.0093
 KE= 6.039364405199D+02 PE=-3.314841914542D+03 EE= 1.149760451953D+03
 Leave Link  502 at Wed Aug 16 09:02:02 2023, MaxMem=  1310720000 cpu:            2975.1 elap:              46.6
 (Enter /mnt/opt/groups/app-gaussian/g16-avx2/l701.exe)
 ... and contract with generalized density number  0.
 Compute integral first derivatives.
 R6Disp: Adding Grimme-D3 dispersion energy 1st derivatives to the gradient.
 Leave Link  701 at Wed Aug 16 09:02:03 2023, MaxMem=  1310720000 cpu:              44.3 elap:               0.7
 (Enter /mnt/opt/groups/app-gaussian/g16-avx2/l702.exe)
 L702 exits ... SP integral derivatives will be done elsewhere.
 Leave Link  702 at Wed Aug 16 09:02:03 2023, MaxMem=  1310720000 cpu:               1.4 elap:               0.1
 (Enter /mnt/opt/groups/app-gaussian/g16-avx2/l703.exe)
 Integral derivatives from FoFJK, PRISM(SPDF).
 Compute integral first derivatives, UseDBF=F ICtDFT=           0.
 Calling FoFJK, ICntrl=      2127 FMM=F ISym2X=0 I1Cent= 0 IOpClX= 0 NMat=1 NMatS=1 NMatT=0.
 FoFJK:  IHMeth= 1 ICntrl=    2127 DoSepK=F KAlg= 0 I1Cent=           0 FoldK=F
 IRaf=         0 NMat=       1 IRICut=       1 DoRegI=T DoRafI=F ISym2E= 0 IDoP0=0 IntGTp=1.
 FoFCou: FMM=F IPFlag=           0 FMFlag=      100000 FMFlg1=         800
         NFxFlg=           0 DoJE=F BraDBF=F KetDBF=F FulRan=T
         wScrn=  0.000000 ICntrl=      2127 IOpCl=  0 I1Cent=           0 NGrid=           0
         NMat0=    1 NMatS0=      1 NMatT0=    0 NMatD0=    1 NMtDS0=    0 NMtDT0=    0
 Symmetry not used in FoFCou.
 Leave Link  703 at Wed Aug 16 09:02:10 2023, MaxMem=  1310720000 cpu:             423.5 elap:               6.7
 (Enter /mnt/opt/groups/app-gaussian/g16-avx2/l716.exe)
 Dipole        =-2.16227848D-01-1.09658880D-01 5.99934136D-04
 -------------------------------------------------------------------
 Center     Atomic                   Forces (Hartrees/Bohr)
 Number     Number              X              Y              Z
 -------------------------------------------------------------------
      1        6           0.015778753    0.002228026   -0.003140935
      2        6           0.005080714   -0.013432562    0.000313344
      3        6           0.008996910    0.012820295   -0.003777516
      4        6          -0.016400859    0.000322992    0.003443942
      5        6          -0.008485414    0.012310403    0.000245232
      6        6          -0.004571172   -0.015284900    0.003012010
      7        6           0.001577022   -0.020457796   -0.000709593
      8        6          -0.006661485   -0.016212582    0.000502612
      9        6          -0.010009617    0.012215198   -0.000572510
     10        6          -0.016981880    0.007285537    0.001277169
     11        6           0.016275972    0.008306865   -0.000365307
     12        6           0.011899564    0.008864453   -0.000277101
     13        1          -0.004102440   -0.000927920   -0.005239816
     14        1           0.002529794    0.000502674    0.004473844
     15        1           0.000258094   -0.001572158   -0.005448276
     16        1           0.001732757    0.002199179    0.004119461
     17        1          -0.001303988    0.004657403    0.000343730
     18        1           0.000621123   -0.001731773    0.001668405
     19        5           0.017615910    0.004185736    0.009862423
     20        5           0.004059095   -0.020740075   -0.010306195
     21        5          -0.011060244    0.012817846   -0.010227234
     22        5           0.014769267    0.014075498    0.010396911
     23        5          -0.007622180   -0.010943354    0.000968011
     24        5          -0.013995697   -0.001488982   -0.000562612
 -------------------------------------------------------------------
 Cartesian Forces:  Max     0.020740075 RMS     0.008977781
 Leave Link  716 at Wed Aug 16 09:02:10 2023, MaxMem=  1310720000 cpu:               1.6 elap:               0.1
 (Enter /mnt/opt/groups/app-gaussian/g16-avx2/l103.exe)

 GradGradGradGradGradGradGradGradGradGradGradGradGradGradGradGradGradGrad
 Berny optimization.
 Using GEDIIS/GDIIS optimizer.
 FormGI is forming the generalized inverse of G from B-inverse, IUseBI=4.
 Internal  Forces:  Max     0.016066226 RMS     0.004313800
 Search for a local minimum.
 Step number   8 out of a maximum of  142
 All quantities printed in internal units (Hartrees-Bohrs-Radians)
 RMS Force = .43138D-02 SwitMx=.10000D-02 MixMth= 1
 Mixed Optimization -- RFO/linear search
 Update second derivatives using D2CorX and points    7    6    8
 DE= -9.49D-04 DEPred=-1.35D-03 R= 7.00D-01
 TightC=F SS=  1.41D+00  RLast= 3.92D-01 DXNew= 8.1548D-01 1.1752D+00
 Trust test= 7.00D-01 RLast= 3.92D-01 DXMaxT set to 8.15D-01
 ITU=  1 -1  1  1  1  1  1  0
 Use linear search instead of GDIIS.
     Eigenvalues ---    0.00463   0.01431   0.01513   0.01596   0.01667
     Eigenvalues ---    0.01682   0.01701   0.01705   0.01802   0.01940
     Eigenvalues ---    0.02105   0.02165   0.02188   0.02199   0.02237
     Eigenvalues ---    0.02243   0.02261   0.02270   0.02416   0.02892
     Eigenvalues ---    0.02941   0.15963   0.15976   0.15986   0.15992
     Eigenvalues ---    0.16068   0.16166   0.22718   0.22902   0.23558
     Eigenvalues ---    0.23728   0.23893   0.24246   0.24796   0.24844
     Eigenvalues ---    0.24983   0.24996   0.25013   0.29194   0.34374
     Eigenvalues ---    0.35510   0.35621   0.35641   0.35642   0.35642
     Eigenvalues ---    0.35826   0.36138   0.38421   0.39024   0.39086
     Eigenvalues ---    0.40576   0.40801   0.41055   0.41778   0.42900
     Eigenvalues ---    0.43037   0.43468   0.44520   0.44799   0.45611
     Eigenvalues ---    0.47194   0.47227   0.47997   0.48105   0.52291
     Eigenvalues ---    6.59192
 RFO step:  Lambda=-6.81481005D-04 EMin= 4.62639279D-03
 Quartic linear search produced a step of  0.16988.
 Iteration  1 RMS(Cart)=  0.03215778 RMS(Int)=  0.00046927
 Iteration  2 RMS(Cart)=  0.00055739 RMS(Int)=  0.00012626
 Iteration  3 RMS(Cart)=  0.00000013 RMS(Int)=  0.00012626
 ITry= 1 IFail=0 DXMaxC= 1.96D-01 DCOld= 1.00D+10 DXMaxT= 8.15D-01 DXLimC= 3.00D+00 Rises=F
 Variable       Old X    -DE/DX   Delta X   Delta X   Delta X     New X
                                 (Linear)    (Quad)   (Total)
    R1        2.78089  -0.00136  -0.00088  -0.00330  -0.00420   2.77669
    R2        2.67961   0.00683  -0.00278  -0.00590  -0.00867   2.67094
    R3        2.79450  -0.00662   0.00510   0.01065   0.01577   2.81027
    R4        2.68522   0.00954  -0.00221  -0.00302  -0.00525   2.67997
    R5        2.77537   0.00274  -0.00162   0.00029  -0.00133   2.77405
    R6        2.78276  -0.00389   0.00384   0.01019   0.01401   2.79677
    R7        2.67500   0.01047  -0.00350  -0.00409  -0.00759   2.66741
    R8        2.79058  -0.00581   0.00474   0.01008   0.01484   2.80541
    R9        2.79282  -0.00868   0.00080  -0.00290  -0.00208   2.79074
   R10        2.79304  -0.00820   0.00513   0.00945   0.01458   2.80762
   R11        2.78629  -0.00767   0.00438   0.00885   0.01321   2.79950
   R12        2.79123  -0.00463   0.00471   0.01069   0.01540   2.80663
   R13        2.03139   0.00479  -0.00101  -0.00099  -0.00199   2.02939
   R14        2.63839   0.01607  -0.00331  -0.00609  -0.00942   2.62896
   R15        2.03200   0.00307  -0.00087  -0.00194  -0.00281   2.02919
   R16        2.64623   0.01260  -0.00260  -0.00501  -0.00762   2.63861
   R17        2.03429   0.00194  -0.00060  -0.00235  -0.00295   2.03134
   R18        2.64656   0.01219  -0.00247  -0.00497  -0.00746   2.63911
   R19        2.03276   0.00315  -0.00077  -0.00149  -0.00226   2.03050
   R20        2.63887   0.01578  -0.00326  -0.00683  -0.01009   2.62878
   R21        2.03070   0.00473  -0.00108  -0.00150  -0.00258   2.02812
   R22        2.63938   0.01282  -0.00336  -0.00703  -0.01037   2.62901
   R23        2.03394   0.00185  -0.00058  -0.00271  -0.00329   2.03064
   R24        2.63773   0.01437  -0.00360  -0.00669  -0.01027   2.62746
   R25        2.95363  -0.00946   0.00183   0.00078   0.00260   2.95622
   R26        2.94890  -0.00753   0.00135   0.00040   0.00174   2.95064
   R27        2.93279  -0.00004   0.00027  -0.00067  -0.00036   2.93242
    A1        2.09633  -0.00074   0.00022  -0.00030  -0.00014   2.09618
    A2        2.04956   0.00328  -0.00141  -0.00051  -0.00175   2.04781
    A3        2.13728  -0.00254   0.00119   0.00083   0.00191   2.13919
    A4        2.09628  -0.00191   0.00031  -0.00151  -0.00128   2.09500
    A5        2.14608  -0.00334   0.00231   0.00141   0.00367   2.14975
    A6        2.04062   0.00524  -0.00264  -0.00009  -0.00266   2.03796
    A7        2.09403   0.00037  -0.00002   0.00047   0.00040   2.09443
    A8        2.05271   0.00126  -0.00064  -0.00223  -0.00267   2.05004
    A9        2.13644  -0.00163   0.00066   0.00177   0.00228   2.13872
   A10        2.09264   0.00197  -0.00024   0.00115   0.00091   2.09355
   A11        2.13314   0.00091   0.00011   0.00141   0.00137   2.13450
   A12        2.05715  -0.00289   0.00009  -0.00257  -0.00232   2.05482
   A13        2.08938   0.00185  -0.00070  -0.00005  -0.00082   2.08856
   A14        2.13078   0.00399   0.00012   0.00436   0.00442   2.13520
   A15        2.06269  -0.00585   0.00055  -0.00456  -0.00394   2.05874
   A16        2.09741  -0.00155   0.00038  -0.00013   0.00021   2.09762
   A17        2.04735   0.00439  -0.00167   0.00099  -0.00051   2.04684
   A18        2.13781  -0.00285   0.00122  -0.00118  -0.00015   2.13766
   A19        2.07170  -0.00175  -0.00123  -0.00457  -0.00574   2.06596
   A20        2.04101   0.00201  -0.00184  -0.00389  -0.00600   2.03502
   A21        2.16865  -0.00030   0.00287   0.00793   0.01086   2.17952
   A22        2.07588  -0.00179  -0.00078  -0.00271  -0.00344   2.07244
   A23        2.02293   0.00470  -0.00385  -0.00799  -0.01207   2.01086
   A24        2.18297  -0.00294   0.00450   0.01015   0.01468   2.19765
   A25        2.07301  -0.00165  -0.00122  -0.00349  -0.00469   2.06832
   A26        2.02480   0.00549  -0.00373  -0.00583  -0.00993   2.01487
   A27        2.18267  -0.00390   0.00467   0.00792   0.01258   2.19526
   A28        2.07193  -0.00126  -0.00128  -0.00362  -0.00482   2.06712
   A29        2.03612   0.00336  -0.00249  -0.00441  -0.00714   2.02898
   A30        2.17420  -0.00212   0.00368   0.00783   0.01161   2.18581
   A31        2.08195  -0.00157  -0.00001  -0.00171  -0.00171   2.08023
   A32        2.02816   0.00116  -0.00346  -0.00978  -0.01327   2.01490
   A33        2.17296   0.00041   0.00346   0.01142   0.01489   2.18785
   A34        2.07666  -0.00062  -0.00082  -0.00235  -0.00318   2.07347
   A35        2.02482   0.00225  -0.00391  -0.00893  -0.01290   2.01192
   A36        2.18146  -0.00165   0.00470   0.01103   0.01571   2.19717
   A37        2.11208  -0.00333   0.00149   0.00314   0.00413   2.11621
   A38        2.09905  -0.00168   0.00039   0.00069   0.00067   2.09972
   A39        2.11920  -0.00329   0.00229   0.00611   0.00800   2.12720
   A40        2.09516  -0.00239  -0.00007  -0.00142  -0.00187   2.09328
   A41        2.12051  -0.00277   0.00281   0.00638   0.00924   2.12975
   A42        2.11592  -0.00130   0.00212   0.00638   0.00855   2.12446
    D1       -0.01889  -0.00012  -0.00135  -0.00319  -0.00456  -0.02345
    D2        3.12641  -0.00021  -0.00110  -0.00843  -0.00947   3.11693
    D3        3.11757  -0.00000  -0.00157   0.00040  -0.00120   3.11637
    D4       -0.02032  -0.00009  -0.00132  -0.00484  -0.00611  -0.02643
    D5        0.01544   0.00036   0.00227   0.01477   0.01709   0.03253
    D6       -3.10100   0.00066   0.00399   0.01512   0.01922  -3.08178
    D7       -3.12075   0.00022   0.00250   0.01100   0.01356  -3.10719
    D8        0.04599   0.00052   0.00422   0.01135   0.01569   0.06167
    D9       -0.14112  -0.00183  -0.01042  -0.02580  -0.03612  -0.17724
   D10        3.05465  -0.00120  -0.00718  -0.01554  -0.02259   3.03206
   D11        2.99521  -0.00171  -0.01064  -0.02213  -0.03268   2.96253
   D12       -0.09220  -0.00107  -0.00740  -0.01187  -0.01915  -0.11135
   D13       -0.02125  -0.00029  -0.00170  -0.01060  -0.01232  -0.03357
   D14       -3.13465   0.00020  -0.00003  -0.00007  -0.00014  -3.13480
   D15        3.09787  -0.00069  -0.00311  -0.02128  -0.02442   3.07345
   D16       -0.01553  -0.00019  -0.00145  -0.01076  -0.01225  -0.02777
   D17        0.01791   0.00048   0.00263   0.02226   0.02495   0.04285
   D18       -3.08687   0.00091   0.00501   0.03149   0.03655  -3.05032
   D19       -3.10254   0.00095   0.00392   0.03229   0.03621  -3.06633
   D20        0.07587   0.00138   0.00630   0.04152   0.04781   0.12368
   D21       -3.10364   0.00105   0.00341   0.02660   0.02991  -3.07373
   D22        0.01511   0.00041   0.00168   0.01522   0.01687   0.03198
   D23        0.01615   0.00058   0.00206   0.01621   0.01819   0.03434
   D24        3.13491  -0.00006   0.00033   0.00484   0.00515   3.14005
   D25        0.00222  -0.00030  -0.00110  -0.01530  -0.01644  -0.01421
   D26        3.10503  -0.00060  -0.00364  -0.02497  -0.02867   3.07636
   D27        3.13992  -0.00021  -0.00136  -0.00981  -0.01128   3.12865
   D28       -0.04046  -0.00050  -0.00390  -0.01948  -0.02351  -0.06396
   D29        0.11461   0.00163   0.00872   0.02588   0.03459   0.14920
   D30       -3.07130   0.00114   0.00607   0.02144   0.02740  -3.04390
   D31       -3.02318   0.00154   0.00898   0.02050   0.02955  -2.99363
   D32        0.07410   0.00105   0.00632   0.01607   0.02236   0.09646
   D33        0.00462  -0.00013  -0.00075  -0.00779  -0.00856  -0.00394
   D34        3.11911  -0.00045  -0.00235  -0.01777  -0.02007   3.09904
   D35        3.12215  -0.00036  -0.00239  -0.00807  -0.01054   3.11161
   D36       -0.04655  -0.00068  -0.00400  -0.01805  -0.02205  -0.06860
   D37        3.00086  -0.00216  -0.01106  -0.02681  -0.03793   2.96294
   D38       -0.07865  -0.00139  -0.00694  -0.01804  -0.02498  -0.10363
   D39       -0.11607  -0.00193  -0.00937  -0.02652  -0.03588  -0.15195
   D40        3.08760  -0.00116  -0.00525  -0.01775  -0.02294   3.06466
   D41        3.13196  -0.00032  -0.00072  -0.00372  -0.00440   3.12756
   D42        0.00607  -0.00007   0.00035   0.00032   0.00066   0.00673
   D43        0.01815   0.00005   0.00093   0.00658   0.00753   0.02568
   D44       -3.10774   0.00030   0.00200   0.01063   0.01259  -3.09515
   D45        0.13407   0.00211   0.01026   0.03514   0.04528   0.17935
   D46       -3.08241   0.00105   0.00575   0.01613   0.02176  -3.06065
   D47       -2.96979   0.00252   0.01271   0.04458   0.05716  -2.91263
   D48        0.09692   0.00146   0.00820   0.02556   0.03364   0.13057
   D49        0.15197   0.00304   0.01244   0.02475   0.03686   0.18884
   D50       -2.92374   0.00391   0.01692   0.03457   0.05145  -2.87228
   D51        0.16772   0.00280   0.01321   0.01984   0.03293   0.20065
   D52       -2.91593   0.00342   0.01680   0.03132   0.04830  -2.86763
   D53       -0.18196  -0.00320  -0.01466  -0.02914  -0.04361  -0.22556
   D54        2.87944  -0.00419  -0.01969  -0.05011  -0.07003   2.80941
   D55       -0.15808  -0.00290  -0.01264  -0.01918  -0.03151  -0.18958
   D56        2.93631  -0.00338  -0.01556  -0.02425  -0.03976   2.89655
   D57        0.00245   0.00010   0.00037   0.00464   0.00504   0.00749
   D58       -3.12253   0.00038   0.00153   0.00907   0.01065  -3.11188
   D59       -0.00636  -0.00042  -0.00093  -0.01002  -0.01094  -0.01730
   D60        3.11085  -0.00108  -0.00282  -0.02239  -0.02536   3.08549
   D61        0.22654   0.00297   0.01829   0.02891   0.04747   0.27401
   D62       -0.21041  -0.00295  -0.01700  -0.02886  -0.04612  -0.25653
   D63       -0.00209   0.00014  -0.00005   0.00049   0.00047  -0.00162
         Item               Value     Threshold  Converged?
 Maximum Force            0.016066     0.000450     NO 
 RMS     Force            0.004314     0.000300     NO 
 Maximum Displacement     0.195806     0.001800     NO 
 RMS     Displacement     0.032180     0.001200     NO 
 Predicted change in Energy=-4.399533D-04
 Lowest energy point so far.  Saving SCF results.
 GradGradGradGradGradGradGradGradGradGradGradGradGradGradGradGradGradGrad

 Leave Link  103 at Wed Aug 16 09:02:10 2023, MaxMem=  1310720000 cpu:               8.2 elap:               0.2
 (Enter /mnt/opt/groups/app-gaussian/g16-avx2/l202.exe)
                          Input orientation:                          
 ---------------------------------------------------------------------
 Center     Atomic      Atomic             Coordinates (Angstroms)
 Number     Number       Type             X           Y           Z
 ---------------------------------------------------------------------
      1          6           0        0.704468    1.256860    0.013364
      2          6           0       -0.738969   -1.240382    0.015090
      3          6           0        1.436816   -0.016944    0.002768
      4          6           0       -0.708675    1.262341   -0.013083
      5          6           0       -1.451141   -0.014239   -0.009804
      6          6           0        0.728851   -1.238069   -0.005204
      7          6           0       -1.496567    2.520226   -0.078929
      8          6           0        1.509179    2.506775    0.054720
      9          6           0        1.410324   -2.554453   -0.097714
     10          6           0        2.920030    0.046194   -0.000651
     11          6           0       -2.931209    0.043203    0.017478
     12          6           0       -1.402239   -2.560402    0.104436
     13          1           0       -2.552238    2.452035   -0.263829
     14          1           0        2.564338    2.435643    0.240812
     15          1           0        0.817628   -3.424948   -0.313219
     16          1           0        3.391876    1.000480    0.145095
     17          1           0       -3.418116    0.999603    0.009868
     18          1           0       -0.792617   -3.441902    0.182041
     19          5           0        2.803749   -2.516018   -0.012510
     20          5           0        3.587249   -1.167315   -0.132363
     21          5           0        0.778185    3.689378   -0.074632
     22          5           0       -0.780536    3.709314    0.014749
     23          5           0       -3.576161   -1.188007    0.077679
     24          5           0       -2.792084   -2.526338    0.123386
 ---------------------------------------------------------------------
                    Distance matrix (angstroms):
                    1          2          3          4          5
     1  C    0.000000
     2  C    2.884394   0.000000
     3  C    1.469361   2.496196   0.000000
     4  C    1.413401   2.503065   2.497989   0.000000
     5  C    2.502574   1.418180   2.887985   1.476795   0.000000
     6  C    2.495117   1.467962   1.411533   2.884197   2.500029
     7  C    2.539521   3.837313   3.879257   1.485727   2.535815
     8  C    1.487131   4.370004   2.525291   2.544031   3.888852
     9  C    3.877716   2.521700   2.539636   4.366376   3.827323
    10  C    2.524802   3.878633   1.484561   3.827096   4.371598
    11  C    3.832900   2.540376   4.368463   2.535130   1.481434
    12  C    4.360963   1.479988   3.813102   3.886928   2.549194
    13  H    3.480146   4.123067   4.698881   2.208387   2.712831
    14  H    2.213680   4.947318   2.709825   3.486218   4.710499
    15  H    4.694549   2.702427   3.478180   4.938660   4.107592
    16  H    2.702822   4.701302   2.208544   4.111947   4.950602
    17  H    4.130604   3.492190   4.960220   2.722247   2.212974
    18  H    4.934378   2.208493   4.090581   4.709036   3.495616
    19  B    4.317668   3.765482   2.848528   5.158790   4.935888
    20  B    3.769388   4.329347   2.442535   4.936843   5.170104
    21  B    2.435225   5.158715   3.765183   2.846938   4.323295
    22  B    2.867014   4.949870   4.336103   2.448186   3.783538
    23  B    4.930040   2.838366   5.148489   3.772919   2.429217
    24  B    5.152724   2.425014   4.918862   4.325887   2.850703
                    6          7          8          9         10
     6  C    0.000000
     7  C    4.368375   0.000000
     8  C    3.825750   3.008746   0.000000
     9  C    1.485204   5.848311   5.064488   0.000000
    10  C    2.539807   5.062933   2.836904   3.008653   0.000000
    11  C    3.877913   2.864112   5.078152   5.060632   5.851267
    12  C    2.510404   5.084812   5.844238   2.819825   5.048504
    13  H    4.944623   1.073909   4.074259   6.387051   5.983565
    14  H    4.114086   4.074351   1.073802   5.132973   2.427816
    15  H    2.210248   6.384003   5.983224   1.074939   4.070211
    16  H    3.482154   5.124128   2.412808   4.077137   1.074496
    17  H    4.712190   2.452046   5.152846   5.996393   6.409461
    18  H    2.684550   6.009212   6.379753   2.391398   5.097444
    19  B    2.436885   6.622754   5.187377   1.396556   2.564876
    20  B    2.862100   6.280605   4.225200   2.581541   1.391091
    21  B    4.928184   2.557622   1.396293   6.275792   4.226791
    22  B    5.172547   1.391188   2.586599   6.636813   5.207002
    23  B    4.306101   4.254437   6.285908   5.173295   6.612858
    24  B    3.751420   5.214125   6.621013   4.208315   6.265904
                   11         12         13         14         15
    11  C    0.000000
    12  C    3.020608   0.000000
    13  H    2.454633   5.155836   0.000000
    14  H    5.997890   6.380658   5.141429   0.000000
    15  H    5.117735   2.418612   6.774760   6.140397   0.000000
    16  H    6.396410   5.972024   6.132432   1.659420   5.140157
    17  H    1.073237   4.092230   1.712954   6.156728   6.133724
    18  H    4.092263   1.074571   6.167136   6.768910   1.684773
    19  B    6.280147   4.207847   7.309672   4.963913   2.204825
    20  B    6.631599   5.185726   7.128133   3.763896   3.577767
    21  B    5.202181   6.621637   3.557884   2.204926   7.118435
    22  B    4.250384   6.301103   2.190270   3.586297   7.318428
    23  B    1.391210   2.571016   3.796702   7.131843   4.945917
    24  B    2.575483   1.390392   4.999165   7.302486   3.745417
                   16         17         18         19         20
    16  H    0.000000
    17  H    6.811334   0.000000
    18  H    6.102959   5.162350   0.000000
    19  B    3.568821   7.146446   3.718731   0.000000
    20  B    2.194194   7.334228   4.945284   1.564365   0.000000
    21  B    3.756306   4.985075   7.306741   6.527917   5.610850
    22  B    4.976324   3.781452   7.153183   7.183494   6.548336
    23  B    7.303942   2.194360   3.583163   6.517285   7.166519
    24  B    7.119008   3.582885   2.199901   5.597492   6.527499
                   21         22         23         24
    21  B    0.000000
    22  B    1.561410   0.000000
    23  B    6.540063   5.639435   0.000000
    24  B    7.170855   6.552974   1.551772   0.000000
 Symmetry turned off by external request.
 Stoichiometry    C12H6B6
 Framework group  C1[X(C12H6B6)]
 Deg. of freedom    66
 Full point group                 C1      NOp   1
 Rotational constants (GHZ):           0.5683566           0.5651622           0.2836678
 Leave Link  202 at Wed Aug 16 09:02:10 2023, MaxMem=  1310720000 cpu:               0.9 elap:               0.0
 (Enter /mnt/opt/groups/app-gaussian/g16-avx2/l301.exe)
 Standard basis: 6-31G(d,p) (6D, 7F)
 Ernie: Thresh=  0.10000D-02 Tol=  0.10000D-05 Strict=F.
   300 basis functions,   546 primitive gaussians,   300 cartesian basis functions
    54 alpha electrons       54 beta electrons
       nuclear repulsion energy       951.8032983421 Hartrees.
 IExCor=  402 DFT=T Ex+Corr=B3LYP ExCW=0 ScaHFX=  0.200000
 ScaDFX=  0.800000  0.720000  1.000000  0.810000 ScalE2=  1.000000  1.000000
 IRadAn=      5 IRanWt=     -1 IRanGd=            0 ICorTp=0 IEmpDi=131
 NAtoms=   24 NActive=   24 NUniq=   24 SFac= 1.00D+00 NAtFMM=   60 NAOKFM=F Big=F
 Integral buffers will be    131072 words long.
 Raffenetti 2 integral format.
 Two-electron integral symmetry is turned off.
 R6Disp:  Grimme-D3 Dispersion energy=       -0.0231522901 Hartrees.
 Nuclear repulsion after empirical dispersion term =      951.7801460520 Hartrees.
 Leave Link  301 at Wed Aug 16 09:02:10 2023, MaxMem=  1310720000 cpu:               3.6 elap:               0.1
 (Enter /mnt/opt/groups/app-gaussian/g16-avx2/l302.exe)
 NPDir=0 NMtPBC=     1 NCelOv=     1 NCel=       1 NClECP=     1 NCelD=      1
         NCelK=      1 NCelE2=     1 NClLst=     1 CellRange=     0.0.
 One-electron integrals computed using PRISM.
 NBasis=   300 RedAO= T EigKep=  2.37D-04  NBF=   300
 NBsUse=   300 1.00D-06 EigRej= -1.00D+00 NBFU=   300
 Precomputing XC quadrature grid using
 IXCGrd= 4 IRadAn=           5 IRanWt=          -1 IRanGd=           0 AccXCQ= 0.00D+00.
 Generated NRdTot=       0 NPtTot=           0 NUsed=           0 NTot=          32
 NSgBfM=   299   299   299   299   299 MxSgAt=    24 MxSgA2=    24.
 Leave Link  302 at Wed Aug 16 09:02:12 2023, MaxMem=  1310720000 cpu:              63.5 elap:               1.0
 (Enter /mnt/opt/groups/app-gaussian/g16-avx2/l303.exe)
 DipDrv:  MaxL=1.
 Leave Link  303 at Wed Aug 16 09:02:12 2023, MaxMem=  1310720000 cpu:               4.9 elap:               0.1
 (Enter /mnt/opt/groups/app-gaussian/g16-avx2/l401.exe)
 Initial guess from the checkpoint file:  "/tmp/Gau-235692.chk"
 B after Tr=    -0.000553   -0.000787   -0.000094
         Rot=    0.999998    0.000540   -0.001698    0.000014 Ang=   0.20 deg.
 Guess basis will be translated and rotated to current coordinates.
 JPrj=2 DoOrth=T DoCkMO=T.
 Generating alternative initial guess.
 ExpMin= 1.27D-01 ExpMax= 3.05D+03 ExpMxC= 4.57D+02 IAcc=3 IRadAn=         5 AccDes= 0.00D+00
 Harris functional with IExCor=  402 and IRadAn=       5 diagonalized for initial guess.
 HarFok:  IExCor=  402 AccDes= 0.00D+00 IRadAn=         5 IDoV= 1 UseB2=F ITyADJ=14
 ICtDFT=  3500011 ScaDFX=  1.000000  1.000000  1.000000  1.000000
 FoFCou: FMM=F IPFlag=           0 FMFlag=      100000 FMFlg1=           0
         NFxFlg=           0 DoJE=T BraDBF=F KetDBF=T FulRan=T
         wScrn=  0.000000 ICntrl=       500 IOpCl=  0 I1Cent=   200000004 NGrid=           0
         NMat0=    1 NMatS0=      1 NMatT0=    0 NMatD0=    1 NMtDS0=    0 NMtDT0=    0
 Symmetry not used in FoFCou.
 Harris En= -609.722813334217    
 Leave Link  401 at Wed Aug 16 09:02:14 2023, MaxMem=  1310720000 cpu:             145.4 elap:               2.3
 (Enter /mnt/opt/groups/app-gaussian/g16-avx2/l502.exe)
 Two-electron integral symmetry not used.
 Closed shell SCF:
 Using DIIS extrapolation, IDIIS=    10.
 NGot=  1310720000 LenX=  1310517886 LenY=  1310427445
 Requested convergence on RMS density matrix=1.00D-08 within 100 cycles.
 Requested convergence on MAX density matrix=1.00D-06.
 Requested convergence on             energy=1.00D-06.
 Level shift goal  0.100 maximum shift  0.100.
 No special actions if energy rises.
 Dynamic level shift is on during FON iterations.

 Cycle   1  Pass 1  IDiag  1:
 FoFJK:  IHMeth= 1 ICntrl=       0 DoSepK=F KAlg= 0 I1Cent=           0 FoldK=F
 IRaf= 860000000 NMat=       1 IRICut=       1 DoRegI=T DoRafI=F ISym2E= 0 IDoP0=0 IntGTp=1.
 FoFCou: FMM=F IPFlag=           0 FMFlag=      100000 FMFlg1=           0
         NFxFlg=           0 DoJE=F BraDBF=F KetDBF=F FulRan=T
         wScrn=  0.000000 ICntrl=         0 IOpCl=  0 I1Cent=           0 NGrid=           0
         NMat0=    1 NMatS0=      1 NMatT0=    0 NMatD0=    1 NMtDS0=    0 NMtDT0=    0
 Symmetry not used in FoFCou.
 E= -609.535985212563    
 DIIS: error= 1.66D-03 at cycle   1 NSaved=   1.
 NSaved= 1 IEnMin= 1 EnMin= -609.535985212563     IErMin= 1 ErrMin= 1.66D-03
 ErrMax= 1.66D-03  0.00D+00 EMaxC= 1.00D+00 BMatC= 1.22D-03 BMatP= 1.22D-03
 IDIUse=1 WtCom= 1.00D+00 WtEn= 0.00D+00
 Coeff-Com:  0.100D+01
 Coeff:      0.100D+01
 Gap=     1.668 Goal=     0.100 Shift=    0.000
 GapD=    1.668 DampG=2.000 DampE=1.000 DampFc=2.0000 IDamp=-1.
 RMSDP=3.34D-04 MaxDP=8.88D-03              OVMax= 1.89D-02

 Cycle   2  Pass 1  IDiag  1:
 E= -609.538979617072     Delta-E=       -0.002994404509 Rises=F Damp=F
 DIIS: error= 3.30D-04 at cycle   2 NSaved=   2.
 NSaved= 2 IEnMin= 2 EnMin= -609.538979617072     IErMin= 2 ErrMin= 3.30D-04
 ErrMax= 3.30D-04  0.00D+00 EMaxC= 1.00D+00 BMatC= 4.88D-05 BMatP= 1.22D-03
 IDIUse=1 WtCom= 1.00D+00 WtEn= 0.00D+00
 Coeff-Com: -0.366D-01 0.104D+01
 Coeff:     -0.366D-01 0.104D+01
 Gap=     0.057 Goal=     0.100 Shift=    0.043
 RMSDP=7.52D-05 MaxDP=2.06D-03 DE=-2.99D-03 OVMax= 6.53D-03

 Cycle   3  Pass 1  IDiag  1:
 E= -609.539002697171     Delta-E=       -0.000023080099 Rises=F Damp=F
 DIIS: error= 5.62D-04 at cycle   3 NSaved=   3.
 NSaved= 3 IEnMin= 3 EnMin= -609.539002697171     IErMin= 2 ErrMin= 3.30D-04
 ErrMax= 5.62D-04  0.00D+00 EMaxC= 1.00D+00 BMatC= 8.62D-05 BMatP= 4.88D-05
 IDIUse=1 WtCom= 1.00D+00 WtEn= 0.00D+00
 Coeff-Com: -0.484D-01 0.627D+00 0.422D+00
 Coeff:     -0.484D-01 0.627D+00 0.422D+00
 Gap=     0.056 Goal=     0.100 Shift=    0.044
 RMSDP=4.51D-05 MaxDP=8.11D-04 DE=-2.31D-05 OVMax= 4.71D-03

 Cycle   4  Pass 1  IDiag  1:
 E= -609.539124235117     Delta-E=       -0.000121537946 Rises=F Damp=F
 DIIS: error= 1.85D-04 at cycle   4 NSaved=   4.
 NSaved= 4 IEnMin= 4 EnMin= -609.539124235117     IErMin= 4 ErrMin= 1.85D-04
 ErrMax= 1.85D-04  0.00D+00 EMaxC= 1.00D+00 BMatC= 6.32D-06 BMatP= 4.88D-05
 IDIUse=1 WtCom= 1.00D+00 WtEn= 0.00D+00
 Coeff-Com: -0.199D-01 0.155D+00 0.222D+00 0.643D+00
 Coeff:     -0.199D-01 0.155D+00 0.222D+00 0.643D+00
 Gap=     0.056 Goal=     0.100 Shift=    0.044
 RMSDP=1.60D-05 MaxDP=3.77D-04 DE=-1.22D-04 OVMax= 2.32D-03

 Cycle   5  Pass 1  IDiag  1:
 E= -609.539139315630     Delta-E=       -0.000015080514 Rises=F Damp=F
 DIIS: error= 7.00D-05 at cycle   5 NSaved=   5.
 NSaved= 5 IEnMin= 5 EnMin= -609.539139315630     IErMin= 5 ErrMin= 7.00D-05
 ErrMax= 7.00D-05  0.00D+00 EMaxC= 1.00D+00 BMatC= 1.18D-06 BMatP= 6.32D-06
 IDIUse=1 WtCom= 1.00D+00 WtEn= 0.00D+00
 Coeff-Com: -0.145D-05-0.491D-01 0.670D-01 0.116D+00 0.867D+00
 Coeff:     -0.145D-05-0.491D-01 0.670D-01 0.116D+00 0.867D+00
 Gap=     0.056 Goal=     0.100 Shift=    0.044
 RMSDP=1.15D-05 MaxDP=2.94D-04 DE=-1.51D-05 OVMax= 1.89D-03

 Cycle   6  Pass 1  IDiag  1:
 E= -609.539145109924     Delta-E=       -0.000005794293 Rises=F Damp=F
 DIIS: error= 3.64D-05 at cycle   6 NSaved=   6.
 NSaved= 6 IEnMin= 6 EnMin= -609.539145109924     IErMin= 6 ErrMin= 3.64D-05
 ErrMax= 3.64D-05  0.00D+00 EMaxC= 1.00D+00 BMatC= 3.90D-07 BMatP= 1.18D-06
 IDIUse=1 WtCom= 1.00D+00 WtEn= 0.00D+00
 Coeff-Com:  0.654D-02-0.865D-01-0.182D-01-0.161D+00 0.480D+00 0.779D+00
 Coeff:      0.654D-02-0.865D-01-0.182D-01-0.161D+00 0.480D+00 0.779D+00
 Gap=     0.056 Goal=     0.100 Shift=    0.044
 RMSDP=8.55D-06 MaxDP=2.14D-04 DE=-5.79D-06 OVMax= 1.46D-03

 Cycle   7  Pass 1  IDiag  1:
 E= -609.539147782050     Delta-E=       -0.000002672126 Rises=F Damp=F
 DIIS: error= 2.20D-05 at cycle   7 NSaved=   7.
 NSaved= 7 IEnMin= 7 EnMin= -609.539147782050     IErMin= 7 ErrMin= 2.20D-05
 ErrMax= 2.20D-05  0.00D+00 EMaxC= 1.00D+00 BMatC= 4.29D-08 BMatP= 3.90D-07
 IDIUse=1 WtCom= 1.00D+00 WtEn= 0.00D+00
 Coeff-Com:  0.200D-02-0.165D-01-0.230D-01-0.737D-01-0.743D-01 0.145D+00
 Coeff-Com:  0.104D+01
 Coeff:      0.200D-02-0.165D-01-0.230D-01-0.737D-01-0.743D-01 0.145D+00
 Coeff:      0.104D+01
 Gap=     0.056 Goal=     0.100 Shift=    0.044
 RMSDP=5.33D-06 MaxDP=1.23D-04 DE=-2.67D-06 OVMax= 1.01D-03

 Cycle   8  Pass 1  IDiag  1:
 E= -609.539148586482     Delta-E=       -0.000000804433 Rises=F Damp=F
 DIIS: error= 1.39D-05 at cycle   8 NSaved=   8.
 NSaved= 8 IEnMin= 8 EnMin= -609.539148586482     IErMin= 8 ErrMin= 1.39D-05
 ErrMax= 1.39D-05  0.00D+00 EMaxC= 1.00D+00 BMatC= 1.68D-08 BMatP= 4.29D-08
 IDIUse=1 WtCom= 1.00D+00 WtEn= 0.00D+00
 Coeff-Com: -0.476D-03 0.127D-01-0.103D-01-0.431D-02-0.176D+00-0.102D+00
 Coeff-Com:  0.531D+00 0.749D+00
 Coeff:     -0.476D-03 0.127D-01-0.103D-01-0.431D-02-0.176D+00-0.102D+00
 Coeff:      0.531D+00 0.749D+00
 Gap=     0.056 Goal=     0.100 Shift=    0.044
 RMSDP=2.86D-06 MaxDP=6.57D-05 DE=-8.04D-07 OVMax= 5.92D-04

 Cycle   9  Pass 1  IDiag  1:
 E= -609.539148817112     Delta-E=       -0.000000230630 Rises=F Damp=F
 DIIS: error= 9.12D-06 at cycle   9 NSaved=   9.
 NSaved= 9 IEnMin= 9 EnMin= -609.539148817112     IErMin= 9 ErrMin= 9.12D-06
 ErrMax= 9.12D-06  0.00D+00 EMaxC= 1.00D+00 BMatC= 4.55D-09 BMatP= 1.68D-08
 IDIUse=1 WtCom= 1.00D+00 WtEn= 0.00D+00
 Coeff-Com: -0.694D-03 0.110D-01-0.104D-02 0.110D-01-0.851D-01-0.951D-01
 Coeff-Com:  0.315D-01 0.370D+00 0.758D+00
 Coeff:     -0.694D-03 0.110D-01-0.104D-02 0.110D-01-0.851D-01-0.951D-01
 Coeff:      0.315D-01 0.370D+00 0.758D+00
 Gap=     0.056 Goal=     0.100 Shift=    0.044
[truncated: 1,259,808 more chars]
