# Supplementary material for: HOMA Index Establishes Similarity to a Reference Molecule
Source: J Chem Inf Model. 2023 Dec 6;63(24):7744–54. doi: 10.1021/acs.jcim.3c01551 (PMC10751799; doi:10.1021/acs.jcim.3c01551)
Supplement: Supplementary file 5 — ci3c01551_si_005.zip [file ci3c01551_si_005.zip › ad-Fig3-Central 6-membered-ring-Gaussian16-output/10.log]

 Set GAUSS_PDEF to "64".
 Set GAUSS_MDEF to "10000MB".
 Entering Gaussian System, Link 0=g16
 Initial command:
 /mnt/opt/groups/app-gaussian/g16-avx2/l1.exe "/tmp/Gau-182270.inp" -scrdir="/tmp/"
 Default is to use a total of  64 processors:
                               64 via shared-memory
                                1 via Linda
 Entering Link 1 = /mnt/opt/groups/app-gaussian/g16-avx2/l1.exe PID=    182271.
  
 Copyright (c) 1988-2019, Gaussian, Inc.  All Rights Reserved.
  
 This is part of the Gaussian(R) 16 program.  It is based on
 the Gaussian(R) 09 system (copyright 2009, Gaussian, Inc.),
 the Gaussian(R) 03 system (copyright 2003, Gaussian, Inc.),
 the Gaussian(R) 98 system (copyright 1998, Gaussian, Inc.),
 the Gaussian(R) 94 system (copyright 1995, Gaussian, Inc.),
 the Gaussian 92(TM) system (copyright 1992, Gaussian, Inc.),
 the Gaussian 90(TM) system (copyright 1990, Gaussian, Inc.),
 the Gaussian 88(TM) system (copyright 1988, Gaussian, Inc.),
 the Gaussian 86(TM) system (copyright 1986, Carnegie Mellon
 University), and the Gaussian 82(TM) system (copyright 1983,
 Carnegie Mellon University). Gaussian is a federally registered
 trademark of Gaussian, Inc.
  
 This software contains proprietary and confidential information,
 including trade secrets, belonging to Gaussian, Inc.
  
 This software is provided under written license and may be
 used, copied, transmitted, or stored only in accord with that
 written license.
  
 The following legend is applicable only to US Government
 contracts under FAR:
  
                    RESTRICTED RIGHTS LEGEND
  
 Use, reproduction and disclosure by the US Government is
 subject to restrictions as set forth in subparagraphs (a)
 and (c) of the Commercial Computer Software - Restricted
 Rights clause in FAR 52.227-19.
  
 Gaussian, Inc.
 340 Quinnipiac St., Bldg. 40, Wallingford CT 06492
  
  
 ---------------------------------------------------------------
 Warning -- This program may not be used in any manner that
 competes with the business of Gaussian, Inc. or will provide
 assistance to any competitor of Gaussian, Inc.  The licensee
 of this program is prohibited from giving any competitor of
 Gaussian, Inc. access to this program.  By using this program,
 the user acknowledges that Gaussian, Inc. is engaged in the
 business of creating and licensing software in the field of
 computational chemistry and represents and warrants to the
 licensee that it is not a competitor of Gaussian, Inc. and that
 it will not use this program in any manner prohibited above.
 ---------------------------------------------------------------
  

 Cite this work as:
 Gaussian 16, Revision C.01,
 M. J. Frisch, G. W. Trucks, H. B. Schlegel, G. E. Scuseria, 
 M. A. Robb, J. R. Cheeseman, G. Scalmani, V. Barone, 
 G. A. Petersson, H. Nakatsuji, X. Li, M. Caricato, A. V. Marenich, 
 J. Bloino, B. G. Janesko, R. Gomperts, B. Mennucci, H. P. Hratchian, 
 J. V. Ortiz, A. F. Izmaylov, J. L. Sonnenberg, D. Williams-Young, 
 F. Ding, F. Lipparini, F. Egidi, J. Goings, B. Peng, A. Petrone, 
 T. Henderson, D. Ranasinghe, V. G. Zakrzewski, J. Gao, N. Rega, 
 G. Zheng, W. Liang, M. Hada, M. Ehara, K. Toyota, R. Fukuda, 
 J. Hasegawa, M. Ishida, T. Nakajima, Y. Honda, O. Kitao, H. Nakai, 
 T. Vreven, K. Throssell, J. A. Montgomery, Jr., J. E. Peralta, 
 F. Ogliaro, M. J. Bearpark, J. J. Heyd, E. N. Brothers, K. N. Kudin, 
 V. N. Staroverov, T. A. Keith, R. Kobayashi, J. Normand, 
 K. Raghavachari, A. P. Rendell, J. C. Burant, S. S. Iyengar, 
 J. Tomasi, M. Cossi, J. M. Millam, M. Klene, C. Adamo, R. Cammi, 
 J. W. Ochterski, R. L. Martin, K. Morokuma, O. Farkas, 
 J. B. Foresman, and D. J. Fox, Gaussian, Inc., Wallingford CT, 2019.
 
 ******************************************
 Gaussian 16:  ES64L-G16RevC.01  3-Jul-2019
                16-Aug-2023 
 ******************************************
 ----------------------------------------------------------------------
 #p opt freq b3lyp/6-31g(d,p) nosymm empiricaldispersion=gd3 scf=(maxcy
 c=100,ferm,novaracc,noincfoc,intrep)
 ----------------------------------------------------------------------
 1/18=20,19=15,26=3,38=1/1,3;
 2/9=110,12=2,15=1,17=6,18=5,40=1/2;
 3/5=1,6=6,7=101,11=2,25=1,30=1,71=1,74=-5,124=31/1,2,3;
 4//1;
 5/5=100002,7=100,17=20,22=13,38=1/2;
 6/7=2,8=2,9=2,10=2,28=1/1;
 7/30=1/1,2,3,16;
 1/18=20,19=15,26=3/3(2);
 2/9=110,15=1/2;
 99//99;
 2/9=110,15=1/2;
 3/5=1,6=6,7=101,11=2,25=1,30=1,71=1,74=-5,124=31/1,2,3;
 4/5=5,16=3,69=1/1;
 5/5=100002,7=100,17=20,22=13,38=1/2;
 7/30=1/1,2,3,16;
 1/18=20,19=15,26=3/3(-5);
 2/9=110,15=1/2;
 6/7=2,8=2,9=2,10=2,19=2,28=1/1;
 99/9=1/99;
 Leave Link    1 at Wed Aug 16 00:38:34 2023, MaxMem=           0 cpu:              13.6 elap:               0.2
 (Enter /mnt/opt/groups/app-gaussian/g16-avx2/l101.exe)
 -------------------
 Title Card Required
 -------------------
 Symbolic Z-matrix:
 Charge =  0 Multiplicity = 1
 C                     0.45918  -1.36377   0.00123 
 C                    -0.40001   1.38212  -0.00485 
 C                     1.39708  -0.34455  -0.00284 
 C                    -0.99675  -1.03759   0.00296 
 C                    -1.41044   0.28427   0.00038 
 C                     0.95158   1.07945  -0.00647 
 C                    -1.69586  -2.33731   0.00694 
 C                    -0.64601  -3.41715   0.0087 
 C                     0.60514  -2.84224   0.00467 
 C                    -1.33666  -4.70167   0.0047 
 C                    -2.69708  -4.42019  -0.00274 
 C                     2.15886   1.94516  -0.01214 
 C                     3.28235   1.14916  -0.012 
 C                     2.87226  -0.30002  -0.00552 
 C                     4.00399  -1.06841  -0.00043 
 C                     5.17667  -0.12547   0.00416 
 C                     4.74011   1.1934   -0.00726 
 C                    -2.76387   0.89693   0.00187 
 C                    -2.63635   2.2679   -0.00246 
 C                    -1.17629   2.63733  -0.006 
 C                    -1.07684   4.00164  -0.00489 
 C                    -2.47975   4.54577   0.00693 
 H                     4.10119  -2.15988   0.00107 
 H                    -0.1804    4.63175  -0.01058 
 C                    -3.40362   3.50819   0.00369 
 C                    -2.92725  -2.93311   0.00454 
 H                    -3.92113  -2.47153   0.00602 
 H                     6.18372  -0.48064  -0.06376 
 H                    -2.67612   5.59529  -0.06277 
 H                    -3.50803  -5.11481   0.06637 
 H                    -0.88761  -5.67288   0.00144 
 H                    -4.46924   3.6047    0.01028 
 H                     5.35658   2.06797  -0.00713 
 C                     2.10251   3.48411  -0.02108 
 H                     1.58117   3.81686  -0.89423 
 H                     1.58963   3.82732   0.85303 
 H                     3.09758   3.87741  -0.02825 
 C                     1.966    -3.5631    0.00493 
 H                     2.51637  -3.28636  -0.86995 
 H                     2.51821  -3.28228   0.87735 
 H                     1.80897  -4.62151   0.00757 
 C                    -4.06825   0.07828   0.00578 
 H                    -4.10413  -0.53966  -0.867 
 H                    -4.10029  -0.53743   0.8803 
 H                    -4.90661   0.74315   0.00678 
 
 ITRead=  0  0  0  0  0  0  0  0  0  0  0  0  0  0  0  0  0  0  0  0
 ITRead=  0  0  0  0  0  0  0  0  0  0  0  0  0  0  0  0  0  0  0  0
 ITRead=  0  0  0  0  0
 MicOpt= -1 -1 -1 -1 -1 -1 -1 -1 -1 -1 -1 -1 -1 -1 -1 -1 -1 -1 -1 -1
 MicOpt= -1 -1 -1 -1 -1 -1 -1 -1 -1 -1 -1 -1 -1 -1 -1 -1 -1 -1 -1 -1
 MicOpt= -1 -1 -1 -1 -1
 NAtoms=     45 NQM=       45 NQMF=       0 NMMI=      0 NMMIF=      0
                NMic=       0 NMicF=      0.
                    Isotopes and Nuclear Properties:
 (Nuclear quadrupole moments (NQMom) in fm**2, nuclear magnetic moments (NMagM)
  in nuclear magnetons)

  Atom         1           2           3           4           5           6           7           8           9          10
 IAtWgt=          12          12          12          12          12          12          12          12          12          12
 AtmWgt=  12.0000000  12.0000000  12.0000000  12.0000000  12.0000000  12.0000000  12.0000000  12.0000000  12.0000000  12.0000000
 NucSpn=           0           0           0           0           0           0           0           0           0           0
 AtZEff=  -0.0000000  -0.0000000  -0.0000000  -0.0000000  -0.0000000  -0.0000000  -0.0000000  -0.0000000  -0.0000000  -0.0000000
 NQMom=    0.0000000   0.0000000   0.0000000   0.0000000   0.0000000   0.0000000   0.0000000   0.0000000   0.0000000   0.0000000
 NMagM=    0.0000000   0.0000000   0.0000000   0.0000000   0.0000000   0.0000000   0.0000000   0.0000000   0.0000000   0.0000000
 AtZNuc=   6.0000000   6.0000000   6.0000000   6.0000000   6.0000000   6.0000000   6.0000000   6.0000000   6.0000000   6.0000000

  Atom        11          12          13          14          15          16          17          18          19          20
 IAtWgt=          12          12          12          12          12          12          12          12          12          12
 AtmWgt=  12.0000000  12.0000000  12.0000000  12.0000000  12.0000000  12.0000000  12.0000000  12.0000000  12.0000000  12.0000000
 NucSpn=           0           0           0           0           0           0           0           0           0           0
 AtZEff=  -0.0000000  -0.0000000  -0.0000000  -0.0000000  -0.0000000  -0.0000000  -0.0000000  -0.0000000  -0.0000000  -0.0000000
 NQMom=    0.0000000   0.0000000   0.0000000   0.0000000   0.0000000   0.0000000   0.0000000   0.0000000   0.0000000   0.0000000
 NMagM=    0.0000000   0.0000000   0.0000000   0.0000000   0.0000000   0.0000000   0.0000000   0.0000000   0.0000000   0.0000000
 AtZNuc=   6.0000000   6.0000000   6.0000000   6.0000000   6.0000000   6.0000000   6.0000000   6.0000000   6.0000000   6.0000000

  Atom        21          22          23          24          25          26          27          28          29          30
 IAtWgt=          12          12           1           1          12          12           1           1           1           1
 AtmWgt=  12.0000000  12.0000000   1.0078250   1.0078250  12.0000000  12.0000000   1.0078250   1.0078250   1.0078250   1.0078250
 NucSpn=           0           0           1           1           0           0           1           1           1           1
 AtZEff=  -0.0000000  -0.0000000  -0.0000000  -0.0000000  -0.0000000  -0.0000000  -0.0000000  -0.0000000  -0.0000000  -0.0000000
 NQMom=    0.0000000   0.0000000   0.0000000   0.0000000   0.0000000   0.0000000   0.0000000   0.0000000   0.0000000   0.0000000
 NMagM=    0.0000000   0.0000000   2.7928460   2.7928460   0.0000000   0.0000000   2.7928460   2.7928460   2.7928460   2.7928460
 AtZNuc=   6.0000000   6.0000000   1.0000000   1.0000000   6.0000000   6.0000000   1.0000000   1.0000000   1.0000000   1.0000000

  Atom        31          32          33          34          35          36          37          38          39          40
 IAtWgt=           1           1           1          12           1           1           1          12           1           1
 AtmWgt=   1.0078250   1.0078250   1.0078250  12.0000000   1.0078250   1.0078250   1.0078250  12.0000000   1.0078250   1.0078250
 NucSpn=           1           1           1           0           1           1           1           0           1           1
 AtZEff=  -0.0000000  -0.0000000  -0.0000000  -0.0000000  -0.0000000  -0.0000000  -0.0000000  -0.0000000  -0.0000000  -0.0000000
 NQMom=    0.0000000   0.0000000   0.0000000   0.0000000   0.0000000   0.0000000   0.0000000   0.0000000   0.0000000   0.0000000
 NMagM=    2.7928460   2.7928460   2.7928460   0.0000000   2.7928460   2.7928460   2.7928460   0.0000000   2.7928460   2.7928460
 AtZNuc=   1.0000000   1.0000000   1.0000000   6.0000000   1.0000000   1.0000000   1.0000000   6.0000000   1.0000000   1.0000000

  Atom        41          42          43          44          45
 IAtWgt=           1          12           1           1           1
 AtmWgt=   1.0078250  12.0000000   1.0078250   1.0078250   1.0078250
 NucSpn=           1           0           1           1           1
 AtZEff=  -0.0000000  -0.0000000  -0.0000000  -0.0000000  -0.0000000
 NQMom=    0.0000000   0.0000000   0.0000000   0.0000000   0.0000000
 NMagM=    2.7928460   0.0000000   2.7928460   2.7928460   2.7928460
 AtZNuc=   1.0000000   6.0000000   1.0000000   1.0000000   1.0000000
 Leave Link  101 at Wed Aug 16 00:38:34 2023, MaxMem=  1310720000 cpu:              22.0 elap:               0.4
 (Enter /mnt/opt/groups/app-gaussian/g16-avx2/l103.exe)

 GradGradGradGradGradGradGradGradGradGradGradGradGradGradGradGradGradGrad
 Berny optimization.
 Initialization pass.
                           ----------------------------
                           !    Initial Parameters    !
                           ! (Angstroms and Degrees)  !
 --------------------------                            --------------------------
 ! Name  Definition              Value          Derivative Info.                !
 --------------------------------------------------------------------------------
 ! R1    R(1,3)                  1.3851         estimate D2E/DX2                !
 ! R2    R(1,4)                  1.492          estimate D2E/DX2                !
 ! R3    R(1,9)                  1.4857         estimate D2E/DX2                !
 ! R4    R(2,5)                  1.4921         estimate D2E/DX2                !
 ! R5    R(2,6)                  1.3851         estimate D2E/DX2                !
 ! R6    R(2,20)                 1.4759         estimate D2E/DX2                !
 ! R7    R(3,6)                  1.4921         estimate D2E/DX2                !
 ! R8    R(3,14)                 1.4759         estimate D2E/DX2                !
 ! R9    R(4,5)                  1.3851         estimate D2E/DX2                !
 ! R10   R(4,7)                  1.4758         estimate D2E/DX2                !
 ! R11   R(5,18)                 1.4856         estimate D2E/DX2                !
 ! R12   R(6,12)                 1.4856         estimate D2E/DX2                !
 ! R13   R(7,8)                  1.5061         estimate D2E/DX2                !
 ! R14   R(7,26)                 1.368          estimate D2E/DX2                !
 ! R15   R(8,9)                  1.3769         estimate D2E/DX2                !
 ! R16   R(8,10)                 1.4584         estimate D2E/DX2                !
 ! R17   R(9,38)                 1.54           estimate D2E/DX2                !
 ! R18   R(10,11)                1.3893         estimate D2E/DX2                !
 ! R19   R(10,31)                1.07           estimate D2E/DX2                !
 ! R20   R(11,26)                1.5048         estimate D2E/DX2                !
 ! R21   R(11,30)                1.07           estimate D2E/DX2                !
 ! R22   R(12,13)                1.3769         estimate D2E/DX2                !
 ! R23   R(12,34)                1.54           estimate D2E/DX2                !
 ! R24   R(13,14)                1.5061         estimate D2E/DX2                !
 ! R25   R(13,17)                1.4584         estimate D2E/DX2                !
 ! R26   R(14,15)                1.3679         estimate D2E/DX2                !
 ! R27   R(15,16)                1.5048         estimate D2E/DX2                !
 ! R28   R(15,23)                1.0958         estimate D2E/DX2                !
 ! R29   R(16,17)                1.3893         estimate D2E/DX2                !
 ! R30   R(16,28)                1.07           estimate D2E/DX2                !
 ! R31   R(17,33)                1.07           estimate D2E/DX2                !
 ! R32   R(18,19)                1.3769         estimate D2E/DX2                !
 ! R33   R(18,42)                1.54           estimate D2E/DX2                !
 ! R34   R(19,20)                1.5061         estimate D2E/DX2                !
 ! R35   R(19,25)                1.4584         estimate D2E/DX2                !
 ! R36   R(20,21)                1.3679         estimate D2E/DX2                !
 ! R37   R(21,22)                1.5048         estimate D2E/DX2                !
 ! R38   R(21,24)                1.0958         estimate D2E/DX2                !
 ! R39   R(22,25)                1.3893         estimate D2E/DX2                !
 ! R40   R(22,29)                1.07           estimate D2E/DX2                !
 ! R41   R(25,32)                1.07           estimate D2E/DX2                !
 ! R42   R(26,27)                1.0958         estimate D2E/DX2                !
 ! R43   R(34,35)                1.07           estimate D2E/DX2                !
 ! R44   R(34,36)                1.07           estimate D2E/DX2                !
 ! R45   R(34,37)                1.07           estimate D2E/DX2                !
 ! R46   R(38,39)                1.07           estimate D2E/DX2                !
 ! R47   R(38,40)                1.07           estimate D2E/DX2                !
 ! R48   R(38,41)                1.07           estimate D2E/DX2                !
 ! R49   R(42,43)                1.07           estimate D2E/DX2                !
 ! R50   R(42,44)                1.07           estimate D2E/DX2                !
 ! R51   R(42,45)                1.07           estimate D2E/DX2                !
 ! A1    A(3,1,4)              119.9934         estimate D2E/DX2                !
 ! A2    A(3,1,9)              131.7409         estimate D2E/DX2                !
 ! A3    A(4,1,9)              108.2656         estimate D2E/DX2                !
 ! A4    A(5,2,6)              120.0032         estimate D2E/DX2                !
 ! A5    A(5,2,20)             105.6401         estimate D2E/DX2                !
 ! A6    A(6,2,20)             134.3567         estimate D2E/DX2                !
 ! A7    A(1,3,6)              120.0067         estimate D2E/DX2                !
 ! A8    A(1,3,14)             134.3505         estimate D2E/DX2                !
 ! A9    A(6,3,14)             105.6428         estimate D2E/DX2                !
 ! A10   A(1,4,5)              120.0054         estimate D2E/DX2                !
 ! A11   A(1,4,7)              105.6477         estimate D2E/DX2                !
 ! A12   A(5,4,7)              134.347          estimate D2E/DX2                !
 ! A13   A(2,5,4)              119.9967         estimate D2E/DX2                !
 ! A14   A(2,5,18)             108.2707         estimate D2E/DX2                !
 ! A15   A(4,5,18)             131.7325         estimate D2E/DX2                !
 ! A16   A(2,6,3)              119.9946         estimate D2E/DX2                !
 ! A17   A(2,6,12)             131.734          estimate D2E/DX2                !
 ! A18   A(3,6,12)             108.2714         estimate D2E/DX2                !
 ! A19   A(4,7,8)              107.5317         estimate D2E/DX2                !
 ! A20   A(4,7,26)             144.0938         estimate D2E/DX2                !
 ! A21   A(8,7,26)             108.3739         estimate D2E/DX2                !
 ! A22   A(7,8,9)              109.5138         estimate D2E/DX2                !
 ! A23   A(7,8,10)             107.541          estimate D2E/DX2                !
 ! A24   A(9,8,10)             142.9432         estimate D2E/DX2                !
 ! A25   A(1,9,8)              109.0412         estimate D2E/DX2                !
 ! A26   A(1,9,38)             123.5485         estimate D2E/DX2                !
 ! A27   A(8,9,38)             127.4104         estimate D2E/DX2                !
 ! A28   A(8,10,11)            106.5762         estimate D2E/DX2                !
 ! A29   A(8,10,31)            126.9208         estimate D2E/DX2                !
 ! A30   A(11,10,31)           126.5018         estimate D2E/DX2                !
 ! A31   A(10,11,26)           110.4861         estimate D2E/DX2                !
 ! A32   A(10,11,30)           127.6102         estimate D2E/DX2                !
 ! A33   A(26,11,30)           121.6879         estimate D2E/DX2                !
 ! A34   A(6,12,13)            109.0386         estimate D2E/DX2                !
 ! A35   A(6,12,34)            123.5473         estimate D2E/DX2                !
 ! A36   A(13,12,34)           127.4139         estimate D2E/DX2                !
 ! A37   A(12,13,14)           109.5174         estimate D2E/DX2                !
 ! A38   A(12,13,17)           142.9436         estimate D2E/DX2                !
 ! A39   A(14,13,17)           107.5374         estimate D2E/DX2                !
 ! A40   A(3,14,13)            107.5299         estimate D2E/DX2                !
 ! A41   A(3,14,15)            144.0944         estimate D2E/DX2                !
 ! A42   A(13,14,15)           108.3753         estimate D2E/DX2                !
 ! A43   A(14,15,16)           107.0232         estimate D2E/DX2                !
 ! A44   A(14,15,23)           129.2637         estimate D2E/DX2                !
 ! A45   A(16,15,23)           123.7131         estimate D2E/DX2                !
 ! A46   A(15,16,17)           110.4851         estimate D2E/DX2                !
 ! A47   A(15,16,28)           121.6859         estimate D2E/DX2                !
 ! A48   A(17,16,28)           127.6133         estimate D2E/DX2                !
 ! A49   A(13,17,16)           106.5776         estimate D2E/DX2                !
 ! A50   A(13,17,33)           126.9176         estimate D2E/DX2                !
 ! A51   A(16,17,33)           126.504          estimate D2E/DX2                !
 ! A52   A(5,18,19)            109.0409         estimate D2E/DX2                !
 ! A53   A(5,18,42)            123.5324         estimate D2E/DX2                !
 ! A54   A(19,18,42)           127.4266         estimate D2E/DX2                !
 ! A55   A(18,19,20)           109.513          estimate D2E/DX2                !
 ! A56   A(18,19,25)           142.942          estimate D2E/DX2                !
 ! A57   A(20,19,25)           107.5433         estimate D2E/DX2                !
 ! A58   A(2,20,19)            107.5352         estimate D2E/DX2                !
 ! A59   A(2,20,21)            144.0966         estimate D2E/DX2                !
 ! A60   A(19,20,21)           108.3678         estimate D2E/DX2                !
 ! A61   A(20,21,22)           107.0302         estimate D2E/DX2                !
 ! A62   A(20,21,24)           129.2713         estimate D2E/DX2                !
 ! A63   A(22,21,24)           123.6984         estimate D2E/DX2                !
 ! A64   A(21,22,25)           110.481          estimate D2E/DX2                !
 ! A65   A(21,22,29)           121.6863         estimate D2E/DX2                !
 ! A66   A(25,22,29)           127.6148         estimate D2E/DX2                !
 ! A67   A(19,25,22)           106.5762         estimate D2E/DX2                !
 ! A68   A(19,25,32)           126.9175         estimate D2E/DX2                !
 ! A69   A(22,25,32)           126.5053         estimate D2E/DX2                !
 ! A70   A(7,26,11)            107.0214         estimate D2E/DX2                !
 ! A71   A(7,26,27)            129.2692         estimate D2E/DX2                !
 ! A72   A(11,26,27)           123.7094         estimate D2E/DX2                !
 ! A73   A(12,34,35)           109.4712         estimate D2E/DX2                !
 ! A74   A(12,34,36)           109.4712         estimate D2E/DX2                !
 ! A75   A(12,34,37)           109.4712         estimate D2E/DX2                !
 ! A76   A(35,34,36)           109.4713         estimate D2E/DX2                !
 ! A77   A(35,34,37)           109.4712         estimate D2E/DX2                !
 ! A78   A(36,34,37)           109.4712         estimate D2E/DX2                !
 ! A79   A(9,38,39)            109.4712         estimate D2E/DX2                !
 ! A80   A(9,38,40)            109.4712         estimate D2E/DX2                !
 ! A81   A(9,38,41)            109.4712         estimate D2E/DX2                !
 ! A82   A(39,38,40)           109.4713         estimate D2E/DX2                !
 ! A83   A(39,38,41)           109.4712         estimate D2E/DX2                !
 ! A84   A(40,38,41)           109.4712         estimate D2E/DX2                !
 ! A85   A(18,42,43)           109.4712         estimate D2E/DX2                !
 ! A86   A(18,42,44)           109.4712         estimate D2E/DX2                !
 ! A87   A(18,42,45)           109.4712         estimate D2E/DX2                !
 ! A88   A(43,42,44)           109.4713         estimate D2E/DX2                !
 ! A89   A(43,42,45)           109.4712         estimate D2E/DX2                !
 ! A90   A(44,42,45)           109.4712         estimate D2E/DX2                !
 ! D1    D(4,1,3,6)             -0.0431         estimate D2E/DX2                !
 ! D2    D(4,1,3,14)          -179.9984         estimate D2E/DX2                !
 ! D3    D(9,1,3,6)            179.9638         estimate D2E/DX2                !
 ! D4    D(9,1,3,14)             0.0084         estimate D2E/DX2                !
 ! D5    D(3,1,4,5)              0.0053         estimate D2E/DX2                !
 ! D6    D(3,1,4,7)            179.9858         estimate D2E/DX2                !
 ! D7    D(9,1,4,5)            179.9999         estimate D2E/DX2                !
 ! D8    D(9,1,4,7)             -0.0196         estimate D2E/DX2                !
 ! D9    D(3,1,9,8)            179.9758         estimate D2E/DX2                !
 ! D10   D(3,1,9,38)             0.0309         estimate D2E/DX2                !
 ! D11   D(4,1,9,8)             -0.0179         estimate D2E/DX2                !
 ! D12   D(4,1,9,38)          -179.9629         estimate D2E/DX2                !
 ! D13   D(6,2,5,4)             -0.0313         estimate D2E/DX2                !
 ! D14   D(6,2,5,18)           179.9675         estimate D2E/DX2                !
 ! D15   D(20,2,5,4)          -179.9828         estimate D2E/DX2                !
 ! D16   D(20,2,5,18)            0.0159         estimate D2E/DX2                !
 ! D17   D(5,2,6,3)             -0.0065         estimate D2E/DX2                !
 ! D18   D(5,2,6,12)           179.96           estimate D2E/DX2                !
 ! D19   D(20,2,6,3)           179.9283         estimate D2E/DX2                !
 ! D20   D(20,2,6,12)           -0.1053         estimate D2E/DX2                !
 ! D21   D(5,2,20,19)           -0.0406         estimate D2E/DX2                !
 ! D22   D(5,2,20,21)          179.6627         estimate D2E/DX2                !
 ! D23   D(6,2,20,19)         -179.982          estimate D2E/DX2                !
 ! D24   D(6,2,20,21)           -0.2786         estimate D2E/DX2                !
 ! D25   D(1,3,6,2)              0.0439         estimate D2E/DX2                !
 ! D26   D(1,3,6,12)          -179.9297         estimate D2E/DX2                !
 ! D27   D(14,3,6,2)          -179.9893         estimate D2E/DX2                !
 ! D28   D(14,3,6,12)            0.0371         estimate D2E/DX2                !
 ! D29   D(1,3,14,13)          179.9083         estimate D2E/DX2                !
 ! D30   D(1,3,14,15)           -0.3739         estimate D2E/DX2                !
 ! D31   D(6,3,14,13)           -0.0515         estimate D2E/DX2                !
 ! D32   D(6,3,14,15)          179.6663         estimate D2E/DX2                !
 ! D33   D(1,4,5,2)              0.0321         estimate D2E/DX2                !
 ! D34   D(1,4,5,18)          -179.9663         estimate D2E/DX2                !
 ! D35   D(7,4,5,2)           -179.9416         estimate D2E/DX2                !
 ! D36   D(7,4,5,18)             0.06           estimate D2E/DX2                !
 ! D37   D(1,4,7,8)              0.047          estimate D2E/DX2                !
 ! D38   D(1,4,7,26)          -179.5889         estimate D2E/DX2                !
 ! D39   D(5,4,7,8)           -179.9767         estimate D2E/DX2                !
 ! D40   D(5,4,7,26)             0.3874         estimate D2E/DX2                !
 ! D41   D(2,5,18,19)            0.0174         estimate D2E/DX2                !
 ! D42   D(2,5,18,42)          179.9444         estimate D2E/DX2                !
 ! D43   D(4,5,18,19)         -179.9841         estimate D2E/DX2                !
 ! D44   D(4,5,18,42)           -0.057          estimate D2E/DX2                !
 ! D45   D(2,6,12,13)         -179.9765         estimate D2E/DX2                !
 ! D46   D(2,6,12,34)           -0.1488         estimate D2E/DX2                !
 ! D47   D(3,6,12,13)           -0.0072         estimate D2E/DX2                !
 ! D48   D(3,6,12,34)          179.8205         estimate D2E/DX2                !
 ! D49   D(4,7,8,9)             -0.0606         estimate D2E/DX2                !
 ! D50   D(4,7,8,10)          -179.6728         estimate D2E/DX2                !
 ! D51   D(26,7,8,9)           179.7144         estimate D2E/DX2                !
 ! D52   D(26,7,8,10)            0.1022         estimate D2E/DX2                !
 ! D53   D(4,7,26,11)          179.3384         estimate D2E/DX2                !
 ! D54   D(4,7,26,27)           -0.5855         estimate D2E/DX2                !
 ! D55   D(8,7,26,11)           -0.2957         estimate D2E/DX2                !
 ! D56   D(8,7,26,27)          179.7803         estimate D2E/DX2                !
 ! D57   D(7,8,9,1)              0.048          estimate D2E/DX2                !
 ! D58   D(7,8,9,38)           179.9902         estimate D2E/DX2                !
 ! D59   D(10,8,9,1)           179.4343         estimate D2E/DX2                !
 ! D60   D(10,8,9,38)           -0.6235         estimate D2E/DX2                !
 ! D61   D(7,8,10,11)            0.153          estimate D2E/DX2                !
 ! D62   D(7,8,10,31)          179.7802         estimate D2E/DX2                !
 ! D63   D(9,8,10,11)         -179.2404         estimate D2E/DX2                !
 ! D64   D(9,8,10,31)            0.3869         estimate D2E/DX2                !
 ! D65   D(1,9,38,39)          -59.9938         estimate D2E/DX2                !
 ! D66   D(1,9,38,40)           60.0063         estimate D2E/DX2                !
 ! D67   D(1,9,38,41)         -179.9938         estimate D2E/DX2                !
 ! D68   D(8,9,38,39)          120.0718         estimate D2E/DX2                !
 ! D69   D(8,9,38,40)         -119.9282         estimate D2E/DX2                !
 ! D70   D(8,9,38,41)            0.0718         estimate D2E/DX2                !
 ! D71   D(8,10,11,26)          -0.337          estimate D2E/DX2                !
 ! D72   D(8,10,11,30)        -175.0135         estimate D2E/DX2                !
 ! D73   D(31,10,11,26)       -179.9663         estimate D2E/DX2                !
 ! D74   D(31,10,11,30)          5.3573         estimate D2E/DX2                !
 ! D75   D(10,11,26,7)           0.4099         estimate D2E/DX2                !
 ! D76   D(10,11,26,27)       -179.6608         estimate D2E/DX2                !
 ! D77   D(30,11,26,7)         175.4548         estimate D2E/DX2                !
 ! D78   D(30,11,26,27)         -4.616          estimate D2E/DX2                !
 ! D79   D(6,12,13,14)          -0.0258         estimate D2E/DX2                !
 ! D80   D(6,12,13,17)        -179.4659         estimate D2E/DX2                !
 ! D81   D(34,12,13,14)       -179.845          estimate D2E/DX2                !
 ! D82   D(34,12,13,17)          0.7149         estimate D2E/DX2                !
 ! D83   D(6,12,34,35)         -59.7522         estimate D2E/DX2                !
 ! D84   D(6,12,34,36)          60.2479         estimate D2E/DX2                !
 ! D85   D(6,12,34,37)        -179.7522         estimate D2E/DX2                !
 ! D86   D(13,12,34,35)        120.0428         estimate D2E/DX2                !
 ! D87   D(13,12,34,36)       -119.9572         estimate D2E/DX2                !
 ! D88   D(13,12,34,37)          0.0428         estimate D2E/DX2                !
 ! D89   D(12,13,14,3)           0.0496         estimate D2E/DX2                !
 ! D90   D(12,13,14,15)       -179.776          estimate D2E/DX2                !
 ! D91   D(17,13,14,3)         179.6957         estimate D2E/DX2                !
 ! D92   D(17,13,14,15)         -0.1299         estimate D2E/DX2                !
 ! D93   D(12,13,17,16)        179.3275         estimate D2E/DX2                !
 ! D94   D(12,13,17,33)         -0.3672         estimate D2E/DX2                !
 ! D95   D(14,13,17,16)         -0.119          estimate D2E/DX2                !
 ! D96   D(14,13,17,33)       -179.8138         estimate D2E/DX2                !
 ! D97   D(3,14,15,16)        -179.4104         estimate D2E/DX2                !
 ! D98   D(3,14,15,23)           0.546          estimate D2E/DX2                !
 ! D99   D(13,14,15,16)          0.306          estimate D2E/DX2                !
 ! D100  D(13,14,15,23)       -179.7376         estimate D2E/DX2                !
 ! D101  D(14,15,16,17)         -0.3984         estimate D2E/DX2                !
 ! D102  D(14,15,16,28)       -175.4443         estimate D2E/DX2                !
 ! D103  D(23,15,16,17)        179.6421         estimate D2E/DX2                !
 ! D104  D(23,15,16,28)          4.5963         estimate D2E/DX2                !
 ! D105  D(15,16,17,13)          0.3086         estimate D2E/DX2                !
 ! D106  D(15,16,17,33)       -179.995          estimate D2E/DX2                !
 ! D107  D(28,16,17,13)        174.9858         estimate D2E/DX2                !
 ! D108  D(28,16,17,33)         -5.3178         estimate D2E/DX2                !
 ! D109  D(5,18,19,20)          -0.0434         estimate D2E/DX2                !
 ! D110  D(5,18,19,25)        -179.4839         estimate D2E/DX2                !
 ! D111  D(42,18,19,20)       -179.9668         estimate D2E/DX2                !
 ! D112  D(42,18,19,25)          0.5927         estimate D2E/DX2                !
 ! D113  D(5,18,42,43)         -60.0329         estimate D2E/DX2                !
 ! D114  D(5,18,42,44)          59.9671         estimate D2E/DX2                !
 ! D115  D(5,18,42,45)         179.9671         estimate D2E/DX2                !
 ! D116  D(19,18,42,43)        119.8803         estimate D2E/DX2                !
 ! D117  D(19,18,42,44)       -120.1197         estimate D2E/DX2                !
 ! D118  D(19,18,42,45)         -0.1197         estimate D2E/DX2                !
 ! D119  D(18,19,20,2)           0.0537         estimate D2E/DX2                !
 ! D120  D(18,19,20,21)       -179.763          estimate D2E/DX2                !
 ! D121  D(25,19,20,2)         179.7001         estimate D2E/DX2                !
 ! D122  D(25,19,20,21)         -0.1166         estimate D2E/DX2                !
 ! D123  D(18,19,25,22)        179.3143         estimate D2E/DX2                !
 ! D124  D(18,19,25,32)         -0.358          estimate D2E/DX2                !
 ! D125  D(20,19,25,22)         -0.1326         estimate D2E/DX2                !
 ! D126  D(20,19,25,32)       -179.8049         estimate D2E/DX2                !
 ! D127  D(2,20,21,22)        -179.4033         estimate D2E/DX2                !
 ! D128  D(2,20,21,24)           0.5633         estimate D2E/DX2                !
 ! D129  D(19,20,21,22)          0.2986         estimate D2E/DX2                !
 ! D130  D(19,20,21,24)       -179.7347         estimate D2E/DX2                !
 ! D131  D(20,21,22,25)         -0.3996         estimate D2E/DX2                !
 ! D132  D(20,21,22,29)       -175.4203         estimate D2E/DX2                !
 ! D133  D(24,21,22,25)        179.6314         estimate D2E/DX2                !
 ! D134  D(24,21,22,29)          4.6108         estimate D2E/DX2                !
 ! D135  D(21,22,25,19)          0.318          estimate D2E/DX2                !
 ! D136  D(21,22,25,32)        179.9921         estimate D2E/DX2                !
 ! D137  D(29,22,25,19)        174.9679         estimate D2E/DX2                !
 ! D138  D(29,22,25,32)         -5.358          estimate D2E/DX2                !
 --------------------------------------------------------------------------------
 Trust Radius=3.00D-01 FncErr=1.00D-07 GrdErr=1.00D-06 EigMax=2.50D+02 EigMin=1.00D-04
 Number of steps in this run=    270 maximum allowed number of steps=    270.
 GradGradGradGradGradGradGradGradGradGradGradGradGradGradGradGradGradGrad

 Leave Link  103 at Wed Aug 16 00:38:34 2023, MaxMem=  1310720000 cpu:               1.8 elap:               0.1
 (Enter /mnt/opt/groups/app-gaussian/g16-avx2/l202.exe)
                          Input orientation:                          
 ---------------------------------------------------------------------
 Center     Atomic      Atomic             Coordinates (Angstroms)
 Number     Number       Type             X           Y           Z
 ---------------------------------------------------------------------
      1          6           0        0.459175   -1.363771    0.001234
      2          6           0       -0.400013    1.382122   -0.004849
      3          6           0        1.397084   -0.344554   -0.002838
      4          6           0       -0.996754   -1.037594    0.002961
      5          6           0       -1.410442    0.284271    0.000381
      6          6           0        0.951579    1.079450   -0.006469
      7          6           0       -1.695855   -2.337312    0.006943
      8          6           0       -0.646009   -3.417149    0.008703
      9          6           0        0.605135   -2.842241    0.004674
     10          6           0       -1.336657   -4.701671    0.004696
     11          6           0       -2.697081   -4.420191   -0.002736
     12          6           0        2.158856    1.945163   -0.012139
     13          6           0        3.282347    1.149164   -0.011995
     14          6           0        2.872264   -0.300015   -0.005520
     15          6           0        4.003992   -1.068412   -0.000426
     16          6           0        5.176672   -0.125473    0.004161
     17          6           0        4.740114    1.193404   -0.007261
     18          6           0       -2.763865    0.896926    0.001865
     19          6           0       -2.636353    2.267904   -0.002457
     20          6           0       -1.176288    2.637331   -0.005999
     21          6           0       -1.076844    4.001640   -0.004885
     22          6           0       -2.479748    4.545771    0.006927
     23          1           0        4.101188   -2.159877    0.001065
     24          1           0       -0.180397    4.631753   -0.010579
     25          6           0       -3.403623    3.508187    0.003687
     26          6           0       -2.927249   -2.933106    0.004535
     27          1           0       -3.921128   -2.471529    0.006018
     28          1           0        6.183718   -0.480644   -0.063757
     29          1           0       -2.676119    5.595286   -0.062769
     30          1           0       -3.508026   -5.114808    0.066371
     31          1           0       -0.887611   -5.672880    0.001440
     32          1           0       -4.469241    3.604695    0.010278
     33          1           0        5.356585    2.067969   -0.007129
     34          6           0        2.102510    3.484106   -0.021079
     35          1           0        1.581172    3.816857   -0.894225
     36          1           0        1.589629    3.827317    0.853026
     37          1           0        3.097578    3.877409   -0.028250
     38          6           0        1.966004   -3.563099    0.004931
     39          1           0        2.516371   -3.286364   -0.869949
     40          1           0        2.518206   -3.282277    0.877348
     41          1           0        1.808974   -4.621510    0.007572
     42          6           0       -4.068246    0.078285    0.005785
     43          1           0       -4.104132   -0.539664   -0.866999
     44          1           0       -4.100286   -0.537426    0.880299
     45          1           0       -4.906611    0.743148    0.006779
 ---------------------------------------------------------------------
                    Distance matrix (angstroms):
                    1          2          3          4          5
     1  C    0.000000
     2  C    2.877181   0.000000
     3  C    1.385097   2.492182   0.000000
     4  C    1.492020   2.492225   2.492147   0.000000
     5  C    2.492290   1.492069   2.877088   1.385089   0.000000
     6  C    2.492358   1.385068   1.492071   2.877145   2.492288
     7  C    2.364734   3.938722   3.679328   1.475813   2.637082
     8  C    2.331920   4.805590   3.689878   2.405273   3.779542
     9  C    1.485661   4.342310   2.620244   2.413048   3.719899
    10  C    3.790330   6.155480   5.143721   3.679809   4.986490
    11  C    4.393594   6.240462   5.776937   3.785909   4.877234
    12  C    3.719965   2.620091   2.413128   4.342228   3.936827
    13  C    3.779592   3.689728   2.405305   4.805501   4.771840
    14  C    2.637162   3.679318   1.475855   3.938705   4.322383
    15  C    3.557101   5.039881   2.705540   5.000842   5.580846
    16  C    4.877312   5.776880   3.785939   6.240445   6.599847
    17  C    4.986547   5.143591   3.679835   6.155413   6.217389
    18  C    3.936844   2.413142   4.342210   2.620124   1.485632
    19  C    4.771936   2.405376   4.805575   3.689801   2.331880
    20  C    4.322454   1.475857   3.938768   3.679319   2.364690
    21  C    5.580952   2.705545   5.000973   5.039877   3.732311
    22  C    6.599999   3.786042   6.240609   5.776959   4.393614
    23  H    3.728008   5.727705   3.256930   5.220013   6.029256
    24  H    6.029552   3.257049   5.220358   5.727837   4.518156
    25  C    6.217491   3.679932   6.155521   5.143651   3.790306
    26  C    3.732384   5.000820   5.039892   2.705509   3.556998
    27  H    4.518208   5.220057   5.727781   3.257014   3.728003
    28  H    5.792627   6.842432   4.788955   7.202348   7.632855
    29  H    7.632996   4.789025   7.202518   6.842491   5.460110
    30  H    5.460147   7.202424   6.842530   4.788964   5.792604
    31  H    4.514671   7.071835   5.797491   4.636571   5.980050
    32  H    6.998216   4.636667   7.071811   5.797333   4.514595
    33  H    5.980095   5.797310   4.636586   7.071742   6.998163
    34  C    5.118882   3.268214   3.893147   5.481951   4.751866
    35  H    5.375838   3.262517   4.259789   5.569232   4.714789
    36  H    5.380601   3.267048   4.263107   5.574885   4.720234
    37  H    5.867879   4.296528   4.551626   6.397014   5.764868
    38  C    2.666006   5.482093   3.268449   3.893085   5.118853
    39  H    2.947436   5.572114   3.264802   4.261571   5.378361
    40  H    2.947516   5.572333   3.265250   4.261232   5.378068
    41  H    3.526310   6.397138   4.296756   4.551547   5.867825
    42  C    4.751536   3.893076   5.481670   3.267914   2.665780
    43  H    4.717707   4.261111   5.572093   3.265052   2.947403
    44  H    4.716385   4.261475   5.571195   3.263710   2.946982
    45  H    5.764616   4.551687   6.396856   4.296282   3.526161
                    6          7          8          9         10
     6  C    0.000000
     7  C    4.322424   0.000000
     8  C    4.771993   1.506064   0.000000
     9  C    3.936980   2.355741   1.376916   0.000000
    10  C    6.217516   2.391489   1.458426   2.688501   0.000000
    11  C    6.599908   2.311046   2.283226   3.659865   1.389259
    12  C    1.485601   5.761836   6.051619   5.033246   7.509947
    13  C    2.331817   6.077694   6.023589   4.806148   7.454378
    14  C    2.364732   5.001844   4.700529   3.406302   6.090131
    15  C    3.732368   5.839385   5.209526   3.833892   6.459344
    16  C    4.393559   7.219686   6.688704   5.317874   7.960216
    17  C    3.790248   7.340835   7.089977   5.777943   8.466357
    18  C    3.719934   3.406019   4.805893   5.033045   5.777648
    19  C    3.779642   4.700281   6.023406   6.051519   7.089728
    20  C    2.637198   5.001719   6.077676   5.761883   7.340762
    21  C    3.557204   6.369115   7.431301   7.047542   8.707193
    22  C    4.877455   6.927577   8.171334   8.006199   9.317824
    23  H    4.518112   5.799761   4.910873   3.562025   6.002573
    24  H    3.728303   7.131955   8.062381   7.515177   9.404785
    25  C    4.986647   6.089856   7.454176   7.509865   8.466057
    26  C    5.580863   1.367957   2.332032   3.533552   2.378614
    27  H    6.029335   2.229317   3.408901   4.541419   3.413653
    28  H    5.460078   8.095671   7.434614   6.058251   8.624256
    29  H    5.792766   7.993240   9.238530   9.053344  10.383931
    30  H    7.632969   3.316923   3.328139   4.699623   2.211183
    31  H    6.998331   3.432099   2.268644   3.200128   1.070000
    32  H    5.980170   6.557372   7.995211   8.204408   8.877434
    33  H    4.514559   8.315263   8.131291   6.832757   9.519856
    34  C    2.665938   6.951062   7.428497   6.501189   8.878934
    35  H    2.945827   7.030278   7.622759   6.790011   9.049149
    36  H    2.949002   7.036541   7.628450   6.794993   9.056845
    37  H    3.526239   7.848630   8.199170   7.167081   9.657336
    38  C    4.752099   3.861576   2.616090   1.540000   3.493410
    39  H    4.717468   4.405960   3.284780   2.148263   4.196894
    40  H    4.718063   4.405550   3.284051   2.148263   4.199544
    41  H    5.765090   4.183466   2.734488   2.148263   3.146653
    42  C    5.118704   3.385757   4.891807   5.510895   5.505412
    43  H    5.377942   3.129714   4.583164   5.314026   5.073566
    44  H    5.377916   3.127879   4.580886   5.312239   5.073979
    45  H    5.867850   4.449516   5.954898   6.575285   6.510809
                   11         12         13         14         15
    11  C    0.000000
    12  C    8.006119   0.000000
    13  C    8.171374   1.376897   0.000000
    14  C    6.927731   2.355805   1.506098   0.000000
    15  C    7.492583   3.533596   2.332070   1.367943   0.000000
    16  C    8.968870   3.659920   2.283293   2.311029   1.504770
    17  C    9.317958   2.688505   1.458446   2.391478   2.378599
    18  C    5.317538   5.033108   6.051487   5.761829   7.047443
    19  C    6.688371   4.806068   6.023511   6.077753   7.431365
    20  C    7.219518   3.406218   4.700436   5.001877   6.369291
    21  C    8.576270   3.833915   5.209531   5.839494   7.177767
    22  C    8.968601   5.317911   6.688725   7.219822   8.576595
    23  H    7.164181   4.541385   3.408874   2.229212   1.095785
    24  H    9.395289   3.562285   4.911112   5.800095   7.071145
    25  C    7.959800   5.777929   7.089953   7.340929   8.707355
    26  C    1.504810   7.047429   7.431304   6.369272   7.177688
    27  H    2.301228   7.514899   8.062245   7.132025   8.048373
    28  H    9.715572   4.699650   3.328198   3.316888   2.258470
    29  H   10.015678   6.058295   7.434641   8.095826   9.435711
    30  H    1.070000   9.053336   9.238650   7.993466   8.532772
    31  H    2.200779   8.204616   7.995562   6.557773   6.717805
    32  H    8.218243   6.832732   8.131252   8.315330   9.676452
    33  H   10.342039   3.200090   2.268631   3.432084   3.415617
    34  C    9.247395   1.540000   2.616114   3.861649   4.933709
    35  H    9.324546   2.148263   3.284648   4.405150   5.525829
    36  H    9.334324   2.148263   3.284213   4.406486   5.525006
    37  H   10.120716   2.148263   2.734543   4.183558   5.028271
    38  C    4.741205   5.511663   4.892695   3.386611   3.221317
    39  H    5.405340   5.313430   4.582217   3.129246   2.808630
    40  H    5.410047   5.314739   4.583941   3.130288   2.807000
    41  H    4.510561   6.576017   5.955828   4.450402   4.176443
    42  C    4.702813   6.500951   7.428211   6.950822   8.153281
    43  H    4.217254   6.791920   7.625172   7.033469   8.171426
    44  H    4.221919   6.792389   7.625224   7.032602   8.169268
    45  H    5.616243   7.167010   8.199039   7.848518   9.092890
                   16         17         18         19         20
    16  C    0.000000
    17  C    1.389298   0.000000
    18  C    8.006087   7.509839   0.000000
    19  C    8.171393   7.454317   1.376902   0.000000
    20  C    6.927719   6.090052   2.355732   1.506081   0.000000
    21  C    7.492637   6.459349   3.533459   2.331934   1.367929
    22  C    8.968907   7.960212   3.659893   2.283263   2.311129
    23  H    2.301190   3.413618   7.514852   8.062240   7.131971
    24  H    7.164468   6.002806   4.541299   3.408749   2.229246
    25  C    9.317991   8.466333   2.688490   1.458439   2.391549
    26  C    8.576499   8.707277   3.833516   5.209143   5.839156
    27  H    9.395422   9.404734   3.561708   4.910493   5.799547
    28  H    1.070000   2.211248   9.053245   9.238610   7.993421
    29  H    9.715857   8.624393   4.699623   3.328166   3.316958
    30  H   10.016053  10.384160   6.057960   7.434311   8.095548
    31  H    8.218836   8.877906   6.832473   8.131062   8.315227
    32  H   10.342042   9.519814   3.200061   2.268624   3.432142
    33  H    2.200837   1.070000   8.204458   7.995439   6.557637
    34  C    4.741326   3.493488   5.511409   4.892475   3.386410
    35  H    5.410793   4.200967   5.311151   4.580614   3.127909
    36  H    5.404812   4.195610   5.316444   4.585035   3.131180
    37  H    4.510737   3.146784   6.575766   5.955597   4.450194
    38  C    4.703792   5.506374   6.501038   7.428481   6.951219
    39  H    4.222855   5.075194   6.792707   7.625811   7.033655
    40  H    4.218449   5.074557   6.792090   7.625487   7.033587
    41  H    5.617451   6.511914   7.166870   8.199089   7.848742
    42  C    9.247164   8.878675   1.540000   2.616261   3.861642
    43  H    9.330799   9.053362   2.148263   3.283938   4.405325
    44  H    9.327340   9.051862   2.148263   3.285153   4.406174
    45  H   10.120628   9.657238   2.148263   2.734783   4.183707
                   21         22         23         24         25
    21  C    0.000000
    22  C    1.504778   0.000000
    23  H    8.048375   9.395449   0.000000
    24  H    1.095761   2.301025   8.028595   0.000000
    25  C    2.378544   1.389293   9.404741   3.413472   0.000000
    26  C    7.177380   7.492254   7.070843   8.048137   6.458884
    27  H    7.070501   7.163803   8.028369   8.028073   6.002068
    28  H    8.532883  10.016261   2.675996   8.163417  10.384239
    29  H    2.258481   1.070000  10.299442   2.675770   2.211257
    30  H    9.435324   9.715332   8.163089  10.299247   8.623854
    31  H    9.676373  10.341942   6.101582  10.328880   9.519575
    32  H    3.415575   2.200845  10.328729   4.410155   1.070000
    33  H    6.717745   8.218747   4.410303   6.101735   8.877814
    34  C    3.221241   4.703722   5.987466   2.555165   5.506241
    35  H    2.808936   4.223087   6.547776   2.132607   5.074417
    36  H    2.806507   4.218044   6.548302   2.127422   5.075016
    37  H    4.176336   5.617341   6.120205   3.363699   6.511756
    38  C    8.153790   9.247620   2.555006   8.471297   8.878963
    39  H    8.171569   9.331262   2.130560   8.408784   9.054032
    40  H    8.170567   9.328211   2.129199   8.408492   9.052168
    41  H    9.093229  10.120878   3.363618   9.464713   9.657285
    42  C    4.933692   4.741494   8.470481   5.987463   3.493703
    43  H    5.525501   5.409623   8.408681   6.547726   4.199274
    44  H    5.525203   5.406275   8.406520   6.548252   4.197710
    45  H    5.028422   4.511054   9.464039   6.120347   3.147130
                   26         27         28         29         30
    26  C    0.000000
    27  H    1.095833   0.000000
    28  H    9.435515  10.299340   0.000000
    29  H    8.532354   8.162615  10.743073   0.000000
    30  H    2.258528   2.676045  10.743477  10.743130   0.000000
    31  H    3.415625   4.410317   8.773098  11.409401   2.679970
    32  H    6.717188   6.100897  11.409689   2.680126   8.772503
    33  H    9.676404  10.328754   2.680071   8.773220  11.409601
    34  C    8.153511   8.470805   5.690107   5.224377  10.267769
    35  H    8.166739   8.404139   6.351505   4.688140  10.324598
    36  H    8.174683   8.411975   6.364327   4.707548  10.323106
    37  H    9.093005   9.464271   5.340238   6.023942  11.158088
    38  C    4.933641   5.987474   5.224496  10.267906   5.690042
    39  H    5.524718   6.547722   4.687371  10.319748   6.365002
    40  H    5.526002   6.548401   4.708589  10.328405   6.350695
    41  H    5.028173   6.120170   6.024139  11.158132   5.340158
    42  C    3.220303   2.554054  10.267424   5.690344   5.223574
    43  H    2.805920   2.127851  10.319329   6.350088   4.707277
    44  H    2.807536   2.130075  10.327400   6.366143   4.686755
    45  H    4.175251   3.362339  11.157869   5.340709   6.022893
                   31         32         33         34         35
    31  H    0.000000
    32  H    9.944926   0.000000
    33  H    9.945391   9.945285   0.000000
    34  C    9.632846   6.572932   3.548893   0.000000
    35  H    9.846431   6.121327   4.254326   1.070000   0.000000
    36  H    9.854728   6.121250   4.245600   1.070000   1.747303
    37  H   10.348460   7.571831   2.894413   1.070000   1.747303
    38  C    3.548846   9.632740   6.573059   7.048575   7.444483
    39  H    4.247572   9.851917   6.122104   6.836017   7.164561
    40  H    4.252268   9.849194   6.120770   6.838415   7.376599
    41  H    2.894302  10.348258   7.571981   8.110980   8.489474
    42  C    6.572089   3.549139   9.632572   7.048303   6.833950
    43  H    6.119649   4.251897   9.851106   7.445046   7.162591
    44  H    6.120994   4.248556   9.849265   7.447139   7.374801
    45  H    7.570853   2.894781  10.348359   7.526049   7.235388
                   36         37         38         39         40
    36  H    0.000000
    37  H    1.747303   0.000000
    38  C    7.448434   7.526136   0.000000
    39  H    7.377801   7.236429   1.070000   0.000000
    40  H    7.170019   7.239951   1.070000   1.747303   0.000000
    41  H    8.493855   8.596128   1.070000   1.747303   1.747303
    42  C    6.839928   8.110706   7.047826   7.446137   7.445425
    43  H    7.378884   8.489916   6.837249   7.167666   7.376994
    44  H    7.171253   8.492672   6.835264   7.375647   7.165100
    45  H    7.240813   8.596038   8.110278   8.491542   8.490574
                   41         42         43         44         45
    41  H    0.000000
    42  C    7.525277   0.000000
    43  H    7.238174   1.070000   0.000000
    44  H    7.236073   1.070000   1.747303   0.000000
    45  H    8.595268   1.070000   1.747303   1.747303   0.000000
 Symmetry turned off by external request.
 Stoichiometry    C27H18
 Framework group  C1[X(C27H18)]
 Deg. of freedom   129
 Full point group                 C1      NOp   1
 Rotational constants (GHZ):           0.2152130           0.2152057           0.1078175
 Leave Link  202 at Wed Aug 16 00:38:34 2023, MaxMem=  1310720000 cpu:               1.2 elap:               0.1
 (Enter /mnt/opt/groups/app-gaussian/g16-avx2/l301.exe)
 Standard basis: 6-31G(d,p) (6D, 7F)
 Ernie: Thresh=  0.10000D-02 Tol=  0.10000D-05 Strict=F.
   495 basis functions,   882 primitive gaussians,   495 cartesian basis functions
    90 alpha electrons       90 beta electrons
       nuclear repulsion energy      2192.7449119525 Hartrees.
 IExCor=  402 DFT=T Ex+Corr=B3LYP ExCW=0 ScaHFX=  0.200000
 ScaDFX=  0.800000  0.720000  1.000000  0.810000 ScalE2=  1.000000  1.000000
 IRadAn=      5 IRanWt=     -1 IRanGd=            0 ICorTp=0 IEmpDi=131
 NAtoms=   45 NActive=   45 NUniq=   45 SFac= 1.00D+00 NAtFMM=   60 NAOKFM=F Big=F
 Integral buffers will be    131072 words long.
 Raffenetti 2 integral format.
 Two-electron integral symmetry is turned off.
 R6Disp:  Grimme-D3 Dispersion energy=       -0.0453739076 Hartrees.
 Nuclear repulsion after empirical dispersion term =     2192.6995380449 Hartrees.
 Leave Link  301 at Wed Aug 16 00:38:35 2023, MaxMem=  1310720000 cpu:               3.8 elap:               0.1
 (Enter /mnt/opt/groups/app-gaussian/g16-avx2/l302.exe)
 NPDir=0 NMtPBC=     1 NCelOv=     1 NCel=       1 NClECP=     1 NCelD=      1
         NCelK=      1 NCelE2=     1 NClLst=     1 CellRange=     0.0.
 One-electron integrals computed using PRISM.
 NBasis=   495 RedAO= T EigKep=  1.27D-04  NBF=   495
 NBsUse=   495 1.00D-06 EigRej= -1.00D+00 NBFU=   495
 Precomputing XC quadrature grid using
 IXCGrd= 4 IRadAn=           5 IRanWt=          -1 IRanGd=           0 AccXCQ= 0.00D+00.
 Generated NRdTot=       0 NPtTot=           0 NUsed=           0 NTot=          32
 NSgBfM=   489   489   489   489   489 MxSgAt=    45 MxSgA2=    45.
 Leave Link  302 at Wed Aug 16 00:38:36 2023, MaxMem=  1310720000 cpu:             110.4 elap:               1.8
 (Enter /mnt/opt/groups/app-gaussian/g16-avx2/l303.exe)
 DipDrv:  MaxL=1.
 Leave Link  303 at Wed Aug 16 00:38:37 2023, MaxMem=  1310720000 cpu:              11.2 elap:               0.2
 (Enter /mnt/opt/groups/app-gaussian/g16-avx2/l401.exe)
 ExpMin= 1.61D-01 ExpMax= 3.05D+03 ExpMxC= 4.57D+02 IAcc=3 IRadAn=         5 AccDes= 0.00D+00
 Harris functional with IExCor=  402 and IRadAn=       5 diagonalized for initial guess.
 HarFok:  IExCor=  402 AccDes= 0.00D+00 IRadAn=         5 IDoV= 1 UseB2=F ITyADJ=14
 ICtDFT=  3500011 ScaDFX=  1.000000  1.000000  1.000000  1.000000
 FoFCou: FMM=F IPFlag=           0 FMFlag=      100000 FMFlg1=           0
         NFxFlg=           0 DoJE=T BraDBF=F KetDBF=T FulRan=T
         wScrn=  0.000000 ICntrl=       500 IOpCl=  0 I1Cent=   200000004 NGrid=           0
         NMat0=    1 NMatS0=      1 NMatT0=    0 NMatD0=    1 NMtDS0=    0 NMtDT0=    0
 Symmetry not used in FoFCou.
 Harris En= -1039.65782216666    
 JPrj=0 DoOrth=F DoCkMO=F.
 Leave Link  401 at Wed Aug 16 00:38:40 2023, MaxMem=  1310720000 cpu:             207.2 elap:               3.3
 (Enter /mnt/opt/groups/app-gaussian/g16-avx2/l502.exe)
 Two-electron integral symmetry not used.
 Closed shell SCF:
 Using DIIS extrapolation, IDIIS=    10.
 NGot=  1310720000 LenX=  1310193199 LenY=  1309947679
 Requested convergence on RMS density matrix=1.00D-08 within 100 cycles.
 Requested convergence on MAX density matrix=1.00D-06.
 Requested convergence on             energy=1.00D-06.
 Level shift goal  0.100 maximum shift  0.100.
 No special actions if energy rises.
 Dynamic level shift is on during FON iterations.

 Cycle   1  Pass 1  IDiag  1:
 FoFJK:  IHMeth= 1 ICntrl=       0 DoSepK=F KAlg= 0 I1Cent=           0 FoldK=F
 IRaf= 680000000 NMat=       1 IRICut=       1 DoRegI=T DoRafI=F ISym2E= 0 IDoP0=0 IntGTp=1.
 FoFCou: FMM=F IPFlag=           0 FMFlag=      100000 FMFlg1=           0
         NFxFlg=           0 DoJE=F BraDBF=F KetDBF=F FulRan=T
         wScrn=  0.000000 ICntrl=         0 IOpCl=  0 I1Cent=           0 NGrid=           0
         NMat0=    1 NMatS0=      1 NMatT0=    0 NMatD0=    1 NMtDS0=    0 NMtDT0=    0
 Symmetry not used in FoFCou.
 E= -1039.12806042163    
 DIIS: error= 3.25D-02 at cycle   1 NSaved=   1.
 NSaved= 1 IEnMin= 1 EnMin= -1039.12806042163     IErMin= 1 ErrMin= 3.25D-02
 ErrMax= 3.25D-02  0.00D+00 EMaxC= 1.00D+00 BMatC= 4.86D-01 BMatP= 4.86D-01
 IDIUse=1 WtCom= 1.00D+00 WtEn= 0.00D+00
 Coeff-Com:  0.100D+01
 Coeff:      0.100D+01
 Gap=     0.093 Goal=     0.100 Shift=    0.007
 T= 1543. Gap= 0.092 NK=0 IS=    1 IE=  495 IFin=   93
          NO(<0.9)=   0  NV(>0.1)=   0     90.00e < EF      0.00e >EF  Err=0.0D+00
 GapD=    0.093 DampG=0.500 DampE=0.500 DampFc=0.2500 IDamp=-1.
 Damping current iteration by 2.50D-01
 RMSDP=4.00D-03 MaxDP=1.21D-01              OVMax= 2.09D-01

 Cycle   2  Pass 1  IDiag  1:
 E= -1039.31139307094     Delta-E=       -0.183332649316 Rises=F Damp=T
 DIIS: error= 1.75D-02 at cycle   2 NSaved=   2.
 NSaved= 2 IEnMin= 2 EnMin= -1039.31139307094     IErMin= 2 ErrMin= 1.75D-02
 ErrMax= 1.75D-02  0.00D+00 EMaxC= 1.00D+00 BMatC= 1.50D-01 BMatP= 4.86D-01
 IDIUse=1 WtCom= 1.00D+00 WtEn= 0.00D+00
 Coeff-Com: -0.959D+00 0.196D+01
 Coeff:     -0.959D+00 0.196D+01
 Gap=     0.114 Goal=     0.100 Shift=    0.000
 T= 1443. Gap= 0.099 NK=3 IS=   89 IE=   93 IFin=   93
          NO(<0.9)=   0  NV(>0.1)=   0     90.00e < EF      0.00e >EF  Err=0.0D+00
 GapD=    0.114 DampG=1.000 DampE=0.500 DampFc=0.5000 IDamp=-1.
 Damping current iteration by 5.00D-01
 RMSDP=2.18D-03 MaxDP=9.11D-02 DE=-1.83D-01 OVMax= 2.33D-01

 Cycle   3  Pass 1  IDiag  1:
 E= -1039.45579903727     Delta-E=       -0.144405966327 Rises=F Damp=T
 DIIS: error= 1.08D-02 at cycle   3 NSaved=   3.
 NSaved= 3 IEnMin= 3 EnMin= -1039.45579903727     IErMin= 3 ErrMin= 1.08D-02
 ErrMax= 1.08D-02  0.00D+00 EMaxC= 1.00D+00 BMatC= 6.18D-02 BMatP= 1.50D-01
 IDIUse=1 WtCom= 1.00D+00 WtEn= 0.00D+00
 Coeff-Com: -0.723D+00 0.921D+00 0.801D+00
 Coeff:     -0.723D+00 0.921D+00 0.801D+00
 Gap=     0.109 Goal=     0.100 Shift=    0.000
 T= 1260. Gap= 0.098 NK=3 IS=   77 IE=   93 IFin=   93
          NO(<0.9)=   0  NV(>0.1)=   0     90.00e < EF      0.00e >EF  Err=0.0D+00
 GapD=    0.109 DampG=1.000 DampE=0.500 DampFc=0.5000 IDamp=-1.
 Damping current iteration by 5.00D-01
 RMSDP=1.22D-03 MaxDP=4.17D-02 DE=-1.44D-01 OVMax= 1.50D-01

 Cycle   4  Pass 1  IDiag  1:
 E= -1039.56382304427     Delta-E=       -0.108024006995 Rises=F Damp=T
 DIIS: error= 4.86D-03 at cycle   4 NSaved=   4.
 NSaved= 4 IEnMin= 4 EnMin= -1039.56382304427     IErMin= 4 ErrMin= 4.86D-03
 ErrMax= 4.86D-03  0.00D+00 EMaxC= 1.00D+00 BMatC= 1.24D-02 BMatP= 6.18D-02
 IDIUse=1 WtCom= 1.00D+00 WtEn= 0.00D+00
 Coeff-Com: -0.206D+00 0.734D-01-0.576D-01 0.119D+01
 Coeff:     -0.206D+00 0.734D-01-0.576D-01 0.119D+01
 Gap=     0.101 Goal=     0.100 Shift=    0.000
 T=  897. Gap= 0.101 NK=3 IS=   91 IE=   93 IFin=   90
          NO(<0.9)=   0  NV(>0.1)=   0     90.00e < EF      0.00e >EF  Err=0.0D+00
 GapD=    0.101 DampG=1.000 DampE=1.000 DampFc=1.0000 IDamp=-1.
 RMSDP=5.00D-04 MaxDP=2.19D-02 DE=-1.08D-01 OVMax= 4.34D-02

 Cycle   5  Pass 1  IDiag  1:
 E= -1039.65000088615     Delta-E=       -0.086177841888 Rises=F Damp=F
 DIIS: error= 1.52D-03 at cycle   5 NSaved=   5.
 NSaved= 5 IEnMin= 5 EnMin= -1039.65000088615     IErMin= 5 ErrMin= 1.52D-03
 ErrMax= 1.52D-03  0.00D+00 EMaxC= 1.00D+00 BMatC= 1.21D-03 BMatP= 1.24D-02
 IDIUse=1 WtCom= 1.00D+00 WtEn= 0.00D+00
 Coeff-Com: -0.768D-01-0.149D-01-0.102D+00 0.740D+00 0.454D+00
 Coeff:     -0.768D-01-0.149D-01-0.102D+00 0.740D+00 0.454D+00
 Gap=     0.101 Goal=     0.100 Shift=    0.000
 T=  502. Gap= 0.101 NK=3 IS=   91 IE=   93 IFin=   90
          NO(<0.9)=   0  NV(>0.1)=   0     90.00e < EF      0.00e >EF  Err=0.0D+00
 GapD=    0.101 DampG=1.000 DampE=1.000 DampFc=1.0000 IDamp=-1.
 RMSDP=9.36D-05 MaxDP=4.67D-03 DE=-8.62D-02 OVMax= 9.07D-03

 Cycle   6  Pass 1  IDiag  1:
 E= -1039.65119049933     Delta-E=       -0.001189613172 Rises=F Damp=F
 DIIS: error= 3.48D-04 at cycle   6 NSaved=   6.
 NSaved= 6 IEnMin= 6 EnMin= -1039.65119049933     IErMin= 6 ErrMin= 3.48D-04
 ErrMax= 3.48D-04  0.00D+00 EMaxC= 1.00D+00 BMatC= 6.90D-05 BMatP= 1.21D-03
 IDIUse=1 WtCom= 1.00D+00 WtEn= 0.00D+00
 Coeff-Com: -0.148D-01-0.150D-01-0.584D-01 0.255D+00 0.233D+00 0.600D+00
 Coeff:     -0.148D-01-0.150D-01-0.584D-01 0.255D+00 0.233D+00 0.600D+00
 Gap=     0.101 Goal=     0.100 Shift=    0.000
 RMSDP=2.46D-05 MaxDP=1.15D-03 DE=-1.19D-03 OVMax= 2.41D-03

 Cycle   7  Pass 1  IDiag  1:
 E= -1039.65125897004     Delta-E=       -0.000068470714 Rises=F Damp=F
 DIIS: error= 1.05D-04 at cycle   7 NSaved=   7.
 NSaved= 7 IEnMin= 7 EnMin= -1039.65125897004     IErMin= 7 ErrMin= 1.05D-04
 ErrMax= 1.05D-04  0.00D+00 EMaxC= 1.00D+00 BMatC= 6.33D-06 BMatP= 6.90D-05
 IDIUse=1 WtCom= 1.00D+00 WtEn= 0.00D+00
 Coeff-Com: -0.486D-02-0.658D-02-0.280D-01 0.105D+00 0.100D+00 0.333D+00
 Coeff-Com:  0.501D+00
 Coeff:     -0.486D-02-0.658D-02-0.280D-01 0.105D+00 0.100D+00 0.333D+00
 Coeff:      0.501D+00
 Gap=     0.101 Goal=     0.100 Shift=    0.000
 RMSDP=9.26D-06 MaxDP=3.05D-04 DE=-6.85D-05 OVMax= 1.06D-03

 Cycle   8  Pass 1  IDiag  1:
 E= -1039.65126609050     Delta-E=       -0.000007120461 Rises=F Damp=F
 DIIS: error= 2.74D-05 at cycle   8 NSaved=   8.
 NSaved= 8 IEnMin= 8 EnMin= -1039.65126609050     IErMin= 8 ErrMin= 2.74D-05
 ErrMax= 2.74D-05  0.00D+00 EMaxC= 1.00D+00 BMatC= 5.81D-07 BMatP= 6.33D-06
 IDIUse=1 WtCom= 1.00D+00 WtEn= 0.00D+00
 Coeff-Com: -0.974D-03-0.178D-02-0.741D-02 0.255D-01 0.223D-01 0.101D+00
 Coeff-Com:  0.266D+00 0.596D+00
 Coeff:     -0.974D-03-0.178D-02-0.741D-02 0.255D-01 0.223D-01 0.101D+00
 Coeff:      0.266D+00 0.596D+00
 Gap=     0.101 Goal=     0.100 Shift=    0.000
 RMSDP=3.21D-06 MaxDP=9.66D-05 DE=-7.12D-06 OVMax= 5.50D-04

 Cycle   9  Pass 1  IDiag  1:
 E= -1039.65126680793     Delta-E=       -0.000000717426 Rises=F Damp=F
 DIIS: error= 1.53D-05 at cycle   9 NSaved=   9.
 NSaved= 9 IEnMin= 9 EnMin= -1039.65126680793     IErMin= 9 ErrMin= 1.53D-05
 ErrMax= 1.53D-05  0.00D+00 EMaxC= 1.00D+00 BMatC= 1.32D-07 BMatP= 5.81D-07
 IDIUse=1 WtCom= 1.00D+00 WtEn= 0.00D+00
 Coeff-Com:  0.766D-03 0.400D-03 0.328D-02-0.126D-01-0.144D-01-0.265D-01
 Coeff-Com:  0.406D-01 0.355D+00 0.653D+00
 Coeff:      0.766D-03 0.400D-03 0.328D-02-0.126D-01-0.144D-01-0.265D-01
 Coeff:      0.406D-01 0.355D+00 0.653D+00
 Gap=     0.101 Goal=     0.100 Shift=    0.000
 RMSDP=1.52D-06 MaxDP=4.61D-05 DE=-7.17D-07 OVMax= 3.55D-04

 Cycle  10  Pass 1  IDiag  1:
 E= -1039.65126703672     Delta-E=       -0.000000228791 Rises=F Damp=F
 DIIS: error= 4.10D-06 at cycle  10 NSaved=  10.
 NSaved=10 IEnMin=10 EnMin= -1039.65126703672     IErMin=10 ErrMin= 4.10D-06
 ErrMax= 4.10D-06  0.00D+00 EMaxC= 1.00D+00 BMatC= 9.88D-09 BMatP= 1.32D-07
 IDIUse=1 WtCom= 1.00D+00 WtEn= 0.00D+00
 Coeff-Com:  0.337D-03 0.210D-03 0.210D-02-0.674D-02-0.738D-02-0.185D-01
 Coeff-Com: -0.941D-02 0.343D-01 0.198D+00 0.807D+00
 Coeff:      0.337D-03 0.210D-03 0.210D-02-0.674D-02-0.738D-02-0.185D-01
 Coeff:     -0.941D-02 0.343D-01 0.198D+00 0.807D+00
 Gap=     0.101 Goal=     0.100 Shift=    0.000
 RMSDP=4.97D-07 MaxDP=1.24D-05 DE=-2.29D-07 OVMax= 1.34D-04

 Cycle  11  Pass 1  IDiag  1:
 E= -1039.65126705479     Delta-E=       -0.000000018070 Rises=F Damp=F
 DIIS: error= 2.04D-06 at cycle  11 NSaved=  11.
 NSaved=11 IEnMin=11 EnMin= -1039.65126705479     IErMin=11 ErrMin= 2.04D-06
 ErrMax= 2.04D-06  0.00D+00 EMaxC= 1.00D+00 BMatC= 2.08D-09 BMatP= 9.88D-09
 IDIUse=1 WtCom= 1.00D+00 WtEn= 0.00D+00
 Coeff-Com:  0.680D-04 0.114D-04 0.682D-03-0.166D-02-0.190D-02-0.523D-02
 Coeff-Com: -0.699D-02-0.280D-01 0.215D-01 0.393D+00 0.628D+00
 Coeff:      0.680D-04 0.114D-04 0.682D-03-0.166D-02-0.190D-02-0.523D-02
 Coeff:     -0.699D-02-0.280D-01 0.215D-01 0.393D+00 0.628D+00
 Gap=     0.101 Goal=     0.100 Shift=    0.000
 RMSDP=1.75D-07 MaxDP=5.75D-06 DE=-1.81D-08 OVMax= 4.33D-05

 Cycle  12  Pass 1  IDiag  1:
 E= -1039.65126705759     Delta-E=       -0.000000002801 Rises=F Damp=F
 DIIS: error= 4.49D-07 at cycle  12 NSaved=  12.
 NSaved=12 IEnMin=12 EnMin= -1039.65126705759     IErMin=12 ErrMin= 4.49D-07
 ErrMax= 4.49D-07  0.00D+00 EMaxC= 1.00D+00 BMatC= 2.39D-10 BMatP= 2.08D-09
 IDIUse=1 WtCom= 1.00D+00 WtEn= 0.00D+00
 Coeff-Com: -0.890D-05-0.404D-04 0.168D-04 0.205D-03 0.171D-03 0.405D-03
 Coeff-Com: -0.131D-02-0.183D-01-0.199D-01 0.276D-01 0.263D+00 0.748D+00
 Coeff:     -0.890D-05-0.404D-04 0.168D-04 0.205D-03 0.171D-03 0.405D-03
 Coeff:     -0.131D-02-0.183D-01-0.199D-01 0.276D-01 0.263D+00 0.748D+00
 Gap=     0.101 Goal=     0.100 Shift=    0.000
 RMSDP=6.48D-08 MaxDP=1.97D-06 DE=-2.80D-09 OVMax= 1.87D-05

 Cycle  13  Pass 1  IDiag  1:
 E= -1039.65126705783     Delta-E=       -0.000000000243 Rises=F Damp=F
 DIIS: error= 4.27D-07 at cycle  13 NSaved=  13.
 NSaved=13 IEnMin=13 EnMin= -1039.65126705783     IErMin=13 ErrMin= 4.27D-07
 ErrMax= 4.27D-07  0.00D+00 EMaxC= 1.00D+00 BMatC= 6.67D-11 BMatP= 2.39D-10
 IDIUse=1 WtCom= 1.00D+00 WtEn= 0.00D+00
 Coeff-Com: -0.100D-04-0.310D-04-0.375D-04 0.262D-03 0.249D-03 0.693D-03
 Coeff-Com: -0.114D-03-0.952D-02-0.137D-01-0.111D-01 0.132D+00 0.498D+00
 Coeff-Com:  0.404D+00
 Coeff:     -0.100D-04-0.310D-04-0.375D-04 0.262D-03 0.249D-03 0.693D-03
 Coeff:     -0.114D-03-0.952D-02-0.137D-01-0.111D-01 0.132D+00 0.498D+00
 Coeff:      0.404D+00
 Gap=     0.101 Goal=     0.100 Shift=    0.000
 RMSDP=2.85D-08 MaxDP=1.71D-06 DE=-2.43D-10 OVMax= 5.93D-06

 Cycle  14  Pass 1  IDiag  1:
 E= -1039.65126705790     Delta-E=       -0.000000000065 Rises=F Damp=F
 DIIS: error= 1.45D-07 at cycle  14 NSaved=  14.
 NSaved=14 IEnMin=14 EnMin= -1039.65126705790     IErMin=14 ErrMin= 1.45D-07
 ErrMax= 1.45D-07  0.00D+00 EMaxC= 1.00D+00 BMatC= 1.03D-11 BMatP= 6.67D-11
 IDIUse=1 WtCom= 1.00D+00 WtEn= 0.00D+00
 Coeff-Com: -0.416D-05-0.141D-04-0.234D-04 0.126D-03 0.120D-03 0.367D-03
 Coeff-Com:  0.248D-03-0.269D-02-0.484D-02-0.113D-01 0.412D-01 0.183D+00
 Coeff-Com:  0.288D+00 0.506D+00
 Coeff:     -0.416D-05-0.141D-04-0.234D-04 0.126D-03 0.120D-03 0.367D-03
 Coeff:      0.248D-03-0.269D-02-0.484D-02-0.113D-01 0.412D-01 0.183D+00
 Coeff:      0.288D+00 0.506D+00
 Gap=     0.101 Goal=     0.100 Shift=    0.000
 RMSDP=1.04D-08 MaxDP=6.39D-07 DE=-6.55D-11 OVMax= 2.28D-06

 Cycle  15  Pass 1  IDiag  1:
 E= -1039.65126705791     Delta-E=       -0.000000000015 Rises=F Damp=F
 DIIS: error= 3.44D-08 at cycle  15 NSaved=  15.
 NSaved=15 IEnMin=15 EnMin= -1039.65126705791     IErMin=15 ErrMin= 3.44D-08
 ErrMax= 3.44D-08  0.00D+00 EMaxC= 1.00D+00 BMatC= 1.37D-12 BMatP= 1.03D-11
 IDIUse=1 WtCom= 1.00D+00 WtEn= 0.00D+00
 Coeff-Com: -0.703D-06-0.286D-05-0.847D-05 0.304D-04 0.318D-04 0.100D-03
 Coeff-Com:  0.172D-03 0.142D-03-0.775D-03-0.695D-02-0.212D-02 0.103D-01
 Coeff-Com:  0.110D+00 0.326D+00 0.563D+00
 Coeff:     -0.703D-06-0.286D-05-0.847D-05 0.304D-04 0.318D-04 0.100D-03
 Coeff:      0.172D-03 0.142D-03-0.775D-03-0.695D-02-0.212D-02 0.103D-01
 Coeff:      0.110D+00 0.326D+00 0.563D+00
 Gap=     0.101 Goal=     0.100 Shift=    0.000
 RMSDP=3.28D-09 MaxDP=1.19D-07 DE=-1.55D-11 OVMax= 5.46D-07

 SCF Done:  E(RB3LYP) =  -1039.65126706     A.U. after   15 cycles
            NFock= 15  Conv=0.33D-08     -V/T= 2.0106
 KE= 1.028699771661D+03 PE=-6.791578711368D+03 EE= 2.530528134605D+03
 Leave Link  502 at Wed Aug 16 00:40:17 2023, MaxMem=  1310720000 cpu:            6184.8 elap:              96.9
 (Enter /mnt/opt/groups/app-gaussian/g16-avx2/l601.exe)
 Copying SCF densities to generalized density rwf, IOpCl= 0 IROHF=0.

 **********************************************************************

            Population analysis using the SCF Density.

 **********************************************************************

 Alpha  occ. eigenvalues --  -10.22462 -10.22461 -10.22461 -10.21174 -10.21173
 Alpha  occ. eigenvalues --  -10.21172 -10.20495 -10.20494 -10.20492 -10.19309
 Alpha  occ. eigenvalues --  -10.19309 -10.19308 -10.19197 -10.19196 -10.19196
 Alpha  occ. eigenvalues --  -10.19047 -10.19047 -10.19047 -10.18990 -10.18990
 Alpha  occ. eigenvalues --  -10.18990 -10.18954 -10.18954 -10.18953 -10.18788
 Alpha  occ. eigenvalues --  -10.18788 -10.18787  -0.89419  -0.87157  -0.87157
 Alpha  occ. eigenvalues --   -0.82934  -0.80633  -0.80633  -0.76942  -0.75518
 Alpha  occ. eigenvalues --   -0.75517  -0.70861  -0.70265  -0.70264  -0.70153
 Alpha  occ. eigenvalues --   -0.68343  -0.68342  -0.62677  -0.62676  -0.61545
 Alpha  occ. eigenvalues --   -0.57418  -0.57418  -0.55860  -0.53134  -0.52781
 Alpha  occ. eigenvalues --   -0.52781  -0.50859  -0.49130  -0.49129  -0.46972
 Alpha  occ. eigenvalues --   -0.46120  -0.46119  -0.44008  -0.43785  -0.43367
 Alpha  occ. eigenvalues --   -0.43367  -0.42634  -0.42633  -0.40742  -0.40575
 Alpha  occ. eigenvalues --   -0.40574  -0.39563  -0.39315  -0.38333  -0.37863
 Alpha  occ. eigenvalues --   -0.37858  -0.37191  -0.37162  -0.36906  -0.36863
 Alpha  occ. eigenvalues --   -0.35495  -0.34101  -0.34094  -0.33045  -0.32444
 Alpha  occ. eigenvalues --   -0.31980  -0.31974  -0.29235  -0.29233  -0.24599
 Alpha  occ. eigenvalues --   -0.24469  -0.24469  -0.20035  -0.18545  -0.18544
 Alpha virt. eigenvalues --   -0.08406  -0.08406  -0.08309   0.02460   0.02460
 Alpha virt. eigenvalues --    0.06340   0.08763   0.08764   0.10284   0.10595
 Alpha virt. eigenvalues --    0.10598   0.11194   0.12356   0.13123   0.13124
 Alpha virt. eigenvalues --    0.14316   0.14322   0.14514   0.14523   0.14687
 Alpha virt. eigenvalues --    0.15500   0.15500   0.16721   0.17213   0.17383
 Alpha virt. eigenvalues --    0.18066   0.18074   0.18993   0.19006   0.19283
 Alpha virt. eigenvalues --    0.19389   0.19393   0.21473   0.21661   0.21664
 Alpha virt. eigenvalues --    0.21705   0.24886   0.24887   0.26301   0.26302
 Alpha virt. eigenvalues --    0.26941   0.27674   0.30070   0.30071   0.30558
 Alpha virt. eigenvalues --    0.32468   0.33492   0.33493   0.37938   0.37938
 Alpha virt. eigenvalues --    0.39137   0.40008   0.40008   0.43174   0.44830
 Alpha virt. eigenvalues --    0.45588   0.45589   0.47806   0.47809   0.48014
 Alpha virt. eigenvalues --    0.50443   0.50444   0.50618   0.51936   0.51938
 Alpha virt. eigenvalues --    0.53185   0.53187   0.53199   0.54721   0.55225
 Alpha virt. eigenvalues --    0.55237   0.55787   0.55895   0.55908   0.56200
 Alpha virt. eigenvalues --    0.56938   0.57222   0.57303   0.57308   0.59505
 Alpha virt. eigenvalues --    0.59508   0.60150   0.61845   0.62277   0.62278
 Alpha virt. eigenvalues --    0.62379   0.62380   0.62444   0.63402   0.63442
 Alpha virt. eigenvalues --    0.63448   0.63913   0.64912   0.64921   0.65427
 Alpha virt. eigenvalues --    0.66122   0.66127   0.68387   0.69377   0.69382
 Alpha virt. eigenvalues --    0.71163   0.71173   0.71928   0.72395   0.72409
 Alpha virt. eigenvalues --    0.74378   0.74500   0.75321   0.75751   0.75768
 Alpha virt. eigenvalues --    0.80962   0.80966   0.81682   0.81900   0.81907
 Alpha virt. eigenvalues --    0.82338   0.82365   0.83178   0.83313   0.83361
 Alpha virt. eigenvalues --    0.83773   0.83831   0.85328   0.86121   0.86127
 Alpha virt. eigenvalues --    0.86681   0.88518   0.88560   0.89080   0.90273
 Alpha virt. eigenvalues --    0.90623   0.90646   0.91372   0.91374   0.91484
 Alpha virt. eigenvalues --    0.92281   0.93677   0.93686   0.96014   0.96015
 Alpha virt. eigenvalues --    0.97215   0.98211   1.00480   1.00486   1.01378
 Alpha virt. eigenvalues --    1.02505   1.02507   1.05021   1.05023   1.05784
 Alpha virt. eigenvalues --    1.08921   1.10208   1.10215   1.10465   1.14678
 Alpha virt. eigenvalues --    1.14684   1.16046   1.16066   1.16154   1.19846
 Alpha virt. eigenvalues --    1.21018   1.22411   1.22508   1.25563   1.25610
 Alpha virt. eigenvalues --    1.28182   1.29234   1.29251   1.29429   1.29581
 Alpha virt. eigenvalues --    1.31173   1.31178   1.32014   1.34506   1.34659
 Alpha virt. eigenvalues --    1.36096   1.36145   1.36655   1.38111   1.38168
 Alpha virt. eigenvalues --    1.38211   1.38936   1.39102   1.39138   1.40418
 Alpha virt. eigenvalues --    1.40504   1.40580   1.41727   1.41783   1.42813
 Alpha virt. eigenvalues --    1.46134   1.46139   1.49009   1.51006   1.51007
 Alpha virt. eigenvalues --    1.52239   1.53165   1.53166   1.59442   1.59446
 Alpha virt. eigenvalues --    1.59696   1.62444   1.62447   1.62744   1.64647
 Alpha virt. eigenvalues --    1.67312   1.67314   1.67554   1.67564   1.69055
 Alpha virt. eigenvalues --    1.69325   1.72596   1.72923   1.72944   1.73728
 Alpha virt. eigenvalues --    1.73735   1.77244   1.78530   1.78532   1.81030
 Alpha virt. eigenvalues --    1.81204   1.81208   1.82248   1.84892   1.85436
 Alpha virt. eigenvalues --    1.85452   1.85836   1.86563   1.86567   1.90184
 Alpha virt. eigenvalues --    1.90187   1.92856   1.92883   1.93531   1.93803
 Alpha virt. eigenvalues --    1.94007   1.95380   1.96238   1.97653   1.97674
 Alpha virt. eigenvalues --    1.99972   2.01712   2.02133   2.02768   2.03385
 Alpha virt. eigenvalues --    2.03574   2.04233   2.04337   2.04860   2.05233
 Alpha virt. eigenvalues --    2.05803   2.05959   2.08211   2.08222   2.08352
 Alpha virt. eigenvalues --    2.08741   2.08742   2.09966   2.11749   2.12000
 Alpha virt. eigenvalues --    2.12010   2.14287   2.16134   2.16151   2.16685
 Alpha virt. eigenvalues --    2.17791   2.17808   2.19376   2.19835   2.19852
 Alpha virt. eigenvalues --    2.20704   2.20730   2.21342   2.22248   2.22251
 Alpha virt. eigenvalues --    2.27047   2.27405   2.31037   2.31045   2.33088
 Alpha virt. eigenvalues --    2.33097   2.34752   2.34762   2.37114   2.37162
 Alpha virt. eigenvalues --    2.39672   2.40121   2.41617   2.41767   2.43021
 Alpha virt. eigenvalues --    2.43414   2.44328   2.44840   2.45855   2.46300
 Alpha virt. eigenvalues --    2.46629   2.47228   2.47357   2.48644   2.48983
 Alpha virt. eigenvalues --    2.49162   2.50248   2.50572   2.50577   2.50925
 Alpha virt. eigenvalues --    2.53519   2.54628   2.54690   2.55142   2.56371
 Alpha virt. eigenvalues --    2.56391   2.58891   2.58897   2.59534   2.62469
 Alpha virt. eigenvalues --    2.64809   2.64811   2.68158   2.68162   2.68614
 Alpha virt. eigenvalues --    2.70474   2.70497   2.71232   2.71405   2.73378
 Alpha virt. eigenvalues --    2.73419   2.76438   2.76603   2.76798   2.77725
 Alpha virt. eigenvalues --    2.79543   2.79545   2.85331   2.85445   2.85447
 Alpha virt. eigenvalues --    2.89813   2.89818   2.90783   2.90790   2.90936
 Alpha virt. eigenvalues --    2.91240   2.93956   2.93959   2.94147   2.98071
 Alpha virt. eigenvalues --    2.99291   2.99295   3.04198   3.04201   3.05488
 Alpha virt. eigenvalues --    3.08901   3.12650   3.12653   3.18872   3.18874
 Alpha virt. eigenvalues --    3.24288   3.26704   3.26875   3.26876   3.28884
 Alpha virt. eigenvalues --    3.29125   3.29127   3.36099   3.36103   3.37808
 Alpha virt. eigenvalues --    3.44755   3.46428   3.46435   3.46437   3.49839
 Alpha virt. eigenvalues --    3.49842   3.50242   3.52005   3.52009   3.61205
 Alpha virt. eigenvalues --    3.72679   3.72716   3.72717   4.04066   4.07079
 Alpha virt. eigenvalues --    4.07081   4.10899   4.10901   4.10901   4.14816
 Alpha virt. eigenvalues --    4.14817   4.14863   4.20982   4.20983   4.21697
 Alpha virt. eigenvalues --    4.27277   4.29186   4.29187   4.43782   4.43784
 Alpha virt. eigenvalues --    4.49019   4.57267   4.57269   4.64551   4.73566
 Alpha virt. eigenvalues --    4.73568   4.76245   4.81893   4.81896   4.96585
          Condensed to atoms (all electrons):
               1          2          3          4          5          6
     1  C    5.366725  -0.080924   0.286589   0.318323  -0.020530  -0.020522
     2  C   -0.080924   5.427236   0.004683   0.004676   0.318305   0.286598
     3  C    0.286589   0.004683   5.427183   0.004678  -0.080927   0.318342
     4  C    0.318323   0.004676   0.004678   5.427138   0.286623  -0.080913
     5  C   -0.020530   0.318305  -0.080927   0.286623   5.366720  -0.020513
     6  C   -0.020522   0.286598   0.318342  -0.080913  -0.020513   5.366736
     7  C   -0.026671   0.006989   0.019513   0.269120  -0.127452  -0.001238
     8  C   -0.005330  -0.000154   0.010402  -0.022319   0.009590  -0.000004
     9  C    0.367798  -0.000784  -0.098033  -0.080137   0.016242   0.005254
    10  C    0.005623  -0.000000  -0.000123   0.018163  -0.000025   0.000001
    11  C   -0.000582  -0.000000  -0.000005   0.007204  -0.000023   0.000000
    12  C    0.016241  -0.098038  -0.080156  -0.000784   0.005257   0.367820
    13  C    0.009588   0.010407  -0.022319  -0.000155  -0.000004  -0.005312
    14  C   -0.127450   0.019515   0.269132   0.006988  -0.001238  -0.026664
    15  C   -0.012280   0.000007  -0.122129   0.000021  -0.000016   0.009163
    16  C   -0.000023  -0.000005   0.007205  -0.000000   0.000000  -0.000583
    17  C   -0.000025  -0.000123   0.018164  -0.000000   0.000001   0.005622
    18  C    0.005256  -0.080173  -0.000784  -0.098002   0.367857   0.016235
    19  C   -0.000004  -0.022325  -0.000154   0.010407  -0.005333   0.009589
    20  C   -0.001238   0.269087   0.006986   0.019511  -0.026660  -0.127475
    21  C   -0.000016  -0.122148   0.000021   0.000007   0.009162  -0.012280
    22  C    0.000000   0.007201  -0.000000  -0.000005  -0.000582  -0.000023
    23  H    0.001567   0.000004  -0.002913  -0.000001  -0.000001  -0.000161
    24  H   -0.000001  -0.002912  -0.000001   0.000004  -0.000161   0.001566
    25  C    0.000001   0.018168  -0.000000  -0.000123   0.005619  -0.000025
    26  C    0.009163   0.000021   0.000007  -0.122140  -0.012280  -0.000016
    27  H   -0.000161  -0.000001   0.000004  -0.002912   0.001568  -0.000001
    28  H   -0.000000  -0.000000  -0.000171  -0.000000  -0.000000   0.000004
    29  H   -0.000000  -0.000171  -0.000000  -0.000000   0.000004  -0.000000
    30  H    0.000004  -0.000000  -0.000000  -0.000171  -0.000000  -0.000000
    31  H   -0.000066  -0.000000   0.000003  -0.000015   0.000002   0.000000
    32  H    0.000000  -0.000015  -0.000000   0.000003  -0.000065   0.000002
    33  H    0.000002   0.000003  -0.000015  -0.000000   0.000000  -0.000065
    34  C   -0.000009  -0.011252   0.007631  -0.000020  -0.000094  -0.064642
    35  H    0.000001   0.002350  -0.000177  -0.000001   0.000011  -0.003511
    36  H    0.000000   0.002323  -0.000196  -0.000001   0.000011  -0.003368
    37  H    0.000002   0.000055  -0.000123   0.000000   0.000001   0.004057
    38  C   -0.064641  -0.000020  -0.011249   0.007633  -0.000009  -0.000094
    39  H   -0.003391  -0.000001   0.002325  -0.000194   0.000000   0.000011
    40  H   -0.003484  -0.000001   0.002346  -0.000179   0.000001   0.000011
    41  H    0.004056   0.000000   0.000055  -0.000123   0.000002   0.000001
    42  C   -0.000094   0.007634  -0.000020  -0.011258  -0.064637  -0.000009
    43  H    0.000011  -0.000180  -0.000001   0.002341  -0.003480   0.000001
    44  H    0.000012  -0.000193  -0.000001   0.002336  -0.003412   0.000000
    45  H    0.000001  -0.000123   0.000000   0.000055   0.004058   0.000002
               7          8          9         10         11         12
     1  C   -0.026671  -0.005330   0.367798   0.005623  -0.000582   0.016241
     2  C    0.006989  -0.000154  -0.000784  -0.000000  -0.000000  -0.098038
     3  C    0.019513   0.010402  -0.098033  -0.000123  -0.000005  -0.080156
     4  C    0.269120  -0.022319  -0.080137   0.018163   0.007204  -0.000784
     5  C   -0.127452   0.009590   0.016242  -0.000025  -0.000023   0.005257
     6  C   -0.001238  -0.000004   0.005254   0.000001   0.000000   0.367820
     7  C    5.092611   0.398223  -0.058920  -0.061930  -0.035902   0.000004
     8  C    0.398223   4.976146   0.415196   0.419140  -0.028870  -0.000001
     9  C   -0.058920   0.415196   5.162737  -0.097519   0.007592  -0.000043
    10  C   -0.061930   0.419140  -0.097519   5.010731   0.559078   0.000000
    11  C   -0.035902  -0.028870   0.007592   0.559078   4.931458   0.000000
    12  C    0.000004  -0.000001  -0.000043   0.000000   0.000000   5.162709
    13  C   -0.000002   0.000000   0.000006  -0.000000   0.000000   0.415151
    14  C    0.000033  -0.000070  -0.011775  -0.000001  -0.000000  -0.058927
    15  C    0.000006  -0.000005  -0.001145  -0.000000  -0.000000   0.023123
    16  C   -0.000000   0.000000   0.000033  -0.000000   0.000000   0.007592
    17  C    0.000000  -0.000000   0.000002  -0.000000  -0.000000  -0.097513
    18  C   -0.011783   0.000006  -0.000043   0.000002   0.000033  -0.000043
    19  C   -0.000070   0.000000  -0.000001  -0.000000   0.000000   0.000005
    20  C    0.000033  -0.000002   0.000004   0.000000  -0.000000  -0.011778
    21  C    0.000001  -0.000000  -0.000000   0.000000   0.000000  -0.001145
    22  C   -0.000000   0.000000   0.000000  -0.000000   0.000000   0.000033
    23  H    0.000001  -0.000033  -0.001339   0.000000  -0.000000  -0.000115
    24  H    0.000000  -0.000000  -0.000000   0.000000  -0.000000  -0.001338
    25  C   -0.000001  -0.000000   0.000000  -0.000000  -0.000000   0.000002
    26  C    0.529249  -0.070384   0.023122  -0.097129   0.415568  -0.000000
    27  H   -0.033408   0.005167  -0.000115   0.004421  -0.042168  -0.000000
    28  H    0.000000  -0.000000  -0.000000  -0.000000   0.000000  -0.000217
    29  H   -0.000000  -0.000000  -0.000000  -0.000000   0.000000  -0.000000
    30  H    0.004205   0.003664  -0.000217  -0.036567   0.365571  -0.000000
    31  H    0.005409  -0.039355  -0.003916   0.373748  -0.046173   0.000000
    32  H   -0.000000  -0.000000   0.000000   0.000000  -0.000000   0.000000
    33  H   -0.000000   0.000000   0.000000   0.000000  -0.000000  -0.003916
    34  C   -0.000000  -0.000000   0.000001   0.000000  -0.000000   0.359500
    35  H   -0.000000  -0.000000   0.000000   0.000000   0.000000  -0.022633
    36  H   -0.000000  -0.000000   0.000000  -0.000000   0.000000  -0.022400
    37  H    0.000000  -0.000000  -0.000000  -0.000000  -0.000000  -0.021288
    38  C    0.005214  -0.062742   0.359488  -0.004077  -0.000009   0.000018
    39  H   -0.000092   0.001058  -0.022461   0.000035   0.000000  -0.000001
    40  H   -0.000095   0.000889  -0.022575   0.000019   0.000002  -0.000001
    41  H   -0.000068  -0.004406  -0.021289   0.002883  -0.000028  -0.000000
    42  C   -0.001290  -0.000040   0.000018  -0.000006   0.000177   0.000001
    43  H   -0.000571  -0.000017  -0.000001  -0.000008   0.000107   0.000000
    44  H   -0.000521  -0.000018  -0.000001  -0.000007   0.000107   0.000000
    45  H    0.000066  -0.000000  -0.000000   0.000000  -0.000007  -0.000000
              13         14         15         16         17         18
     1  C    0.009588  -0.127450  -0.012280  -0.000023  -0.000025   0.005256
     2  C    0.010407   0.019515   0.000007  -0.000005  -0.000123  -0.080173
     3  C   -0.022319   0.269132  -0.122129   0.007205   0.018164  -0.000784
     4  C   -0.000155   0.006988   0.000021  -0.000000  -0.000000  -0.098002
     5  C   -0.000004  -0.001238  -0.000016   0.000000   0.000001   0.367857
     6  C   -0.005312  -0.026664   0.009163  -0.000583   0.005622   0.016235
     7  C   -0.000002   0.000033   0.000006  -0.000000   0.000000  -0.011783
     8  C    0.000000  -0.000070  -0.000005   0.000000  -0.000000   0.000006
     9  C    0.000006  -0.011775  -0.001145   0.000033   0.000002  -0.000043
    10  C   -0.000000  -0.000001  -0.000000  -0.000000  -0.000000   0.000002
    11  C    0.000000  -0.000000  -0.000000   0.000000  -0.000000   0.000033
    12  C    0.415151  -0.058927   0.023123   0.007592  -0.097513  -0.000043
    13  C    4.976204   0.398218  -0.070374  -0.028887   0.419141  -0.000001
    14  C    0.398218   5.092535   0.529278  -0.035887  -0.061932   0.000004
    15  C   -0.070374   0.529278   5.166295   0.415576  -0.097139  -0.000000
    16  C   -0.028887  -0.035887   0.415576   4.931430   0.559080   0.000000
    17  C    0.419141  -0.061932  -0.097139   0.559080   5.010751   0.000000
    18  C   -0.000001   0.000004  -0.000000   0.000000   0.000000   5.162712
    19  C    0.000000  -0.000002  -0.000000   0.000000  -0.000000   0.415110
    20  C   -0.000070   0.000033   0.000001  -0.000000  -0.000001  -0.058905
    21  C   -0.000005   0.000006  -0.000000  -0.000000  -0.000000   0.023133
    22  C    0.000000  -0.000000   0.000000   0.000000  -0.000000   0.007595
    23  H    0.005168  -0.033407   0.357275  -0.042174   0.004421  -0.000000
    24  H   -0.000033   0.000001   0.000000  -0.000000   0.000000  -0.000115
    25  C   -0.000000   0.000000   0.000000  -0.000000  -0.000000  -0.097524
    26  C   -0.000000   0.000001  -0.000000   0.000000   0.000000  -0.001149
    27  H   -0.000000   0.000000   0.000000  -0.000000   0.000000  -0.001341
    28  H    0.003664   0.004204  -0.039008   0.365578  -0.036564  -0.000000
    29  H   -0.000000   0.000000  -0.000000   0.000000  -0.000000  -0.000217
    30  H   -0.000000  -0.000000  -0.000000   0.000000  -0.000000  -0.000000
    31  H   -0.000000  -0.000000   0.000000  -0.000000   0.000000   0.000000
    32  H    0.000000  -0.000000  -0.000000  -0.000000   0.000000  -0.003917
    33  H   -0.039356   0.005410   0.003987  -0.046170   0.373745   0.000000
    34  C   -0.062740   0.005212  -0.000282  -0.000009  -0.004075   0.000018
    35  H    0.000896  -0.000096   0.000007   0.000002   0.000018  -0.000001
    36  H    0.001052  -0.000091   0.000008   0.000000   0.000036  -0.000001
    37  H   -0.004407  -0.000068  -0.000004  -0.000028   0.002882  -0.000000
    38  C   -0.000040  -0.001282  -0.003096   0.000176  -0.000006   0.000001
    39  H   -0.000018  -0.000521   0.000309   0.000106  -0.000007   0.000000
    40  H   -0.000017  -0.000565   0.000355   0.000107  -0.000008   0.000000
    41  H   -0.000000   0.000065   0.000214  -0.000007   0.000000  -0.000000
    42  C   -0.000000  -0.000000  -0.000000  -0.000000   0.000000   0.359486
    43  H   -0.000000  -0.000000   0.000000   0.000000  -0.000000  -0.022575
    44  H   -0.000000  -0.000000   0.000000   0.000000   0.000000  -0.022452
    45  H   -0.000000   0.000000   0.000000  -0.000000  -0.000000  -0.021280
              19         20         21         22         23         24
     1  C   -0.000004  -0.001238  -0.000016   0.000000   0.001567  -0.000001
     2  C   -0.022325   0.269087  -0.122148   0.007201   0.000004  -0.002912
     3  C   -0.000154   0.006986   0.000021  -0.000000  -0.002913  -0.000001
     4  C    0.010407   0.019511   0.000007  -0.000005  -0.000001   0.000004
     5  C   -0.005333  -0.026660   0.009162  -0.000582  -0.000001  -0.000161
     6  C    0.009589  -0.127475  -0.012280  -0.000023  -0.000161   0.001566
     7  C   -0.000070   0.000033   0.000001  -0.000000   0.000001   0.000000
     8  C    0.000000  -0.000002  -0.000000   0.000000  -0.000033  -0.000000
     9  C   -0.000001   0.000004  -0.000000   0.000000  -0.001339  -0.000000
    10  C   -0.000000   0.000000   0.000000  -0.000000   0.000000   0.000000
    11  C    0.000000  -0.000000   0.000000   0.000000  -0.000000  -0.000000
    12  C    0.000005  -0.011778  -0.001145   0.000033  -0.000115  -0.001338
    13  C    0.000000  -0.000070  -0.000005   0.000000   0.005168  -0.000033
    14  C   -0.000002   0.000033   0.000006  -0.000000  -0.033407   0.000001
    15  C   -0.000000   0.000001  -0.000000   0.000000   0.357275   0.000000
    16  C    0.000000  -0.000000  -0.000000   0.000000  -0.042174  -0.000000
    17  C   -0.000000  -0.000001  -0.000000  -0.000000   0.004421   0.000000
    18  C    0.415110  -0.058905   0.023133   0.007595  -0.000000  -0.000115
    19  C    4.976253   0.398204  -0.070372  -0.028883  -0.000000   0.005169
    20  C    0.398204   5.092582   0.529276  -0.035894   0.000000  -0.033406
    21  C   -0.070372   0.529276   5.166337   0.415599   0.000000   0.357277
    22  C   -0.028883  -0.035894   0.415599   4.931454  -0.000000  -0.042189
    23  H   -0.000000   0.000000   0.000000  -0.000000   0.622403  -0.000000
    24  H    0.005169  -0.033406   0.357277  -0.042189  -0.000000   0.622423
    25  C    0.419173  -0.061918  -0.097156   0.559051   0.000000   0.004423
    26  C   -0.000006   0.000006  -0.000000  -0.000000   0.000000   0.000000
    27  H   -0.000033   0.000001   0.000000  -0.000000  -0.000000  -0.000000
    28  H   -0.000000  -0.000000  -0.000000   0.000000  -0.001352  -0.000000
    29  H    0.003662   0.004204  -0.039004   0.365578   0.000000  -0.001352
    30  H   -0.000000   0.000000  -0.000000   0.000000  -0.000000   0.000000
    31  H    0.000000  -0.000000  -0.000000  -0.000000  -0.000000  -0.000000
    32  H   -0.039356   0.005410   0.003987  -0.046170  -0.000000  -0.000074
    33  H   -0.000000  -0.000000   0.000000  -0.000000  -0.000074  -0.000000
    34  C   -0.000040  -0.001285  -0.003093   0.000176   0.000002   0.001091
    35  H   -0.000018  -0.000520   0.000333   0.000106  -0.000000   0.002374
    36  H   -0.000017  -0.000566   0.000337   0.000108  -0.000000   0.002433
    37  H   -0.000000   0.000065   0.000214  -0.000007  -0.000000   0.000219
    38  C   -0.000000  -0.000000  -0.000000  -0.000000   0.001094   0.000000
    39  H   -0.000000  -0.000000   0.000000   0.000000   0.002381  -0.000000
    40  H   -0.000000  -0.000000   0.000000   0.000000   0.002429  -0.000000
    41  H   -0.000000   0.000000   0.000000  -0.000000   0.000219   0.000000
    42  C   -0.062746   0.005212  -0.000282  -0.000009   0.000000   0.000002
    43  H    0.000886  -0.000095   0.000007   0.000002  -0.000000  -0.000000
    44  H    0.001065  -0.000092   0.000008   0.000000  -0.000000  -0.000000
    45  H   -0.004406  -0.000068  -0.000004  -0.000028   0.000000  -0.000000
              25         26         27         28         29         30
     1  C    0.000001   0.009163  -0.000161  -0.000000  -0.000000   0.000004
     2  C    0.018168   0.000021  -0.000001  -0.000000  -0.000171  -0.000000
     3  C   -0.000000   0.000007   0.000004  -0.000171  -0.000000  -0.000000
     4  C   -0.000123  -0.122140  -0.002912  -0.000000  -0.000000  -0.000171
     5  C    0.005619  -0.012280   0.001568  -0.000000   0.000004  -0.000000
     6  C   -0.000025  -0.000016  -0.000001   0.000004  -0.000000  -0.000000
     7  C   -0.000001   0.529249  -0.033408   0.000000  -0.000000   0.004205
     8  C   -0.000000  -0.070384   0.005167  -0.000000  -0.000000   0.003664
     9  C    0.000000   0.023122  -0.000115  -0.000000  -0.000000  -0.000217
    10  C   -0.000000  -0.097129   0.004421  -0.000000  -0.000000  -0.036567
    11  C   -0.000000   0.415568  -0.042168   0.000000   0.000000   0.365571
    12  C    0.000002  -0.000000  -0.000000  -0.000217  -0.000000  -0.000000
    13  C   -0.000000  -0.000000  -0.000000   0.003664  -0.000000  -0.000000
    14  C    0.000000   0.000001   0.000000   0.004204   0.000000  -0.000000
    15  C    0.000000  -0.000000   0.000000  -0.039008  -0.000000  -0.000000
    16  C   -0.000000   0.000000  -0.000000   0.365578   0.000000   0.000000
    17  C   -0.000000   0.000000   0.000000  -0.036564  -0.000000  -0.000000
    18  C   -0.097524  -0.001149  -0.001341  -0.000000  -0.000217  -0.000000
    19  C    0.419173  -0.000006  -0.000033  -0.000000   0.003662  -0.000000
    20  C   -0.061918   0.000006   0.000001  -0.000000   0.004204   0.000000
    21  C   -0.097156  -0.000000   0.000000  -0.000000  -0.039004  -0.000000
    22  C    0.559051  -0.000000  -0.000000   0.000000   0.365578   0.000000
    23  H    0.000000   0.000000  -0.000000  -0.001352   0.000000  -0.000000
    24  H    0.004423   0.000000  -0.000000  -0.000000  -0.001352   0.000000
    25  C    5.010744  -0.000000   0.000000  -0.000000  -0.036560  -0.000000
    26  C   -0.000000   5.166355   0.357280  -0.000000  -0.000000  -0.039006
    27  H    0.000000   0.357280   0.622400   0.000000  -0.000000  -0.001352
    28  H   -0.000000  -0.000000   0.000000   0.619662   0.000000  -0.000000
    29  H   -0.036560  -0.000000  -0.000000   0.000000   0.619649  -0.000000
    30  H   -0.000000  -0.039006  -0.001352  -0.000000  -0.000000   0.619674
    31  H    0.000000   0.003987  -0.000074  -0.000000  -0.000000  -0.002048
    32  H    0.373748   0.000000  -0.000000  -0.000000  -0.002047  -0.000000
    33  H    0.000000  -0.000000  -0.000000  -0.002048  -0.000000  -0.000000
    34  C   -0.000006  -0.000000   0.000000   0.000002  -0.000000   0.000000
    35  H   -0.000007   0.000000  -0.000000  -0.000000  -0.000002  -0.000000
    36  H   -0.000008   0.000000  -0.000000  -0.000000  -0.000001   0.000000
    37  H    0.000000   0.000000   0.000000   0.000001   0.000000  -0.000000
    38  C    0.000000  -0.000282   0.000002  -0.000000   0.000000   0.000002
    39  H   -0.000000   0.000008  -0.000000  -0.000002   0.000000  -0.000000
    40  H    0.000000   0.000007  -0.000000  -0.000001  -0.000000  -0.000000
    41  H   -0.000000  -0.000004  -0.000000   0.000000  -0.000000   0.000001
    42  C   -0.004073  -0.003101   0.001085   0.000000   0.000002  -0.000000
    43  H    0.000019   0.000350   0.002427   0.000000  -0.000000  -0.000001
    44  H    0.000035   0.000319   0.002371  -0.000000  -0.000000  -0.000002
    45  H    0.002882   0.000215   0.000221  -0.000000   0.000001   0.000000
              31         32         33         34         35         36
     1  C   -0.000066   0.000000   0.000002  -0.000009   0.000001   0.000000
     2  C   -0.000000  -0.000015   0.000003  -0.011252   0.002350   0.002323
     3  C    0.000003  -0.000000  -0.000015   0.007631  -0.000177  -0.000196
     4  C   -0.000015   0.000003  -0.000000  -0.000020  -0.000001  -0.000001
     5  C    0.000002  -0.000065   0.000000  -0.000094   0.000011   0.000011
     6  C    0.000000   0.000002  -0.000065  -0.064642  -0.003511  -0.003368
     7  C    0.005409  -0.000000  -0.000000  -0.000000  -0.000000  -0.000000
     8  C   -0.039355  -0.000000   0.000000  -0.000000  -0.000000  -0.000000
     9  C   -0.003916   0.000000   0.000000   0.000001   0.000000   0.000000
    10  C    0.373748   0.000000   0.000000   0.000000   0.000000  -0.000000
    11  C   -0.046173  -0.000000  -0.000000  -0.000000   0.000000   0.000000
    12  C    0.000000   0.000000  -0.003916   0.359500  -0.022633  -0.022400
    13  C   -0.000000   0.000000  -0.039356  -0.062740   0.000896   0.001052
    14  C   -0.000000  -0.000000   0.005410   0.005212  -0.000096  -0.000091
    15  C    0.000000  -0.000000   0.003987  -0.000282   0.000007   0.000008
    16  C   -0.000000  -0.000000  -0.046170  -0.000009   0.000002   0.000000
    17  C    0.000000   0.000000   0.373745  -0.004075   0.000018   0.000036
    18  C    0.000000  -0.003917   0.000000   0.000018  -0.000001  -0.000001
    19  C    0.000000  -0.039356  -0.000000  -0.000040  -0.000018  -0.000017
    20  C   -0.000000   0.005410  -0.000000  -0.001285  -0.000520  -0.000566
    21  C   -0.000000   0.003987   0.000000  -0.003093   0.000333   0.000337
    22  C   -0.000000  -0.046170  -0.000000   0.000176   0.000106   0.000108
    23  H   -0.000000  -0.000000  -0.000074   0.000002  -0.000000  -0.000000
    24  H   -0.000000  -0.000074  -0.000000   0.001091   0.002374   0.002433
    25  C    0.000000   0.373748   0.000000  -0.000006  -0.000007  -0.000008
    26  C    0.003987   0.000000  -0.000000  -0.000000   0.000000   0.000000
    27  H   -0.000074  -0.000000  -0.000000   0.000000  -0.000000  -0.000000
    28  H   -0.000000  -0.000000  -0.002048   0.000002  -0.000000  -0.000000
    29  H   -0.000000  -0.002047  -0.000000  -0.000000  -0.000002  -0.000001
    30  H   -0.002048  -0.000000  -0.000000   0.000000  -0.000000   0.000000
    31  H    0.620010   0.000000   0.000000   0.000000  -0.000000  -0.000000
    32  H    0.000000   0.620007   0.000000  -0.000000   0.000000   0.000000
    33  H    0.000000   0.000000   0.620012   0.001118  -0.000031  -0.000029
    34  C    0.000000  -0.000000   0.001118   5.018517   0.377658   0.377025
    35  H   -0.000000   0.000000  -0.000031   0.377658   0.564997  -0.037225
    36  H   -0.000000   0.000000  -0.000029   0.377025  -0.037225   0.564826
    37  H    0.000000  -0.000000   0.001028   0.368987  -0.027828  -0.027691
    38  C    0.001118   0.000000  -0.000000  -0.000000  -0.000000  -0.000000
    39  H   -0.000029  -0.000000   0.000000  -0.000000   0.000000  -0.000000
    40  H   -0.000031  -0.000000   0.000000  -0.000000  -0.000000   0.000000
    41  H    0.001029   0.000000  -0.000000  -0.000000   0.000000   0.000000
    42  C   -0.000000   0.001117   0.000000  -0.000000  -0.000000  -0.000000
    43  H    0.000000  -0.000031  -0.000000  -0.000000   0.000000  -0.000000
    44  H    0.000000  -0.000029  -0.000000  -0.000000  -0.000000   0.000000
    45  H   -0.000000   0.001027   0.000000   0.000000   0.000000   0.000000
              37         38         39         40         41         42
     1  C    0.000002  -0.064641  -0.003391  -0.003484   0.004056  -0.000094
     2  C    0.000055  -0.000020  -0.000001  -0.000001   0.000000   0.007634
     3  C   -0.000123  -0.011249   0.002325   0.002346   0.000055  -0.000020
     4  C    0.000000   0.007633  -0.000194  -0.000179  -0.000123  -0.011258
     5  C    0.000001  -0.000009   0.000000   0.000001   0.000002  -0.064637
     6  C    0.004057  -0.000094   0.000011   0.000011   0.000001  -0.000009
     7  C    0.000000   0.005214  -0.000092  -0.000095  -0.000068  -0.001290
     8  C   -0.000000  -0.062742   0.001058   0.000889  -0.004406  -0.000040
     9  C   -0.000000   0.359488  -0.022461  -0.022575  -0.021289   0.000018
    10  C   -0.000000  -0.004077   0.000035   0.000019   0.002883  -0.000006
    11  C   -0.000000  -0.000009   0.000000   0.000002  -0.000028   0.000177
    12  C   -0.021288   0.000018  -0.000001  -0.000001  -0.000000   0.000001
    13  C   -0.004407  -0.000040  -0.000018  -0.000017  -0.000000  -0.000000
    14  C   -0.000068  -0.001282  -0.000521  -0.000565   0.000065  -0.000000
    15  C   -0.000004  -0.003096   0.000309   0.000355   0.000214  -0.000000
    16  C   -0.000028   0.000176   0.000106   0.000107  -0.000007  -0.000000
    17  C    0.002882  -0.000006  -0.000007  -0.000008   0.000000   0.000000
    18  C   -0.000000   0.000001   0.000000   0.000000  -0.000000   0.359486
    19  C   -0.000000  -0.000000  -0.000000  -0.000000  -0.000000  -0.062746
    20  C    0.000065  -0.000000  -0.000000  -0.000000   0.000000   0.005212
    21  C    0.000214  -0.000000   0.000000   0.000000   0.000000  -0.000282
    22  C   -0.000007  -0.000000   0.000000   0.000000  -0.000000  -0.000009
    23  H   -0.000000   0.001094   0.002381   0.002429   0.000219   0.000000
    24  H    0.000219   0.000000  -0.000000  -0.000000   0.000000   0.000002
    25  C    0.000000   0.000000  -0.000000   0.000000  -0.000000  -0.004073
    26  C    0.000000  -0.000282   0.000008   0.000007  -0.000004  -0.003101
    27  H    0.000000   0.000002  -0.000000  -0.000000  -0.000000   0.001085
    28  H    0.000001  -0.000000  -0.000002  -0.000001   0.000000   0.000000
    29  H    0.000000   0.000000   0.000000  -0.000000  -0.000000   0.000002
    30  H   -0.000000   0.000002  -0.000000  -0.000000   0.000001  -0.000000
    31  H    0.000000   0.001118  -0.000029  -0.000031   0.001029  -0.000000
    32  H   -0.000000   0.000000  -0.000000  -0.000000   0.000000   0.001117
    33  H    0.001028  -0.000000   0.000000   0.000000  -0.000000   0.000000
    34  C    0.368987  -0.000000  -0.000000  -0.000000  -0.000000  -0.000000
    35  H   -0.027828  -0.000000   0.000000  -0.000000   0.000000  -0.000000
    36  H   -0.027691  -0.000000  -0.000000   0.000000   0.000000  -0.000000
    37  H    0.585904   0.000000   0.000000   0.000000  -0.000000  -0.000000
    38  C    0.000000   5.018534   0.377112   0.377569   0.368985  -0.000000
    39  H    0.000000   0.377112   0.565066  -0.037227  -0.027732  -0.000000
    40  H    0.000000   0.377569  -0.037227   0.564768  -0.027786  -0.000000
    41  H   -0.000000   0.368985  -0.027732  -0.027786   0.585903   0.000000
    42  C   -0.000000  -0.000000  -0.000000  -0.000000   0.000000   5.018572
    43  H    0.000000  -0.000000   0.000000  -0.000000   0.000000   0.377585
    44  H    0.000000  -0.000000  -0.000000   0.000000   0.000000   0.377119
    45  H   -0.000000  -0.000000   0.000000   0.000000  -0.000000   0.368958
              43         44         45
     1  C    0.000011   0.000012   0.000001
     2  C   -0.000180  -0.000193  -0.000123
     3  C   -0.000001  -0.000001   0.000000
     4  C    0.002341   0.002336   0.000055
     5  C   -0.003480  -0.003412   0.004058
     6  C    0.000001   0.000000   0.000002
     7  C   -0.000571  -0.000521   0.000066
     8  C   -0.000017  -0.000018  -0.000000
     9  C   -0.000001  -0.000001  -0.000000
    10  C   -0.000008  -0.000007   0.000000
    11  C    0.000107   0.000107  -0.000007
    12  C    0.000000   0.000000  -0.000000
    13  C   -0.000000  -0.000000  -0.000000
    14  C   -0.000000  -0.000000   0.000000
    15  C    0.000000   0.000000   0.000000
    16  C    0.000000   0.000000  -0.000000
    17  C   -0.000000   0.000000  -0.000000
    18  C   -0.022575  -0.022452  -0.021280
    19  C    0.000886   0.001065  -0.004406
    20  C   -0.000095  -0.000092  -0.000068
    21  C    0.000007   0.000008  -0.000004
    22  C    0.000002   0.000000  -0.000028
    23  H   -0.000000  -0.000000   0.000000
    24  H   -0.000000  -0.000000  -0.000000
    25  C    0.000019   0.000035   0.002882
    26  C    0.000350   0.000319   0.000215
    27  H    0.002427   0.002371   0.000221
    28  H    0.000000  -0.000000  -0.000000
    29  H   -0.000000  -0.000000   0.000001
    30  H   -0.000001  -0.000002   0.000000
    31  H    0.000000   0.000000  -0.000000
    32  H   -0.000031  -0.000029   0.001027
    33  H   -0.000000  -0.000000   0.000000
    34  C   -0.000000  -0.000000   0.000000
    35  H    0.000000  -0.000000   0.000000
    36  H   -0.000000   0.000000   0.000000
    37  H    0.000000   0.000000  -0.000000
    38  C   -0.000000  -0.000000  -0.000000
    39  H    0.000000  -0.000000   0.000000
    40  H   -0.000000   0.000000   0.000000
    41  H    0.000000   0.000000  -0.000000
    42  C    0.377585   0.377119   0.368958
    43  H    0.564773  -0.037240  -0.027784
    44  H   -0.037240   0.565047  -0.027735
    45  H   -0.027784  -0.027735   0.585937
 Mulliken charges:
               1
     1  C   -0.023525
     2  C    0.034281
     3  C    0.034229
     4  C    0.034223
     5  C   -0.023595
     6  C   -0.023597
     7  C    0.029335
     8  C   -0.005729
     9  C    0.062821
    10  C   -0.096452
    11  C   -0.133131
    12  C    0.062882
    13  C   -0.005757
    14  C    0.029341
    15  C   -0.160145
    16  C   -0.133114
    17  C   -0.096471
    18  C    0.062860
    19  C   -0.005757
    20  C    0.029359
    21  C   -0.160198
    22  C   -0.133111
    23  H    0.084605
    24  H    0.084599
    25  C   -0.096465
    26  C   -0.160160
    27  H    0.084619
    28  H    0.086250
    29  H    0.086256
    30  H    0.086245
    31  H    0.086401
    32  H    0.086403
    33  H    0.086399
    34  C   -0.369392
    35  H    0.143297
    36  H    0.143436
    37  H    0.118030
    38  C   -0.369399
    39  H    0.143264
    40  H    0.143466
    41  H    0.118030
    42  C   -0.369403
    43  H    0.143473
    44  H    0.143287
    45  H    0.118012
 Sum of Mulliken charges =  -0.00000
 Mulliken charges with hydrogens summed into heavy atoms:
               1
     1  C   -0.023525
     2  C    0.034281
     3  C    0.034229
     4  C    0.034223
     5  C   -0.023595
     6  C   -0.023597
     7  C    0.029335
     8  C   -0.005729
     9  C    0.062821
    10  C   -0.010051
    11  C   -0.046886
    12  C    0.062882
    13  C   -0.005757
    14  C    0.029341
    15  C   -0.075541
    16  C   -0.046864
    17  C   -0.010072
    18  C    0.062860
    19  C   -0.005757
    20  C    0.029359
    21  C   -0.075599
    22  C   -0.046855
    25  C   -0.010062
    26  C   -0.075542
    34  C    0.035370
    38  C    0.035362
    42  C    0.035369
 Electronic spatial extent (au):  <R**2>=           9516.6084
 Charge=             -0.0000 electrons
 Dipole moment (field-independent basis, Debye):
    X=              0.0000    Y=             -0.0004    Z=             -0.0449  Tot=              0.0449
 Quadrupole moment (field-independent basis, Debye-Ang):
   XX=           -137.4307   YY=           -137.4286   ZZ=           -160.9718
   XY=             -0.0014   XZ=             -0.3647   YZ=             -0.5015
 Traceless Quadrupole moment (field-independent basis, Debye-Ang):
   XX=              7.8463   YY=              7.8484   ZZ=            -15.6947
   XY=             -0.0014   XZ=             -0.3647   YZ=             -0.5015
 Octapole moment (field-independent basis, Debye-Ang**2):
  XXX=            -27.6335  YYY=              6.1724  ZZZ=              0.6000  XYY=             27.6231
  XXY=             -6.1545  XXZ=             -1.1583  XZZ=             -0.0041  YZZ=              0.0056
  YYZ=             -0.2815  XYZ=              1.5496
 Hexadecapole moment (field-independent basis, Debye-Ang**3):
 XXXX=          -6041.2991 YYYY=          -6041.1236 ZZZZ=           -186.4648 XXXY=             -0.0842
 XXXZ=             -9.2311 YYYX=             -0.0761 YYYZ=            -10.2828 ZZZX=              4.9328
 ZZZY=              5.6413 XXYY=          -2013.7189 XXZZ=          -1205.2255 YYZZ=          -1205.1912
 XXYZ=             -2.2244 YYXZ=              0.6004 ZZXY=             -0.0066
 N-N= 2.192699538045D+03 E-N=-6.791578706602D+03  KE= 1.028699771661D+03
 No NMR shielding tensors so no spin-rotation constants.
 Leave Link  601 at Wed Aug 16 00:40:18 2023, MaxMem=  1310720000 cpu:              48.9 elap:               1.0
 (Enter /mnt/opt/groups/app-gaussian/g16-avx2/l701.exe)
 ... and contract with generalized density number  0.
 Compute integral first derivatives.
 R6Disp: Adding Grimme-D3 dispersion energy 1st derivatives to the gradient.
 Leave Link  701 at Wed Aug 16 00:40:19 2023, MaxMem=  1310720000 cpu:              64.1 elap:               1.1
 (Enter /mnt/opt/groups/app-gaussian/g16-avx2/l702.exe)
 L702 exits ... SP integral derivatives will be done elsewhere.
 Leave Link  702 at Wed Aug 16 00:40:19 2023, MaxMem=  1310720000 cpu:               1.4 elap:               0.1
 (Enter /mnt/opt/groups/app-gaussian/g16-avx2/l703.exe)
 Integral derivatives from FoFJK, PRISM(SPDF).
 Compute integral first derivatives, UseDBF=F ICtDFT=           0.
 Calling FoFJK, ICntrl=      2127 FMM=F ISym2X=0 I1Cent= 0 IOpClX= 0 NMat=1 NMatS=1 NMatT=0.
 FoFJK:  IHMeth= 1 ICntrl=    2127 DoSepK=F KAlg= 0 I1Cent=           0 FoldK=F
 IRaf=         0 NMat=       1 IRICut=       1 DoRegI=T DoRafI=F ISym2E= 0 IDoP0=0 IntGTp=1.
 FoFCou: FMM=F IPFlag=           0 FMFlag=      100000 FMFlg1=         800
         NFxFlg=           0 DoJE=F BraDBF=F KetDBF=F FulRan=T
         wScrn=  0.000000 ICntrl=      2127 IOpCl=  0 I1Cent=           0 NGrid=           0
         NMat0=    1 NMatS0=      1 NMatT0=    0 NMatD0=    1 NMtDS0=    0 NMtDT0=    0
 Symmetry not used in FoFCou.
 Leave Link  703 at Wed Aug 16 00:40:38 2023, MaxMem=  1310720000 cpu:            1201.5 elap:              18.8
 (Enter /mnt/opt/groups/app-gaussian/g16-avx2/l716.exe)
 Dipole        = 1.34489807D-05-1.60670771D-04-1.76543922D-02
 -------------------------------------------------------------------
 Center     Atomic                   Forces (Hartrees/Bohr)
 Number     Number              X              Y              Z
 -------------------------------------------------------------------
      1        6          -0.004050619    0.002472268    0.000351437
      2        6          -0.001569406    0.002177466    0.000002498
      3        6           0.002668166    0.000217138    0.000005982
      4        6          -0.001153049   -0.002380438   -0.000042516
      5        6           0.004179038    0.002284884   -0.000271092
      6        6          -0.000117998   -0.004773393   -0.000310379
      7        6           0.015433056   -0.000230256   -0.000161019
      8        6          -0.011549817    0.014514927   -0.001717825
      9        6           0.012382437   -0.003089808    0.000049803
     10        6          -0.015981181    0.021257537   -0.000858064
     11        6           0.017841148    0.026906532    0.004923255
     12        6          -0.003499744    0.012283166   -0.000257817
     13        6          -0.006742471   -0.017285962    0.001829206
     14        6          -0.007561343    0.013502327    0.000103645
     15        6           0.017597359    0.011530908    0.000498862
     16        6          -0.032225093    0.002017112   -0.004890902
     17        6          -0.010420060   -0.024483982    0.000827335
     18        6          -0.008842613   -0.009213659   -0.000033521
     19        6           0.018334903    0.002750288    0.001667752
     20        6          -0.007928248   -0.013266266    0.000207253
     21        6          -0.018781196    0.009526329    0.000576835
     22        6           0.014344081   -0.028956591   -0.004943003
     23        1           0.000650899    0.013025521    0.000012246
     24        1          -0.011564119   -0.005949227    0.000114176
     25        6           0.026420013    0.003227406    0.000722224
     26        6           0.001161010   -0.021030004   -0.000551086
     27        1           0.010989127   -0.007093086   -0.000040139
     28        1           0.010741829    0.000132128    0.002569133
     29        1          -0.005468906    0.009243889    0.002587786
     30        1          -0.005268234   -0.009360589   -0.002560749
     31        1           0.003808079   -0.007658364    0.000613083
     32        1          -0.008534991    0.000535331   -0.000580720
     33        1           0.004732112    0.007118800   -0.000615072
     34        6           0.009345414   -0.042330744    0.000300777
     35        1          -0.008106456    0.005734633   -0.012447900
     36        1          -0.007959639    0.005894026    0.012457359
     37        1           0.013911706    0.006812237   -0.000091389
     38        6          -0.041333543    0.013082970   -0.000009892
     39        1           0.009043188    0.004017373   -0.012479779
     40        1           0.009071363    0.004059413    0.012436483
     41        1          -0.001059970   -0.015453069    0.000028178
     42        6           0.031960544    0.029305877   -0.000079107
     43        1          -0.001054521   -0.009866688   -0.012442755
     44        1          -0.000982768   -0.009846209    0.012475461
     45        1          -0.012859485    0.008637847    0.000023956
 -------------------------------------------------------------------
 Cartesian Forces:  Max     0.042330744 RMS     0.011537754
 Leave Link  716 at Wed Aug 16 00:40:38 2023, MaxMem=  1310720000 cpu:               1.9 elap:               0.1
 (Enter /mnt/opt/groups/app-gaussian/g16-avx2/l103.exe)

 GradGradGradGradGradGradGradGradGradGradGradGradGradGradGradGradGradGrad
 Berny optimization.
 FormGI is forming the generalized inverse of G from B-inverse, IUseBI=4.
 GSVD:  received Info=                   1 from GESDD.
 Internal  Forces:  Max     0.024144285 RMS     0.006880938
 Search for a local minimum.
 Step number   1 out of a maximum of  270
 All quantities printed in internal units (Hartrees-Bohrs-Radians)
 RMS Force = .68809D-02 SwitMx=.10000D-02 MixMth= 1
 Mixed Optimization -- RFO/linear search
 Second derivative matrix not updated -- first step.
 ITU=  0
     Eigenvalues ---    0.00237   0.00237   0.00237   0.01007   0.01007
     Eigenvalues ---    0.01015   0.01122   0.01122   0.01206   0.01229
     Eigenvalues ---    0.01229   0.01279   0.01312   0.01312   0.01319
     Eigenvalues ---    0.01457   0.01513   0.01513   0.01549   0.01549
     Eigenvalues ---    0.01551   0.01562   0.01686   0.01686   0.01701
     Eigenvalues ---    0.01757   0.01757   0.01769   0.01802   0.01802
     Eigenvalues ---    0.01839   0.01872   0.01872   0.02049   0.02050
     Eigenvalues ---    0.02050   0.07243   0.07243   0.07243   0.07243
     Eigenvalues ---    0.07243   0.07243   0.15903   0.15904   0.15904
     Eigenvalues ---    0.15999   0.16000   0.16000   0.16000   0.16000
     Eigenvalues ---    0.16000   0.16000   0.16000   0.16000   0.16000
     Eigenvalues ---    0.16000   0.16000   0.16000   0.16000   0.16000
     Eigenvalues ---    0.22268   0.22269   0.22269   0.24152   0.24152
     Eigenvalues ---    0.24152   0.24997   0.24998   0.24998   0.25000
     Eigenvalues ---    0.25000   0.25000   0.25000   0.25000   0.25000
     Eigenvalues ---    0.25000   0.25000   0.25000   0.28519   0.28519
     Eigenvalues ---    0.28519   0.29231   0.29232   0.29314   0.31096
     Eigenvalues ---    0.31097   0.31249   0.31606   0.31607   0.32462
     Eigenvalues ---    0.32916   0.32918   0.32927   0.34147   0.34153
     Eigenvalues ---    0.34155   0.34528   0.34529   0.34531   0.35891
     Eigenvalues ---    0.35892   0.35893   0.37230   0.37230   0.37230
     Eigenvalues ---    0.37230   0.37230   0.37230   0.37230   0.37230
     Eigenvalues ---    0.37230   0.37230   0.37230   0.37230   0.37230
     Eigenvalues ---    0.37230   0.37230   0.44780   0.44781   0.44785
     Eigenvalues ---    0.46141   0.46144   0.47610   0.47762   0.47763
     Eigenvalues ---    0.48184   0.49799   0.49800   0.49803
 RFO step:  Lambda=-3.56662510D-02 EMin= 2.36824211D-03
 Linear search not attempted -- first point.
 Maximum step size (   0.300) exceeded in Quadratic search.
    -- Step size scaled by   0.961
 Iteration  1 RMS(Cart)=  0.04076563 RMS(Int)=  0.00044389
 Iteration  2 RMS(Cart)=  0.00070337 RMS(Int)=  0.00007520
 Iteration  3 RMS(Cart)=  0.00000029 RMS(Int)=  0.00007520
 ITry= 1 IFail=0 DXMaxC= 1.94D-01 DCOld= 1.00D+10 DXMaxT= 3.00D-01 DXLimC= 3.00D+00 Rises=F
 Variable       Old X    -DE/DX   Delta X   Delta X   Delta X     New X
                                 (Linear)    (Quad)   (Total)
    R1        2.61745  -0.01121   0.00000  -0.02081  -0.02081   2.59664
    R2        2.81951  -0.00842   0.00000  -0.02034  -0.02041   2.79910
    R3        2.80749  -0.01118   0.00000  -0.02884  -0.02885   2.77864
    R4        2.81960  -0.00847   0.00000  -0.02046  -0.02053   2.79907
    R5        2.61740  -0.01119   0.00000  -0.02078  -0.02078   2.59662
    R6        2.78897  -0.00894   0.00000  -0.02114  -0.02116   2.76780
    R7        2.81961  -0.00850   0.00000  -0.02056  -0.02063   2.79897
    R8        2.78896  -0.00892   0.00000  -0.02109  -0.02111   2.76785
    R9        2.61744  -0.01115   0.00000  -0.02070  -0.02070   2.59674
   R10        2.78888  -0.00887   0.00000  -0.02095  -0.02098   2.76791
   R11        2.80744  -0.01113   0.00000  -0.02871  -0.02873   2.77871
   R12        2.80738  -0.01115   0.00000  -0.02875  -0.02877   2.77861
   R13        2.84605  -0.02247   0.00000  -0.06069  -0.06062   2.78543
   R14        2.58506  -0.00100   0.00000  -0.00065  -0.00067   2.58439
   R15        2.60199  -0.01599   0.00000  -0.03007  -0.03001   2.57198
   R16        2.75603  -0.01221   0.00000  -0.02950  -0.02946   2.72657
   R17        2.91018  -0.02413   0.00000  -0.07223  -0.07223   2.83794
   R18        2.62532  -0.02100   0.00000  -0.04088  -0.04088   2.58444
   R19        2.02201   0.00855   0.00000   0.02013   0.02013   2.04213
   R20        2.84368  -0.02277   0.00000  -0.06212  -0.06216   2.78152
   R21        2.02201   0.00990   0.00000   0.02332   0.02332   2.04533
   R22        2.60196  -0.01596   0.00000  -0.03001  -0.02995   2.57201
   R23        2.91018  -0.02414   0.00000  -0.07227  -0.07227   2.83791
   R24        2.84611  -0.02250   0.00000  -0.06075  -0.06067   2.78544
   R25        2.75606  -0.01222   0.00000  -0.02953  -0.02949   2.72657
   R26        2.58504  -0.00101   0.00000  -0.00066  -0.00069   2.58435
   R27        2.84360  -0.02274   0.00000  -0.06206  -0.06209   2.78151
   R28        2.07073  -0.01292   0.00000  -0.03290  -0.03290   2.03784
   R29        2.62539  -0.02102   0.00000  -0.04093  -0.04093   2.58446
   R30        2.02201   0.00990   0.00000   0.02332   0.02332   2.04533
   R31        2.02201   0.00854   0.00000   0.02012   0.02012   2.04213
   R32        2.60197  -0.01596   0.00000  -0.03002  -0.02996   2.57201
   R33        2.91018  -0.02414   0.00000  -0.07229  -0.07229   2.83789
   R34        2.84608  -0.02251   0.00000  -0.06078  -0.06071   2.78537
   R35        2.75605  -0.01221   0.00000  -0.02952  -0.02948   2.72657
   R36        2.58501  -0.00099   0.00000  -0.00063  -0.00066   2.58436
   R37        2.84362  -0.02275   0.00000  -0.06208  -0.06212   2.78150
   R38        2.07069  -0.01288   0.00000  -0.03281  -0.03281   2.03788
   R39        2.62538  -0.02101   0.00000  -0.04091  -0.04091   2.58448
   R40        2.02201   0.00990   0.00000   0.02332   0.02332   2.04532
   R41        2.02201   0.00854   0.00000   0.02012   0.02012   2.04213
   R42        2.07083  -0.01295   0.00000  -0.03300  -0.03300   2.03783
   R43        2.02201   0.01589   0.00000   0.03742   0.03742   2.05943
   R44        2.02201   0.01588   0.00000   0.03740   0.03740   2.05941
   R45        2.02201   0.01544   0.00000   0.03636   0.03636   2.05837
   R46        2.02201   0.01589   0.00000   0.03743   0.03743   2.05943
   R47        2.02201   0.01589   0.00000   0.03741   0.03741   2.05942
   R48        2.02201   0.01544   0.00000   0.03636   0.03636   2.05837
   R49        2.02201   0.01588   0.00000   0.03740   0.03740   2.05941
   R50        2.02201   0.01589   0.00000   0.03742   0.03742   2.05943
   R51        2.02201   0.01544   0.00000   0.03636   0.03636   2.05837
    A1        2.09428   0.00215   0.00000   0.00769   0.00769   2.10197
    A2        2.29931  -0.00000   0.00000  -0.00215  -0.00209   2.29722
    A3        1.88959  -0.00215   0.00000  -0.00554  -0.00560   1.88400
    A4        2.09445  -0.00211   0.00000  -0.00756  -0.00755   2.08690
    A5        1.84377  -0.00120   0.00000  -0.00056  -0.00063   1.84314
    A6        2.34497   0.00332   0.00000   0.00812   0.00818   2.35315
    A7        2.09451  -0.00214   0.00000  -0.00767  -0.00766   2.08685
    A8        2.34486   0.00338   0.00000   0.00835   0.00841   2.35327
    A9        1.84381  -0.00124   0.00000  -0.00068  -0.00075   1.84306
   A10        2.09449  -0.00215   0.00000  -0.00767  -0.00767   2.08682
   A11        1.84390  -0.00127   0.00000  -0.00077  -0.00084   1.84306
   A12        2.34480   0.00342   0.00000   0.00845   0.00851   2.35331
   A13        2.09434   0.00211   0.00000   0.00755   0.00755   2.10189
   A14        1.88968  -0.00220   0.00000  -0.00572  -0.00578   1.88390
   A15        2.29917   0.00009   0.00000  -0.00183  -0.00177   2.29739
   A16        2.09430   0.00215   0.00000   0.00765   0.00765   2.10195
   A17        2.29919   0.00002   0.00000  -0.00206  -0.00200   2.29719
   A18        1.88969  -0.00216   0.00000  -0.00560  -0.00565   1.88404
   A19        1.87678  -0.00079   0.00000  -0.00327  -0.00325   1.87353
   A20        2.51491   0.00810   0.00000   0.02507   0.02504   2.53995
   A21        1.89148  -0.00731   0.00000  -0.02182  -0.02180   1.86968
   A22        1.91138   0.00515   0.00000   0.01453   0.01459   1.92597
   A23        1.87694   0.00285   0.00000   0.01113   0.01116   1.88811
   A24        2.49483  -0.00799   0.00000  -0.02564  -0.02574   2.46909
   A25        1.90313  -0.00094   0.00000  -0.00495  -0.00490   1.89823
   A26        2.15633   0.00900   0.00000   0.03116   0.03113   2.18746
   A27        2.22373  -0.00806   0.00000  -0.02621  -0.02624   2.19749
   A28        1.86011   0.00163   0.00000   0.00183   0.00190   1.86201
   A29        2.21519  -0.00107   0.00000  -0.00216  -0.00220   2.21299
   A30        2.20787  -0.00056   0.00000   0.00032   0.00028   2.20815
   A31        1.92835  -0.00107   0.00000  -0.00719  -0.00730   1.92104
   A32        2.22722  -0.00307   0.00000  -0.01320  -0.01335   2.21387
   A33        2.12386   0.00426   0.00000   0.02273   0.02263   2.14649
   A34        1.90308  -0.00094   0.00000  -0.00493  -0.00488   1.89820
   A35        2.15631   0.00897   0.00000   0.03105   0.03102   2.18733
   A36        2.22379  -0.00803   0.00000  -0.02612  -0.02614   2.19765
   A37        1.91144   0.00512   0.00000   0.01444   0.01450   1.92594
   A38        2.49484  -0.00797   0.00000  -0.02557  -0.02567   2.46917
   A39        1.87688   0.00285   0.00000   0.01114   0.01118   1.88806
   A40        1.87675  -0.00078   0.00000  -0.00323  -0.00321   1.87354
   A41        2.51492   0.00808   0.00000   0.02501   0.02497   2.53990
   A42        1.89151  -0.00730   0.00000  -0.02179  -0.02177   1.86974
   A43        1.86791   0.00389   0.00000   0.01602   0.01600   1.88391
   A44        2.25608  -0.00008   0.00000   0.00116   0.00116   2.25724
   A45        2.15920  -0.00381   0.00000  -0.01718  -0.01717   2.14203
   A46        1.92833  -0.00106   0.00000  -0.00717  -0.00728   1.92105
   A47        2.12382   0.00426   0.00000   0.02275   0.02265   2.14647
   A48        2.22727  -0.00308   0.00000  -0.01325  -0.01340   2.21387
   A49        1.86013   0.00162   0.00000   0.00181   0.00189   1.86202
   A50        2.21513  -0.00106   0.00000  -0.00211  -0.00215   2.21298
   A51        2.20791  -0.00057   0.00000   0.00028   0.00024   2.20815
   A52        1.90312  -0.00094   0.00000  -0.00492  -0.00487   1.89825
   A53        2.15605   0.00906   0.00000   0.03134   0.03132   2.18736
   A54        2.22401  -0.00812   0.00000  -0.02642  -0.02645   2.19757
   A55        1.91136   0.00514   0.00000   0.01452   0.01459   1.92595
   A56        2.49481  -0.00796   0.00000  -0.02555  -0.02565   2.46916
   A57        1.87699   0.00282   0.00000   0.01104   0.01108   1.88806
   A58        1.87684  -0.00081   0.00000  -0.00332  -0.00331   1.87353
   A59        2.51496   0.00806   0.00000   0.02495   0.02492   2.53988
   A60        1.89137  -0.00726   0.00000  -0.02163  -0.02162   1.86976
   A61        1.86803   0.00386   0.00000   0.01589   0.01587   1.88390
   A62        2.25621  -0.00008   0.00000   0.00112   0.00112   2.25733
   A63        2.15894  -0.00377   0.00000  -0.01701  -0.01700   2.14195
   A64        1.92826  -0.00105   0.00000  -0.00712  -0.00723   1.92103
   A65        2.12383   0.00425   0.00000   0.02273   0.02263   2.14645
   A66        2.22730  -0.00308   0.00000  -0.01325  -0.01340   2.21389
   A67        1.86011   0.00163   0.00000   0.00184   0.00191   1.86202
   A68        2.21513  -0.00106   0.00000  -0.00213  -0.00217   2.21296
   A69        2.20793  -0.00057   0.00000   0.00028   0.00024   2.20817
   A70        1.86788   0.00391   0.00000   0.01608   0.01605   1.88393
   A71        2.25617  -0.00009   0.00000   0.00113   0.00114   2.25731
   A72        2.15914  -0.00382   0.00000  -0.01721  -0.01720   2.14194
   A73        1.91063   0.00067   0.00000   0.00285   0.00284   1.91347
   A74        1.91063   0.00068   0.00000   0.00289   0.00288   1.91351
   A75        1.91063   0.00161   0.00000   0.00884   0.00881   1.91945
   A76        1.91063  -0.00126   0.00000  -0.00800  -0.00800   1.90263
   A77        1.91063  -0.00084   0.00000  -0.00320  -0.00322   1.90741
   A78        1.91063  -0.00087   0.00000  -0.00338  -0.00341   1.90723
   A79        1.91063   0.00068   0.00000   0.00287   0.00286   1.91349
   A80        1.91063   0.00070   0.00000   0.00301   0.00300   1.91363
   A81        1.91063   0.00160   0.00000   0.00877   0.00875   1.91938
   A82        1.91063  -0.00126   0.00000  -0.00798  -0.00798   1.90265
   A83        1.91063  -0.00086   0.00000  -0.00335  -0.00337   1.90727
   A84        1.91063  -0.00086   0.00000  -0.00333  -0.00335   1.90728
   A85        1.91063   0.00069   0.00000   0.00293   0.00291   1.91355
   A86        1.91063   0.00067   0.00000   0.00282   0.00280   1.91344
   A87        1.91063   0.00161   0.00000   0.00882   0.00880   1.91943
   A88        1.91063  -0.00125   0.00000  -0.00793  -0.00793   1.90270
   A89        1.91063  -0.00086   0.00000  -0.00332  -0.00335   1.90729
   A90        1.91063  -0.00086   0.00000  -0.00331  -0.00333   1.90730
    D1       -0.00075   0.00002   0.00000   0.00024   0.00024  -0.00051
    D2       -3.14156   0.00002   0.00000   0.00068   0.00069  -3.14087
    D3        3.14096  -0.00006   0.00000  -0.00120  -0.00121   3.13975
    D4        0.00015  -0.00006   0.00000  -0.00076  -0.00076  -0.00061
    D5        0.00009  -0.00001   0.00000  -0.00028  -0.00027  -0.00018
    D6        3.14134   0.00000   0.00000   0.00030   0.00031  -3.14153
    D7        3.14159   0.00005   0.00000   0.00085   0.00086  -3.14073
    D8       -0.00034   0.00006   0.00000   0.00144   0.00145   0.00111
    D9        3.14117  -0.00002   0.00000  -0.00022  -0.00021   3.14096
   D10        0.00054   0.00004   0.00000   0.00059   0.00061   0.00114
   D11       -0.00031  -0.00009   0.00000  -0.00154  -0.00153  -0.00184
   D12       -3.14094  -0.00003   0.00000  -0.00073  -0.00071   3.14153
   D13       -0.00055   0.00001   0.00000   0.00015   0.00014  -0.00041
   D14        3.14102  -0.00006   0.00000  -0.00104  -0.00105   3.13997
   D15       -3.14129   0.00003   0.00000   0.00027   0.00026  -3.14103
   D16        0.00028  -0.00004   0.00000  -0.00092  -0.00093  -0.00065
   D17       -0.00011  -0.00000   0.00000  -0.00019  -0.00018  -0.00030
   D18        3.14089   0.00006   0.00000   0.00094   0.00095  -3.14134
   D19        3.14034  -0.00003   0.00000  -0.00037  -0.00036   3.13998
   D20       -0.00184   0.00003   0.00000   0.00077   0.00078  -0.00106
   D21       -0.00071  -0.00001   0.00000   0.00040   0.00043  -0.00028
   D22        3.13571  -0.00017   0.00000  -0.00244  -0.00247   3.13324
   D23       -3.14128   0.00002   0.00000   0.00057   0.00060  -3.14068
   D24       -0.00486  -0.00014   0.00000  -0.00227  -0.00231  -0.00717
   D25        0.00077  -0.00001   0.00000  -0.00000  -0.00001   0.00076
   D26       -3.14037  -0.00006   0.00000  -0.00090  -0.00090  -3.14127
   D27       -3.14141  -0.00001   0.00000  -0.00033  -0.00034   3.14144
   D28        0.00065  -0.00006   0.00000  -0.00122  -0.00123  -0.00058
   D29        3.13999   0.00001   0.00000   0.00026   0.00027   3.14027
   D30       -0.00653  -0.00016   0.00000  -0.00259  -0.00263  -0.00916
   D31       -0.00090   0.00001   0.00000   0.00065   0.00068  -0.00022
   D32        3.13577  -0.00016   0.00000  -0.00219  -0.00222   3.13355
   D33        0.00056   0.00000   0.00000   0.00009   0.00009   0.00065
   D34       -3.14100   0.00008   0.00000   0.00160   0.00161  -3.13940
   D35       -3.14057  -0.00002   0.00000  -0.00069  -0.00070  -3.14128
   D36        0.00105   0.00006   0.00000   0.00082   0.00082   0.00186
   D37        0.00082  -0.00001   0.00000  -0.00084  -0.00087  -0.00005
   D38       -3.13442   0.00015   0.00000   0.00192   0.00195  -3.13247
   D39       -3.14119   0.00000   0.00000  -0.00014  -0.00016  -3.14135
   D40        0.00676   0.00016   0.00000   0.00262   0.00266   0.00942
   D41        0.00030   0.00007   0.00000   0.00113   0.00112   0.00142
   D42        3.14062   0.00002   0.00000   0.00054   0.00053   3.14115
   D43       -3.14131  -0.00000   0.00000  -0.00025  -0.00026  -3.14157
   D44       -0.00100  -0.00005   0.00000  -0.00083  -0.00085  -0.00185
   D45       -3.14118   0.00003   0.00000   0.00034   0.00033  -3.14085
   D46       -0.00260  -0.00002   0.00000  -0.00016  -0.00017  -0.00276
   D47       -0.00013   0.00009   0.00000   0.00138   0.00136   0.00124
   D48        3.13846   0.00003   0.00000   0.00089   0.00087   3.13933
   D49       -0.00106  -0.00005   0.00000  -0.00009  -0.00006  -0.00112
   D50       -3.13588  -0.00007   0.00000  -0.00135  -0.00139  -3.13727
   D51        3.13661  -0.00010   0.00000  -0.00163  -0.00157   3.13504
   D52        0.00178  -0.00011   0.00000  -0.00289  -0.00290  -0.00111
   D53        3.13005   0.00000   0.00000   0.00073   0.00073   3.13078
   D54       -0.01022   0.00020   0.00000   0.00356   0.00363  -0.00658
   D55       -0.00516   0.00015   0.00000   0.00347   0.00351  -0.00165
   D56        3.13776   0.00035   0.00000   0.00630   0.00641  -3.13901
   D57        0.00084   0.00009   0.00000   0.00101   0.00099   0.00182
   D58        3.14142   0.00004   0.00000   0.00020   0.00020  -3.14156
   D59        3.13172   0.00024   0.00000   0.00340   0.00340   3.13512
   D60       -0.01088   0.00019   0.00000   0.00259   0.00262  -0.00826
   D61        0.00267   0.00001   0.00000   0.00088   0.00092   0.00359
   D62        3.13776  -0.00010   0.00000  -0.00179  -0.00168   3.13607
   D63       -3.12833  -0.00015   0.00000  -0.00150  -0.00148  -3.12981
   D64        0.00675  -0.00026   0.00000  -0.00417  -0.00409   0.00267
   D65       -1.04709   0.00032   0.00000   0.00274   0.00275  -1.04434
   D66        1.04731  -0.00038   0.00000  -0.00343  -0.00344   1.04387
   D67       -3.14148  -0.00002   0.00000  -0.00029  -0.00029   3.14141
   D68        2.09565   0.00038   0.00000   0.00368   0.00369   2.09934
   D69       -2.09314  -0.00031   0.00000  -0.00249  -0.00250  -2.09564
   D70        0.00125   0.00004   0.00000   0.00065   0.00065   0.00190
   D71       -0.00588   0.00008   0.00000   0.00123   0.00124  -0.00464
   D72       -3.05456  -0.00170   0.00000  -0.02882  -0.02851  -3.08307
   D73       -3.14100   0.00019   0.00000   0.00390   0.00385  -3.13716
   D74        0.09350  -0.00159   0.00000  -0.02615  -0.02590   0.06760
   D75        0.00715  -0.00014   0.00000  -0.00304  -0.00308   0.00407
   D76       -3.13567  -0.00033   0.00000  -0.00566  -0.00574  -3.14141
   D77        3.06226   0.00108   0.00000   0.02282   0.02314   3.08540
   D78       -0.08056   0.00090   0.00000   0.02020   0.02049  -0.06008
   D79       -0.00045  -0.00008   0.00000  -0.00096  -0.00094  -0.00139
   D80       -3.13227  -0.00023   0.00000  -0.00334  -0.00335  -3.13562
   D81       -3.13889  -0.00007   0.00000  -0.00057  -0.00057  -3.13946
   D82        0.01248  -0.00021   0.00000  -0.00296  -0.00298   0.00950
   D83       -1.04287   0.00038   0.00000   0.00349   0.00350  -1.03937
   D84        1.05152  -0.00033   0.00000  -0.00279  -0.00280   1.04872
   D85       -3.13727   0.00002   0.00000   0.00025   0.00024  -3.13702
   D86        2.09514   0.00034   0.00000   0.00297   0.00298   2.09812
   D87       -2.09365  -0.00037   0.00000  -0.00331  -0.00332  -2.09697
   D88        0.00075  -0.00003   0.00000  -0.00027  -0.00027   0.00048
   D89        0.00087   0.00005   0.00000   0.00019   0.00015   0.00102
   D90       -3.13768   0.00011   0.00000   0.00182   0.00175  -3.13594
   D91        3.13628   0.00007   0.00000   0.00146   0.00150   3.13778
   D92       -0.00227   0.00013   0.00000   0.00309   0.00310   0.00083
   D93        3.12986   0.00012   0.00000   0.00111   0.00109   3.13095
   D94       -0.00641   0.00026   0.00000   0.00434   0.00425  -0.00216
   D95       -0.00208  -0.00003   0.00000  -0.00126  -0.00130  -0.00338
   D96       -3.13834   0.00011   0.00000   0.00197   0.00185  -3.13649
   D97       -3.13130   0.00000   0.00000  -0.00058  -0.00058  -3.13189
   D98        0.00953  -0.00021   0.00000  -0.00364  -0.00371   0.00582
   D99        0.00534  -0.00015   0.00000  -0.00341  -0.00345   0.00189
   D100      -3.13701  -0.00036   0.00000  -0.00647  -0.00658   3.13959
   D101      -0.00695   0.00013   0.00000   0.00273   0.00277  -0.00418
   D102      -3.06208  -0.00109   0.00000  -0.02302  -0.02334  -3.08542
   D103       3.13535   0.00032   0.00000   0.00557   0.00564   3.14099
   D104       0.08022  -0.00089   0.00000  -0.02018  -0.02047   0.05975
   D105       0.00539  -0.00005   0.00000  -0.00080  -0.00081   0.00457
   D106      -3.14151  -0.00020   0.00000  -0.00402  -0.00397   3.13771
   D107       3.05408   0.00172   0.00000   0.02914   0.02882   3.08290
   D108      -0.09281   0.00158   0.00000   0.02592   0.02566  -0.06715
   D109      -0.00076  -0.00008   0.00000  -0.00088  -0.00086  -0.00162
   D110      -3.13259  -0.00022   0.00000  -0.00318  -0.00318  -3.13577
   D111      -3.14101  -0.00005   0.00000  -0.00032  -0.00032  -3.14133
   D112       0.01034  -0.00019   0.00000  -0.00261  -0.00264   0.00770
   D113      -1.04777   0.00037   0.00000   0.00327   0.00328  -1.04449
   D114       1.04662  -0.00033   0.00000  -0.00293  -0.00294   1.04369
   D115       3.14102   0.00002   0.00000   0.00015   0.00014   3.14116
   D116       2.09231   0.00032   0.00000   0.00260   0.00261   2.09492
   D117      -2.09648  -0.00038   0.00000  -0.00360  -0.00361  -2.10009
   D118      -0.00209  -0.00003   0.00000  -0.00053  -0.00052  -0.00261
   D119       0.00094   0.00006   0.00000   0.00030   0.00026   0.00120
   D120      -3.13746   0.00011   0.00000   0.00192   0.00185  -3.13561
   D121       3.13636   0.00008   0.00000   0.00152   0.00156   3.13791
   D122      -0.00204   0.00013   0.00000   0.00314   0.00314   0.00111
   D123       3.12963   0.00012   0.00000   0.00108   0.00106   3.13068
   D124      -0.00625   0.00026   0.00000   0.00415   0.00406  -0.00219
   D125      -0.00231  -0.00003   0.00000  -0.00121  -0.00125  -0.00356
   D126      -3.13819   0.00010   0.00000   0.00187   0.00175  -3.13644
   D127      -3.13118  -0.00001   0.00000  -0.00071  -0.00071  -3.13189
   D128       0.00983  -0.00022   0.00000  -0.00377  -0.00385   0.00598
   D129       0.00521  -0.00016   0.00000  -0.00354  -0.00358   0.00163
   D130      -3.13696  -0.00037   0.00000  -0.00660  -0.00671   3.13951
   D131      -0.00697   0.00014   0.00000   0.00290   0.00294  -0.00403
   D132      -3.06166  -0.00109   0.00000  -0.02303  -0.02335  -3.08501
   D133       3.13516   0.00033   0.00000   0.00574   0.00582   3.14098
   D134       0.08047  -0.00089   0.00000  -0.02019  -0.02048   0.06000
   D135       0.00555  -0.00006   0.00000  -0.00093  -0.00095   0.00460
   D136       3.14145  -0.00020   0.00000  -0.00400  -0.00395   3.13751
   D137       3.05377   0.00172   0.00000   0.02921   0.02889   3.08266
   D138      -0.09351   0.00159   0.00000   0.02614   0.02589  -0.06763
         Item               Value     Threshold  Converged?
 Maximum Force            0.024144     0.000450     NO 
 RMS     Force            0.006881     0.000300     NO 
 Maximum Displacement     0.194208     0.001800     NO 
 RMS     Displacement     0.040963     0.001200     NO 
 Predicted change in Energy=-1.955485D-02
 Lowest energy point so far.  Saving SCF results.
 GradGradGradGradGradGradGradGradGradGradGradGradGradGradGradGradGradGrad

 Leave Link  103 at Wed Aug 16 00:40:39 2023, MaxMem=  1310720000 cpu:              24.1 elap:               0.6
 (Enter /mnt/opt/groups/app-gaussian/g16-avx2/l202.exe)
                          Input orientation:                          
 ---------------------------------------------------------------------
 Center     Atomic      Atomic             Coordinates (Angstroms)
 Number     Number       Type             X           Y           Z
 ---------------------------------------------------------------------
      1          6           0        0.452670   -1.351139    0.001202
      2          6           0       -0.395532    1.375175   -0.006841
      3          6           0        1.388778   -0.345263   -0.003846
      4          6           0       -0.993390   -1.030325    0.002692
      5          6           0       -1.396467    0.283358   -0.000796
      6          6           0        0.943627    1.067406   -0.008470
      7          6           0       -1.683462   -2.322282    0.008352
      8          6           0       -0.649471   -3.372757    0.010023
      9          6           0        0.591978   -2.814916    0.004419
     10          6           0       -1.310611   -4.655204    0.009674
     11          6           0       -2.654939   -4.403929    0.003205
     12          6           0        2.141609    1.919943   -0.013765
     13          6           0        3.245453    1.123715   -0.014213
     14          6           0        2.852658   -0.296958   -0.007356
     15          6           0        4.004991   -1.033407   -0.000804
     16          6           0        5.141122   -0.097601   -0.000736
     17          6           0        4.686662    1.192267   -0.012536
     18          6           0       -2.733710    0.894862    0.001989
     19          6           0       -2.595897    2.248902   -0.003756
     20          6           0       -1.169136    2.618863   -0.008428
     21          6           0       -1.107267    3.985043   -0.006228
     22          6           0       -2.485650    4.501281    0.002127
     23          1           0        4.131685   -2.104287    0.006970
     24          1           0       -0.243116    4.630170   -0.006569
     25          6           0       -3.375678    3.462866   -0.000200
     26          6           0       -2.897395   -2.952120    0.005623
     27          1           0       -3.888235   -2.526555    0.001633
     28          1           0        6.172395   -0.422846   -0.047132
     29          1           0       -2.719777    5.556897   -0.046003
     30          1           0       -3.452011   -5.134529    0.051804
     31          1           0       -0.838034   -5.627039    0.005843
     32          1           0       -4.453556    3.539730    0.008043
     33          1           0        5.292066    2.087412   -0.011936
     34          6           0        2.138647    3.421673   -0.022256
     35          1           0        1.617417    3.781822   -0.908980
     36          1           0        1.626425    3.791906    0.865550
     37          1           0        3.161605    3.795776   -0.029456
     38          6           0        1.893915   -3.563441    0.004082
     39          1           0        2.467029   -3.300928   -0.884908
     40          1           0        2.470194   -3.296490    0.889687
     41          1           0        1.706203   -4.636381    0.007090
     42          6           0       -4.032947    0.141738    0.007596
     43          1           0       -4.093957   -0.489927   -0.878363
     44          1           0       -4.088049   -0.486692    0.896250
     45          1           0       -4.868266    0.840802    0.009092
 ---------------------------------------------------------------------
                    Distance matrix (angstroms):
                    1          2          3          4          5
     1  C    0.000000
     2  C    2.855223   0.000000
     3  C    1.374085   2.478644   0.000000
     4  C    1.481221   2.478700   2.478725   0.000000
     5  C    2.467973   1.481206   2.855304   1.374134   0.000000
     6  C    2.467892   1.374071   1.481153   2.855282   2.467960
     7  C    2.346536   3.915378   3.653411   1.464713   2.621414
     8  C    2.302549   4.754748   3.649708   2.367556   3.731661
     9  C    1.470395   4.304899   2.595023   2.387082   3.681472
    10  C    3.745141   6.099435   5.085516   3.638740   4.939320
    11  C    4.356233   6.205083   5.729263   3.760578   4.853291
    12  C    3.681402   2.594977   2.387051   4.304948   3.898276
    13  C    3.731592   3.649666   2.367541   4.754784   4.717393
    14  C    2.621319   3.653322   1.464681   3.915356   4.288574
    15  C    3.566503   5.016563   2.705203   4.998383   5.559641
    16  C    4.853138   5.729193   3.760510   6.205017   6.548679
    17  C    4.939210   5.085488   3.638697   6.099438   6.150668
    18  C    3.898402   2.387018   4.304980   2.595199   1.470430
    19  C    4.717423   2.367491   4.754716   3.649849   2.302608
    20  C    4.288503   1.464659   3.915225   3.653434   2.346555
    21  C    5.559523   2.705177   4.998180   5.016668   3.712969
    22  C    6.548629   3.760481   6.204855   5.729355   4.356283
    23  H    3.755319   5.709864   3.258501   5.236393   6.021742
    24  H    6.021647   3.258562   5.236222   5.710009   4.497224
    25  C    6.150682   3.638649   6.099336   5.085673   3.745204
    26  C    3.712963   4.998495   5.016679   2.705280   3.566672
    27  H    4.497228   5.236653   5.710072   3.258655   3.755599
    28  H    5.794766   6.809711   4.784442   7.191661   7.601877
    29  H    7.601816   4.784397   7.191488   6.809866   5.437224
    30  H    5.437199   7.191783   6.809801   4.784529   5.794957
    31  H    4.466459   7.016193   5.732010   4.599340   5.936723
    32  H    6.927604   4.599248   7.016137   5.732205   4.466524
    33  H    5.936629   5.732022   4.599308   7.016228   6.927568
    34  C    5.061897   3.257370   3.840892   5.443397   4.727210
    35  H    5.341568   3.264624   4.231356   5.550154   4.706117
    36  H    5.345625   3.269551   4.234205   5.555345   4.711511
    37  H    5.816356   4.302679   4.504640   6.368380   5.754469
    38  C    2.640355   5.443492   3.257590   3.840991   5.062064
    39  H    2.940154   5.552584   3.267238   4.232962   5.343721
    40  H    2.940102   5.553431   3.267660   4.233046   5.344094
    41  H    3.516276   6.368382   4.302856   4.504605   5.816395
    42  C    4.727524   3.840880   5.443565   3.257708   2.640294
    43  H    4.710322   4.232789   5.553925   3.268303   2.940161
    44  H    4.708132   4.232824   5.552099   3.266633   2.939776
    45  H    5.754739   4.504571   6.368478   4.303001   3.516281
                    6          7          8          9         10
     6  C    0.000000
     7  C    4.288574   0.000000
     8  C    4.717346   1.473987   0.000000
     9  C    3.898236   2.328160   1.361034   0.000000
    10  C    6.150624   2.362530   1.442836   2.646985   0.000000
    11  C    6.548688   2.297182   2.255053   3.614890   1.367625
    12  C    1.470377   5.712104   5.983592   4.982026   7.426368
    13  C    2.302522   6.014118   5.948889   4.749115   7.358953
    14  C    2.346463   4.967753   4.661089   3.383922   6.027222
    15  C    3.712872   5.832648   5.209289   3.849995   6.432196
    16  C    4.356176   7.178039   6.652649   5.298919   7.899159
    17  C    3.745120   7.275368   7.022412   5.729245   8.376198
    18  C    3.681398   3.384240   4.749388   4.982234   5.729617
    19  C    3.731512   4.661374   5.949102   5.983716   7.022736
    20  C    2.621218   4.967870   6.014142   5.712061   7.275465
    21  C    3.566340   6.333606   7.372046   7.009065   8.642654
    22  C    4.852994   6.870557   8.085301   7.937162   9.231576
    23  H    4.497065   5.819233   4.946563   3.610337   6.010472
    24  H    3.755216   7.100099   8.013254   7.491782   9.346549
    25  C    4.939098   6.027571   7.359216   7.426497   8.376615
    26  C    5.559697   1.367602   2.286945   3.492069   2.327745
    27  H    6.021922   2.214225   3.347494   4.489484   3.342957
    28  H    5.437128   8.082415   7.432570   6.071714   8.597177
    29  H    5.794607   7.947224   9.166680   9.003195  10.309019
    30  H    7.601925   3.322406   3.310561   4.662263   2.194794
    31  H    6.927489   3.411184   2.262158   3.154833   1.080651
    32  H    5.936518   6.483564   7.890092   8.114120   8.776962
    33  H    4.466469   8.252503   8.069436   6.791459   9.437091
    34  C    2.640235   6.899455   7.344313   6.425569   8.782616
    35  H    2.938191   6.999813   7.561174   6.738158   8.977788
    36  H    2.941602   7.005243   7.565978   6.742530   8.984006
    37  H    3.516230   7.804277   8.118727   7.092628   9.561449
    38  C    4.727361   3.786571   2.550531   1.501776   3.385404
    39  H    4.708634   4.356861   3.243244   2.131414   4.111557
    40  H    4.709637   4.356454   3.242211   2.131504   4.112786
    41  H    5.754559   4.104252   2.673192   2.135238   3.016873
    42  C    5.061956   3.404625   4.878482   5.489238   5.515594
    43  H    5.344086   3.155040   4.578692   5.304985   5.087747
    44  H    5.343360   3.152743   4.575870   5.302701   5.086912
    45  H    5.816335   4.488660   5.962575   6.571039   6.546984
                   11         12         13         14         15
    11  C    0.000000
    12  C    7.937161   0.000000
    13  C    8.085158   1.361048   0.000000
    14  C    6.870294   2.328150   1.473990   0.000000
    15  C    7.464255   3.492082   2.286974   1.367578   0.000000
    16  C    8.906348   3.614932   2.255073   2.297141   1.471912
    17  C    9.231293   2.647038   1.442840   2.362496   2.327753
    18  C    5.299377   4.981945   5.983563   5.712095   7.009160
    19  C    6.653097   4.748924   5.948742   6.013998   7.371925
    20  C    7.178256   3.383718   4.660912   4.967579   6.333302
    21  C    8.530547   3.849661   5.208977   5.832370   7.163801
    22  C    8.906819   5.298593   6.652351   7.177794   8.530018
    23  H    7.165657   4.489462   3.347515   2.214172   1.078377
    24  H    9.350505   3.610027   4.946251   5.818969   7.079728
    25  C    7.899744   5.728983   7.022194   7.275197   8.642380
    26  C    1.471917   7.009204   7.372069   6.333495   7.164107
    27  H    2.246232   7.492036   8.013378   7.100058   8.033213
    28  H    9.683665   4.662296   3.310577   3.322361   2.252237
    29  H    9.961159   6.071371   7.432233   8.082150   9.415766
    30  H    1.082341   9.003247   9.166570   7.946977   8.510514
    31  H    2.190239   8.113914   7.889737   6.483143   6.675057
    32  H    8.144739   6.791200   8.069224   8.252344   9.615648
    33  H   10.261219   3.154905   2.262154   3.411151   3.375825
    34  C    9.177100   1.501757   2.550627   3.786588   4.830263
    35  H    9.278557   2.131380   3.242938   4.356052   5.450846
    36  H    9.286841   2.131397   3.242604   4.357111   5.449017
    37  H   10.053279   2.135272   2.673420   4.104437   4.902359
    38  C    4.625850   5.489004   4.878157   3.404296   3.295108
    39  H    5.314123   5.303044   4.576190   3.153196   2.878996
    40  H    5.317824   5.304279   4.577803   3.154070   2.875782
    41  H    4.367334   6.570799   5.962252   4.488336   4.273864
    42  C    4.749949   6.425544   7.344376   6.899582   8.123391
    43  H    4.262318   6.740719   7.564228   7.003667   8.164462
    44  H    4.265686   6.740078   7.563240   7.001851   8.160937
    45  H    5.692632   7.092490   8.118683   7.804321   9.069037
                   16         17         18         19         20
    16  C    0.000000
    17  C    1.367638   0.000000
    18  C    7.937127   7.426344   0.000000
    19  C    8.085021   7.358820   1.361047   0.000000
    20  C    6.870123   6.027070   2.328128   1.473954   0.000000
    21  C    7.463939   6.431894   3.492077   2.286966   1.367582
    22  C    8.906031   7.898852   3.614940   2.255084   2.297133
    23  H    2.246288   3.343000   7.491901   8.013160   7.099795
    24  H    7.165324   6.010152   4.489506   3.347541   2.214243
    25  C    9.231079   8.375984   2.647031   1.442838   2.362464
    26  C    8.530304   8.642581   3.850465   5.209762   5.832918
    27  H    9.350354   9.346588   3.610958   4.947236   5.819701
    28  H    1.082340   2.194809   9.003192   9.166409   7.946796
    29  H    9.683447   8.596887   4.662303   3.310584   3.322340
    30  H    9.960690  10.308758   6.072231   7.433106   8.082712
    31  H    8.144018   8.776419   6.791818   8.069735   8.252559
    32  H   10.261000   9.436875   3.154875   2.262139   3.411112
    33  H    2.190250   1.080647   8.113905   7.889620   6.483022
    34  C    4.626080   3.385666   5.488645   4.877668   3.403839
    35  H    5.318960   4.114569   5.300633   4.573980   3.150927
    36  H    5.313362   4.110257   5.305599   4.578707   3.155159
    37  H    4.367802   3.017341   6.570467   5.961737   4.487859
    38  C    4.749360   5.515113   6.425837   7.344508   6.899515
    39  H    4.265423   5.086905   6.740840   7.563746   7.002416
    40  H    4.261409   5.086814   6.740628   7.564053   7.003052
    41  H    5.692034   6.546500   7.092778   8.118824   7.804254
    42  C    9.177195   8.782688   1.501747   2.550564   3.786531
    43  H    9.284979   8.982133   2.131415   3.241960   4.356138
    44  H    9.280818   8.979997   2.131344   3.243455   4.356945
    45  H   10.053285   9.561415   2.135252   2.673307   4.104311
                   21         22         23         24         25
    21  C    0.000000
    22  C    1.471907   0.000000
    23  H    8.032854   9.350010   0.000000
    24  H    1.078400   2.246252   8.030690   0.000000
    25  C    2.327744   1.367647   9.346323   3.342990   0.000000
    26  C    7.164421   7.464766   7.080028   8.033460   6.432794
    27  H    7.080589   7.166430   8.031031   8.031542   6.011313
    28  H    8.510266   9.960482   2.644743   8.166602  10.308572
    29  H    2.252220   1.082339  10.278088   2.644661   2.194827
    30  H    9.416357   9.684274   8.166812  10.278607   8.597892
    31  H    9.615859  10.261458   6.091625  10.274455   9.437481
    32  H    3.375820   2.190267  10.274303   4.349378   1.080647
    33  H    6.674766   8.143699   4.349389   6.091295   8.776206
    34  C    3.294481   4.748713   5.874462   2.670862   5.514523
    35  H    2.877527   4.264141   6.465817   2.235088   5.085136
    36  H    2.875825   4.261206   6.463635   2.226760   5.087123
    37  H    4.273129   5.691241   5.979392   3.505547   6.545819
    38  C    8.123226   9.177164   2.671470   8.467719   8.782802
    39  H    8.162906   9.283874   2.235727   8.427258   8.981583
    40  H    8.162207   9.281885   2.227351   8.425988   8.980814
    41  H    9.068889  10.053284   3.506346   9.469371   9.561557
    42  C    4.830195   4.625989   8.467931   5.874440   3.385551
    43  H    5.450348   5.317337   8.429186   6.465632   4.112380
    44  H    5.449398   5.314792   8.424456   6.463813   4.112190
    45  H    4.902203   4.367610   9.469566   5.979262   3.017139
                   26         27         28         29         30
    26  C    0.000000
    27  H    1.078372   0.000000
    28  H    9.416002  10.278338   0.000000
    29  H    8.511027   8.167604  10.715785   0.000000
    30  H    2.252252   2.644681  10.716293  10.716918   0.000000
    31  H    3.375820   4.349339   8.731125  11.341255   2.660367
    32  H    6.675759   6.092572  11.340894   2.660428   8.731997
    33  H    9.615844  10.274570   2.660378   8.730871  11.341048
    34  C    8.123284   8.467898   5.572438   5.306979  10.221034
    35  H    8.158799   8.422412   6.258581   4.765173  10.301627
    36  H    8.166168   8.430941   6.266016   4.778660  10.302132
    37  H    9.069003   9.469587   5.182850   6.139420  11.112914
    38  C    4.830151   5.874384   5.307669  10.221019   5.572209
    39  H    5.449014   6.463357   4.766021  10.298921   6.266941
    40  H    5.450795   6.466147   4.779305  10.305037   6.257231
    41  H    4.902025   5.979058   6.140333  11.112832   5.182405
    42  C    3.295670   2.672221  10.221093   5.572363   5.308336
    43  H    2.876732   2.228131  10.300166   6.256618   4.780129
    44  H    2.879098   2.236360  10.303919   6.267773   4.766552
    45  H    4.274412   3.507079  11.112882   5.182721   6.141024
                   31         32         33         34         35
    31  H    0.000000
    32  H    9.854018   0.000000
    33  H    9.853486   9.853262   0.000000
    34  C    9.525787   6.593330   3.424093   0.000000
    35  H    9.766924   6.144612   4.144727   1.089801   0.000000
    36  H    9.773902   6.145330   4.136690   1.089791   1.774581
    37  H   10.236591   7.619557   2.730875   1.089242   1.777153
    38  C    3.423738   9.526040   6.593923   6.989450   7.406957
    39  H    4.138559   9.771717   6.146310   6.785674   7.133566
    40  H    4.142102   9.769827   6.145103   6.787878   7.352886
    41  H    2.730301  10.236768   7.620247   8.069703   8.468365
    42  C    6.594411   3.423925   9.525854   6.989094   6.783578
    43  H    6.145956   4.141637   9.771939   7.408029   7.132220
    44  H    6.146429   4.139394   9.769205   7.408827   7.350606
    45  H    7.620744   2.730604  10.236543   7.467175   7.180288
                   36         37         38         39         40
    36  H    0.000000
    37  H    1.777028   0.000000
    38  C    7.410452   7.467679   0.000000
    39  H    7.353843   7.181743   1.089806   0.000000
    40  H    7.138479   7.184923   1.089796   1.774603   0.000000
    41  H    8.472268   8.556915   1.089241   1.777063   1.777066
    42  C    6.788836   8.069383   6.989710   7.409331   7.408801
    43  H    7.355140   8.469420   6.788211   7.137808   7.354650
    44  H    7.138806   8.470770   6.785737   7.352651   7.134813
    45  H    7.184952   8.556412   8.069973   8.471110   8.470279
                   41         42         43         44         45
    41  H    0.000000
    42  C    7.467815   0.000000
    43  H    7.184634   1.089791   0.000000
    44  H    7.182191   1.089802   1.774626   0.000000
    45  H    8.557054   1.089243   1.777067   1.777084   0.000000
 Symmetry turned off by external request.
 Stoichiometry    C27H18
 Framework group  C1[X(C27H18)]
 Deg. of freedom   129
 Full point group                 C1      NOp   1
 Rotational constants (GHZ):           0.2185083           0.2184827           0.1094736
 Leave Link  202 at Wed Aug 16 00:40:39 2023, MaxMem=  1310720000 cpu:               1.2 elap:               0.1
 (Enter /mnt/opt/groups/app-gaussian/g16-avx2/l301.exe)
 Standard basis: 6-31G(d,p) (6D, 7F)
 Ernie: Thresh=  0.10000D-02 Tol=  0.10000D-05 Strict=F.
   495 basis functions,   882 primitive gaussians,   495 cartesian basis functions
    90 alpha electrons       90 beta electrons
       nuclear repulsion energy      2211.5012855652 Hartrees.
 IExCor=  402 DFT=T Ex+Corr=B3LYP ExCW=0 ScaHFX=  0.200000
 ScaDFX=  0.800000  0.720000  1.000000  0.810000 ScalE2=  1.000000  1.000000
 IRadAn=      5 IRanWt=     -1 IRanGd=            0 ICorTp=0 IEmpDi=131
 NAtoms=   45 NActive=   45 NUniq=   45 SFac= 1.00D+00 NAtFMM=   60 NAOKFM=F Big=F
 Integral buffers will be    131072 words long.
 Raffenetti 2 integral format.
 Two-electron integral symmetry is turned off.
 R6Disp:  Grimme-D3 Dispersion energy=       -0.0457635867 Hartrees.
 Nuclear repulsion after empirical dispersion term =     2211.4555219785 Hartrees.
 Leave Link  301 at Wed Aug 16 00:40:39 2023, MaxMem=  1310720000 cpu:               3.8 elap:               0.1
 (Enter /mnt/opt/groups/app-gaussian/g16-avx2/l302.exe)
 NPDir=0 NMtPBC=     1 NCelOv=     1 NCel=       1 NClECP=     1 NCelD=      1
         NCelK=      1 NCelE2=     1 NClLst=     1 CellRange=     0.0.
 One-electron integrals computed using PRISM.
 NBasis=   495 RedAO= T EigKep=  1.05D-04  NBF=   495
 NBsUse=   495 1.00D-06 EigRej= -1.00D+00 NBFU=   495
 Precomputing XC quadrature grid using
 IXCGrd= 4 IRadAn=           5 IRanWt=          -1 IRanGd=           0 AccXCQ= 0.00D+00.
 Generated NRdTot=       0 NPtTot=           0 NUsed=           0 NTot=          32
 NSgBfM=   489   489   489   489   489 MxSgAt=    45 MxSgA2=    45.
 Leave Link  302 at Wed Aug 16 00:40:41 2023, MaxMem=  1310720000 cpu:             107.2 elap:               1.7
 (Enter /mnt/opt/groups/app-gaussian/g16-avx2/l303.exe)
 DipDrv:  MaxL=1.
 Leave Link  303 at Wed Aug 16 00:40:41 2023, MaxMem=  1310720000 cpu:              10.0 elap:               0.2
 (Enter /mnt/opt/groups/app-gaussian/g16-avx2/l401.exe)
 Initial guess from the checkpoint file:  "/tmp/Gau-182271.chk"
 B after Tr=    -0.000007   -0.000071   -0.001159
         Rot=    1.000000    0.000252   -0.000151   -0.000045 Ang=   0.03 deg.
 Guess basis will be translated and rotated to current coordinates.
 JPrj=2 DoOrth=T DoCkMO=T.
 Generating alternative initial guess.
 ExpMin= 1.61D-01 ExpMax= 3.05D+03 ExpMxC= 4.57D+02 IAcc=3 IRadAn=         5 AccDes= 0.00D+00
 Harris functional with IExCor=  402 and IRadAn=       5 diagonalized for initial guess.
 HarFok:  IExCor=  402 AccDes= 0.00D+00 IRadAn=         5 IDoV= 1 UseB2=F ITyADJ=14
 ICtDFT=  3500011 ScaDFX=  1.000000  1.000000  1.000000  1.000000
 FoFCou: FMM=F IPFlag=           0 FMFlag=      100000 FMFlg1=           0
         NFxFlg=           0 DoJE=T BraDBF=F KetDBF=T FulRan=T
         wScrn=  0.000000 ICntrl=       500 IOpCl=  0 I1Cent=   200000004 NGrid=           0
         NMat0=    1 NMatS0=      1 NMatT0=    0 NMatD0=    1 NMtDS0=    0 NMtDT0=    0
 Symmetry not used in FoFCou.
 Harris En= -1039.69597915626    
 Leave Link  401 at Wed Aug 16 00:40:45 2023, MaxMem=  1310720000 cpu:             266.3 elap:               4.2
 (Enter /mnt/opt/groups/app-gaussian/g16-avx2/l502.exe)
 Two-electron integral symmetry not used.
 Closed shell SCF:
 Using DIIS extrapolation, IDIIS=    10.
 NGot=  1310720000 LenX=  1310193199 LenY=  1309947679
 Requested convergence on RMS density matrix=1.00D-08 within 100 cycles.
 Requested convergence on MAX density matrix=1.00D-06.
 Requested convergence on             energy=1.00D-06.
 Level shift goal  0.100 maximum shift  0.100.
 No special actions if energy rises.
 Dynamic level shift is on during FON iterations.

 Cycle   1  Pass 1  IDiag  1:
 FoFJK:  IHMeth= 1 ICntrl=       0 DoSepK=F KAlg= 0 I1Cent=           0 FoldK=F
 IRaf= 690000000 NMat=       1 IRICut=       1 DoRegI=T DoRafI=F ISym2E= 0 IDoP0=0 IntGTp=1.
 FoFCou: FMM=F IPFlag=           0 FMFlag=      100000 FMFlg1=           0
         NFxFlg=           0 DoJE=F BraDBF=F KetDBF=F FulRan=T
         wScrn=  0.000000 ICntrl=         0 IOpCl=  0 I1Cent=           0 NGrid=           0
         NMat0=    1 NMatS0=      1 NMatT0=    0 NMatD0=    1 NMtDS0=    0 NMtDT0=    0
 Symmetry not used in FoFCou.
 E= -1039.66352713065    
 DIIS: error= 1.76D-03 at cycle   1 NSaved=   1.
 NSaved= 1 IEnMin= 1 EnMin= -1039.66352713065     IErMin= 1 ErrMin= 1.76D-03
 ErrMax= 1.76D-03  0.00D+00 EMaxC= 1.00D+00 BMatC= 4.46D-03 BMatP= 4.46D-03
 IDIUse=1 WtCom= 1.00D+00 WtEn= 0.00D+00
 Coeff-Com:  0.100D+01
 Coeff:      0.100D+01
 Gap=     1.920 Goal=     0.100 Shift=    0.000
 GapD=    1.920 DampG=2.000 DampE=1.000 DampFc=2.0000 IDamp=-1.
 RMSDP=7.17D-04 MaxDP=3.22D-02              OVMax= 1.91D-02

 Cycle   2  Pass 1  IDiag  1:
 E= -1039.67017154124     Delta-E=       -0.006644410587 Rises=F Damp=F
 DIIS: error= 8.52D-04 at cycle   2 NSaved=   2.
 NSaved= 2 IEnMin= 2 EnMin= -1039.67017154124     IErMin= 2 ErrMin= 8.52D-04
 ErrMax= 8.52D-04  0.00D+00 EMaxC= 1.00D+00 BMatC= 4.94D-04 BMatP= 4.46D-03
 IDIUse=1 WtCom= 1.00D+00 WtEn= 0.00D+00
 Coeff-Com:  0.137D+00 0.863D+00
 Coeff:      0.137D+00 0.863D+00
 Gap=     0.102 Goal=     0.100 Shift=    0.000
 RMSDP=1.14D-04 MaxDP=4.03D-03 DE=-6.64D-03 OVMax= 6.09D-03

 Cycle   3  Pass 1  IDiag  1:
 E= -1039.67021994680     Delta-E=       -0.000048405560 Rises=F Damp=F
 DIIS: error= 9.94D-04 at cycle   3 NSaved=   3.
 NSaved= 3 IEnMin= 3 EnMin= -1039.67021994680     IErMin= 2 ErrMin= 8.52D-04
 ErrMax= 9.94D-04  0.00D+00 EMaxC= 1.00D+00 BMatC= 4.47D-04 BMatP= 4.94D-04
 IDIUse=1 WtCom= 1.00D+00 WtEn= 0.00D+00
 Coeff-Com: -0.591D-02 0.488D+00 0.518D+00
 Coeff:     -0.591D-02 0.488D+00 0.518D+00
 Gap=     0.102 Goal=     0.100 Shift=    0.000
 RMSDP=6.86D-05 MaxDP=2.76D-03 DE=-4.84D-05 OVMax= 7.64D-03

 Cycle   4  Pass 1  IDiag  1:
 E= -1039.67063513779     Delta-E=       -0.000415190986 Rises=F Damp=F
 DIIS: error= 4.42D-04 at cycle   4 NSaved=   4.
 NSaved= 4 IEnMin= 4 EnMin= -1039.67063513779     IErMin= 4 ErrMin= 4.42D-04
 ErrMax= 4.42D-04  0.00D+00 EMaxC= 1.00D+00 BMatC= 6.28D-05 BMatP= 4.47D-04
 IDIUse=1 WtCom= 1.00D+00 WtEn= 0.00D+00
 Coeff-Com: -0.142D-01 0.252D+00 0.340D+00 0.422D+00
 Coeff:     -0.142D-01 0.252D+00 0.340D+00 0.422D+00
 Gap=     0.102 Goal=     0.100 Shift=    0.000
 RMSDP=2.43D-05 MaxDP=1.05D-03 DE=-4.15D-04 OVMax= 3.16D-03

 Cycle   5  Pass 1  IDiag  1:
 E= -1039.67069596858     Delta-E=       -0.000060830787 Rises=F Damp=F
 DIIS: error= 1.74D-04 at cycle   5 NSaved=   5.
 NSaved= 5 IEnMin= 5 EnMin= -1039.67069596858     IErMin= 5 ErrMin= 1.74D-04
 ErrMax= 1.74D-04  0.00D+00 EMaxC= 1.00D+00 BMatC= 7.70D-06 BMatP= 6.28D-05
 IDIUse=1 WtCom= 1.00D+00 WtEn= 0.00D+00
 Coeff-Com: -0.836D-02 0.952D-01 0.157D+00 0.282D+00 0.474D+00
 Coeff:     -0.836D-02 0.952D-01 0.157D+00 0.282D+00 0.474D+00
 Gap=     0.102 Goal=     0.100 Shift=    0.000
 RMSDP=1.03D-05 MaxDP=3.68D-04 DE=-6.08D-05 OVMax= 1.25D-03

 Cycle   6  Pass 1  IDiag  1:
 E= -1039.67070397276     Delta-E=       -0.000008004180 Rises=F Damp=F
 DIIS: error= 6.23D-05 at cycle   6 NSaved=   6.
 NSaved= 6 IEnMin= 6 EnMin= -1039.67070397276     IErMin= 6 ErrMin= 6.23D-05
 ErrMax= 6.23D-05  0.00D+00 EMaxC= 1.00D+00 BMatC= 1.43D-06 BMatP= 7.70D-06
 IDIUse=1 WtCom= 1.00D+00 WtEn= 0.00D+00
 Coeff-Com: -0.289D-02 0.207D-01 0.509D-01 0.107D+00 0.317D+00 0.507D+00
 Coeff:     -0.289D-02 0.207D-01 0.509D-01 0.107D+00 0.317D+00 0.507D+00
 Gap=     0.102 Goal=     0.100 Shift=    0.000
 RMSDP=3.60D-06 MaxDP=1.72D-04 DE=-8.00D-06 OVMax= 5.97D-04

 Cycle   7  Pass 1  IDiag  1:
 E= -1039.67070561661     Delta-E=       -0.000001643853 Rises=F Damp=F
 DIIS: error= 1.80D-05 at cycle   7 NSaved=   7.
 NSaved= 7 IEnMin= 7 EnMin= -1039.67070561661     IErMin= 7 ErrMin= 1.80D-05
 ErrMax= 1.80D-05  0.00D+00 EMaxC= 1.00D+00 BMatC= 1.26D-07 BMatP= 1.43D-06
 IDIUse=1 WtCom= 1.00D+00 WtEn= 0.00D+00
 Coeff-Com: -0.415D-03-0.125D-02 0.832D-02 0.738D-02 0.899D-01 0.270D+00
 Coeff-Com:  0.626D+00
 Coeff:     -0.415D-03-0.125D-02 0.832D-02 0.738D-02 0.899D-01 0.270D+00
 Coeff:      0.626D+00
 Gap=     0.102 Goal=     0.100 Shift=    0.000
 RMSDP=1.20D-06 MaxDP=4.83D-05 DE=-1.64D-06 OVMax= 2.25D-04

 Cycle   8  Pass 1  IDiag  1:
 E= -1039.67070576030     Delta-E=       -0.000000143692 Rises=F Damp=F
 DIIS: error= 6.70D-06 at cycle   8 NSaved=   8.
 NSaved= 8 IEnMin= 8 EnMin= -1039.67070576030     IErMin= 8 ErrMin= 6.70D-06
 ErrMax= 6.70D-06  0.00D+00 EMaxC= 1.00D+00 BMatC= 2.69D-08 BMatP= 1.26D-07
 IDIUse=1 WtCom= 1.00D+00 WtEn= 0.00D+00
 Coeff-Com:  0.470D-03-0.655D-02-0.710D-02-0.280D-01-0.206D-01 0.689D-01
 Coeff-Com:  0.385D+00 0.607D+00
 Coeff:      0.470D-03-0.655D-02-0.710D-02-0.280D-01-0.206D-01 0.689D-01
 Coeff:      0.385D+00 0.607D+00
 Gap=     0.102 Goal=     0.100 Shift=    0.000
 RMSDP=5.84D-07 MaxDP=1.56D-05 DE=-1.44D-07 OVMax= 9.63D-05

 Cycle   9  Pass 1  IDiag  1:
 E= -1039.67070579238     Delta-E=       -0.000000032075 Rises=F Damp=F
 DIIS: error= 2.45D-06 at cycle   9 NSaved=   9.
 NSaved= 9 IEnMin= 9 EnMin= -1039.67070579238     IErMin= 9 ErrMin= 2.45D-06
 ErrMax= 2.45D-06  0.00D+00 EMaxC= 1.00D+00 BMatC= 2.25D-09 BMatP= 2.69D-08
 IDIUse=1 WtCom= 1.00D+00 WtEn= 0.00D+00
 Coeff-Com:  0.239D-03-0.252D-02-0.362D-02-0.155D-01-0.205D-01 0.700D-02
 Coeff-Com:  0.113D+00 0.263D+00 0.659D+00
 Coeff:      0.239D-03-0.252D-02-0.362D-02-0.155D-01-0.205D-01 0.700D-02
 Coeff:      0.113D+00 0.263D+00 0.659D+00
 Gap=     0.102 Goal=     0.100 Shift=    0.000
 RMSDP=2.23D-07 MaxDP=6.63D-06 DE=-3.21D-08 OVMax= 4.28D-05

 Cycle  10  Pass 1  IDiag  1:
 E= -1039.67070579564     Delta-E=       -0.000000003266 Rises=F Damp=F
 DIIS: error= 1.00D-06 at cycle  10 NSaved=  10.
 NSaved=10 IEnMin=10 EnMin= -1039.67070579564     IErMin=10 ErrMin= 1.00D-06
 ErrMax= 1.00D-06  0.00D+00 EMaxC= 1.00D+00 BMatC= 5.53D-10 BMatP= 2.25D-09
 IDIUse=1 WtCom= 1.00D+00 WtEn= 0.00D+00
 Coeff-Com:  0.382D-04-0.128D-03-0.494D-03-0.284D-02-0.609D-02-0.435D-02
 Coeff-Com: -0.119D-01-0.167D-01 0.354D+00 0.689D+00
 Coeff:      0.382D-04-0.128D-03-0.494D-03-0.284D-02-0.609D-02-0.435D-02
 Coeff:     -0.119D-01-0.167D-01 0.354D+00 0.689D+00
 Gap=     0.102 Goal=     0.100 Shift=    0.000
 RMSDP=9.71D-08 MaxDP=3.15D-06 DE=-3.27D-09 OVMax= 1.98D-05

 Cycle  11  Pass 1  IDiag  1:
 E= -1039.67070579634     Delta-E=       -0.000000000700 Rises=F Damp=F
 DIIS: error= 2.47D-07 at cycle  11 NSaved=  11.
 NSaved=11 IEnMin=11 EnMin= -1039.67070579634     IErMin=11 ErrMin= 2.47D-07
 ErrMax= 2.47D-07  0.00D+00 EMaxC= 1.00D+00 BMatC= 4.99D-11 BMatP= 5.53D-10
 IDIUse=1 WtCom= 1.00D+00 WtEn= 0.00D+00
 Coeff-Com:  0.110D-04 0.697D-04-0.109D-03-0.689D-03-0.263D-02-0.390D-02
 Coeff-Com: -0.171D-01-0.349D-01 0.161D+00 0.393D+00 0.506D+00
 Coeff:      0.110D-04 0.697D-04-0.109D-03-0.689D-03-0.263D-02-0.390D-02
 Coeff:     -0.171D-01-0.349D-01 0.161D+00 0.393D+00 0.506D+00
 Gap=     0.102 Goal=     0.100 Shift=    0.000
 RMSDP=2.36D-08 MaxDP=8.57D-07 DE=-7.00D-10 OVMax= 4.23D-06

 Cycle  12  Pass 1  IDiag  1:
 E= -1039.67070579639     Delta-E=       -0.000000000045 Rises=F Damp=F
 DIIS: error= 6.57D-08 at cycle  12 NSaved=  12.
 NSaved=12 IEnMin=12 EnMin= -1039.67070579639     IErMin=12 ErrMin= 6.57D-08
 ErrMax= 6.57D-08  0.00D+00 EMaxC= 1.00D+00 BMatC= 2.75D-12 BMatP= 4.99D-11
 IDIUse=1 WtCom= 1.00D+00 WtEn= 0.00D+00
 Coeff-Com: -0.112D-05 0.589D-04 0.366D-04 0.637D-04-0.331D-03-0.124D-02
 Coeff-Com: -0.625D-02-0.163D-01 0.336D-01 0.103D+00 0.215D+00 0.672D+00
 Coeff:     -0.112D-05 0.589D-04 0.366D-04 0.637D-04-0.331D-03-0.124D-02
 Coeff:     -0.625D-02-0.163D-01 0.336D-01 0.103D+00 0.215D+00 0.672D+00
 Gap=     0.102 Goal=     0.100 Shift=    0.000
 RMSDP=7.86D-09 MaxDP=3.98D-07 DE=-4.55D-11 OVMax= 1.66D-06

 SCF Done:  E(RB3LYP) =  -1039.67070580     A.U. after   12 cycles
            NFock= 12  Conv=0.79D-08     -V/T= 2.0097
 KE= 1.029686658580D+03 PE=-6.829975431946D+03 EE= 2.549162545592D+03
 Leave Link  502 at Wed Aug 16 00:42:04 2023, MaxMem=  1310720000 cpu:            5020.0 elap:              78.6
 (Enter /mnt/opt/groups/app-gaussian/g16-avx2/l701.exe)
 ... and contract with generalized density number  0.
 Compute integral first derivatives.
 R6Disp: Adding Grimme-D3 dispersion energy 1st derivatives to the gradient.
 Leave Link  701 at Wed Aug 16 00:42:05 2023, MaxMem=  1310720000 cpu:              66.2 elap:               1.1
 (Enter /mnt/opt/groups/app-gaussian/g16-avx2/l702.exe)
 L702 exits ... SP integral derivatives will be done elsewhere.
 Leave Link  702 at Wed Aug 16 00:42:05 2023, MaxMem=  1310720000 cpu:               1.4 elap:               0.1
 (Enter /mnt/opt/groups/app-gaussian/g16-avx2/l703.exe)
 Integral derivatives from FoFJK, PRISM(SPDF).
 Compute integral first derivatives, UseDBF=F ICtDFT=           0.
 Calling FoFJK, ICntrl=      2127 FMM=F ISym2X=0 I1Cent= 0 IOpClX= 0 NMat=1 NMatS=1 NMatT=0.
 FoFJK:  IHMeth= 1 ICntrl=    2127 DoSepK=F KAlg= 0 I1Cent=           0 FoldK=F
 IRaf=         0 NMat=       1 IRICut=       1 DoRegI=T DoRafI=F ISym2E= 0 IDoP0=0 IntGTp=1.
 FoFCou: FMM=F IPFlag=           0 FMFlag=      100000 FMFlg1=         800
         NFxFlg=           0 DoJE=F BraDBF=F KetDBF=F FulRan=T
         wScrn=  0.000000 ICntrl=      2127 IOpCl=  0 I1Cent=           0 NGrid=           0
         NMat0=    1 NMatS0=      1 NMatT0=    0 NMatD0=    1 NMtDS0=    0 NMtDT0=    0
 Symmetry not used in FoFCou.
 Leave Link  703 at Wed Aug 16 00:42:25 2023, MaxMem=  1310720000 cpu:            1264.0 elap:              19.8
 (Enter /mnt/opt/groups/app-gaussian/g16-avx2/l716.exe)
 Dipole        =-1.97560617D-04-3.67479453D-05-9.98289219D-03
 -------------------------------------------------------------------
 Center     Atomic                   Forces (Hartrees/Bohr)
 Number     Number              X              Y              Z
 -------------------------------------------------------------------
      1        6          -0.002194960   -0.000199381    0.000089518
      2        6          -0.001464494    0.002888495    0.000042836
      3        6           0.003242932   -0.000191494   -0.000037833
      4        6          -0.001794478   -0.002688840    0.000024098
      5        6           0.000933780    0.001991866   -0.000092213
      6        6           0.001267488   -0.001801205   -0.000105201
      7        6           0.006112799    0.002507591   -0.000333457
      8        6          -0.009510017    0.003929866   -0.000935360
      9        6           0.012349032    0.000022648    0.000231400
     10        6           0.004125570   -0.001262679   -0.000894152
     11        6          -0.004075850    0.009392887    0.003756364
     12        6          -0.006178421    0.010682893   -0.000369604
     13        6           0.001354259   -0.010199402    0.001013620
     14        6          -0.005236633    0.004047054    0.000311824
     15        6           0.008399274    0.001699522    0.000375398
     16        6          -0.006091004   -0.008231189   -0.003718257
     17        6          -0.000969769    0.004205229    0.000824201
     18        6          -0.006140597   -0.010713397   -0.000208953
     19        6           0.008156794    0.006262466    0.000890014
     20        6          -0.000867962   -0.006550112    0.000338945
     21        6          -0.005666050    0.006447129    0.000373394
     22        6           0.010138102   -0.001189861   -0.003808370
     23        1          -0.000609469   -0.000951965   -0.000137682
     24        1           0.001096832   -0.000074488   -0.000135122
     25        6          -0.003153763   -0.002926874    0.000904085
     26        6          -0.002721258   -0.008111595   -0.000370092
     27        1          -0.000520295    0.001021515    0.000145045
     28        1           0.001532523    0.001181934    0.002212435
     29        1          -0.001776812    0.000743888    0.002232275
     30        1           0.000248377   -0.001913516   -0.002213907
     31        1           0.000915494   -0.000826885    0.000585002
     32        1          -0.001180968   -0.000375527   -0.000574038
     33        1           0.000261591    0.001207174   -0.000571430
     34        6           0.003210593   -0.012520260    0.000175020
     35        1          -0.002010649    0.003061468   -0.001274494
     36        1          -0.001977022    0.003097221    0.001272474
     37        1           0.001138924    0.002204877   -0.000011332
     38        6          -0.012438733    0.003491308   -0.000085558
     39        1           0.003688583    0.000200575   -0.001270120
     40        1           0.003640431    0.000186728    0.001271135
     41        1           0.001341541   -0.002090407   -0.000000359
     42        6           0.009239105    0.009023440    0.000062444
     43        1          -0.001667538   -0.003257926   -0.001271221
     44        1          -0.001669287   -0.003304801    0.001276230
     45        1          -0.002477995   -0.000115971    0.000011000
 -------------------------------------------------------------------
 Cartesian Forces:  Max     0.012520260 RMS     0.004069460
 Leave Link  716 at Wed Aug 16 00:42:25 2023, MaxMem=  1310720000 cpu:               1.6 elap:               0.1
 (Enter /mnt/opt/groups/app-gaussian/g16-avx2/l103.exe)

 GradGradGradGradGradGradGradGradGradGradGradGradGradGradGradGradGradGrad
 Berny optimization.
 Using GEDIIS/GDIIS optimizer.
 FormGI is forming the generalized inverse of G from B-inverse, IUseBI=4.
 GSVD:  received Info=                   1 from GESDD.
 Internal  Forces:  Max     0.005164768 RMS     0.001592037
 Search for a local minimum.
 Step number   2 out of a maximum of  270
 All quantities printed in internal units (Hartrees-Bohrs-Radians)
 RMS Force = .15920D-02 SwitMx=.10000D-02 MixMth= 1
 Mixed Optimization -- RFO/linear search
 Update second derivatives using D2CorX and points    1    2
 DE= -1.94D-02 DEPred=-1.96D-02 R= 9.94D-01
 TightC=F SS=  1.41D+00  RLast= 3.13D-01 DXNew= 5.0454D-01 9.3923D-01
 Trust test= 9.94D-01 RLast= 3.13D-01 DXMaxT set to 5.05D-01
 ITU=  1  0
 Use linear search instead of GDIIS.
     Eigenvalues ---    0.00237   0.00237   0.00237   0.00993   0.00993
     Eigenvalues ---    0.01002   0.01122   0.01123   0.01204   0.01227
     Eigenvalues ---    0.01227   0.01276   0.01311   0.01311   0.01318
     Eigenvalues ---    0.01458   0.01507   0.01508   0.01541   0.01542
     Eigenvalues ---    0.01543   0.01558   0.01685   0.01686   0.01703
     Eigenvalues ---    0.01755   0.01755   0.01767   0.01804   0.01804
     Eigenvalues ---    0.01839   0.01871   0.01872   0.02050   0.02050
     Eigenvalues ---    0.02051   0.07159   0.07159   0.07159   0.07199
     Eigenvalues ---    0.07214   0.07214   0.15418   0.15953   0.15953
     Eigenvalues ---    0.15982   0.15999   0.15999   0.15999   0.16000
     Eigenvalues ---    0.16000   0.16000   0.16000   0.16000   0.16000
     Eigenvalues ---    0.16000   0.16000   0.16000   0.16000   0.16082
     Eigenvalues ---    0.22264   0.22264   0.22308   0.23917   0.24150
     Eigenvalues ---    0.24150   0.24297   0.24997   0.24998   0.24999
     Eigenvalues ---    0.25000   0.25000   0.25000   0.25000   0.25000
     Eigenvalues ---    0.25000   0.25000   0.25343   0.28094   0.28519
     Eigenvalues ---    0.28519   0.29198   0.29199   0.29287   0.30330
     Eigenvalues ---    0.31067   0.31068   0.31586   0.31588   0.32262
     Eigenvalues ---    0.32882   0.32893   0.32896   0.34127   0.34149
     Eigenvalues ---    0.34154   0.34525   0.34527   0.34605   0.35847
     Eigenvalues ---    0.35848   0.35954   0.36771   0.37230   0.37230
     Eigenvalues ---    0.37230   0.37230   0.37230   0.37230   0.37230
     Eigenvalues ---    0.37230   0.37230   0.37230   0.37230   0.37230
     Eigenvalues ---    0.37230   0.37325   0.44726   0.44729   0.45449
     Eigenvalues ---    0.46119   0.46122   0.47723   0.47725   0.47999
     Eigenvalues ---    0.48610   0.49761   0.49763   0.54879
 RFO step:  Lambda=-2.85230161D-03 EMin= 2.36823889D-03
 Quartic linear search produced a step of  0.13448.
 Iteration  1 RMS(Cart)=  0.01173023 RMS(Int)=  0.00026402
 Iteration  2 RMS(Cart)=  0.00019511 RMS(Int)=  0.00014927
 Iteration  3 RMS(Cart)=  0.00000004 RMS(Int)=  0.00014927
 ITry= 1 IFail=0 DXMaxC= 6.71D-02 DCOld= 1.00D+10 DXMaxT= 5.05D-01 DXLimC= 3.00D+00 Rises=F
 Variable       Old X    -DE/DX   Delta X   Delta X   Delta X     New X
                                 (Linear)    (Quad)   (Total)
    R1        2.59664  -0.00192  -0.00280  -0.00267  -0.00547   2.59118
    R2        2.79910  -0.00040  -0.00274  -0.00017  -0.00293   2.79618
    R3        2.77864  -0.00263  -0.00388  -0.00560  -0.00947   2.76917
    R4        2.79907  -0.00038  -0.00276  -0.00005  -0.00282   2.79625
    R5        2.59662  -0.00185  -0.00279  -0.00251  -0.00531   2.59131
    R6        2.76780  -0.00340  -0.00285  -0.00974  -0.01260   2.75520
    R7        2.79897  -0.00033  -0.00277   0.00014  -0.00264   2.79634
    R8        2.76785  -0.00345  -0.00284  -0.00993  -0.01278   2.75507
    R9        2.59674  -0.00201  -0.00278  -0.00291  -0.00569   2.59105
   R10        2.76791  -0.00350  -0.00282  -0.01009  -0.01292   2.75499
   R11        2.77871  -0.00269  -0.00386  -0.00583  -0.00968   2.76903
   R12        2.77861  -0.00260  -0.00387  -0.00550  -0.00936   2.76925
   R13        2.78543  -0.00348  -0.00815  -0.00651  -0.01477   2.77067
   R14        2.58439   0.00420  -0.00009   0.00928   0.00915   2.59355
   R15        2.57198   0.00503  -0.00404   0.01465   0.01063   2.58261
   R16        2.72657  -0.00099  -0.00396  -0.00041  -0.00440   2.72217
   R17        2.83794  -0.00416  -0.00971  -0.00940  -0.01911   2.81883
   R18        2.58444   0.00371  -0.00550   0.01241   0.00700   2.59144
   R19        2.04213   0.00114   0.00271   0.00162   0.00432   2.04646
   R20        2.78152  -0.00516  -0.00836  -0.01219  -0.02047   2.76105
   R21        2.04533   0.00101   0.00314   0.00093   0.00406   2.04939
   R22        2.57201   0.00501  -0.00403   0.01459   0.01058   2.58258
   R23        2.83791  -0.00416  -0.00972  -0.00940  -0.01912   2.81879
   R24        2.78544  -0.00347  -0.00816  -0.00649  -0.01476   2.77068
   R25        2.72657  -0.00099  -0.00397  -0.00042  -0.00441   2.72216
   R26        2.58435   0.00423  -0.00009   0.00936   0.00923   2.59358
   R27        2.78151  -0.00516  -0.00835  -0.01219  -0.02046   2.76106
   R28        2.03784   0.00087  -0.00442   0.00591   0.00149   2.03933
   R29        2.58446   0.00369  -0.00550   0.01236   0.00695   2.59141
   R30        2.04533   0.00101   0.00314   0.00093   0.00407   2.04939
   R31        2.04213   0.00115   0.00271   0.00163   0.00434   2.04646
   R32        2.57201   0.00499  -0.00403   0.01453   0.01052   2.58252
   R33        2.83789  -0.00414  -0.00972  -0.00932  -0.01904   2.81885
   R34        2.78537  -0.00343  -0.00816  -0.00631  -0.01458   2.77079
   R35        2.72657  -0.00099  -0.00396  -0.00042  -0.00441   2.72216
   R36        2.58436   0.00423  -0.00009   0.00937   0.00924   2.59359
   R37        2.78150  -0.00516  -0.00835  -0.01217  -0.02044   2.76106
   R38        2.03788   0.00083  -0.00441   0.00578   0.00137   2.03925
   R39        2.58448   0.00367  -0.00550   0.01230   0.00689   2.59137
   R40        2.04532   0.00101   0.00314   0.00093   0.00407   2.04939
   R41        2.04213   0.00115   0.00271   0.00163   0.00434   2.04647
   R42        2.03783   0.00088  -0.00444   0.00595   0.00151   2.03934
   R43        2.05943   0.00301   0.00503   0.00568   0.01072   2.07014
   R44        2.05941   0.00302   0.00503   0.00571   0.01074   2.07014
   R45        2.05837   0.00183   0.00489   0.00221   0.00710   2.06547
   R46        2.05943   0.00302   0.00503   0.00573   0.01076   2.07019
   R47        2.05942   0.00300   0.00503   0.00567   0.01070   2.07011
   R48        2.05837   0.00183   0.00489   0.00221   0.00710   2.06547
   R49        2.05941   0.00302   0.00503   0.00570   0.01073   2.07014
   R50        2.05943   0.00303   0.00503   0.00575   0.01078   2.07021
   R51        2.05837   0.00183   0.00489   0.00221   0.00710   2.06547
    A1        2.10197   0.00067   0.00103   0.00179   0.00281   2.10478
    A2        2.29722  -0.00163  -0.00028  -0.00649  -0.00677   2.29046
    A3        1.88400   0.00097  -0.00075   0.00470   0.00395   1.88795
    A4        2.08690  -0.00071  -0.00102  -0.00200  -0.00301   2.08389
    A5        1.84314   0.00126  -0.00008   0.00385   0.00374   1.84688
    A6        2.35315  -0.00055   0.00110  -0.00185  -0.00073   2.35242
    A7        2.08685  -0.00067  -0.00103  -0.00182  -0.00284   2.08401
    A8        2.35327  -0.00064   0.00113  -0.00230  -0.00115   2.35213
    A9        1.84306   0.00132  -0.00010   0.00412   0.00399   1.84705
   A10        2.08682  -0.00065  -0.00103  -0.00178  -0.00280   2.08402
   A11        1.84306   0.00133  -0.00011   0.00418   0.00404   1.84709
   A12        2.35331  -0.00068   0.00114  -0.00240  -0.00124   2.35207
   A13        2.10189   0.00071   0.00102   0.00200   0.00301   2.10490
   A14        1.88390   0.00104  -0.00078   0.00502   0.00424   1.88814
   A15        2.29739  -0.00175  -0.00024  -0.00702  -0.00725   2.29014
   A16        2.10195   0.00066   0.00103   0.00180   0.00283   2.10478
   A17        2.29719  -0.00161  -0.00027  -0.00645  -0.00671   2.29049
   A18        1.88404   0.00095  -0.00076   0.00464   0.00388   1.88792
   A19        1.87353  -0.00085  -0.00044  -0.00446  -0.00490   1.86863
   A20        2.53995   0.00053   0.00337   0.00046   0.00386   2.54381
   A21        1.86968   0.00032  -0.00293   0.00400   0.00105   1.87073
   A22        1.92597   0.00184   0.00196   0.00825   0.01023   1.93619
   A23        1.88811   0.00058   0.00150   0.00052   0.00201   1.89011
   A24        2.46909  -0.00242  -0.00346  -0.00876  -0.01222   2.45687
   A25        1.89823  -0.00329  -0.00066  -0.01267  -0.01331   1.88492
   A26        2.18746   0.00201   0.00419   0.00509   0.00927   2.19673
   A27        2.19749   0.00129  -0.00353   0.00758   0.00404   2.20154
   A28        1.86201  -0.00086   0.00026  -0.00468  -0.00426   1.85775
   A29        2.21299  -0.00004  -0.00030  -0.00085  -0.00123   2.21176
   A30        2.20815   0.00091   0.00004   0.00551   0.00546   2.21361
   A31        1.92104   0.00060  -0.00098   0.00478   0.00353   1.92457
   A32        2.21387  -0.00186  -0.00180  -0.00971  -0.01217   2.20170
   A33        2.14649   0.00132   0.00304   0.00803   0.01042   2.15691
   A34        1.89820  -0.00328  -0.00066  -0.01262  -0.01326   1.88494
   A35        2.18733   0.00205   0.00417   0.00529   0.00945   2.19678
   A36        2.19765   0.00124  -0.00352   0.00734   0.00382   2.20147
   A37        1.92594   0.00186   0.00195   0.00831   0.01028   1.93622
   A38        2.46917  -0.00246  -0.00345  -0.00892  -0.01237   2.45680
   A39        1.88806   0.00060   0.00150   0.00061   0.00210   1.89016
   A40        1.87354  -0.00085  -0.00043  -0.00445  -0.00489   1.86865
   A41        2.53990   0.00056   0.00336   0.00058   0.00396   2.54386
   A42        1.86974   0.00029  -0.00293   0.00387   0.00092   1.87066
   A43        1.88391  -0.00062   0.00215  -0.00453  -0.00225   1.88166
   A44        2.25724  -0.00042   0.00016  -0.00387  -0.00378   2.25346
   A45        2.14203   0.00104  -0.00231   0.00840   0.00602   2.14805
   A46        1.92105   0.00060  -0.00098   0.00476   0.00351   1.92456
   A47        2.14647   0.00132   0.00305   0.00806   0.01045   2.15692
   A48        2.21387  -0.00186  -0.00180  -0.00971  -0.01218   2.20170
   A49        1.86202  -0.00086   0.00025  -0.00470  -0.00427   1.85774
   A50        2.21298  -0.00004  -0.00029  -0.00084  -0.00121   2.21177
   A51        2.20815   0.00091   0.00003   0.00552   0.00546   2.21361
   A52        1.89825  -0.00329  -0.00066  -0.01272  -0.01335   1.88490
   A53        2.18736   0.00199   0.00421   0.00502   0.00922   2.19658
   A54        2.19757   0.00131  -0.00356   0.00770   0.00414   2.20170
   A55        1.92595   0.00185   0.00196   0.00827   0.01025   1.93620
   A56        2.46916  -0.00246  -0.00345  -0.00896  -0.01241   2.45675
   A57        1.88806   0.00061   0.00149   0.00070   0.00217   1.89023
   A58        1.87353  -0.00085  -0.00045  -0.00442  -0.00487   1.86866
   A59        2.53988   0.00059   0.00335   0.00071   0.00409   2.54397
   A60        1.86976   0.00026  -0.00291   0.00371   0.00078   1.87054
   A61        1.88390  -0.00061   0.00213  -0.00444  -0.00217   1.88172
   A62        2.25733  -0.00043   0.00015  -0.00389  -0.00381   2.25352
   A63        2.14195   0.00104  -0.00229   0.00833   0.00598   2.14793
   A64        1.92103   0.00061  -0.00097   0.00479   0.00355   1.92457
   A65        2.14645   0.00132   0.00304   0.00808   0.01046   2.15691
   A66        2.21389  -0.00187  -0.00180  -0.00973  -0.01220   2.20169
   A67        1.86202  -0.00087   0.00026  -0.00474  -0.00431   1.85771
   A68        2.21296  -0.00004  -0.00029  -0.00080  -0.00117   2.21179
   A69        2.20817   0.00091   0.00003   0.00552   0.00546   2.21363
   A70        1.88393  -0.00063   0.00216  -0.00460  -0.00231   1.88162
   A71        2.25731  -0.00043   0.00015  -0.00395  -0.00386   2.25345
   A72        2.14194   0.00107  -0.00231   0.00855   0.00617   2.14811
   A73        1.91347   0.00218   0.00038   0.01362   0.01391   1.92738
   A74        1.91351   0.00221   0.00039   0.01380   0.01409   1.92760
   A75        1.91945   0.00180   0.00119   0.01402   0.01505   1.93450
   A76        1.90263  -0.00299  -0.00108  -0.02489  -0.02600   1.87663
   A77        1.90741  -0.00162  -0.00043  -0.00843  -0.00902   1.89839
   A78        1.90723  -0.00165  -0.00046  -0.00861  -0.00922   1.89800
   A79        1.91349   0.00222   0.00038   0.01392   0.01421   1.92770
   A80        1.91363   0.00216   0.00040   0.01337   0.01368   1.92730
   A81        1.91938   0.00181   0.00118   0.01412   0.01513   1.93451
   A82        1.90265  -0.00300  -0.00107  -0.02497  -0.02607   1.87658
   A83        1.90727  -0.00163  -0.00045  -0.00836  -0.00898   1.89829
   A84        1.90728  -0.00163  -0.00045  -0.00857  -0.00917   1.89811
   A85        1.91355   0.00217   0.00039   0.01343   0.01372   1.92727
   A86        1.91344   0.00223   0.00038   0.01399   0.01426   1.92770
   A87        1.91943   0.00180   0.00118   0.01408   0.01510   1.93453
   A88        1.90270  -0.00301  -0.00107  -0.02505  -0.02615   1.87655
   A89        1.90729  -0.00163  -0.00045  -0.00856  -0.00916   1.89812
   A90        1.90730  -0.00163  -0.00045  -0.00837  -0.00898   1.89833
    D1       -0.00051   0.00002   0.00003   0.00124   0.00128   0.00076
    D2       -3.14087   0.00003   0.00009   0.00195   0.00206  -3.13882
    D3        3.13975  -0.00001  -0.00016   0.00003  -0.00013   3.13962
    D4       -0.00061   0.00001  -0.00010   0.00074   0.00065   0.00004
    D5       -0.00018  -0.00002  -0.00004  -0.00112  -0.00115  -0.00133
    D6       -3.14153  -0.00000   0.00004  -0.00040  -0.00035   3.14131
    D7       -3.14073   0.00001   0.00012  -0.00016  -0.00003  -3.14075
    D8        0.00111   0.00002   0.00019   0.00056   0.00078   0.00188
    D9        3.14096   0.00001  -0.00003   0.00097   0.00095  -3.14128
   D10        0.00114   0.00000   0.00008  -0.00035  -0.00026   0.00089
   D11       -0.00184  -0.00001  -0.00021  -0.00013  -0.00033  -0.00216
   D12        3.14153  -0.00002  -0.00010  -0.00145  -0.00154   3.14000
   D13       -0.00041   0.00003   0.00002   0.00176   0.00178   0.00137
   D14        3.13997   0.00000  -0.00014   0.00093   0.00077   3.14074
   D15       -3.14103   0.00001   0.00004   0.00024   0.00026  -3.14077
   D16       -0.00065  -0.00002  -0.00013  -0.00060  -0.00075  -0.00140
   D17       -0.00030  -0.00002  -0.00002  -0.00164  -0.00165  -0.00195
   D18       -3.14134  -0.00000   0.00013  -0.00096  -0.00082   3.14103
   D19        3.13998   0.00000  -0.00005   0.00044   0.00040   3.14039
   D20       -0.00106   0.00002   0.00010   0.00112   0.00124   0.00018
   D21       -0.00028   0.00001   0.00006   0.00077   0.00086   0.00059
   D22        3.13324  -0.00003  -0.00033   0.00104   0.00068   3.13392
   D23       -3.14068  -0.00001   0.00008  -0.00111  -0.00100   3.14151
   D24       -0.00717  -0.00005  -0.00031  -0.00083  -0.00117  -0.00834
   D25        0.00076  -0.00000  -0.00000   0.00015   0.00015   0.00090
   D26       -3.14127  -0.00002  -0.00012  -0.00039  -0.00052   3.14140
   D27        3.14144  -0.00001  -0.00005  -0.00037  -0.00043   3.14101
   D28       -0.00058  -0.00003  -0.00017  -0.00091  -0.00110  -0.00168
   D29        3.14027   0.00000   0.00004   0.00004   0.00009   3.14035
   D30       -0.00916  -0.00004  -0.00035   0.00009  -0.00030  -0.00946
   D31       -0.00022   0.00001   0.00009   0.00068   0.00080   0.00058
   D32        3.13355  -0.00003  -0.00030   0.00073   0.00041   3.13395
   D33        0.00065  -0.00001   0.00001  -0.00039  -0.00038   0.00027
   D34       -3.13940   0.00002   0.00022   0.00067   0.00088  -3.13852
   D35       -3.14128  -0.00003  -0.00009  -0.00136  -0.00146   3.14044
   D36        0.00186   0.00000   0.00011  -0.00030  -0.00020   0.00166
   D37       -0.00005  -0.00001  -0.00012  -0.00074  -0.00089  -0.00094
   D38       -3.13247   0.00002   0.00026  -0.00102  -0.00073  -3.13321
   D39       -3.14135   0.00000  -0.00002   0.00014   0.00009  -3.14126
   D40        0.00942   0.00004   0.00036  -0.00014   0.00025   0.00967
   D41        0.00142   0.00001   0.00015   0.00018   0.00031   0.00174
   D42        3.14115   0.00002   0.00007   0.00173   0.00179  -3.14025
   D43       -3.14157  -0.00002  -0.00003  -0.00078  -0.00083   3.14078
   D44       -0.00185  -0.00000  -0.00011   0.00077   0.00064  -0.00120
   D45       -3.14085   0.00001   0.00004   0.00019   0.00022  -3.14063
   D46       -0.00276   0.00003  -0.00002   0.00285   0.00282   0.00005
   D47        0.00124   0.00002   0.00018   0.00081   0.00098   0.00221
   D48        3.13933   0.00005   0.00012   0.00347   0.00357  -3.14028
   D49       -0.00112   0.00001  -0.00001   0.00068   0.00072  -0.00039
   D50       -3.13727  -0.00004  -0.00019  -0.00072  -0.00093  -3.13820
   D51        3.13504  -0.00001  -0.00021   0.00085   0.00066   3.13570
   D52       -0.00111  -0.00005  -0.00039  -0.00056  -0.00100  -0.00211
   D53        3.13078   0.00005   0.00010   0.00287   0.00297   3.13375
   D54       -0.00658   0.00013   0.00049   0.00281   0.00340  -0.00319
   D55       -0.00165   0.00009   0.00047   0.00261   0.00314   0.00149
   D56       -3.13901   0.00017   0.00086   0.00255   0.00357  -3.13544
   D57        0.00182   0.00001   0.00013  -0.00034  -0.00024   0.00158
   D58       -3.14156   0.00001   0.00003   0.00099   0.00098  -3.14058
   D59        3.13512   0.00009   0.00046   0.00190   0.00238   3.13750
   D60       -0.00826   0.00010   0.00035   0.00323   0.00360  -0.00466
   D61        0.00359  -0.00002   0.00012  -0.00190  -0.00173   0.00187
   D62        3.13607   0.00000  -0.00023  -0.00387  -0.00393   3.13214
   D63       -3.12981  -0.00011  -0.00020  -0.00413  -0.00433  -3.13414
   D64        0.00267  -0.00009  -0.00055  -0.00611  -0.00653  -0.00387
   D65       -1.04434   0.00052   0.00037   0.01101   0.01144  -1.03290
   D66        1.04387  -0.00047  -0.00046  -0.00286  -0.00336   1.04051
   D67        3.14141   0.00001  -0.00004   0.00378   0.00375  -3.13803
   D68        2.09934   0.00051   0.00050   0.00949   0.01003   2.10937
   D69       -2.09564  -0.00047  -0.00034  -0.00438  -0.00477  -2.10041
   D70        0.00190   0.00000   0.00009   0.00226   0.00233   0.00423
   D71       -0.00464   0.00007   0.00017   0.00350   0.00368  -0.00096
   D72       -3.08307  -0.00108  -0.00383  -0.05158  -0.05493  -3.13800
   D73       -3.13716   0.00005   0.00052   0.00551   0.00593  -3.13122
   D74        0.06760  -0.00110  -0.00348  -0.04957  -0.05267   0.01493
   D75        0.00407  -0.00011  -0.00041  -0.00397  -0.00442  -0.00035
   D76       -3.14141  -0.00019  -0.00077  -0.00395  -0.00485   3.13693
   D77        3.08540   0.00085   0.00311   0.04782   0.05142   3.13682
   D78       -0.06008   0.00077   0.00275   0.04784   0.05099  -0.00908
   D79       -0.00139  -0.00002  -0.00013  -0.00038  -0.00048  -0.00187
   D80       -3.13562  -0.00009  -0.00045  -0.00179  -0.00226  -3.13789
   D81       -3.13946  -0.00005  -0.00008  -0.00306  -0.00310   3.14063
   D82        0.00950  -0.00012  -0.00040  -0.00446  -0.00488   0.00462
   D83       -1.03937   0.00048   0.00047   0.00649   0.00699  -1.03238
   D84        1.04872  -0.00049  -0.00038  -0.00721  -0.00765   1.04107
   D85       -3.13702  -0.00001   0.00003  -0.00042  -0.00040  -3.13742
   D86        2.09812   0.00051   0.00040   0.00956   0.01002   2.10815
   D87       -2.09697  -0.00047  -0.00045  -0.00414  -0.00462  -2.10159
   D88        0.00048   0.00001  -0.00004   0.00265   0.00263   0.00311
   D89        0.00102   0.00000   0.00002  -0.00019  -0.00021   0.00081
   D90       -3.13594   0.00002   0.00023  -0.00022  -0.00001  -3.13594
   D91        3.13778   0.00004   0.00020   0.00067   0.00090   3.13868
   D92        0.00083   0.00006   0.00042   0.00064   0.00111   0.00194
   D93        3.13095   0.00009   0.00015   0.00321   0.00336   3.13430
   D94       -0.00216   0.00009   0.00057   0.00584   0.00629   0.00413
   D95       -0.00338   0.00001  -0.00018   0.00180   0.00158  -0.00180
   D96       -3.13649   0.00001   0.00025   0.00443   0.00451  -3.13198
   D97       -3.13189  -0.00005  -0.00008  -0.00268  -0.00277  -3.13465
   D98        0.00582  -0.00013  -0.00050  -0.00280  -0.00341   0.00241
   D99        0.00189  -0.00009  -0.00046  -0.00265  -0.00317  -0.00128
   D100       3.13959  -0.00018  -0.00089  -0.00277  -0.00381   3.13578
   D101      -0.00418   0.00010   0.00037   0.00395   0.00436   0.00018
   D102      -3.08542  -0.00086  -0.00314  -0.04804  -0.05167  -3.13709
   D103       3.14099   0.00019   0.00076   0.00409   0.00498  -3.13722
   D104       0.05975  -0.00077  -0.00275  -0.04789  -0.05105   0.00870
   D105       0.00457  -0.00006  -0.00011  -0.00343  -0.00354   0.00103
   D106       3.13771  -0.00006  -0.00053  -0.00609  -0.00652   3.13119
   D107       3.08290   0.00109   0.00388   0.05187   0.05526   3.13816
   D108      -0.06715   0.00109   0.00345   0.04921   0.05228  -0.01487
   D109      -0.00162  -0.00001  -0.00012   0.00032   0.00023  -0.00138
   D110      -3.13577  -0.00009  -0.00043  -0.00160  -0.00205  -3.13782
   D111      -3.14133  -0.00002  -0.00004  -0.00124  -0.00125   3.14060
   D112       0.00770  -0.00010  -0.00035  -0.00316  -0.00353   0.00417
   D113      -1.04449   0.00047   0.00044   0.00297   0.00345  -1.04104
   D114       1.04369  -0.00052  -0.00040  -0.01092  -0.01138   1.03231
   D115       3.14116  -0.00001   0.00002  -0.00368  -0.00367   3.13750
   D116       2.09492   0.00048   0.00035   0.00477   0.00517   2.10009
   D117      -2.10009  -0.00051  -0.00048  -0.00913  -0.00966  -2.10975
   D118      -0.00261   0.00000  -0.00007  -0.00189  -0.00195  -0.00456
   D119       0.00120  -0.00000   0.00004  -0.00069  -0.00070   0.00050
   D120      -3.13561   0.00002   0.00025  -0.00085  -0.00062  -3.13623
   D121       3.13791   0.00003   0.00021   0.00051   0.00074   3.13865
   D122       0.00111   0.00005   0.00042   0.00035   0.00082   0.00192
   D123       3.13068   0.00010   0.00014   0.00393   0.00407   3.13476
   D124      -0.00219   0.00009   0.00055   0.00615   0.00658   0.00439
   D125      -0.00356   0.00001  -0.00017   0.00202   0.00181  -0.00176
   D126      -3.13644   0.00000   0.00024   0.00424   0.00431  -3.13213
   D127      -3.13189  -0.00004  -0.00010  -0.00265  -0.00275  -3.13464
   D128       0.00598  -0.00014  -0.00052  -0.00314  -0.00375   0.00223
   D129       0.00163  -0.00009  -0.00048  -0.00240  -0.00294  -0.00131
   D130       3.13951  -0.00018  -0.00090  -0.00289  -0.00395   3.13556
   D131      -0.00403   0.00010   0.00040   0.00383   0.00426   0.00023
   D132      -3.08501  -0.00086  -0.00314  -0.04828  -0.05192  -3.13693
   D133       3.14098   0.00019   0.00078   0.00431   0.00522  -3.13699
   D134       0.06000  -0.00077  -0.00275  -0.04781  -0.05097   0.00903
   D135       0.00460  -0.00006  -0.00013  -0.00350  -0.00363   0.00097
   D136       3.13751  -0.00006  -0.00053  -0.00575  -0.00618   3.13132
   D137       3.08266   0.00109   0.00388   0.05194   0.05534   3.13799
   D138      -0.06763   0.00110   0.00348   0.04969   0.05279  -0.01484
         Item               Value     Threshold  Converged?
 Maximum Force            0.005165     0.000450     NO 
 RMS     Force            0.001592     0.000300     NO 
 Maximum Displacement     0.067093     0.001800     NO 
 RMS     Displacement     0.011773     0.001200     NO 
 Predicted change in Energy=-1.824613D-03
 Lowest energy point so far.  Saving SCF results.
 GradGradGradGradGradGradGradGradGradGradGradGradGradGradGradGradGradGrad

 Leave Link  103 at Wed Aug 16 00:42:26 2023, MaxMem=  1310720000 cpu:              21.5 elap:               0.5
 (Enter /mnt/opt/groups/app-gaussian/g16-avx2/l202.exe)
                          Input orientation:                          
 ---------------------------------------------------------------------
 Center     Atomic      Atomic             Coordinates (Angstroms)
 Number     Number       Type             X           Y           Z
 ---------------------------------------------------------------------
      1          6           0        0.451667   -1.347784    0.002182
      2          6           0       -0.394143    1.374778   -0.008839
      3          6           0        1.387726   -0.345831   -0.005179
      4          6           0       -0.993169   -1.028599    0.002934
      5          6           0       -1.392864    0.282963   -0.002224
      6          6           0        0.941690    1.065089   -0.011423
      7          6           0       -1.684054   -2.312348    0.011058
      8          6           0       -0.653707   -3.355442    0.013606
      9          6           0        0.597568   -2.805876    0.007194
     10          6           0       -1.308957   -4.638293    0.017000
     11          6           0       -2.656816   -4.385674    0.014076
     12          6           0        2.131541    1.920473   -0.018346
     13          6           0        3.233117    1.111618   -0.019462
     14          6           0        2.844981   -0.302230   -0.010890
     15          6           0        4.002097   -1.040267   -0.005190
     16          6           0        5.126952   -0.107832   -0.011847
     17          6           0        4.671717    1.185681   -0.021280
     18          6           0       -2.728685    0.885206    0.000516
     19          6           0       -2.579426    2.243626   -0.006272
     20          6           0       -1.160962    2.614822   -0.011881
     21          6           0       -1.100871    3.985977   -0.011456
     22          6           0       -2.470991    4.493460   -0.007435
     23          1           0        4.125808   -2.112253    0.006556
     24          1           0       -0.234624    4.629498   -0.009627
     25          6           0       -3.363286    3.452185   -0.005112
     26          6           0       -2.901836   -2.945287    0.010090
     27          1           0       -3.892057   -2.516306    0.003121
     28          1           0        6.165369   -0.420575   -0.013386
     29          1           0       -2.719710    5.549040   -0.010499
     30          1           0       -3.446907   -5.128545    0.018562
     31          1           0       -0.830555   -5.609815    0.011233
     32          1           0       -4.443830    3.523214    0.006889
     33          1           0        5.273807    2.085817   -0.018735
     34          6           0        2.135536    3.412096   -0.024386
     35          1           0        1.607602    3.792348   -0.905722
     36          1           0        1.620468    3.799692    0.861354
     37          1           0        3.158051    3.798144   -0.033186
     38          6           0        1.887432   -3.555078    0.006248
     39          1           0        2.479972   -3.295857   -0.877957
     40          1           0        2.481373   -3.294828    0.889157
     41          1           0        1.710602   -4.633678    0.007138
     42          6           0       -4.022087    0.142151    0.008724
     43          1           0       -4.098626   -0.501806   -0.874177
     44          1           0       -4.088251   -0.501263    0.892903
     45          1           0       -4.868088    0.834182    0.013341
 ---------------------------------------------------------------------
                    Distance matrix (angstroms):
                    1          2          3          4          5
     1  C    0.000000
     2  C    2.850940   0.000000
     3  C    1.371193   2.477007   0.000000
     4  C    1.479672   2.476931   2.476872   0.000000
     5  C    2.462042   1.479712   2.850801   1.371123   0.000000
     6  C    2.462166   1.371263   1.479757   2.850862   2.462102
     7  C    2.343452   3.906298   3.647367   1.457875   2.611629
     8  C    2.291872   4.737389   3.636697   2.351499   3.712761
     9  C    1.465383   4.296698   2.583859   2.385199   3.674620
    10  C    3.731952   6.082316   5.069302   3.623508   4.922008
    11  C    4.346446   6.188943   5.716557   3.746705   4.836736
    12  C    3.674765   2.583980   2.385281   4.296660   3.886274
    13  C    3.712895   3.636809   2.351559   4.737354   4.699646
    14  C    2.611763   3.647503   1.457919   3.906302   4.278067
    15  C    3.563730   5.015913   2.705029   4.995286   5.554867
    16  C    4.836938   5.716698   3.746799   6.189015   6.531525
    17  C    4.922176   5.069403   3.623588   6.082315   6.131428
    18  C    3.885986   2.385342   4.296547   2.583539   1.465306
    19  C    4.699556   2.351673   4.737466   3.636448   2.291756
    20  C    4.278203   1.457989   3.906574   3.647313   2.343382
    21  C    5.555138   2.705149   4.995769   5.015753   3.714520
    22  C    6.531627   3.746929   6.189381   5.716397   4.346340
    23  H    3.752832   5.708728   3.258448   5.232422   6.016052
    24  H    6.016563   3.258627   5.233157   5.708731   4.498215
    25  C    6.131364   3.623734   6.082519   5.069018   3.731828
    26  C    3.714575   4.995182   5.015750   2.704950   3.563529
    27  H    4.498154   5.232216   5.708515   3.258348   3.752586
    28  H    5.788467   6.800773   4.778235   7.184332   7.590914
    29  H    7.591045   4.778361   7.184745   6.800475   5.430668
    30  H    5.430774   7.184241   6.800632   4.778141   5.788259
    31  H    4.450740   6.998242   5.712317   4.584108   5.919561
    32  H    6.905979   4.584321   6.998336   5.711925   4.450585
    33  H    5.919720   5.712384   4.584182   6.998217   6.906161
    34  C    5.049017   3.248105   3.831658   5.432248   4.716098
    35  H    5.346160   3.264357   4.240737   5.552585   4.704773
    36  H    5.347970   3.270490   4.241510   5.557012   4.710979
    37  H    5.814322   4.300160   4.506369   6.366426   5.750503
    38  C    2.633170   5.432245   3.247939   3.831575   5.048858
    39  H    2.946804   5.552542   3.264567   4.240180   5.345439
    40  H    2.949138   5.556996   3.269937   4.241889   5.348351
    41  H    3.518813   6.366455   4.300004   4.506328   5.814202
    42  C    4.715339   3.831665   5.431794   3.247312   2.633014
    43  H    4.710504   4.241883   5.556936   3.269663   2.949120
    44  H    4.703280   4.240177   5.551309   3.263382   2.946417
    45  H    5.749860   4.506542   6.366158   4.299425   3.518702
                    6          7          8          9         10
     6  C    0.000000
     7  C    4.278097   0.000000
     8  C    4.699682   1.466174   0.000000
     9  C    3.886275   2.334392   1.366658   0.000000
    10  C    6.131458   2.356003   1.440510   2.644369   0.000000
    11  C    6.531517   2.290187   2.252515   3.617572   1.371331
    12  C    1.465426   5.698807   5.966063   4.969114   7.406462
    13  C    2.291914   5.991915   5.921412   4.721609   7.327567
    14  C    2.343518   4.955120   4.643654   3.364437   6.004784
    15  C    3.714654   5.826729   5.199702   3.835146   6.415106
    16  C    4.346512   7.158926   6.630508   5.272108   7.870631
    17  C    3.731989   7.254866   6.998797   5.703686   8.347970
    18  C    3.674800   3.363884   4.721102   4.968711   5.703064
    19  C    3.713116   4.643156   5.921010   5.965815   6.998246
    20  C    2.612053   4.954913   5.991829   5.698839   7.254682
    21  C    3.564217   6.325307   7.355067   7.001022   8.626826
    22  C    4.837369   6.851178   8.056564   7.918117   9.205424
    23  H    4.498270   5.813309   4.938556   3.595774   5.993134
    24  H    3.753496   7.091580   7.995964   7.481819   9.329890
    25  C    4.922508   6.004159   7.327070   7.406203   8.347250
    26  C    5.554842   1.372445   2.285241   3.502182   2.324561
    27  H    6.015955   2.217418   3.345321   4.498956   3.342967
    28  H    5.430840   8.074209   7.423879   6.057268   8.582285
    29  H    5.788926   7.929342   9.141047   8.989398  10.284587
    30  H    7.590901   3.322450   3.308457   4.663979   2.193440
    31  H    6.906208   3.406134   2.261300   3.146685   1.082939
    32  H    5.920012   6.455244   7.853725   8.091544   8.742868
    33  H    4.450750   8.231438   8.046352   6.767315   9.409980
    34  C    2.633226   6.881845   7.319897   6.405429   8.756427
    35  H    2.946380   6.995913   7.553118   6.737221   8.968469
    36  H    2.949667   6.999993   7.555561   6.738653   8.971848
    37  H    3.518852   7.796541   8.105892   7.083134   9.546211
    38  C    4.716003   3.781522   2.548979   1.491661   3.374962
    39  H    4.704789   4.369982   3.258585   2.137058   4.118138
    40  H    4.710684   4.368880   3.255609   2.136739   4.114870
    41  H    5.750436   4.112454   2.687729   2.140025   3.019579
    42  C    5.048891   3.389833   4.855838   5.480153   5.496707
    43  H    5.348298   3.145133   4.560577   5.304695   5.068232
    44  H    5.345238   3.136534   4.551439   5.296473   5.060306
    45  H    5.814417   4.476464   5.942554   6.566845   6.528048
                   11         12         13         14         15
    11  C    0.000000
    12  C    7.918137   0.000000
    13  C    8.056839   1.366645   0.000000
    14  C    6.851636   2.334407   1.466181   0.000000
    15  C    7.452063   3.502161   2.285201   1.372461   0.000000
    16  C    8.881872   3.617534   2.252494   2.290237   1.461088
    17  C    9.205903   2.644319   1.440506   2.356046   2.324542
    18  C    5.271388   4.969298   5.966133   5.698762   7.000779
    19  C    6.629784   4.722052   5.921763   5.992128   7.355298
    20  C    7.158576   3.364928   4.644095   4.955479   6.325892
    21  C    8.515055   3.835992   5.200524   5.827389   7.162642
    22  C    8.881104   5.272920   6.631278   7.159484   8.516044
    23  H    7.153495   4.498956   3.345283   2.217433   1.079165
    24  H    9.334929   3.596892   4.939717   5.814285   7.077857
    25  C    7.869657   5.704335   6.999357   7.255222   8.627340
    26  C    1.461085   7.000808   7.355067   6.325512   7.161957
    27  H    2.240643   7.481257   7.995652   7.091546   8.030967
    28  H    9.672317   4.663936   3.308437   3.322498   2.250296
    29  H    9.934944   6.058151   7.424752   8.074846   9.412847
    30  H    1.084491   8.989388   9.141324   7.929820   8.497191
    31  H    2.198580   8.091979   7.854428   6.456045   6.650982
    32  H    8.108267   6.767933   8.046864   8.231714   9.599958
    33  H   10.236018   3.146614   2.261301   3.406174   3.374882
    34  C    9.152778   1.491641   2.548903   3.781496   4.827831
    35  H    9.268837   2.136789   3.257924   4.370057   5.467973
    36  H    9.274334   2.136945   3.256105   4.368753   5.463356
    37  H   10.039412   2.139999   2.687610   4.112369   4.911560
    38  C    4.619539   5.481045   4.856911   3.390902   3.285760
    39  H    5.326351   5.298153   4.553029   3.137968   2.857669
    40  H    5.325101   5.305215   4.561521   3.146099   2.862779
    41  H    4.374460   6.567704   5.943668   4.477565   4.261890
    42  C    4.729186   6.405489   7.319744   6.881459   8.110847
    43  H    4.237009   6.739054   7.555669   6.999912   8.164973
    44  H    4.232020   6.736541   7.552233   6.994724   8.157869
    45  H    5.668917   7.083490   8.106021   7.796374   9.066095
                   16         17         18         19         20
    16  C    0.000000
    17  C    1.371315   0.000000
    18  C    7.918163   7.406531   0.000000
    19  C    8.057149   7.327929   1.366612   0.000000
    20  C    6.852059   6.005221   2.334412   1.466239   0.000000
    21  C    7.452855   6.415958   3.502099   2.285156   1.372470
    22  C    8.882604   7.871459   3.617453   2.252445   2.290300
    23  H    2.240610   3.342928   7.481235   7.995875   7.091934
    24  H    7.154635   5.994346   4.498907   3.345219   2.217437
    25  C    9.206406   8.348567   2.644263   1.440504   2.356152
    26  C    8.515461   8.626969   3.834416   5.198945   5.826314
    27  H    9.335069   9.329713   3.594959   4.937616   5.812709
    28  H    1.084491   2.193427   8.989408   9.141633   7.930244
    29  H    9.673175   8.583251   4.663855   3.308392   3.322548
    30  H    9.935771  10.285091   6.056515   7.423075   8.073797
    31  H    8.109516   8.743845   6.766706   8.045831   8.231304
    32  H   10.236441   9.410529   3.146562   2.261310   3.406281
    33  H    2.198570   1.082942   8.092077   7.854828   6.456481
    34  C    4.619375   3.374781   5.481463   4.857625   3.391564
    35  H    5.328813   4.118950   5.298691   4.553982   3.138545
    36  H    5.322280   4.113662   5.305695   4.562151   3.146873
    37  H    4.374206   3.019319   6.568105   5.944400   4.478234
    38  C    4.730574   5.497982   6.405052   7.319696   6.881911
    39  H    4.233220   5.061801   6.736698   7.552696   6.995900
    40  H    4.238849   5.069661   6.738477   7.555657   7.000175
    41  H    5.670546   6.529468   7.082754   8.105667   7.796602
    42  C    9.152477   8.756259   1.491672   2.549057   3.781608
    43  H    9.274164   8.971843   2.136733   3.255553   4.368843
    44  H    9.267865   8.967639   2.137070   3.258755   4.370085
    45  H   10.039365   9.546341   2.140050   2.687916   4.112675
                   21         22         23         24         25
    21  C    0.000000
    22  C    1.461090   0.000000
    23  H    8.031619   9.335599   0.000000
    24  H    1.079123   2.240502   8.029000   0.000000
    25  C    2.324542   1.371295   9.330040   3.342845   0.000000
    26  C    7.161449   7.451234   7.076846   8.030677   6.414110
    27  H    7.076059   7.152367   8.028041   8.027421   5.991874
    28  H    8.497997   9.936523   2.649902   8.152494  10.285602
    29  H    2.250291   1.084491  10.274085   2.649757   2.193404
    30  H    9.411657   9.671404   8.151330  10.273215   8.581169
    31  H    9.599625  10.235601   6.066177  10.256661   9.409295
    32  H    3.374887   2.198562  10.256569   4.352190   1.082943
    33  H    6.651855   8.110412   4.352279   6.067389   8.744514
    34  C    3.286919   4.731779   5.872016   2.664572   5.499002
    35  H    2.858851   4.234785   6.483667   2.213053   5.063254
    36  H    2.863945   4.239828   6.477539   2.211007   5.070437
    37  H    4.263117   5.671881   5.989235   3.493128   6.530567
    38  C    8.111582   9.152868   2.663095   8.455215   8.756249
    39  H    8.160782   9.270561   2.211800   8.422249   8.968923
    40  H    8.164171   9.272929   2.209442   8.424927   8.971173
    41  H    9.066597  10.039451   3.491533   9.465232   9.545977
    42  C    4.827929   4.619528   8.454025   5.872094   3.374986
    43  H    5.465438   5.324764   8.426776   6.481376   4.114613
    44  H    5.466043   5.326668   8.417344   6.479946   4.118464
    45  H    4.911858   4.374565   9.464232   5.989486   3.019720
                   26         27         28         29         30
    26  C    0.000000
    27  H    1.079171   0.000000
    28  H    9.412170  10.273471   0.000000
    29  H    8.496304   8.150116  10.704249   0.000000
    30  H    2.250287   2.649941  10.703358  10.702358   0.000000
    31  H    3.374895   4.352316   8.710441  11.317659   2.660258
    32  H    6.649756   6.064674  11.318525   2.660238   8.709014
    33  H    9.599687  10.256368   2.660247   8.711504  11.318095
    34  C    8.111265   8.454502   5.561389   5.304728  10.203336
    35  H    8.159011   8.418513   6.270425   4.755315  10.294887
    36  H    8.165208   8.427119   6.263542   4.759988  10.300583
    37  H    9.066309   9.464546   5.180922   6.133043  11.104680
    38  C    4.827934   5.872099   5.303418  10.203480   5.561575
    39  H    5.465838   6.479718   4.753618  10.296668   6.268204
    40  H    5.465701   6.481649   4.758964  10.299255   6.266176
    41  H    4.911748   5.989414   6.131526  11.104761   5.181209
    42  C    3.284393   2.661642  10.203010   5.561564   5.301996
    43  H    2.860914   2.206928  10.300347   6.265787   4.756935
    44  H    2.856605   2.211471  10.293911   6.268588   4.752634
    45  H    4.260344   3.489772  11.104607   5.181311   6.129754
                   31         32         33         34         35
    31  H    0.000000
    32  H    9.821812   0.000000
    33  H    9.822774   9.823403   0.000000
    34  C    9.497044   6.580379   3.407021   0.000000
    35  H    9.756336   6.125776   4.140055   1.095472   0.000000
    36  H    9.760586   6.130437   4.130232   1.095474   1.767138
    37  H   10.218642   7.606957   2.721893   1.092999   1.779113
    38  C    3.407260   9.496689   6.579351   6.971658   7.409093
    39  H    4.135777   9.758162   6.124230   6.770809   7.141740
    40  H    4.135068   9.758204   6.129706   6.777684   7.362957
    41  H    2.722194  10.218216   7.605834   8.057049   8.475957
    42  C    6.578069   3.407265   9.496959   6.972084   6.771524
    43  H    6.128294   4.134759   9.760639   7.409828   7.141554
    44  H    6.122681   4.136166   9.755624   7.408868   7.356146
    45  H    7.604391   2.722303  10.218887   7.463097   7.178439
                   36         37         38         39         40
    36  H    0.000000
    37  H    1.778866   0.000000
    38  C    7.409124   7.462299   0.000000
    39  H    7.356002   7.176231   1.095499   0.000000
    40  H    7.146618   7.184627   1.095456   1.767114   0.000000
    41  H    8.477001   8.555254   1.092999   1.779069   1.778922
    42  C    6.778127   8.057445   6.970790   7.408297   7.408305
    43  H    7.363626   8.476803   6.777204   7.147355   7.362520
    44  H    7.147635   8.476522   6.769101   7.354403   7.138906
    45  H    7.184339   8.556058   8.056221   8.476179   8.475279
                   41         42         43         44         45
    41  H    0.000000
    42  C    7.461386   0.000000
    43  H    7.183051   1.095469   0.000000
    44  H    7.175523   1.095505   1.767110   0.000000
    45  H    8.554338   1.092998   1.778939   1.779097   0.000000
 Symmetry turned off by external request.
 Stoichiometry    C27H18
 Framework group  C1[X(C27H18)]
 Deg. of freedom   129
 Full point group                 C1      NOp   1
 Rotational constants (GHZ):           0.2195877           0.2195423           0.1100083
 Leave Link  202 at Wed Aug 16 00:42:26 2023, MaxMem=  1310720000 cpu:               1.2 elap:               0.0
 (Enter /mnt/opt/groups/app-gaussian/g16-avx2/l301.exe)
 Standard basis: 6-31G(d,p) (6D, 7F)
 Ernie: Thresh=  0.10000D-02 Tol=  0.10000D-05 Strict=F.
   495 basis functions,   882 primitive gaussians,   495 cartesian basis functions
    90 alpha electrons       90 beta electrons
       nuclear repulsion energy      2215.8022186880 Hartrees.
 IExCor=  402 DFT=T Ex+Corr=B3LYP ExCW=0 ScaHFX=  0.200000
 ScaDFX=  0.800000  0.720000  1.000000  0.810000 ScalE2=  1.000000  1.000000
 IRadAn=      5 IRanWt=     -1 IRanGd=            0 ICorTp=0 IEmpDi=131
 NAtoms=   45 NActive=   45 NUniq=   45 SFac= 1.00D+00 NAtFMM=   60 NAOKFM=F Big=F
 Integral buffers will be    131072 words long.
 Raffenetti 2 integral format.
 Two-electron integral symmetry is turned off.
 R6Disp:  Grimme-D3 Dispersion energy=       -0.0458176476 Hartrees.
 Nuclear repulsion after empirical dispersion term =     2215.7564010404 Hartrees.
 Leave Link  301 at Wed Aug 16 00:42:26 2023, MaxMem=  1310720000 cpu:               3.8 elap:               0.1
 (Enter /mnt/opt/groups/app-gaussian/g16-avx2/l302.exe)
 NPDir=0 NMtPBC=     1 NCelOv=     1 NCel=       1 NClECP=     1 NCelD=      1
         NCelK=      1 NCelE2=     1 NClLst=     1 CellRange=     0.0.
 One-electron integrals computed using PRISM.
 NBasis=   495 RedAO= T EigKep=  1.01D-04  NBF=   495
 NBsUse=   495 1.00D-06 EigRej= -1.00D+00 NBFU=   495
 Precomputing XC quadrature grid using
 IXCGrd= 4 IRadAn=           5 IRanWt=          -1 IRanGd=           0 AccXCQ= 0.00D+00.
 Generated NRdTot=       0 NPtTot=           0 NUsed=           0 NTot=          32
 NSgBfM=   489   489   489   489   489 MxSgAt=    45 MxSgA2=    45.
 Leave Link  302 at Wed Aug 16 00:42:28 2023, MaxMem=  1310720000 cpu:             115.3 elap:               1.8
 (Enter /mnt/opt/groups/app-gaussian/g16-avx2/l303.exe)
 DipDrv:  MaxL=1.
 Leave Link  303 at Wed Aug 16 00:42:28 2023, MaxMem=  1310720000 cpu:              10.2 elap:               0.2
 (Enter /mnt/opt/groups/app-gaussian/g16-avx2/l401.exe)
 Initial guess from the checkpoint file:  "/tmp/Gau-182271.chk"
 B after Tr=    -0.000018    0.000100   -0.002013
         Rot=    1.000000    0.000512   -0.000308    0.000366 Ang=   0.08 deg.
 Guess basis will be translated and rotated to current coordinates.
 JPrj=2 DoOrth=T DoCkMO=T.
 Generating alternative initial guess.
 ExpMin= 1.61D-01 ExpMax= 3.05D+03 ExpMxC= 4.57D+02 IAcc=3 IRadAn=         5 AccDes= 0.00D+00
 Harris functional with IExCor=  402 and IRadAn=       5 diagonalized for initial guess.
 HarFok:  IExCor=  402 AccDes= 0.00D+00 IRadAn=         5 IDoV= 1 UseB2=F ITyADJ=14
 ICtDFT=  3500011 ScaDFX=  1.000000  1.000000  1.000000  1.000000
 FoFCou: FMM=F IPFlag=           0 FMFlag=      100000 FMFlg1=           0
         NFxFlg=           0 DoJE=T BraDBF=F KetDBF=T FulRan=T
         wScrn=  0.000000 ICntrl=       500 IOpCl=  0 I1Cent=   200000004 NGrid=           0
         NMat0=    1 NMatS0=      1 NMatT0=    0 NMatD0=    1 NMtDS0=    0 NMtDT0=    0
 Symmetry not used in FoFCou.
 Harris En= -1039.69757046168    
 Leave Link  401 at Wed Aug 16 00:42:32 2023, MaxMem=  1310720000 cpu:             272.9 elap:               4.3
 (Enter /mnt/opt/groups/app-gaussian/g16-avx2/l502.exe)
 Two-electron integral symmetry not used.
 Closed shell SCF:
 Using DIIS extrapolation, IDIIS=    10.
 NGot=  1310720000 LenX=  1310193199 LenY=  1309947679
 Requested convergence on RMS density matrix=1.00D-08 within 100 cycles.
 Requested convergence on MAX density matrix=1.00D-06.
 Requested convergence on             energy=1.00D-06.
 Level shift goal  0.100 maximum shift  0.100.
 No special actions if energy rises.
 Dynamic level shift is on during FON iterations.

 Cycle   1  Pass 1  IDiag  1:
 FoFJK:  IHMeth= 1 ICntrl=       0 DoSepK=F KAlg= 0 I1Cent=           0 FoldK=F
 IRaf= 690000000 NMat=       1 IRICut=       1 DoRegI=T DoRafI=F ISym2E= 0 IDoP0=0 IntGTp=1.
 FoFCou: FMM=F IPFlag=           0 FMFlag=      100000 FMFlg1=           0
         NFxFlg=           0 DoJE=F BraDBF=F KetDBF=F FulRan=T
         wScrn=  0.000000 ICntrl=         0 IOpCl=  0 I1Cent=           0 NGrid=           0
         NMat0=    1 NMatS0=      1 NMatT0=    0 NMatD0=    1 NMtDS0=    0 NMtDT0=    0
 Symmetry not used in FoFCou.
 E= -1039.67141113242    
 DIIS: error= 6.56D-04 at cycle   1 NSaved=   1.
 NSaved= 1 IEnMin= 1 EnMin= -1039.67141113242     IErMin= 1 ErrMin= 6.56D-04
 ErrMax= 6.56D-04  0.00D+00 EMaxC= 1.00D+00 BMatC= 6.23D-04 BMatP= 6.23D-04
 IDIUse=1 WtCom= 1.00D+00 WtEn= 0.00D+00
 Coeff-Com:  0.100D+01
 Coeff:      0.100D+01
 Gap=     1.873 Goal=     0.100 Shift=    0.000
 RMSDP=2.11D-04 MaxDP=5.86D-03              OVMax= 1.49D-02

 Cycle   2  Pass 1  IDiag  1:
 E= -1039.67257688475     Delta-E=       -0.001165752325 Rises=F Damp=F
 DIIS: error= 3.08D-04 at cycle   2 NSaved=   2.
 NSaved= 2 IEnMin= 2 EnMin= -1039.67257688475     IErMin= 2 ErrMin= 3.08D-04
 ErrMax= 3.08D-04  0.00D+00 EMaxC= 1.00D+00 BMatC= 5.16D-05 BMatP= 6.23D-04
 IDIUse=1 WtCom= 1.00D+00 WtEn= 0.00D+00
 Coeff-Com:  0.671D-01 0.933D+00
 Coeff:      0.671D-01 0.933D+00
 Gap=     0.099 Goal=     0.100 Shift=    0.001
 RMSDP=5.13D-05 MaxDP=1.65D-03 DE=-1.17D-03 OVMax= 5.51D-03

 Cycle   3  Pass 1  IDiag  1:
 E= -1039.67253447258     Delta-E=        0.000042412161 Rises=F Damp=F
 DIIS: error= 5.42D-04 at cycle   3 NSaved=   3.
 NSaved= 3 IEnMin= 2 EnMin= -1039.67257688475     IErMin= 2 ErrMin= 3.08D-04
 ErrMax= 5.42D-04  0.00D+00 EMaxC= 1.00D+00 BMatC= 1.00D-04 BMatP= 5.16D-05
 IDIUse=1 WtCom= 1.00D+00 WtEn= 0.00D+00
 Coeff-Com: -0.218D-01 0.600D+00 0.422D+00
 Coeff:     -0.218D-01 0.600D+00 0.422D+00
 Gap=     0.100 Goal=   None    Shift=    0.000
 RMSDP=3.12D-05 MaxDP=1.33D-03 DE= 4.24D-05 OVMax= 4.40D-03

 Cycle   4  Pass 1  IDiag  1:
 E= -1039.67264440916     Delta-E=       -0.000109936571 Rises=F Damp=F
 DIIS: error= 1.07D-04 at cycle   4 NSaved=   4.
 NSaved= 4 IEnMin= 4 EnMin= -1039.67264440916     IErMin= 4 ErrMin= 1.07D-04
 ErrMax= 1.07D-04  0.00D+00 EMaxC= 1.00D+00 BMatC= 3.59D-06 BMatP= 5.16D-05
 IDIUse=1 WtCom= 1.00D+00 WtEn= 0.00D+00
 Coeff-Com: -0.137D-01 0.167D+00 0.203D+00 0.645D+00
 Coeff:     -0.137D-01 0.167D+00 0.203D+00 0.645D+00
 Gap=     0.099 Goal=     0.100 Shift=    0.001
 RMSDP=6.52D-06 MaxDP=2.46D-04 DE=-1.10D-04 OVMax= 9.66D-04

 Cycle   5  Pass 1  IDiag  1:
 E= -1039.67264795474     Delta-E=       -0.000003545583 Rises=F Damp=F
 DIIS: error= 4.88D-05 at cycle   5 NSaved=   5.
 NSaved= 5 IEnMin= 5 EnMin= -1039.67264795474     IErMin= 5 ErrMin= 4.88D-05
 ErrMax= 4.88D-05  0.00D+00 EMaxC= 1.00D+00 BMatC= 9.39D-07 BMatP= 3.59D-06
 IDIUse=1 WtCom= 1.00D+00 WtEn= 0.00D+00
 Coeff-Com: -0.570D-02 0.422D-01 0.921D-01 0.411D+00 0.460D+00
 Coeff:     -0.570D-02 0.422D-01 0.921D-01 0.411D+00 0.460D+00
 Gap=     0.099 Goal=     0.100 Shift=    0.001
 RMSDP=3.70D-06 MaxDP=1.44D-04 DE=-3.55D-06 OVMax= 6.24D-04

 Cycle   6  Pass 1  IDiag  1:
 E= -1039.67264894247     Delta-E=       -0.000000987729 Rises=F Damp=F
 DIIS: error= 3.35D-05 at cycle   6 NSaved=   6.
 NSaved= 6 IEnMin= 6 EnMin= -1039.67264894247     IErMin= 6 ErrMin= 3.35D-05
 ErrMax= 3.35D-05  0.00D+00 EMaxC= 1.00D+00 BMatC= 2.40D-07 BMatP= 9.39D-07
 IDIUse=1 WtCom= 1.00D+00 WtEn= 0.00D+00
 Coeff-Com: -0.142D-02-0.750D-02 0.272D-01 0.166D+00 0.352D+00 0.464D+00
 Coeff:     -0.142D-02-0.750D-02 0.272D-01 0.166D+00 0.352D+00 0.464D+00
 Gap=     0.099 Goal=     0.100 Shift=    0.001
 RMSDP=1.68D-06 MaxDP=5.04D-05 DE=-9.88D-07 OVMax= 2.67D-04

 Cycle   7  Pass 1  IDiag  1:
 E= -1039.67264927742     Delta-E=       -0.000000334950 Rises=F Damp=F
 DIIS: error= 6.92D-06 at cycle   7 NSaved=   7.
 NSaved= 7 IEnMin= 7 EnMin= -1039.67264927742     IErMin= 7 ErrMin= 6.92D-06
 ErrMax= 6.92D-06  0.00D+00 EMaxC= 1.00D+00 BMatC= 2.34D-08 BMatP= 2.40D-07
 IDIUse=1 WtCom= 1.00D+00 WtEn= 0.00D+00
 Coeff-Com:  0.124D-02-0.232D-01-0.109D-01-0.171D-01 0.109D+00 0.258D+00
 Coeff-Com:  0.684D+00
 Coeff:      0.124D-02-0.232D-01-0.109D-01-0.171D-01 0.109D+00 0.258D+00
 Coeff:      0.684D+00
 Gap=     0.099 Goal=     0.100 Shift=    0.001
 RMSDP=9.24D-07 MaxDP=2.42D-05 DE=-3.35D-07 OVMax= 2.40D-04

 Cycle   8  Pass 1  IDiag  1:
 E= -1039.67264932856     Delta-E=       -0.000000051145 Rises=F Damp=F
 DIIS: error= 3.03D-06 at cycle   8 NSaved=   8.
 NSaved= 8 IEnMin= 8 EnMin= -1039.67264932856     IErMin= 8 ErrMin= 3.03D-06
 ErrMax= 3.03D-06  0.00D+00 EMaxC= 1.00D+00 BMatC= 6.22D-09 BMatP= 2.34D-08
 IDIUse=1 WtCom= 1.00D+00 WtEn= 0.00D+00
 Coeff-Com:  0.104D-02-0.142D-01-0.113D-01-0.382D-01 0.128D-01 0.660D-01
 Coeff-Com:  0.427D+00 0.557D+00
 Coeff:      0.104D-02-0.142D-01-0.113D-01-0.382D-01 0.128D-01 0.660D-01
 Coeff:      0.427D+00 0.557D+00
 Gap=     0.099 Goal=     0.100 Shift=    0.001
 RMSDP=3.43D-07 MaxDP=8.48D-06 DE=-5.11D-08 OVMax= 7.47D-05

 Cycle   9  Pass 1  IDiag  1:
 E= -1039.67264933739     Delta-E=       -0.000000008827 Rises=F Damp=F
 DIIS: error= 7.33D-07 at cycle   9 NSaved=   9.
 NSaved= 9 IEnMin= 9 EnMin= -1039.67264933739     IErMin= 9 ErrMin= 7.33D-07
 ErrMax= 7.33D-07  0.00D+00 EMaxC= 1.00D+00 BMatC= 3.42D-10 BMatP= 6.22D-09
 IDIUse=1 WtCom= 1.00D+00 WtEn= 0.00D+00
 Coeff-Com:  0.174D-03-0.137D-02-0.180D-02-0.943D-02-0.925D-02-0.228D-01
 Coeff-Com:  0.674D-01 0.229D+00 0.748D+00
 Coeff:      0.174D-03-0.137D-02-0.180D-02-0.943D-02-0.925D-02-0.228D-01
 Coeff:      0.674D-01 0.229D+00 0.748D+00
 Gap=     0.099 Goal=     0.100 Shift=    0.001
 RMSDP=8.18D-08 MaxDP=3.01D-06 DE=-8.83D-09 OVMax= 2.17D-05

 Cycle  10  Pass 1  IDiag  1:
 E= -1039.67264933789     Delta-E=       -0.000000000503 Rises=F Damp=F
 DIIS: error= 1.33D-07 at cycle  10 NSaved=  10.
 NSaved=10 IEnMin=10 EnMin= -1039.67264933789     IErMin=10 ErrMin= 1.33D-07
 ErrMax= 1.33D-07  0.00D+00 EMaxC= 1.00D+00 BMatC= 3.01D-11 BMatP= 3.42D-10
 IDIUse=1 WtCom= 1.00D+00 WtEn= 0.00D+00
 Coeff-Com:  0.204D-04 0.205D-03-0.134D-03-0.193D-02-0.493D-02-0.128D-01
 Coeff-Com:  0.219D-02 0.587D-01 0.320D+00 0.639D+00
 Coeff:      0.204D-04 0.205D-03-0.134D-03-0.193D-02-0.493D-02-0.128D-01
 Coeff:      0.219D-02 0.587D-01 0.320D+00 0.639D+00
 Gap=     0.099 Goal=     0.100 Shift=    0.001
 RMSDP=2.09D-08 MaxDP=9.13D-07 DE=-5.03D-10 OVMax= 4.22D-06

 Cycle  11  Pass 1  IDiag  1:
 E= -1039.67264933792     Delta-E=       -0.000000000025 Rises=F Damp=F
 DIIS: error= 1.28D-07 at cycle  11 NSaved=  11.
 NSaved=11 IEnMin=11 EnMin= -1039.67264933792     IErMin=11 ErrMin= 1.28D-07
 ErrMax= 1.28D-07  0.00D+00 EMaxC= 1.00D+00 BMatC= 7.99D-12 BMatP= 3.01D-11
 IDIUse=1 WtCom= 1.00D+00 WtEn= 0.00D+00
 Coeff-Com: -0.107D-04 0.287D-03 0.166D-03 0.165D-03-0.162D-02-0.395D-02
 Coeff-Com: -0.853D-02 0.146D-02 0.890D-01 0.374D+00 0.549D+00
 Coeff:     -0.107D-04 0.287D-03 0.166D-03 0.165D-03-0.162D-02-0.395D-02
 Coeff:     -0.853D-02 0.146D-02 0.890D-01 0.374D+00 0.549D+00
 Gap=     0.099 Goal=     0.100 Shift=    0.001
 RMSDP=1.16D-08 MaxDP=6.00D-07 DE=-2.50D-11 OVMax= 2.24D-06

 Cycle  12  Pass 1  IDiag  1:
 E= -1039.67264933791     Delta-E=        0.000000000004 Rises=F Damp=F
 DIIS: error= 7.99D-08 at cycle  12 NSaved=  12.
 NSaved=12 IEnMin=11 EnMin= -1039.67264933792     IErMin=12 ErrMin= 7.99D-08
 ErrMax= 7.99D-08  0.00D+00 EMaxC= 1.00D+00 BMatC= 2.26D-12 BMatP= 7.99D-12
 IDIUse=1 WtCom= 1.00D+00 WtEn= 0.00D+00
 Coeff-Com: -0.943D-05 0.167D-03 0.128D-03 0.327D-03-0.513D-03-0.108D-02
 Coeff-Com: -0.599D-02-0.600D-02 0.252D-01 0.174D+00 0.388D+00 0.426D+00
 Coeff:     -0.943D-05 0.167D-03 0.128D-03 0.327D-03-0.513D-03-0.108D-02
 Coeff:     -0.599D-02-0.600D-02 0.252D-01 0.174D+00 0.388D+00 0.426D+00
 Gap=     0.099 Goal=     0.100 Shift=    0.001
 RMSDP=5.06D-09 MaxDP=2.65D-07 DE= 4.09D-12 OVMax= 1.21D-06

 SCF Done:  E(RB3LYP) =  -1039.67264934     A.U. after   12 cycles
            NFock= 12  Conv=0.51D-08     -V/T= 2.0096
 KE= 1.029767543636D+03 PE=-6.838619525098D+03 EE= 2.553422931084D+03
 Leave Link  502 at Wed Aug 16 00:43:51 2023, MaxMem=  1310720000 cpu:            5040.7 elap:              79.0
 (Enter /mnt/opt/groups/app-gaussian/g16-avx2/l701.exe)
 ... and contract with generalized density number  0.
 Compute integral first derivatives.
 R6Disp: Adding Grimme-D3 dispersion energy 1st derivatives to the gradient.
 Leave Link  701 at Wed Aug 16 00:43:52 2023, MaxMem=  1310720000 cpu:              63.1 elap:               1.0
 (Enter /mnt/opt/groups/app-gaussian/g16-avx2/l702.exe)
 L702 exits ... SP integral derivatives will be done elsewhere.
 Leave Link  702 at Wed Aug 16 00:43:53 2023, MaxMem=  1310720000 cpu:               1.4 elap:               0.1
 (Enter /mnt/opt/groups/app-gaussian/g16-avx2/l703.exe)
 Integral derivatives from FoFJK, PRISM(SPDF).
 Compute integral first derivatives, UseDBF=F ICtDFT=           0.
 Calling FoFJK, ICntrl=      2127 FMM=F ISym2X=0 I1Cent= 0 IOpClX= 0 NMat=1 NMatS=1 NMatT=0.
 FoFJK:  IHMeth= 1 ICntrl=    2127 DoSepK=F KAlg= 0 I1Cent=           0 FoldK=F
 IRaf=         0 NMat=       1 IRICut=       1 DoRegI=T DoRafI=F ISym2E= 0 IDoP0=0 IntGTp=1.
 FoFCou: FMM=F IPFlag=           0 FMFlag=      100000 FMFlg1=         800
         NFxFlg=           0 DoJE=F BraDBF=F KetDBF=F FulRan=T
         wScrn=  0.000000 ICntrl=      2127 IOpCl=  0 I1Cent=           0 NGrid=           0
         NMat0=    1 NMatS0=      1 NMatT0=    0 NMatD0=    1 NMtDS0=    0 NMtDT0=    0
 Symmetry not used in FoFCou.
 Leave Link  703 at Wed Aug 16 00:44:12 2023, MaxMem=  1310720000 cpu:            1264.6 elap:              19.8
 (Enter /mnt/opt/groups/app-gaussian/g16-avx2/l716.exe)
 Dipole        = 3.26878797D-04 3.27993351D-05 3.68782229D-03
 -------------------------------------------------------------------
 Center     Atomic                   Forces (Hartrees/Bohr)
 Number     Number              X              Y              Z
 -------------------------------------------------------------------
      1        6          -0.000407438   -0.001266753   -0.000167308
      2        6          -0.000659616    0.001991994   -0.000181579
      3        6           0.002047400   -0.000408804   -0.000215634
      4        6          -0.001371813   -0.001588366    0.000251184
      5        6          -0.000878324    0.001003740    0.000132100
      6        6           0.001281566    0.000280096    0.000139777
      7        6           0.002996231    0.002282698   -0.000333208
      8        6          -0.003728361   -0.001330776    0.000003895
      9        6           0.003096320    0.000764081    0.000158545
     10        6           0.003389913   -0.001777380   -0.000549429
     11        6          -0.003073219    0.001744985    0.000374692
     12        6          -0.002227770    0.002291302   -0.000177713
     13        6           0.003003431   -0.002571680    0.000047727
     14        6          -0.003475863    0.001456152    0.000306563
     15        6           0.003497968    0.000075597    0.000029383
     16        6           0.000025921   -0.003545105   -0.000356858
     17        6          -0.000159115    0.003837113    0.000527480
     18        6          -0.000898541   -0.003079294   -0.000153570
     19        6           0.000722202    0.003897042   -0.000010401
     20        6           0.000469240   -0.003727649    0.000271713
     21        6          -0.001818768    0.002974922    0.000046098
     22        6           0.003066735    0.001807458   -0.000393165
     23        1          -0.000337241   -0.000108143   -0.000145734
     24        1           0.000299344   -0.000230802   -0.000158440
     25        6          -0.003225107   -0.002067611    0.000569526
     26        6          -0.001694610   -0.003093510   -0.000021326
     27        1           0.000094131    0.000321319    0.000154699
     28        1          -0.000219491    0.000642663    0.000223920
     29        1          -0.000442955   -0.000509733    0.000232576
     30        1           0.000667080   -0.000133248   -0.000230706
     31        1          -0.000287044    0.000482075    0.000376545
     32        1           0.000560456    0.000004534   -0.000377259
     33        1          -0.000275355   -0.000490494   -0.000376805
     34        6           0.001264821   -0.001604160   -0.000007923
     35        1           0.000020075    0.000318580    0.000447216
     36        1          -0.000012870    0.000306648   -0.000431943
     37        1          -0.000633045    0.000116965   -0.000001746
     38        6          -0.002035646   -0.000308750   -0.000088598
     39        1           0.000241560   -0.000163248    0.000464034
     40        1           0.000274408   -0.000163783   -0.000416496
     41        1           0.000416239    0.000490031    0.000013702
     42        6           0.000749625    0.001938289    0.000082445
     43        1          -0.000277544   -0.000136177    0.000420314
     44        1          -0.000263042   -0.000121145   -0.000463350
     45        1           0.000218113   -0.000601672   -0.000014943
 -------------------------------------------------------------------
 Cartesian Forces:  Max     0.003897042 RMS     0.001435655
 Leave Link  716 at Wed Aug 16 00:44:13 2023, MaxMem=  1310720000 cpu:               1.7 elap:               0.1
 (Enter /mnt/opt/groups/app-gaussian/g16-avx2/l103.exe)

 GradGradGradGradGradGradGradGradGradGradGradGradGradGradGradGradGradGrad
 Berny optimization.
 Using GEDIIS/GDIIS optimizer.
 FormGI is forming the generalized inverse of G from B-inverse, IUseBI=4.
 Internal  Forces:  Max     0.002738042 RMS     0.000615171
 Search for a local minimum.
 Step number   3 out of a maximum of  270
 All quantities printed in internal units (Hartrees-Bohrs-Radians)
 RMS Force = .61517D-03 SwitMx=.10000D-02 MixMth= 2
 Mixed Optimization -- En-DIIS/RFO-DIIS
 Update second derivatives using D2CorX and points    1    2    3
 DE= -1.94D-03 DEPred=-1.82D-03 R= 1.07D+00
 TightC=F SS=  1.41D+00  RLast= 2.19D-01 DXNew= 8.4853D-01 6.5735D-01
 Trust test= 1.07D+00 RLast= 2.19D-01 DXMaxT set to 6.57D-01
 ITU=  1  1  0
 Use linear search instead of GDIIS.
     Eigenvalues ---    0.00237   0.00237   0.00237   0.00985   0.00986
     Eigenvalues ---    0.00996   0.01122   0.01123   0.01203   0.01224
     Eigenvalues ---    0.01231   0.01274   0.01309   0.01315   0.01320
     Eigenvalues ---    0.01457   0.01500   0.01517   0.01533   0.01538
     Eigenvalues ---    0.01556   0.01567   0.01685   0.01686   0.01704
     Eigenvalues ---    0.01748   0.01750   0.01761   0.01799   0.01806
     Eigenvalues ---    0.01838   0.01867   0.01872   0.02048   0.02048
     Eigenvalues ---    0.02056   0.06959   0.06960   0.06960   0.06999
     Eigenvalues ---    0.07078   0.07078   0.13518   0.15998   0.15998
     Eigenvalues ---    0.15999   0.16000   0.16000   0.16000   0.16000
     Eigenvalues ---    0.16000   0.16000   0.16000   0.16000   0.16000
     Eigenvalues ---    0.16000   0.16000   0.16000   0.16033   0.16084
     Eigenvalues ---    0.21663   0.22261   0.22261   0.22934   0.24155
     Eigenvalues ---    0.24155   0.24677   0.24998   0.24998   0.25000
     Eigenvalues ---    0.25000   0.25000   0.25000   0.25000   0.25000
     Eigenvalues ---    0.25000   0.25029   0.26238   0.27456   0.28519
     Eigenvalues ---    0.28519   0.29192   0.29192   0.29226   0.30406
     Eigenvalues ---    0.31063   0.31065   0.31584   0.31586   0.32771
     Eigenvalues ---    0.32898   0.32900   0.33339   0.34149   0.34154
     Eigenvalues ---    0.34295   0.34522   0.34524   0.34812   0.35793
     Eigenvalues ---    0.35843   0.35844   0.37093   0.37230   0.37230
     Eigenvalues ---    0.37230   0.37230   0.37230   0.37230   0.37230
     Eigenvalues ---    0.37230   0.37230   0.37230   0.37230   0.37230
     Eigenvalues ---    0.37254   0.37631   0.44707   0.44710   0.45367
     Eigenvalues ---    0.46115   0.46119   0.47711   0.47712   0.48525
     Eigenvalues ---    0.49237   0.49756   0.49758   0.55924
 RFO step:  Lambda=-3.37115951D-04 EMin= 2.36823251D-03
 Quartic linear search produced a step of  0.14317.
 Iteration  1 RMS(Cart)=  0.00676006 RMS(Int)=  0.00003252
 Iteration  2 RMS(Cart)=  0.00002329 RMS(Int)=  0.00002627
 Iteration  3 RMS(Cart)=  0.00000000 RMS(Int)=  0.00002627
 ITry= 1 IFail=0 DXMaxC= 2.52D-02 DCOld= 1.00D+10 DXMaxT= 6.57D-01 DXLimC= 3.00D+00 Rises=F
 Variable       Old X    -DE/DX   Delta X   Delta X   Delta X     New X
                                 (Linear)    (Quad)   (Total)
    R1        2.59118   0.00224  -0.00078   0.00514   0.00435   2.59553
    R2        2.79618   0.00170  -0.00042   0.00547   0.00505   2.80123
    R3        2.76917   0.00036  -0.00136   0.00129  -0.00007   2.76911
    R4        2.79625   0.00165  -0.00040   0.00527   0.00487   2.80112
    R5        2.59131   0.00212  -0.00076   0.00483   0.00407   2.59538
    R6        2.75520   0.00031  -0.00180   0.00106  -0.00074   2.75446
    R7        2.79634   0.00160  -0.00038   0.00503   0.00465   2.80098
    R8        2.75507   0.00039  -0.00183   0.00137  -0.00046   2.75460
    R9        2.59105   0.00237  -0.00081   0.00546   0.00464   2.59569
   R10        2.75499   0.00046  -0.00185   0.00161  -0.00024   2.75474
   R11        2.76903   0.00044  -0.00139   0.00162   0.00023   2.76926
   R12        2.76925   0.00031  -0.00134   0.00113  -0.00021   2.76905
   R13        2.77067  -0.00012  -0.00211  -0.00097  -0.00309   2.76757
   R14        2.59355   0.00274   0.00131   0.00553   0.00683   2.60037
   R15        2.58261   0.00194   0.00152   0.00332   0.00485   2.58746
   R16        2.72217  -0.00017  -0.00063  -0.00098  -0.00161   2.72056
   R17        2.81883  -0.00088  -0.00274  -0.00381  -0.00655   2.81228
   R18        2.59144   0.00214   0.00100   0.00394   0.00495   2.59639
   R19        2.04646  -0.00056   0.00062  -0.00155  -0.00093   2.04553
   R20        2.76105  -0.00074  -0.00293  -0.00250  -0.00542   2.75563
   R21        2.04939  -0.00040   0.00058  -0.00097  -0.00039   2.04900
   R22        2.58258   0.00196   0.00151   0.00339   0.00491   2.58749
   R23        2.81879  -0.00086  -0.00274  -0.00373  -0.00647   2.81233
   R24        2.77068  -0.00013  -0.00211  -0.00099  -0.00311   2.76757
   R25        2.72216  -0.00017  -0.00063  -0.00097  -0.00161   2.72056
   R26        2.59358   0.00270   0.00132   0.00544   0.00675   2.60033
   R27        2.76106  -0.00073  -0.00293  -0.00248  -0.00540   2.75566
   R28        2.03933   0.00007   0.00021  -0.00050  -0.00028   2.03904
   R29        2.59141   0.00218   0.00100   0.00402   0.00503   2.59644
   R30        2.04939  -0.00040   0.00058  -0.00097  -0.00039   2.04900
   R31        2.04646  -0.00056   0.00062  -0.00155  -0.00093   2.04554
   R32        2.58252   0.00200   0.00151   0.00349   0.00499   2.58752
   R33        2.81885  -0.00091  -0.00273  -0.00392  -0.00665   2.81221
   R34        2.77079  -0.00020  -0.00209  -0.00127  -0.00338   2.76741
   R35        2.72216  -0.00017  -0.00063  -0.00096  -0.00160   2.72056
   R36        2.59359   0.00268   0.00132   0.00539   0.00670   2.60030
   R37        2.76106  -0.00075  -0.00293  -0.00252  -0.00544   2.75562
   R38        2.03925   0.00010   0.00020  -0.00037  -0.00018   2.03907
   R39        2.59137   0.00220   0.00099   0.00410   0.00510   2.59647
   R40        2.04939  -0.00040   0.00058  -0.00097  -0.00039   2.04901
   R41        2.04647  -0.00056   0.00062  -0.00155  -0.00093   2.04553
   R42        2.03934   0.00004   0.00022  -0.00059  -0.00037   2.03897
   R43        2.07014  -0.00026   0.00153  -0.00065   0.00088   2.07103
   R44        2.07014  -0.00023   0.00154  -0.00058   0.00096   2.07110
   R45        2.06547  -0.00055   0.00102  -0.00135  -0.00034   2.06513
   R46        2.07019  -0.00028   0.00154  -0.00072   0.00082   2.07101
   R47        2.07011  -0.00023   0.00153  -0.00055   0.00098   2.07109
   R48        2.06547  -0.00055   0.00102  -0.00135  -0.00034   2.06513
   R49        2.07014  -0.00024   0.00154  -0.00059   0.00094   2.07108
   R50        2.07021  -0.00029   0.00154  -0.00074   0.00080   2.07101
   R51        2.06547  -0.00055   0.00102  -0.00135  -0.00033   2.06513
    A1        2.10478   0.00024   0.00040   0.00097   0.00137   2.10615
    A2        2.29046  -0.00008  -0.00097   0.00000  -0.00097   2.28949
    A3        1.88795  -0.00016   0.00057  -0.00096  -0.00040   1.88754
    A4        2.08389  -0.00017  -0.00043  -0.00067  -0.00110   2.08278
    A5        1.84688  -0.00010   0.00054  -0.00107  -0.00053   1.84635
    A6        2.35242   0.00027  -0.00010   0.00174   0.00163   2.35405
    A7        2.08401  -0.00023  -0.00041  -0.00094  -0.00134   2.08266
    A8        2.35213   0.00043  -0.00016   0.00245   0.00229   2.35442
    A9        1.84705  -0.00020   0.00057  -0.00151  -0.00094   1.84611
   A10        2.08402  -0.00026  -0.00040  -0.00101  -0.00141   2.08261
   A11        1.84709  -0.00022   0.00058  -0.00159  -0.00101   1.84608
   A12        2.35207   0.00048  -0.00018   0.00260   0.00242   2.35449
   A13        2.10490   0.00018   0.00043   0.00069   0.00112   2.10602
   A14        1.88814  -0.00026   0.00061  -0.00145  -0.00084   1.88730
   A15        2.29014   0.00008  -0.00104   0.00076  -0.00028   2.28986
   A16        2.10478   0.00025   0.00040   0.00096   0.00136   2.10614
   A17        2.29049  -0.00012  -0.00096  -0.00011  -0.00107   2.28942
   A18        1.88792  -0.00013   0.00056  -0.00085  -0.00029   1.88763
   A19        1.86863   0.00062  -0.00070   0.00272   0.00202   1.87064
   A20        2.54381   0.00045   0.00055   0.00250   0.00305   2.54686
   A21        1.87073  -0.00107   0.00015  -0.00519  -0.00505   1.86568
   A22        1.93619  -0.00034   0.00146  -0.00153  -0.00007   1.93612
   A23        1.89011   0.00127   0.00029   0.00539   0.00569   1.89580
   A24        2.45687  -0.00093  -0.00175  -0.00385  -0.00561   2.45126
   A25        1.88492   0.00009  -0.00191   0.00137  -0.00053   1.88438
   A26        2.19673   0.00088   0.00133   0.00390   0.00522   2.20195
   A27        2.20154  -0.00097   0.00058  -0.00527  -0.00469   2.19685
   A28        1.85775  -0.00058  -0.00061  -0.00285  -0.00344   1.85431
   A29        2.21176   0.00034  -0.00018   0.00196   0.00175   2.21351
   A30        2.21361   0.00025   0.00078   0.00099   0.00175   2.21536
   A31        1.92457   0.00001   0.00050  -0.00002   0.00044   1.92501
   A32        2.20170  -0.00057  -0.00174  -0.00366  -0.00550   2.19620
   A33        2.15691   0.00056   0.00149   0.00367   0.00507   2.16198
   A34        1.88494   0.00007  -0.00190   0.00126  -0.00064   1.88430
   A35        2.19678   0.00084   0.00135   0.00369   0.00504   2.20182
   A36        2.20147  -0.00090   0.00055  -0.00495  -0.00440   2.19706
   A37        1.93622  -0.00036   0.00147  -0.00159  -0.00012   1.93610
   A38        2.45680  -0.00089  -0.00177  -0.00368  -0.00546   2.45134
   A39        1.89016   0.00125   0.00030   0.00528   0.00559   1.89575
   A40        1.86865   0.00062  -0.00070   0.00270   0.00199   1.87064
   A41        2.54386   0.00041   0.00057   0.00234   0.00290   2.54676
   A42        1.87066  -0.00103   0.00013  -0.00501  -0.00488   1.86578
   A43        1.88166   0.00035  -0.00032   0.00255   0.00224   1.88390
   A44        2.25346  -0.00053  -0.00054  -0.00330  -0.00385   2.24961
   A45        2.14805   0.00018   0.00086   0.00077   0.00162   2.14967
   A46        1.92456   0.00002   0.00050   0.00001   0.00048   1.92503
   A47        2.15692   0.00056   0.00150   0.00363   0.00503   2.16195
   A48        2.20170  -0.00057  -0.00174  -0.00365  -0.00550   2.19620
   A49        1.85774  -0.00058  -0.00061  -0.00284  -0.00343   1.85431
   A50        2.21177   0.00034  -0.00017   0.00194   0.00173   2.21350
   A51        2.21361   0.00025   0.00078   0.00101   0.00176   2.21537
   A52        1.88490   0.00009  -0.00191   0.00142  -0.00049   1.88441
   A53        2.19658   0.00095   0.00132   0.00418   0.00549   2.20208
   A54        2.20170  -0.00104   0.00059  -0.00559  -0.00500   2.19670
   A55        1.93620  -0.00034   0.00147  -0.00154  -0.00007   1.93613
   A56        2.45675  -0.00087  -0.00178  -0.00359  -0.00537   2.45138
   A57        1.89023   0.00121   0.00031   0.00513   0.00544   1.89568
   A58        1.86866   0.00062  -0.00070   0.00264   0.00193   1.87060
   A59        2.54397   0.00036   0.00059   0.00214   0.00273   2.54669
   A60        1.87054  -0.00097   0.00011  -0.00475  -0.00464   1.86590
   A61        1.88172   0.00033  -0.00031   0.00243   0.00213   1.88386
   A62        2.25352  -0.00054  -0.00055  -0.00336  -0.00392   2.24961
   A63        2.14793   0.00021   0.00086   0.00095   0.00180   2.14972
   A64        1.92457   0.00000   0.00051  -0.00004   0.00043   1.92500
   A65        2.15691   0.00056   0.00150   0.00365   0.00504   2.16195
   A66        2.20169  -0.00056  -0.00175  -0.00361  -0.00546   2.19623
   A67        1.85771  -0.00057  -0.00062  -0.00276  -0.00336   1.85435
   A68        2.21179   0.00033  -0.00017   0.00189   0.00169   2.21348
   A69        2.21363   0.00024   0.00078   0.00097   0.00173   2.21536
   A70        1.88162   0.00037  -0.00033   0.00267   0.00236   1.88398
   A71        2.25345  -0.00053  -0.00055  -0.00325  -0.00381   2.24964
   A72        2.14811   0.00015   0.00088   0.00059   0.00146   2.14957
   A73        1.92738   0.00043   0.00199   0.00198   0.00395   1.93133
   A74        1.92760   0.00040   0.00202   0.00179   0.00378   1.93138
   A75        1.93450   0.00035   0.00215   0.00237   0.00449   1.93898
   A76        1.87663  -0.00059  -0.00372  -0.00394  -0.00767   1.86896
   A77        1.89839  -0.00033  -0.00129  -0.00131  -0.00263   1.89576
   A78        1.89800  -0.00031  -0.00132  -0.00116  -0.00251   1.89549
   A79        1.92770   0.00040   0.00203   0.00183   0.00385   1.93155
   A80        1.92730   0.00041   0.00196   0.00190   0.00383   1.93114
   A81        1.93451   0.00035   0.00217   0.00233   0.00446   1.93896
   A82        1.87658  -0.00058  -0.00373  -0.00383  -0.00756   1.86902
   A83        1.89829  -0.00031  -0.00129  -0.00115  -0.00247   1.89582
   A84        1.89811  -0.00033  -0.00131  -0.00135  -0.00270   1.89542
   A85        1.92727   0.00041   0.00196   0.00187   0.00381   1.93108
   A86        1.92770   0.00040   0.00204   0.00185   0.00387   1.93157
   A87        1.93453   0.00034   0.00216   0.00225   0.00438   1.93891
   A88        1.87655  -0.00057  -0.00374  -0.00369  -0.00744   1.86911
   A89        1.89812  -0.00033  -0.00131  -0.00140  -0.00274   1.89538
   A90        1.89833  -0.00031  -0.00129  -0.00114  -0.00246   1.89587
    D1        0.00076  -0.00002   0.00018  -0.00150  -0.00131  -0.00055
    D2       -3.13882  -0.00004   0.00029  -0.00392  -0.00362   3.14075
    D3        3.13962   0.00003  -0.00002   0.00240   0.00238  -3.14119
    D4        0.00004   0.00000   0.00009  -0.00003   0.00007   0.00011
    D5       -0.00133   0.00001  -0.00016   0.00030   0.00013  -0.00120
    D6        3.14131  -0.00001  -0.00005  -0.00148  -0.00153   3.13978
    D7       -3.14075  -0.00003  -0.00000  -0.00279  -0.00279   3.13964
    D8        0.00188  -0.00005   0.00011  -0.00457  -0.00445  -0.00257
    D9       -3.14128   0.00000   0.00014   0.00068   0.00082  -3.14046
   D10        0.00089  -0.00002  -0.00004  -0.00172  -0.00177  -0.00088
   D11       -0.00216   0.00005  -0.00005   0.00421   0.00417   0.00200
   D12        3.14000   0.00003  -0.00022   0.00181   0.00158   3.14158
   D13        0.00137  -0.00001   0.00025  -0.00079  -0.00054   0.00083
   D14        3.14074   0.00003   0.00011   0.00253   0.00264  -3.13981
   D15       -3.14077  -0.00001   0.00004  -0.00064  -0.00061  -3.14137
   D16       -0.00140   0.00003  -0.00011   0.00268   0.00257   0.00117
   D17       -0.00195   0.00000  -0.00024  -0.00043  -0.00067  -0.00262
   D18        3.14103  -0.00003  -0.00012  -0.00256  -0.00268   3.13835
   D19        3.14039  -0.00001   0.00006  -0.00063  -0.00058   3.13981
   D20        0.00018  -0.00004   0.00018  -0.00277  -0.00259  -0.00241
   D21        0.00059  -0.00002   0.00012  -0.00162  -0.00149  -0.00090
   D22        3.13392   0.00005   0.00010   0.00402   0.00413   3.13805
   D23        3.14151  -0.00002  -0.00014  -0.00144  -0.00157   3.13994
   D24       -0.00834   0.00006  -0.00017   0.00421   0.00404  -0.00430
   D25        0.00090   0.00001   0.00002   0.00158   0.00160   0.00250
   D26        3.14140   0.00004  -0.00007   0.00327   0.00319  -3.13859
   D27        3.14101   0.00003  -0.00006   0.00337   0.00330  -3.13887
   D28       -0.00168   0.00006  -0.00016   0.00506   0.00490   0.00322
   D29        3.14035  -0.00002   0.00001  -0.00125  -0.00123   3.13913
   D30       -0.00946   0.00006  -0.00004   0.00473   0.00469  -0.00477
   D31        0.00058  -0.00004   0.00011  -0.00345  -0.00332  -0.00274
   D32        3.13395   0.00004   0.00006   0.00253   0.00260   3.13655
   D33        0.00027   0.00001  -0.00005   0.00087   0.00082   0.00108
   D34       -3.13852  -0.00005   0.00013  -0.00332  -0.00319   3.14148
   D35        3.14044   0.00004  -0.00021   0.00328   0.00307  -3.13967
   D36        0.00166  -0.00001  -0.00003  -0.00091  -0.00094   0.00072
   D37       -0.00094   0.00004  -0.00013   0.00326   0.00312   0.00218
   D38       -3.13321  -0.00004  -0.00011  -0.00311  -0.00323  -3.13644
   D39       -3.14126   0.00001   0.00001   0.00108   0.00108  -3.14017
   D40        0.00967  -0.00007   0.00004  -0.00530  -0.00527   0.00440
   D41        0.00174  -0.00004   0.00004  -0.00278  -0.00274  -0.00100
   D42       -3.14025  -0.00002   0.00026  -0.00124  -0.00097  -3.14122
   D43        3.14078   0.00001  -0.00012   0.00101   0.00089  -3.14151
   D44       -0.00120   0.00003   0.00009   0.00256   0.00266   0.00146
   D45       -3.14063  -0.00003   0.00003  -0.00291  -0.00289   3.13967
   D46        0.00005  -0.00001   0.00040  -0.00085  -0.00044  -0.00039
   D47        0.00221  -0.00006   0.00014  -0.00484  -0.00471  -0.00249
   D48       -3.14028  -0.00004   0.00051  -0.00278  -0.00226   3.14064
   D49       -0.00039  -0.00001   0.00010  -0.00075  -0.00063  -0.00102
   D50       -3.13820  -0.00003  -0.00013  -0.00206  -0.00220  -3.14040
   D51        3.13570   0.00004   0.00009   0.00303   0.00312   3.13883
   D52       -0.00211   0.00002  -0.00014   0.00172   0.00155  -0.00055
   D53        3.13375   0.00006   0.00043   0.00435   0.00478   3.13853
   D54       -0.00319  -0.00000   0.00049  -0.00036   0.00015  -0.00303
   D55        0.00149  -0.00002   0.00045  -0.00206  -0.00158  -0.00009
   D56       -3.13544  -0.00009   0.00051  -0.00676  -0.00621   3.14153
   D57        0.00158  -0.00002  -0.00003  -0.00215  -0.00220  -0.00061
   D58       -3.14058  -0.00000   0.00014   0.00026   0.00038  -3.14020
   D59        3.13750   0.00002   0.00034  -0.00014   0.00018   3.13768
   D60       -0.00466   0.00004   0.00052   0.00226   0.00276  -0.00190
   D61        0.00187  -0.00001  -0.00025  -0.00064  -0.00087   0.00099
   D62        3.13214   0.00014  -0.00056   0.00879   0.00826   3.14040
   D63       -3.13414  -0.00005  -0.00062  -0.00260  -0.00321  -3.13735
   D64       -0.00387   0.00011  -0.00094   0.00683   0.00592   0.00205
   D65       -1.03290   0.00012   0.00164   0.00143   0.00309  -1.02981
   D66        1.04051  -0.00009  -0.00048  -0.00096  -0.00145   1.03907
   D67       -3.13803   0.00001   0.00054   0.00013   0.00067  -3.13736
   D68        2.10937   0.00009   0.00144  -0.00139   0.00005   2.10942
   D69       -2.10041  -0.00011  -0.00068  -0.00378  -0.00448  -2.10489
   D70        0.00423  -0.00002   0.00033  -0.00270  -0.00237   0.00187
   D71       -0.00096   0.00000   0.00053  -0.00062  -0.00009  -0.00106
   D72       -3.13800  -0.00004  -0.00786   0.00099  -0.00679   3.13840
   D73       -3.13122  -0.00016   0.00085  -0.01007  -0.00923  -3.14046
   D74        0.01493  -0.00020  -0.00754  -0.00846  -0.01593  -0.00100
   D75       -0.00035   0.00001  -0.00063   0.00174   0.00109   0.00074
   D76        3.13693   0.00007  -0.00069   0.00608   0.00538  -3.14088
   D77        3.13682   0.00005   0.00736   0.00015   0.00759  -3.13877
   D78       -0.00908   0.00010   0.00730   0.00450   0.01188   0.00280
   D79       -0.00187   0.00003  -0.00007   0.00267   0.00262   0.00075
   D80       -3.13789  -0.00002  -0.00032  -0.00003  -0.00034  -3.13822
   D81        3.14063   0.00001  -0.00044   0.00060   0.00018   3.14081
   D82        0.00462  -0.00004  -0.00070  -0.00210  -0.00278   0.00183
   D83       -1.03238   0.00009   0.00100  -0.00127  -0.00026  -1.03264
   D84        1.04107  -0.00012  -0.00110  -0.00378  -0.00490   1.03617
   D85       -3.13742  -0.00001  -0.00006  -0.00250  -0.00256  -3.13998
   D86        2.10815   0.00011   0.00143   0.00116   0.00261   2.11076
   D87       -2.10159  -0.00009  -0.00066  -0.00135  -0.00202  -2.10361
   D88        0.00311   0.00001   0.00038  -0.00007   0.00032   0.00342
   D89        0.00081   0.00001  -0.00003   0.00054   0.00049   0.00130
   D90       -3.13594  -0.00004  -0.00000  -0.00301  -0.00300  -3.13895
   D91        3.13868   0.00003   0.00013   0.00231   0.00245   3.14113
   D92        0.00194  -0.00002   0.00016  -0.00123  -0.00105   0.00089
   D93        3.13430   0.00005   0.00048   0.00295   0.00342   3.13772
   D94        0.00413  -0.00011   0.00090  -0.00656  -0.00569  -0.00156
   D95       -0.00180   0.00001   0.00023   0.00030   0.00051  -0.00129
   D96       -3.13198  -0.00015   0.00065  -0.00921  -0.00859  -3.14057
   D97       -3.13465  -0.00006  -0.00040  -0.00438  -0.00479  -3.13944
   D98        0.00241  -0.00000  -0.00049   0.00034  -0.00018   0.00223
   D99       -0.00128   0.00002  -0.00045   0.00162   0.00114  -0.00015
   D100       3.13578   0.00008  -0.00055   0.00634   0.00575   3.14153
   D101       0.00018  -0.00001   0.00062  -0.00150  -0.00086  -0.00069
   D102      -3.13709  -0.00004  -0.00740   0.00022  -0.00725   3.13885
   D103      -3.13722  -0.00007   0.00071  -0.00586  -0.00514   3.14083
   D104       0.00870  -0.00010  -0.00731  -0.00413  -0.01152  -0.00282
   D105       0.00103  -0.00000  -0.00051   0.00069   0.00019   0.00121
   D106       3.13119   0.00016  -0.00093   0.01022   0.00930   3.14049
   D107       3.13816   0.00004   0.00791  -0.00107   0.00676  -3.13827
   D108      -0.01487   0.00020   0.00748   0.00846   0.01588   0.00101
   D109      -0.00138   0.00002   0.00003   0.00177   0.00182   0.00043
   D110      -3.13782  -0.00002  -0.00029  -0.00047  -0.00075  -3.13857
   D111       3.14060   0.00001  -0.00018   0.00021   0.00005   3.14066
   D112       0.00417  -0.00004  -0.00051  -0.00202  -0.00251   0.00166
   D113      -1.04104   0.00008   0.00049  -0.00018   0.00032  -1.04072
   D114       1.03231  -0.00011  -0.00163  -0.00242  -0.00407   1.02824
   D115       3.13750  -0.00000  -0.00052  -0.00114  -0.00167   3.13583
   D116       2.10009   0.00010   0.00074   0.00164   0.00239   2.10248
   D117      -2.10975  -0.00009  -0.00138  -0.00060  -0.00199  -2.11174
   D118      -0.00456   0.00001  -0.00028   0.00068   0.00040  -0.00415
   D119       0.00050  -0.00000  -0.00010  -0.00007  -0.00019   0.00031
   D120      -3.13623  -0.00005  -0.00009  -0.00342  -0.00350  -3.13973
   D121       3.13865   0.00002   0.00011   0.00140   0.00151   3.14016
   D122       0.00192  -0.00002   0.00012  -0.00195  -0.00181   0.00012
   D123       3.13476   0.00005   0.00058   0.00313   0.00370   3.13846
   D124       0.00439  -0.00011   0.00094  -0.00653  -0.00561  -0.00122
   D125      -0.00176   0.00002   0.00026   0.00094   0.00118  -0.00057
   D126      -3.13213  -0.00014   0.00062  -0.00872  -0.00813  -3.14026
   D127      -3.13464  -0.00005  -0.00039  -0.00354  -0.00395  -3.13858
   D128       0.00223   0.00001  -0.00054   0.00092   0.00035   0.00258
   D129      -0.00131   0.00002  -0.00042   0.00212   0.00168   0.00037
   D130       3.13556   0.00008  -0.00057   0.00658   0.00598   3.14154
   D131       0.00023  -0.00001   0.00061  -0.00161  -0.00099  -0.00076
   D132      -3.13693  -0.00005  -0.00743  -0.00015  -0.00767   3.13859
   D133      -3.13699  -0.00007   0.00075  -0.00573  -0.00497   3.14123
   D134       0.00903  -0.00010  -0.00730  -0.00427  -0.01164  -0.00261
   D135       0.00097  -0.00000  -0.00052   0.00036  -0.00016   0.00081
   D136       3.13132   0.00016  -0.00089   0.01003   0.00917   3.14049
   D137       3.13799   0.00004   0.00792  -0.00113   0.00671  -3.13849
   D138      -0.01484   0.00020   0.00756   0.00855   0.01603   0.00120
         Item               Value     Threshold  Converged?
 Maximum Force            0.002738     0.000450     NO 
 RMS     Force            0.000615     0.000300     NO 
 Maximum Displacement     0.025186     0.001800     NO 
 RMS     Displacement     0.006761     0.001200     NO 
 Predicted change in Energy=-2.000918D-04
 Lowest energy point so far.  Saving SCF results.
 GradGradGradGradGradGradGradGradGradGradGradGradGradGradGradGradGradGrad

 Leave Link  103 at Wed Aug 16 00:44:13 2023, MaxMem=  1310720000 cpu:              16.6 elap:               0.4
 (Enter /mnt/opt/groups/app-gaussian/g16-avx2/l202.exe)
                          Input orientation:                          
 ---------------------------------------------------------------------
 Center     Atomic      Atomic             Coordinates (Angstroms)
 Number     Number       Type             X           Y           Z
 ---------------------------------------------------------------------
      1          6           0        0.451462   -1.350117    0.001457
      2          6           0       -0.394522    1.377325   -0.005913
      3          6           0        1.390189   -0.347498   -0.004886
      4          6           0       -0.996072   -1.030753    0.003697
      5          6           0       -1.394993    0.283618    0.000791
      6          6           0        0.943055    1.065657   -0.010219
      7          6           0       -1.685246   -2.315296    0.008026
      8          6           0       -0.656808   -3.357973    0.011334
      9          6           0        0.597184   -2.808186    0.008049
     10          6           0       -1.305305   -4.643295    0.014034
     11          6           0       -2.656124   -4.392247    0.011132
     12          6           0        2.132837    1.920913   -0.020598
     13          6           0        3.235971    1.109793   -0.018435
     14          6           0        2.847153   -0.302144   -0.007751
     15          6           0        4.010297   -1.037362   -0.002795
     16          6           0        5.131238   -0.104692   -0.010440
     17          6           0        4.673349    1.190703   -0.020890
     18          6           0       -2.730419    0.887041    0.001843
     19          6           0       -2.579037    2.247895   -0.002440
     20          6           0       -1.161777    2.616641   -0.007089
     21          6           0       -1.105982    3.991525   -0.008724
     22          6           0       -2.473960    4.496501   -0.004646
     23          1           0        4.134234   -2.109205    0.005183
     24          1           0       -0.239375    4.634398   -0.011965
     25          6           0       -3.367304    3.452575   -0.001517
     26          6           0       -2.903483   -2.955167    0.007998
     27          1           0       -3.893755   -2.526748    0.006057
     28          1           0        6.171587   -0.410196   -0.006199
     29          1           0       -2.729092    5.550341   -0.002190
     30          1           0       -3.440824   -5.140525    0.009244
     31          1           0       -0.823972   -5.612836    0.015732
     32          1           0       -4.447580    3.521012    0.002770
     33          1           0        5.272399    2.092256   -0.027285
     34          6           0        2.144368    3.409060   -0.029718
     35          1           0        1.617952    3.794382   -0.910342
     36          1           0        1.628707    3.805167    0.852533
     37          1           0        3.166948    3.794438   -0.038150
     38          6           0        1.880042   -3.562509    0.008297
     39          1           0        2.478859   -3.307601   -0.873466
     40          1           0        2.479040   -3.305912    0.889502
     41          1           0        1.702288   -4.640777    0.009600
     42          6           0       -4.025454    0.153934    0.008357
     43          1           0       -4.108593   -0.491343   -0.873603
     44          1           0       -4.098950   -0.493712    0.889390
     45          1           0       -4.869957    0.847510    0.013603
 ---------------------------------------------------------------------
                    Distance matrix (angstroms):
                    1          2          3          4          5
     1  C    0.000000
     2  C    2.855641   0.000000
     3  C    1.373497   2.481977   0.000000
     4  C    1.482347   2.482095   2.482167   0.000000
     5  C    2.465459   1.482289   2.855797   1.373579   0.000000
     6  C    2.465312   1.373415   1.482216   2.855756   2.465395
     7  C    2.344596   3.911727   3.651122   1.457748   2.615082
     8  C    2.293435   4.742588   3.640524   2.351831   3.715671
     9  C    1.465347   4.301416   2.585345   2.386996   3.678052
    10  C    3.732480   6.089154   5.071481   3.625768   4.927747
    11  C    4.348763   6.197023   5.721267   3.749062   4.842961
    12  C    3.677927   2.585198   2.386936   4.301511   3.889315
    13  C    3.715514   3.640359   2.351763   4.742638   4.704121
    14  C    2.614894   3.650901   1.457673   3.911698   4.282405
    15  C    3.572554   5.023261   2.709406   5.006377   5.564365
    16  C    4.842678   5.721051   3.748924   6.196912   6.537782
    17  C    4.927535   5.071329   3.625666   6.089155   6.135800
    18  C    3.889633   2.386808   4.301575   2.585711   1.465430
    19  C    4.704215   2.351597   4.742450   3.640791   2.293547
    20  C    4.282264   1.457596   3.911350   3.651172   2.344664
    21  C    5.564071   2.709285   5.005798   5.023497   3.719166
    22  C    6.537666   3.748776   6.196449   5.721430   4.348860
    23  H    3.760192   5.715388   3.260904   5.242433   6.024780
    24  H    6.024272   3.260772   5.241643   5.715486   4.501655
    25  C    6.135865   3.625481   6.088868   5.071785   3.732601
    26  C    3.719125   5.006553   5.023518   2.709540   3.572860
    27  H    4.501710   5.242763   5.715708   3.261070   3.760585
    28  H    5.796839   6.805073   4.781809   7.194478   7.598326
    29  H    7.598175   4.781662   7.193956   6.805454   5.433066
    30  H    5.432968   7.194619   6.805291   4.781952   5.797139
    31  H    4.449462   7.003374   5.711981   4.585329   5.924058
    32  H    6.908582   4.585057   7.003212   5.712397   4.449608
    33  H    5.923867   5.711881   4.585243   7.003419   6.908406
    34  C    5.051403   3.251842   3.831597   5.438329   4.721905
    35  H    5.353312   3.272645   4.245809   5.563319   4.715237
    36  H    5.356042   3.274874   4.246962   5.567415   4.719060
    37  H    5.817377   4.304363   4.507063   6.372986   5.756620
    38  C    2.633546   5.438365   3.252142   3.831689   5.051594
    39  H    2.950859   5.563947   3.271367   4.246009   5.354242
    40  H    2.953783   5.567032   3.276849   4.247046   5.355620
    41  H    3.520380   6.372943   4.304632   4.507044   5.817464
    42  C    4.722817   3.831522   5.438824   3.252793   2.633667
    43  H    4.722004   4.247249   5.568839   3.278477   2.954447
    44  H    4.714669   4.245601   5.563430   3.271195   2.950463
    45  H    5.757361   4.506728   6.373211   4.305224   3.520442
                    6          7          8          9         10
     6  C    0.000000
     7  C    4.282422   0.000000
     8  C    4.704097   1.464537   0.000000
     9  C    3.889295   2.335042   1.369223   0.000000
    10  C    6.135784   2.358807   1.439656   2.643317   0.000000
    11  C    6.537833   2.292671   2.250997   3.618462   1.373953
    12  C    1.465316   5.702985   5.970743   4.972266   7.410186
    13  C    2.293355   5.995858   5.925837   4.723818   7.329548
    14  C    2.344456   4.959402   4.649323   3.367916   6.007411
    15  C    3.718967   5.837160   5.212226   3.845163   6.423290
    16  C    4.348631   7.166000   6.639713   5.278908   7.875824
    17  C    3.732405   7.261170   7.007286   5.710260   8.353506
    18  C    3.677834   3.368589   4.724415   4.972694   5.711018
    19  C    3.715223   4.649913   5.926290   5.970967   7.007937
    20  C    2.614552   4.959662   5.995944   5.702887   7.261385
    21  C    3.572011   6.333390   7.363239   7.009788   8.637151
    22  C    4.842181   6.857318   8.061951   7.924048   9.214227
    23  H    4.501512   5.823129   4.951115   3.605456   6.000856
    24  H    3.759529   7.098534   8.003298   7.489478   9.338762
    25  C    4.927134   6.008140   7.330111   7.410424   8.354352
    26  C    5.564460   1.376059   2.282502   3.503751   2.324648
    27  H    6.024979   2.218610   3.341974   4.499749   3.343637
    28  H    5.432835   8.084518   7.437518   6.068322   8.592057
    29  H    5.796303   7.934606   9.146180   8.996065  10.292602
    30  H    7.598386   3.326255   3.305789   4.663187   2.192647
    31  H    6.908352   3.408170   2.261056   3.144170   1.082448
    32  H    5.923503   6.457012   7.854327   8.093726   8.748138
    33  H    4.449429   8.236297   8.053694   6.772977   9.414646
    34  C    2.633452   6.887352   7.324002   6.406977   8.760285
    35  H    2.951550   7.005903   7.561759   6.743835   8.977433
    36  H    2.952858   7.011101   7.565828   6.746379   8.982651
    37  H    3.520330   7.802228   8.110520   7.085229   9.549823
    38  C    4.722098   3.777144   2.545084   1.488197   3.363713
    39  H    4.714793   4.370522   3.258498   2.137097   4.109942
    40  H    4.720102   4.370309   3.256905   2.136838   4.108078
    41  H    5.756754   4.108923   2.685316   2.140011   3.007597
    42  C    5.051502   3.402010   4.866341   5.490258   5.514767
    43  H    5.356195   3.158590   4.573347   5.318779   5.087734
    44  H    5.353759   3.149753   4.563257   5.309164   5.078360
    45  H    5.817152   4.488402   5.952874   6.576759   6.546425
                   11         12         13         14         15
    11  C    0.000000
    12  C    7.924086   0.000000
    13  C    8.061644   1.369243   0.000000
    14  C    6.856775   2.335036   1.464534   0.000000
    15  C    7.463016   3.503793   2.282565   1.376035   0.000000
    16  C    8.889691   3.618506   2.251016   2.292605   1.458233
    17  C    9.213660   2.643371   1.439656   2.358761   2.324702
    18  C    5.279819   4.971987   5.970581   5.702944   7.010036
    19  C    6.640604   4.723241   5.925357   5.995521   7.362896
    20  C    7.166443   3.367298   4.648753   4.958914   6.332622
    21  C    8.525900   3.844154   5.211241   5.836341   7.173985
    22  C    8.890628   5.277924   6.638771   7.165281   8.524625
    23  H    7.163887   4.499790   3.342064   2.218607   1.079014
    24  H    9.344599   3.604228   4.949839   5.822037   7.087218
    25  C    7.877003   5.709457   7.006579   7.260677   8.636466
    26  C    1.458216   7.010100   7.363253   6.333136   7.174848
    27  H    2.238714   7.490141   8.003626   7.098514   8.043158
    28  H    9.684292   4.663237   3.305807   3.326189   2.250450
    29  H    9.942864   6.067243   7.436445   8.083695   9.424288
    30  H    1.084287   8.996137   9.145864   7.934033   8.506191
    31  H    2.201509   8.093295   7.853538   6.456096   6.656235
    32  H    8.113510   6.772204   8.053035   8.235883   9.608043
    33  H   10.242643   3.144242   2.261051   3.408130   3.374613
    34  C    9.160064   1.488220   2.545261   3.777224   4.822146
    35  H    9.281041   2.136969   3.258911   4.371170   5.467422
    36  H    9.287912   2.137034   3.256827   4.369748   5.463849
    37  H   10.046512   2.140044   2.685604   4.109157   4.904975
    38  C    4.611429   5.489323   4.865149   3.400816   3.303707
    39  H    5.322313   5.308906   4.562639   3.149267   2.873561
    40  H    5.321801   5.316751   4.571187   3.156453   2.878760
    41  H    4.365492   6.575869   5.951641   4.487177   4.279212
    42  C    4.747929   6.406840   7.324116   6.887743   8.123583
    43  H    4.255523   6.745520   7.565551   7.011983   8.183692
    44  H    4.248725   6.744898   7.562832   7.006419   8.176272
    45  H    5.688243   7.084665   8.110233   7.802304   9.078101
                   16         17         18         19         20
    16  C    0.000000
    17  C    1.373979   0.000000
    18  C    7.923972   7.410028   0.000000
    19  C    8.061208   7.329059   1.369255   0.000000
    20  C    6.856216   6.006845   2.335002   1.464453   0.000000
    21  C    7.462031   6.422260   3.503816   2.282581   1.376017
    22  C    8.888759   7.874808   3.618565   2.251060   2.292532
    23  H    2.238825   3.343758   7.490059   8.003275   7.097993
    24  H    7.162573   5.999498   4.499797   3.342081   2.218602
    25  C    9.213004   8.352757   2.643407   1.439659   2.358637
    26  C    8.525391   8.636982   3.846109   5.213179   5.837706
    27  H    9.344364   9.338921   3.606567   4.952351   5.823944
    28  H    1.084286   2.192671   8.996033   9.145430   7.933471
    29  H    9.683194   8.590864   4.663302   3.305853   3.326124
    30  H    9.941843  10.291995   6.069290   7.438519   8.085044
    31  H    8.112020   8.747001   6.773710   8.054296   8.236439
    32  H   10.242053   9.413939   3.144271   2.261040   3.408003
    33  H    2.201542   1.082451   8.093114   7.853018   6.455541
    34  C    4.611748   3.364065   5.488636   4.864114   3.399858
    35  H    5.325014   4.111657   5.309712   4.564058   3.151163
    36  H    5.319722   4.107084   5.314236   4.567404   3.152514
    37  H    4.366053   3.008153   6.575218   5.950581   4.486204
    38  C    4.746276   5.513297   6.407409   7.324227   6.887292
    39  H    4.247183   5.077146   6.745203   7.563368   7.007245
    40  H    4.253453   5.085602   6.745908   7.564687   7.009712
    41  H    5.686314   6.544791   7.085600   8.110715   7.802131
    42  C    9.160363   8.760418   1.488155   2.544978   3.777011
    43  H    9.288112   8.982144   2.136753   3.256054   4.369683
    44  H    9.282101   8.978813   2.137076   3.259126   4.370921
    45  H   10.046450   9.549537   2.139935   2.685079   4.108631
                   21         22         23         24         25
    21  C    0.000000
    22  C    1.458211   0.000000
    23  H    8.042324   9.343644   0.000000
    24  H    1.079029   2.238848   8.037720   0.000000
    25  C    2.324671   1.373992   9.338444   3.343764   0.000000
    26  C    7.175502   7.464048   7.088380   8.043592   6.424514
    27  H    7.089414   7.165330   8.038841   8.039703   6.002459
    28  H    8.505185   9.940883   2.652842   8.157720  10.291330
    29  H    2.250430   1.084287  10.284647   2.652874   2.192701
    30  H    9.425824   9.685416   8.159070  10.285856   8.593421
    31  H    9.608532  10.243123   6.071190  10.263933   9.415441
    32  H    3.374580   2.201547  10.263863   4.353026   1.082450
    33  H    6.655172   8.110918   4.353017   6.069792   8.746177
    34  C    3.302193   4.744692   5.866178   2.680298   5.511916
    35  H    2.876038   4.249352   6.482454   2.227637   5.078934
    36  H    2.873155   4.247890   6.478848   2.219169   5.080733
    37  H    4.277574   5.684528   5.982519   3.508454   6.543291
    38  C    8.122812   9.159975   2.682067   8.466500   8.760488
    39  H    8.177782   9.283818   2.224510   8.438384   8.979861
    40  H    8.179963   9.284900   2.225712   8.441028   8.980580
    41  H    9.077629  10.046447   3.510447   9.476254   9.550038
    42  C    4.821900   4.611420   8.467723   5.865950   3.363673
    43  H    5.464412   5.320309   8.445943   6.479698   4.106645
    44  H    5.466426   5.323731   8.436644   6.481224   4.111229
    45  H    4.904369   4.365349   9.477220   5.981928   3.007417
                   26         27         28         29         30
    26  C    0.000000
    27  H    1.078974   0.000000
    28  H    9.425178  10.285478   0.000000
    29  H    8.507302   8.160630  10.712148   0.000000
    30  H    2.250450   2.652732  10.713295  10.714537   0.000000
    31  H    3.374556   4.352884   8.718130  11.324590   2.659141
    32  H    6.657714   6.073066  11.323479   2.659211   8.719852
    33  H    9.608475  10.264244   2.659182   8.716814  11.324077
    34  C    8.123153   8.467233   5.550294   5.323200  10.212310
    35  H    8.175765   8.436550   6.263509   4.775450  10.308705
    36  H    8.182671   8.444362   6.256553   4.771436  10.316815
    37  H    9.077964   9.476965   5.167961   6.152055  11.112986
    38  C    4.821927   5.865964   5.324908  10.212163   5.549932
    39  H    5.465418   6.480239   4.773191  10.312372   6.259507
    40  H    5.465495   6.480748   4.777275  10.312758   6.259828
    41  H    4.904530   5.982042   6.154080  11.112882   5.167334
    42  C    3.305348   2.683916  10.212644   5.549944   5.326639
    43  H    2.880962   2.227742  10.317028   6.258141   4.779145
    44  H    2.874849   2.226122  10.309848   6.261150   4.775004
    45  H    4.281051   3.512640  11.112961   5.167221   6.156216
                   31         32         33         34         35
    31  H    0.000000
    32  H    9.826387   0.000000
    33  H    9.825276   9.824472   0.000000
    34  C    9.497775   6.592978   3.393901   0.000000
    35  H    9.763010   6.139966   4.126986   1.095940   0.000000
    36  H    9.768042   6.141995   4.121242   1.095981   1.762940
    37  H   10.218961   7.619546   2.707484   1.092821   1.777669
    38  C    3.393463   9.498163   6.594371   6.976682   7.418655
    39  H    4.124739   9.765925   6.138270   6.777709   7.154068
    40  H    4.122531   9.765821   6.146835   6.785855   7.375303
    41  H    2.706830  10.219379   7.621075   8.062063   8.485594
    42  C    6.595845   3.393440   9.497813   6.975959   6.778267
    43  H    6.148931   4.120914   9.766998   7.417870   7.152768
    44  H    6.139560   4.126214   9.764717   7.419933   7.369514
    45  H    7.622733   2.706683  10.218535   7.467541   7.185449
                   36         37         38         39         40
    36  H    0.000000
    37  H    1.777531   0.000000
    38  C    7.420145   7.468799   0.000000
    39  H    7.368399   7.184023   1.095931   0.000000
    40  H    7.161835   7.193659   1.095976   1.762968   0.000000
    41  H    8.488222   8.561563   1.092821   1.777702   1.777480
    42  C    6.783338   8.061395   6.977595   7.420642   7.419933
    43  H    7.372662   8.485246   6.787751   7.164205   7.377483
    44  H    7.161547   8.487745   6.778066   7.368392   7.153910
    45  H    7.189170   8.560310   8.062926   8.488635   8.486806
                   41         42         43         44         45
    41  H    0.000000
    42  C    7.469691   0.000000
    43  H    7.194733   1.095969   0.000000
    44  H    7.185161   1.095931   1.763022   0.000000
    45  H    8.562459   1.092822   1.777452   1.777732   0.000000
 Symmetry turned off by external request.
 Stoichiometry    C27H18
 Framework group  C1[X(C27H18)]
 Deg. of freedom   129
 Full point group                 C1      NOp   1
 Rotational constants (GHZ):           0.2191757           0.2191168           0.1097971
 Leave Link  202 at Wed Aug 16 00:44:13 2023, MaxMem=  1310720000 cpu:               1.2 elap:               0.1
 (Enter /mnt/opt/groups/app-gaussian/g16-avx2/l301.exe)
 Standard basis: 6-31G(d,p) (6D, 7F)
 Ernie: Thresh=  0.10000D-02 Tol=  0.10000D-05 Strict=F.
   495 basis functions,   882 primitive gaussians,   495 cartesian basis functions
    90 alpha electrons       90 beta electrons
       nuclear repulsion energy      2214.1606244308 Hartrees.
 IExCor=  402 DFT=T Ex+Corr=B3LYP ExCW=0 ScaHFX=  0.200000
 ScaDFX=  0.800000  0.720000  1.000000  0.810000 ScalE2=  1.000000  1.000000
 IRadAn=      5 IRanWt=     -1 IRanGd=            0 ICorTp=0 IEmpDi=131
 NAtoms=   45 NActive=   45 NUniq=   45 SFac= 1.00D+00 NAtFMM=   60 NAOKFM=F Big=F
 Integral buffers will be    131072 words long.
 Raffenetti 2 integral format.
 Two-electron integral symmetry is turned off.
 R6Disp:  Grimme-D3 Dispersion energy=       -0.0457592648 Hartrees.
 Nuclear repulsion after empirical dispersion term =     2214.1148651660 Hartrees.
 Leave Link  301 at Wed Aug 16 00:44:13 2023, MaxMem=  1310720000 cpu:               3.8 elap:               0.1
 (Enter /mnt/opt/groups/app-gaussian/g16-avx2/l302.exe)
 NPDir=0 NMtPBC=     1 NCelOv=     1 NCel=       1 NClECP=     1 NCelD=      1
         NCelK=      1 NCelE2=     1 NClLst=     1 CellRange=     0.0.
 One-electron integrals computed using PRISM.
 NBasis=   495 RedAO= T EigKep=  1.02D-04  NBF=   495
 NBsUse=   495 1.00D-06 EigRej= -1.00D+00 NBFU=   495
 Precomputing XC quadrature grid using
 IXCGrd= 4 IRadAn=           5 IRanWt=          -1 IRanGd=           0 AccXCQ= 0.00D+00.
 Generated NRdTot=       0 NPtTot=           0 NUsed=           0 NTot=          32
 NSgBfM=   489   489   489   489   489 MxSgAt=    45 MxSgA2=    45.
 Leave Link  302 at Wed Aug 16 00:44:15 2023, MaxMem=  1310720000 cpu:             118.7 elap:               1.9
 (Enter /mnt/opt/groups/app-gaussian/g16-avx2/l303.exe)
 DipDrv:  MaxL=1.
 Leave Link  303 at Wed Aug 16 00:44:15 2023, MaxMem=  1310720000 cpu:              11.0 elap:               0.2
 (Enter /mnt/opt/groups/app-gaussian/g16-avx2/l401.exe)
 Initial guess from the checkpoint file:  "/tmp/Gau-182271.chk"
 B after Tr=     0.000026   -0.000193    0.000869
         Rot=    1.000000   -0.000154   -0.000001    0.000005 Ang=  -0.02 deg.
 Guess basis will be translated and rotated to current coordinates.
 JPrj=2 DoOrth=T DoCkMO=T.
 Generating alternative initial guess.
 ExpMin= 1.61D-01 ExpMax= 3.05D+03 ExpMxC= 4.57D+02 IAcc=3 IRadAn=         5 AccDes= 0.00D+00
 Harris functional with IExCor=  402 and IRadAn=       5 diagonalized for initial guess.
 HarFok:  IExCor=  402 AccDes= 0.00D+00 IRadAn=         5 IDoV= 1 UseB2=F ITyADJ=14
 ICtDFT=  3500011 ScaDFX=  1.000000  1.000000  1.000000  1.000000
 FoFCou: FMM=F IPFlag=           0 FMFlag=      100000 FMFlg1=           0
         NFxFlg=           0 DoJE=T BraDBF=F KetDBF=T FulRan=T
         wScrn=  0.000000 ICntrl=       500 IOpCl=  0 I1Cent=   200000004 NGrid=           0
         NMat0=    1 NMatS0=      1 NMatT0=    0 NMatD0=    1 NMtDS0=    0 NMtDT0=    0
 Symmetry not used in FoFCou.
 Harris En= -1039.69664711149    
 Leave Link  401 at Wed Aug 16 00:44:20 2023, MaxMem=  1310720000 cpu:             272.2 elap:               4.3
 (Enter /mnt/opt/groups/app-gaussian/g16-avx2/l502.exe)
 Two-electron integral symmetry not used.
 Closed shell SCF:
 Using DIIS extrapolation, IDIIS=    10.
 NGot=  1310720000 LenX=  1310193199 LenY=  1309947679
 Requested convergence on RMS density matrix=1.00D-08 within 100 cycles.
 Requested convergence on MAX density matrix=1.00D-06.
 Requested convergence on             energy=1.00D-06.
 Level shift goal  0.100 maximum shift  0.100.
 No special actions if energy rises.
 Dynamic level shift is on during FON iterations.

 Cycle   1  Pass 1  IDiag  1:
 FoFJK:  IHMeth= 1 ICntrl=       0 DoSepK=F KAlg= 0 I1Cent=           0 FoldK=F
 IRaf= 690000000 NMat=       1 IRICut=       1 DoRegI=T DoRafI=F ISym2E= 0 IDoP0=0 IntGTp=1.
 FoFCou: FMM=F IPFlag=           0 FMFlag=      100000 FMFlg1=           0
         NFxFlg=           0 DoJE=F BraDBF=F KetDBF=F FulRan=T
         wScrn=  0.000000 ICntrl=         0 IOpCl=  0 I1Cent=           0 NGrid=           0
         NMat0=    1 NMatS0=      1 NMatT0=    0 NMatD0=    1 NMtDS0=    0 NMtDT0=    0
 Symmetry not used in FoFCou.
 E= -1039.67263250395    
 DIIS: error= 2.28D-04 at cycle   1 NSaved=   1.
 NSaved= 1 IEnMin= 1 EnMin= -1039.67263250395     IErMin= 1 ErrMin= 2.28D-04
 ErrMax= 2.28D-04  0.00D+00 EMaxC= 1.00D+00 BMatC= 1.06D-04 BMatP= 1.06D-04
 IDIUse=1 WtCom= 1.00D+00 WtEn= 0.00D+00
 Coeff-Com:  0.100D+01
 Coeff:      0.100D+01
 Gap=     1.866 Goal=     0.100 Shift=    0.000
 RMSDP=9.76D-05 MaxDP=2.34D-03              OVMax= 5.02D-03

 Cycle   2  Pass 1  IDiag  1:
 E= -1039.67282902702     Delta-E=       -0.000196523073 Rises=F Damp=F
 DIIS: error= 7.95D-05 at cycle   2 NSaved=   2.
 NSaved= 2 IEnMin= 2 EnMin= -1039.67282902702     IErMin= 2 ErrMin= 7.95D-05
 ErrMax= 7.95D-05  0.00D+00 EMaxC= 1.00D+00 BMatC= 6.22D-06 BMatP= 1.06D-04
 IDIUse=1 WtCom= 1.00D+00 WtEn= 0.00D+00
 Coeff-Com:  0.323D-01 0.968D+00
 Coeff:      0.323D-01 0.968D+00
 Gap=     0.098 Goal=     0.100 Shift=    0.002
 RMSDP=1.74D-05 MaxDP=5.37D-04 DE=-1.97D-04 OVMax= 1.83D-03

 Cycle   3  Pass 1  IDiag  1:
 E= -1039.67282091322     Delta-E=        0.000008113796 Rises=F Damp=F
 DIIS: error= 2.31D-04 at cycle   3 NSaved=   3.
 NSaved= 3 IEnMin= 2 EnMin= -1039.67282902702     IErMin= 2 ErrMin= 7.95D-05
 ErrMax= 2.31D-04  0.00D+00 EMaxC= 1.00D+00 BMatC= 1.36D-05 BMatP= 6.22D-06
 IDIUse=1 WtCom= 1.00D+00 WtEn= 0.00D+00
 Coeff-Com: -0.237D-01 0.623D+00 0.401D+00
 Coeff:     -0.237D-01 0.623D+00 0.401D+00
 Gap=     0.098 Goal=   None    Shift=    0.000
 RMSDP=1.32D-05 MaxDP=4.59D-04 DE= 8.11D-06 OVMax= 1.76D-03

 Cycle   4  Pass 1  IDiag  1:
 E= -1039.67283483696     Delta-E=       -0.000013923737 Rises=F Damp=F
 DIIS: error= 1.14D-04 at cycle   4 NSaved=   4.
 NSaved= 4 IEnMin= 4 EnMin= -1039.67283483696     IErMin= 2 ErrMin= 7.95D-05
 ErrMax= 1.14D-04  0.00D+00 EMaxC= 1.00D+00 BMatC= 2.62D-06 BMatP= 6.22D-06
 IDIUse=1 WtCom= 1.00D+00 WtEn= 0.00D+00
 Coeff-Com: -0.201D-01 0.283D+00 0.304D+00 0.433D+00
 Coeff:     -0.201D-01 0.283D+00 0.304D+00 0.433D+00
 Gap=     0.098 Goal=     0.100 Shift=    0.002
 RMSDP=4.37D-06 MaxDP=2.13D-04 DE=-1.39D-05 OVMax= 5.71D-04

 Cycle   5  Pass 1  IDiag  1:
 E= -1039.67283788434     Delta-E=       -0.000003047375 Rises=F Damp=F
 DIIS: error= 1.39D-05 at cycle   5 NSaved=   5.
 NSaved= 5 IEnMin= 5 EnMin= -1039.67283788434     IErMin= 5 ErrMin= 1.39D-05
 ErrMax= 1.39D-05  0.00D+00 EMaxC= 1.00D+00 BMatC= 1.26D-07 BMatP= 2.62D-06
 IDIUse=1 WtCom= 1.00D+00 WtEn= 0.00D+00
 Coeff-Com: -0.666D-02 0.553D-01 0.120D+00 0.225D+00 0.607D+00
 Coeff:     -0.666D-02 0.553D-01 0.120D+00 0.225D+00 0.607D+00
 Gap=     0.098 Goal=     0.100 Shift=    0.002
 RMSDP=1.21D-06 MaxDP=4.82D-05 DE=-3.05D-06 OVMax= 2.66D-04

 Cycle   6  Pass 1  IDiag  1:
 E= -1039.67283803705     Delta-E=       -0.000000152715 Rises=F Damp=F
 DIIS: error= 6.48D-06 at cycle   6 NSaved=   6.
 NSaved= 6 IEnMin= 6 EnMin= -1039.67283803705     IErMin= 6 ErrMin= 6.48D-06
 ErrMax= 6.48D-06  0.00D+00 EMaxC= 1.00D+00 BMatC= 1.72D-08 BMatP= 1.26D-07
 IDIUse=1 WtCom= 1.00D+00 WtEn= 0.00D+00
 Coeff-Com: -0.574D-03-0.984D-02 0.289D-01 0.602D-01 0.320D+00 0.602D+00
 Coeff:     -0.574D-03-0.984D-02 0.289D-01 0.602D-01 0.320D+00 0.602D+00
 Gap=     0.098 Goal=     0.100 Shift=    0.002
 RMSDP=5.79D-07 MaxDP=2.18D-05 DE=-1.53D-07 OVMax= 1.13D-04

 Cycle   7  Pass 1  IDiag  1:
 E= -1039.67283806535     Delta-E=       -0.000000028298 Rises=F Damp=F
 DIIS: error= 2.89D-06 at cycle   7 NSaved=   7.
 NSaved= 7 IEnMin= 7 EnMin= -1039.67283806535     IErMin= 7 ErrMin= 2.89D-06
 ErrMax= 2.89D-06  0.00D+00 EMaxC= 1.00D+00 BMatC= 3.66D-09 BMatP= 1.72D-08
 IDIUse=1 WtCom= 1.00D+00 WtEn= 0.00D+00
 Coeff-Com:  0.152D-02-0.251D-01-0.147D-01-0.257D-01 0.434D-01 0.360D+00
 Coeff-Com:  0.661D+00
 Coeff:      0.152D-02-0.251D-01-0.147D-01-0.257D-01 0.434D-01 0.360D+00
 Coeff:      0.661D+00
 Gap=     0.098 Goal=     0.100 Shift=    0.002
 RMSDP=3.40D-07 MaxDP=8.09D-06 DE=-2.83D-08 OVMax= 8.24D-05

 Cycle   8  Pass 1  IDiag  1:
 E= -1039.67283807265     Delta-E=       -0.000000007301 Rises=F Damp=F
 DIIS: error= 9.60D-07 at cycle   8 NSaved=   8.
 NSaved= 8 IEnMin= 8 EnMin= -1039.67283807265     IErMin= 8 ErrMin= 9.60D-07
 ErrMax= 9.60D-07  0.00D+00 EMaxC= 1.00D+00 BMatC= 4.15D-10 BMatP= 3.66D-09
 IDIUse=1 WtCom= 1.00D+00 WtEn= 0.00D+00
 Coeff-Com:  0.866D-03-0.116D-01-0.109D-01-0.209D-01-0.194D-01 0.961D-01
 Coeff-Com:  0.328D+00 0.638D+00
 Coeff:      0.866D-03-0.116D-01-0.109D-01-0.209D-01-0.194D-01 0.961D-01
 Coeff:      0.328D+00 0.638D+00
 Gap=     0.098 Goal=     0.100 Shift=    0.002
 RMSDP=1.21D-07 MaxDP=3.70D-06 DE=-7.30D-09 OVMax= 2.92D-05

 Cycle   9  Pass 1  IDiag  1:
 E= -1039.67283807341     Delta-E=       -0.000000000756 Rises=F Damp=F
 DIIS: error= 3.93D-07 at cycle   9 NSaved=   9.
 NSaved= 9 IEnMin= 9 EnMin= -1039.67283807341     IErMin= 9 ErrMin= 3.93D-07
 ErrMax= 3.93D-07  0.00D+00 EMaxC= 1.00D+00 BMatC= 6.95D-11 BMatP= 4.15D-10
 IDIUse=1 WtCom= 1.00D+00 WtEn= 0.00D+00
 Coeff-Com:  0.236D-03-0.253D-02-0.304D-02-0.653D-02-0.116D-01 0.183D-02
 Coeff-Com:  0.673D-01 0.321D+00 0.633D+00
 Coeff:      0.236D-03-0.253D-02-0.304D-02-0.653D-02-0.116D-01 0.183D-02
 Coeff:      0.673D-01 0.321D+00 0.633D+00
 Gap=     0.098 Goal=     0.100 Shift=    0.002
 RMSDP=3.62D-08 MaxDP=1.61D-06 DE=-7.56D-10 OVMax= 9.25D-06

 Cycle  10  Pass 1  IDiag  1:
 E= -1039.67283807348     Delta-E=       -0.000000000075 Rises=F Damp=F
 DIIS: error= 1.91D-07 at cycle  10 NSaved=  10.
 NSaved=10 IEnMin=10 EnMin= -1039.67283807348     IErMin=10 ErrMin= 1.91D-07
 ErrMax= 1.91D-07  0.00D+00 EMaxC= 1.00D+00 BMatC= 2.39D-11 BMatP= 6.95D-11
 IDIUse=1 WtCom= 1.00D+00 WtEn= 0.00D+00
 Coeff-Com:  0.370D-04-0.556D-05-0.531D-03-0.163D-02-0.590D-02-0.165D-01
 Coeff-Com: -0.694D-02 0.134D+00 0.433D+00 0.464D+00
 Coeff:      0.370D-04-0.556D-05-0.531D-03-0.163D-02-0.590D-02-0.165D-01
 Coeff:     -0.694D-02 0.134D+00 0.433D+00 0.464D+00
 Gap=     0.098 Goal=     0.100 Shift=    0.002
 RMSDP=1.73D-08 MaxDP=8.24D-07 DE=-7.46D-11 OVMax= 3.77D-06

 Cycle  11  Pass 1  IDiag  1:
 E= -1039.67283807350     Delta-E=       -0.000000000021 Rises=F Damp=F
 DIIS: error= 8.88D-08 at cycle  11 NSaved=  11.
 NSaved=11 IEnMin=11 EnMin= -1039.67283807350     IErMin=11 ErrMin= 8.88D-08
 ErrMax= 8.88D-08  0.00D+00 EMaxC= 1.00D+00 BMatC= 2.80D-12 BMatP= 2.39D-11
 IDIUse=1 WtCom= 1.00D+00 WtEn= 0.00D+00
 Coeff-Com: -0.103D-04 0.364D-03 0.128D-03-0.889D-04-0.189D-02-0.112D-01
 Coeff-Com: -0.147D-01 0.431D-01 0.187D+00 0.298D+00 0.499D+00
 Coeff:     -0.103D-04 0.364D-03 0.128D-03-0.889D-04-0.189D-02-0.112D-01
 Coeff:     -0.147D-01 0.431D-01 0.187D+00 0.298D+00 0.499D+00
 Gap=     0.098 Goal=     0.100 Shift=    0.002
 RMSDP=6.60D-09 MaxDP=2.78D-07 DE=-2.14D-11 OVMax= 1.56D-06

 SCF Done:  E(RB3LYP) =  -1039.67283807     A.U. after   11 cycles
            NFock= 11  Conv=0.66D-08     -V/T= 2.0097
 KE= 1.029706115715D+03 PE=-6.835268170666D+03 EE= 2.551774351712D+03
 Leave Link  502 at Wed Aug 16 00:45:34 2023, MaxMem=  1310720000 cpu:            4721.2 elap:              74.0
 (Enter /mnt/opt/groups/app-gaussian/g16-avx2/l701.exe)
 ... and contract with generalized density number  0.
 Compute integral first derivatives.
 R6Disp: Adding Grimme-D3 dispersion energy 1st derivatives to the gradient.
 Leave Link  701 at Wed Aug 16 00:45:35 2023, MaxMem=  1310720000 cpu:              70.8 elap:               1.2
 (Enter /mnt/opt/groups/app-gaussian/g16-avx2/l702.exe)
 L702 exits ... SP integral derivatives will be done elsewhere.
 Leave Link  702 at Wed Aug 16 00:45:35 2023, MaxMem=  1310720000 cpu:               1.4 elap:               0.1
 (Enter /mnt/opt/groups/app-gaussian/g16-avx2/l703.exe)
 Integral derivatives from FoFJK, PRISM(SPDF).
 Compute integral first derivatives, UseDBF=F ICtDFT=           0.
 Calling FoFJK, ICntrl=      2127 FMM=F ISym2X=0 I1Cent= 0 IOpClX= 0 NMat=1 NMatS=1 NMatT=0.
 FoFJK:  IHMeth= 1 ICntrl=    2127 DoSepK=F KAlg= 0 I1Cent=           0 FoldK=F
 IRaf=         0 NMat=       1 IRICut=       1 DoRegI=T DoRafI=F ISym2E= 0 IDoP0=0 IntGTp=1.
 FoFCou: FMM=F IPFlag=           0 FMFlag=      100000 FMFlg1=         800
         NFxFlg=           0 DoJE=F BraDBF=F KetDBF=F FulRan=T
         wScrn=  0.000000 ICntrl=      2127 IOpCl=  0 I1Cent=           0 NGrid=           0
         NMat0=    1 NMatS0=      1 NMatT0=    0 NMatD0=    1 NMtDS0=    0 NMtDT0=    0
 Symmetry not used in FoFCou.
 Leave Link  703 at Wed Aug 16 00:45:55 2023, MaxMem=  1310720000 cpu:            1264.2 elap:              19.8
 (Enter /mnt/opt/groups/app-gaussian/g16-avx2/l716.exe)
 Dipole        =-3.35627352D-04 7.55072285D-06 2.76069564D-04
 -------------------------------------------------------------------
 Center     Atomic                   Forces (Hartrees/Bohr)
 Number     Number              X              Y              Z
 -------------------------------------------------------------------
      1        6           0.000376457   -0.000401669    0.000236357
      2        6           0.000176636    0.000604494   -0.000084626
      3        6           0.000447795   -0.000481114    0.000089925
      4        6          -0.000650386   -0.000123857   -0.000094194
      5        6          -0.000554501   -0.000141008   -0.000107229
      6        6           0.000189769    0.000527773   -0.000144612
      7        6           0.000654751    0.000650246    0.000029101
      8        6          -0.000477982   -0.000731567    0.000036823
      9        6          -0.000151269    0.001046828   -0.000204016
     10        6           0.001288135   -0.000032998   -0.000090297
     11        6          -0.000983407    0.000211070   -0.000032433
     12        6          -0.000816553   -0.000637951    0.000216340
     13        6           0.000889101   -0.000038181   -0.000077031
     14        6          -0.000883602    0.000238732   -0.000026923
     15        6           0.000616035   -0.000121798   -0.000030993
     16        6           0.000308809   -0.000946635    0.000046885
     17        6          -0.000608004    0.001119077    0.000092801
     18        6           0.001007086   -0.000391082    0.000148116
     19        6          -0.000411044    0.000781865   -0.000012236
     20        6           0.000255309   -0.000898339   -0.000023833
     21        6          -0.000201269    0.000618056    0.000011520
     22        6           0.000646335    0.000725049    0.000047121
     23        1          -0.000231672   -0.000448593    0.000039762
     24        1           0.000454934    0.000013383    0.000017132
     25        6          -0.000684035   -0.001070856    0.000076986
     26        6          -0.000398638   -0.000432636    0.000023551
     27        1          -0.000305196    0.000465971   -0.000043684
     28        1          -0.000238867    0.000071464   -0.000095179
     29        1           0.000052248   -0.000245375   -0.000098420
     30        1           0.000181002    0.000173320    0.000094074
     31        1          -0.000202531    0.000261595    0.000017868
     32        1           0.000324810    0.000048498   -0.000023134
     33        1          -0.000124137   -0.000306192   -0.000013482
     34        6          -0.000072044    0.001256462   -0.000025318
     35        1           0.000091652   -0.000100471    0.000277710
     36        1           0.000129365   -0.000143328   -0.000283334
     37        1          -0.000391464   -0.000227567   -0.000003699
     38        6           0.001154600   -0.000549410    0.000053507
     39        1          -0.000163674   -0.000027210    0.000276169
     40        1          -0.000125101   -0.000025476   -0.000284442
     41        1           0.000002284    0.000454541   -0.000001708
     42        6          -0.001054461   -0.000750895   -0.000022195
     43        1           0.000039774    0.000094616    0.000276865
     44        1           0.000052651    0.000144265   -0.000280762
     45        1           0.000390298   -0.000233099   -0.000004833
 -------------------------------------------------------------------
 Cartesian Forces:  Max     0.001288135 RMS     0.000448680
 Leave Link  716 at Wed Aug 16 00:45:55 2023, MaxMem=  1310720000 cpu:               1.7 elap:               0.1
 (Enter /mnt/opt/groups/app-gaussian/g16-avx2/l103.exe)

 GradGradGradGradGradGradGradGradGradGradGradGradGradGradGradGradGradGrad
 Berny optimization.
 Using GEDIIS/GDIIS optimizer.
 FormGI is forming the generalized inverse of G from B-inverse, IUseBI=4.
 Internal  Forces:  Max     0.001092279 RMS     0.000256742
 Search for a local minimum.
 Step number   4 out of a maximum of  270
 All quantities printed in internal units (Hartrees-Bohrs-Radians)
 RMS Force = .25674D-03 SwitMx=.10000D-02 MixMth= 2
 Mixed Optimization -- En-DIIS/RFO-DIIS
 Swapping is turned off.
 Update second derivatives using D2CorX and points    1    2    3    4
 DE= -1.89D-04 DEPred=-2.00D-04 R= 9.43D-01
 TightC=F SS=  1.41D+00  RLast= 6.84D-02 DXNew= 1.1055D+00 2.0532D-01
 Trust test= 9.43D-01 RLast= 6.84D-02 DXMaxT set to 6.57D-01
 ITU=  1  1  1  0
     Eigenvalues ---    0.00237   0.00237   0.00237   0.00983   0.00986
     Eigenvalues ---    0.00993   0.01122   0.01125   0.01201   0.01223
     Eigenvalues ---    0.01251   0.01276   0.01308   0.01317   0.01331
     Eigenvalues ---    0.01457   0.01498   0.01516   0.01531   0.01537
     Eigenvalues ---    0.01556   0.01566   0.01668   0.01684   0.01702
     Eigenvalues ---    0.01732   0.01745   0.01757   0.01805   0.01809
     Eigenvalues ---    0.01840   0.01872   0.01878   0.02046   0.02047
     Eigenvalues ---    0.02051   0.06895   0.06901   0.06902   0.06908
     Eigenvalues ---    0.07041   0.07041   0.12877   0.16000   0.16000
     Eigenvalues ---    0.16000   0.16000   0.16000   0.16000   0.16000
     Eigenvalues ---    0.16000   0.16000   0.16000   0.16000   0.16000
     Eigenvalues ---    0.16000   0.16000   0.16001   0.16087   0.16195
     Eigenvalues ---    0.21633   0.22260   0.22261   0.23240   0.24157
     Eigenvalues ---    0.24170   0.24664   0.25000   0.25000   0.25000
     Eigenvalues ---    0.25000   0.25000   0.25000   0.25000   0.25000
     Eigenvalues ---    0.25011   0.25111   0.26610   0.27312   0.28519
     Eigenvalues ---    0.28520   0.29183   0.29193   0.29200   0.30449
     Eigenvalues ---    0.31064   0.31074   0.31587   0.31597   0.32685
     Eigenvalues ---    0.32899   0.32902   0.33286   0.34149   0.34154
     Eigenvalues ---    0.34327   0.34523   0.34525   0.35326   0.35844
     Eigenvalues ---    0.35845   0.36906   0.37209   0.37230   0.37230
     Eigenvalues ---    0.37230   0.37230   0.37230   0.37230   0.37230
     Eigenvalues ---    0.37230   0.37230   0.37230   0.37230   0.37243
     Eigenvalues ---    0.37282   0.38252   0.44708   0.44713   0.45812
     Eigenvalues ---    0.46120   0.46168   0.47711   0.47712   0.48366
     Eigenvalues ---    0.49200   0.49752   0.49755   0.52992
 En-DIIS/RFO-DIIS/Sim-DIIS IScMMF=       -3 using points:     4    3
 RFO step:  Lambda=-5.20525617D-05.
 NNeg= 0 NGDIIS= 2 SimSw=  2.50D-01 Rises=F DC= -1.89D-04 SmlDif=  1.00D-05
 NRisDI= 0 DoIntr=F SqrtH=F CThrHd= 10.0 CDAdj=  3.0
 RMS Error=  0.1772937492D-02 NUsed= 2 OKEnD=T EnDIS=F
 InvSVX:  RCond= 5.25D-03 Info=           0 Equed=N FErr=  1.24D-15 BErr=  2.21D-17
 DidBck=F Rises=F RFO-DIIS coefs:    0.97742    0.02258
 Iteration  1 RMS(Cart)=  0.00481259 RMS(Int)=  0.00000564
 Iteration  2 RMS(Cart)=  0.00000922 RMS(Int)=  0.00000094
 Iteration  3 RMS(Cart)=  0.00000000 RMS(Int)=  0.00000094
 ITry= 1 IFail=0 DXMaxC= 2.51D-02 DCOld= 1.00D+10 DXMaxT= 6.57D-01 DXLimC= 3.00D+00 Rises=F
 Variable       Old X    -DE/DX   Delta X   Delta X   Delta X     New X
                                 (Linear)    (Quad)   (Total)
    R1        2.59553  -0.00049  -0.00010  -0.00046  -0.00056   2.59498
    R2        2.80123   0.00001  -0.00011   0.00040   0.00028   2.80151
    R3        2.76911  -0.00065   0.00000  -0.00187  -0.00187   2.76723
    R4        2.80112   0.00007  -0.00011   0.00061   0.00050   2.80162
    R5        2.59538  -0.00031  -0.00009  -0.00013  -0.00022   2.59516
    R6        2.75446  -0.00071   0.00002  -0.00207  -0.00206   2.75240
    R7        2.80098   0.00016  -0.00010   0.00087   0.00076   2.80175
    R8        2.75460  -0.00083   0.00001  -0.00240  -0.00239   2.75222
    R9        2.59569  -0.00066  -0.00010  -0.00078  -0.00089   2.59480
   R10        2.75474  -0.00094   0.00001  -0.00267  -0.00266   2.75208
   R11        2.76926  -0.00077  -0.00001  -0.00222  -0.00222   2.76704
   R12        2.76905  -0.00058   0.00000  -0.00172  -0.00171   2.76733
   R13        2.76757   0.00022   0.00007  -0.00007   0.00000   2.76757
   R14        2.60037   0.00027  -0.00015   0.00128   0.00112   2.60150
   R15        2.58746   0.00075  -0.00011   0.00185   0.00174   2.58920
   R16        2.72056  -0.00037   0.00004  -0.00134  -0.00131   2.71925
   R17        2.81228   0.00082   0.00015   0.00152   0.00167   2.81395
   R18        2.59639   0.00109  -0.00011   0.00253   0.00241   2.59881
   R19        2.04553  -0.00032   0.00002  -0.00085  -0.00083   2.04470
   R20        2.75563  -0.00015   0.00012  -0.00132  -0.00119   2.75443
   R21        2.04900  -0.00025   0.00001  -0.00057  -0.00056   2.04845
   R22        2.58749   0.00072  -0.00011   0.00177   0.00166   2.58916
   R23        2.81233   0.00078   0.00015   0.00140   0.00154   2.81387
   R24        2.76757   0.00023   0.00007  -0.00006   0.00001   2.76757
   R25        2.72056  -0.00037   0.00004  -0.00135  -0.00131   2.71925
   R26        2.60033   0.00032  -0.00015   0.00136   0.00121   2.60154
   R27        2.75566  -0.00016   0.00012  -0.00135  -0.00123   2.75443
   R28        2.03904   0.00042   0.00001   0.00086   0.00087   2.03991
   R29        2.59644   0.00105  -0.00011   0.00244   0.00232   2.59877
   R30        2.04900  -0.00025   0.00001  -0.00056  -0.00055   2.04845
   R31        2.04554  -0.00032   0.00002  -0.00085  -0.00083   2.04471
   R32        2.58752   0.00067  -0.00011   0.00169   0.00158   2.58910
   R33        2.81221   0.00086   0.00015   0.00164   0.00179   2.81399
   R34        2.76741   0.00033   0.00008   0.00025   0.00033   2.76774
   R35        2.72056  -0.00038   0.00004  -0.00136  -0.00132   2.71924
   R36        2.60030   0.00035  -0.00015   0.00143   0.00127   2.60157
   R37        2.75562  -0.00014   0.00012  -0.00129  -0.00117   2.75445
   R38        2.03907   0.00037   0.00000   0.00075   0.00076   2.03983
   R39        2.59647   0.00101  -0.00012   0.00237   0.00225   2.59872
   R40        2.04901  -0.00025   0.00001  -0.00057  -0.00056   2.04845
   R41        2.04553  -0.00032   0.00002  -0.00084  -0.00082   2.04471
   R42        2.03897   0.00047   0.00001   0.00098   0.00099   2.03995
   R43        2.07103  -0.00030  -0.00002  -0.00050  -0.00052   2.07050
   R44        2.07110  -0.00034  -0.00002  -0.00059  -0.00061   2.07049
   R45        2.06513  -0.00045   0.00001  -0.00100  -0.00099   2.06414
   R46        2.07101  -0.00032  -0.00002  -0.00055  -0.00057   2.07044
   R47        2.07109  -0.00030  -0.00002  -0.00049  -0.00051   2.07058
   R48        2.06513  -0.00045   0.00001  -0.00100  -0.00099   2.06414
   R49        2.07108  -0.00028  -0.00002  -0.00044  -0.00046   2.07062
   R50        2.07101  -0.00031  -0.00002  -0.00054  -0.00056   2.07045
   R51        2.06513  -0.00045   0.00001  -0.00100  -0.00100   2.06414
    A1        2.10615  -0.00006  -0.00003  -0.00009  -0.00012   2.10603
    A2        2.28949  -0.00012   0.00002  -0.00032  -0.00030   2.28919
    A3        1.88754   0.00018   0.00001   0.00042   0.00042   1.88797
    A4        2.08278  -0.00003   0.00002  -0.00022  -0.00019   2.08259
    A5        1.84635   0.00001   0.00001  -0.00034  -0.00033   1.84601
    A6        2.35405   0.00002  -0.00004   0.00056   0.00053   2.35458
    A7        2.08266   0.00005   0.00003   0.00006   0.00009   2.08275
    A8        2.35442  -0.00020  -0.00005  -0.00019  -0.00024   2.35417
    A9        1.84611   0.00015   0.00002   0.00013   0.00015   1.84626
   A10        2.08261   0.00010   0.00003   0.00014   0.00017   2.08278
   A11        1.84608   0.00018   0.00002   0.00020   0.00022   1.84631
   A12        2.35449  -0.00028  -0.00005  -0.00034  -0.00039   2.35410
   A13        2.10602   0.00003  -0.00003   0.00020   0.00017   2.10619
   A14        1.88730   0.00033   0.00002   0.00092   0.00094   1.88824
   A15        2.28986  -0.00035   0.00001  -0.00111  -0.00111   2.28875
   A16        2.10614  -0.00009  -0.00003  -0.00008  -0.00011   2.10603
   A17        2.28942  -0.00005   0.00002  -0.00020  -0.00017   2.28924
   A18        1.88763   0.00014   0.00001   0.00028   0.00028   1.88791
   A19        1.87064   0.00005  -0.00005   0.00042   0.00037   1.87102
   A20        2.54686  -0.00048  -0.00007  -0.00110  -0.00117   2.54569
   A21        1.86568   0.00042   0.00011   0.00068   0.00080   1.86648
   A22        1.93612  -0.00020   0.00000  -0.00049  -0.00049   1.93564
   A23        1.89580  -0.00016  -0.00013  -0.00002  -0.00015   1.89565
   A24        2.45126   0.00036   0.00013   0.00051   0.00064   2.45190
   A25        1.88438  -0.00021   0.00001  -0.00054  -0.00053   1.88385
   A26        2.20195  -0.00030  -0.00012  -0.00040  -0.00051   2.20144
   A27        2.19685   0.00051   0.00011   0.00094   0.00105   2.19790
   A28        1.85431   0.00002   0.00008  -0.00021  -0.00013   1.85418
   A29        2.21351   0.00006  -0.00004   0.00053   0.00049   2.21400
   A30        2.21536  -0.00008  -0.00004  -0.00031  -0.00036   2.21500
   A31        1.92501   0.00004  -0.00001   0.00034   0.00033   1.92534
   A32        2.19620  -0.00002   0.00012  -0.00090  -0.00078   2.19542
   A33        2.16198  -0.00002  -0.00011   0.00056   0.00044   2.16242
   A34        1.88430  -0.00017   0.00001  -0.00041  -0.00040   1.88390
   A35        2.20182  -0.00023  -0.00011  -0.00014  -0.00025   2.20157
   A36        2.19706   0.00039   0.00010   0.00055   0.00065   2.19772
   A37        1.93610  -0.00017   0.00000  -0.00042  -0.00042   1.93567
   A38        2.45134   0.00031   0.00012   0.00033   0.00045   2.45179
   A39        1.89575  -0.00013  -0.00013   0.00010  -0.00003   1.89572
   A40        1.87064   0.00005  -0.00004   0.00044   0.00040   1.87104
   A41        2.54676  -0.00041  -0.00007  -0.00092  -0.00098   2.54578
   A42        1.86578   0.00036   0.00011   0.00048   0.00059   1.86637
   A43        1.88390  -0.00028  -0.00005  -0.00065  -0.00070   1.88320
   A44        2.24961  -0.00015   0.00009  -0.00159  -0.00150   2.24811
   A45        2.14967   0.00043  -0.00004   0.00224   0.00220   2.15188
   A46        1.92503   0.00003  -0.00001   0.00030   0.00029   1.92532
   A47        2.16195  -0.00001  -0.00011   0.00059   0.00048   2.16243
   A48        2.19620  -0.00002   0.00012  -0.00089  -0.00076   2.19544
   A49        1.85431   0.00002   0.00008  -0.00022  -0.00014   1.85417
   A50        2.21350   0.00006  -0.00004   0.00054   0.00050   2.21400
   A51        2.21537  -0.00008  -0.00004  -0.00031  -0.00035   2.21502
   A52        1.88441  -0.00020   0.00001  -0.00060  -0.00059   1.88382
   A53        2.20208  -0.00038  -0.00012  -0.00063  -0.00075   2.20133
   A54        2.19670   0.00058   0.00011   0.00123   0.00134   2.19804
   A55        1.93613  -0.00019   0.00000  -0.00048  -0.00048   1.93565
   A56        2.45138   0.00028   0.00012   0.00022   0.00034   2.45172
   A57        1.89568  -0.00009  -0.00012   0.00026   0.00013   1.89581
   A58        1.87060   0.00006  -0.00004   0.00050   0.00046   1.87106
   A59        2.54669  -0.00034  -0.00006  -0.00072  -0.00078   2.54591
   A60        1.86590   0.00028   0.00010   0.00022   0.00032   1.86622
   A61        1.88386  -0.00025  -0.00005  -0.00053  -0.00058   1.88328
   A62        2.24961  -0.00014   0.00009  -0.00154  -0.00145   2.24816
   A63        2.14972   0.00039  -0.00004   0.00207   0.00202   2.15175
   A64        1.92500   0.00005  -0.00001   0.00035   0.00034   1.92535
   A65        2.16195  -0.00002  -0.00011   0.00059   0.00048   2.16243
   A66        2.19623  -0.00003   0.00012  -0.00094  -0.00082   2.19541
   A67        1.85435   0.00001   0.00008  -0.00030  -0.00022   1.85412
   A68        2.21348   0.00007  -0.00004   0.00059   0.00055   2.21403
   A69        2.21536  -0.00007  -0.00004  -0.00029  -0.00033   2.21503
   A70        1.88398  -0.00031  -0.00005  -0.00080  -0.00085   1.88313
   A71        2.24964  -0.00016   0.00009  -0.00165  -0.00156   2.24808
   A72        2.14957   0.00047  -0.00003   0.00245   0.00241   2.15198
   A73        1.93133   0.00003  -0.00009   0.00056   0.00047   1.93180
   A74        1.93138  -0.00002  -0.00009   0.00015   0.00007   1.93145
   A75        1.93898  -0.00009  -0.00010   0.00002  -0.00008   1.93890
   A76        1.86896  -0.00002   0.00017  -0.00107  -0.00089   1.86807
   A77        1.89576   0.00005   0.00006   0.00018   0.00024   1.89600
   A78        1.89549   0.00006   0.00006   0.00011   0.00017   1.89566
   A79        1.93155  -0.00002  -0.00009   0.00016   0.00007   1.93162
   A80        1.93114   0.00004  -0.00009   0.00058   0.00049   1.93163
   A81        1.93896  -0.00009  -0.00010   0.00008  -0.00002   1.93895
   A82        1.86902  -0.00004   0.00017  -0.00121  -0.00104   1.86798
   A83        1.89582   0.00006   0.00006   0.00013   0.00018   1.89600
   A84        1.89542   0.00006   0.00006   0.00022   0.00028   1.89569
   A85        1.93108   0.00004  -0.00009   0.00059   0.00051   1.93158
   A86        1.93157  -0.00001  -0.00009   0.00019   0.00011   1.93168
   A87        1.93891  -0.00008  -0.00010   0.00014   0.00004   1.93895
   A88        1.86911  -0.00006   0.00017  -0.00134  -0.00118   1.86794
   A89        1.89538   0.00005   0.00006   0.00022   0.00028   1.89566
   A90        1.89587   0.00006   0.00006   0.00015   0.00020   1.89607
    D1       -0.00055  -0.00000   0.00003  -0.00040  -0.00037  -0.00092
    D2        3.14075   0.00004   0.00008   0.00243   0.00251  -3.13993
    D3       -3.14119  -0.00004  -0.00005  -0.00283  -0.00289   3.13911
    D4        0.00011  -0.00000  -0.00000  -0.00000  -0.00001   0.00010
    D5       -0.00120   0.00000  -0.00000   0.00076   0.00076  -0.00044
    D6        3.13978   0.00002   0.00003   0.00208   0.00211  -3.14129
    D7        3.13964   0.00003   0.00006   0.00269   0.00276  -3.14079
    D8       -0.00257   0.00006   0.00010   0.00401   0.00411   0.00154
    D9       -3.14046  -0.00002  -0.00002  -0.00156  -0.00158   3.14115
   D10       -0.00088   0.00001   0.00004   0.00120   0.00124   0.00036
   D11        0.00200  -0.00005  -0.00009  -0.00377  -0.00386  -0.00186
   D12        3.14158  -0.00002  -0.00004  -0.00100  -0.00104   3.14054
   D13        0.00083  -0.00002   0.00001  -0.00183  -0.00182  -0.00099
   D14       -3.13981  -0.00004  -0.00006  -0.00304  -0.00310   3.14027
   D15       -3.14137  -0.00002   0.00001  -0.00097  -0.00096   3.14086
   D16        0.00117  -0.00003  -0.00006  -0.00217  -0.00223  -0.00107
   D17       -0.00262   0.00002   0.00002   0.00221   0.00222  -0.00039
   D18        3.13835   0.00005   0.00006   0.00316   0.00322   3.14157
   D19        3.13981   0.00001   0.00001   0.00103   0.00105   3.14086
   D20       -0.00241   0.00004   0.00006   0.00198   0.00204  -0.00037
   D21       -0.00090   0.00002   0.00003   0.00133   0.00136   0.00046
   D22        3.13805   0.00002  -0.00009   0.00159   0.00149   3.13954
   D23        3.13994   0.00003   0.00004   0.00239   0.00243  -3.14082
   D24       -0.00430   0.00003  -0.00009   0.00265   0.00256  -0.00174
   D25        0.00250  -0.00001  -0.00004  -0.00113  -0.00117   0.00134
   D26       -3.13859  -0.00003  -0.00007  -0.00188  -0.00195  -3.14055
   D27       -3.13887  -0.00004  -0.00007  -0.00321  -0.00329   3.14103
   D28        0.00322  -0.00006  -0.00011  -0.00396  -0.00407  -0.00086
   D29        3.13913   0.00001   0.00003   0.00020   0.00022   3.13935
   D30       -0.00477   0.00001  -0.00011   0.00066   0.00056  -0.00421
   D31       -0.00274   0.00004   0.00007   0.00276   0.00283   0.00010
   D32        3.13655   0.00004  -0.00006   0.00322   0.00316   3.13972
   D33        0.00108   0.00001  -0.00002   0.00034   0.00032   0.00140
   D34        3.14148   0.00003   0.00007   0.00186   0.00193  -3.13978
   D35       -3.13967  -0.00002  -0.00007  -0.00145  -0.00152  -3.14119
   D36        0.00072   0.00000   0.00002   0.00007   0.00009   0.00082
   D37        0.00218  -0.00004  -0.00007  -0.00280  -0.00287  -0.00069
   D38       -3.13644  -0.00004   0.00007  -0.00282  -0.00275  -3.13918
   D39       -3.14017  -0.00001  -0.00002  -0.00118  -0.00120  -3.14137
   D40        0.00440  -0.00001   0.00012  -0.00120  -0.00108   0.00331
   D41       -0.00100   0.00003   0.00006   0.00225   0.00231   0.00131
   D42       -3.14122   0.00001   0.00002   0.00036   0.00038  -3.14083
   D43       -3.14151   0.00001  -0.00002   0.00087   0.00085  -3.14066
   D44        0.00146  -0.00001  -0.00006  -0.00102  -0.00108   0.00038
   D45        3.13967   0.00004   0.00007   0.00287   0.00294  -3.14058
   D46       -0.00039   0.00000   0.00001   0.00035   0.00036  -0.00002
   D47       -0.00249   0.00006   0.00011   0.00373   0.00384   0.00134
   D48        3.14064   0.00003   0.00005   0.00121   0.00126  -3.14128
   D49       -0.00102   0.00001   0.00001   0.00054   0.00056  -0.00047
   D50       -3.14040   0.00000   0.00005   0.00017   0.00022  -3.14018
   D51        3.13883   0.00000  -0.00007   0.00055   0.00048   3.13931
   D52       -0.00055  -0.00000  -0.00004   0.00019   0.00015  -0.00040
   D53        3.13853   0.00002  -0.00011   0.00144   0.00133   3.13986
   D54       -0.00303   0.00000  -0.00000   0.00025   0.00025  -0.00279
   D55       -0.00009   0.00003   0.00004   0.00142   0.00145   0.00136
   D56        3.14153   0.00001   0.00014   0.00022   0.00036  -3.14129
   D57       -0.00061   0.00003   0.00005   0.00201   0.00206   0.00144
   D58       -3.14020  -0.00000  -0.00001  -0.00075  -0.00075  -3.14095
   D59        3.13768   0.00003  -0.00000   0.00255   0.00255   3.14023
   D60       -0.00190   0.00000  -0.00006  -0.00020  -0.00026  -0.00216
   D61        0.00099  -0.00003   0.00002  -0.00180  -0.00178  -0.00078
   D62        3.14040   0.00002  -0.00019   0.00240   0.00222  -3.14057
   D63       -3.13735  -0.00003   0.00007  -0.00233  -0.00226  -3.13961
   D64        0.00205   0.00002  -0.00013   0.00187   0.00173   0.00379
   D65       -1.02981  -0.00001  -0.00007  -0.00411  -0.00418  -1.03398
   D66        1.03907  -0.00005   0.00003  -0.00514  -0.00511   1.03396
   D67       -3.13736  -0.00001  -0.00002  -0.00443  -0.00444   3.14139
   D68        2.10942   0.00003  -0.00000  -0.00086  -0.00086   2.10855
   D69       -2.10489  -0.00001   0.00010  -0.00190  -0.00180  -2.10669
   D70        0.00187   0.00002   0.00005  -0.00119  -0.00113   0.00074
   D71       -0.00106   0.00004   0.00000   0.00269   0.00269   0.00163
   D72        3.13840   0.00005   0.00015   0.00255   0.00270   3.14110
   D73       -3.14046  -0.00000   0.00021  -0.00151  -0.00130   3.14142
   D74       -0.00100   0.00001   0.00036  -0.00166  -0.00130  -0.00229
   D75        0.00074  -0.00004  -0.00002  -0.00266  -0.00268  -0.00194
   D76       -3.14088  -0.00003  -0.00012  -0.00155  -0.00167   3.14064
   D77       -3.13877  -0.00006  -0.00017  -0.00252  -0.00269  -3.14146
   D78        0.00280  -0.00004  -0.00027  -0.00141  -0.00167   0.00112
   D79        0.00075  -0.00003  -0.00006  -0.00199  -0.00205  -0.00130
   D80       -3.13822  -0.00003   0.00001  -0.00215  -0.00215  -3.14037
   D81        3.14081  -0.00000  -0.00000   0.00052   0.00051   3.14132
   D82        0.00183   0.00000   0.00006   0.00035   0.00042   0.00225
   D83       -1.03264   0.00005   0.00001   0.00681   0.00681  -1.02583
   D84        1.03617   0.00002   0.00011   0.00593   0.00605   1.04222
   D85       -3.13998   0.00002   0.00006   0.00619   0.00625  -3.13373
   D86        2.11076   0.00001  -0.00006   0.00385   0.00379   2.11455
   D87       -2.10361  -0.00001   0.00005   0.00298   0.00302  -2.10058
   D88        0.00342  -0.00001  -0.00001   0.00324   0.00323   0.00665
   D89        0.00130  -0.00001  -0.00001  -0.00053  -0.00054   0.00076
   D90       -3.13895  -0.00001   0.00007  -0.00080  -0.00073  -3.13968
   D91        3.14113  -0.00001  -0.00006  -0.00042  -0.00047   3.14066
   D92        0.00089  -0.00001   0.00002  -0.00069  -0.00066   0.00022
   D93        3.13772   0.00003  -0.00008   0.00223   0.00216   3.13988
   D94       -0.00156  -0.00002   0.00013  -0.00195  -0.00183  -0.00339
   D95       -0.00129   0.00003  -0.00001   0.00207   0.00206   0.00077
   D96       -3.14057  -0.00001   0.00019  -0.00211  -0.00192   3.14069
   D97       -3.13944  -0.00002   0.00011  -0.00137  -0.00126  -3.14070
   D98        0.00223  -0.00000   0.00000  -0.00036  -0.00036   0.00188
   D99       -0.00015  -0.00002  -0.00003  -0.00091  -0.00093  -0.00108
   D100       3.14153  -0.00000  -0.00013   0.00010  -0.00003   3.14150
   D101      -0.00069   0.00004   0.00002   0.00230   0.00232   0.00163
   D102       3.13885   0.00005   0.00016   0.00227   0.00244   3.14128
   D103       3.14083   0.00002   0.00012   0.00136   0.00148  -3.14088
   D104      -0.00282   0.00004   0.00026   0.00133   0.00159  -0.00123
   D105       0.00121  -0.00004  -0.00000  -0.00265  -0.00266  -0.00145
   D106       3.14049   0.00000  -0.00021   0.00154   0.00133  -3.14137
   D107      -3.13827  -0.00006  -0.00015  -0.00263  -0.00278  -3.14105
   D108       0.00101  -0.00001  -0.00036   0.00157   0.00121   0.00222
   D109       0.00043  -0.00002  -0.00004  -0.00142  -0.00146  -0.00103
   D110      -3.13857  -0.00003   0.00002  -0.00211  -0.00209  -3.14066
   D111       3.14066  -0.00000  -0.00000   0.00046   0.00046   3.14111
   D112       0.00166  -0.00001   0.00006  -0.00023  -0.00018   0.00148
   D113      -1.04072   0.00005  -0.00001   0.00557   0.00556  -1.03516
   D114       1.02824   0.00000   0.00009   0.00440   0.00449   1.03274
   D115       3.13583   0.00001   0.00004   0.00481   0.00485   3.14067
   D116       2.10248   0.00003  -0.00005   0.00336   0.00331   2.10579
   D117      -2.11174  -0.00002   0.00004   0.00219   0.00224  -2.10950
   D118      -0.00415  -0.00001  -0.00001   0.00260   0.00259  -0.00156
   D119       0.00031   0.00000   0.00000   0.00004   0.00004   0.00035
   D120      -3.13973   0.00000   0.00008  -0.00011  -0.00003  -3.13977
   D121       3.14016   0.00001  -0.00003   0.00050   0.00047   3.14063
   D122       0.00012   0.00001   0.00004   0.00035   0.00039   0.00051
   D123       3.13846   0.00002  -0.00008   0.00183   0.00175   3.14021
   D124      -0.00122  -0.00002   0.00013  -0.00207  -0.00194  -0.00316
   D125      -0.00057   0.00002  -0.00003   0.00115   0.00112   0.00054
   D126      -3.14026  -0.00002   0.00018  -0.00275  -0.00257   3.14036
   D127      -3.13858  -0.00003   0.00009  -0.00189  -0.00181  -3.14039
   D128       0.00258   0.00000  -0.00001   0.00016   0.00015   0.00274
   D129       0.00037  -0.00003  -0.00004  -0.00164  -0.00168  -0.00131
   D130       3.14154   0.00000  -0.00013   0.00042   0.00028  -3.14137
   D131      -0.00076   0.00004   0.00002   0.00247   0.00249   0.00173
   D132       3.13859   0.00006   0.00017   0.00285   0.00302  -3.14158
   D133       3.14123   0.00001   0.00011   0.00056   0.00067  -3.14129
   D134      -0.00261   0.00003   0.00026   0.00094   0.00120  -0.00141
   D135       0.00081  -0.00004   0.00000  -0.00217  -0.00217  -0.00136
   D136       3.14049   0.00001  -0.00021   0.00173   0.00152  -3.14118
   D137      -3.13849  -0.00006  -0.00015  -0.00256  -0.00272  -3.14120
   D138       0.00120  -0.00001  -0.00036   0.00134   0.00097   0.00217
         Item               Value     Threshold  Converged?
 Maximum Force            0.001092     0.000450     NO 
 RMS     Force            0.000257     0.000300     YES
 Maximum Displacement     0.025091     0.001800     NO 
 RMS     Displacement     0.004812     0.001200     NO 
 Predicted change in Energy=-2.604392D-05
 Lowest energy point so far.  Saving SCF results.
 GradGradGradGradGradGradGradGradGradGradGradGradGradGradGradGradGradGrad

 Leave Link  103 at Wed Aug 16 00:45:56 2023, MaxMem=  1310720000 cpu:              18.2 elap:               0.5
 (Enter /mnt/opt/groups/app-gaussian/g16-avx2/l202.exe)
                          Input orientation:                          
 ---------------------------------------------------------------------
 Center     Atomic      Atomic             Coordinates (Angstroms)
 Number     Number       Type             X           Y           Z
 ---------------------------------------------------------------------
      1          6           0        0.451918   -1.349675    0.001795
      2          6           0       -0.394159    1.377918   -0.006522
      3          6           0        1.390449   -0.347266   -0.003047
      4          6           0       -0.995725   -1.030102    0.003107
      5          6           0       -1.394571    0.283800   -0.000053
      6          6           0        0.943322    1.066316   -0.008167
      7          6           0       -1.684676   -2.313159    0.008886
      8          6           0       -0.656991   -3.356583    0.009926
      9          6           0        0.597969   -2.806726    0.004640
     10          6           0       -1.306300   -4.640719    0.013686
     11          6           0       -2.658121   -4.388066    0.015893
     12          6           0        2.132218    1.921294   -0.014126
     13          6           0        3.235882    1.109406   -0.014595
     14          6           0        2.846158   -0.302307   -0.007295
     15          6           0        4.008937   -1.039315   -0.005762
     16          6           0        5.129863   -0.107645   -0.013516
     17          6           0        4.672621    1.189317   -0.017673
     18          6           0       -2.729616    0.885202    0.002281
     19          6           0       -2.578920    2.246966   -0.004054
     20          6           0       -1.161526    2.615880   -0.009404
     21          6           0       -1.105393    3.991422   -0.013145
     22          6           0       -2.472972    4.495705   -0.012027
     23          1           0        4.130001   -2.111968   -0.000834
     24          1           0       -0.237388    4.633072   -0.017688
     25          6           0       -3.367080    3.450880   -0.005426
     26          6           0       -2.904411   -2.951448    0.011390
     27          1           0       -3.893835   -2.519764    0.011273
     28          1           0        6.169916   -0.413147   -0.013853
     29          1           0       -2.728914    5.549046   -0.014371
     30          1           0       -3.442784   -5.135953    0.018460
     31          1           0       -0.826482   -5.610519    0.016152
     32          1           0       -4.446906    3.519642   -0.003496
     33          1           0        5.272477    2.089811   -0.023771
     34          6           0        2.143108    3.410278   -0.020089
     35          1           0        1.612706    3.797662   -0.897064
     36          1           0        1.630849    3.804223    0.864706
     37          1           0        3.165029    3.795836   -0.031830
     38          6           0        1.882197   -3.560456    0.003189
     39          1           0        2.479007   -3.306073   -0.879710
     40          1           0        2.483324   -3.302176    0.882112
     41          1           0        1.705389   -4.638343    0.006193
     42          6           0       -4.024073    0.149162    0.009486
     43          1           0       -4.104708   -0.500182   -0.869412
     44          1           0       -4.097686   -0.495414    0.892387
     45          1           0       -4.869533    0.840758    0.010737
 ---------------------------------------------------------------------
                    Distance matrix (angstroms):
                    1          2          3          4          5
     1  C    0.000000
     2  C    2.855814   0.000000
     3  C    1.373203   2.482155   0.000000
     4  C    1.482497   2.482042   2.481960   0.000000
     5  C    2.465312   1.482551   2.855623   1.373109   0.000000
     6  C    2.465479   1.373300   1.482620   2.855696   2.465388
     7  C    2.343797   3.910207   3.649831   1.456338   2.613128
     8  C    2.292908   4.741819   3.639803   2.351021   3.714366
     9  C    1.464356   4.300661   2.583995   2.386683   3.677171
    10  C    3.731279   6.087396   5.070155   3.623965   4.925329
    11  C    4.347914   6.194561   5.720082   3.746951   4.839746
    12  C    3.677350   2.584163   2.386778   4.300589   3.888422
    13  C    3.714539   3.639968   2.351096   4.741762   4.703502
    14  C    2.613321   3.650043   1.456410   3.910225   4.281046
    15  C    3.570541   5.022974   2.708398   5.004678   5.563143
    16  C    4.840046   5.720294   3.747099   6.194678   6.536180
    17  C    4.925566   5.070302   3.624081   6.087397   6.134419
    18  C    3.888037   2.386882   4.300458   2.583558   1.464253
    19  C    4.703386   2.351262   4.741933   3.639469   2.292754
    20  C    4.281233   1.456507   3.910607   3.649772   2.343714
    21  C    5.563519   2.708561   5.005351   5.022748   3.718905
    22  C    6.536332   3.747278   6.195197   5.719881   4.347785
    23  H    3.756247   5.713786   3.258730   5.238655   6.021677
    24  H    6.022356   3.258946   5.239640   5.713760   4.500617
    25  C    6.134340   3.624284   6.087692   5.069774   3.731115
    26  C    3.718967   5.004507   5.022728   2.708269   3.570235
    27  H    4.500530   5.238318   5.713459   3.258559   3.755852
    28  H    5.794207   6.804046   4.779934   7.192171   7.596538
    29  H    7.596729   4.780110   7.192758   6.803634   5.431711
    30  H    5.431840   7.192027   6.803832   4.779785   5.793897
    31  H    4.448518   7.001833   5.711128   4.583561   5.921654
    32  H    6.907152   4.583858   7.001977   5.710593   4.448307
    33  H    5.921867   5.711204   4.583658   7.001781   6.907370
    34  C    5.051510   3.250907   3.832222   5.437811   4.721275
    35  H    5.352611   3.267375   4.246068   5.560713   4.711217
    36  H    5.356972   3.278209   4.248017   5.568836   4.721689
    37  H    5.817076   4.302882   4.507245   6.372030   5.755463
    38  C    2.633108   5.437778   3.250607   3.832117   5.051289
    39  H    2.951887   5.563929   3.272314   4.246548   5.354025
    40  H    2.951920   5.565326   3.272518   4.247205   5.354952
    41  H    3.519453   6.372100   4.302629   4.507263   5.816982
    42  C    4.720282   3.832280   5.437246   3.249861   2.632964
    43  H    4.716299   4.247353   5.565134   3.272290   2.952161
    44  H    4.714002   4.246589   5.562677   3.270914   2.951348
    45  H    5.754643   4.507528   6.371731   4.301926   3.519330
                    6          7          8          9         10
     6  C    0.000000
     7  C    4.281065   0.000000
     8  C    4.703548   1.464538   0.000000
     9  C    3.888430   2.335400   1.370144   0.000000
    10  C    6.134453   2.358119   1.438965   2.643832   0.000000
    11  C    6.536149   2.291917   2.251336   3.619790   1.375230
    12  C    1.464411   5.700860   5.969611   4.970760   7.408387
    13  C    2.292974   5.993863   5.924536   4.721763   7.327766
    14  C    2.343910   4.957040   4.647683   3.365504   6.005428
    15  C    3.719097   5.834391   5.209689   3.841686   6.420454
    16  C    4.348027   7.162593   6.636553   5.274793   7.872337
    17  C    3.731340   7.258324   7.005051   5.707158   8.350916
    18  C    3.677416   3.364738   4.721078   4.970228   5.706292
    19  C    3.714854   4.646997   5.924000   5.969297   7.004290
    20  C    2.613721   4.956758   5.993767   5.700937   7.258080
    21  C    3.571204   6.331176   7.361710   7.008322   8.634520
    22  C    4.840639   6.854376   8.059572   7.921897   9.210647
    23  H    4.500718   5.818164   4.946157   3.599717   5.995678
    24  H    3.757115   7.095454   8.000713   7.486582   9.335242
    25  C    4.926025   6.004568   7.327099   7.408060   8.349920
    26  C    5.563080   1.376653   2.283645   3.505375   2.325425
    27  H    6.021498   2.218801   3.343266   4.500966   3.345713
    28  H    5.431954   8.081162   7.434450   6.064335   8.588767
    29  H    5.794844   7.931282   9.143505   8.993744  10.288630
    30  H    7.596497   3.325538   3.305582   4.664030   2.193136
    31  H    6.907454   3.407218   2.260308   3.144908   1.082009
    32  H    5.922279   6.453808   7.851503   8.091586   8.743866
    33  H    4.448524   8.233419   8.051269   6.769632   9.411787
    34  C    2.633209   6.885529   7.323378   6.406185   8.758887
    35  H    2.949316   7.002543   7.560250   6.742455   8.975318
    36  H    2.954782   7.010527   7.565844   6.746199   8.981543
    37  H    3.519492   7.800071   8.109666   7.084134   9.548314
    38  C    4.721084   3.778672   2.547368   1.489078   3.366540
    39  H    4.715475   4.371697   3.260136   2.137692   4.111931
    40  H    4.716771   4.371830   3.259639   2.137754   4.111826
    41  H    5.755353   4.110842   2.687706   2.140374   3.011699
    42  C    5.051385   3.396440   4.860812   5.486399   5.507202
    43  H    5.355209   3.148785   4.562786   5.310299   5.074938
    44  H    5.353668   3.147602   4.561076   5.308431   5.074201
    45  H    5.817260   4.482244   5.946695   6.572500   6.537830
                   11         12         13         14         15
    11  C    0.000000
    12  C    7.921886   0.000000
    13  C    8.059925   1.370123   0.000000
    14  C    6.855002   2.335414   1.464538   0.000000
    15  C    7.460849   3.505331   2.283570   1.376676   0.000000
    16  C    8.886820   3.619733   2.251306   2.291995   1.457582
    17  C    9.211303   2.643757   1.438963   2.358181   2.325386
    18  C    5.273770   4.971035   5.969734   5.700836   7.007991
    19  C    6.635535   4.722392   5.925038   5.994187   7.362031
    20  C    7.162101   3.366189   4.648300   4.957555   6.331994
    21  C    8.522184   3.842858   5.210824   5.835314   7.173892
    22  C    8.885744   5.275924   6.637623   7.163385   8.523592
    23  H    7.159573   4.500946   3.343185   2.218821   1.079475
    24  H    9.340343   3.601220   4.947711   5.819478   7.085717
    25  C    7.870969   5.708064   7.005833   7.258839   8.635246
    26  C    1.457584   7.007988   7.361685   6.331457   7.172930
    27  H    2.239992   7.485784   8.000276   7.095419   8.040263
    28  H    9.681689   4.663970   3.305559   3.325612   2.249885
    29  H    9.937410   6.065574   7.435670   8.082066   9.423651
    30  H    1.083992   8.993690   9.143861   7.931935   8.503598
    31  H    2.202111   8.092159   7.852461   6.454917   6.654147
    32  H    8.107525   6.770503   8.051994   8.233838   9.606528
    33  H   10.240061   3.144792   2.260309   3.407275   3.374654
    34  C    9.157907   1.489036   2.547194   3.778588   4.824977
    35  H    9.277909   2.137809   3.261928   4.372966   5.471077
    36  H    9.285975   2.137554   3.257505   4.370463   5.465608
    37  H   10.044282   2.140308   2.687419   4.110602   4.908313
    38  C    4.615147   5.487476   4.862138   3.397774   3.298372
    39  H    5.325682   5.309884   4.562646   3.149369   2.871005
    40  H    5.325782   5.311418   4.564261   3.149906   2.869905
    41  H    4.370692   6.573540   5.948063   4.483608   4.273111
    42  C    4.738386   6.406320   7.323223   6.885069   8.120465
    43  H    4.241700   6.744947   7.563448   7.006921   8.177272
    44  H    4.241855   6.743438   7.561699   7.004548   8.174341
    45  H    5.677232   7.084680   8.109905   7.799924   9.075361
                   16         17         18         19         20
    16  C    0.000000
    17  C    1.375208   0.000000
    18  C    7.921958   7.408509   0.000000
    19  C    8.060373   7.328278   1.370091   0.000000
    20  C    6.855595   6.006033   2.335442   1.464627   0.000000
    21  C    7.461955   6.421624   3.505273   2.283525   1.376691
    22  C    8.887853   7.873483   3.619641   2.251247   2.292081
    23  H    2.239910   3.345625   7.485812   8.000621   7.095976
    24  H    7.161131   5.997303   4.500903   3.343121   2.218820
    25  C    9.212014   8.351743   2.643695   1.438961   2.358327
    26  C    8.522758   8.634709   3.840641   5.208617   5.833800
    27  H    9.340561   9.335004   3.598511   4.944791   5.817283
    28  H    1.083993   2.193125   8.993756   9.144311   7.932532
    29  H    9.682898   8.590108   4.663873   3.305500   3.325686
    30  H    9.938571  10.289323   6.063265   7.433321   8.080584
    31  H    8.109288   8.745231   6.768790   8.050560   8.233259
    32  H   10.240694   9.412566   3.144740   2.260327   3.407424
    33  H    2.202103   1.082013   8.092296   7.852994   6.455490
    34  C    4.614816   3.366171   5.488165   4.863240   3.398793
    35  H    5.329397   4.115807   5.305375   4.557615   3.143392
    36  H    5.321380   4.107153   5.317717   4.571864   3.158098
    37  H    4.370133   3.011141   6.574177   5.949178   4.484627
    38  C    4.740203   5.508834   6.405677   7.323098   6.885604
    39  H    4.243499   5.075785   6.743475   7.562119   7.005744
    40  H    4.243978   5.077021   6.744108   7.563371   7.007362
    41  H    5.679316   6.539622   7.083702   8.109432   7.800205
    42  C    9.157567   8.758719   1.489102   2.547436   3.778787
    43  H    9.282454   8.978940   2.137759   3.259401   4.371701
    44  H    9.280016   8.976905   2.137757   3.260507   4.372004
    45  H   10.044301   9.548560   2.140394   2.687852   4.111055
                   21         22         23         24         25
    21  C    0.000000
    22  C    1.457592   0.000000
    23  H    8.041198   9.341344   0.000000
    24  H    1.079430   2.239807   8.035542   0.000000
    25  C    2.325397   1.375184   9.335498   3.345549   0.000000
    26  C    7.172204   7.459676   7.084336   8.039826   6.419046
    27  H    7.083188   7.157947   8.034201   8.033275   5.993859
    28  H    8.504725   9.939635   2.654697   8.155850  10.290047
    29  H    2.249892   1.083992  10.282802   2.654565   2.193088
    30  H    9.421962   9.680408   8.154258  10.281523   8.587200
    31  H    9.606035  10.239506   6.066866  10.260572   9.410849
    32  H    3.374667   2.202087  10.260525   4.354305   1.082015
    33  H    6.655333   8.110514   4.354392   6.068511   8.746130
    34  C    3.300081   4.741984   5.868843   2.676190   5.510357
    35  H    2.864772   4.238316   6.485655   2.212252   5.070852
    36  H    2.879702   4.253017   6.480450   2.226190   5.085398
    37  H    4.274940   5.681309   5.986174   3.503942   6.541264
    38  C    8.121380   9.158027   2.674089   8.463272   8.758643
    39  H    8.176325   9.281310   2.219030   8.435159   8.977612
    40  H    8.177832   9.282850   2.215340   8.436828   8.978793
    41  H    9.075996  10.044394   3.501622   9.472808   9.548068
    42  C    4.825159   4.615063   8.461780   5.869000   3.366483
    43  H    5.468417   5.325087   8.435799   6.483200   4.111139
    44  H    5.468592   5.326249   8.432433   6.483171   4.112553
    45  H    4.908767   4.370659   9.471553   5.986586   3.011705
                   26         27         28         29         30
    26  C    0.000000
    27  H    1.079496   0.000000
    28  H    9.422687  10.281904   0.000000
    29  H    8.502344   8.152508  10.711531   0.000000
    30  H    2.249879   2.654796  10.710273  10.708869   0.000000
    31  H    3.374681   4.354475   8.715685  11.320604   2.658996
    32  H    6.652406   6.064695  11.321830   2.658966   8.713671
    33  H    9.606093  10.260151   2.659002   8.717146  11.321185
    34  C    8.120961   8.462333   5.552819   5.320804  10.209885
    35  H    8.171910   8.429528   6.267306   4.764048  10.305612
    36  H    8.181431   8.440574   6.257891   4.777522  10.314292
    37  H    9.075561   9.471865   5.171576   6.149196  11.110471
    38  C    4.825202   5.869042   5.318870  10.210077   5.553184
    39  H    5.468181   6.482688   4.768810  10.309431   6.262809
    40  H    5.468899   6.483725   4.768669  10.310928   6.263178
    41  H    4.908758   5.986628   6.146925  11.110641   5.172181
    42  C    3.296578   2.672103  10.209512   5.553084   5.316993
    43  H    2.867966   2.213320  10.310550   6.262353   4.766217
    44  H    2.869175   2.217186  10.307846   6.263484   4.767311
    45  H    4.271127   3.499299  11.110459   5.172123   6.144652
                   31         32         33         34         35
    31  H    0.000000
    32  H    9.821797   0.000000
    33  H    9.823135   9.824013   0.000000
    34  C    9.497082   6.590943   3.396556   0.000000
    35  H    9.762043   6.131449   4.131987   1.095663   0.000000
    36  H    9.767082   6.146045   4.121899   1.095657   1.761876
    37  H   10.218316   7.616997   2.711442   1.092298   1.777172
    38  C    3.397038   9.496598   6.589404   6.975654   7.417883
    39  H    4.127868   9.763524   6.136096   6.779466   7.156384
    40  H    4.127124   9.764712   6.137876   6.781353   7.370966
    41  H    2.712121  10.217805   7.615318   8.060557   8.484730
    42  C    6.587759   3.396923   9.497003   6.976380   6.775445
    43  H    6.135677   4.126244   9.764976   7.419451   7.152695
    44  H    6.134564   4.128587   9.763334   7.418528   7.364864
    45  H    7.613493   2.712053  10.218693   7.468636   7.182395
                   36         37         38         39         40
    36  H    0.000000
    37  H    1.776952   0.000000
    38  C    7.419156   7.467390   0.000000
    39  H    7.370120   7.185168   1.095629   0.000000
    40  H    7.157368   7.189004   1.095704   1.761832   0.000000
    41  H    8.486431   8.559635   1.092296   1.777147   1.777008
    42  C    6.787415   8.061211   6.974621   7.417504   7.417508
    43  H    7.377782   8.485658   6.780099   7.156705   7.370290
    44  H    7.162664   8.486226   6.778213   7.368380   7.154560
    45  H    7.194883   8.560869   8.059566   8.484700   8.484557
                   41         42         43         44         45
    41  H    0.000000
    42  C    7.466388   0.000000
    43  H    7.186674   1.095724   0.000000
    44  H    7.185046   1.095633   1.761820   0.000000
    45  H    8.558631   1.092295   1.777003   1.777191   0.000000
 Symmetry turned off by external request.
 Stoichiometry    C27H18
 Framework group  C1[X(C27H18)]
 Deg. of freedom   129
 Full point group                 C1      NOp   1
 Rotational constants (GHZ):           0.2193015           0.2192359           0.1098580
 Leave Link  202 at Wed Aug 16 00:45:56 2023, MaxMem=  1310720000 cpu:               1.2 elap:               0.1
 (Enter /mnt/opt/groups/app-gaussian/g16-avx2/l301.exe)
 Standard basis: 6-31G(d,p) (6D, 7F)
 Ernie: Thresh=  0.10000D-02 Tol=  0.10000D-05 Strict=F.
   495 basis functions,   882 primitive gaussians,   495 cartesian basis functions
    90 alpha electrons       90 beta electrons
       nuclear repulsion energy      2214.5466318626 Hartrees.
 IExCor=  402 DFT=T Ex+Corr=B3LYP ExCW=0 ScaHFX=  0.200000
 ScaDFX=  0.800000  0.720000  1.000000  0.810000 ScalE2=  1.000000  1.000000
 IRadAn=      5 IRanWt=     -1 IRanGd=            0 ICorTp=0 IEmpDi=131
 NAtoms=   45 NActive=   45 NUniq=   45 SFac= 1.00D+00 NAtFMM=   60 NAOKFM=F Big=F
 Integral buffers will be    131072 words long.
 Raffenetti 2 integral format.
 Two-electron integral symmetry is turned off.
 R6Disp:  Grimme-D3 Dispersion energy=       -0.0457724230 Hartrees.
 Nuclear repulsion after empirical dispersion term =     2214.5008594396 Hartrees.
 Leave Link  301 at Wed Aug 16 00:45:56 2023, MaxMem=  1310720000 cpu:               4.2 elap:               0.1
 (Enter /mnt/opt/groups/app-gaussian/g16-avx2/l302.exe)
 NPDir=0 NMtPBC=     1 NCelOv=     1 NCel=       1 NClECP=     1 NCelD=      1
         NCelK=      1 NCelE2=     1 NClLst=     1 CellRange=     0.0.
 One-electron integrals computed using PRISM.
 NBasis=   495 RedAO= T EigKep=  1.02D-04  NBF=   495
 NBsUse=   495 1.00D-06 EigRej= -1.00D+00 NBFU=   495
 Precomputing XC quadrature grid using
 IXCGrd= 4 IRadAn=           5 IRanWt=          -1 IRanGd=           0 AccXCQ= 0.00D+00.
 Generated NRdTot=       0 NPtTot=           0 NUsed=           0 NTot=          32
 NSgBfM=   489   489   489   489   489 MxSgAt=    45 MxSgA2=    45.
 Leave Link  302 at Wed Aug 16 00:45:58 2023, MaxMem=  1310720000 cpu:             116.7 elap:               1.9
 (Enter /mnt/opt/groups/app-gaussian/g16-avx2/l303.exe)
 DipDrv:  MaxL=1.
 Leave Link  303 at Wed Aug 16 00:45:58 2023, MaxMem=  1310720000 cpu:              11.0 elap:               0.2
 (Enter /mnt/opt/groups/app-gaussian/g16-avx2/l401.exe)
 Initial guess from the checkpoint file:  "/tmp/Gau-182271.chk"
 B after Tr=    -0.000030    0.000218    0.000022
         Rot=    1.000000    0.000030    0.000089    0.000027 Ang=   0.01 deg.
 Guess basis will be translated and rotated to current coordinates.
 JPrj=2 DoOrth=T DoCkMO=T.
 Generating alternative initial guess.
 ExpMin= 1.61D-01 ExpMax= 3.05D+03 ExpMxC= 4.57D+02 IAcc=3 IRadAn=         5 AccDes= 0.00D+00
 Harris functional with IExCor=  402 and IRadAn=       5 diagonalized for initial guess.
 HarFok:  IExCor=  402 AccDes= 0.00D+00 IRadAn=         5 IDoV= 1 UseB2=F ITyADJ=14
 ICtDFT=  3500011 ScaDFX=  1.000000  1.000000  1.000000  1.000000
 FoFCou: FMM=F IPFlag=           0 FMFlag=      100000 FMFlg1=           0
         NFxFlg=           0 DoJE=T BraDBF=F KetDBF=T FulRan=T
         wScrn=  0.000000 ICntrl=       500 IOpCl=  0 I1Cent=   200000004 NGrid=           0
         NMat0=    1 NMatS0=      1 NMatT0=    0 NMatD0=    1 NMtDS0=    0 NMtDT0=    0
 Symmetry not used in FoFCou.
 Harris En= -1039.69661182484    
 Leave Link  401 at Wed Aug 16 00:46:02 2023, MaxMem=  1310720000 cpu:             272.2 elap:               4.3
 (Enter /mnt/opt/groups/app-gaussian/g16-avx2/l502.exe)
 Two-electron integral symmetry not used.
 Closed shell SCF:
 Using DIIS extrapolation, IDIIS=    10.
 NGot=  1310720000 LenX=  1310193199 LenY=  1309947679
 Requested convergence on RMS density matrix=1.00D-08 within 100 cycles.
 Requested convergence on MAX density matrix=1.00D-06.
 Requested convergence on             energy=1.00D-06.
 Level shift goal  0.100 maximum shift  0.100.
 No special actions if energy rises.
 Dynamic level shift is on during FON iterations.

 Cycle   1  Pass 1  IDiag  1:
 FoFJK:  IHMeth= 1 ICntrl=       0 DoSepK=F KAlg= 0 I1Cent=           0 FoldK=F
 IRaf= 690000000 NMat=       1 IRICut=       1 DoRegI=T DoRafI=F ISym2E= 0 IDoP0=0 IntGTp=1.
 FoFCou: FMM=F IPFlag=           0 FMFlag=      100000 FMFlg1=           0
         NFxFlg=           0 DoJE=F BraDBF=F KetDBF=F FulRan=T
         wScrn=  0.000000 ICntrl=         0 IOpCl=  0 I1Cent=           0 NGrid=           0
         NMat0=    1 NMatS0=      1 NMatT0=    0 NMatD0=    1 NMtDS0=    0 NMtDT0=    0
 Symmetry not used in FoFCou.
 E= -1039.67278190752    
 DIIS: error= 1.83D-04 at cycle   1 NSaved=   1.
 NSaved= 1 IEnMin= 1 EnMin= -1039.67278190752     IErMin= 1 ErrMin= 1.83D-04
 ErrMax= 1.83D-04  0.00D+00 EMaxC= 1.00D+00 BMatC= 3.74D-05 BMatP= 3.74D-05
 IDIUse=1 WtCom= 1.00D+00 WtEn= 0.00D+00
 Coeff-Com:  0.100D+01
 Coeff:      0.100D+01
 Gap=     1.867 Goal=     0.100 Shift=    0.000
 RMSDP=4.32D-05 MaxDP=1.28D-03              OVMax= 2.74D-03

 Cycle   2  Pass 1  IDiag  1:
 E= -1039.67286223688     Delta-E=       -0.000080329365 Rises=F Damp=F
 DIIS: error= 2.92D-05 at cycle   2 NSaved=   2.
 NSaved= 2 IEnMin= 2 EnMin= -1039.67286223688     IErMin= 2 ErrMin= 2.92D-05
 ErrMax= 2.92D-05  0.00D+00 EMaxC= 1.00D+00 BMatC= 8.90D-07 BMatP= 3.74D-05
 IDIUse=1 WtCom= 1.00D+00 WtEn= 0.00D+00
 Coeff-Com: -0.443D-01 0.104D+01
 Coeff:     -0.443D-01 0.104D+01
 Gap=     0.098 Goal=     0.100 Shift=    0.002
 RMSDP=6.02D-06 MaxDP=2.08D-04 DE=-8.03D-05 OVMax= 1.06D-03

 Cycle   3  Pass 1  IDiag  1:
 E= -1039.67286281344     Delta-E=       -0.000000576558 Rises=F Damp=F
 DIIS: error= 4.42D-05 at cycle   3 NSaved=   3.
 NSaved= 3 IEnMin= 3 EnMin= -1039.67286281344     IErMin= 2 ErrMin= 2.92D-05
 ErrMax= 4.42D-05  0.00D+00 EMaxC= 1.00D+00 BMatC= 1.22D-06 BMatP= 8.90D-07
 IDIUse=1 WtCom= 1.00D+00 WtEn= 0.00D+00
 Coeff-Com: -0.424D-01 0.594D+00 0.449D+00
 Coeff:     -0.424D-01 0.594D+00 0.449D+00
 Gap=     0.098 Goal=     0.100 Shift=    0.002
 RMSDP=3.65D-06 MaxDP=1.85D-04 DE=-5.77D-07 OVMax= 4.20D-04

 Cycle   4  Pass 1  IDiag  1:
 E= -1039.67286385449     Delta-E=       -0.000001041046 Rises=F Damp=F
 DIIS: error= 2.99D-05 at cycle   4 NSaved=   4.
 NSaved= 4 IEnMin= 4 EnMin= -1039.67286385449     IErMin= 2 ErrMin= 2.92D-05
 ErrMax= 2.99D-05  0.00D+00 EMaxC= 1.00D+00 BMatC= 2.37D-07 BMatP= 8.90D-07
 IDIUse=1 WtCom= 1.00D+00 WtEn= 0.00D+00
 Coeff-Com: -0.184D-01 0.208D+00 0.305D+00 0.505D+00
 Coeff:     -0.184D-01 0.208D+00 0.305D+00 0.505D+00
 Gap=     0.098 Goal=     0.100 Shift=    0.002
 RMSDP=1.83D-06 MaxDP=6.83D-05 DE=-1.04D-06 OVMax= 2.84D-04

 Cycle   5  Pass 1  IDiag  1:
 E= -1039.67286409948     Delta-E=       -0.000000244994 Rises=F Damp=F
 DIIS: error= 1.63D-05 at cycle   5 NSaved=   5.
 NSaved= 5 IEnMin= 5 EnMin= -1039.67286409948     IErMin= 5 ErrMin= 1.63D-05
 ErrMax= 1.63D-05  0.00D+00 EMaxC= 1.00D+00 BMatC= 6.08D-08 BMatP= 2.37D-07
 IDIUse=1 WtCom= 1.00D+00 WtEn= 0.00D+00
 Coeff-Com: -0.653D-02 0.545D-01 0.150D+00 0.382D+00 0.420D+00
 Coeff:     -0.653D-02 0.545D-01 0.150D+00 0.382D+00 0.420D+00
 Gap=     0.098 Goal=     0.100 Shift=    0.002
 RMSDP=6.73D-07 MaxDP=3.34D-05 DE=-2.45D-07 OVMax= 8.60D-05

 Cycle   6  Pass 1  IDiag  1:
 E= -1039.67286417244     Delta-E=       -0.000000072959 Rises=F Damp=F
 DIIS: error= 2.24D-06 at cycle   6 NSaved=   6.
 NSaved= 6 IEnMin= 6 EnMin= -1039.67286417244     IErMin= 6 ErrMin= 2.24D-06
 ErrMax= 2.24D-06  0.00D+00 EMaxC= 1.00D+00 BMatC= 2.32D-09 BMatP= 6.08D-08
 IDIUse=1 WtCom= 1.00D+00 WtEn= 0.00D+00
 Coeff-Com:  0.861D-03-0.214D-01 0.148D-01 0.120D+00 0.176D+00 0.709D+00
 Coeff:      0.861D-03-0.214D-01 0.148D-01 0.120D+00 0.176D+00 0.709D+00
 Gap=     0.098 Goal=     0.100 Shift=    0.002
 RMSDP=2.75D-07 MaxDP=6.83D-06 DE=-7.30D-08 OVMax= 6.31D-05

 Cycle   7  Pass 1  IDiag  1:
 E= -1039.67286417715     Delta-E=       -0.000000004713 Rises=F Damp=F
 DIIS: error= 9.87D-07 at cycle   7 NSaved=   7.
 NSaved= 7 IEnMin= 7 EnMin= -1039.67286417715     IErMin= 7 ErrMin= 9.87D-07
 ErrMax= 9.87D-07  0.00D+00 EMaxC= 1.00D+00 BMatC= 5.05D-10 BMatP= 2.32D-09
 IDIUse=1 WtCom= 1.00D+00 WtEn= 0.00D+00
 Coeff-Com:  0.151D-02-0.211D-01-0.130D-01 0.172D-01 0.208D-01 0.360D+00
 Coeff-Com:  0.634D+00
 Coeff:      0.151D-02-0.211D-01-0.130D-01 0.172D-01 0.208D-01 0.360D+00
 Coeff:      0.634D+00
 Gap=     0.098 Goal=     0.100 Shift=    0.002
 RMSDP=1.20D-07 MaxDP=2.93D-06 DE=-4.71D-09 OVMax= 2.83D-05

 Cycle   8  Pass 1  IDiag  1:
 E= -1039.67286417809     Delta-E=       -0.000000000935 Rises=F Damp=F
 DIIS: error= 5.97D-07 at cycle   8 NSaved=   8.
 NSaved= 8 IEnMin= 8 EnMin= -1039.67286417809     IErMin= 8 ErrMin= 5.97D-07
 ErrMax= 5.97D-07  0.00D+00 EMaxC= 1.00D+00 BMatC= 8.81D-11 BMatP= 5.05D-10
 IDIUse=1 WtCom= 1.00D+00 WtEn= 0.00D+00
 Coeff-Com:  0.684D-03-0.815D-02-0.777D-02-0.300D-02-0.178D-01 0.866D-01
 Coeff-Com:  0.321D+00 0.628D+00
 Coeff:      0.684D-03-0.815D-02-0.777D-02-0.300D-02-0.178D-01 0.866D-01
 Coeff:      0.321D+00 0.628D+00
 Gap=     0.098 Goal=     0.100 Shift=    0.002
 RMSDP=5.07D-08 MaxDP=1.76D-06 DE=-9.35D-10 OVMax= 1.45D-05

 Cycle   9  Pass 1  IDiag  1:
 E= -1039.67286417823     Delta-E=       -0.000000000146 Rises=F Damp=F
 DIIS: error= 3.04D-07 at cycle   9 NSaved=   9.
 NSaved= 9 IEnMin= 9 EnMin= -1039.67286417823     IErMin= 9 ErrMin= 3.04D-07
 ErrMax= 3.04D-07  0.00D+00 EMaxC= 1.00D+00 BMatC= 4.05D-11 BMatP= 8.81D-11
 IDIUse=1 WtCom= 1.00D+00 WtEn= 0.00D+00
 Coeff-Com:  0.840D-04-0.258D-03-0.153D-02-0.426D-02-0.187D-01-0.336D-01
 Coeff-Com:  0.480D-01 0.458D+00 0.552D+00
 Coeff:      0.840D-04-0.258D-03-0.153D-02-0.426D-02-0.187D-01-0.336D-01
 Coeff:      0.480D-01 0.458D+00 0.552D+00
 Gap=     0.098 Goal=     0.100 Shift=    0.002
 RMSDP=2.64D-08 MaxDP=1.02D-06 DE=-1.46D-10 OVMax= 7.37D-06

 Cycle  10  Pass 1  IDiag  1:
 E= -1039.67286417830     Delta-E=       -0.000000000067 Rises=F Damp=F
 DIIS: error= 1.09D-07 at cycle  10 NSaved=  10.
 NSaved=10 IEnMin=10 EnMin= -1039.67286417830     IErMin=10 ErrMin= 1.09D-07
 ErrMax= 1.09D-07  0.00D+00 EMaxC= 1.00D+00 BMatC= 6.55D-12 BMatP= 4.05D-11
 IDIUse=1 WtCom= 1.00D+00 WtEn= 0.00D+00
 Coeff-Com: -0.414D-04 0.102D-02 0.125D-03-0.254D-02-0.108D-01-0.386D-01
 Coeff-Com: -0.206D-01 0.222D+00 0.377D+00 0.472D+00
 Coeff:     -0.414D-04 0.102D-02 0.125D-03-0.254D-02-0.108D-01-0.386D-01
 Coeff:     -0.206D-01 0.222D+00 0.377D+00 0.472D+00
 Gap=     0.098 Goal=     0.100 Shift=    0.002
 RMSDP=1.02D-08 MaxDP=4.07D-07 DE=-6.68D-11 OVMax= 2.53D-06

 Cycle  11  Pass 1  IDiag  1:
 E= -1039.67286417828     Delta-E=        0.000000000022 Rises=F Damp=F
 DIIS: error= 4.12D-08 at cycle  11 NSaved=  11.
 NSaved=11 IEnMin=10 EnMin= -1039.67286417830     IErMin=11 ErrMin= 4.12D-08
 ErrMax= 4.12D-08  0.00D+00 EMaxC= 1.00D+00 BMatC= 8.24D-13 BMatP= 6.55D-12
 IDIUse=1 WtCom= 1.00D+00 WtEn= 0.00D+00
 Coeff-Com: -0.403D-04 0.675D-03 0.441D-03-0.688D-03-0.347D-02-0.185D-01
 Coeff-Com: -0.223D-01 0.598D-01 0.146D+00 0.303D+00 0.535D+00
 Coeff:     -0.403D-04 0.675D-03 0.441D-03-0.688D-03-0.347D-02-0.185D-01
 Coeff:     -0.223D-01 0.598D-01 0.146D+00 0.303D+00 0.535D+00
 Gap=     0.098 Goal=     0.100 Shift=    0.002
 RMSDP=3.71D-09 MaxDP=1.50D-07 DE= 2.23D-11 OVMax= 7.29D-07

 SCF Done:  E(RB3LYP) =  -1039.67286418     A.U. after   11 cycles
            NFock= 11  Conv=0.37D-08     -V/T= 2.0097
 KE= 1.029708386190D+03 PE=-6.836037178022D+03 EE= 2.552155068215D+03
 Leave Link  502 at Wed Aug 16 00:47:17 2023, MaxMem=  1310720000 cpu:            4753.3 elap:              74.5
 (Enter /mnt/opt/groups/app-gaussian/g16-avx2/l701.exe)
 ... and contract with generalized density number  0.
 Compute integral first derivatives.
 R6Disp: Adding Grimme-D3 dispersion energy 1st derivatives to the gradient.
 Leave Link  701 at Wed Aug 16 00:47:18 2023, MaxMem=  1310720000 cpu:              67.1 elap:               1.1
 (Enter /mnt/opt/groups/app-gaussian/g16-avx2/l702.exe)
 L702 exits ... SP integral derivatives will be done elsewhere.
 Leave Link  702 at Wed Aug 16 00:47:18 2023, MaxMem=  1310720000 cpu:               1.4 elap:               0.1
 (Enter /mnt/opt/groups/app-gaussian/g16-avx2/l703.exe)
 Integral derivatives from FoFJK, PRISM(SPDF).
 Compute integral first derivatives, UseDBF=F ICtDFT=           0.
 Calling FoFJK, ICntrl=      2127 FMM=F ISym2X=0 I1Cent= 0 IOpClX= 0 NMat=1 NMatS=1 NMatT=0.
 FoFJK:  IHMeth= 1 ICntrl=    2127 DoSepK=F KAlg= 0 I1Cent=           0 FoldK=F
 IRaf=         0 NMat=       1 IRICut=       1 DoRegI=T DoRafI=F ISym2E= 0 IDoP0=0 IntGTp=1.
 FoFCou: FMM=F IPFlag=           0 FMFlag=      100000 FMFlg1=         800
         NFxFlg=           0 DoJE=F BraDBF=F KetDBF=F FulRan=T
         wScrn=  0.000000 ICntrl=      2127 IOpCl=  0 I1Cent=           0 NGrid=           0
         NMat0=    1 NMatS0=      1 NMatT0=    0 NMatD0=    1 NMtDS0=    0 NMtDT0=    0
 Symmetry not used in FoFCou.
 Leave Link  703 at Wed Aug 16 00:47:38 2023, MaxMem=  1310720000 cpu:            1268.6 elap:              19.9
 (Enter /mnt/opt/groups/app-gaussian/g16-avx2/l716.exe)
 Dipole        = 4.30059443D-04 4.08305392D-05 3.15360711D-04
 -------------------------------------------------------------------
 Center     Atomic                   Forces (Hartrees/Bohr)
 Number     Number              X              Y              Z
 -------------------------------------------------------------------
      1        6           0.000332053   -0.000259124   -0.000137044
      2        6           0.000146057    0.000329572    0.000001258
      3        6           0.000197857   -0.000267304   -0.000178330
      4        6          -0.000319228   -0.000063308    0.000144078
      5        6          -0.000374956   -0.000139236    0.000040744
      6        6           0.000034738    0.000417539    0.000125504
      7        6           0.000239027    0.000227976   -0.000119381
      8        6          -0.000031448   -0.000553169   -0.000118346
      9        6          -0.000253984    0.000477401    0.000187733
     10        6           0.000267103    0.000253734    0.000169493
     11        6          -0.000185360    0.000009159   -0.000213230
     12        6          -0.000308382   -0.000476708   -0.000168861
     13        6           0.000478072    0.000239666    0.000139173
     14        6          -0.000321514    0.000094282    0.000104331
     15        6           0.000264402   -0.000048412   -0.000150176
     16        6           0.000083279   -0.000174192    0.000199956
     17        6          -0.000358566    0.000117159   -0.000175123
     18        6           0.000518603   -0.000025220   -0.000145276
     19        6          -0.000445334    0.000303643    0.000077855
     20        6           0.000058755   -0.000314683    0.000120157
     21        6          -0.000094712    0.000228408   -0.000175013
     22        6           0.000130496    0.000176116    0.000176845
     23        1          -0.000049075    0.000012775    0.000014124
     24        1           0.000060689   -0.000039810    0.000052475
     25        6           0.000096494   -0.000385203   -0.000144493
     26        6          -0.000187003   -0.000241457    0.000175008
     27        1           0.000066542   -0.000002662   -0.000008650
     28        1          -0.000047706   -0.000003723   -0.000034001
     29        1           0.000030464   -0.000037354   -0.000029588
     30        1           0.000021775    0.000040107    0.000034736
     31        1          -0.000076312   -0.000009980   -0.000024966
     32        1           0.000032179    0.000066142    0.000033416
     33        1           0.000044622   -0.000060243    0.000023528
     34        6          -0.000118004    0.000608728   -0.000048689
     35        1           0.000135847   -0.000173903    0.000085383
     36        1           0.000013770   -0.000101980   -0.000054163
     37        1          -0.000076249   -0.000116750    0.000020960
     38        6           0.000555635   -0.000217479    0.000029212
     39        1          -0.000150962    0.000001081    0.000054991
     40        1          -0.000195200   -0.000004455   -0.000085982
     41        1          -0.000066532    0.000123226   -0.000015835
     42        6          -0.000464554   -0.000347746   -0.000036310
     43        1           0.000096903    0.000188194    0.000089606
     44        1           0.000077517    0.000149163   -0.000054242
     45        1           0.000142203    0.000000028    0.000017132
 -------------------------------------------------------------------
 Cartesian Forces:  Max     0.000608728 RMS     0.000205085
 Leave Link  716 at Wed Aug 16 00:47:38 2023, MaxMem=  1310720000 cpu:               1.6 elap:               0.1
 (Enter /mnt/opt/groups/app-gaussian/g16-avx2/l103.exe)

 GradGradGradGradGradGradGradGradGradGradGradGradGradGradGradGradGradGrad
 Berny optimization.
 Using GEDIIS/GDIIS optimizer.
 FormGI is forming the generalized inverse of G from B-inverse, IUseBI=4.
 Internal  Forces:  Max     0.000316668 RMS     0.000082269
 Search for a local minimum.
 Step number   5 out of a maximum of  270
 All quantities printed in internal units (Hartrees-Bohrs-Radians)
 RMS Force = .82269D-04 SwitMx=.10000D-02 MixMth= 2
 Mixed Optimization -- En-DIIS/RFO-DIIS
 Swapping is turned off.
 Update second derivatives using D2CorX and points    1    2    3    4    5
 DE= -2.61D-05 DEPred=-2.60D-05 R= 1.00D+00
 TightC=F SS=  1.41D+00  RLast= 2.96D-02 DXNew= 1.1055D+00 8.8844D-02
 Trust test= 1.00D+00 RLast= 2.96D-02 DXMaxT set to 6.57D-01
 ITU=  1  1  1  1  0
     Eigenvalues ---    0.00236   0.00237   0.00249   0.00983   0.00993
     Eigenvalues ---    0.00997   0.01118   0.01153   0.01202   0.01223
     Eigenvalues ---    0.01262   0.01277   0.01310   0.01316   0.01358
     Eigenvalues ---    0.01457   0.01498   0.01522   0.01536   0.01538
     Eigenvalues ---    0.01555   0.01575   0.01684   0.01698   0.01712
     Eigenvalues ---    0.01743   0.01754   0.01800   0.01807   0.01830
     Eigenvalues ---    0.01843   0.01872   0.01944   0.02043   0.02045
     Eigenvalues ---    0.02051   0.06894   0.06898   0.06900   0.06986
     Eigenvalues ---    0.07040   0.07045   0.12818   0.15537   0.16000
     Eigenvalues ---    0.16000   0.16000   0.16000   0.16000   0.16000
     Eigenvalues ---    0.16000   0.16000   0.16000   0.16000   0.16000
     Eigenvalues ---    0.16000   0.16000   0.16001   0.16023   0.16152
     Eigenvalues ---    0.21407   0.22260   0.22263   0.23203   0.23814
     Eigenvalues ---    0.24158   0.24220   0.24676   0.25000   0.25000
     Eigenvalues ---    0.25000   0.25000   0.25000   0.25000   0.25000
     Eigenvalues ---    0.25002   0.25332   0.25675   0.27100   0.28500
     Eigenvalues ---    0.28519   0.28743   0.29192   0.29287   0.29540
     Eigenvalues ---    0.31064   0.31123   0.31557   0.31587   0.31739
     Eigenvalues ---    0.32901   0.32916   0.33260   0.34093   0.34152
     Eigenvalues ---    0.34255   0.34523   0.34533   0.34994   0.35844
     Eigenvalues ---    0.35846   0.36657   0.37177   0.37226   0.37230
     Eigenvalues ---    0.37230   0.37230   0.37230   0.37230   0.37230
     Eigenvalues ---    0.37230   0.37230   0.37230   0.37230   0.37259
     Eigenvalues ---    0.37309   0.38578   0.44706   0.44715   0.45536
     Eigenvalues ---    0.46120   0.46448   0.47705   0.47710   0.48059
     Eigenvalues ---    0.49711   0.49754   0.49953   0.54368
 En-DIIS/RFO-DIIS/Sim-DIIS IScMMF=       -3 using points:     5    4    3
 RFO step:  Lambda=-1.58412552D-05.
 NNeg= 0 NGDIIS= 3 SimSw=  2.50D-01 Rises=F DC= -2.61D-05 SmlDif=  1.00D-05
 NRisDI= 0 DoIntr=F SqrtH=F CThrHd= 10.0 CDAdj=  3.0
 RMS Error=  0.2218135129D-02 NUsed= 3 OKEnD=T EnDIS=F
 InvSVX:  RCond= 8.94D-04 Info=           0 Equed=N FErr=  5.23D-15 BErr=  3.15D-17
 DidBck=T Rises=F RFO-DIIS coefs:    0.37214    0.76754   -0.13968
 Iteration  1 RMS(Cart)=  0.00379825 RMS(Int)=  0.00001500
 Iteration  2 RMS(Cart)=  0.00001584 RMS(Int)=  0.00000117
 Iteration  3 RMS(Cart)=  0.00000000 RMS(Int)=  0.00000117
 ITry= 1 IFail=0 DXMaxC= 2.49D-02 DCOld= 1.00D+10 DXMaxT= 6.57D-01 DXLimC= 3.00D+00 Rises=F
 Variable       Old X    -DE/DX   Delta X   Delta X   Delta X     New X
                                 (Linear)    (Quad)   (Total)
    R1        2.59498   0.00006   0.00096  -0.00095   0.00001   2.59498
    R2        2.80151   0.00032   0.00053   0.00053   0.00105   2.80257
    R3        2.76723  -0.00019   0.00117  -0.00224  -0.00107   2.76616
    R4        2.80162   0.00026   0.00037   0.00053   0.00090   2.80252
    R5        2.59516  -0.00011   0.00070  -0.00095  -0.00024   2.59492
    R6        2.75240  -0.00020   0.00119  -0.00233  -0.00114   2.75126
    R7        2.80175   0.00018   0.00017   0.00054   0.00071   2.80246
    R8        2.75222  -0.00008   0.00143  -0.00233  -0.00090   2.75132
    R9        2.59480   0.00023   0.00121  -0.00096   0.00025   2.59505
   R10        2.75208   0.00002   0.00164  -0.00234  -0.00070   2.75138
   R11        2.76704  -0.00008   0.00143  -0.00225  -0.00082   2.76621
   R12        2.76733  -0.00026   0.00105  -0.00225  -0.00120   2.76613
   R13        2.76757   0.00013  -0.00043   0.00074   0.00030   2.76788
   R14        2.60150   0.00020   0.00025   0.00054   0.00079   2.60229
   R15        2.58920   0.00006  -0.00042   0.00111   0.00069   2.58989
   R16        2.71925  -0.00019   0.00059  -0.00148  -0.00088   2.71836
   R17        2.81395   0.00017  -0.00196   0.00286   0.00090   2.81484
   R18        2.59881   0.00012  -0.00082   0.00182   0.00099   2.59980
   R19        2.04470  -0.00003   0.00039  -0.00069  -0.00030   2.04440
   R20        2.75443  -0.00011  -0.00001  -0.00074  -0.00075   2.75368
   R21        2.04845  -0.00004   0.00030  -0.00056  -0.00026   2.04818
   R22        2.58916   0.00010  -0.00036   0.00111   0.00075   2.58991
   R23        2.81387   0.00022  -0.00187   0.00287   0.00100   2.81487
   R24        2.76757   0.00012  -0.00044   0.00074   0.00030   2.76787
   R25        2.71925  -0.00019   0.00060  -0.00148  -0.00088   2.71836
   R26        2.60154   0.00015   0.00018   0.00055   0.00073   2.60227
   R27        2.75443  -0.00010   0.00002  -0.00074  -0.00073   2.75370
   R28        2.03991  -0.00002  -0.00059   0.00079   0.00020   2.04011
   R29        2.59877   0.00017  -0.00076   0.00182   0.00106   2.59983
   R30        2.04845  -0.00004   0.00029  -0.00056  -0.00027   2.04818
   R31        2.04471  -0.00003   0.00039  -0.00069  -0.00030   2.04441
   R32        2.58910   0.00014  -0.00030   0.00110   0.00081   2.58991
   R33        2.81399   0.00013  -0.00205   0.00286   0.00081   2.81480
   R34        2.76774   0.00002  -0.00068   0.00074   0.00006   2.76780
   R35        2.71924  -0.00019   0.00061  -0.00148  -0.00088   2.71836
   R36        2.60157   0.00012   0.00014   0.00054   0.00068   2.60225
   R37        2.75445  -0.00013  -0.00003  -0.00075  -0.00077   2.75368
   R38        2.03983   0.00003  -0.00050   0.00079   0.00029   2.04011
   R39        2.59872   0.00020  -0.00070   0.00182   0.00111   2.59983
   R40        2.04845  -0.00004   0.00030  -0.00056  -0.00026   2.04818
   R41        2.04471  -0.00003   0.00039  -0.00069  -0.00031   2.04441
   R42        2.03995  -0.00006  -0.00067   0.00079   0.00012   2.04007
   R43        2.07050  -0.00020   0.00045  -0.00105  -0.00060   2.06991
   R44        2.07049  -0.00009   0.00052  -0.00087  -0.00036   2.07014
   R45        2.06414  -0.00011   0.00057  -0.00112  -0.00055   2.06359
   R46        2.07044  -0.00013   0.00047  -0.00091  -0.00044   2.07000
   R47        2.07058  -0.00018   0.00046  -0.00101  -0.00055   2.07003
   R48        2.06414  -0.00011   0.00058  -0.00112  -0.00055   2.06359
   R49        2.07062  -0.00019   0.00042  -0.00099  -0.00057   2.07005
   R50        2.07045  -0.00014   0.00047  -0.00093  -0.00047   2.06998
   R51        2.06414  -0.00011   0.00058  -0.00112  -0.00055   2.06359
    A1        2.10603   0.00002   0.00027  -0.00016   0.00011   2.10613
    A2        2.28919  -0.00000   0.00005  -0.00021  -0.00015   2.28904
    A3        1.88797  -0.00002  -0.00032   0.00037   0.00005   1.88801
    A4        2.08259   0.00006  -0.00003   0.00016   0.00012   2.08272
    A5        1.84601   0.00007   0.00014   0.00000   0.00014   1.84615
    A6        2.35458  -0.00013  -0.00010  -0.00016  -0.00026   2.35432
    A7        2.08275  -0.00001  -0.00024   0.00016  -0.00008   2.08267
    A8        2.35417   0.00008   0.00047  -0.00017   0.00030   2.35447
    A9        1.84626  -0.00007  -0.00023   0.00001  -0.00021   1.84604
   A10        2.08278  -0.00006  -0.00030   0.00016  -0.00014   2.08264
   A11        1.84631  -0.00009  -0.00028   0.00001  -0.00027   1.84604
   A12        2.35410   0.00015   0.00059  -0.00018   0.00041   2.35451
   A13        2.10619  -0.00006   0.00005  -0.00016  -0.00011   2.10608
   A14        1.88824  -0.00016  -0.00071   0.00038  -0.00033   1.88792
   A15        2.28875   0.00022   0.00066  -0.00022   0.00043   2.28919
   A16        2.10603   0.00005   0.00026  -0.00016   0.00010   2.10613
   A17        2.28924  -0.00007  -0.00004  -0.00021  -0.00025   2.28899
   A18        1.88791   0.00002  -0.00022   0.00037   0.00015   1.88806
   A19        1.87102   0.00009   0.00005   0.00041   0.00046   1.87148
   A20        2.54569  -0.00001   0.00116  -0.00150  -0.00034   2.54534
   A21        1.86648  -0.00008  -0.00121   0.00109  -0.00011   1.86637
   A22        1.93564  -0.00013   0.00029  -0.00086  -0.00057   1.93507
   A23        1.89565   0.00002   0.00089  -0.00080   0.00009   1.89574
   A24        2.45190   0.00010  -0.00118   0.00166   0.00048   2.45238
   A25        1.88385   0.00015   0.00026   0.00007   0.00033   1.88418
   A26        2.20144  -0.00005   0.00105  -0.00128  -0.00023   2.20121
   A27        2.19790  -0.00010  -0.00131   0.00121  -0.00011   2.19779
   A28        1.85418   0.00006  -0.00040   0.00048   0.00008   1.85426
   A29        2.21400   0.00004  -0.00006   0.00056   0.00050   2.21450
   A30        2.21500  -0.00010   0.00047  -0.00104  -0.00057   2.21443
   A31        1.92534  -0.00002  -0.00015   0.00015  -0.00000   1.92534
   A32        2.19542   0.00003  -0.00028   0.00009  -0.00019   2.19523
   A33        2.16242  -0.00000   0.00043  -0.00023   0.00019   2.16261
   A34        1.88390   0.00011   0.00016   0.00007   0.00023   1.88413
   A35        2.20157  -0.00012   0.00086  -0.00125  -0.00039   2.20118
   A36        2.19772   0.00000  -0.00102   0.00118   0.00016   2.19788
   A37        1.93567  -0.00015   0.00025  -0.00085  -0.00061   1.93507
   A38        2.45179   0.00016  -0.00105   0.00165   0.00060   2.45239
   A39        1.89572  -0.00001   0.00080  -0.00079   0.00000   1.89573
   A40        1.87104   0.00008   0.00003   0.00040   0.00043   1.87147
   A41        2.54578  -0.00006   0.00102  -0.00149  -0.00047   2.54531
   A42        1.86637  -0.00002  -0.00105   0.00109   0.00004   1.86641
   A43        1.88320  -0.00001   0.00076  -0.00092  -0.00017   1.88303
   A44        2.24811  -0.00004   0.00040  -0.00116  -0.00076   2.24735
   A45        2.15188   0.00005  -0.00116   0.00208   0.00093   2.15280
   A46        1.92532  -0.00002  -0.00011   0.00015   0.00004   1.92536
   A47        2.16243  -0.00001   0.00040  -0.00024   0.00016   2.16259
   A48        2.19544   0.00003  -0.00029   0.00009  -0.00020   2.19524
   A49        1.85417   0.00006  -0.00039   0.00048   0.00009   1.85426
   A50        2.21400   0.00004  -0.00007   0.00055   0.00048   2.21448
   A51        2.21502  -0.00010   0.00047  -0.00103  -0.00057   2.21445
   A52        1.88382   0.00015   0.00030   0.00007   0.00037   1.88418
   A53        2.20133   0.00003   0.00124  -0.00127  -0.00003   2.20130
   A54        2.19804  -0.00018  -0.00154   0.00120  -0.00034   2.19770
   A55        1.93565  -0.00013   0.00029  -0.00086  -0.00057   1.93508
   A56        2.45172   0.00018  -0.00097   0.00165   0.00068   2.45241
   A57        1.89581  -0.00005   0.00068  -0.00079  -0.00011   1.89570
   A58        1.87106   0.00008  -0.00002   0.00041   0.00039   1.87145
   A59        2.54591  -0.00013   0.00087  -0.00149  -0.00063   2.54529
   A60        1.86622   0.00005  -0.00085   0.00108   0.00024   1.86645
   A61        1.88328  -0.00004   0.00066  -0.00092  -0.00026   1.88302
   A62        2.24816  -0.00005   0.00036  -0.00116  -0.00080   2.24735
   A63        2.15175   0.00009  -0.00102   0.00208   0.00106   2.15281
   A64        1.92535  -0.00004  -0.00016   0.00015  -0.00001   1.92534
   A65        2.16243  -0.00000   0.00041  -0.00024   0.00017   2.16259
   A66        2.19541   0.00004  -0.00025   0.00009  -0.00016   2.19525
   A67        1.85412   0.00007  -0.00033   0.00048   0.00015   1.85427
   A68        2.21403   0.00003  -0.00011   0.00055   0.00044   2.21447
   A69        2.21503  -0.00011   0.00045  -0.00103  -0.00059   2.21444
   A70        1.88313   0.00002   0.00086  -0.00092  -0.00006   1.88307
   A71        2.24808  -0.00004   0.00045  -0.00116  -0.00072   2.24736
   A72        2.15198   0.00001  -0.00131   0.00209   0.00078   2.15276
   A73        1.93180  -0.00013   0.00026  -0.00079  -0.00054   1.93126
   A74        1.93145  -0.00005   0.00049  -0.00060  -0.00012   1.93133
   A75        1.93890  -0.00008   0.00068  -0.00114  -0.00046   1.93844
   A76        1.86807   0.00012  -0.00051   0.00088   0.00036   1.86843
   A77        1.89600   0.00008  -0.00052   0.00083   0.00031   1.89630
   A78        1.89566   0.00008  -0.00046   0.00096   0.00051   1.89616
   A79        1.93162  -0.00008   0.00049  -0.00082  -0.00033   1.93129
   A80        1.93163  -0.00011   0.00023  -0.00060  -0.00037   1.93125
   A81        1.93895  -0.00009   0.00063  -0.00113  -0.00050   1.93845
   A82        1.86798   0.00013  -0.00041   0.00087   0.00046   1.86845
   A83        1.89600   0.00007  -0.00046   0.00079   0.00033   1.89634
   A84        1.89569   0.00009  -0.00055   0.00102   0.00047   1.89616
   A85        1.93158  -0.00012   0.00021  -0.00058  -0.00037   1.93121
   A86        1.93168  -0.00009   0.00047  -0.00083  -0.00035   1.93132
   A87        1.93895  -0.00010   0.00059  -0.00114  -0.00055   1.93840
   A88        1.86794   0.00015  -0.00030   0.00087   0.00057   1.86850
   A89        1.89566   0.00010  -0.00056   0.00103   0.00047   1.89613
   A90        1.89607   0.00008  -0.00047   0.00078   0.00030   1.89637
    D1       -0.00092   0.00001   0.00005   0.00064   0.00069  -0.00023
    D2       -3.13993  -0.00004  -0.00208   0.00011  -0.00197   3.14129
    D3        3.13911   0.00005   0.00215   0.00017   0.00232   3.14143
    D4        0.00010   0.00000   0.00001  -0.00036  -0.00035  -0.00024
    D5       -0.00044  -0.00000  -0.00046   0.00015  -0.00030  -0.00074
    D6       -3.14129  -0.00001  -0.00154   0.00065  -0.00089   3.14100
    D7       -3.14079  -0.00003  -0.00212   0.00053  -0.00159   3.14080
    D8        0.00154  -0.00004  -0.00320   0.00102  -0.00218  -0.00064
    D9        3.14115   0.00001   0.00111  -0.00005   0.00106  -3.14098
   D10        0.00036  -0.00001  -0.00103   0.00080  -0.00022   0.00014
   D11       -0.00186   0.00005   0.00300  -0.00047   0.00253   0.00067
   D12        3.14054   0.00003   0.00087   0.00038   0.00125  -3.14140
   D13       -0.00099   0.00003   0.00107   0.00064   0.00170   0.00071
   D14        3.14027   0.00004   0.00231  -0.00029   0.00202  -3.14089
   D15        3.14086   0.00003   0.00052   0.00146   0.00198  -3.14035
   D16       -0.00107   0.00004   0.00176   0.00053   0.00229   0.00123
   D17       -0.00039  -0.00002  -0.00149   0.00018  -0.00131  -0.00171
   D18        3.14157  -0.00004  -0.00239   0.00094  -0.00145   3.14012
   D19        3.14086  -0.00003  -0.00074  -0.00095  -0.00168   3.13917
   D20       -0.00037  -0.00004  -0.00164  -0.00018  -0.00182  -0.00219
   D21        0.00046  -0.00003  -0.00106  -0.00036  -0.00142  -0.00096
   D22        3.13954  -0.00001  -0.00036  -0.00013  -0.00049   3.13905
   D23       -3.14082  -0.00002  -0.00174   0.00065  -0.00109   3.14127
   D24       -0.00174  -0.00001  -0.00104   0.00088  -0.00016  -0.00190
   D25        0.00134   0.00000   0.00096  -0.00081   0.00015   0.00149
   D26       -3.14055   0.00002   0.00167  -0.00142   0.00026  -3.14029
   D27        3.14103   0.00004   0.00253  -0.00042   0.00211  -3.14005
   D28       -0.00086   0.00005   0.00324  -0.00103   0.00222   0.00136
   D29        3.13935   0.00002  -0.00031   0.00174   0.00143   3.14078
   D30       -0.00421   0.00003   0.00031   0.00221   0.00252  -0.00170
   D31        0.00010  -0.00003  -0.00224   0.00126  -0.00098  -0.00089
   D32        3.13972  -0.00001  -0.00162   0.00173   0.00010   3.13982
   D33        0.00140  -0.00002  -0.00009  -0.00080  -0.00088   0.00052
   D34       -3.13978  -0.00003  -0.00166   0.00037  -0.00128  -3.14106
   D35       -3.14119  -0.00000   0.00138  -0.00147  -0.00009  -3.14128
   D36        0.00082  -0.00001  -0.00019  -0.00030  -0.00049   0.00033
   D37       -0.00069   0.00002   0.00224  -0.00116   0.00107   0.00038
   D38       -3.13918  -0.00000   0.00127  -0.00217  -0.00090  -3.14008
   D39       -3.14137   0.00001   0.00090  -0.00055   0.00035  -3.14102
   D40        0.00331  -0.00002  -0.00006  -0.00156  -0.00162   0.00169
   D41        0.00131  -0.00004  -0.00183  -0.00051  -0.00234  -0.00103
   D42       -3.14083  -0.00002  -0.00038  -0.00053  -0.00091   3.14144
   D43       -3.14066  -0.00003  -0.00041  -0.00157  -0.00198   3.14054
   D44        0.00038  -0.00001   0.00105  -0.00159  -0.00055  -0.00017
   D45       -3.14058  -0.00004  -0.00225  -0.00032  -0.00256   3.14004
   D46       -0.00002  -0.00003  -0.00029  -0.00170  -0.00199  -0.00201
   D47        0.00134  -0.00006  -0.00307   0.00038  -0.00269  -0.00134
   D48       -3.14128  -0.00004  -0.00111  -0.00101  -0.00211   3.13979
   D49       -0.00047   0.00001  -0.00044   0.00093   0.00049   0.00003
   D50       -3.14018  -0.00001  -0.00045  -0.00022  -0.00067  -3.14085
   D51        3.13931   0.00002   0.00013   0.00152   0.00165   3.14096
   D52       -0.00040   0.00001   0.00012   0.00036   0.00048   0.00008
   D53        3.13986  -0.00002  -0.00017  -0.00008  -0.00025   3.13961
   D54       -0.00279   0.00002  -0.00013   0.00154   0.00141  -0.00138
   D55        0.00136  -0.00004  -0.00113  -0.00109  -0.00222  -0.00086
   D56       -3.14129  -0.00000  -0.00110   0.00054  -0.00056   3.14134
   D57        0.00144  -0.00003  -0.00160  -0.00028  -0.00188  -0.00043
   D58       -3.14095  -0.00001   0.00053  -0.00113  -0.00060  -3.14155
   D59        3.14023  -0.00001  -0.00157   0.00144  -0.00014   3.14009
   D60       -0.00216   0.00001   0.00055   0.00059   0.00114  -0.00103
   D61       -0.00078   0.00004   0.00099   0.00055   0.00154   0.00076
   D62       -3.14057  -0.00000  -0.00024   0.00076   0.00052  -3.14005
   D63       -3.13961   0.00001   0.00097  -0.00114  -0.00017  -3.13978
   D64        0.00379  -0.00003  -0.00026  -0.00093  -0.00119   0.00260
   D65       -1.03398  -0.00000   0.00305  -0.00040   0.00266  -1.03133
   D66        1.03396   0.00004   0.00301  -0.00022   0.00279   1.03675
   D67        3.14139   0.00002   0.00288  -0.00009   0.00279  -3.13901
   D68        2.10855  -0.00003   0.00055   0.00060   0.00115   2.10970
   D69       -2.10669   0.00001   0.00050   0.00078   0.00128  -2.10541
   D70        0.00074  -0.00000   0.00038   0.00091   0.00129   0.00203
   D71        0.00163  -0.00006  -0.00170  -0.00123  -0.00294  -0.00130
   D72        3.14110  -0.00000  -0.00264   0.00276   0.00012   3.14122
   D73        3.14142  -0.00003  -0.00047  -0.00144  -0.00192   3.13951
   D74       -0.00229   0.00004  -0.00141   0.00255   0.00114  -0.00115
   D75       -0.00194   0.00007   0.00184   0.00150   0.00334   0.00140
   D76        3.14064   0.00003   0.00180  -0.00001   0.00179  -3.14076
   D77       -3.14146   0.00001   0.00275  -0.00240   0.00035  -3.14111
   D78        0.00112  -0.00003   0.00271  -0.00391  -0.00120  -0.00008
   D79       -0.00130   0.00004   0.00165   0.00043   0.00209   0.00079
   D80       -3.14037   0.00001   0.00130  -0.00153  -0.00022  -3.14060
   D81        3.14132   0.00003  -0.00030   0.00182   0.00152  -3.14035
   D82        0.00225  -0.00001  -0.00065  -0.00014  -0.00079   0.00145
   D83       -1.02583  -0.00007  -0.00432  -0.00800  -0.01231  -1.03814
   D84        1.04222  -0.00004  -0.00448  -0.00779  -0.01228   1.02994
   D85       -3.13373  -0.00003  -0.00428  -0.00774  -0.01203   3.13743
   D86        2.11455  -0.00005  -0.00202  -0.00962  -0.01164   2.10291
   D87       -2.10058  -0.00002  -0.00218  -0.00942  -0.01160  -2.11219
   D88        0.00665  -0.00001  -0.00198  -0.00937  -0.01136  -0.00470
   D89        0.00076  -0.00001   0.00041  -0.00109  -0.00069   0.00008
   D90       -3.13968  -0.00002   0.00004  -0.00136  -0.00132  -3.14100
   D91        3.14066   0.00001   0.00064   0.00023   0.00087   3.14153
   D92        0.00022   0.00001   0.00027  -0.00004   0.00023   0.00045
   D93        3.13988  -0.00001  -0.00088   0.00123   0.00035   3.14022
   D94       -0.00339   0.00003   0.00035   0.00105   0.00140  -0.00198
   D95        0.00077  -0.00004  -0.00122  -0.00071  -0.00193  -0.00116
   D96        3.14069  -0.00000   0.00001  -0.00088  -0.00088   3.13981
   D97       -3.14070   0.00002   0.00012   0.00027   0.00040  -3.14031
   D98        0.00188  -0.00002   0.00020  -0.00123  -0.00103   0.00085
   D99       -0.00108   0.00003   0.00074   0.00074   0.00148   0.00040
   D100       3.14150  -0.00000   0.00082  -0.00076   0.00006   3.14156
   D101       0.00163  -0.00006  -0.00158  -0.00124  -0.00281  -0.00118
   D102       3.14128  -0.00000  -0.00254   0.00255   0.00001   3.14129
   D103      -3.14088  -0.00003  -0.00164   0.00016  -0.00148   3.14082
   D104      -0.00123   0.00003  -0.00261   0.00395   0.00134   0.00010
   D105      -0.00145   0.00006   0.00170   0.00117   0.00287   0.00142
   D106      -3.14137   0.00002   0.00047   0.00135   0.00182  -3.13955
   D107      -3.14105   0.00000   0.00269  -0.00270  -0.00002  -3.14106
   D108       0.00222  -0.00003   0.00146  -0.00253  -0.00107   0.00115
   D109      -0.00103   0.00002   0.00117   0.00028   0.00145   0.00042
   D110      -3.14066   0.00002   0.00121  -0.00066   0.00055  -3.14011
   D111       3.14111   0.00000  -0.00028   0.00031   0.00003   3.14114
   D112       0.00148  -0.00001  -0.00024  -0.00063  -0.00087   0.00061
   D113      -1.03516  -0.00004  -0.00345   0.00111  -0.00234  -1.03749
   D114       1.03274   0.00001  -0.00339   0.00130  -0.00209   1.03065
   D115       3.14067  -0.00002  -0.00328   0.00096  -0.00231   3.13836
   D116       2.10579  -0.00002  -0.00174   0.00108  -0.00066   2.10513
   D117      -2.10950   0.00003  -0.00168   0.00127  -0.00041  -2.10991
   D118      -0.00156   0.00000  -0.00157   0.00093  -0.00063  -0.00220
   D119       0.00035   0.00000  -0.00005   0.00006   0.00001   0.00036
   D120      -3.13977  -0.00001  -0.00047  -0.00007  -0.00054  -3.14031
   D121       3.14063   0.00001  -0.00008   0.00069   0.00061   3.14124
   D122       0.00051  -0.00000  -0.00050   0.00056   0.00006   0.00057
   D123       3.14021  -0.00002  -0.00058  -0.00004  -0.00062   3.13958
   D124      -0.00316   0.00002   0.00043   0.00018   0.00062  -0.00254
   D125       0.00054  -0.00003  -0.00054  -0.00097  -0.00151  -0.00096
   D126       3.14036   0.00001   0.00048  -0.00074  -0.00027   3.14009
   D127      -3.14039   0.00002   0.00058  -0.00017   0.00041  -3.13998
   D128       0.00274  -0.00003  -0.00005  -0.00167  -0.00171   0.00102
   D129      -0.00131   0.00003   0.00129   0.00006   0.00134   0.00003
   D130      -3.14137  -0.00002   0.00066  -0.00144  -0.00078   3.14104
   D131       0.00173  -0.00005  -0.00170  -0.00069  -0.00239  -0.00066
   D132      -3.14158  -0.00001  -0.00297   0.00268  -0.00029   3.14132
   D133      -3.14129  -0.00001  -0.00111   0.00070  -0.00042   3.14148
   D134      -0.00141   0.00004  -0.00238   0.00406   0.00168   0.00027
   D135      -0.00136   0.00005   0.00134   0.00101   0.00236   0.00099
   D136      -3.14118   0.00001   0.00033   0.00078   0.00111  -3.14007
   D137      -3.14120   0.00001   0.00264  -0.00243   0.00021  -3.14099
   D138       0.00217  -0.00003   0.00163  -0.00266  -0.00104   0.00113
         Item               Value     Threshold  Converged?
 Maximum Force            0.000317     0.000450     YES
 RMS     Force            0.000082     0.000300     YES
 Maximum Displacement     0.024892     0.001800     NO 
 RMS     Displacement     0.003798     0.001200     NO 
 Predicted change in Energy=-7.884530D-06
 Lowest energy point so far.  Saving SCF results.
 GradGradGradGradGradGradGradGradGradGradGradGradGradGradGradGradGradGrad

 Leave Link  103 at Wed Aug 16 00:47:39 2023, MaxMem=  1310720000 cpu:              17.0 elap:               0.5
 (Enter /mnt/opt/groups/app-gaussian/g16-avx2/l202.exe)
                          Input orientation:                          
 ---------------------------------------------------------------------
 Center     Atomic      Atomic             Coordinates (Angstroms)
 Number     Number       Type             X           Y           Z
 ---------------------------------------------------------------------
      1          6           0        0.452005   -1.350102    0.000752
      2          6           0       -0.394369    1.377749   -0.006611
      3          6           0        1.390461   -0.347625   -0.005090
      4          6           0       -0.996238   -1.030669    0.002667
      5          6           0       -1.395176    0.283344   -0.000580
      6          6           0        0.943000    1.066248   -0.009798
      7          6           0       -1.684441   -2.313709    0.008204
      8          6           0       -0.656653   -3.357256    0.010016
      9          6           0        0.598337   -2.806547    0.006046
     10          6           0       -1.305641   -4.641027    0.014475
     11          6           0       -2.658023   -4.388508    0.014316
     12          6           0        2.131110    1.921217   -0.017366
     13          6           0        3.235539    1.109702   -0.015655
     14          6           0        2.845682   -0.302137   -0.008092
     15          6           0        4.008710   -1.039471   -0.006072
     16          6           0        5.129285   -0.107964   -0.011722
     17          6           0        4.671817    1.189501   -0.018699
     18          6           0       -2.729590    0.885088    0.000826
     19          6           0       -2.578803    2.247283   -0.002589
     20          6           0       -1.161157    2.615362   -0.006957
     21          6           0       -1.103859    3.991220   -0.008477
     22          6           0       -2.470761    4.496149   -0.005071
     23          1           0        4.128860   -2.112333   -0.000883
     24          1           0       -0.234681    4.631545   -0.011098
     25          6           0       -3.365850    3.451372   -0.002336
     26          6           0       -2.904481   -2.952317    0.011578
     27          1           0       -3.893698   -2.520003    0.011732
     28          1           0        6.169272   -0.413190   -0.011279
     29          1           0       -2.726237    5.549462   -0.005133
     30          1           0       -3.442319   -5.136579    0.016787
     31          1           0       -0.826291   -5.610878    0.018050
     32          1           0       -4.445435    3.521364   -0.000846
     33          1           0        5.272069    2.089531   -0.025709
     34          6           0        2.140951    3.410724   -0.026051
     35          1           0        1.621096    3.795360   -0.910127
     36          1           0        1.617676    3.805765    0.851546
     37          1           0        3.162556    3.796475   -0.026281
     38          6           0        1.883320   -3.559927    0.006393
     39          1           0        2.481197   -3.304520   -0.875197
     40          1           0        2.482252   -3.301857    0.886514
     41          1           0        1.706511   -4.637523    0.008238
     42          6           0       -4.024688    0.149300    0.006254
     43          1           0       -4.105315   -0.497342   -0.874261
     44          1           0       -4.098140   -0.497173    0.887475
     45          1           0       -4.869287    0.841486    0.009479
 ---------------------------------------------------------------------
                    Distance matrix (angstroms):
                    1          2          3          4          5
     1  C    0.000000
     2  C    2.856147   0.000000
     3  C    1.373206   2.482445   0.000000
     4  C    1.483054   2.482501   2.482528   0.000000
     5  C    2.465811   1.483028   2.856206   1.373241   0.000000
     6  C    2.465752   1.373172   1.482997   2.856198   2.465784
     7  C    2.343715   3.910418   3.649752   1.455969   2.613127
     8  C    2.293007   4.742293   3.639889   2.351251   3.714767
     9  C    1.463787   4.300460   2.583386   2.386718   3.677167
    10  C    3.730911   6.087407   5.069779   3.623611   4.925208
    11  C    4.347916   6.194698   5.720082   3.746564   4.839546
    12  C    3.677125   2.583316   2.386704   4.300505   3.888137
    13  C    3.714696   3.639803   2.351218   4.742306   4.703893
    14  C    2.613044   3.649651   1.455935   3.910400   4.281088
    15  C    3.570250   5.022953   2.708114   5.004964   5.563438
    16  C    4.839422   5.719976   3.746503   6.194645   6.536194
    17  C    4.925116   5.069697   3.623567   6.087402   6.134317
    18  C    3.888267   2.386635   4.300516   2.583532   1.463817
    19  C    4.703933   2.351140   4.742216   3.639988   2.293041
    20  C    4.281035   1.455902   3.910249   3.649772   2.343740
    21  C    5.563319   2.708064   5.004720   5.023055   3.719311
    22  C    6.536149   3.746441   6.194447   5.720139   4.347946
    23  H    3.755032   5.713170   3.257767   5.238000   6.021150
    24  H    6.020945   3.257716   5.237677   5.713216   4.500413
    25  C    6.134344   3.623483   6.087271   5.069889   3.730947
    26  C    3.719302   5.005044   5.023070   2.708173   3.570385
    27  H    4.500436   5.238139   5.713304   3.257832   3.755198
    28  H    5.793539   6.803592   4.779265   7.192080   7.596456
    29  H    7.596396   4.779205   7.191858   6.803755   5.431735
    30  H    5.431706   7.192150   6.803699   4.779331   5.793674
    31  H    4.448433   7.002005   5.711073   4.583386   5.921640
    32  H    6.907684   4.583258   7.001912   5.711215   4.448467
    33  H    5.921553   5.711000   4.583343   7.002009   6.907611
    34  C    5.051606   3.249802   3.832605   5.437716   4.720736
    35  H    5.354648   3.274643   4.246952   5.565446   4.717990
    36  H    5.354027   3.268031   4.246893   5.562755   4.712839
    37  H    5.816792   4.301434   4.507142   6.371635   5.754621
    38  C    2.632874   5.437709   3.249912   3.832625   5.051664
    39  H    2.950366   5.563000   3.269560   4.246599   5.353876
    40  H    2.952257   5.565189   3.273294   4.247278   5.354908
    41  H    3.518662   6.371610   4.301546   4.507136   5.816826
    42  C    4.721125   3.832554   5.437914   3.250208   2.632936
    43  H    4.718264   4.247340   5.566096   3.274110   2.952566
    44  H    4.713554   4.246486   5.562714   3.269449   2.950232
    45  H    5.754935   4.506964   6.371706   4.301804   3.518675
                    6          7          8          9         10
     6  C    0.000000
     7  C    4.281108   0.000000
     8  C    4.703900   1.464699   0.000000
     9  C    3.888134   2.335373   1.370509   0.000000
    10  C    6.134328   2.357952   1.438497   2.643959   0.000000
    11  C    6.536231   2.291874   2.251439   3.620297   1.375756
    12  C    1.463774   5.700324   5.969478   4.970080   7.407789
    13  C    2.292958   5.993873   5.924824   4.721474   7.327627
    14  C    2.343646   4.956683   4.647627   3.364941   6.004995
    15  C    3.719226   5.834026   5.209415   3.841009   6.419810
    16  C    4.347845   7.161883   6.635921   5.273723   7.871316
    17  C    3.730863   7.257770   7.004743   5.706334   8.350219
    18  C    3.677071   3.365218   4.721720   4.970241   5.706642
    19  C    3.714565   4.647865   5.925005   5.969547   7.005002
    20  C    2.612899   4.956794   5.993913   5.700271   7.257860
    21  C    3.570028   6.331626   7.362095   7.007661   8.634636
    22  C    4.839215   6.855118   8.060223   7.921417   9.211182
    23  H    4.500351   5.816796   4.944805   3.598136   5.994025
    24  H    3.754767   7.094980   7.999966   7.484613   9.334250
    25  C    4.924943   6.005282   7.327845   7.407860   8.350549
    26  C    5.563491   1.377073   2.284012   3.505854   2.325520
    27  H    6.021238   2.218870   3.343569   4.501168   3.346161
    28  H    5.431634   8.080419   7.433790   6.063314   8.587759
    29  H    5.793317   7.931896   9.144016   8.993097  10.289050
    30  H    7.596499   3.325478   3.305445   4.664339   2.193392
    31  H    6.907618   3.407028   2.260011   3.145470   1.081850
    32  H    5.921394   6.455328   7.853051   8.092104   8.745466
    33  H    4.448392   8.233025   8.050995   6.768778   9.411073
    34  C    2.632853   6.885052   7.323486   6.405868   8.758501
    35  H    2.952703   7.006471   7.562720   6.743188   8.977378
    36  H    2.949925   7.004511   7.562382   6.743634   8.977460
    37  H    3.518641   7.799290   8.109473   7.083513   9.547664
    38  C    4.720801   3.779151   2.548049   1.489552   3.367241
    39  H    4.713659   4.372030   3.260749   2.137693   4.113138
    40  H    4.717310   4.371406   3.259454   2.137684   4.111199
    41  H    5.754675   4.110799   2.687681   2.140217   3.012160
    42  C    5.051632   3.397525   4.862058   5.487202   5.508223
    43  H    5.355147   3.152549   4.566654   5.313352   5.079189
    44  H    5.353736   3.146246   4.560027   5.307261   5.072643
    45  H    5.816663   4.483135   5.947749   6.572903   6.538926
                   11         12         13         14         15
    11  C    0.000000
    12  C    7.921454   0.000000
    13  C    8.060105   1.370519   0.000000
    14  C    6.854903   2.335381   1.464696   0.000000
    15  C    7.460683   3.505878   2.284038   1.377062   0.000000
    16  C    8.886276   3.620312   2.251444   2.291846   1.457197
    17  C    9.210962   2.643974   1.438496   2.357936   2.325550
    18  C    5.274099   4.969940   5.969379   5.700284   7.007757
    19  C    6.636286   4.721210   5.924596   5.993714   7.361935
    20  C    7.162071   3.364665   4.647367   4.956467   6.331298
    21  C    8.522663   3.840575   5.208990   5.833677   7.172602
    22  C    8.886651   5.273295   6.635510   7.161572   8.522126
    23  H    7.158421   4.501201   3.343614   2.218876   1.079582
    24  H    9.339946   3.597622   4.944272   5.816345   7.082854
    25  C    7.871786   5.705977   7.004422   7.257547   8.634339
    26  C    1.457187   7.007807   7.362105   6.331526   7.172970
    27  H    2.240136   7.484891   8.000095   7.094967   8.039922
    28  H    9.681165   4.664359   3.305451   3.325446   2.249507
    29  H    9.938223   6.062848   7.433327   8.080068   9.421971
    30  H    1.083852   8.993151   9.143898   7.931671   8.503214
    31  H    2.202145   8.091967   7.852757   6.454983   6.653990
    32  H    8.109325   6.768434   8.050695   8.232837   9.605926
    33  H   10.239773   3.145476   2.260004   3.407013   3.374480
    34  C    9.157500   1.489564   2.548123   3.779194   4.826298
    35  H    9.281226   2.137650   3.258721   4.370670   5.467504
    36  H    9.280554   2.137789   3.261637   4.372852   5.470728
    37  H   10.043641   2.140222   2.687785   4.110883   4.909456
    38  C    4.616319   5.486794   4.861525   3.396991   3.296989
    39  H    5.327086   5.307237   4.559957   3.146272   2.866902
    40  H    5.325783   5.312325   4.565436   3.151305   2.871441
    41  H    4.371636   6.572520   5.947192   4.482583   4.271570
    42  C    4.739149   6.405787   7.323507   6.885201   8.120888
    43  H    4.245633   6.743641   7.563592   7.007475   8.178328
    44  H    4.240145   6.743213   7.561782   7.004052   8.173955
    45  H    5.678252   7.083226   8.109301   7.799290   9.075079
                   16         17         18         19         20
    16  C    0.000000
    17  C    1.375769   0.000000
    18  C    7.921378   7.407690   0.000000
    19  C    8.059894   7.327390   1.370520   0.000000
    20  C    6.854647   6.004732   2.335357   1.464657   0.000000
    21  C    7.460255   6.419359   3.505873   2.284034   1.377051
    22  C    8.885865   7.870865   3.620330   2.251461   2.291816
    23  H    2.240192   3.346226   7.484843   7.999938   7.094746
    24  H    7.157868   5.993450   4.501184   3.343604   2.218867
    25  C    9.210661   8.349875   2.643984   1.438496   2.357881
    26  C    8.522457   8.634574   3.841403   5.209809   5.834259
    27  H    9.339845   9.334312   3.598598   4.945318   5.817139
    28  H    1.083852   2.193409   8.993076   9.143687   7.931414
    29  H    9.680689   8.587237   4.664379   3.305469   3.325420
    30  H    9.937815  10.288816   6.063721   7.434209   8.080647
    31  H    8.108750   8.745038   6.769078   8.051237   8.233091
    32  H   10.239502   9.410749   3.145486   2.260000   3.406957
    33  H    2.202174   1.081853   8.091843   7.852490   6.454707
    34  C    4.616439   3.367368   5.486505   4.861093   3.396599
    35  H    5.324515   4.109993   5.313002   4.567200   3.154210
    36  H    5.328593   4.114601   5.305922   4.557286   3.142611
    37  H    4.371828   3.012348   6.572236   5.946743   4.482175
    38  C    4.738424   5.507578   6.406023   7.323545   6.885000
    39  H    4.239803   5.072340   6.743332   7.562246   7.004684
    40  H    4.244356   5.077982   6.743756   7.562918   7.006154
    41  H    5.677383   6.538193   7.083663   8.109537   7.799237
    42  C    9.157605   8.758530   1.489528   2.547979   3.779081
    43  H    9.282964   8.978612   2.137641   3.259297   4.371408
    44  H    9.279300   8.976534   2.137691   3.260773   4.371929
    45  H   10.043572   9.547490   2.140158   2.687513   4.110612
                   21         22         23         24         25
    21  C    0.000000
    22  C    1.457184   0.000000
    23  H    8.039576   9.339542   0.000000
    24  H    1.079581   2.240183   8.032465   0.000000
    25  C    2.325527   1.375773   9.334104   3.346208   0.000000
    26  C    7.173238   7.461101   7.083334   8.040107   6.420302
    27  H    7.083758   7.159009   8.032919   8.033279   5.994676
    28  H    8.502780   9.937394   2.655273   8.152298  10.288511
    29  H    2.249497   1.083852  10.280831   2.655270   2.193420
    30  H    9.422619   9.681624   8.152860  10.281341   8.588313
    31  H    9.606146  10.239961   6.065781  10.259536   9.411384
    32  H    3.374456   2.202172  10.259488   4.354660   1.081853
    33  H    6.653508   8.108245   4.354676   6.065174   8.744644
    34  C    3.296374   4.737771   5.869972   2.671003   5.507002
    35  H    2.876928   4.248944   6.482009   2.225167   5.080556
    36  H    2.860208   4.233880   6.485104   2.203927   5.068555
    37  H    4.270894   5.676640   5.987354   3.498398   6.537564
    38  C    8.120547   9.157429   2.671710   8.460878   8.758549
    39  H    8.175063   9.280595   2.213714   8.432307   8.977300
    40  H    8.176195   9.280956   2.216700   8.433641   8.977552
    41  H    9.074892  10.043592   3.499206   9.470176   9.547731
    42  C    4.826159   4.616267   8.461406   5.869837   3.367168
    43  H    5.468593   5.325618   8.436387   6.483235   4.110888
    44  H    5.469381   5.327126   8.430982   6.483634   4.113274
    45  H    4.909133   4.371464   9.470576   5.987031   3.011970
                   26         27         28         29         30
    26  C    0.000000
    27  H    1.079558   0.000000
    28  H    9.422350  10.281175   0.000000
    29  H    8.503663   8.153496  10.709030   0.000000
    30  H    2.249511   2.655229  10.709522  10.710029   0.000000
    31  H    3.374443   4.354599   8.715201  11.320932   2.658676
    32  H    6.654565   6.066522  11.320461   2.658729   8.715879
    33  H    9.606122  10.259653   2.658720   8.714611  11.320734
    34  C    8.120720   8.461202   5.554269   5.316405  10.209365
    35  H    8.176890   8.434843   6.261447   4.774431  10.309068
    36  H    8.174786   8.431837   6.265865   4.758567  10.308535
    37  H    9.075052   9.470483   5.173185   6.144208  11.109711
    38  C    4.826205   5.869873   5.317110  10.209266   5.554130
    39  H    5.469547   6.483933   4.765296  10.308607   6.264193
    40  H    5.468508   6.482999   4.769124  10.308697   6.262840
    41  H    4.909295   5.987173   6.145048  11.109639   5.172966
    42  C    3.297714   2.672520  10.209482   5.554085   5.317874
    43  H    2.872911   2.218315  10.311108   6.262673   4.770331
    44  H    2.867010   2.213721  10.307015   6.264237   4.765741
    45  H    4.272400   3.500198  11.109654   5.172805   6.146020
                   31         32         33         34         35
    31  H    0.000000
    32  H    9.823258   0.000000
    33  H    9.822841   9.822456   0.000000
    34  C    9.497145   6.587364   3.398448   0.000000
    35  H    9.763633   6.140413   4.125730   1.095347   0.000000
    36  H    9.764264   6.129338   4.131540   1.095469   1.761708
    37  H   10.218177   7.613006   2.713614   1.092007   1.776874
    38  C    3.398312   9.497257   6.587946   6.975486   7.416807
    39  H    4.129970   9.763986   6.132405   6.777265   7.151873
    40  H    4.127016   9.764046   6.138590   6.782920   7.371567
    41  H    2.713412  10.218315   7.613646   8.060037   8.483172
    42  C    6.588591   3.398220   9.497116   6.975174   6.782949
    43  H    6.139745   4.126564   9.764593   7.416757   7.156840
    44  H    6.132770   4.130178   9.763491   7.418386   7.373390
    45  H    7.614387   2.713209  10.217922   7.466303   7.190001
                   36         37         38         39         40
    36  H    0.000000
    37  H    1.776885   0.000000
    38  C    7.418779   7.466871   0.000000
    39  H    7.367732   7.183943   1.095395   0.000000
    40  H    7.160098   7.189042   1.095414   1.761713   0.000000
    41  H    8.485763   8.558831   1.092006   1.776933   1.776836
    42  C    6.776470   8.059741   6.975882   7.418381   7.417925
    43  H    7.365309   8.483978   6.783711   7.159776   7.373037
    44  H    7.154519   8.484579   6.777509   7.367217   7.153168
    45  H    7.181693   8.558255   8.060406   8.485377   8.484197
                   41         42         43         44         45
    41  H    0.000000
    42  C    7.467283   0.000000
    43  H    7.190078   1.095424   0.000000
    44  H    7.183977   1.095387   1.761751   0.000000
    45  H    8.559244   1.092007   1.776826   1.776950   0.000000
 Symmetry turned off by external request.
 Stoichiometry    C27H18
 Framework group  C1[X(C27H18)]
 Deg. of freedom   129
 Full point group                 C1      NOp   1
 Rotational constants (GHZ):           0.2192991           0.2192741           0.1098671
 Leave Link  202 at Wed Aug 16 00:47:39 2023, MaxMem=  1310720000 cpu:               1.2 elap:               0.1
 (Enter /mnt/opt/groups/app-gaussian/g16-avx2/l301.exe)
 Standard basis: 6-31G(d,p) (6D, 7F)
 Ernie: Thresh=  0.10000D-02 Tol=  0.10000D-05 Strict=F.
   495 basis functions,   882 primitive gaussians,   495 cartesian basis functions
    90 alpha electrons       90 beta electrons
       nuclear repulsion energy      2214.5879553100 Hartrees.
 IExCor=  402 DFT=T Ex+Corr=B3LYP ExCW=0 ScaHFX=  0.200000
 ScaDFX=  0.800000  0.720000  1.000000  0.810000 ScalE2=  1.000000  1.000000
 IRadAn=      5 IRanWt=     -1 IRanGd=            0 ICorTp=0 IEmpDi=131
 NAtoms=   45 NActive=   45 NUniq=   45 SFac= 1.00D+00 NAtFMM=   60 NAOKFM=F Big=F
 Integral buffers will be    131072 words long.
 Raffenetti 2 integral format.
 Two-electron integral symmetry is turned off.
 R6Disp:  Grimme-D3 Dispersion energy=       -0.0457762809 Hartrees.
 Nuclear repulsion after empirical dispersion term =     2214.5421790291 Hartrees.
 Leave Link  301 at Wed Aug 16 00:47:39 2023, MaxMem=  1310720000 cpu:               4.1 elap:               0.1
 (Enter /mnt/opt/groups/app-gaussian/g16-avx2/l302.exe)
 NPDir=0 NMtPBC=     1 NCelOv=     1 NCel=       1 NClECP=     1 NCelD=      1
         NCelK=      1 NCelE2=     1 NClLst=     1 CellRange=     0.0.
 One-electron integrals computed using PRISM.
 NBasis=   495 RedAO= T EigKep=  1.02D-04  NBF=   495
 NBsUse=   495 1.00D-06 EigRej= -1.00D+00 NBFU=   495
 Precomputing XC quadrature grid using
 IXCGrd= 4 IRadAn=           5 IRanWt=          -1 IRanGd=           0 AccXCQ= 0.00D+00.
 Generated NRdTot=       0 NPtTot=           0 NUsed=           0 NTot=          32
 NSgBfM=   489   489   489   489   489 MxSgAt=    45 MxSgA2=    45.
 Leave Link  302 at Wed Aug 16 00:47:41 2023, MaxMem=  1310720000 cpu:             107.6 elap:               1.7
 (Enter /mnt/opt/groups/app-gaussian/g16-avx2/l303.exe)
 DipDrv:  MaxL=1.
 Leave Link  303 at Wed Aug 16 00:47:41 2023, MaxMem=  1310720000 cpu:              10.9 elap:               0.2
 (Enter /mnt/opt/groups/app-gaussian/g16-avx2/l401.exe)
 Initial guess from the checkpoint file:  "/tmp/Gau-182271.chk"
 B after Tr=     0.000020   -0.000162    0.000052
         Rot=    1.000000   -0.000057   -0.000074   -0.000004 Ang=  -0.01 deg.
 Guess basis will be translated and rotated to current coordinates.
 JPrj=2 DoOrth=T DoCkMO=T.
 Generating alternative initial guess.
 ExpMin= 1.61D-01 ExpMax= 3.05D+03 ExpMxC= 4.57D+02 IAcc=3 IRadAn=         5 AccDes= 0.00D+00
 Harris functional with IExCor=  402 and IRadAn=       5 diagonalized for initial guess.
 HarFok:  IExCor=  402 AccDes= 0.00D+00 IRadAn=         5 IDoV= 1 UseB2=F ITyADJ=14
 ICtDFT=  3500011 ScaDFX=  1.000000  1.000000  1.000000  1.000000
 FoFCou: FMM=F IPFlag=           0 FMFlag=      100000 FMFlg1=           0
         NFxFlg=           0 DoJE=T BraDBF=F KetDBF=T FulRan=T
         wScrn=  0.000000 ICntrl=       500 IOpCl=  0 I1Cent=   200000004 NGrid=           0
         NMat0=    1 NMatS0=      1 NMatT0=    0 NMatD0=    1 NMtDS0=    0 NMtDT0=    0
 Symmetry not used in FoFCou.
 Harris En= -1039.69662855857    
 Leave Link  401 at Wed Aug 16 00:47:45 2023, MaxMem=  1310720000 cpu:             264.9 elap:               4.2
 (Enter /mnt/opt/groups/app-gaussian/g16-avx2/l502.exe)
 Two-electron integral symmetry not used.
 Closed shell SCF:
 Using DIIS extrapolation, IDIIS=    10.
 NGot=  1310720000 LenX=  1310193199 LenY=  1309947679
 Requested convergence on RMS density matrix=1.00D-08 within 100 cycles.
 Requested convergence on MAX density matrix=1.00D-06.
 Requested convergence on             energy=1.00D-06.
 Level shift goal  0.100 maximum shift  0.100.
 No special actions if energy rises.
 Dynamic level shift is on during FON iterations.

 Cycle   1  Pass 1  IDiag  1:
 FoFJK:  IHMeth= 1 ICntrl=       0 DoSepK=F KAlg= 0 I1Cent=           0 FoldK=F
 IRaf= 690000000 NMat=       1 IRICut=       1 DoRegI=T DoRafI=F ISym2E= 0 IDoP0=0 IntGTp=1.
 FoFCou: FMM=F IPFlag=           0 FMFlag=      100000 FMFlg1=           0
         NFxFlg=           0 DoJE=F BraDBF=F KetDBF=F FulRan=T
         wScrn=  0.000000 ICntrl=         0 IOpCl=  0 I1Cent=           0 NGrid=           0
         NMat0=    1 NMatS0=      1 NMatT0=    0 NMatD0=    1 NMtDS0=    0 NMtDT0=    0
 Symmetry not used in FoFCou.
 E= -1039.67280660717    
 DIIS: error= 2.81D-04 at cycle   1 NSaved=   1.
 NSaved= 1 IEnMin= 1 EnMin= -1039.67280660717     IErMin= 1 ErrMin= 2.81D-04
 ErrMax= 2.81D-04  0.00D+00 EMaxC= 1.00D+00 BMatC= 3.05D-05 BMatP= 3.05D-05
 IDIUse=1 WtCom= 1.00D+00 WtEn= 0.00D+00
 Coeff-Com:  0.100D+01
 Coeff:      0.100D+01
 Gap=     1.867 Goal=     0.100 Shift=    0.000
 RMSDP=3.07D-05 MaxDP=1.31D-03              OVMax= 1.80D-03

 Cycle   2  Pass 1  IDiag  1:
 E= -1039.67286640094     Delta-E=       -0.000059793765 Rises=F Damp=F
 DIIS: error= 3.16D-05 at cycle   2 NSaved=   2.
 NSaved= 2 IEnMin= 2 EnMin= -1039.67286640094     IErMin= 2 ErrMin= 3.16D-05
 ErrMax= 3.16D-05  0.00D+00 EMaxC= 1.00D+00 BMatC= 4.07D-07 BMatP= 3.05D-05
 IDIUse=1 WtCom= 1.00D+00 WtEn= 0.00D+00
 Coeff-Com: -0.720D-01 0.107D+01
 Coeff:     -0.720D-01 0.107D+01
 Gap=     0.098 Goal=     0.100 Shift=    0.002
 RMSDP=3.69D-06 MaxDP=1.67D-04 DE=-5.98D-05 OVMax= 4.64D-04

 Cycle   3  Pass 1  IDiag  1:
 E= -1039.67286698660     Delta-E=       -0.000000585660 Rises=F Damp=F
 DIIS: error= 2.39D-05 at cycle   3 NSaved=   3.
 NSaved= 3 IEnMin= 3 EnMin= -1039.67286698660     IErMin= 3 ErrMin= 2.39D-05
 ErrMax= 2.39D-05  0.00D+00 EMaxC= 1.00D+00 BMatC= 3.02D-07 BMatP= 4.07D-07
 IDIUse=1 WtCom= 1.00D+00 WtEn= 0.00D+00
 Coeff-Com: -0.436D-01 0.557D+00 0.486D+00
 Coeff:     -0.436D-01 0.557D+00 0.486D+00
 Gap=     0.098 Goal=     0.100 Shift=    0.002
 RMSDP=1.92D-06 MaxDP=8.29D-05 DE=-5.86D-07 OVMax= 2.27D-04

 Cycle   4  Pass 1  IDiag  1:
 E= -1039.67286725473     Delta-E=       -0.000000268129 Rises=F Damp=F
 DIIS: error= 1.06D-05 at cycle   4 NSaved=   4.
 NSaved= 4 IEnMin= 4 EnMin= -1039.67286725473     IErMin= 4 ErrMin= 1.06D-05
 ErrMax= 1.06D-05  0.00D+00 EMaxC= 1.00D+00 BMatC= 5.94D-08 BMatP= 3.02D-07
 IDIUse=1 WtCom= 1.00D+00 WtEn= 0.00D+00
 Coeff-Com: -0.141D-01 0.157D+00 0.312D+00 0.546D+00
 Coeff:     -0.141D-01 0.157D+00 0.312D+00 0.546D+00
[truncated: 750,878 more chars]
