# Supplementary material for: HOMA Index Establishes Similarity to a Reference Molecule
Source: J Chem Inf Model. 2023 Dec 6;63(24):7744–54. doi: 10.1021/acs.jcim.3c01551 (PMC10751799; doi:10.1021/acs.jcim.3c01551)
Supplement: Supplementary file 5 — ci3c01551_si_005.zip [file ci3c01551_si_005.zip › ad-Fig3-Central 6-membered-ring-Gaussian16-output/2.log]

 Set GAUSS_PDEF to "64".
 Set GAUSS_MDEF to "10000MB".
 Entering Gaussian System, Link 0=g16
 Initial command:
 /mnt/opt/groups/app-gaussian/g16-avx2/l1.exe "/tmp/Gau-173076.inp" -scrdir="/tmp/"
 Default is to use a total of  64 processors:
                               64 via shared-memory
                                1 via Linda
 Entering Link 1 = /mnt/opt/groups/app-gaussian/g16-avx2/l1.exe PID=    173077.
  
 Copyright (c) 1988-2019, Gaussian, Inc.  All Rights Reserved.
  
 This is part of the Gaussian(R) 16 program.  It is based on
 the Gaussian(R) 09 system (copyright 2009, Gaussian, Inc.),
 the Gaussian(R) 03 system (copyright 2003, Gaussian, Inc.),
 the Gaussian(R) 98 system (copyright 1998, Gaussian, Inc.),
 the Gaussian(R) 94 system (copyright 1995, Gaussian, Inc.),
 the Gaussian 92(TM) system (copyright 1992, Gaussian, Inc.),
 the Gaussian 90(TM) system (copyright 1990, Gaussian, Inc.),
 the Gaussian 88(TM) system (copyright 1988, Gaussian, Inc.),
 the Gaussian 86(TM) system (copyright 1986, Carnegie Mellon
 University), and the Gaussian 82(TM) system (copyright 1983,
 Carnegie Mellon University). Gaussian is a federally registered
 trademark of Gaussian, Inc.
  
 This software contains proprietary and confidential information,
 including trade secrets, belonging to Gaussian, Inc.
  
 This software is provided under written license and may be
 used, copied, transmitted, or stored only in accord with that
 written license.
  
 The following legend is applicable only to US Government
 contracts under FAR:
  
                    RESTRICTED RIGHTS LEGEND
  
 Use, reproduction and disclosure by the US Government is
 subject to restrictions as set forth in subparagraphs (a)
 and (c) of the Commercial Computer Software - Restricted
 Rights clause in FAR 52.227-19.
  
 Gaussian, Inc.
 340 Quinnipiac St., Bldg. 40, Wallingford CT 06492
  
  
 ---------------------------------------------------------------
 Warning -- This program may not be used in any manner that
 competes with the business of Gaussian, Inc. or will provide
 assistance to any competitor of Gaussian, Inc.  The licensee
 of this program is prohibited from giving any competitor of
 Gaussian, Inc. access to this program.  By using this program,
 the user acknowledges that Gaussian, Inc. is engaged in the
 business of creating and licensing software in the field of
 computational chemistry and represents and warrants to the
 licensee that it is not a competitor of Gaussian, Inc. and that
 it will not use this program in any manner prohibited above.
 ---------------------------------------------------------------
  

 Cite this work as:
 Gaussian 16, Revision C.01,
 M. J. Frisch, G. W. Trucks, H. B. Schlegel, G. E. Scuseria, 
 M. A. Robb, J. R. Cheeseman, G. Scalmani, V. Barone, 
 G. A. Petersson, H. Nakatsuji, X. Li, M. Caricato, A. V. Marenich, 
 J. Bloino, B. G. Janesko, R. Gomperts, B. Mennucci, H. P. Hratchian, 
 J. V. Ortiz, A. F. Izmaylov, J. L. Sonnenberg, D. Williams-Young, 
 F. Ding, F. Lipparini, F. Egidi, J. Goings, B. Peng, A. Petrone, 
 T. Henderson, D. Ranasinghe, V. G. Zakrzewski, J. Gao, N. Rega, 
 G. Zheng, W. Liang, M. Hada, M. Ehara, K. Toyota, R. Fukuda, 
 J. Hasegawa, M. Ishida, T. Nakajima, Y. Honda, O. Kitao, H. Nakai, 
 T. Vreven, K. Throssell, J. A. Montgomery, Jr., J. E. Peralta, 
 F. Ogliaro, M. J. Bearpark, J. J. Heyd, E. N. Brothers, K. N. Kudin, 
 V. N. Staroverov, T. A. Keith, R. Kobayashi, J. Normand, 
 K. Raghavachari, A. P. Rendell, J. C. Burant, S. S. Iyengar, 
 J. Tomasi, M. Cossi, J. M. Millam, M. Klene, C. Adamo, R. Cammi, 
 J. W. Ochterski, R. L. Martin, K. Morokuma, O. Farkas, 
 J. B. Foresman, and D. J. Fox, Gaussian, Inc., Wallingford CT, 2019.
 
 ******************************************
 Gaussian 16:  ES64L-G16RevC.01  3-Jul-2019
                16-Aug-2023 
 ******************************************
 ----------------------------------------------------------------------
 #p opt freq b3lyp/6-31g(d,p) nosymm empiricaldispersion=gd3 scf=(maxcy
 c=100,ferm,novaracc,noincfoc,intrep)
 ----------------------------------------------------------------------
 1/18=20,19=15,26=3,38=1/1,3;
 2/9=110,12=2,15=1,17=6,18=5,40=1/2;
 3/5=1,6=6,7=101,11=2,25=1,30=1,71=1,74=-5,124=31/1,2,3;
 4//1;
 5/5=100002,7=100,17=20,22=13,38=1/2;
 6/7=2,8=2,9=2,10=2,28=1/1;
 7/30=1/1,2,3,16;
 1/18=20,19=15,26=3/3(2);
 2/9=110,15=1/2;
 99//99;
 2/9=110,15=1/2;
 3/5=1,6=6,7=101,11=2,25=1,30=1,71=1,74=-5,124=31/1,2,3;
 4/5=5,16=3,69=1/1;
 5/5=100002,7=100,17=20,22=13,38=1/2;
 7/30=1/1,2,3,16;
 1/18=20,19=15,26=3/3(-5);
 2/9=110,15=1/2;
 6/7=2,8=2,9=2,10=2,19=2,28=1/1;
 99/9=1/99;
 Leave Link    1 at Wed Aug 16 00:38:34 2023, MaxMem=           0 cpu:              13.6 elap:               0.2
 (Enter /mnt/opt/groups/app-gaussian/g16-avx2/l101.exe)
 -------------------
 Title Card Required
 -------------------
 Symbolic Z-matrix:
 Charge =  0 Multiplicity = 1
 C                     0.45918  -1.36377   0.00123 
 C                    -0.40001   1.38212  -0.00485 
 C                     1.39708  -0.34455  -0.00284 
 C                    -0.99675  -1.03759   0.00296 
 C                    -1.41044   0.28427   0.00038 
 C                     0.95158   1.07945  -0.00647 
 C                    -1.69586  -2.33731   0.00694 
 C                    -0.64601  -3.41715   0.0087 
 C                     0.60514  -2.84224   0.00467 
 C                    -1.33666  -4.70167   0.0047 
 C                    -2.69708  -4.42019  -0.00274 
 C                     2.15886   1.94516  -0.01214 
 C                     3.28235   1.14916  -0.012 
 C                     2.87226  -0.30002  -0.00552 
 C                     4.00399  -1.06841  -0.00043 
 C                     5.17667  -0.12547   0.00416 
 C                     4.74011   1.1934   -0.00726 
 C                    -2.76387   0.89693   0.00187 
 C                    -2.63635   2.2679   -0.00246 
 C                    -1.17629   2.63733  -0.006 
 C                    -1.07684   4.00164  -0.00489 
 C                    -2.47975   4.54577   0.00693 
 H                     4.10119  -2.15988   0.00107 
 H                    -0.1804    4.63175  -0.01058 
 C                    -3.40362   3.50819   0.00369 
 C                    -2.92725  -2.93311   0.00454 
 H                    -3.92113  -2.47153   0.00602 
 H                     6.18372  -0.48064  -0.06376 
 H                    -2.67612   5.59529  -0.06277 
 H                    -3.50803  -5.11481   0.06637 
 C                     2.10251   3.48411  -0.02108 
 H                     1.19422   3.80506  -0.4868 
 H                     2.13565   3.84807   0.98457 
 H                     2.93852   3.86845  -0.56722 
 C                     5.62737   2.45212  -0.00707 
 H                     5.43516   3.02411  -0.89069 
 H                     5.40618   3.04428   0.85625 
 H                     6.65724   2.16255   0.01336 
 C                     1.966    -3.5631    0.00493 
 H                     1.98399  -4.29083   0.78914 
 H                     2.11199  -4.04981  -0.93672 
 H                     2.74758  -2.84952   0.16255 
 C                    -0.69037  -6.09949   0.00001 
 H                    -0.07763  -6.20621  -0.87066 
 H                    -0.08809  -6.2169    0.87658 
 H                    -1.45633  -6.84655  -0.00915 
 C                    -4.06825   0.07828   0.00578 
 H                    -4.56636   0.20549   0.94419 
 H                    -4.70463   0.41753  -0.78468 
 H                    -3.84005  -0.95696  -0.13943 
 C                    -4.93732   3.64709   0.01317 
 H                    -5.34283   3.18372  -0.8619 
 H                    -5.33325   3.17013   0.88532 
 H                    -5.20149   4.68392   0.02269 
 
 ITRead=  0  0  0  0  0  0  0  0  0  0  0  0  0  0  0  0  0  0  0  0
 ITRead=  0  0  0  0  0  0  0  0  0  0  0  0  0  0  0  0  0  0  0  0
 ITRead=  0  0  0  0  0  0  0  0  0  0  0  0  0  0
 MicOpt= -1 -1 -1 -1 -1 -1 -1 -1 -1 -1 -1 -1 -1 -1 -1 -1 -1 -1 -1 -1
 MicOpt= -1 -1 -1 -1 -1 -1 -1 -1 -1 -1 -1 -1 -1 -1 -1 -1 -1 -1 -1 -1
 MicOpt= -1 -1 -1 -1 -1 -1 -1 -1 -1 -1 -1 -1 -1 -1
 NAtoms=     54 NQM=       54 NQMF=       0 NMMI=      0 NMMIF=      0
                NMic=       0 NMicF=      0.
                    Isotopes and Nuclear Properties:
 (Nuclear quadrupole moments (NQMom) in fm**2, nuclear magnetic moments (NMagM)
  in nuclear magnetons)

  Atom         1           2           3           4           5           6           7           8           9          10
 IAtWgt=          12          12          12          12          12          12          12          12          12          12
 AtmWgt=  12.0000000  12.0000000  12.0000000  12.0000000  12.0000000  12.0000000  12.0000000  12.0000000  12.0000000  12.0000000
 NucSpn=           0           0           0           0           0           0           0           0           0           0
 AtZEff=  -0.0000000  -0.0000000  -0.0000000  -0.0000000  -0.0000000  -0.0000000  -0.0000000  -0.0000000  -0.0000000  -0.0000000
 NQMom=    0.0000000   0.0000000   0.0000000   0.0000000   0.0000000   0.0000000   0.0000000   0.0000000   0.0000000   0.0000000
 NMagM=    0.0000000   0.0000000   0.0000000   0.0000000   0.0000000   0.0000000   0.0000000   0.0000000   0.0000000   0.0000000
 AtZNuc=   6.0000000   6.0000000   6.0000000   6.0000000   6.0000000   6.0000000   6.0000000   6.0000000   6.0000000   6.0000000

  Atom        11          12          13          14          15          16          17          18          19          20
 IAtWgt=          12          12          12          12          12          12          12          12          12          12
 AtmWgt=  12.0000000  12.0000000  12.0000000  12.0000000  12.0000000  12.0000000  12.0000000  12.0000000  12.0000000  12.0000000
 NucSpn=           0           0           0           0           0           0           0           0           0           0
 AtZEff=  -0.0000000  -0.0000000  -0.0000000  -0.0000000  -0.0000000  -0.0000000  -0.0000000  -0.0000000  -0.0000000  -0.0000000
 NQMom=    0.0000000   0.0000000   0.0000000   0.0000000   0.0000000   0.0000000   0.0000000   0.0000000   0.0000000   0.0000000
 NMagM=    0.0000000   0.0000000   0.0000000   0.0000000   0.0000000   0.0000000   0.0000000   0.0000000   0.0000000   0.0000000
 AtZNuc=   6.0000000   6.0000000   6.0000000   6.0000000   6.0000000   6.0000000   6.0000000   6.0000000   6.0000000   6.0000000

  Atom        21          22          23          24          25          26          27          28          29          30
 IAtWgt=          12          12           1           1          12          12           1           1           1           1
 AtmWgt=  12.0000000  12.0000000   1.0078250   1.0078250  12.0000000  12.0000000   1.0078250   1.0078250   1.0078250   1.0078250
 NucSpn=           0           0           1           1           0           0           1           1           1           1
 AtZEff=  -0.0000000  -0.0000000  -0.0000000  -0.0000000  -0.0000000  -0.0000000  -0.0000000  -0.0000000  -0.0000000  -0.0000000
 NQMom=    0.0000000   0.0000000   0.0000000   0.0000000   0.0000000   0.0000000   0.0000000   0.0000000   0.0000000   0.0000000
 NMagM=    0.0000000   0.0000000   2.7928460   2.7928460   0.0000000   0.0000000   2.7928460   2.7928460   2.7928460   2.7928460
 AtZNuc=   6.0000000   6.0000000   1.0000000   1.0000000   6.0000000   6.0000000   1.0000000   1.0000000   1.0000000   1.0000000

  Atom        31          32          33          34          35          36          37          38          39          40
 IAtWgt=          12           1           1           1          12           1           1           1          12           1
 AtmWgt=  12.0000000   1.0078250   1.0078250   1.0078250  12.0000000   1.0078250   1.0078250   1.0078250  12.0000000   1.0078250
 NucSpn=           0           1           1           1           0           1           1           1           0           1
 AtZEff=  -0.0000000  -0.0000000  -0.0000000  -0.0000000  -0.0000000  -0.0000000  -0.0000000  -0.0000000  -0.0000000  -0.0000000
 NQMom=    0.0000000   0.0000000   0.0000000   0.0000000   0.0000000   0.0000000   0.0000000   0.0000000   0.0000000   0.0000000
 NMagM=    0.0000000   2.7928460   2.7928460   2.7928460   0.0000000   2.7928460   2.7928460   2.7928460   0.0000000   2.7928460
 AtZNuc=   6.0000000   1.0000000   1.0000000   1.0000000   6.0000000   1.0000000   1.0000000   1.0000000   6.0000000   1.0000000

  Atom        41          42          43          44          45          46          47          48          49          50
 IAtWgt=           1           1          12           1           1           1          12           1           1           1
 AtmWgt=   1.0078250   1.0078250  12.0000000   1.0078250   1.0078250   1.0078250  12.0000000   1.0078250   1.0078250   1.0078250
 NucSpn=           1           1           0           1           1           1           0           1           1           1
 AtZEff=  -0.0000000  -0.0000000  -0.0000000  -0.0000000  -0.0000000  -0.0000000  -0.0000000  -0.0000000  -0.0000000  -0.0000000
 NQMom=    0.0000000   0.0000000   0.0000000   0.0000000   0.0000000   0.0000000   0.0000000   0.0000000   0.0000000   0.0000000
 NMagM=    2.7928460   2.7928460   0.0000000   2.7928460   2.7928460   2.7928460   0.0000000   2.7928460   2.7928460   2.7928460
 AtZNuc=   1.0000000   1.0000000   6.0000000   1.0000000   1.0000000   1.0000000   6.0000000   1.0000000   1.0000000   1.0000000

  Atom        51          52          53          54
 IAtWgt=          12           1           1           1
 AtmWgt=  12.0000000   1.0078250   1.0078250   1.0078250
 NucSpn=           0           1           1           1
 AtZEff=  -0.0000000  -0.0000000  -0.0000000  -0.0000000
 NQMom=    0.0000000   0.0000000   0.0000000   0.0000000
 NMagM=    0.0000000   2.7928460   2.7928460   2.7928460
 AtZNuc=   6.0000000   1.0000000   1.0000000   1.0000000
 Leave Link  101 at Wed Aug 16 00:38:34 2023, MaxMem=  1310720000 cpu:              21.3 elap:               0.4
 (Enter /mnt/opt/groups/app-gaussian/g16-avx2/l103.exe)

 GradGradGradGradGradGradGradGradGradGradGradGradGradGradGradGradGradGrad
 Berny optimization.
 Initialization pass.
                           ----------------------------
                           !    Initial Parameters    !
                           ! (Angstroms and Degrees)  !
 --------------------------                            --------------------------
 ! Name  Definition              Value          Derivative Info.                !
 --------------------------------------------------------------------------------
 ! R1    R(1,3)                  1.3851         estimate D2E/DX2                !
 ! R2    R(1,4)                  1.492          estimate D2E/DX2                !
 ! R3    R(1,9)                  1.4857         estimate D2E/DX2                !
 ! R4    R(2,5)                  1.4921         estimate D2E/DX2                !
 ! R5    R(2,6)                  1.3851         estimate D2E/DX2                !
 ! R6    R(2,20)                 1.4759         estimate D2E/DX2                !
 ! R7    R(3,6)                  1.4921         estimate D2E/DX2                !
 ! R8    R(3,14)                 1.4759         estimate D2E/DX2                !
 ! R9    R(4,5)                  1.3851         estimate D2E/DX2                !
 ! R10   R(4,7)                  1.4758         estimate D2E/DX2                !
 ! R11   R(5,18)                 1.4856         estimate D2E/DX2                !
 ! R12   R(6,12)                 1.4856         estimate D2E/DX2                !
 ! R13   R(7,8)                  1.5061         estimate D2E/DX2                !
 ! R14   R(7,26)                 1.368          estimate D2E/DX2                !
 ! R15   R(8,9)                  1.3769         estimate D2E/DX2                !
 ! R16   R(8,10)                 1.4584         estimate D2E/DX2                !
 ! R17   R(9,39)                 1.54           estimate D2E/DX2                !
 ! R18   R(10,11)                1.3893         estimate D2E/DX2                !
 ! R19   R(10,43)                1.54           estimate D2E/DX2                !
 ! R20   R(11,26)                1.5048         estimate D2E/DX2                !
 ! R21   R(11,30)                1.07           estimate D2E/DX2                !
 ! R22   R(12,13)                1.3769         estimate D2E/DX2                !
 ! R23   R(12,31)                1.54           estimate D2E/DX2                !
 ! R24   R(13,14)                1.5061         estimate D2E/DX2                !
 ! R25   R(13,17)                1.4584         estimate D2E/DX2                !
 ! R26   R(14,15)                1.3679         estimate D2E/DX2                !
 ! R27   R(15,16)                1.5048         estimate D2E/DX2                !
 ! R28   R(15,23)                1.0958         estimate D2E/DX2                !
 ! R29   R(16,17)                1.3893         estimate D2E/DX2                !
 ! R30   R(16,28)                1.07           estimate D2E/DX2                !
 ! R31   R(17,35)                1.54           estimate D2E/DX2                !
 ! R32   R(18,19)                1.3769         estimate D2E/DX2                !
 ! R33   R(18,47)                1.54           estimate D2E/DX2                !
 ! R34   R(19,20)                1.5061         estimate D2E/DX2                !
 ! R35   R(19,25)                1.4584         estimate D2E/DX2                !
 ! R36   R(20,21)                1.3679         estimate D2E/DX2                !
 ! R37   R(21,22)                1.5048         estimate D2E/DX2                !
 ! R38   R(21,24)                1.0958         estimate D2E/DX2                !
 ! R39   R(22,25)                1.3893         estimate D2E/DX2                !
 ! R40   R(22,29)                1.07           estimate D2E/DX2                !
 ! R41   R(25,51)                1.54           estimate D2E/DX2                !
 ! R42   R(26,27)                1.0958         estimate D2E/DX2                !
 ! R43   R(31,32)                1.07           estimate D2E/DX2                !
 ! R44   R(31,33)                1.07           estimate D2E/DX2                !
 ! R45   R(31,34)                1.07           estimate D2E/DX2                !
 ! R46   R(35,36)                1.07           estimate D2E/DX2                !
 ! R47   R(35,37)                1.07           estimate D2E/DX2                !
 ! R48   R(35,38)                1.07           estimate D2E/DX2                !
 ! R49   R(39,40)                1.07           estimate D2E/DX2                !
 ! R50   R(39,41)                1.07           estimate D2E/DX2                !
 ! R51   R(39,42)                1.07           estimate D2E/DX2                !
 ! R52   R(43,44)                1.07           estimate D2E/DX2                !
 ! R53   R(43,45)                1.07           estimate D2E/DX2                !
 ! R54   R(43,46)                1.07           estimate D2E/DX2                !
 ! R55   R(47,48)                1.07           estimate D2E/DX2                !
 ! R56   R(47,49)                1.07           estimate D2E/DX2                !
 ! R57   R(47,50)                1.07           estimate D2E/DX2                !
 ! R58   R(51,52)                1.07           estimate D2E/DX2                !
 ! R59   R(51,53)                1.07           estimate D2E/DX2                !
 ! R60   R(51,54)                1.07           estimate D2E/DX2                !
 ! A1    A(3,1,4)              119.9934         estimate D2E/DX2                !
 ! A2    A(3,1,9)              131.7409         estimate D2E/DX2                !
 ! A3    A(4,1,9)              108.2656         estimate D2E/DX2                !
 ! A4    A(5,2,6)              120.0032         estimate D2E/DX2                !
 ! A5    A(5,2,20)             105.6401         estimate D2E/DX2                !
 ! A6    A(6,2,20)             134.3567         estimate D2E/DX2                !
 ! A7    A(1,3,6)              120.0067         estimate D2E/DX2                !
 ! A8    A(1,3,14)             134.3505         estimate D2E/DX2                !
 ! A9    A(6,3,14)             105.6428         estimate D2E/DX2                !
 ! A10   A(1,4,5)              120.0054         estimate D2E/DX2                !
 ! A11   A(1,4,7)              105.6477         estimate D2E/DX2                !
 ! A12   A(5,4,7)              134.347          estimate D2E/DX2                !
 ! A13   A(2,5,4)              119.9967         estimate D2E/DX2                !
 ! A14   A(2,5,18)             108.2707         estimate D2E/DX2                !
 ! A15   A(4,5,18)             131.7325         estimate D2E/DX2                !
 ! A16   A(2,6,3)              119.9946         estimate D2E/DX2                !
 ! A17   A(2,6,12)             131.734          estimate D2E/DX2                !
 ! A18   A(3,6,12)             108.2714         estimate D2E/DX2                !
 ! A19   A(4,7,8)              107.5317         estimate D2E/DX2                !
 ! A20   A(4,7,26)             144.0938         estimate D2E/DX2                !
 ! A21   A(8,7,26)             108.3739         estimate D2E/DX2                !
 ! A22   A(7,8,9)              109.5138         estimate D2E/DX2                !
 ! A23   A(7,8,10)             107.541          estimate D2E/DX2                !
 ! A24   A(9,8,10)             142.9432         estimate D2E/DX2                !
 ! A25   A(1,9,8)              109.0412         estimate D2E/DX2                !
 ! A26   A(1,9,39)             123.5485         estimate D2E/DX2                !
 ! A27   A(8,9,39)             127.4104         estimate D2E/DX2                !
 ! A28   A(8,10,11)            106.5762         estimate D2E/DX2                !
 ! A29   A(8,10,43)            126.9208         estimate D2E/DX2                !
 ! A30   A(11,10,43)           126.5018         estimate D2E/DX2                !
 ! A31   A(10,11,26)           110.4861         estimate D2E/DX2                !
 ! A32   A(10,11,30)           127.6102         estimate D2E/DX2                !
 ! A33   A(26,11,30)           121.6879         estimate D2E/DX2                !
 ! A34   A(6,12,13)            109.0386         estimate D2E/DX2                !
 ! A35   A(6,12,31)            123.5473         estimate D2E/DX2                !
 ! A36   A(13,12,31)           127.4139         estimate D2E/DX2                !
 ! A37   A(12,13,14)           109.5174         estimate D2E/DX2                !
 ! A38   A(12,13,17)           142.9436         estimate D2E/DX2                !
 ! A39   A(14,13,17)           107.5374         estimate D2E/DX2                !
 ! A40   A(3,14,13)            107.5299         estimate D2E/DX2                !
 ! A41   A(3,14,15)            144.0944         estimate D2E/DX2                !
 ! A42   A(13,14,15)           108.3753         estimate D2E/DX2                !
 ! A43   A(14,15,16)           107.0232         estimate D2E/DX2                !
 ! A44   A(14,15,23)           129.2637         estimate D2E/DX2                !
 ! A45   A(16,15,23)           123.7131         estimate D2E/DX2                !
 ! A46   A(15,16,17)           110.4851         estimate D2E/DX2                !
 ! A47   A(15,16,28)           121.6859         estimate D2E/DX2                !
 ! A48   A(17,16,28)           127.6133         estimate D2E/DX2                !
 ! A49   A(13,17,16)           106.5776         estimate D2E/DX2                !
 ! A50   A(13,17,35)           126.9176         estimate D2E/DX2                !
 ! A51   A(16,17,35)           126.504          estimate D2E/DX2                !
 ! A52   A(5,18,19)            109.0409         estimate D2E/DX2                !
 ! A53   A(5,18,47)            123.5324         estimate D2E/DX2                !
 ! A54   A(19,18,47)           127.4266         estimate D2E/DX2                !
 ! A55   A(18,19,20)           109.513          estimate D2E/DX2                !
 ! A56   A(18,19,25)           142.942          estimate D2E/DX2                !
 ! A57   A(20,19,25)           107.5433         estimate D2E/DX2                !
 ! A58   A(2,20,19)            107.5352         estimate D2E/DX2                !
 ! A59   A(2,20,21)            144.0966         estimate D2E/DX2                !
 ! A60   A(19,20,21)           108.3678         estimate D2E/DX2                !
 ! A61   A(20,21,22)           107.0302         estimate D2E/DX2                !
 ! A62   A(20,21,24)           129.2713         estimate D2E/DX2                !
 ! A63   A(22,21,24)           123.6984         estimate D2E/DX2                !
 ! A64   A(21,22,25)           110.481          estimate D2E/DX2                !
 ! A65   A(21,22,29)           121.6863         estimate D2E/DX2                !
 ! A66   A(25,22,29)           127.6148         estimate D2E/DX2                !
 ! A67   A(19,25,22)           106.5762         estimate D2E/DX2                !
 ! A68   A(19,25,51)           126.9175         estimate D2E/DX2                !
 ! A69   A(22,25,51)           126.5053         estimate D2E/DX2                !
 ! A70   A(7,26,11)            107.0214         estimate D2E/DX2                !
 ! A71   A(7,26,27)            129.2692         estimate D2E/DX2                !
 ! A72   A(11,26,27)           123.7094         estimate D2E/DX2                !
 ! A73   A(12,31,32)           109.4712         estimate D2E/DX2                !
 ! A74   A(12,31,33)           109.4712         estimate D2E/DX2                !
 ! A75   A(12,31,34)           109.4712         estimate D2E/DX2                !
 ! A76   A(32,31,33)           109.4713         estimate D2E/DX2                !
 ! A77   A(32,31,34)           109.4712         estimate D2E/DX2                !
 ! A78   A(33,31,34)           109.4712         estimate D2E/DX2                !
 ! A79   A(17,35,36)           109.4712         estimate D2E/DX2                !
 ! A80   A(17,35,37)           109.4712         estimate D2E/DX2                !
 ! A81   A(17,35,38)           109.4712         estimate D2E/DX2                !
 ! A82   A(36,35,37)           109.4713         estimate D2E/DX2                !
 ! A83   A(36,35,38)           109.4712         estimate D2E/DX2                !
 ! A84   A(37,35,38)           109.4712         estimate D2E/DX2                !
 ! A85   A(9,39,40)            109.4712         estimate D2E/DX2                !
 ! A86   A(9,39,41)            109.4712         estimate D2E/DX2                !
 ! A87   A(9,39,42)            109.4712         estimate D2E/DX2                !
 ! A88   A(40,39,41)           109.4713         estimate D2E/DX2                !
 ! A89   A(40,39,42)           109.4712         estimate D2E/DX2                !
 ! A90   A(41,39,42)           109.4712         estimate D2E/DX2                !
 ! A91   A(10,43,44)           109.4712         estimate D2E/DX2                !
 ! A92   A(10,43,45)           109.4712         estimate D2E/DX2                !
 ! A93   A(10,43,46)           109.4712         estimate D2E/DX2                !
 ! A94   A(44,43,45)           109.4713         estimate D2E/DX2                !
 ! A95   A(44,43,46)           109.4712         estimate D2E/DX2                !
 ! A96   A(45,43,46)           109.4712         estimate D2E/DX2                !
 ! A97   A(18,47,48)           109.4712         estimate D2E/DX2                !
 ! A98   A(18,47,49)           109.4712         estimate D2E/DX2                !
 ! A99   A(18,47,50)           109.4712         estimate D2E/DX2                !
 ! A100  A(48,47,49)           109.4713         estimate D2E/DX2                !
 ! A101  A(48,47,50)           109.4712         estimate D2E/DX2                !
 ! A102  A(49,47,50)           109.4712         estimate D2E/DX2                !
 ! A103  A(25,51,52)           109.4712         estimate D2E/DX2                !
 ! A104  A(25,51,53)           109.4712         estimate D2E/DX2                !
 ! A105  A(25,51,54)           109.4712         estimate D2E/DX2                !
 ! A106  A(52,51,53)           109.4713         estimate D2E/DX2                !
 ! A107  A(52,51,54)           109.4712         estimate D2E/DX2                !
 ! A108  A(53,51,54)           109.4712         estimate D2E/DX2                !
 ! D1    D(4,1,3,6)             -0.0431         estimate D2E/DX2                !
 ! D2    D(4,1,3,14)          -179.9984         estimate D2E/DX2                !
 ! D3    D(9,1,3,6)            179.9638         estimate D2E/DX2                !
 ! D4    D(9,1,3,14)             0.0084         estimate D2E/DX2                !
 ! D5    D(3,1,4,5)              0.0053         estimate D2E/DX2                !
 ! D6    D(3,1,4,7)            179.9858         estimate D2E/DX2                !
 ! D7    D(9,1,4,5)            179.9999         estimate D2E/DX2                !
 ! D8    D(9,1,4,7)             -0.0196         estimate D2E/DX2                !
 ! D9    D(3,1,9,8)            179.9758         estimate D2E/DX2                !
 ! D10   D(3,1,9,39)             0.0309         estimate D2E/DX2                !
 ! D11   D(4,1,9,8)             -0.0179         estimate D2E/DX2                !
 ! D12   D(4,1,9,39)          -179.9629         estimate D2E/DX2                !
 ! D13   D(6,2,5,4)             -0.0313         estimate D2E/DX2                !
 ! D14   D(6,2,5,18)           179.9675         estimate D2E/DX2                !
 ! D15   D(20,2,5,4)          -179.9828         estimate D2E/DX2                !
 ! D16   D(20,2,5,18)            0.0159         estimate D2E/DX2                !
 ! D17   D(5,2,6,3)             -0.0065         estimate D2E/DX2                !
 ! D18   D(5,2,6,12)           179.96           estimate D2E/DX2                !
 ! D19   D(20,2,6,3)           179.9283         estimate D2E/DX2                !
 ! D20   D(20,2,6,12)           -0.1053         estimate D2E/DX2                !
 ! D21   D(5,2,20,19)           -0.0406         estimate D2E/DX2                !
 ! D22   D(5,2,20,21)          179.6627         estimate D2E/DX2                !
 ! D23   D(6,2,20,19)         -179.982          estimate D2E/DX2                !
 ! D24   D(6,2,20,21)           -0.2786         estimate D2E/DX2                !
 ! D25   D(1,3,6,2)              0.0439         estimate D2E/DX2                !
 ! D26   D(1,3,6,12)          -179.9297         estimate D2E/DX2                !
 ! D27   D(14,3,6,2)          -179.9893         estimate D2E/DX2                !
 ! D28   D(14,3,6,12)            0.0371         estimate D2E/DX2                !
 ! D29   D(1,3,14,13)          179.9083         estimate D2E/DX2                !
 ! D30   D(1,3,14,15)           -0.3739         estimate D2E/DX2                !
 ! D31   D(6,3,14,13)           -0.0515         estimate D2E/DX2                !
 ! D32   D(6,3,14,15)          179.6663         estimate D2E/DX2                !
 ! D33   D(1,4,5,2)              0.0321         estimate D2E/DX2                !
 ! D34   D(1,4,5,18)          -179.9663         estimate D2E/DX2                !
 ! D35   D(7,4,5,2)           -179.9416         estimate D2E/DX2                !
 ! D36   D(7,4,5,18)             0.06           estimate D2E/DX2                !
 ! D37   D(1,4,7,8)              0.047          estimate D2E/DX2                !
 ! D38   D(1,4,7,26)          -179.5889         estimate D2E/DX2                !
 ! D39   D(5,4,7,8)           -179.9767         estimate D2E/DX2                !
 ! D40   D(5,4,7,26)             0.3874         estimate D2E/DX2                !
 ! D41   D(2,5,18,19)            0.0174         estimate D2E/DX2                !
 ! D42   D(2,5,18,47)          179.9444         estimate D2E/DX2                !
 ! D43   D(4,5,18,19)         -179.9841         estimate D2E/DX2                !
 ! D44   D(4,5,18,47)           -0.057          estimate D2E/DX2                !
 ! D45   D(2,6,12,13)         -179.9765         estimate D2E/DX2                !
 ! D46   D(2,6,12,31)           -0.1488         estimate D2E/DX2                !
 ! D47   D(3,6,12,13)           -0.0072         estimate D2E/DX2                !
 ! D48   D(3,6,12,31)          179.8205         estimate D2E/DX2                !
 ! D49   D(4,7,8,9)             -0.0606         estimate D2E/DX2                !
 ! D50   D(4,7,8,10)          -179.6728         estimate D2E/DX2                !
 ! D51   D(26,7,8,9)           179.7144         estimate D2E/DX2                !
 ! D52   D(26,7,8,10)            0.1022         estimate D2E/DX2                !
 ! D53   D(4,7,26,11)          179.3384         estimate D2E/DX2                !
 ! D54   D(4,7,26,27)           -0.5855         estimate D2E/DX2                !
 ! D55   D(8,7,26,11)           -0.2957         estimate D2E/DX2                !
 ! D56   D(8,7,26,27)          179.7803         estimate D2E/DX2                !
 ! D57   D(7,8,9,1)              0.048          estimate D2E/DX2                !
 ! D58   D(7,8,9,39)           179.9902         estimate D2E/DX2                !
 ! D59   D(10,8,9,1)           179.4343         estimate D2E/DX2                !
 ! D60   D(10,8,9,39)           -0.6235         estimate D2E/DX2                !
 ! D61   D(7,8,10,11)            0.153          estimate D2E/DX2                !
 ! D62   D(7,8,10,43)          179.7802         estimate D2E/DX2                !
 ! D63   D(9,8,10,11)         -179.2404         estimate D2E/DX2                !
 ! D64   D(9,8,10,43)            0.3869         estimate D2E/DX2                !
 ! D65   D(1,9,39,40)          129.1383         estimate D2E/DX2                !
 ! D66   D(1,9,39,41)         -110.8616         estimate D2E/DX2                !
 ! D67   D(1,9,39,42)            9.1383         estimate D2E/DX2                !
 ! D68   D(8,9,39,40)          -50.7961         estimate D2E/DX2                !
 ! D69   D(8,9,39,41)           69.2039         estimate D2E/DX2                !
 ! D70   D(8,9,39,42)         -170.7961         estimate D2E/DX2                !
 ! D71   D(8,10,11,26)          -0.337          estimate D2E/DX2                !
 ! D72   D(8,10,11,30)        -175.0135         estimate D2E/DX2                !
 ! D73   D(43,10,11,26)       -179.9663         estimate D2E/DX2                !
 ! D74   D(43,10,11,30)          5.3573         estimate D2E/DX2                !
 ! D75   D(8,10,43,44)         -59.6076         estimate D2E/DX2                !
 ! D76   D(8,10,43,45)          60.3924         estimate D2E/DX2                !
 ! D77   D(8,10,43,46)        -179.6076         estimate D2E/DX2                !
 ! D78   D(11,10,43,44)        119.948          estimate D2E/DX2                !
 ! D79   D(11,10,43,45)       -120.052          estimate D2E/DX2                !
 ! D80   D(11,10,43,46)         -0.052          estimate D2E/DX2                !
 ! D81   D(10,11,26,7)           0.4099         estimate D2E/DX2                !
 ! D82   D(10,11,26,27)       -179.6608         estimate D2E/DX2                !
 ! D83   D(30,11,26,7)         175.4548         estimate D2E/DX2                !
 ! D84   D(30,11,26,27)         -4.616          estimate D2E/DX2                !
 ! D85   D(6,12,13,14)          -0.0258         estimate D2E/DX2                !
 ! D86   D(6,12,13,17)        -179.4659         estimate D2E/DX2                !
 ! D87   D(31,12,13,14)       -179.845          estimate D2E/DX2                !
 ! D88   D(31,12,13,17)          0.7149         estimate D2E/DX2                !
 ! D89   D(6,12,31,32)         -27.4038         estimate D2E/DX2                !
 ! D90   D(6,12,31,33)          92.5963         estimate D2E/DX2                !
 ! D91   D(6,12,31,34)        -147.4038         estimate D2E/DX2                !
 ! D92   D(13,12,31,32)        152.3912         estimate D2E/DX2                !
 ! D93   D(13,12,31,33)        -87.6088         estimate D2E/DX2                !
 ! D94   D(13,12,31,34)         32.3912         estimate D2E/DX2                !
 ! D95   D(12,13,14,3)           0.0496         estimate D2E/DX2                !
 ! D96   D(12,13,14,15)       -179.776          estimate D2E/DX2                !
 ! D97   D(17,13,14,3)         179.6957         estimate D2E/DX2                !
 ! D98   D(17,13,14,15)         -0.1299         estimate D2E/DX2                !
 ! D99   D(12,13,17,16)        179.3275         estimate D2E/DX2                !
 ! D100  D(12,13,17,35)         -0.3672         estimate D2E/DX2                !
 ! D101  D(14,13,17,16)         -0.119          estimate D2E/DX2                !
 ! D102  D(14,13,17,35)       -179.8138         estimate D2E/DX2                !
 ! D103  D(3,14,15,16)        -179.4104         estimate D2E/DX2                !
 ! D104  D(3,14,15,23)           0.546          estimate D2E/DX2                !
 ! D105  D(13,14,15,16)          0.306          estimate D2E/DX2                !
 ! D106  D(13,14,15,23)       -179.7376         estimate D2E/DX2                !
 ! D107  D(14,15,16,17)         -0.3984         estimate D2E/DX2                !
 ! D108  D(14,15,16,28)       -175.4443         estimate D2E/DX2                !
 ! D109  D(23,15,16,17)        179.6421         estimate D2E/DX2                !
 ! D110  D(23,15,16,28)          4.5963         estimate D2E/DX2                !
 ! D111  D(15,16,17,13)          0.3086         estimate D2E/DX2                !
 ! D112  D(15,16,17,35)       -179.995          estimate D2E/DX2                !
 ! D113  D(28,16,17,13)        174.9858         estimate D2E/DX2                !
 ! D114  D(28,16,17,35)         -5.3178         estimate D2E/DX2                !
 ! D115  D(13,17,35,36)        -60.9307         estimate D2E/DX2                !
 ! D116  D(13,17,35,37)         59.0694         estimate D2E/DX2                !
 ! D117  D(13,17,35,38)        179.0694         estimate D2E/DX2                !
 ! D118  D(16,17,35,36)        119.4333         estimate D2E/DX2                !
 ! D119  D(16,17,35,37)       -120.5667         estimate D2E/DX2                !
 ! D120  D(16,17,35,38)         -0.5667         estimate D2E/DX2                !
 ! D121  D(5,18,19,20)          -0.0434         estimate D2E/DX2                !
 ! D122  D(5,18,19,25)        -179.4839         estimate D2E/DX2                !
 ! D123  D(47,18,19,20)       -179.9668         estimate D2E/DX2                !
 ! D124  D(47,18,19,25)          0.5927         estimate D2E/DX2                !
 ! D125  D(5,18,47,48)         111.6433         estimate D2E/DX2                !
 ! D126  D(5,18,47,49)        -128.3567         estimate D2E/DX2                !
 ! D127  D(5,18,47,50)          -8.3567         estimate D2E/DX2                !
 ! D128  D(19,18,47,48)        -68.4435         estimate D2E/DX2                !
 ! D129  D(19,18,47,49)         51.5565         estimate D2E/DX2                !
 ! D130  D(19,18,47,50)        171.5565         estimate D2E/DX2                !
 ! D131  D(18,19,20,2)           0.0537         estimate D2E/DX2                !
 ! D132  D(18,19,20,21)       -179.763          estimate D2E/DX2                !
 ! D133  D(25,19,20,2)         179.7001         estimate D2E/DX2                !
 ! D134  D(25,19,20,21)         -0.1166         estimate D2E/DX2                !
 ! D135  D(18,19,25,22)        179.3143         estimate D2E/DX2                !
 ! D136  D(18,19,25,51)         -0.358          estimate D2E/DX2                !
 ! D137  D(20,19,25,22)         -0.1326         estimate D2E/DX2                !
 ! D138  D(20,19,25,51)       -179.8049         estimate D2E/DX2                !
 ! D139  D(2,20,21,22)        -179.4033         estimate D2E/DX2                !
 ! D140  D(2,20,21,24)           0.5633         estimate D2E/DX2                !
 ! D141  D(19,20,21,22)          0.2986         estimate D2E/DX2                !
 ! D142  D(19,20,21,24)       -179.7347         estimate D2E/DX2                !
 ! D143  D(20,21,22,25)         -0.3996         estimate D2E/DX2                !
 ! D144  D(20,21,22,29)       -175.4203         estimate D2E/DX2                !
 ! D145  D(24,21,22,25)        179.6314         estimate D2E/DX2                !
 ! D146  D(24,21,22,29)          4.6108         estimate D2E/DX2                !
 ! D147  D(21,22,25,19)          0.318          estimate D2E/DX2                !
 ! D148  D(21,22,25,51)        179.9921         estimate D2E/DX2                !
 ! D149  D(29,22,25,19)        174.9679         estimate D2E/DX2                !
 ! D150  D(29,22,25,51)         -5.358          estimate D2E/DX2                !
 ! D151  D(19,25,51,52)        -60.3789         estimate D2E/DX2                !
 ! D152  D(19,25,51,53)         59.6211         estimate D2E/DX2                !
 ! D153  D(19,25,51,54)        179.6211         estimate D2E/DX2                !
 ! D154  D(22,25,51,52)        120.0118         estimate D2E/DX2                !
 ! D155  D(22,25,51,53)       -119.9882         estimate D2E/DX2                !
 ! D156  D(22,25,51,54)          0.0118         estimate D2E/DX2                !
 --------------------------------------------------------------------------------
 Trust Radius=3.00D-01 FncErr=1.00D-07 GrdErr=1.00D-06 EigMax=2.50D+02 EigMin=1.00D-04
 Number of steps in this run=    324 maximum allowed number of steps=    324.
 GradGradGradGradGradGradGradGradGradGradGradGradGradGradGradGradGradGrad

 Leave Link  103 at Wed Aug 16 00:38:34 2023, MaxMem=  1310720000 cpu:               2.2 elap:               0.1
 (Enter /mnt/opt/groups/app-gaussian/g16-avx2/l202.exe)
 Symmetry turned off by external request.
 Stoichiometry    C30H24
 Framework group  C1[X(C30H24)]
 Deg. of freedom   156
 Full point group                 C1      NOp   1
                          Input orientation:                          
 ---------------------------------------------------------------------
 Center     Atomic      Atomic             Coordinates (Angstroms)
 Number     Number       Type             X           Y           Z
 ---------------------------------------------------------------------
      1          6           0        0.459175   -1.363771    0.001234
      2          6           0       -0.400013    1.382122   -0.004849
      3          6           0        1.397084   -0.344554   -0.002838
      4          6           0       -0.996754   -1.037594    0.002961
      5          6           0       -1.410442    0.284271    0.000381
      6          6           0        0.951579    1.079450   -0.006469
      7          6           0       -1.695855   -2.337312    0.006943
      8          6           0       -0.646009   -3.417149    0.008703
      9          6           0        0.605135   -2.842241    0.004674
     10          6           0       -1.336657   -4.701671    0.004696
     11          6           0       -2.697081   -4.420191   -0.002736
     12          6           0        2.158856    1.945163   -0.012139
     13          6           0        3.282347    1.149164   -0.011995
     14          6           0        2.872264   -0.300015   -0.005520
     15          6           0        4.003992   -1.068412   -0.000426
     16          6           0        5.176672   -0.125473    0.004161
     17          6           0        4.740114    1.193404   -0.007261
     18          6           0       -2.763865    0.896926    0.001865
     19          6           0       -2.636353    2.267904   -0.002457
     20          6           0       -1.176288    2.637331   -0.005999
     21          6           0       -1.076844    4.001640   -0.004885
     22          6           0       -2.479748    4.545771    0.006927
     23          1           0        4.101188   -2.159877    0.001065
     24          1           0       -0.180397    4.631753   -0.010579
     25          6           0       -3.403623    3.508187    0.003687
     26          6           0       -2.927249   -2.933106    0.004535
     27          1           0       -3.921128   -2.471529    0.006018
     28          1           0        6.183718   -0.480644   -0.063757
     29          1           0       -2.676119    5.595286   -0.062769
     30          1           0       -3.508026   -5.114808    0.066371
     31          6           0        2.102510    3.484106   -0.021079
     32          1           0        1.194217    3.805056   -0.486799
     33          1           0        2.135647    3.848073    0.984570
     34          1           0        2.938516    3.868454   -0.567220
     35          6           0        5.627371    2.452124   -0.007071
     36          1           0        5.435164    3.024110   -0.890693
     37          1           0        5.406179    3.044277    0.856253
     38          1           0        6.657239    2.162548    0.013360
     39          6           0        1.966004   -3.563099    0.004931
     40          1           0        1.983988   -4.290829    0.789140
     41          1           0        2.111985   -4.049806   -0.936720
     42          1           0        2.747577   -2.849516    0.162550
     43          6           0       -0.690366   -6.099486    0.000010
     44          1           0       -0.077632   -6.206210   -0.870660
     45          1           0       -0.088087   -6.216902    0.876579
     46          1           0       -1.456334   -6.846553   -0.009145
     47          6           0       -4.068246    0.078285    0.005785
     48          1           0       -4.566356    0.205492    0.944191
     49          1           0       -4.704628    0.417528   -0.784679
     50          1           0       -3.840046   -0.956962   -0.139434
     51          6           0       -4.937317    3.647086    0.013173
     52          1           0       -5.342827    3.183722   -0.861902
     53          1           0       -5.333252    3.170127    0.885322
     54          1           0       -5.201490    4.683919    0.022688
 ---------------------------------------------------------------------
 Rotational constants (GHZ):           0.1593262           0.1593171           0.0798939
 Leave Link  202 at Wed Aug 16 00:38:34 2023, MaxMem=  1310720000 cpu:               0.9 elap:               0.0
 (Enter /mnt/opt/groups/app-gaussian/g16-avx2/l301.exe)
 Standard basis: 6-31G(d,p) (6D, 7F)
 Ernie: Thresh=  0.10000D-02 Tol=  0.10000D-05 Strict=F.
   570 basis functions,  1008 primitive gaussians,   570 cartesian basis functions
   102 alpha electrons      102 beta electrons
       nuclear repulsion energy      2636.0134506104 Hartrees.
 IExCor=  402 DFT=T Ex+Corr=B3LYP ExCW=0 ScaHFX=  0.200000
 ScaDFX=  0.800000  0.720000  1.000000  0.810000 ScalE2=  1.000000  1.000000
 IRadAn=      5 IRanWt=     -1 IRanGd=            0 ICorTp=0 IEmpDi=131
 NAtoms=   54 NActive=   54 NUniq=   54 SFac= 1.00D+00 NAtFMM=   60 NAOKFM=F Big=F
 Integral buffers will be    131072 words long.
 Raffenetti 2 integral format.
 Two-electron integral symmetry is turned off.
 R6Disp:  Grimme-D3 Dispersion energy=       -0.0543633067 Hartrees.
 Nuclear repulsion after empirical dispersion term =     2635.9590873037 Hartrees.
 Leave Link  301 at Wed Aug 16 00:38:34 2023, MaxMem=  1310720000 cpu:               4.1 elap:               0.1
 (Enter /mnt/opt/groups/app-gaussian/g16-avx2/l302.exe)
 NPDir=0 NMtPBC=     1 NCelOv=     1 NCel=       1 NClECP=     1 NCelD=      1
         NCelK=      1 NCelE2=     1 NClLst=     1 CellRange=     0.0.
 One-electron integrals computed using PRISM.
 NBasis=   570 RedAO= T EigKep=  1.21D-04  NBF=   570
 NBsUse=   570 1.00D-06 EigRej= -1.00D+00 NBFU=   570
 Precomputing XC quadrature grid using
 IXCGrd= 4 IRadAn=           5 IRanWt=          -1 IRanGd=           0 AccXCQ= 0.00D+00.
 Generated NRdTot=       0 NPtTot=           0 NUsed=           0 NTot=          32
 NSgBfM=   556   556   556   556   556 MxSgAt=    54 MxSgA2=    54.
 Leave Link  302 at Wed Aug 16 00:38:36 2023, MaxMem=  1310720000 cpu:             132.0 elap:               2.1
 (Enter /mnt/opt/groups/app-gaussian/g16-avx2/l303.exe)
 DipDrv:  MaxL=1.
 Leave Link  303 at Wed Aug 16 00:38:37 2023, MaxMem=  1310720000 cpu:              12.6 elap:               0.3
 (Enter /mnt/opt/groups/app-gaussian/g16-avx2/l401.exe)
 ExpMin= 1.61D-01 ExpMax= 3.05D+03 ExpMxC= 4.57D+02 IAcc=3 IRadAn=         5 AccDes= 0.00D+00
 Harris functional with IExCor=  402 and IRadAn=       5 diagonalized for initial guess.
 HarFok:  IExCor=  402 AccDes= 0.00D+00 IRadAn=         5 IDoV= 1 UseB2=F ITyADJ=14
 ICtDFT=  3500011 ScaDFX=  1.000000  1.000000  1.000000  1.000000
 FoFCou: FMM=F IPFlag=           0 FMFlag=      100000 FMFlg1=           0
         NFxFlg=           0 DoJE=T BraDBF=F KetDBF=T FulRan=T
         wScrn=  0.000000 ICntrl=       500 IOpCl=  0 I1Cent=   200000004 NGrid=           0
         NMat0=    1 NMatS0=      1 NMatT0=    0 NMatD0=    1 NMtDS0=    0 NMtDT0=    0
 Symmetry not used in FoFCou.
 Harris En= -1157.65617423291    
 JPrj=0 DoOrth=F DoCkMO=F.
 Leave Link  401 at Wed Aug 16 00:38:41 2023, MaxMem=  1310720000 cpu:             245.5 elap:               3.9
 (Enter /mnt/opt/groups/app-gaussian/g16-avx2/l502.exe)
 Two-electron integral symmetry not used.
 Closed shell SCF:
 Using DIIS extrapolation, IDIIS=    10.
 NGot=  1310720000 LenX=  1310027788 LenY=  1309702318
 Requested convergence on RMS density matrix=1.00D-08 within 100 cycles.
 Requested convergence on MAX density matrix=1.00D-06.
 Requested convergence on             energy=1.00D-06.
 Level shift goal  0.100 maximum shift  0.100.
 No special actions if energy rises.
 Dynamic level shift is on during FON iterations.

 Cycle   1  Pass 1  IDiag  1:
 FoFJK:  IHMeth= 1 ICntrl=       0 DoSepK=F KAlg= 0 I1Cent=           0 FoldK=F
 IRaf= 620000000 NMat=       1 IRICut=       1 DoRegI=T DoRafI=F ISym2E= 0 IDoP0=0 IntGTp=1.
 FoFCou: FMM=F IPFlag=           0 FMFlag=      100000 FMFlg1=           0
         NFxFlg=           0 DoJE=F BraDBF=F KetDBF=F FulRan=T
         wScrn=  0.000000 ICntrl=         0 IOpCl=  0 I1Cent=           0 NGrid=           0
         NMat0=    1 NMatS0=      1 NMatT0=    0 NMatD0=    1 NMtDS0=    0 NMtDT0=    0
 Symmetry not used in FoFCou.
 E= -1156.94394242965    
 DIIS: error= 2.51D-02 at cycle   1 NSaved=   1.
 NSaved= 1 IEnMin= 1 EnMin= -1156.94394242965     IErMin= 1 ErrMin= 2.51D-02
 ErrMax= 2.51D-02  0.00D+00 EMaxC= 1.00D+00 BMatC= 6.09D-01 BMatP= 6.09D-01
 IDIUse=1 WtCom= 1.00D+00 WtEn= 0.00D+00
 Coeff-Com:  0.100D+01
 Coeff:      0.100D+01
 Gap=     0.086 Goal=     0.100 Shift=    0.014
 T= 1389. Gap= 0.097 NK=0 IS=  100 IE=  570 IFin=  105
          NO(<0.9)=   0  NV(>0.1)=   0    102.00e < EF      0.00e >EF  Err=0.0D+00
 GapD=    0.086 DampG=0.500 DampE=0.500 DampFc=0.2500 IDamp=-1.
 Damping current iteration by 2.50D-01
 RMSDP=3.65D-03 MaxDP=1.28D-01              OVMax= 1.90D-01

 Cycle   2  Pass 1  IDiag  1:
 E= -1157.17714443783     Delta-E=       -0.233202008186 Rises=F Damp=T
 DIIS: error= 1.51D-02 at cycle   2 NSaved=   2.
 NSaved= 2 IEnMin= 2 EnMin= -1157.17714443783     IErMin= 2 ErrMin= 1.51D-02
 ErrMax= 1.51D-02  0.00D+00 EMaxC= 1.00D+00 BMatC= 1.88D-01 BMatP= 6.09D-01
 IDIUse=1 WtCom= 1.00D+00 WtEn= 0.00D+00
 Coeff-Com: -0.102D+01 0.202D+01
 Coeff:     -0.102D+01 0.202D+01
 Gap=     0.110 Goal=     0.100 Shift=    0.000
 T= 1304. Gap= 0.099 NK=3 IS=  101 IE=  105 IFin=  105
          NO(<0.9)=   0  NV(>0.1)=   0    102.00e < EF      0.00e >EF  Err=1.4D-14
 GapD=    0.110 DampG=1.000 DampE=0.500 DampFc=0.5000 IDamp=-1.
 Damping current iteration by 5.00D-01
 RMSDP=1.95D-03 MaxDP=8.72D-02 DE=-2.33D-01 OVMax= 2.09D-01

 Cycle   3  Pass 1  IDiag  1:
 E= -1157.37103621393     Delta-E=       -0.193891776104 Rises=F Damp=T
 DIIS: error= 9.62D-03 at cycle   3 NSaved=   3.
 NSaved= 3 IEnMin= 3 EnMin= -1157.37103621393     IErMin= 3 ErrMin= 9.62D-03
 ErrMax= 9.62D-03  0.00D+00 EMaxC= 1.00D+00 BMatC= 6.89D-02 BMatP= 1.88D-01
 IDIUse=1 WtCom= 1.00D+00 WtEn= 0.00D+00
 Coeff-Com: -0.713D+00 0.901D+00 0.813D+00
 Coeff:     -0.713D+00 0.901D+00 0.813D+00
 Gap=     0.105 Goal=     0.100 Shift=    0.000
 T= 1141. Gap= 0.095 NK=3 IS=  101 IE=  105 IFin=  104
          NO(<0.9)=   0  NV(>0.1)=   0    102.00e < EF      0.00e >EF  Err=1.4D-14
 GapD=    0.105 DampG=1.000 DampE=1.000 DampFc=1.0000 IDamp=-1.
 RMSDP=1.10D-03 MaxDP=4.05D-02 DE=-1.94D-01 OVMax= 1.51D-01

 Cycle   4  Pass 1  IDiag  1:
 E= -1157.57654177356     Delta-E=       -0.205505559620 Rises=F Damp=F
 DIIS: error= 8.27D-03 at cycle   4 NSaved=   4.
 NSaved= 4 IEnMin= 4 EnMin= -1157.57654177356     IErMin= 4 ErrMin= 8.27D-03
 ErrMax= 8.27D-03  0.00D+00 EMaxC= 1.00D+00 BMatC= 1.70D-02 BMatP= 6.89D-02
 IDIUse=1 WtCom= 1.00D+00 WtEn= 0.00D+00
 Coeff-Com: -0.184D+00 0.214D-02 0.612D+00 0.570D+00
 Coeff:     -0.184D+00 0.214D-02 0.612D+00 0.570D+00
 Gap=     0.098 Goal=     0.100 Shift=    0.002
 T=  894. Gap= 0.100 NK=3 IS=  103 IE=  105 IFin=  102
          NO(<0.9)=   0  NV(>0.1)=   0    102.00e < EF      0.00e >EF  Err=0.0D+00
 GapD=    0.098 DampG=0.500 DampE=1.000 DampFc=0.5000 IDamp=-1.
 Damping current iteration by 5.00D-01
 RMSDP=3.24D-04 MaxDP=1.67D-02 DE=-2.06D-01 OVMax= 4.86D-02

 Cycle   5  Pass 1  IDiag  1:
 E= -1157.59130498490     Delta-E=       -0.014763211349 Rises=F Damp=T
 DIIS: error= 3.95D-03 at cycle   5 NSaved=   5.
 NSaved= 5 IEnMin= 5 EnMin= -1157.59130498490     IErMin= 5 ErrMin= 3.95D-03
 ErrMax= 3.95D-03  0.00D+00 EMaxC= 1.00D+00 BMatC= 3.71D-03 BMatP= 1.70D-02
 IDIUse=1 WtCom= 1.00D+00 WtEn= 0.00D+00
 Coeff-Com: -0.592D-01-0.578D-01 0.301D+00-0.155D+00 0.971D+00
 Coeff:     -0.592D-01-0.578D-01 0.301D+00-0.155D+00 0.971D+00
 Gap=     0.099 Goal=     0.100 Shift=    0.001
 T=  646. Gap= 0.100 NK=3 IS=  103 IE=  105 IFin=  102
          NO(<0.9)=   0  NV(>0.1)=   0    102.00e < EF      0.00e >EF  Err=0.0D+00
 GapD=    0.099 DampG=0.500 DampE=1.000 DampFc=0.5000 IDamp=-1.
 Damping current iteration by 5.00D-01
 RMSDP=1.48D-04 MaxDP=5.87D-03 DE=-1.48D-02 OVMax= 8.76D-03

 Cycle   6  Pass 1  IDiag  1:
 E= -1157.59540374286     Delta-E=       -0.004098757956 Rises=F Damp=T
 DIIS: error= 1.90D-03 at cycle   6 NSaved=   6.
 NSaved= 6 IEnMin= 6 EnMin= -1157.59540374286     IErMin= 6 ErrMin= 1.90D-03
 ErrMax= 1.90D-03  0.00D+00 EMaxC= 1.00D+00 BMatC= 8.71D-04 BMatP= 3.71D-03
 IDIUse=1 WtCom= 1.00D+00 WtEn= 0.00D+00
 Coeff-Com: -0.910D-02-0.321D-01 0.878D-01-0.143D+00-0.608D-01 0.116D+01
 Coeff:     -0.910D-02-0.321D-01 0.878D-01-0.143D+00-0.608D-01 0.116D+01
 Gap=     0.099 Goal=     0.100 Shift=    0.001
 T=  385. Gap= 0.100 NK=3 IS=  103 IE=  105 IFin=  102
          NO(<0.9)=   0  NV(>0.1)=   0    102.00e < EF      0.00e >EF  Err=0.0D+00
 GapD=    0.099 DampG=0.500 DampE=1.000 DampFc=0.5000 IDamp=-1.
 Damping current iteration by 5.00D-01
 RMSDP=7.24D-05 MaxDP=2.58D-03 DE=-4.10D-03 OVMax= 2.73D-03

 Cycle   7  Pass 1  IDiag  1:
 E= -1157.59679877310     Delta-E=       -0.001395030238 Rises=F Damp=T
 DIIS: error= 9.26D-04 at cycle   7 NSaved=   7.
 NSaved= 7 IEnMin= 7 EnMin= -1157.59679877310     IErMin= 7 ErrMin= 9.26D-04
 ErrMax= 9.26D-04  0.00D+00 EMaxC= 1.00D+00 BMatC= 2.12D-04 BMatP= 8.71D-04
 IDIUse=1 WtCom= 1.00D+00 WtEn= 0.00D+00
 Coeff-Com: -0.197D-02-0.127D-01 0.290D-01-0.647D-01-0.118D+00 0.171D+00
 Coeff-Com:  0.998D+00
 Coeff:     -0.197D-02-0.127D-01 0.290D-01-0.647D-01-0.118D+00 0.171D+00
 Coeff:      0.998D+00
 Gap=     0.099 Goal=     0.100 Shift=    0.001
 RMSDP=3.31D-05 MaxDP=1.18D-03 DE=-1.40D-03 OVMax= 1.01D-03

 Cycle   8  Pass 1  IDiag  1:
 E= -1157.59777932920     Delta-E=       -0.000980556099 Rises=F Damp=F
 DIIS: error= 4.19D-05 at cycle   8 NSaved=   8.
 NSaved= 8 IEnMin= 8 EnMin= -1157.59777932920     IErMin= 8 ErrMin= 4.19D-05
 ErrMax= 4.19D-05  0.00D+00 EMaxC= 1.00D+00 BMatC= 7.53D-07 BMatP= 2.12D-04
 IDIUse=1 WtCom= 1.00D+00 WtEn= 0.00D+00
 Coeff-Com: -0.350D-03-0.467D-02 0.927D-02-0.222D-01-0.680D-01 0.116D-02
 Coeff-Com:  0.565D+00 0.520D+00
 Coeff:     -0.350D-03-0.467D-02 0.927D-02-0.222D-01-0.680D-01 0.116D-02
 Coeff:      0.565D+00 0.520D+00
 Gap=     0.099 Goal=     0.100 Shift=    0.001
 RMSDP=3.04D-06 MaxDP=1.67D-04 DE=-9.81D-04 OVMax= 7.09D-04

 Cycle   9  Pass 1  IDiag  1:
 E= -1157.59778012787     Delta-E=       -0.000000798676 Rises=F Damp=F
 DIIS: error= 1.69D-05 at cycle   9 NSaved=   9.
 NSaved= 9 IEnMin= 9 EnMin= -1157.59778012787     IErMin= 9 ErrMin= 1.69D-05
 ErrMax= 1.69D-05  0.00D+00 EMaxC= 1.00D+00 BMatC= 2.13D-07 BMatP= 7.53D-07
 IDIUse=1 WtCom= 1.00D+00 WtEn= 0.00D+00
 Coeff-Com:  0.468D-03 0.675D-03-0.280D-02 0.714D-02-0.136D-01-0.583D-01
 Coeff-Com:  0.808D-01 0.358D+00 0.627D+00
 Coeff:      0.468D-03 0.675D-03-0.280D-02 0.714D-02-0.136D-01-0.583D-01
 Coeff:      0.808D-01 0.358D+00 0.627D+00
 Gap=     0.099 Goal=     0.100 Shift=    0.001
 RMSDP=1.83D-06 MaxDP=7.82D-05 DE=-7.99D-07 OVMax= 5.45D-04

 Cycle  10  Pass 1  IDiag  1:
 E= -1157.59778042695     Delta-E=       -0.000000299077 Rises=F Damp=F
 DIIS: error= 1.35D-05 at cycle  10 NSaved=  10.
 NSaved=10 IEnMin=10 EnMin= -1157.59778042695     IErMin=10 ErrMin= 1.35D-05
 ErrMax= 1.35D-05  0.00D+00 EMaxC= 1.00D+00 BMatC= 6.59D-08 BMatP= 2.13D-07
 IDIUse=1 WtCom= 1.00D+00 WtEn= 0.00D+00
 Coeff-Com:  0.377D-03 0.938D-03-0.291D-02 0.795D-02-0.292D-02-0.410D-01
 Coeff-Com: -0.701D-02 0.182D+00 0.443D+00 0.420D+00
 Coeff:      0.377D-03 0.938D-03-0.291D-02 0.795D-02-0.292D-02-0.410D-01
 Coeff:     -0.701D-02 0.182D+00 0.443D+00 0.420D+00
 Gap=     0.099 Goal=     0.100 Shift=    0.001
 RMSDP=7.73D-07 MaxDP=4.17D-05 DE=-2.99D-07 OVMax= 2.20D-04

 Cycle  11  Pass 1  IDiag  1:
 E= -1157.59778051278     Delta-E=       -0.000000085831 Rises=F Damp=F
 DIIS: error= 3.74D-06 at cycle  11 NSaved=  11.
 NSaved=11 IEnMin=11 EnMin= -1157.59778051278     IErMin=11 ErrMin= 3.74D-06
 ErrMax= 3.74D-06  0.00D+00 EMaxC= 1.00D+00 BMatC= 8.13D-09 BMatP= 6.59D-08
 IDIUse=1 WtCom= 1.00D+00 WtEn= 0.00D+00
 Coeff-Com:  0.111D-03 0.355D-03-0.949D-03 0.343D-02 0.133D-02-0.869D-02
 Coeff-Com: -0.299D-01-0.234D-02 0.850D-01 0.254D+00 0.698D+00
 Coeff:      0.111D-03 0.355D-03-0.949D-03 0.343D-02 0.133D-02-0.869D-02
 Coeff:     -0.299D-01-0.234D-02 0.850D-01 0.254D+00 0.698D+00
 Gap=     0.099 Goal=     0.100 Shift=    0.001
 RMSDP=3.68D-07 MaxDP=1.65D-05 DE=-8.58D-08 OVMax= 1.21D-04

 Cycle  12  Pass 1  IDiag  1:
 E= -1157.59778052553     Delta-E=       -0.000000012744 Rises=F Damp=F
 DIIS: error= 1.69D-06 at cycle  12 NSaved=  12.
 NSaved=12 IEnMin=12 EnMin= -1157.59778052553     IErMin=12 ErrMin= 1.69D-06
 ErrMax= 1.69D-06  0.00D+00 EMaxC= 1.00D+00 BMatC= 1.30D-09 BMatP= 8.13D-09
 IDIUse=1 WtCom= 1.00D+00 WtEn= 0.00D+00
 Coeff-Com:  0.987D-05 0.312D-04-0.515D-04 0.821D-03 0.600D-03 0.124D-02
 Coeff-Com: -0.140D-01-0.278D-01-0.136D-01 0.828D-01 0.391D+00 0.579D+00
 Coeff:      0.987D-05 0.312D-04-0.515D-04 0.821D-03 0.600D-03 0.124D-02
 Coeff:     -0.140D-01-0.278D-01-0.136D-01 0.828D-01 0.391D+00 0.579D+00
 Gap=     0.099 Goal=     0.100 Shift=    0.001
 RMSDP=1.32D-07 MaxDP=6.54D-06 DE=-1.27D-08 OVMax= 4.22D-05

 Cycle  13  Pass 1  IDiag  1:
 E= -1157.59778052710     Delta-E=       -0.000000001573 Rises=F Damp=F
 DIIS: error= 5.90D-07 at cycle  13 NSaved=  13.
 NSaved=13 IEnMin=13 EnMin= -1157.59778052710     IErMin=13 ErrMin= 5.90D-07
 ErrMax= 5.90D-07  0.00D+00 EMaxC= 1.00D+00 BMatC= 2.77D-10 BMatP= 1.30D-09
 IDIUse=1 WtCom= 1.00D+00 WtEn= 0.00D+00
 Coeff-Com: -0.578D-05-0.371D-04 0.104D-03 0.707D-04 0.729D-04 0.199D-02
 Coeff-Com: -0.447D-02-0.170D-01-0.190D-01 0.160D-01 0.139D+00 0.369D+00
 Coeff-Com:  0.514D+00
 Coeff:     -0.578D-05-0.371D-04 0.104D-03 0.707D-04 0.729D-04 0.199D-02
 Coeff:     -0.447D-02-0.170D-01-0.190D-01 0.160D-01 0.139D+00 0.369D+00
 Coeff:      0.514D+00
 Gap=     0.099 Goal=     0.100 Shift=    0.001
 RMSDP=5.41D-08 MaxDP=2.60D-06 DE=-1.57D-09 OVMax= 1.39D-05

 Cycle  14  Pass 1  IDiag  1:
 E= -1157.59778052738     Delta-E=       -0.000000000278 Rises=F Damp=F
 DIIS: error= 2.85D-07 at cycle  14 NSaved=  14.
 NSaved=14 IEnMin=14 EnMin= -1157.59778052738     IErMin=14 ErrMin= 2.85D-07
 ErrMax= 2.85D-07  0.00D+00 EMaxC= 1.00D+00 BMatC= 6.76D-11 BMatP= 2.77D-10
 IDIUse=1 WtCom= 1.00D+00 WtEn= 0.00D+00
 Coeff-Com: -0.540D-05-0.373D-04 0.925D-04-0.112D-03-0.744D-04 0.130D-02
 Coeff-Com: -0.599D-03-0.748D-02-0.120D-01-0.602D-02 0.211D-01 0.163D+00
 Coeff-Com:  0.376D+00 0.465D+00
 Coeff:     -0.540D-05-0.373D-04 0.925D-04-0.112D-03-0.744D-04 0.130D-02
 Coeff:     -0.599D-03-0.748D-02-0.120D-01-0.602D-02 0.211D-01 0.163D+00
 Coeff:      0.376D+00 0.465D+00
 Gap=     0.099 Goal=     0.100 Shift=    0.001
 RMSDP=2.08D-08 MaxDP=1.20D-06 DE=-2.78D-10 OVMax= 4.97D-06

 Cycle  15  Pass 1  IDiag  1:
 E= -1157.59778052746     Delta-E=       -0.000000000085 Rises=F Damp=F
 DIIS: error= 4.97D-08 at cycle  15 NSaved=  15.
 NSaved=15 IEnMin=15 EnMin= -1157.59778052746     IErMin=15 ErrMin= 4.97D-08
 ErrMax= 4.97D-08  0.00D+00 EMaxC= 1.00D+00 BMatC= 1.39D-12 BMatP= 6.76D-11
 IDIUse=1 WtCom= 1.00D+00 WtEn= 0.00D+00
 Coeff-Com: -0.517D-06-0.986D-05 0.205D-04-0.381D-04-0.507D-04 0.189D-03
 Coeff-Com:  0.332D-03-0.529D-03-0.158D-02-0.339D-02-0.726D-02 0.183D-01
 Coeff-Com:  0.695D-01 0.152D+00 0.772D+00
 Coeff:     -0.517D-06-0.986D-05 0.205D-04-0.381D-04-0.507D-04 0.189D-03
 Coeff:      0.332D-03-0.529D-03-0.158D-02-0.339D-02-0.726D-02 0.183D-01
 Coeff:      0.695D-01 0.152D+00 0.772D+00
 Gap=     0.099 Goal=     0.100 Shift=    0.001
 RMSDP=4.46D-09 MaxDP=2.02D-07 DE=-8.55D-11 OVMax= 5.83D-07

 SCF Done:  E(RB3LYP) =  -1157.59778053     A.U. after   15 cycles
            NFock= 15  Conv=0.45D-08     -V/T= 2.0104
 KE= 1.145717299232D+03 PE=-7.951064995679D+03 EE= 3.011790828616D+03
 Leave Link  502 at Wed Aug 16 00:40:51 2023, MaxMem=  1310720000 cpu:            8290.1 elap:             129.8
 (Enter /mnt/opt/groups/app-gaussian/g16-avx2/l601.exe)
 Copying SCF densities to generalized density rwf, IOpCl= 0 IROHF=0.

 **********************************************************************

            Population analysis using the SCF Density.

 **********************************************************************

 Alpha  occ. eigenvalues --  -10.22069 -10.22046 -10.22034 -10.20730 -10.20719
 Alpha  occ. eigenvalues --  -10.20713 -10.19983 -10.19970 -10.19966 -10.19391
 Alpha  occ. eigenvalues --  -10.19383 -10.19379 -10.18988 -10.18981 -10.18935
 Alpha  occ. eigenvalues --  -10.18459 -10.18455 -10.18435 -10.18431 -10.18404
 Alpha  occ. eigenvalues --  -10.18386 -10.18365 -10.18284 -10.18282 -10.18261
 Alpha  occ. eigenvalues --  -10.18210 -10.18193 -10.17947 -10.17931 -10.17930
 Alpha  occ. eigenvalues --   -0.89013  -0.86884  -0.86865  -0.82905  -0.80511
 Alpha  occ. eigenvalues --   -0.80492  -0.76487  -0.76090  -0.76053  -0.74100
 Alpha  occ. eigenvalues --   -0.72507  -0.72473  -0.70601  -0.69326  -0.69279
 Alpha  occ. eigenvalues --   -0.66356  -0.65756  -0.65715  -0.61943  -0.61897
 Alpha  occ. eigenvalues --   -0.60628  -0.57199  -0.57131  -0.55704  -0.51703
 Alpha  occ. eigenvalues --   -0.50739  -0.50599  -0.49010  -0.48239  -0.48154
 Alpha  occ. eigenvalues --   -0.46741  -0.45834  -0.45737  -0.43718  -0.43240
 Alpha  occ. eigenvalues --   -0.43212  -0.43181  -0.42242  -0.42190  -0.41832
 Alpha  occ. eigenvalues --   -0.41750  -0.41712  -0.41708  -0.41224  -0.41054
 Alpha  occ. eigenvalues --   -0.39514  -0.39190  -0.38950  -0.38897  -0.38411
 Alpha  occ. eigenvalues --   -0.36829  -0.36727  -0.36289  -0.36158  -0.36082
 Alpha  occ. eigenvalues --   -0.35253  -0.35150  -0.34145  -0.33137  -0.33103
 Alpha  occ. eigenvalues --   -0.32002  -0.31503  -0.31225  -0.31203  -0.28660
 Alpha  occ. eigenvalues --   -0.28628  -0.23865  -0.23730  -0.23689  -0.19273
 Alpha  occ. eigenvalues --   -0.17884  -0.17874
 Alpha virt. eigenvalues --   -0.07978  -0.07950  -0.07880   0.03145   0.03284
 Alpha virt. eigenvalues --    0.07101   0.09054   0.09209   0.09433   0.09561
 Alpha virt. eigenvalues --    0.09830   0.10073   0.11649   0.12553   0.12717
 Alpha virt. eigenvalues --    0.12913   0.13113   0.14142   0.14816   0.15047
 Alpha virt. eigenvalues --    0.15299   0.15309   0.16033   0.16756   0.17015
 Alpha virt. eigenvalues --    0.17148   0.17486   0.17618   0.18004   0.18107
 Alpha virt. eigenvalues --    0.18629   0.19012   0.19074   0.20754   0.20983
 Alpha virt. eigenvalues --    0.21329   0.21668   0.22059   0.22389   0.22646
 Alpha virt. eigenvalues --    0.23044   0.23224   0.23313   0.23569   0.26026
 Alpha virt. eigenvalues --    0.26740   0.26756   0.27803   0.28766   0.29424
 Alpha virt. eigenvalues --    0.31382   0.32128   0.32568   0.32671   0.35229
 Alpha virt. eigenvalues --    0.37935   0.38105   0.38558   0.39175   0.40374
 Alpha virt. eigenvalues --    0.41404   0.42344   0.44424   0.45188   0.45545
 Alpha virt. eigenvalues --    0.45892   0.47483   0.47715   0.48282   0.48917
 Alpha virt. eigenvalues --    0.49218   0.49525   0.50876   0.51581   0.52157
 Alpha virt. eigenvalues --    0.52317   0.52472   0.53460   0.53556   0.53854
 Alpha virt. eigenvalues --    0.54405   0.54773   0.55524   0.55988   0.56717
 Alpha virt. eigenvalues --    0.56944   0.57235   0.57908   0.58048   0.58530
 Alpha virt. eigenvalues --    0.60061   0.60411   0.60727   0.61132   0.61240
 Alpha virt. eigenvalues --    0.61505   0.61641   0.62009   0.63030   0.63264
 Alpha virt. eigenvalues --    0.63832   0.64309   0.64732   0.65563   0.65657
 Alpha virt. eigenvalues --    0.66063   0.66895   0.66942   0.67409   0.68053
 Alpha virt. eigenvalues --    0.68479   0.68683   0.70309   0.70793   0.71573
 Alpha virt. eigenvalues --    0.71770   0.72440   0.72800   0.73116   0.73666
 Alpha virt. eigenvalues --    0.74233   0.74324   0.75236   0.75448   0.76224
 Alpha virt. eigenvalues --    0.76458   0.77423   0.80053   0.81527   0.81826
 Alpha virt. eigenvalues --    0.83111   0.83357   0.83599   0.84018   0.84172
 Alpha virt. eigenvalues --    0.84321   0.85055   0.85496   0.86032   0.86389
 Alpha virt. eigenvalues --    0.86776   0.87299   0.87750   0.87911   0.88201
 Alpha virt. eigenvalues --    0.88453   0.88942   0.90512   0.90788   0.91068
 Alpha virt. eigenvalues --    0.91185   0.92681   0.92775   0.93130   0.93319
 Alpha virt. eigenvalues --    0.93882   0.95873   0.96008   0.96252   0.97923
 Alpha virt. eigenvalues --    0.98334   0.98486   0.99333   1.00788   1.00903
 Alpha virt. eigenvalues --    1.02459   1.03527   1.03964   1.03994   1.05168
 Alpha virt. eigenvalues --    1.05592   1.06963   1.07561   1.07938   1.09230
 Alpha virt. eigenvalues --    1.10858   1.13722   1.13849   1.14636   1.14806
 Alpha virt. eigenvalues --    1.16173   1.19734   1.20848   1.22419   1.23196
 Alpha virt. eigenvalues --    1.23941   1.24777   1.26332   1.26977   1.27903
 Alpha virt. eigenvalues --    1.28921   1.29620   1.29807   1.30126   1.30743
 Alpha virt. eigenvalues --    1.31290   1.31713   1.33212   1.33480   1.33772
 Alpha virt. eigenvalues --    1.34791   1.34844   1.36002   1.36463   1.36852
 Alpha virt. eigenvalues --    1.37960   1.38370   1.39841   1.40542   1.40738
 Alpha virt. eigenvalues --    1.41869   1.43114   1.44073   1.44281   1.46853
 Alpha virt. eigenvalues --    1.47054   1.47265   1.47801   1.49385   1.51196
 Alpha virt. eigenvalues --    1.53405   1.53623   1.55132   1.57901   1.59196
 Alpha virt. eigenvalues --    1.59586   1.61317   1.62350   1.62719   1.64214
 Alpha virt. eigenvalues --    1.64955   1.65468   1.66409   1.67117   1.67898
 Alpha virt. eigenvalues --    1.68125   1.68612   1.69203   1.69618   1.70275
 Alpha virt. eigenvalues --    1.71901   1.72633   1.73307   1.74221   1.74849
 Alpha virt. eigenvalues --    1.75263   1.75289   1.76777   1.77363   1.78593
 Alpha virt. eigenvalues --    1.81135   1.81346   1.82827   1.83792   1.83998
 Alpha virt. eigenvalues --    1.84661   1.85018   1.85599   1.87175   1.87463
 Alpha virt. eigenvalues --    1.88334   1.88650   1.88776   1.89062   1.91723
 Alpha virt. eigenvalues --    1.92154   1.92839   1.94324   1.94663   1.95588
 Alpha virt. eigenvalues --    1.96253   1.99078   1.99666   2.00394   2.01364
 Alpha virt. eigenvalues --    2.01724   2.03125   2.03921   2.04302   2.04596
 Alpha virt. eigenvalues --    2.04736   2.04847   2.04926   2.05208   2.05692
 Alpha virt. eigenvalues --    2.05916   2.06201   2.07165   2.07765   2.08751
 Alpha virt. eigenvalues --    2.09207   2.09585   2.10019   2.10089   2.10223
 Alpha virt. eigenvalues --    2.10385   2.11037   2.11758   2.12161   2.12496
 Alpha virt. eigenvalues --    2.12747   2.12900   2.13494   2.13782   2.15598
 Alpha virt. eigenvalues --    2.16710   2.17393   2.17838   2.18295   2.18704
 Alpha virt. eigenvalues --    2.19467   2.19923   2.20733   2.22000   2.22040
 Alpha virt. eigenvalues --    2.22548   2.22731   2.28327   2.28357   2.28942
 Alpha virt. eigenvalues --    2.29445   2.30872   2.31560   2.32217   2.33455
 Alpha virt. eigenvalues --    2.34189   2.34629   2.35354   2.39160   2.39194
 Alpha virt. eigenvalues --    2.40430   2.40481   2.40832   2.42045   2.43760
 Alpha virt. eigenvalues --    2.44497   2.44691   2.45463   2.45949   2.46567
 Alpha virt. eigenvalues --    2.46896   2.47842   2.47903   2.48353   2.48908
 Alpha virt. eigenvalues --    2.49032   2.49615   2.52147   2.52457   2.52864
 Alpha virt. eigenvalues --    2.53862   2.54617   2.54902   2.55722   2.58266
 Alpha virt. eigenvalues --    2.58925   2.61566   2.62663   2.63788   2.64165
 Alpha virt. eigenvalues --    2.65648   2.65945   2.67170   2.67646   2.67751
 Alpha virt. eigenvalues --    2.68053   2.69170   2.69932   2.70231   2.70830
 Alpha virt. eigenvalues --    2.71770   2.72132   2.72376   2.75562   2.75907
 Alpha virt. eigenvalues --    2.76647   2.78143   2.78582   2.80151   2.80341
 Alpha virt. eigenvalues --    2.83727   2.84434   2.84851   2.88868   2.90315
 Alpha virt. eigenvalues --    2.90647   2.91014   2.91201   2.91668   2.91756
 Alpha virt. eigenvalues --    2.91994   2.93085   2.94389   2.95050   2.95895
 Alpha virt. eigenvalues --    2.96734   2.97908   2.98439   3.01183   3.02137
 Alpha virt. eigenvalues --    3.02998   3.08886   3.09256   3.09796   3.10273
 Alpha virt. eigenvalues --    3.11223   3.11816   3.21212   3.21487   3.22980
 Alpha virt. eigenvalues --    3.26230   3.26621   3.27647   3.29272   3.30633
 Alpha virt. eigenvalues --    3.30767   3.36135   3.36525   3.37260   3.38984
 Alpha virt. eigenvalues --    3.41895   3.42046   3.45838   3.45899   3.46796
 Alpha virt. eigenvalues --    3.48343   3.48587   3.48751   3.49478   3.49514
 Alpha virt. eigenvalues --    3.50754   3.51374   3.55060   3.55246   3.56531
 Alpha virt. eigenvalues --    3.65075   3.65172   3.66820   4.04408   4.06982
 Alpha virt. eigenvalues --    4.07003   4.10323   4.10453   4.10497   4.15323
 Alpha virt. eigenvalues --    4.15363   4.15592   4.20906   4.20949   4.21708
 Alpha virt. eigenvalues --    4.25742   4.27859   4.28002   4.44119   4.44881
 Alpha virt. eigenvalues --    4.45154   4.46214   4.46644   4.53235   4.59897
 Alpha virt. eigenvalues --    4.61283   4.65682   4.72796   4.72913   4.75981
 Alpha virt. eigenvalues --    4.82029   4.82693   4.97229
          Condensed to atoms (all electrons):
 Mulliken charges:
               1
     1  C   -0.032737
     2  C    0.037656
     3  C    0.036470
     4  C    0.035749
     5  C   -0.033248
     6  C   -0.033153
     7  C    0.011984
     8  C   -0.021059
     9  C    0.055382
    10  C    0.096115
    11  C   -0.185188
    12  C    0.056891
    13  C   -0.025498
    14  C    0.013084
    15  C   -0.154410
    16  C   -0.185789
    17  C    0.098515
    18  C    0.057600
    19  C   -0.023343
    20  C    0.020349
    21  C   -0.159903
    22  C   -0.181580
    23  H    0.106121
    24  H    0.091575
    25  C    0.094679
    26  C   -0.153819
    27  H    0.106712
    28  H    0.078346
    29  H    0.078243
    30  H    0.078313
    31  C   -0.373092
    32  H    0.134382
    33  H    0.139797
    34  H    0.122986
    35  C   -0.368234
    36  H    0.122312
    37  H    0.123422
    38  H    0.115647
    39  C   -0.372411
    40  H    0.130867
    41  H    0.136302
    42  H    0.121397
    43  C   -0.366975
    44  H    0.122861
    45  H    0.121787
    46  H    0.115718
    47  C   -0.372326
    48  H    0.136067
    49  H    0.131164
    50  H    0.120717
    51  C   -0.366874
    52  H    0.121860
    53  H    0.122839
    54  H    0.115729
 Sum of Mulliken charges =  -0.00000
 Mulliken charges with hydrogens summed into heavy atoms:
               1
     1  C   -0.032737
     2  C    0.037656
     3  C    0.036470
     4  C    0.035749
     5  C   -0.033248
     6  C   -0.033153
     7  C    0.011984
     8  C   -0.021059
     9  C    0.055382
    10  C    0.096115
    11  C   -0.106875
    12  C    0.056891
    13  C   -0.025498
    14  C    0.013084
    15  C   -0.048289
    16  C   -0.107444
    17  C    0.098515
    18  C    0.057600
    19  C   -0.023343
    20  C    0.020349
    21  C   -0.068328
    22  C   -0.103336
    25  C    0.094679
    26  C   -0.047107
    31  C    0.024073
    35  C   -0.006854
    39  C    0.016155
    43  C   -0.006608
    47  C    0.015622
    51  C   -0.006446
 Electronic spatial extent (au):  <R**2>=          12991.3734
 Charge=             -0.0000 electrons
 Dipole moment (field-independent basis, Debye):
    X=             -0.0064    Y=             -0.0155    Z=             -0.0007  Tot=              0.0168
 Quadrupole moment (field-independent basis, Debye-Ang):
   XX=           -153.5719   YY=           -153.6954   ZZ=           -179.4900
   XY=             -0.0539   XZ=             -0.4093   YZ=             -0.2526
 Traceless Quadrupole moment (field-independent basis, Debye-Ang):
   XX=              8.6805   YY=              8.5570   ZZ=            -17.2376
   XY=             -0.0539   XZ=             -0.4093   YZ=             -0.2526
 Octapole moment (field-independent basis, Debye-Ang**2):
  XXX=            -21.9732  YYY=            -13.5149  ZZZ=              1.0587  XYY=             21.9765
  XXY=             12.4326  XXZ=             -1.1682  XZZ=             -0.4357  YZZ=             -0.0407
  YYZ=              0.0302  XYZ=              2.2230
 Hexadecapole moment (field-independent basis, Debye-Ang**3):
 XXXX=          -8296.7685 YYYY=          -8306.2625 ZZZZ=           -224.7235 XXXY=              0.5172
 XXXZ=            -10.0238 YYYX=             -1.2229 YYYZ=             -9.0215 ZZZX=              6.3181
 ZZZY=              8.2214 XXYY=          -2766.8122 XXZZ=          -1580.9914 YYZZ=          -1579.6777
 XXYZ=             -3.4823 YYXZ=              2.2390 ZZXY=             -1.7874
 N-N= 2.635959087304D+03 E-N=-7.951064987960D+03  KE= 1.145717299232D+03
 No NMR shielding tensors so no spin-rotation constants.
 Leave Link  601 at Wed Aug 16 00:40:52 2023, MaxMem=  1310720000 cpu:              52.8 elap:               1.0
 (Enter /mnt/opt/groups/app-gaussian/g16-avx2/l701.exe)
 ... and contract with generalized density number  0.
 Compute integral first derivatives.
 R6Disp: Adding Grimme-D3 dispersion energy 1st derivatives to the gradient.
 Leave Link  701 at Wed Aug 16 00:40:53 2023, MaxMem=  1310720000 cpu:              76.5 elap:               1.3
 (Enter /mnt/opt/groups/app-gaussian/g16-avx2/l702.exe)
 L702 exits ... SP integral derivatives will be done elsewhere.
 Leave Link  702 at Wed Aug 16 00:40:53 2023, MaxMem=  1310720000 cpu:               1.5 elap:               0.1
 (Enter /mnt/opt/groups/app-gaussian/g16-avx2/l703.exe)
 Integral derivatives from FoFJK, PRISM(SPDF).
 Compute integral first derivatives, UseDBF=F ICtDFT=           0.
 Calling FoFJK, ICntrl=      2127 FMM=F ISym2X=0 I1Cent= 0 IOpClX= 0 NMat=1 NMatS=1 NMatT=0.
 FoFJK:  IHMeth= 1 ICntrl=    2127 DoSepK=F KAlg= 0 I1Cent=           0 FoldK=F
 IRaf=         0 NMat=       1 IRICut=       1 DoRegI=T DoRafI=F ISym2E= 0 IDoP0=0 IntGTp=1.
 FoFCou: FMM=F IPFlag=           0 FMFlag=      100000 FMFlg1=         800
         NFxFlg=           0 DoJE=F BraDBF=F KetDBF=F FulRan=T
         wScrn=  0.000000 ICntrl=      2127 IOpCl=  0 I1Cent=           0 NGrid=           0
         NMat0=    1 NMatS0=      1 NMatT0=    0 NMatD0=    1 NMtDS0=    0 NMtDT0=    0
 Symmetry not used in FoFCou.
 Leave Link  703 at Wed Aug 16 00:41:19 2023, MaxMem=  1310720000 cpu:            1630.9 elap:              25.6
 (Enter /mnt/opt/groups/app-gaussian/g16-avx2/l716.exe)
 Dipole        =-2.52445477D-03-6.09055866D-03-2.93305474D-04
 -------------------------------------------------------------------
 Center     Atomic                   Forces (Hartrees/Bohr)
 Number     Number              X              Y              Z
 -------------------------------------------------------------------
      1        6          -0.006375959    0.000815588   -0.000226072
      2        6          -0.002817746    0.002764497   -0.000147695
      3        6           0.003894732    0.001215666    0.000249513
      4        6          -0.000949677   -0.003780813   -0.000190868
      5        6           0.003939248    0.005041102    0.000142939
      6        6           0.001838979   -0.005632299    0.000600253
      7        6           0.016342451    0.001084964    0.000105743
      8        6          -0.013135979    0.017422265   -0.001590960
      9        6           0.010597146   -0.002317235    0.000265954
     10        6          -0.006291697   -0.010643540   -0.000991045
     11        6           0.017349049    0.030045369    0.004443675
     12        6          -0.003284217    0.010720422   -0.000635034
     13        6          -0.008702408   -0.019878965    0.001684293
     14        6          -0.009179433    0.013600495   -0.000109748
     15        6           0.021203885    0.016686067   -0.000085508
     16        6          -0.034717591    0.000091944   -0.004375516
     17        6           0.012380801   -0.000139947    0.000769296
     18        6          -0.007385102   -0.007983824   -0.000308492
     19        6           0.021590913    0.002435945    0.001506269
     20        6          -0.007062895   -0.014773369    0.000550795
     21        6          -0.022395159    0.010264793    0.001288139
     22        6           0.017506529   -0.030211250   -0.004888919
     23        1           0.006196151    0.016095640   -0.001356712
     24        1          -0.014119524   -0.004576427    0.002237942
     25        6          -0.006098396    0.010723046    0.000732001
     26        6           0.003853520   -0.026760986   -0.000032252
     27        1           0.010869156   -0.013563153    0.001215087
     28        1           0.011148780    0.000805239    0.002481336
     29        1          -0.006273794    0.009274028    0.002478270
     30        1          -0.004896249   -0.010045248   -0.002442494
     31        6           0.003521249   -0.041299636   -0.006243137
     32        1          -0.003423684    0.002649245   -0.006593268
     33        1          -0.000611069    0.007656079    0.015937802
     34        1           0.013057687    0.006971343   -0.005968252
     35        6          -0.024060664   -0.035539264   -0.000392587
     36        1          -0.001589653    0.012038784   -0.013117337
     37        1          -0.002125151    0.012045345    0.012586004
     38        1           0.015434816   -0.002389714    0.000199885
     39        6          -0.034949818    0.021079982    0.002936601
     40        1           0.000913482   -0.012925132    0.010503816
     41        1           0.003666068   -0.008843367   -0.014472999
     42        1          -0.000195826   -0.002123500    0.002947440
     43        6          -0.018744237    0.038675724    0.000753436
     44        1           0.011419324   -0.004213622   -0.012751372
     45        1           0.011459656   -0.004537988    0.012885903
     46        1          -0.009802738   -0.012157584   -0.000118135
     47        6           0.035742500    0.019669882   -0.002766638
     48        1          -0.009569546    0.001461284    0.014377464
     49        1          -0.011616158    0.005530759   -0.010661145
     50        1          -0.001792581    0.001438881   -0.002711495
     51        6           0.042878687   -0.003086003   -0.000771266
     52        1          -0.009673729   -0.007675360   -0.012849371
     53        1          -0.009331522   -0.007776073    0.012784138
     54        1          -0.005632604    0.014569921    0.000134323
 -------------------------------------------------------------------
 Cartesian Forces:  Max     0.042878687 RMS     0.012490645
 Leave Link  716 at Wed Aug 16 00:41:19 2023, MaxMem=  1310720000 cpu:               2.0 elap:               0.1
 (Enter /mnt/opt/groups/app-gaussian/g16-avx2/l103.exe)

 GradGradGradGradGradGradGradGradGradGradGradGradGradGradGradGradGradGrad
 Berny optimization.
 FormGI is forming the generalized inverse of G from B-inverse, IUseBI=4.
 Internal  Forces:  Max     0.027137411 RMS     0.008632769
 Search for a local minimum.
 Step number   1 out of a maximum of  324
 All quantities printed in internal units (Hartrees-Bohrs-Radians)
 RMS Force = .86328D-02 SwitMx=.10000D-02 MixMth= 1
 Mixed Optimization -- RFO/linear search
 Second derivative matrix not updated -- first step.
 ITU=  0
     Eigenvalues ---    0.00237   0.00237   0.00237   0.00237   0.00237
     Eigenvalues ---    0.00237   0.00938   0.00938   0.00938   0.01033
     Eigenvalues ---    0.01033   0.01054   0.01132   0.01132   0.01213
     Eigenvalues ---    0.01265   0.01265   0.01306   0.01386   0.01386
     Eigenvalues ---    0.01388   0.01464   0.01513   0.01513   0.01553
     Eigenvalues ---    0.01553   0.01554   0.01563   0.01739   0.01739
     Eigenvalues ---    0.01759   0.01783   0.01783   0.01807   0.01858
     Eigenvalues ---    0.01858   0.02047   0.02048   0.02048   0.07243
     Eigenvalues ---    0.07243   0.07243   0.07243   0.07243   0.07243
     Eigenvalues ---    0.07243   0.07243   0.07243   0.07243   0.07243
     Eigenvalues ---    0.07243   0.15901   0.15902   0.15902   0.16000
     Eigenvalues ---    0.16000   0.16000   0.16000   0.16000   0.16000
     Eigenvalues ---    0.16000   0.16000   0.16000   0.16000   0.16000
     Eigenvalues ---    0.16000   0.16000   0.16000   0.16000   0.16000
     Eigenvalues ---    0.16000   0.16000   0.16000   0.16000   0.16000
     Eigenvalues ---    0.22874   0.22874   0.22874   0.24740   0.24740
     Eigenvalues ---    0.24740   0.24997   0.24998   0.24998   0.24999
     Eigenvalues ---    0.24999   0.24999   0.25000   0.25000   0.25000
     Eigenvalues ---    0.25000   0.25000   0.25000   0.25000   0.25000
     Eigenvalues ---    0.25000   0.28519   0.28519   0.28519   0.28519
     Eigenvalues ---    0.28519   0.28519   0.29233   0.29234   0.29316
     Eigenvalues ---    0.31101   0.31101   0.31266   0.31630   0.31631
     Eigenvalues ---    0.32472   0.32916   0.32918   0.32928   0.34147
     Eigenvalues ---    0.34153   0.34155   0.34529   0.34531   0.34532
     Eigenvalues ---    0.35969   0.35969   0.35971   0.37230   0.37230
     Eigenvalues ---    0.37230   0.37230   0.37230   0.37230   0.37230
     Eigenvalues ---    0.37230   0.37230   0.37230   0.37230   0.37230
     Eigenvalues ---    0.37230   0.37230   0.37230   0.37230   0.37230
     Eigenvalues ---    0.37230   0.37230   0.37230   0.37230   0.44876
     Eigenvalues ---    0.44877   0.44882   0.46142   0.46145   0.47611
     Eigenvalues ---    0.47763   0.47765   0.48184   0.49830   0.49831
     Eigenvalues ---    0.49833
 RFO step:  Lambda=-6.64373126D-02 EMin= 2.36824176D-03
 Linear search not attempted -- first point.
 Maximum step size (   0.300) exceeded in Quadratic search.
    -- Step size scaled by   0.717
 Iteration  1 RMS(Cart)=  0.08211320 RMS(Int)=  0.00137616
 Iteration  2 RMS(Cart)=  0.00271896 RMS(Int)=  0.00008649
 Iteration  3 RMS(Cart)=  0.00000209 RMS(Int)=  0.00008647
 Iteration  4 RMS(Cart)=  0.00000000 RMS(Int)=  0.00008647
 ITry= 1 IFail=0 DXMaxC= 4.56D-01 DCOld= 1.00D+10 DXMaxT= 3.00D-01 DXLimC= 3.00D+00 Rises=F
 Variable       Old X    -DE/DX   Delta X   Delta X   Delta X     New X
                                 (Linear)    (Quad)   (Total)
    R1        2.61745   0.00446   0.00000   0.00616   0.00618   2.62363
    R2        2.81951   0.00447   0.00000   0.01153   0.01148   2.83099
    R3        2.80749  -0.00352   0.00000  -0.00649  -0.00648   2.80101
    R4        2.81960  -0.00248   0.00000  -0.00296  -0.00304   2.81657
    R5        2.61740  -0.00715   0.00000  -0.01001  -0.01002   2.60738
    R6        2.78897  -0.00336   0.00000  -0.00493  -0.00496   2.78401
    R7        2.81961  -0.00320   0.00000  -0.00433  -0.00437   2.81523
    R8        2.78896   0.00643   0.00000   0.01294   0.01292   2.80188
    R9        2.61744   0.00461   0.00000   0.00637   0.00636   2.62380
   R10        2.78888   0.00523   0.00000   0.01070   0.01066   2.79954
   R11        2.80744  -0.00063   0.00000  -0.00086  -0.00086   2.80657
   R12        2.80738  -0.00932   0.00000  -0.01729  -0.01729   2.79008
   R13        2.84605  -0.02448   0.00000  -0.04590  -0.04576   2.80029
   R14        2.58506   0.00662   0.00000   0.00936   0.00936   2.59443
   R15        2.60199  -0.02435   0.00000  -0.03294  -0.03288   2.56912
   R16        2.75603  -0.01058   0.00000  -0.01813  -0.01806   2.73796
   R17        2.91018  -0.02569   0.00000  -0.05239  -0.05239   2.85779
   R18        2.62532  -0.02599   0.00000  -0.03584  -0.03591   2.58941
   R19        2.91018  -0.01851   0.00000  -0.03773  -0.03773   2.87244
   R20        2.84368  -0.02446   0.00000  -0.04585  -0.04595   2.79772
   R21        2.02201   0.01007   0.00000   0.01646   0.01646   2.03847
   R22        2.60196  -0.02410   0.00000  -0.03240  -0.03235   2.56960
   R23        2.91018  -0.02445   0.00000  -0.04985  -0.04985   2.86033
   R24        2.84611  -0.02215   0.00000  -0.04066  -0.04052   2.80560
   R25        2.75606  -0.01053   0.00000  -0.01800  -0.01795   2.73812
   R26        2.58504   0.00640   0.00000   0.00909   0.00910   2.59414
   R27        2.84360  -0.02404   0.00000  -0.04515  -0.04525   2.79835
   R28        2.07073  -0.01548   0.00000  -0.02721  -0.02721   2.04352
   R29        2.62539  -0.02568   0.00000  -0.03548  -0.03555   2.58984
   R30        2.02201   0.01007   0.00000   0.01645   0.01645   2.03846
   R31        2.91018  -0.01843   0.00000  -0.03757  -0.03757   2.87261
   R32        2.60197  -0.02123   0.00000  -0.02828  -0.02822   2.57375
   R33        2.91018  -0.02575   0.00000  -0.05251  -0.05251   2.85767
   R34        2.84608  -0.02714   0.00000  -0.05116  -0.05109   2.79499
   R35        2.75605  -0.00981   0.00000  -0.01667  -0.01662   2.73943
   R36        2.58501   0.00303   0.00000   0.00460   0.00458   2.58959
   R37        2.84362  -0.02374   0.00000  -0.04438  -0.04443   2.79919
   R38        2.07069  -0.01419   0.00000  -0.02494  -0.02494   2.04574
   R39        2.62538  -0.02329   0.00000  -0.03187  -0.03188   2.59351
   R40        2.02201   0.01009   0.00000   0.01648   0.01648   2.03849
   R41        2.91018  -0.01853   0.00000  -0.03778  -0.03778   2.87240
   R42        2.07083  -0.01557   0.00000  -0.02736  -0.02736   2.04346
   R43        2.02201   0.00657   0.00000   0.01074   0.01074   2.03274
   R44        2.02201   0.01756   0.00000   0.02870   0.02870   2.05071
   R45        2.02201   0.01575   0.00000   0.02574   0.02574   2.04775
   R46        2.02201   0.01755   0.00000   0.02868   0.02868   2.05069
   R47        2.02201   0.01726   0.00000   0.02820   0.02820   2.05021
   R48        2.02201   0.01551   0.00000   0.02534   0.02534   2.04735
   R49        2.02201   0.01650   0.00000   0.02697   0.02697   2.04898
   R50        2.02201   0.01726   0.00000   0.02820   0.02820   2.05021
   R51        2.02201  -0.00112   0.00000  -0.00184  -0.00184   2.02017
   R52        2.02201   0.01734   0.00000   0.02833   0.02833   2.05034
   R53        2.02201   0.01750   0.00000   0.02860   0.02860   2.05061
   R54        2.02201   0.01551   0.00000   0.02534   0.02534   2.04735
   R55        2.02201   0.01724   0.00000   0.02817   0.02817   2.05018
   R56        2.02201   0.01654   0.00000   0.02702   0.02702   2.04903
   R57        2.02201  -0.00141   0.00000  -0.00230  -0.00230   2.01971
   R58        2.02201   0.01750   0.00000   0.02859   0.02859   2.05060
   R59        2.02201   0.01734   0.00000   0.02833   0.02833   2.05034
   R60        2.02201   0.01551   0.00000   0.02534   0.02534   2.04735
    A1        2.09428   0.00364   0.00000   0.01015   0.01012   2.10440
    A2        2.29931   0.00334   0.00000   0.00368   0.00372   2.30303
    A3        1.88959  -0.00699   0.00000  -0.01383  -0.01384   1.87575
    A4        2.09445   0.00058   0.00000  -0.00040  -0.00044   2.09401
    A5        1.84377   0.00044   0.00000   0.00486   0.00476   1.84853
    A6        2.34497  -0.00102   0.00000  -0.00446  -0.00434   2.34063
    A7        2.09451  -0.00658   0.00000  -0.01556  -0.01557   2.07894
    A8        2.34486   0.01374   0.00000   0.02732   0.02737   2.37223
    A9        1.84381  -0.00716   0.00000  -0.01176  -0.01180   1.83201
   A10        2.09449  -0.00435   0.00000  -0.00926  -0.00931   2.08518
   A11        1.84390  -0.00471   0.00000  -0.00600  -0.00605   1.83785
   A12        2.34480   0.00906   0.00000   0.01527   0.01533   2.36013
   A13        2.09434   0.00016   0.00000   0.00099   0.00093   2.09527
   A14        1.88968  -0.00979   0.00000  -0.02016  -0.02022   1.86946
   A15        2.29917   0.00963   0.00000   0.01917   0.01928   2.31845
   A16        2.09430   0.00654   0.00000   0.01410   0.01405   2.10835
   A17        2.29919  -0.00526   0.00000  -0.01301  -0.01295   2.28624
   A18        1.88969  -0.00128   0.00000  -0.00109  -0.00110   1.88859
   A19        1.87678  -0.00085   0.00000  -0.00195  -0.00200   1.87479
   A20        2.51491   0.01860   0.00000   0.03982   0.03976   2.55467
   A21        1.89148  -0.01774   0.00000  -0.03786  -0.03775   1.85373
   A22        1.91138   0.00853   0.00000   0.01533   0.01534   1.92672
   A23        1.87694   0.01043   0.00000   0.02555   0.02565   1.90260
   A24        2.49483  -0.01896   0.00000  -0.04082  -0.04096   2.45387
   A25        1.90313   0.00403   0.00000   0.00645   0.00652   1.90965
   A26        2.15633   0.02300   0.00000   0.05344   0.05339   2.20972
   A27        2.22373  -0.02702   0.00000  -0.05989  -0.05993   2.16380
   A28        1.86011  -0.00097   0.00000  -0.00629  -0.00628   1.85382
   A29        2.21519  -0.00217   0.00000  -0.00286  -0.00287   2.21232
   A30        2.20787   0.00314   0.00000   0.00917   0.00916   2.21704
   A31        1.92835  -0.00114   0.00000  -0.00635  -0.00650   1.92184
   A32        2.22722  -0.00385   0.00000  -0.01060  -0.01055   2.21667
   A33        2.12386   0.00506   0.00000   0.01763   0.01769   2.14155
   A34        1.90308   0.00249   0.00000   0.00220   0.00223   1.90532
   A35        2.15631   0.01580   0.00000   0.03751   0.03748   2.19378
   A36        2.22379  -0.01829   0.00000  -0.03974  -0.03977   2.18403
   A37        1.91144   0.00689   0.00000   0.01225   0.01224   1.92368
   A38        2.49484  -0.01723   0.00000  -0.03743  -0.03757   2.45727
   A39        1.87688   0.01035   0.00000   0.02525   0.02535   1.90223
   A40        1.87675  -0.00094   0.00000  -0.00161  -0.00165   1.87511
   A41        2.51492   0.01894   0.00000   0.04016   0.04009   2.55501
   A42        1.89151  -0.01800   0.00000  -0.03854  -0.03843   1.85307
   A43        1.86791   0.00943   0.00000   0.02501   0.02495   1.89285
   A44        2.25608   0.00315   0.00000   0.01239   0.01242   2.26850
   A45        2.15920  -0.01258   0.00000  -0.03740  -0.03737   2.12183
   A46        1.92833  -0.00063   0.00000  -0.00515  -0.00530   1.92303
   A47        2.12382   0.00481   0.00000   0.01704   0.01711   2.14092
   A48        2.22727  -0.00411   0.00000  -0.01126  -0.01120   2.21607
   A49        1.86013  -0.00115   0.00000  -0.00659  -0.00660   1.85353
   A50        2.21513  -0.00175   0.00000  -0.00197  -0.00197   2.21316
   A51        2.20791   0.00290   0.00000   0.00857   0.00857   2.21648
   A52        1.90312   0.00298   0.00000   0.00524   0.00523   1.90835
   A53        2.15605   0.02385   0.00000   0.05479   0.05479   2.21084
   A54        2.22401  -0.02683   0.00000  -0.06002  -0.06002   2.16400
   A55        1.91136   0.00704   0.00000   0.01270   0.01269   1.92405
   A56        2.49481  -0.01477   0.00000  -0.03160  -0.03165   2.46316
   A57        1.87699   0.00774   0.00000   0.01892   0.01898   1.89596
   A58        1.87684  -0.00066   0.00000  -0.00264  -0.00271   1.87413
   A59        2.51496   0.01308   0.00000   0.02867   0.02869   2.54365
   A60        1.89137  -0.01242   0.00000  -0.02604  -0.02601   1.86537
   A61        1.86803   0.00671   0.00000   0.01766   0.01758   1.88561
   A62        2.25621   0.00119   0.00000   0.00555   0.00559   2.26180
   A63        2.15894  -0.00790   0.00000  -0.02321  -0.02318   2.13577
   A64        1.92826  -0.00112   0.00000  -0.00533  -0.00542   1.92284
   A65        2.12383   0.00504   0.00000   0.01727   0.01729   2.14111
   A66        2.22730  -0.00378   0.00000  -0.01072  -0.01074   2.21656
   A67        1.86011  -0.00091   0.00000  -0.00518  -0.00515   1.85495
   A68        2.21513  -0.00220   0.00000  -0.00343  -0.00344   2.21169
   A69        2.20793   0.00310   0.00000   0.00859   0.00857   2.21651
   A70        1.86788   0.00940   0.00000   0.02493   0.02485   1.89273
   A71        2.25617   0.00329   0.00000   0.01284   0.01287   2.26905
   A72        2.15914  -0.01269   0.00000  -0.03776  -0.03773   2.12141
   A73        1.91063   0.00037   0.00000   0.00133   0.00132   1.91195
   A74        1.91063   0.00265   0.00000   0.00933   0.00931   1.91994
   A75        1.91063   0.00086   0.00000   0.00162   0.00162   1.91225
   A76        1.91063  -0.00014   0.00000   0.00175   0.00172   1.91235
   A77        1.91063  -0.00178   0.00000  -0.00752  -0.00752   1.90312
   A78        1.91063  -0.00196   0.00000  -0.00653  -0.00654   1.90410
   A79        1.91063   0.00354   0.00000   0.01105   0.01101   1.92164
   A80        1.91063   0.00319   0.00000   0.00993   0.00989   1.92052
   A81        1.91063   0.00154   0.00000   0.00520   0.00517   1.91580
   A82        1.91063  -0.00376   0.00000  -0.01254  -0.01258   1.89805
   A83        1.91063  -0.00234   0.00000  -0.00707  -0.00711   1.90352
   A84        1.91063  -0.00217   0.00000  -0.00657  -0.00660   1.90403
   A85        1.91063   0.00078   0.00000   0.00118   0.00118   1.91182
   A86        1.91063   0.00215   0.00000   0.00735   0.00733   1.91796
   A87        1.91063   0.00154   0.00000   0.00565   0.00562   1.91625
   A88        1.91063  -0.00243   0.00000  -0.00923  -0.00923   1.90140
   A89        1.91063  -0.00183   0.00000  -0.00684  -0.00684   1.90379
   A90        1.91063  -0.00022   0.00000   0.00189   0.00184   1.91247
   A91        1.91063   0.00317   0.00000   0.00982   0.00978   1.92041
   A92        1.91063   0.00352   0.00000   0.01099   0.01095   1.92158
   A93        1.91063   0.00155   0.00000   0.00528   0.00524   1.91588
   A94        1.91063  -0.00382   0.00000  -0.01285  -0.01289   1.89774
   A95        1.91063  -0.00217   0.00000  -0.00659  -0.00662   1.90401
   A96        1.91063  -0.00225   0.00000  -0.00665  -0.00669   1.90394
   A97        1.91063   0.00211   0.00000   0.00715   0.00712   1.91776
   A98        1.91063   0.00081   0.00000   0.00131   0.00130   1.91194
   A99        1.91063   0.00158   0.00000   0.00578   0.00575   1.91639
   A100       1.91063  -0.00244   0.00000  -0.00930  -0.00930   1.90134
   A101       1.91063  -0.00028   0.00000   0.00161   0.00156   1.91219
   A102       1.91063  -0.00177   0.00000  -0.00655  -0.00655   1.90408
   A103       1.91063   0.00347   0.00000   0.01085   0.01081   1.92144
   A104       1.91063   0.00320   0.00000   0.00990   0.00986   1.92050
   A105       1.91063   0.00156   0.00000   0.00531   0.00527   1.91591
   A106       1.91063  -0.00382   0.00000  -0.01285  -0.01289   1.89774
   A107       1.91063  -0.00223   0.00000  -0.00661  -0.00664   1.90399
   A108       1.91063  -0.00218   0.00000  -0.00660  -0.00664   1.90400
    D1       -0.00075   0.00112   0.00000   0.00974   0.00971   0.00896
    D2       -3.14156   0.00119   0.00000   0.01001   0.01014  -3.13143
    D3        3.14096   0.00097   0.00000   0.00813   0.00804  -3.13418
    D4        0.00015   0.00105   0.00000   0.00839   0.00847   0.00862
    D5        0.00009  -0.00125   0.00000  -0.01100  -0.01092  -0.01082
    D6        3.14134  -0.00039   0.00000  -0.00370  -0.00364   3.13770
    D7        3.14159  -0.00113   0.00000  -0.00973  -0.00961   3.13198
    D8       -0.00034  -0.00028   0.00000  -0.00243  -0.00234  -0.00268
    D9        3.14117   0.00081   0.00000   0.00781   0.00785  -3.13416
   D10        0.00054   0.00145   0.00000   0.01309   0.01325   0.01378
   D11       -0.00031   0.00067   0.00000   0.00634   0.00635   0.00603
   D12       -3.14094   0.00131   0.00000   0.01161   0.01174  -3.12921
   D13       -0.00055   0.00219   0.00000   0.01974   0.01961   0.01907
   D14        3.14102   0.00180   0.00000   0.01646   0.01629  -3.12587
   D15       -3.14129   0.00280   0.00000   0.02478   0.02471  -3.11658
   D16        0.00028   0.00241   0.00000   0.02150   0.02139   0.02167
   D17       -0.00011  -0.00232   0.00000  -0.02100  -0.02097  -0.02108
   D18        3.14089  -0.00237   0.00000  -0.02009  -0.02004   3.12086
   D19        3.14034  -0.00315   0.00000  -0.02779  -0.02780   3.11255
   D20       -0.00184  -0.00320   0.00000  -0.02687  -0.02686  -0.02870
   D21       -0.00071  -0.00180   0.00000  -0.01583  -0.01595  -0.01666
   D22        3.13571  -0.00249   0.00000  -0.02202  -0.02212   3.11358
   D23       -3.14128  -0.00106   0.00000  -0.00972  -0.00980   3.13211
   D24       -0.00486  -0.00175   0.00000  -0.01592  -0.01597  -0.02084
   D25        0.00077   0.00068   0.00000   0.00644   0.00646   0.00722
   D26       -3.14037   0.00073   0.00000   0.00573   0.00572  -3.13465
   D27       -3.14141   0.00064   0.00000   0.00626   0.00617  -3.13524
   D28        0.00065   0.00068   0.00000   0.00555   0.00543   0.00608
   D29        3.13999  -0.00002   0.00000   0.00078   0.00079   3.14078
   D30       -0.00653   0.00035   0.00000   0.00451   0.00459  -0.00194
   D31       -0.00090   0.00005   0.00000   0.00102   0.00117   0.00028
   D32        3.13577   0.00042   0.00000   0.00475   0.00497   3.14074
   D33        0.00056  -0.00039   0.00000  -0.00356  -0.00362  -0.00306
   D34       -3.14100   0.00012   0.00000   0.00062   0.00071  -3.14029
   D35       -3.14057  -0.00153   0.00000  -0.01337  -0.01357   3.12904
   D36        0.00105  -0.00103   0.00000  -0.00919  -0.00924  -0.00819
   D37        0.00082  -0.00018   0.00000  -0.00194  -0.00206  -0.00124
   D38       -3.13442  -0.00070   0.00000  -0.00712  -0.00733   3.14144
   D39       -3.14119   0.00085   0.00000   0.00688   0.00692  -3.13427
   D40        0.00676   0.00034   0.00000   0.00171   0.00165   0.00841
   D41        0.00030  -0.00217   0.00000  -0.01963  -0.01959  -0.01928
   D42        3.14062  -0.00202   0.00000  -0.01796  -0.01780   3.12282
   D43       -3.14131  -0.00262   0.00000  -0.02344  -0.02351   3.11836
   D44       -0.00100  -0.00248   0.00000  -0.02177  -0.02172  -0.02272
   D45       -3.14118  -0.00119   0.00000  -0.01155  -0.01157   3.13043
   D46       -0.00260  -0.00211   0.00000  -0.01949  -0.01964  -0.02224
   D47       -0.00013  -0.00124   0.00000  -0.01071  -0.01072  -0.01085
   D48        3.13846  -0.00216   0.00000  -0.01865  -0.01879   3.11967
   D49       -0.00106   0.00061   0.00000   0.00603   0.00622   0.00516
   D50       -3.13588   0.00008   0.00000   0.00027   0.00018  -3.13571
   D51        3.13661   0.00105   0.00000   0.00949   0.00952  -3.13705
   D52        0.00178   0.00053   0.00000   0.00373   0.00348   0.00526
   D53        3.13005  -0.00003   0.00000   0.00090   0.00113   3.13118
   D54       -0.01022  -0.00001   0.00000   0.00041   0.00050  -0.00972
   D55       -0.00516  -0.00059   0.00000  -0.00438  -0.00418  -0.00934
   D56        3.13776  -0.00056   0.00000  -0.00486  -0.00481   3.13295
   D57        0.00084  -0.00078   0.00000  -0.00756  -0.00777  -0.00693
   D58        3.14142  -0.00141   0.00000  -0.01301  -0.01291   3.12851
   D59        3.13172   0.00035   0.00000   0.00222   0.00187   3.13358
   D60       -0.01088  -0.00028   0.00000  -0.00323  -0.00327  -0.01416
   D61        0.00267  -0.00025   0.00000  -0.00144  -0.00134   0.00133
   D62        3.13776   0.00002   0.00000   0.00054   0.00058   3.13833
   D63       -3.12833  -0.00137   0.00000  -0.01108  -0.01086  -3.13919
   D64        0.00675  -0.00110   0.00000  -0.00910  -0.00894  -0.00219
   D65        2.25389   0.00124   0.00000   0.01293   0.01300   2.26689
   D66       -1.93490   0.00006   0.00000   0.00685   0.00689  -1.92801
   D67        0.15949   0.00205   0.00000   0.01712   0.01721   0.17671
   D68       -0.88656   0.00197   0.00000   0.01915   0.01908  -0.86748
   D69        1.20784   0.00079   0.00000   0.01306   0.01297   1.22081
   D70       -2.98095   0.00278   0.00000   0.02334   0.02329  -2.95766
   D71       -0.00588  -0.00011   0.00000  -0.00117  -0.00120  -0.00709
   D72       -3.05456  -0.00134   0.00000  -0.01047  -0.01044  -3.06500
   D73       -3.14100  -0.00034   0.00000  -0.00308  -0.00307   3.13911
   D74        0.09350  -0.00157   0.00000  -0.01239  -0.01230   0.08120
   D75       -1.04035   0.00010   0.00000  -0.00002  -0.00000  -1.04035
   D76        1.05405  -0.00048   0.00000  -0.00302  -0.00299   1.05106
   D77       -3.13474  -0.00013   0.00000  -0.00120  -0.00117  -3.13592
   D78        2.09349   0.00039   0.00000   0.00227   0.00224   2.09573
   D79       -2.09530  -0.00019   0.00000  -0.00072  -0.00075  -2.09605
   D80       -0.00091   0.00016   0.00000   0.00109   0.00106   0.00016
   D81        0.00715   0.00049   0.00000   0.00370   0.00364   0.01079
   D82       -3.13567   0.00048   0.00000   0.00420   0.00425  -3.13143
   D83        3.06226   0.00111   0.00000   0.01071   0.01072   3.07298
   D84       -0.08056   0.00110   0.00000   0.01121   0.01132  -0.06924
   D85       -0.00045   0.00126   0.00000   0.01133   0.01154   0.01109
   D86       -3.13227  -0.00025   0.00000  -0.00190  -0.00152  -3.13379
   D87       -3.13889   0.00215   0.00000   0.01949   0.01938  -3.11951
   D88        0.01248   0.00064   0.00000   0.00626   0.00632   0.01880
   D89       -0.47829  -0.00292   0.00000  -0.02572  -0.02579  -0.50408
   D90        1.61611  -0.00124   0.00000  -0.01704  -0.01709   1.59902
   D91       -2.57268  -0.00149   0.00000  -0.01832  -0.01838  -2.59106
   D92        2.65973  -0.00396   0.00000  -0.03506  -0.03500   2.62472
   D93       -1.52906  -0.00228   0.00000  -0.02638  -0.02630  -1.55537
   D94        0.56533  -0.00253   0.00000  -0.02766  -0.02759   0.53774
   D95        0.00087  -0.00082   0.00000  -0.00781  -0.00803  -0.00717
   D96       -3.13768  -0.00115   0.00000  -0.01033  -0.01043   3.13507
   D97        3.13628  -0.00003   0.00000   0.00019   0.00034   3.13662
   D98       -0.00227  -0.00035   0.00000  -0.00232  -0.00205  -0.00432
   D99        3.12986   0.00156   0.00000   0.01299   0.01273  -3.14060
   D100      -0.00641   0.00132   0.00000   0.01120   0.01102   0.00461
   D101      -0.00208   0.00008   0.00000  -0.00006  -0.00019  -0.00227
   D102      -3.13834  -0.00016   0.00000  -0.00184  -0.00190  -3.14024
   D103      -3.13130   0.00010   0.00000  -0.00017  -0.00040  -3.13170
   D104       0.00953   0.00013   0.00000   0.00071   0.00063   0.01016
   D105       0.00534   0.00050   0.00000   0.00364   0.00343   0.00877
   D106      -3.13701   0.00053   0.00000   0.00452   0.00446  -3.13255
   D107      -0.00695  -0.00051   0.00000  -0.00393  -0.00385  -0.01081
   D108      -3.06208  -0.00107   0.00000  -0.01039  -0.01039  -3.07247
   D109       3.13535  -0.00055   0.00000  -0.00478  -0.00481   3.13054
   D110       0.08022  -0.00110   0.00000  -0.01123  -0.01135   0.06887
   D111       0.00539   0.00024   0.00000   0.00227   0.00229   0.00768
   D112      -3.14151   0.00045   0.00000   0.00400   0.00397  -3.13754
   D113       3.05408   0.00140   0.00000   0.01100   0.01097   3.06505
   D114      -0.09281   0.00162   0.00000   0.01273   0.01264  -0.08017
   D115      -1.06344   0.00040   0.00000   0.00249   0.00245  -1.06099
   D116       1.03095  -0.00009   0.00000  -0.00002  -0.00005   1.03090
   D117       3.12535   0.00015   0.00000   0.00120   0.00116   3.12651
   D118       2.08450   0.00013   0.00000   0.00042   0.00045   2.08495
   D119      -2.10429  -0.00036   0.00000  -0.00209  -0.00206  -2.10634
   D120      -0.00989  -0.00012   0.00000  -0.00087  -0.00084  -0.01073
   D121      -0.00076   0.00100   0.00000   0.00944   0.00959   0.00883
   D122      -3.13259   0.00053   0.00000   0.00521   0.00528  -3.12731
   D123      -3.14101   0.00080   0.00000   0.00758   0.00775  -3.13326
   D124       0.01034   0.00032   0.00000   0.00334   0.00344   0.01378
   D125       1.94854  -0.00044   0.00000  -0.00997  -0.00997   1.93857
   D126      -2.24025  -0.00164   0.00000  -0.01618  -0.01620  -2.25644
   D127      -0.14585  -0.00235   0.00000  -0.01986  -0.01990  -0.16575
   D128      -1.19457  -0.00023   0.00000  -0.00791  -0.00787  -1.20243
   D129       0.89983  -0.00143   0.00000  -0.01411  -0.01410   0.88574
   D130       2.99423  -0.00215   0.00000  -0.01779  -0.01780   2.97643
   D131       0.00094   0.00053   0.00000   0.00426   0.00423   0.00517
   D132      -3.13746   0.00089   0.00000   0.00793   0.00771  -3.12974
   D133       3.13636   0.00070   0.00000   0.00664   0.00680  -3.14003
   D134      -0.00204   0.00105   0.00000   0.01031   0.01027   0.00824
   D135       3.12963  -0.00019   0.00000  -0.00256  -0.00260   3.12702
   D136      -0.00625   0.00012   0.00000   0.00068   0.00062  -0.00563
   D137      -0.00231  -0.00066   0.00000  -0.00673  -0.00686  -0.00917
   D138      -3.13819  -0.00035   0.00000  -0.00349  -0.00364   3.14136
   D139      -3.13118  -0.00028   0.00000  -0.00307  -0.00314  -3.13432
   D140       0.00983  -0.00095   0.00000  -0.00798  -0.00809   0.00174
   D141       0.00521  -0.00095   0.00000  -0.00926  -0.00926  -0.00405
   D142      -3.13696  -0.00162   0.00000  -0.01416  -0.01421   3.13201
   D143      -0.00697   0.00054   0.00000   0.00524   0.00529  -0.00169
   D144      -3.06166  -0.00086   0.00000  -0.00804  -0.00816  -3.06983
   D145       3.13516   0.00116   0.00000   0.00979   0.00979  -3.13824
   D146       0.08047  -0.00024   0.00000  -0.00349  -0.00366   0.07681
   D147       0.00555   0.00009   0.00000   0.00121   0.00118   0.00673
   D148       3.14145  -0.00024   0.00000  -0.00206  -0.00210   3.13935
   D149       3.05377   0.00216   0.00000   0.01726   0.01713   3.07089
   D150      -0.09351   0.00183   0.00000   0.01399   0.01385  -0.07967
   D151      -1.05381   0.00015   0.00000  -0.00006  -0.00006  -1.05388
   D152       1.04058  -0.00044   0.00000  -0.00309  -0.00309   1.03749
   D153       3.13498  -0.00020   0.00000  -0.00186  -0.00187   3.13311
   D154       2.09460   0.00053   0.00000   0.00385   0.00386   2.09846
   D155      -2.09419  -0.00005   0.00000   0.00082   0.00083  -2.09336
   D156       0.00021   0.00018   0.00000   0.00205   0.00205   0.00226
         Item               Value     Threshold  Converged?
 Maximum Force            0.027137     0.000450     NO 
 RMS     Force            0.008633     0.000300     NO 
 Maximum Displacement     0.456250     0.001800     NO 
 RMS     Displacement     0.082053     0.001200     NO 
 Predicted change in Energy=-3.422768D-02
 Lowest energy point so far.  Saving SCF results.
 GradGradGradGradGradGradGradGradGradGradGradGradGradGradGradGradGradGrad

 Leave Link  103 at Wed Aug 16 00:41:19 2023, MaxMem=  1310720000 cpu:              24.5 elap:               0.6
 (Enter /mnt/opt/groups/app-gaussian/g16-avx2/l202.exe)
 Symmetry turned off by external request.
 Stoichiometry    C30H24
 Framework group  C1[X(C30H24)]
 Deg. of freedom   156
 Full point group                 C1      NOp   1
                          Input orientation:                          
 ---------------------------------------------------------------------
 Center     Atomic      Atomic             Coordinates (Angstroms)
 Number     Number       Type             X           Y           Z
 ---------------------------------------------------------------------
      1          6           0        0.447344   -1.386355    0.001693
      2          6           0       -0.393418    1.359727   -0.003760
      3          6           0        1.399638   -0.376087   -0.005962
      4          6           0       -1.013889   -1.056228   -0.008858
      5          6           0       -1.413819    0.273372   -0.013359
      6          6           0        0.949725    1.044088   -0.013180
      7          6           0       -1.710159   -2.363846   -0.002076
      8          6           0       -0.670632   -3.419830    0.010297
      9          6           0        0.569790   -2.863428    0.018055
     10          6           0       -1.315709   -4.717170    0.009158
     11          6           0       -2.664150   -4.474025   -0.004867
     12          6           0        2.147369    1.907373   -0.030224
     13          6           0        3.260637    1.126657   -0.019771
     14          6           0        2.880785   -0.308555   -0.010524
     15          6           0        4.057501   -1.015526   -0.008959
     16          6           0        5.182683   -0.052826   -0.004752
     17          6           0        4.705754    1.231930   -0.017637
     18          6           0       -2.747567    0.926659   -0.022030
     19          6           0       -2.587667    2.278908    0.006464
     20          6           0       -1.149507    2.623843    0.023693
     21          6           0       -1.068802    3.991115    0.067466
     22          6           0       -2.447765    4.532026    0.072920
     23          1           0        4.226258   -2.083661   -0.010561
     24          1           0       -0.195466    4.630016    0.099561
     25          6           0       -3.358623    3.506303    0.030757
     26          6           0       -2.918532   -3.015552   -0.003227
     27          1           0       -3.923573   -2.616532   -0.003652
     28          1           0        6.214170   -0.362568   -0.065583
     29          1           0       -2.658750    5.589380    0.039329
     30          1           0       -3.456158   -5.203824    0.056254
     31          6           0        2.144864    3.420496   -0.068963
     32          1           0        1.258736    3.766181   -0.571328
     33          1           0        2.168723    3.817745    0.940620
     34          1           0        3.016707    3.771101   -0.608594
     35          6           0        5.525621    2.511989   -0.023289
     36          1           0        5.309674    3.089269   -0.916445
     37          1           0        5.283264    3.112513    0.847169
     38          1           0        6.581676    2.270803   -0.004563
     39          6           0        1.853922   -3.661617    0.047788
     40          1           0        1.802512   -4.401934    0.838315
     41          1           0        1.995438   -4.168640   -0.900876
     42          1           0        2.681002   -3.009984    0.232538
     43          6           0       -0.630251   -6.073858    0.015558
     44          1           0        0.002540   -6.174673   -0.860008
     45          1           0       -0.015309   -6.176759    0.903690
     46          1           0       -1.374908   -6.860745    0.007108
     47          6           0       -4.091853    0.234905   -0.056057
     48          1           0       -4.602626    0.374446    0.890865
     49          1           0       -4.698089    0.658965   -0.848749
     50          1           0       -3.957121   -0.809369   -0.239467
     51          6           0       -4.873724    3.628160    0.023840
     52          1           0       -5.279831    3.177299   -0.875777
     53          1           0       -5.291427    3.120630    0.887061
     54          1           0       -5.157520    4.673259    0.055593
 ---------------------------------------------------------------------
 Rotational constants (GHZ):           0.1614150           0.1583739           0.0801879
 Leave Link  202 at Wed Aug 16 00:41:20 2023, MaxMem=  1310720000 cpu:               0.9 elap:               0.0
 (Enter /mnt/opt/groups/app-gaussian/g16-avx2/l301.exe)
 Standard basis: 6-31G(d,p) (6D, 7F)
 Ernie: Thresh=  0.10000D-02 Tol=  0.10000D-05 Strict=F.
   570 basis functions,  1008 primitive gaussians,   570 cartesian basis functions
   102 alpha electrons      102 beta electrons
       nuclear repulsion energy      2643.9604537266 Hartrees.
 IExCor=  402 DFT=T Ex+Corr=B3LYP ExCW=0 ScaHFX=  0.200000
 ScaDFX=  0.800000  0.720000  1.000000  0.810000 ScalE2=  1.000000  1.000000
 IRadAn=      5 IRanWt=     -1 IRanGd=            0 ICorTp=0 IEmpDi=131
 NAtoms=   54 NActive=   54 NUniq=   54 SFac= 1.00D+00 NAtFMM=   60 NAOKFM=F Big=F
 Integral buffers will be    131072 words long.
 Raffenetti 2 integral format.
 Two-electron integral symmetry is turned off.
 R6Disp:  Grimme-D3 Dispersion energy=       -0.0552712188 Hartrees.
 Nuclear repulsion after empirical dispersion term =     2643.9051825078 Hartrees.
 Leave Link  301 at Wed Aug 16 00:41:20 2023, MaxMem=  1310720000 cpu:               4.3 elap:               0.1
 (Enter /mnt/opt/groups/app-gaussian/g16-avx2/l302.exe)
 NPDir=0 NMtPBC=     1 NCelOv=     1 NCel=       1 NClECP=     1 NCelD=      1
         NCelK=      1 NCelE2=     1 NClLst=     1 CellRange=     0.0.
 One-electron integrals computed using PRISM.
 NBasis=   570 RedAO= T EigKep=  1.08D-04  NBF=   570
 NBsUse=   570 1.00D-06 EigRej= -1.00D+00 NBFU=   570
 Precomputing XC quadrature grid using
 IXCGrd= 4 IRadAn=           5 IRanWt=          -1 IRanGd=           0 AccXCQ= 0.00D+00.
 Generated NRdTot=       0 NPtTot=           0 NUsed=           0 NTot=          32
 NSgBfM=   556   556   556   556   556 MxSgAt=    54 MxSgA2=    54.
 Leave Link  302 at Wed Aug 16 00:41:22 2023, MaxMem=  1310720000 cpu:             130.9 elap:               2.1
 (Enter /mnt/opt/groups/app-gaussian/g16-avx2/l303.exe)
 DipDrv:  MaxL=1.
 Leave Link  303 at Wed Aug 16 00:41:22 2023, MaxMem=  1310720000 cpu:              13.7 elap:               0.3
 (Enter /mnt/opt/groups/app-gaussian/g16-avx2/l401.exe)
 Initial guess from the checkpoint file:  "/tmp/Gau-173077.chk"
 B after Tr=     0.003206   -0.008626    0.001448
         Rot=    1.000000   -0.000404   -0.000554    0.000099 Ang=  -0.08 deg.
 Guess basis will be translated and rotated to current coordinates.
 JPrj=2 DoOrth=T DoCkMO=T.
 Generating alternative initial guess.
 ExpMin= 1.61D-01 ExpMax= 3.05D+03 ExpMxC= 4.57D+02 IAcc=3 IRadAn=         5 AccDes= 0.00D+00
 Harris functional with IExCor=  402 and IRadAn=       5 diagonalized for initial guess.
 HarFok:  IExCor=  402 AccDes= 0.00D+00 IRadAn=         5 IDoV= 1 UseB2=F ITyADJ=14
 ICtDFT=  3500011 ScaDFX=  1.000000  1.000000  1.000000  1.000000
 FoFCou: FMM=F IPFlag=           0 FMFlag=      100000 FMFlg1=           0
         NFxFlg=           0 DoJE=T BraDBF=F KetDBF=T FulRan=T
         wScrn=  0.000000 ICntrl=       500 IOpCl=  0 I1Cent=   200000004 NGrid=           0
         NMat0=    1 NMatS0=      1 NMatT0=    0 NMatD0=    1 NMtDS0=    0 NMtDT0=    0
 Symmetry not used in FoFCou.
 Harris En= -1157.68962980621    
 Leave Link  401 at Wed Aug 16 00:41:28 2023, MaxMem=  1310720000 cpu:             340.7 elap:               5.4
 (Enter /mnt/opt/groups/app-gaussian/g16-avx2/l502.exe)
 Two-electron integral symmetry not used.
 Closed shell SCF:
 Using DIIS extrapolation, IDIIS=    10.
 NGot=  1310720000 LenX=  1310027788 LenY=  1309702318
 Requested convergence on RMS density matrix=1.00D-08 within 100 cycles.
 Requested convergence on MAX density matrix=1.00D-06.
 Requested convergence on             energy=1.00D-06.
 Level shift goal  0.100 maximum shift  0.100.
 No special actions if energy rises.
 Dynamic level shift is on during FON iterations.

 Cycle   1  Pass 1  IDiag  1:
 FoFJK:  IHMeth= 1 ICntrl=       0 DoSepK=F KAlg= 0 I1Cent=           0 FoldK=F
 IRaf= 620000000 NMat=       1 IRICut=       1 DoRegI=T DoRafI=F ISym2E= 0 IDoP0=0 IntGTp=1.
 FoFCou: FMM=F IPFlag=           0 FMFlag=      100000 FMFlg1=           0
         NFxFlg=           0 DoJE=F BraDBF=F KetDBF=F FulRan=T
         wScrn=  0.000000 ICntrl=         0 IOpCl=  0 I1Cent=           0 NGrid=           0
         NMat0=    1 NMatS0=      1 NMatT0=    0 NMatD0=    1 NMtDS0=    0 NMtDT0=    0
 Symmetry not used in FoFCou.
 E= -1157.60764110441    
 DIIS: error= 2.83D-03 at cycle   1 NSaved=   1.
 NSaved= 1 IEnMin= 1 EnMin= -1157.60764110441     IErMin= 1 ErrMin= 2.83D-03
 ErrMax= 2.83D-03  0.00D+00 EMaxC= 1.00D+00 BMatC= 1.06D-02 BMatP= 1.06D-02
 IDIUse=1 WtCom= 1.00D+00 WtEn= 0.00D+00
 Coeff-Com:  0.100D+01
 Coeff:      0.100D+01
 Gap=     1.943 Goal=     0.100 Shift=    0.000
 T=   79. Gap= 0.099 NK=0 IS=  103 IE=  570 IFin=  102
          NO(<0.9)=   0  NV(>0.1)=   0    102.00e < EF      0.00e >EF  Err=0.0D+00
 GapD=    1.943 DampG=2.000 DampE=1.000 DampFc=2.0000 IDamp=-1.
 RMSDP=5.05D-04 MaxDP=1.44D-02              OVMax= 1.69D-02

 Cycle   2  Pass 1  IDiag  1:
 E= -1157.62531080331     Delta-E=       -0.017669698900 Rises=F Damp=F
 DIIS: error= 5.34D-04 at cycle   2 NSaved=   2.
 NSaved= 2 IEnMin= 2 EnMin= -1157.62531080331     IErMin= 2 ErrMin= 5.34D-04
 ErrMax= 5.34D-04  0.00D+00 EMaxC= 1.00D+00 BMatC= 3.98D-04 BMatP= 1.06D-02
 IDIUse=1 WtCom= 1.00D+00 WtEn= 0.00D+00
 Coeff-Com:  0.617D-02 0.994D+00
 Coeff:      0.617D-02 0.994D+00
 Gap=     0.099 Goal=     0.100 Shift=    0.001
 RMSDP=9.52D-05 MaxDP=3.75D-03 DE=-1.77D-02 OVMax= 7.39D-03

 Cycle   3  Pass 1  IDiag  1:
 E= -1157.62510103382     Delta-E=        0.000209769481 Rises=F Damp=F
 DIIS: error= 1.03D-03 at cycle   3 NSaved=   3.
 NSaved= 3 IEnMin= 2 EnMin= -1157.62531080331     IErMin= 2 ErrMin= 5.34D-04
 ErrMax= 1.03D-03  0.00D+00 EMaxC= 1.00D+00 BMatC= 6.41D-04 BMatP= 3.98D-04
 IDIUse=1 WtCom= 1.00D+00 WtEn= 0.00D+00
 Coeff-Com: -0.321D-01 0.582D+00 0.450D+00
 Coeff:     -0.321D-01 0.582D+00 0.450D+00
 Gap=     0.099 Goal=   None    Shift=    0.000
 RMSDP=6.90D-05 MaxDP=3.25D-03 DE= 2.10D-04 OVMax= 9.49D-03

 Cycle   4  Pass 1  IDiag  1:
 E= -1157.62564544939     Delta-E=       -0.000544415567 Rises=F Damp=F
 DIIS: error= 6.25D-04 at cycle   4 NSaved=   4.
 NSaved= 4 IEnMin= 4 EnMin= -1157.62564544939     IErMin= 2 ErrMin= 5.34D-04
 ErrMax= 6.25D-04  0.00D+00 EMaxC= 1.00D+00 BMatC= 1.11D-04 BMatP= 3.98D-04
 IDIUse=1 WtCom= 1.00D+00 WtEn= 0.00D+00
 Coeff-Com: -0.223D-01 0.333D+00 0.323D+00 0.366D+00
 Coeff:     -0.223D-01 0.333D+00 0.323D+00 0.366D+00
 Gap=     0.099 Goal=     0.100 Shift=    0.001
 RMSDP=2.78D-05 MaxDP=1.29D-03 DE=-5.44D-04 OVMax= 4.36D-03

 Cycle   5  Pass 1  IDiag  1:
 E= -1157.62577458206     Delta-E=       -0.000129132671 Rises=F Damp=F
 DIIS: error= 1.41D-04 at cycle   5 NSaved=   5.
 NSaved= 5 IEnMin= 5 EnMin= -1157.62577458206     IErMin= 5 ErrMin= 1.41D-04
 ErrMax= 1.41D-04  0.00D+00 EMaxC= 1.00D+00 BMatC= 5.68D-06 BMatP= 1.11D-04
 IDIUse=1 WtCom= 1.00D+00 WtEn= 0.00D+00
 Coeff-Com: -0.665D-02 0.805D-01 0.102D+00 0.213D+00 0.611D+00
 Coeff:     -0.665D-02 0.805D-01 0.102D+00 0.213D+00 0.611D+00
 Gap=     0.099 Goal=     0.100 Shift=    0.001
 RMSDP=6.72D-06 MaxDP=3.72D-04 DE=-1.29D-04 OVMax= 1.01D-03

 Cycle   6  Pass 1  IDiag  1:
 E= -1157.62578029508     Delta-E=       -0.000005713013 Rises=F Damp=F
 DIIS: error= 2.87D-05 at cycle   6 NSaved=   6.
 NSaved= 6 IEnMin= 6 EnMin= -1157.62578029508     IErMin= 6 ErrMin= 2.87D-05
 ErrMax= 2.87D-05  0.00D+00 EMaxC= 1.00D+00 BMatC= 9.00D-07 BMatP= 5.68D-06
 IDIUse=1 WtCom= 1.00D+00 WtEn= 0.00D+00
 Coeff-Com: -0.183D-02 0.165D-01 0.311D-01 0.955D-01 0.363D+00 0.496D+00
 Coeff:     -0.183D-02 0.165D-01 0.311D-01 0.955D-01 0.363D+00 0.496D+00
 Gap=     0.099 Goal=     0.100 Shift=    0.001
 RMSDP=2.76D-06 MaxDP=1.80D-04 DE=-5.71D-06 OVMax= 4.30D-04

 Cycle   7  Pass 1  IDiag  1:
 E= -1157.62578116538     Delta-E=       -0.000000870301 Rises=F Damp=F
 DIIS: error= 1.31D-05 at cycle   7 NSaved=   7.
 NSaved= 7 IEnMin= 7 EnMin= -1157.62578116538     IErMin= 7 ErrMin= 1.31D-05
 ErrMax= 1.31D-05  0.00D+00 EMaxC= 1.00D+00 BMatC= 1.43D-07 BMatP= 9.00D-07
 IDIUse=1 WtCom= 1.00D+00 WtEn= 0.00D+00
 Coeff-Com: -0.181D-03-0.142D-02 0.446D-02 0.274D-01 0.128D+00 0.321D+00
 Coeff-Com:  0.521D+00
 Coeff:     -0.181D-03-0.142D-02 0.446D-02 0.274D-01 0.128D+00 0.321D+00
 Coeff:      0.521D+00
 Gap=     0.099 Goal=     0.100 Shift=    0.001
 RMSDP=1.13D-06 MaxDP=6.22D-05 DE=-8.70D-07 OVMax= 1.68D-04

 Cycle   8  Pass 1  IDiag  1:
 E= -1157.62578129978     Delta-E=       -0.000000134401 Rises=F Damp=F
 DIIS: error= 4.80D-06 at cycle   8 NSaved=   8.
 NSaved= 8 IEnMin= 8 EnMin= -1157.62578129978     IErMin= 8 ErrMin= 4.80D-06
 ErrMax= 4.80D-06  0.00D+00 EMaxC= 1.00D+00 BMatC= 3.24D-08 BMatP= 1.43D-07
 IDIUse=1 WtCom= 1.00D+00 WtEn= 0.00D+00
 Coeff-Com:  0.304D-03-0.527D-02-0.405D-02-0.171D-02 0.114D-01 0.144D+00
 Coeff-Com:  0.375D+00 0.480D+00
 Coeff:      0.304D-03-0.527D-02-0.405D-02-0.171D-02 0.114D-01 0.144D+00
 Coeff:      0.375D+00 0.480D+00
 Gap=     0.099 Goal=     0.100 Shift=    0.001
 RMSDP=4.57D-07 MaxDP=2.55D-05 DE=-1.34D-07 OVMax= 8.52D-05

 Cycle   9  Pass 1  IDiag  1:
 E= -1157.62578133558     Delta-E=       -0.000000035805 Rises=F Damp=F
 DIIS: error= 1.49D-06 at cycle   9 NSaved=   9.
 NSaved= 9 IEnMin= 9 EnMin= -1157.62578133558     IErMin= 9 ErrMin= 1.49D-06
 ErrMax= 1.49D-06  0.00D+00 EMaxC= 1.00D+00 BMatC= 1.91D-09 BMatP= 3.24D-08
 IDIUse=1 WtCom= 1.00D+00 WtEn= 0.00D+00
 Coeff-Com:  0.162D-03-0.230D-02-0.253D-02-0.461D-02-0.133D-01 0.414D-01
 Coeff-Com:  0.120D+00 0.204D+00 0.657D+00
 Coeff:      0.162D-03-0.230D-02-0.253D-02-0.461D-02-0.133D-01 0.414D-01
 Coeff:      0.120D+00 0.204D+00 0.657D+00
 Gap=     0.099 Goal=     0.100 Shift=    0.001
 RMSDP=1.70D-07 MaxDP=1.05D-05 DE=-3.58D-08 OVMax= 4.77D-05

 Cycle  10  Pass 1  IDiag  1:
 E= -1157.62578133777     Delta-E=       -0.000000002192 Rises=F Damp=F
 DIIS: error= 1.21D-06 at cycle  10 NSaved=  10.
 NSaved=10 IEnMin=10 EnMin= -1157.62578133777     IErMin=10 ErrMin= 1.21D-06
 ErrMax= 1.21D-06  0.00D+00 EMaxC= 1.00D+00 BMatC= 7.76D-10 BMatP= 1.91D-09
 IDIUse=1 WtCom= 1.00D+00 WtEn= 0.00D+00
 Coeff-Com:  0.333D-04-0.297D-03-0.609D-03-0.199D-02-0.928D-02 0.482D-02
 Coeff-Com:  0.138D-02 0.651D-02 0.405D+00 0.595D+00
 Coeff:      0.333D-04-0.297D-03-0.609D-03-0.199D-02-0.928D-02 0.482D-02
 Coeff:      0.138D-02 0.651D-02 0.405D+00 0.595D+00
 Gap=     0.099 Goal=     0.100 Shift=    0.001
 RMSDP=1.03D-07 MaxDP=5.12D-06 DE=-2.19D-09 OVMax= 2.96D-05

 Cycle  11  Pass 1  IDiag  1:
 E= -1157.62578133859     Delta-E=       -0.000000000812 Rises=F Damp=F
 DIIS: error= 8.20D-07 at cycle  11 NSaved=  11.
 NSaved=11 IEnMin=11 EnMin= -1157.62578133859     IErMin=11 ErrMin= 8.20D-07
 ErrMax= 8.20D-07  0.00D+00 EMaxC= 1.00D+00 BMatC= 2.87D-10 BMatP= 7.76D-10
 IDIUse=1 WtCom= 1.00D+00 WtEn= 0.00D+00
 Coeff-Com: -0.271D-05 0.195D-03-0.501D-05-0.747D-03-0.500D-02-0.455D-02
 Coeff-Com: -0.263D-01-0.476D-01 0.176D+00 0.457D+00 0.451D+00
 Coeff:     -0.271D-05 0.195D-03-0.501D-05-0.747D-03-0.500D-02-0.455D-02
 Coeff:     -0.263D-01-0.476D-01 0.176D+00 0.457D+00 0.451D+00
 Gap=     0.099 Goal=     0.100 Shift=    0.001
 RMSDP=4.88D-08 MaxDP=2.95D-06 DE=-8.12D-10 OVMax= 1.28D-05

 Cycle  12  Pass 1  IDiag  1:
 E= -1157.62578133892     Delta-E=       -0.000000000333 Rises=F Damp=F
 DIIS: error= 1.64D-07 at cycle  12 NSaved=  12.
 NSaved=12 IEnMin=12 EnMin= -1157.62578133892     IErMin=12 ErrMin= 1.64D-07
 ErrMax= 1.64D-07  0.00D+00 EMaxC= 1.00D+00 BMatC= 2.60D-11 BMatP= 2.87D-10
 IDIUse=1 WtCom= 1.00D+00 WtEn= 0.00D+00
 Coeff-Com: -0.716D-05 0.188D-03 0.993D-04-0.264D-03-0.217D-02-0.413D-02
 Coeff-Com: -0.199D-01-0.384D-01 0.602D-01 0.228D+00 0.286D+00 0.490D+00
 Coeff:     -0.716D-05 0.188D-03 0.993D-04-0.264D-03-0.217D-02-0.413D-02
 Coeff:     -0.199D-01-0.384D-01 0.602D-01 0.228D+00 0.286D+00 0.490D+00
 Gap=     0.099 Goal=     0.100 Shift=    0.001
 RMSDP=1.60D-08 MaxDP=7.23D-07 DE=-3.33D-10 OVMax= 3.50D-06

 Cycle  13  Pass 1  IDiag  1:
 E= -1157.62578133892     Delta-E=        0.000000000002 Rises=F Damp=F
 DIIS: error= 8.16D-08 at cycle  13 NSaved=  13.
 NSaved=13 IEnMin=12 EnMin= -1157.62578133892     IErMin=13 ErrMin= 8.16D-08
 ErrMax= 8.16D-08  0.00D+00 EMaxC= 1.00D+00 BMatC= 3.68D-12 BMatP= 2.60D-11
 IDIUse=1 WtCom= 1.00D+00 WtEn= 0.00D+00
 Coeff-Com: -0.406D-05 0.656D-04 0.712D-04 0.167D-04 0.127D-04-0.863D-03
 Coeff-Com: -0.485D-02-0.120D-01-0.321D-02 0.249D-01 0.539D-01 0.295D+00
 Coeff-Com:  0.647D+00
 Coeff:     -0.406D-05 0.656D-04 0.712D-04 0.167D-04 0.127D-04-0.863D-03
 Coeff:     -0.485D-02-0.120D-01-0.321D-02 0.249D-01 0.539D-01 0.295D+00
 Coeff:      0.647D+00
 Gap=     0.099 Goal=     0.100 Shift=    0.001
 RMSDP=5.94D-09 MaxDP=2.82D-07 DE= 1.82D-12 OVMax= 1.51D-06

 SCF Done:  E(RB3LYP) =  -1157.62578134     A.U. after   13 cycles
            NFock= 13  Conv=0.59D-08     -V/T= 2.0100
 KE= 1.146154710936D+03 PE=-7.967380051686D+03 EE= 3.019694376903D+03
 Leave Link  502 at Wed Aug 16 00:43:23 2023, MaxMem=  1310720000 cpu:            7369.1 elap:             115.4
 (Enter /mnt/opt/groups/app-gaussian/g16-avx2/l701.exe)
 ... and contract with generalized density number  0.
 Compute integral first derivatives.
 R6Disp: Adding Grimme-D3 dispersion energy 1st derivatives to the gradient.
 Leave Link  701 at Wed Aug 16 00:43:25 2023, MaxMem=  1310720000 cpu:              81.2 elap:               1.3
 (Enter /mnt/opt/groups/app-gaussian/g16-avx2/l702.exe)
 L702 exits ... SP integral derivatives will be done elsewhere.
 Leave Link  702 at Wed Aug 16 00:43:25 2023, MaxMem=  1310720000 cpu:               1.5 elap:               0.1
 (Enter /mnt/opt/groups/app-gaussian/g16-avx2/l703.exe)
 Integral derivatives from FoFJK, PRISM(SPDF).
 Compute integral first derivatives, UseDBF=F ICtDFT=           0.
 Calling FoFJK, ICntrl=      2127 FMM=F ISym2X=0 I1Cent= 0 IOpClX= 0 NMat=1 NMatS=1 NMatT=0.
 FoFJK:  IHMeth= 1 ICntrl=    2127 DoSepK=F KAlg= 0 I1Cent=           0 FoldK=F
 IRaf=         0 NMat=       1 IRICut=       1 DoRegI=T DoRafI=F ISym2E= 0 IDoP0=0 IntGTp=1.
 FoFCou: FMM=F IPFlag=           0 FMFlag=      100000 FMFlg1=         800
         NFxFlg=           0 DoJE=F BraDBF=F KetDBF=F FulRan=T
         wScrn=  0.000000 ICntrl=      2127 IOpCl=  0 I1Cent=           0 NGrid=           0
         NMat0=    1 NMatS0=      1 NMatT0=    0 NMatD0=    1 NMtDS0=    0 NMtDT0=    0
 Symmetry not used in FoFCou.
 Leave Link  703 at Wed Aug 16 00:43:51 2023, MaxMem=  1310720000 cpu:            1684.0 elap:              26.4
 (Enter /mnt/opt/groups/app-gaussian/g16-avx2/l716.exe)
 Dipole        =-2.55459722D-02-8.09208117D-03-4.67292595D-03
 -------------------------------------------------------------------
 Center     Atomic                   Forces (Hartrees/Bohr)
 Number     Number              X              Y              Z
 -------------------------------------------------------------------
      1        6          -0.003525308    0.001267450   -0.000286191
      2        6          -0.002683839    0.001794253    0.000803999
      3        6           0.002799950    0.000040332   -0.000118092
      4        6          -0.001044376   -0.001951809    0.000271931
      5        6           0.002400465    0.002372905   -0.000090035
      6        6           0.001755008   -0.004019594    0.000511047
      7        6           0.008376754    0.001662440   -0.000223241
      8        6          -0.012345327    0.012198636   -0.001538757
      9        6           0.013437289    0.001304684    0.000078176
     10        6           0.004629841   -0.012277655   -0.000490153
     11        6           0.000202688    0.018954008    0.004422262
     12        6          -0.006918114    0.012360452    0.000083365
     13        6          -0.004005897   -0.016270353    0.001178548
     14        6          -0.005127425    0.006132113    0.000442588
     15        6           0.008348062    0.006488723    0.000408119
     16        6          -0.016396244   -0.009460411   -0.004413025
     17        6           0.007842233    0.009741017    0.000276014
     18        6          -0.005760174   -0.011499423    0.000300124
     19        6           0.016012027    0.003920903    0.000404322
     20        6          -0.002553805   -0.008309621    0.000050150
     21        6          -0.010701819    0.007019392    0.000995772
     22        6           0.015093706   -0.010826641   -0.004315706
     23        1          -0.001017553    0.000262588   -0.000798399
     24        1          -0.002687590   -0.001404226    0.001374551
     25        6          -0.012477773    0.003428896    0.000789640
     26        6           0.001095271   -0.010063324   -0.000472520
     27        1           0.000742843    0.000907858    0.000742336
     28        1           0.004507134    0.001216098    0.002581502
     29        1          -0.003443968    0.003272747    0.002564210
     30        1          -0.001226336   -0.004478186   -0.002535789
     31        6           0.001767083   -0.021248693   -0.003252751
     32        1          -0.003338554    0.004308850   -0.004380431
     33        1          -0.001393157    0.004582858    0.005834358
     34        1           0.004927485    0.003478268   -0.000710904
     35        6          -0.012316015   -0.020186096   -0.000065967
     36        1           0.000209898    0.006033248   -0.004789589
     37        1          -0.000293816    0.006161885    0.004416670
     38        1           0.006473274    0.000481112   -0.000002152
     39        6          -0.016787701    0.011673483    0.000757061
     40        1           0.000671743   -0.005742926    0.003033801
     41        1           0.002560977   -0.003837614   -0.005222688
     42        1           0.009722909    0.002703067    0.002436636
     43        6          -0.011078706    0.021041417    0.000338820
     44        1           0.005516562   -0.002895751   -0.004492312
     45        1           0.005385529   -0.003061970    0.004633692
     46        1          -0.002855786   -0.005804607   -0.000006838
     47        6           0.018640936    0.008631036   -0.000623658
     48        1          -0.004650091   -0.000163228    0.005183989
     49        1          -0.005303668    0.002413046   -0.003115265
     50        1          -0.002628427   -0.010125260   -0.002479148
     51        6           0.023733145   -0.001428989   -0.000317493
     52        1          -0.005416337   -0.002951696   -0.004732410
     53        1          -0.005360758   -0.003296619    0.004436087
     54        1          -0.003514249    0.005450927    0.000123746
 -------------------------------------------------------------------
 Cartesian Forces:  Max     0.023733145 RMS     0.006944321
 Leave Link  716 at Wed Aug 16 00:43:51 2023, MaxMem=  1310720000 cpu:               1.8 elap:               0.1
 (Enter /mnt/opt/groups/app-gaussian/g16-avx2/l103.exe)

 GradGradGradGradGradGradGradGradGradGradGradGradGradGradGradGradGradGrad
 Berny optimization.
 Using GEDIIS/GDIIS optimizer.
 FormGI is forming the generalized inverse of G from B-inverse, IUseBI=4.
 Internal  Forces:  Max     0.013972655 RMS     0.003580464
 Search for a local minimum.
 Step number   2 out of a maximum of  324
 All quantities printed in internal units (Hartrees-Bohrs-Radians)
 RMS Force = .35805D-02 SwitMx=.10000D-02 MixMth= 1
 Mixed Optimization -- RFO/linear search
 Update second derivatives using D2CorX and points    1    2
 DE= -2.80D-02 DEPred=-3.42D-02 R= 8.18D-01
 TightC=F SS=  1.41D+00  RLast= 3.32D-01 DXNew= 5.0454D-01 9.9730D-01
 Trust test= 8.18D-01 RLast= 3.32D-01 DXMaxT set to 5.05D-01
 ITU=  1  0
 Use linear search instead of GDIIS.
     Eigenvalues ---    0.00237   0.00237   0.00237   0.00237   0.00237
     Eigenvalues ---    0.00239   0.00931   0.00932   0.00933   0.01014
     Eigenvalues ---    0.01017   0.01038   0.01131   0.01136   0.01211
     Eigenvalues ---    0.01267   0.01271   0.01309   0.01388   0.01391
     Eigenvalues ---    0.01391   0.01468   0.01509   0.01511   0.01547
     Eigenvalues ---    0.01548   0.01550   0.01565   0.01733   0.01734
     Eigenvalues ---    0.01756   0.01785   0.01788   0.01809   0.01860
     Eigenvalues ---    0.01864   0.02050   0.02052   0.02053   0.07131
     Eigenvalues ---    0.07132   0.07133   0.07151   0.07152   0.07152
     Eigenvalues ---    0.07154   0.07155   0.07159   0.07217   0.07221
     Eigenvalues ---    0.07235   0.15152   0.15917   0.15923   0.15940
     Eigenvalues ---    0.16000   0.16000   0.16000   0.16000   0.16000
     Eigenvalues ---    0.16000   0.16000   0.16000   0.16000   0.16000
     Eigenvalues ---    0.16000   0.16000   0.16000   0.16000   0.16000
     Eigenvalues ---    0.16000   0.16000   0.16000   0.16000   0.16232
     Eigenvalues ---    0.22304   0.22856   0.22895   0.23155   0.24747
     Eigenvalues ---    0.24767   0.24816   0.24994   0.24996   0.24997
     Eigenvalues ---    0.24998   0.24998   0.24999   0.24999   0.24999
     Eigenvalues ---    0.24999   0.25000   0.25000   0.25000   0.25000
     Eigenvalues ---    0.26678   0.27665   0.28519   0.28519   0.28519
     Eigenvalues ---    0.28519   0.28719   0.29218   0.29224   0.29673
     Eigenvalues ---    0.30251   0.31086   0.31205   0.31633   0.31782
     Eigenvalues ---    0.32479   0.32779   0.32894   0.33335   0.34010
     Eigenvalues ---    0.34150   0.34161   0.34527   0.34533   0.35107
     Eigenvalues ---    0.35936   0.35940   0.36214   0.36683   0.37230
     Eigenvalues ---    0.37230   0.37230   0.37230   0.37230   0.37230
     Eigenvalues ---    0.37230   0.37230   0.37230   0.37230   0.37230
     Eigenvalues ---    0.37230   0.37230   0.37230   0.37230   0.37230
     Eigenvalues ---    0.37230   0.37230   0.37230   0.40482   0.44813
     Eigenvalues ---    0.44867   0.45532   0.46145   0.46693   0.47708
     Eigenvalues ---    0.47744   0.47775   0.49755   0.49788   0.49791
     Eigenvalues ---    0.65317
 RFO step:  Lambda=-1.98358938D-02 EMin= 2.36757276D-03
 Quartic linear search produced a step of  0.28717.
 Iteration  1 RMS(Cart)=  0.10222880 RMS(Int)=  0.00249564
 Iteration  2 RMS(Cart)=  0.00399696 RMS(Int)=  0.00022186
 Iteration  3 RMS(Cart)=  0.00001026 RMS(Int)=  0.00022172
 Iteration  4 RMS(Cart)=  0.00000000 RMS(Int)=  0.00022172
 ITry= 1 IFail=0 DXMaxC= 5.46D-01 DCOld= 1.00D+10 DXMaxT= 5.05D-01 DXLimC= 3.00D+00 Rises=F
 Variable       Old X    -DE/DX   Delta X   Delta X   Delta X     New X
                                 (Linear)    (Quad)   (Total)
    R1        2.62363  -0.01336   0.00178  -0.03440  -0.03249   2.59114
    R2        2.83099  -0.00941   0.00330  -0.03800  -0.03456   2.79643
    R3        2.80101  -0.00960  -0.00186  -0.03213  -0.03397   2.76704
    R4        2.81657  -0.00462  -0.00087  -0.01569  -0.01683   2.79973
    R5        2.60738  -0.00191  -0.00288  -0.00251  -0.00556   2.60182
    R6        2.78401  -0.00465  -0.00142  -0.01480  -0.01631   2.76770
    R7        2.81523  -0.00411  -0.00126  -0.01355  -0.01496   2.80027
    R8        2.80188  -0.01276   0.00371  -0.04607  -0.04236   2.75952
    R9        2.62380  -0.01397   0.00183  -0.03606  -0.03421   2.58958
   R10        2.79954  -0.01256   0.00306  -0.04483  -0.04180   2.75774
   R11        2.80657  -0.01145  -0.00025  -0.04028  -0.04049   2.76608
   R12        2.79008  -0.00411  -0.00497  -0.01094  -0.01596   2.77413
   R13        2.80029  -0.01016  -0.01314  -0.03205  -0.04520   2.75509
   R14        2.59443  -0.00139   0.00269  -0.00458  -0.00190   2.59253
   R15        2.56912   0.00318  -0.00944   0.01218   0.00277   2.57189
   R16        2.73796  -0.00137  -0.00519  -0.00200  -0.00718   2.73078
   R17        2.85779  -0.00577  -0.01504  -0.01789  -0.03293   2.82486
   R18        2.58941   0.00051  -0.01031   0.00510  -0.00519   2.58422
   R19        2.87244  -0.00965  -0.01084  -0.03536  -0.04620   2.82625
   R20        2.79772  -0.01084  -0.01320  -0.03541  -0.04860   2.74913
   R21        2.03847   0.00379   0.00473   0.01037   0.01510   2.05357
   R22        2.56960   0.00338  -0.00929   0.01226   0.00305   2.57265
   R23        2.86033  -0.00881  -0.01432  -0.03064  -0.04495   2.81538
   R24        2.80560  -0.01136  -0.01163  -0.03844  -0.04996   2.75563
   R25        2.73812  -0.00076  -0.00515  -0.00003  -0.00518   2.73294
   R26        2.59414  -0.00128   0.00261  -0.00434  -0.00173   2.59241
   R27        2.79835  -0.01165  -0.01299  -0.03844  -0.05144   2.74691
   R28        2.04352  -0.00042  -0.00781   0.00139  -0.00643   2.03710
   R29        2.58984  -0.00004  -0.01021   0.00371  -0.00649   2.58334
   R30        2.03846   0.00382   0.00472   0.01046   0.01519   2.05365
   R31        2.87261  -0.00952  -0.01079  -0.03485  -0.04564   2.82697
   R32        2.57375   0.00001  -0.00810   0.00280  -0.00516   2.56858
   R33        2.85767  -0.00571  -0.01508  -0.01764  -0.03272   2.82495
   R34        2.79499  -0.00749  -0.01467  -0.02073  -0.03546   2.75953
   R35        2.73943  -0.00178  -0.00477  -0.00396  -0.00875   2.73068
   R36        2.58959   0.00239   0.00131   0.00546   0.00669   2.59628
   R37        2.79919  -0.01087  -0.01276  -0.03592  -0.04859   2.75060
   R38        2.04574  -0.00296  -0.00716  -0.00761  -0.01478   2.03097
   R39        2.59351  -0.00257  -0.00915  -0.00398  -0.01300   2.58051
   R40        2.03849   0.00380   0.00473   0.01042   0.01515   2.05364
   R41        2.87240  -0.00959  -0.01085  -0.03511  -0.04596   2.82644
   R42        2.04346  -0.00036  -0.00786   0.00162  -0.00624   2.03722
   R43        2.03274   0.00618   0.00308   0.01857   0.02166   2.05440
   R44        2.05071   0.00707   0.00824   0.01959   0.02783   2.07854
   R45        2.04775   0.00544   0.00739   0.01470   0.02209   2.06984
   R46        2.05069   0.00711   0.00824   0.01970   0.02794   2.07863
   R47        2.05021   0.00702   0.00810   0.01946   0.02756   2.07777
   R48        2.04735   0.00620   0.00728   0.01716   0.02443   2.07178
   R49        2.04898   0.00610   0.00774   0.01667   0.02441   2.07339
   R50        2.05021   0.00669   0.00810   0.01843   0.02653   2.07674
   R51        2.02017   0.00959  -0.00053   0.03071   0.03018   2.05035
   R52        2.05034   0.00711   0.00813   0.01974   0.02788   2.07821
   R53        2.05061   0.00714   0.00821   0.01979   0.02800   2.07862
   R54        2.04735   0.00618   0.00728   0.01708   0.02436   2.07170
   R55        2.05018   0.00669   0.00809   0.01843   0.02652   2.07669
   R56        2.04903   0.00619   0.00776   0.01693   0.02469   2.07372
   R57        2.01971   0.00999  -0.00066   0.03201   0.03135   2.05106
   R58        2.05060   0.00718   0.00821   0.01992   0.02813   2.07874
   R59        2.05034   0.00714   0.00814   0.01982   0.02795   2.07830
   R60        2.04735   0.00618   0.00728   0.01709   0.02437   2.07172
    A1        2.10440   0.00095   0.00291  -0.00006   0.00272   2.10712
    A2        2.30303  -0.00335   0.00107  -0.01246  -0.01131   2.29172
    A3        1.87575   0.00240  -0.00397   0.01251   0.00857   1.88433
    A4        2.09401  -0.00376  -0.00013  -0.01474  -0.01520   2.07881
    A5        1.84853  -0.00192   0.00137  -0.01068  -0.00972   1.83881
    A6        2.34063   0.00568  -0.00125   0.02536   0.02477   2.36540
    A7        2.07894   0.00119  -0.00447   0.00791   0.00326   2.08221
    A8        2.37223  -0.00607   0.00786  -0.02923  -0.02107   2.35116
    A9        1.83201   0.00488  -0.00339   0.02132   0.01780   1.84982
   A10        2.08518   0.00058  -0.00267   0.00144  -0.00148   2.08370
   A11        1.83785   0.00272  -0.00174   0.01052   0.00878   1.84662
   A12        2.36013  -0.00330   0.00440  -0.01207  -0.00755   2.35258
   A13        2.09527   0.00273   0.00027   0.01181   0.01184   2.10711
   A14        1.86946   0.00512  -0.00581   0.02542   0.01924   1.88870
   A15        2.31845  -0.00785   0.00554  -0.03726  -0.03115   2.28729
   A16        2.10835  -0.00172   0.00403  -0.00738  -0.00383   2.10451
   A17        2.28624   0.00403  -0.00372   0.01799   0.01476   2.30100
   A18        1.88859  -0.00231  -0.00032  -0.01061  -0.01093   1.87766
   A19        1.87479  -0.00161  -0.00057  -0.00864  -0.00929   1.86550
   A20        2.55467  -0.00056   0.01142  -0.00550   0.00591   2.56058
   A21        1.85373   0.00217  -0.01084   0.01415   0.00335   1.85708
   A22        1.92672   0.00266   0.00441   0.01268   0.01703   1.94374
   A23        1.90260  -0.00042   0.00737  -0.00552   0.00184   1.90444
   A24        2.45387  -0.00224  -0.01176  -0.00715  -0.01897   2.43490
   A25        1.90965  -0.00617   0.00187  -0.02715  -0.02527   1.88438
   A26        2.20972   0.00262   0.01533   0.00503   0.02034   2.23006
   A27        2.16380   0.00354  -0.01721   0.02207   0.00483   2.16863
   A28        1.85382  -0.00217  -0.00180  -0.00806  -0.00979   1.84403
   A29        2.21232  -0.00054  -0.00082  -0.00282  -0.00369   2.20863
   A30        2.21704   0.00272   0.00263   0.01089   0.01348   2.23052
   A31        1.92184   0.00131  -0.00187   0.00835   0.00633   1.92817
   A32        2.21667  -0.00308  -0.00303  -0.01798  -0.02132   2.19536
   A33        2.14155   0.00186   0.00508   0.01241   0.01725   2.15880
   A34        1.90532  -0.00446   0.00064  -0.01721  -0.01680   1.88851
   A35        2.19378   0.00584   0.01076   0.02085   0.03157   2.22535
   A36        2.18403  -0.00139  -0.01142  -0.00388  -0.01532   2.16871
   A37        1.92368   0.00326   0.00352   0.01470   0.01805   1.94173
   A38        2.45727  -0.00240  -0.01079  -0.00760  -0.01853   2.43874
   A39        1.90223  -0.00087   0.00728  -0.00716   0.00004   1.90227
   A40        1.87511  -0.00138  -0.00047  -0.00855  -0.00912   1.86599
   A41        2.55501  -0.00101   0.01151  -0.00697   0.00452   2.55953
   A42        1.85307   0.00240  -0.01104   0.01553   0.00457   1.85764
   A43        1.89285  -0.00071   0.00716  -0.00833  -0.00113   1.89173
   A44        2.26850  -0.00063   0.00357  -0.00593  -0.00239   2.26611
   A45        2.12183   0.00134  -0.01073   0.01426   0.00350   2.12533
   A46        1.92303   0.00103  -0.00152   0.00655   0.00490   1.92793
   A47        2.14092   0.00199   0.00491   0.01318   0.01790   2.15882
   A48        2.21607  -0.00294  -0.00322  -0.01721  -0.02068   2.19539
   A49        1.85353  -0.00184  -0.00189  -0.00662  -0.00844   1.84509
   A50        2.21316   0.00020  -0.00056   0.00056  -0.00004   2.21312
   A51        2.21648   0.00165   0.00246   0.00606   0.00848   2.22496
   A52        1.90835  -0.00525   0.00150  -0.02536  -0.02413   1.88421
   A53        2.21084   0.00211   0.01573   0.00382   0.01968   2.23052
   A54        2.16400   0.00314  -0.01724   0.02153   0.00442   2.16842
   A55        1.92405   0.00366   0.00364   0.01609   0.01957   1.94362
   A56        2.46316  -0.00562  -0.00909  -0.02336  -0.03222   2.43095
   A57        1.89596   0.00196   0.00545   0.00726   0.01264   1.90861
   A58        1.87413  -0.00164  -0.00078  -0.00658  -0.00772   1.86641
   A59        2.54365   0.00417   0.00824   0.01454   0.02309   2.56674
   A60        1.86537  -0.00253  -0.00747  -0.00807  -0.01561   1.84976
   A61        1.88561   0.00114   0.00505   0.00373   0.00870   1.89431
   A62        2.26180  -0.00008   0.00160  -0.00037   0.00121   2.26301
   A63        2.13577  -0.00106  -0.00666  -0.00343  -0.01009   2.12568
   A64        1.92284   0.00156  -0.00156   0.00737   0.00558   1.92841
   A65        2.14111   0.00196   0.00496   0.01470   0.01922   2.16033
   A66        2.21656  -0.00341  -0.00308  -0.01885  -0.02243   2.19413
   A67        1.85495  -0.00213  -0.00148  -0.01049  -0.01192   1.84303
   A68        2.21169  -0.00062  -0.00099  -0.00193  -0.00296   2.20872
   A69        2.21651   0.00275   0.00246   0.01231   0.01470   2.23121
   A70        1.89273  -0.00088   0.00714  -0.00893  -0.00175   1.89098
   A71        2.26905  -0.00070   0.00370  -0.00676  -0.00309   2.26596
   A72        2.12141   0.00159  -0.01083   0.01570   0.00483   2.12624
   A73        1.91195   0.00289   0.00038   0.02087   0.02107   1.93302
   A74        1.91994   0.00219   0.00267   0.01396   0.01647   1.93642
   A75        1.91225   0.00141   0.00046   0.00861   0.00900   1.92125
   A76        1.91235  -0.00217   0.00049  -0.01332  -0.01308   1.89928
   A77        1.90312  -0.00218  -0.00216  -0.01412  -0.01638   1.88674
   A78        1.90410  -0.00220  -0.00188  -0.01640  -0.01833   1.88577
   A79        1.92164   0.00314   0.00316   0.01990   0.02287   1.94451
   A80        1.92052   0.00293   0.00284   0.01902   0.02165   1.94217
   A81        1.91580   0.00161   0.00148   0.01102   0.01233   1.92813
   A82        1.89805  -0.00330  -0.00361  -0.02231  -0.02614   1.87191
   A83        1.90352  -0.00240  -0.00204  -0.01561  -0.01782   1.88571
   A84        1.90403  -0.00212  -0.00190  -0.01290  -0.01497   1.88906
   A85        1.91182   0.00099   0.00034   0.00491   0.00511   1.91693
   A86        1.91796   0.00140   0.00210   0.00732   0.00921   1.92716
   A87        1.91625   0.00517   0.00161   0.03838   0.03965   1.95591
   A88        1.90140  -0.00246  -0.00265  -0.02238  -0.02503   1.87637
   A89        1.90379  -0.00257  -0.00197  -0.01405  -0.01627   1.88752
   A90        1.91247  -0.00262   0.00053  -0.01482  -0.01469   1.89778
   A91        1.92041   0.00289   0.00281   0.01831   0.02093   1.94134
   A92        1.92158   0.00308   0.00314   0.01942   0.02237   1.94395
   A93        1.91588   0.00169   0.00151   0.01204   0.01335   1.92923
   A94        1.89774  -0.00342  -0.00370  -0.02398  -0.02786   1.86988
   A95        1.90401  -0.00213  -0.00190  -0.01289  -0.01496   1.88905
   A96        1.90394  -0.00224  -0.00192  -0.01378  -0.01589   1.88805
   A97        1.91776   0.00139   0.00205   0.00723   0.00906   1.92682
   A98        1.91194   0.00097   0.00037   0.00465   0.00489   1.91683
   A99        1.91639   0.00520   0.00165   0.03869   0.04000   1.95639
   A100       1.90134  -0.00248  -0.00267  -0.02269  -0.02536   1.87598
   A101       1.91219  -0.00261   0.00045  -0.01458  -0.01453   1.89766
   A102       1.90408  -0.00256  -0.00188  -0.01397  -0.01611   1.88797
   A103       1.92144   0.00305   0.00310   0.01925   0.02216   1.94360
   A104       1.92050   0.00287   0.00283   0.01807   0.02072   1.94122
   A105       1.91591   0.00177   0.00151   0.01267   0.01398   1.92989
   A106       1.89774  -0.00342  -0.00370  -0.02413  -0.02800   1.86974
   A107       1.90399  -0.00225  -0.00191  -0.01368  -0.01578   1.88821
   A108       1.90400  -0.00216  -0.00191  -0.01308  -0.01517   1.88883
    D1        0.00896   0.00055   0.00279   0.01475   0.01773   0.02670
    D2       -3.13143   0.00055   0.00291   0.01165   0.01483  -3.11660
    D3       -3.13418   0.00036   0.00231   0.00902   0.01135  -3.12283
    D4        0.00862   0.00036   0.00243   0.00593   0.00845   0.01707
    D5       -0.01082  -0.00078  -0.00313  -0.02219  -0.02556  -0.03638
    D6        3.13770  -0.00028  -0.00105  -0.00932  -0.01062   3.12708
    D7        3.13198  -0.00063  -0.00276  -0.01771  -0.02050   3.11148
    D8       -0.00268  -0.00013  -0.00067  -0.00483  -0.00557  -0.00825
    D9       -3.13416   0.00045   0.00226   0.01460   0.01698  -3.11718
   D10        0.01378   0.00070   0.00380   0.02265   0.02655   0.04033
   D11        0.00603   0.00027   0.00182   0.00942   0.01122   0.01725
   D12       -3.12921   0.00053   0.00337   0.01747   0.02078  -3.10843
   D13        0.01907   0.00140   0.00563   0.04443   0.05042   0.06949
   D14       -3.12587   0.00111   0.00468   0.03678   0.04170  -3.08417
   D15       -3.11658   0.00174   0.00710   0.05385   0.06123  -3.05535
   D16        0.02167   0.00145   0.00614   0.04620   0.05250   0.07417
   D17       -0.02108  -0.00160  -0.00602  -0.05214  -0.05815  -0.07923
   D18        3.12086  -0.00168  -0.00575  -0.04913  -0.05467   3.06619
   D19        3.11255  -0.00211  -0.00798  -0.06497  -0.07324   3.03931
   D20       -0.02870  -0.00219  -0.00771  -0.06197  -0.06976  -0.09845
   D21       -0.01666  -0.00110  -0.00458  -0.03742  -0.04146  -0.05812
   D22        3.11358  -0.00167  -0.00635  -0.05581  -0.06218   3.05140
   D23        3.13211  -0.00063  -0.00281  -0.02582  -0.02774   3.10436
   D24       -0.02084  -0.00120  -0.00459  -0.04421  -0.04846  -0.06930
   D25        0.00722   0.00069   0.00185   0.02321   0.02534   0.03256
   D26       -3.13465   0.00076   0.00164   0.02082   0.02262  -3.11203
   D27       -3.13524   0.00068   0.00177   0.02540   0.02746  -3.10778
   D28        0.00608   0.00075   0.00156   0.02302   0.02474   0.03082
   D29        3.14078  -0.00023   0.00023  -0.00525  -0.00496   3.13582
   D30       -0.00194   0.00009   0.00132   0.00535   0.00668   0.00474
   D31        0.00028  -0.00022   0.00034  -0.00804  -0.00759  -0.00732
   D32        3.14074   0.00009   0.00143   0.00256   0.00405  -3.13839
   D33       -0.00306  -0.00022  -0.00104  -0.00705  -0.00849  -0.01155
   D34       -3.14029   0.00012   0.00020   0.00274   0.00235  -3.13794
   D35        3.12904  -0.00087  -0.00390  -0.02454  -0.02865   3.10040
   D36       -0.00819  -0.00053  -0.00265  -0.01475  -0.01781  -0.02600
   D37       -0.00124  -0.00009  -0.00059  -0.00108  -0.00180  -0.00304
   D38        3.14144  -0.00039  -0.00211  -0.01139  -0.01356   3.12788
   D39       -3.13427   0.00050   0.00199   0.01473   0.01648  -3.11779
   D40        0.00841   0.00019   0.00047   0.00441   0.00472   0.01313
   D41       -0.01928  -0.00118  -0.00562  -0.03842  -0.04380  -0.06308
   D42        3.12282  -0.00099  -0.00511  -0.03116  -0.03623   3.08659
   D43        3.11836  -0.00149  -0.00675  -0.04729  -0.05360   3.06476
   D44       -0.02272  -0.00130  -0.00624  -0.04003  -0.04604  -0.06875
   D45        3.13043  -0.00091  -0.00332  -0.03353  -0.03674   3.09368
   D46       -0.02224  -0.00156  -0.00564  -0.05637  -0.06220  -0.08443
   D47       -0.01085  -0.00099  -0.00308  -0.03082  -0.03360  -0.04445
   D48        3.11967  -0.00164  -0.00540  -0.05366  -0.05905   3.06062
   D49        0.00516   0.00028   0.00179   0.00721   0.00928   0.01444
   D50       -3.13571  -0.00010   0.00005  -0.00407  -0.00412  -3.13983
   D51       -3.13705   0.00046   0.00273   0.01315   0.01601  -3.12105
   D52        0.00526   0.00008   0.00100   0.00188   0.00261   0.00787
   D53        3.13118   0.00022   0.00032   0.00853   0.00903   3.14021
   D54       -0.00972   0.00011   0.00014   0.00357   0.00387  -0.00584
   D55       -0.00934  -0.00009  -0.00120  -0.00171  -0.00269  -0.01203
   D56        3.13295  -0.00019  -0.00138  -0.00667  -0.00785   3.12510
   D57       -0.00693  -0.00034  -0.00223  -0.01029  -0.01272  -0.01965
   D58        3.12851  -0.00059  -0.00371  -0.01815  -0.02180   3.10672
   D59        3.13358   0.00023   0.00054   0.00652   0.00680   3.14039
   D60       -0.01416  -0.00002  -0.00094  -0.00134  -0.00227  -0.01643
   D61        0.00133  -0.00006  -0.00039  -0.00130  -0.00154  -0.00021
   D62        3.13833   0.00002   0.00017  -0.00034  -0.00004   3.13829
   D63       -3.13919  -0.00062  -0.00312  -0.01797  -0.02079   3.12320
   D64       -0.00219  -0.00055  -0.00257  -0.01701  -0.01929  -0.02148
   D65        2.26689   0.00139   0.00373   0.04381   0.04763   2.31452
   D66       -1.92801  -0.00016   0.00198   0.02385   0.02567  -1.90234
   D67        0.17671   0.00076   0.00494   0.03444   0.03943   0.21613
   D68       -0.86748   0.00172   0.00548   0.05314   0.05872  -0.80876
   D69        1.22081   0.00017   0.00373   0.03319   0.03677   1.25758
   D70       -2.95766   0.00108   0.00669   0.04377   0.05052  -2.90714
   D71       -0.00709  -0.00001  -0.00035   0.00020  -0.00018  -0.00727
   D72       -3.06500  -0.00128  -0.00300  -0.03787  -0.04040  -3.10540
   D73        3.13911  -0.00007  -0.00088  -0.00072  -0.00164   3.13747
   D74        0.08120  -0.00135  -0.00353  -0.03879  -0.04187   0.03933
   D75       -1.04035   0.00023  -0.00000   0.00402   0.00402  -1.03633
   D76        1.05106  -0.00024  -0.00086  -0.00186  -0.00273   1.04833
   D77       -3.13592  -0.00002  -0.00034   0.00089   0.00056  -3.13536
   D78        2.09573   0.00030   0.00064   0.00513   0.00577   2.10150
   D79       -2.09605  -0.00017  -0.00022  -0.00076  -0.00097  -2.09702
   D80        0.00016   0.00006   0.00031   0.00200   0.00231   0.00247
   D81        0.01079   0.00004   0.00104   0.00092   0.00183   0.01262
   D82       -3.13143   0.00014   0.00122   0.00537   0.00649  -3.12493
   D83        3.07298   0.00098   0.00308   0.03533   0.03887   3.11185
   D84       -0.06924   0.00107   0.00325   0.03978   0.04353  -0.02571
   D85        0.01109   0.00089   0.00331   0.02592   0.02970   0.04079
   D86       -3.13379  -0.00007  -0.00044  -0.00447  -0.00444  -3.13823
   D87       -3.11951   0.00148   0.00556   0.04841   0.05376  -3.06575
   D88        0.01880   0.00051   0.00181   0.01802   0.01962   0.03842
   D89       -0.50408  -0.00163  -0.00741  -0.07791  -0.08531  -0.58939
   D90        1.59902  -0.00111  -0.00491  -0.07244  -0.07721   1.52180
   D91       -2.59106  -0.00158  -0.00528  -0.07861  -0.08385  -2.67491
   D92        2.62472  -0.00238  -0.01005  -0.10434  -0.11451   2.51022
   D93       -1.55537  -0.00187  -0.00755  -0.09887  -0.10641  -1.66177
   D94        0.53774  -0.00234  -0.00792  -0.10503  -0.11304   0.42470
   D95       -0.00717  -0.00043  -0.00231  -0.01114  -0.01393  -0.02109
   D96        3.13507  -0.00061  -0.00299  -0.01724  -0.02060   3.11447
   D97        3.13662   0.00022   0.00010   0.00919   0.00946  -3.13711
   D98       -0.00432   0.00004  -0.00059   0.00309   0.00278  -0.00154
   D99       -3.14060   0.00084   0.00366   0.02498   0.02828  -3.11232
   D100       0.00461   0.00080   0.00316   0.02582   0.02864   0.03325
   D101      -0.00227  -0.00011  -0.00006  -0.00515  -0.00534  -0.00761
   D102      -3.14024  -0.00015  -0.00055  -0.00431  -0.00498   3.13796
   D103      -3.13170  -0.00025  -0.00012  -0.01038  -0.01072   3.14076
   D104       0.01016  -0.00012   0.00018  -0.00387  -0.00387   0.00629
   D105       0.00877   0.00006   0.00098   0.00014   0.00089   0.00966
   D106      -3.13255   0.00019   0.00128   0.00665   0.00774  -3.12481
   D107      -0.01081  -0.00013  -0.00111  -0.00343  -0.00442  -0.01523
   D108      -3.07247  -0.00096  -0.00298  -0.03441  -0.03782  -3.11029
   D109       3.13054  -0.00024  -0.00138  -0.00929  -0.01061   3.11993
   D110       0.06887  -0.00107  -0.00326  -0.04027  -0.04401   0.02487
   D111       0.00768   0.00016   0.00066   0.00529   0.00596   0.01364
   D112      -3.13754   0.00019   0.00114   0.00443   0.00558  -3.13196
   D113       3.06505   0.00133   0.00315   0.03975   0.04247   3.10751
   D114      -0.08017   0.00137   0.00363   0.03889   0.04208  -0.03809
   D115      -1.06099   0.00002   0.00070  -0.00465  -0.00397  -1.06496
   D116       1.03090  -0.00023  -0.00001  -0.00770  -0.00770   1.02320
   D117       3.12651  -0.00000   0.00033  -0.00478  -0.00445   3.12206
   D118       2.08495  -0.00002   0.00013  -0.00361  -0.00350   2.08145
   D119      -2.10634  -0.00027  -0.00059  -0.00667  -0.00723  -2.11357
   D120      -0.01073  -0.00004  -0.00024  -0.00375  -0.00398  -0.01471
   D121       0.00883   0.00044   0.00275   0.01462   0.01708   0.02592
   D122      -3.12731   0.00047   0.00152   0.01657   0.01768  -3.10962
   D123      -3.13326   0.00026   0.00223   0.00759   0.00986  -3.12340
   D124       0.01378   0.00029   0.00099   0.00954   0.01046   0.02424
   D125       1.93857  -0.00006  -0.00286  -0.03118  -0.03380   1.90477
   D126      -2.25644  -0.00165  -0.00465  -0.05172  -0.05639  -2.31283
   D127      -0.16575  -0.00100  -0.00571  -0.04220  -0.04788  -0.21363
   D128      -1.20243   0.00016  -0.00226  -0.02290  -0.02509  -1.22752
   D129       0.88574  -0.00144  -0.00405  -0.04344  -0.04767   0.83806
   D130       2.97643  -0.00078  -0.00511  -0.03392  -0.03917   2.93726
   D131       0.00517   0.00045   0.00122   0.01498   0.01622   0.02139
   D132      -3.12974   0.00073   0.00221   0.02564   0.02768  -3.10207
   D133      -3.14003   0.00040   0.00195   0.01357   0.01565  -3.12439
   D134       0.00824   0.00069   0.00295   0.02423   0.02711   0.03534
   D135       3.12702  -0.00048  -0.00075  -0.01849  -0.01930   3.10773
   D136      -0.00563  -0.00021   0.00018  -0.00687  -0.00699  -0.01262
   D137      -0.00917  -0.00045  -0.00197  -0.01658  -0.01872  -0.02789
   D138       3.14136  -0.00018  -0.00105  -0.00496  -0.00641   3.13494
   D139      -3.13432  -0.00007  -0.00090  -0.00329  -0.00373  -3.13805
   D140       0.00174  -0.00064  -0.00232  -0.01706  -0.01928  -0.01753
   D141      -0.00405  -0.00064  -0.00266  -0.02163  -0.02433  -0.02838
   D142       3.13201  -0.00121  -0.00408  -0.03540  -0.03987   3.09214
   D143      -0.00169   0.00038   0.00152   0.01205   0.01371   0.01203
   D144      -3.06983  -0.00095  -0.00234  -0.03122  -0.03439  -3.10422
   D145      -3.13824   0.00090   0.00281   0.02461   0.02775  -3.11048
   D146       0.07681  -0.00043  -0.00105  -0.01866  -0.02035   0.05646
   D147       0.00673   0.00005   0.00034   0.00333   0.00349   0.01021
   D148       3.13935  -0.00024  -0.00060  -0.00843  -0.00915   3.13020
   D149       3.07089   0.00175   0.00492   0.05079   0.05496   3.12585
   D150      -0.07967   0.00146   0.00398   0.03903   0.04232  -0.03735
   D151      -1.05388   0.00007  -0.00002  -0.00436  -0.00434  -1.05821
   D152       1.03749  -0.00043  -0.00089  -0.01067  -0.01154   1.02596
   D153       3.13311  -0.00018  -0.00054  -0.00753  -0.00805   3.12506
   D154       2.09846   0.00042   0.00111   0.00975   0.01083   2.10929
   D155      -2.09336  -0.00008   0.00024   0.00343   0.00363  -2.08972
   D156       0.00226   0.00017   0.00059   0.00657   0.00712   0.00938
         Item               Value     Threshold  Converged?
 Maximum Force            0.013973     0.000450     NO 
 RMS     Force            0.003580     0.000300     NO 
 Maximum Displacement     0.545710     0.001800     NO 
 RMS     Displacement     0.102268     0.001200     NO 
 Predicted change in Energy=-1.223845D-02
 Lowest energy point so far.  Saving SCF results.
 GradGradGradGradGradGradGradGradGradGradGradGradGradGradGradGradGradGrad

 Leave Link  103 at Wed Aug 16 00:43:52 2023, MaxMem=  1310720000 cpu:              23.7 elap:               0.6
 (Enter /mnt/opt/groups/app-gaussian/g16-avx2/l202.exe)
 Symmetry turned off by external request.
 Stoichiometry    C30H24
 Framework group  C1[X(C30H24)]
 Deg. of freedom   156
 Full point group                 C1      NOp   1
                          Input orientation:                          
 ---------------------------------------------------------------------
 Center     Atomic      Atomic             Coordinates (Angstroms)
 Number     Number       Type             X           Y           Z
 ---------------------------------------------------------------------
      1          6           0        0.447618   -1.336965    0.004761
      2          6           0       -0.384730    1.392573    0.002357
      3          6           0        1.391775   -0.342731   -0.008848
      4          6           0       -0.995114   -1.010272   -0.035528
      5          6           0       -1.387300    0.302732   -0.043529
      6          6           0        0.954055    1.072827   -0.030115
      7          6           0       -1.693172   -2.291796   -0.027781
      8          6           0       -0.670961   -3.330583    0.011797
      9          6           0        0.579567   -2.794652    0.046964
     10          6           0       -1.312235   -4.625550    0.018563
     11          6           0       -2.655661   -4.372247   -0.015132
     12          6           0        2.159505    1.908998   -0.082496
     13          6           0        3.246809    1.091118   -0.035403
     14          6           0        2.851728   -0.312251   -0.005983
     15          6           0        4.013144   -1.042291    0.004686
     16          6           0        5.135475   -0.118571   -0.004274
     17          6           0        4.690658    1.173594   -0.039840
     18          6           0       -2.719719    0.907845   -0.075976
     19          6           0       -2.570915    2.254837    0.028862
     20          6           0       -1.161548    2.630308    0.100456
     21          6           0       -1.141077    3.995326    0.255023
     22          6           0       -2.512425    4.483058    0.242278
     23          1           0        4.157287   -2.110572    0.011677
     24          1           0       -0.305603    4.658107    0.388338
     25          6           0       -3.387671    3.444886    0.097835
     26          6           0       -2.902936   -2.938762   -0.033807
     27          1           0       -3.902192   -2.534360   -0.045549
     28          1           0        6.175318   -0.433563   -0.027025
     29          1           0       -2.780689    5.533772    0.313245
     30          1           0       -3.444081   -5.119647    0.011464
     31          6           0        2.230149    3.391262   -0.214813
     32          1           0        1.415188    3.762266   -0.831314
     33          1           0        2.179042    3.876934    0.770745
     34          1           0        3.174313    3.682003   -0.687816
     35          6           0        5.516990    2.420232   -0.071237
     36          1           0        5.323662    3.007343   -0.981098
     37          1           0        5.294220    3.068362    0.788545
     38          1           0        6.584853    2.173175   -0.047038
     39          6           0        1.837087   -3.598035    0.135279
     40          1           0        1.732730   -4.368946    0.908991
     41          1           0        2.032670   -4.109991   -0.817280
     42          1           0        2.696424   -2.984021    0.383766
     43          6           0       -0.630940   -5.956542    0.051342
     44          1           0        0.032201   -6.085960   -0.816373
     45          1           0       -0.010468   -6.067317    0.952812
     46          1           0       -1.369309   -6.766853    0.042680
     47          6           0       -4.038686    0.213718   -0.191034
     48          1           0       -4.586396    0.271927    0.759908
     49          1           0       -4.652763    0.705787   -0.955881
     50          1           0       -3.927890   -0.830381   -0.466031
     51          6           0       -4.881417    3.504044    0.049810
     52          1           0       -5.268540    3.092698   -0.894104
     53          1           0       -5.329486    2.918821    0.866070
     54          1           0       -5.229057    4.539876    0.139740
 ---------------------------------------------------------------------
 Rotational constants (GHZ):           0.1639091           0.1617262           0.0817573
 Leave Link  202 at Wed Aug 16 00:43:52 2023, MaxMem=  1310720000 cpu:               1.1 elap:               0.0
 (Enter /mnt/opt/groups/app-gaussian/g16-avx2/l301.exe)
 Standard basis: 6-31G(d,p) (6D, 7F)
 Ernie: Thresh=  0.10000D-02 Tol=  0.10000D-05 Strict=F.
   570 basis functions,  1008 primitive gaussians,   570 cartesian basis functions
   102 alpha electrons      102 beta electrons
       nuclear repulsion energy      2664.7366808635 Hartrees.
 IExCor=  402 DFT=T Ex+Corr=B3LYP ExCW=0 ScaHFX=  0.200000
 ScaDFX=  0.800000  0.720000  1.000000  0.810000 ScalE2=  1.000000  1.000000
 IRadAn=      5 IRanWt=     -1 IRanGd=            0 ICorTp=0 IEmpDi=131
 NAtoms=   54 NActive=   54 NUniq=   54 SFac= 1.00D+00 NAtFMM=   60 NAOKFM=F Big=F
 Integral buffers will be    131072 words long.
 Raffenetti 2 integral format.
 Two-electron integral symmetry is turned off.
 R6Disp:  Grimme-D3 Dispersion energy=       -0.0559055016 Hartrees.
 Nuclear repulsion after empirical dispersion term =     2664.6807753619 Hartrees.
 Leave Link  301 at Wed Aug 16 00:43:52 2023, MaxMem=  1310720000 cpu:               4.4 elap:               0.1
 (Enter /mnt/opt/groups/app-gaussian/g16-avx2/l302.exe)
 NPDir=0 NMtPBC=     1 NCelOv=     1 NCel=       1 NClECP=     1 NCelD=      1
         NCelK=      1 NCelE2=     1 NClLst=     1 CellRange=     0.0.
 One-electron integrals computed using PRISM.
 NBasis=   570 RedAO= T EigKep=  9.29D-05  NBF=   570
 NBsUse=   570 1.00D-06 EigRej= -1.00D+00 NBFU=   570
 Precomputing XC quadrature grid using
 IXCGrd= 4 IRadAn=           5 IRanWt=          -1 IRanGd=           0 AccXCQ= 0.00D+00.
 Generated NRdTot=       0 NPtTot=           0 NUsed=           0 NTot=          32
 NSgBfM=   556   556   556   556   556 MxSgAt=    54 MxSgA2=    54.
 Leave Link  302 at Wed Aug 16 00:43:55 2023, MaxMem=  1310720000 cpu:             155.9 elap:               2.5
 (Enter /mnt/opt/groups/app-gaussian/g16-avx2/l303.exe)
 DipDrv:  MaxL=1.
 Leave Link  303 at Wed Aug 16 00:43:55 2023, MaxMem=  1310720000 cpu:              12.5 elap:               0.3
 (Enter /mnt/opt/groups/app-gaussian/g16-avx2/l401.exe)
 Initial guess from the checkpoint file:  "/tmp/Gau-173077.chk"
 B after Tr=    -0.002841    0.014057    0.005771
         Rot=    0.999999   -0.001095   -0.001168    0.000412 Ang=  -0.19 deg.
 Guess basis will be translated and rotated to current coordinates.
 JPrj=2 DoOrth=T DoCkMO=T.
 Generating alternative initial guess.
 ExpMin= 1.61D-01 ExpMax= 3.05D+03 ExpMxC= 4.57D+02 IAcc=3 IRadAn=         5 AccDes= 0.00D+00
 Harris functional with IExCor=  402 and IRadAn=       5 diagonalized for initial guess.
 HarFok:  IExCor=  402 AccDes= 0.00D+00 IRadAn=         5 IDoV= 1 UseB2=F ITyADJ=14
 ICtDFT=  3500011 ScaDFX=  1.000000  1.000000  1.000000  1.000000
 FoFCou: FMM=F IPFlag=           0 FMFlag=      100000 FMFlg1=           0
         NFxFlg=           0 DoJE=T BraDBF=F KetDBF=T FulRan=T
         wScrn=  0.000000 ICntrl=       500 IOpCl=  0 I1Cent=   200000004 NGrid=           0
         NMat0=    1 NMatS0=      1 NMatT0=    0 NMatD0=    1 NMtDS0=    0 NMtDT0=    0
 Symmetry not used in FoFCou.
 Harris En= -1157.70181784136    
 Leave Link  401 at Wed Aug 16 00:44:01 2023, MaxMem=  1310720000 cpu:             349.7 elap:               5.5
 (Enter /mnt/opt/groups/app-gaussian/g16-avx2/l502.exe)
 Two-electron integral symmetry not used.
 Closed shell SCF:
 Using DIIS extrapolation, IDIIS=    10.
 NGot=  1310720000 LenX=  1310027788 LenY=  1309702318
 Requested convergence on RMS density matrix=1.00D-08 within 100 cycles.
 Requested convergence on MAX density matrix=1.00D-06.
 Requested convergence on             energy=1.00D-06.
 Level shift goal  0.100 maximum shift  0.100.
 No special actions if energy rises.
 Dynamic level shift is on during FON iterations.

 Cycle   1  Pass 1  IDiag  1:
 FoFJK:  IHMeth= 1 ICntrl=       0 DoSepK=F KAlg= 0 I1Cent=           0 FoldK=F
 IRaf= 630000000 NMat=       1 IRICut=       1 DoRegI=T DoRafI=F ISym2E= 0 IDoP0=0 IntGTp=1.
 FoFCou: FMM=F IPFlag=           0 FMFlag=      100000 FMFlg1=           0
         NFxFlg=           0 DoJE=F BraDBF=F KetDBF=F FulRan=T
         wScrn=  0.000000 ICntrl=         0 IOpCl=  0 I1Cent=           0 NGrid=           0
         NMat0=    1 NMatS0=      1 NMatT0=    0 NMatD0=    1 NMtDS0=    0 NMtDT0=    0
 Symmetry not used in FoFCou.
 E= -1157.60236362857    
 DIIS: error= 3.20D-03 at cycle   1 NSaved=   1.
 NSaved= 1 IEnMin= 1 EnMin= -1157.60236362857     IErMin= 1 ErrMin= 3.20D-03
 ErrMax= 3.20D-03  0.00D+00 EMaxC= 1.00D+00 BMatC= 1.59D-02 BMatP= 1.59D-02
 IDIUse=1 WtCom= 1.00D+00 WtEn= 0.00D+00
 Coeff-Com:  0.100D+01
 Coeff:      0.100D+01
 Gap=     1.916 Goal=     0.100 Shift=    0.000
 T=  154. Gap= 0.098 NK=0 IS=  103 IE=  570 IFin=  102
          NO(<0.9)=   0  NV(>0.1)=   0    102.00e < EF      0.00e >EF  Err=0.0D+00
 GapD=    1.916 DampG=2.000 DampE=1.000 DampFc=2.0000 IDamp=-1.
 RMSDP=7.09D-04 MaxDP=3.11D-02              OVMax= 2.56D-02

 Cycle   2  Pass 1  IDiag  1:
 E= -1157.63310963938     Delta-E=       -0.030746010812 Rises=F Damp=F
 DIIS: error= 4.99D-04 at cycle   2 NSaved=   2.
 NSaved= 2 IEnMin= 2 EnMin= -1157.63310963938     IErMin= 2 ErrMin= 4.99D-04
 ErrMax= 4.99D-04  0.00D+00 EMaxC= 1.00D+00 BMatC= 4.72D-04 BMatP= 1.59D-02
 IDIUse=1 WtCom= 1.00D+00 WtEn= 0.00D+00
 Coeff-Com: -0.280D-01 0.103D+01
 Coeff:     -0.280D-01 0.103D+01
 Gap=     0.097 Goal=     0.100 Shift=    0.003
 RMSDP=1.15D-04 MaxDP=4.91D-03 DE=-3.07D-02 OVMax= 1.23D-02

 Cycle   3  Pass 1  IDiag  1:
 E= -1157.63295799816     Delta-E=        0.000151641219 Rises=F Damp=F
 DIIS: error= 8.92D-04 at cycle   3 NSaved=   3.
 NSaved= 3 IEnMin= 2 EnMin= -1157.63310963938     IErMin= 2 ErrMin= 4.99D-04
 ErrMax= 8.92D-04  0.00D+00 EMaxC= 1.00D+00 BMatC= 7.78D-04 BMatP= 4.72D-04
 IDIUse=1 WtCom= 1.00D+00 WtEn= 0.00D+00
 Coeff-Com: -0.420D-01 0.603D+00 0.439D+00
 Coeff:     -0.420D-01 0.603D+00 0.439D+00
 Gap=     0.097 Goal=   None    Shift=    0.000
 RMSDP=8.00D-05 MaxDP=3.81D-03 DE= 1.52D-04 OVMax= 9.98D-03

 Cycle   4  Pass 1  IDiag  1:
 E= -1157.63373149363     Delta-E=       -0.000773495467 Rises=F Damp=F
 DIIS: error= 3.09D-04 at cycle   4 NSaved=   4.
 NSaved= 4 IEnMin= 4 EnMin= -1157.63373149363     IErMin= 4 ErrMin= 3.09D-04
 ErrMax= 3.09D-04  0.00D+00 EMaxC= 1.00D+00 BMatC= 7.08D-05 BMatP= 4.72D-04
 IDIUse=1 WtCom= 1.00D+00 WtEn= 0.00D+00
 Coeff-Com: -0.232D-01 0.292D+00 0.279D+00 0.453D+00
 Coeff:     -0.232D-01 0.292D+00 0.279D+00 0.453D+00
 Gap=     0.097 Goal=     0.100 Shift=    0.003
 RMSDP=2.57D-05 MaxDP=1.25D-03 DE=-7.73D-04 OVMax= 3.54D-03

 Cycle   5  Pass 1  IDiag  1:
 E= -1157.63379908286     Delta-E=       -0.000067589228 Rises=F Damp=F
 DIIS: error= 1.82D-04 at cycle   5 NSaved=   5.
 NSaved= 5 IEnMin= 5 EnMin= -1157.63379908286     IErMin= 5 ErrMin= 1.82D-04
 ErrMax= 1.82D-04  0.00D+00 EMaxC= 1.00D+00 BMatC= 1.19D-05 BMatP= 7.08D-05
 IDIUse=1 WtCom= 1.00D+00 WtEn= 0.00D+00
 Coeff-Com: -0.794D-02 0.843D-01 0.111D+00 0.304D+00 0.508D+00
 Coeff:     -0.794D-02 0.843D-01 0.111D+00 0.304D+00 0.508D+00
 Gap=     0.097 Goal=     0.100 Shift=    0.003
 RMSDP=1.05D-05 MaxDP=5.25D-04 DE=-6.76D-05 OVMax= 1.66D-03

 Cycle   6  Pass 1  IDiag  1:
 E= -1157.63380999183     Delta-E=       -0.000010908975 Rises=F Damp=F
 DIIS: error= 8.67D-05 at cycle   6 NSaved=   6.
 NSaved= 6 IEnMin= 6 EnMin= -1157.63380999183     IErMin= 6 ErrMin= 8.67D-05
 ErrMax= 8.67D-05  0.00D+00 EMaxC= 1.00D+00 BMatC= 2.69D-06 BMatP= 1.19D-05
 IDIUse=1 WtCom= 1.00D+00 WtEn= 0.00D+00
 Coeff-Com: -0.127D-02 0.532D-02 0.283D-01 0.133D+00 0.356D+00 0.479D+00
 Coeff:     -0.127D-02 0.532D-02 0.283D-01 0.133D+00 0.356D+00 0.479D+00
 Gap=     0.097 Goal=     0.100 Shift=    0.003
 RMSDP=4.75D-06 MaxDP=2.45D-04 DE=-1.09D-05 OVMax= 8.27D-04

 Cycle   7  Pass 1  IDiag  1:
 E= -1157.63381319500     Delta-E=       -0.000003203171 Rises=F Damp=F
 DIIS: error= 1.65D-05 at cycle   7 NSaved=   7.
 NSaved= 7 IEnMin= 7 EnMin= -1157.63381319500     IErMin= 7 ErrMin= 1.65D-05
 ErrMax= 1.65D-05  0.00D+00 EMaxC= 1.00D+00 BMatC= 1.82D-07 BMatP= 2.69D-06
 IDIUse=1 WtCom= 1.00D+00 WtEn= 0.00D+00
 Coeff-Com:  0.464D-03-0.941D-02-0.160D-02 0.233D-01 0.969D-01 0.259D+00
 Coeff-Com:  0.631D+00
 Coeff:      0.464D-03-0.941D-02-0.160D-02 0.233D-01 0.969D-01 0.259D+00
 Coeff:      0.631D+00
 Gap=     0.097 Goal=     0.100 Shift=    0.003
 RMSDP=1.48D-06 MaxDP=8.97D-05 DE=-3.20D-06 OVMax= 2.90D-04

 Cycle   8  Pass 1  IDiag  1:
 E= -1157.63381341464     Delta-E=       -0.000000219633 Rises=F Damp=F
 DIIS: error= 7.15D-06 at cycle   8 NSaved=   8.
 NSaved= 8 IEnMin= 8 EnMin= -1157.63381341464     IErMin= 8 ErrMin= 7.15D-06
 ErrMax= 7.15D-06  0.00D+00 EMaxC= 1.00D+00 BMatC= 4.85D-08 BMatP= 1.82D-07
 IDIUse=1 WtCom= 1.00D+00 WtEn= 0.00D+00
 Coeff-Com:  0.546D-03-0.792D-02-0.547D-02-0.257D-02 0.169D-01 0.126D+00
 Coeff-Com:  0.420D+00 0.453D+00
 Coeff:      0.546D-03-0.792D-02-0.547D-02-0.257D-02 0.169D-01 0.126D+00
 Coeff:      0.420D+00 0.453D+00
 Gap=     0.097 Goal=     0.100 Shift=    0.003
 RMSDP=6.49D-07 MaxDP=3.02D-05 DE=-2.20D-07 OVMax= 1.39D-04

 Cycle   9  Pass 1  IDiag  1:
 E= -1157.63381347288     Delta-E=       -0.000000058244 Rises=F Damp=F
 DIIS: error= 2.97D-06 at cycle   9 NSaved=   9.
 NSaved= 9 IEnMin= 9 EnMin= -1157.63381347288     IErMin= 9 ErrMin= 2.97D-06
 ErrMax= 2.97D-06  0.00D+00 EMaxC= 1.00D+00 BMatC= 4.64D-09 BMatP= 4.85D-08
 IDIUse=1 WtCom= 1.00D+00 WtEn= 0.00D+00
 Coeff-Com:  0.194D-03-0.221D-02-0.252D-02-0.661D-02-0.130D-01 0.202D-01
 Coeff-Com:  0.841D-01 0.219D+00 0.700D+00
 Coeff:      0.194D-03-0.221D-02-0.252D-02-0.661D-02-0.130D-01 0.202D-01
 Coeff:      0.841D-01 0.219D+00 0.700D+00
 Gap=     0.097 Goal=     0.100 Shift=    0.003
 RMSDP=3.46D-07 MaxDP=1.46D-05 DE=-5.82D-08 OVMax= 9.22D-05

 Cycle  10  Pass 1  IDiag  1:
 E= -1157.63381348026     Delta-E=       -0.000000007382 Rises=F Damp=F
 DIIS: error= 2.38D-06 at cycle  10 NSaved=  10.
 NSaved=10 IEnMin=10 EnMin= -1157.63381348026     IErMin=10 ErrMin= 2.38D-06
 ErrMax= 2.38D-06  0.00D+00 EMaxC= 1.00D+00 BMatC= 2.69D-09 BMatP= 4.64D-09
 IDIUse=1 WtCom= 1.00D+00 WtEn= 0.00D+00
 Coeff-Com: -0.566D-06 0.400D-03-0.259D-03-0.351D-02-0.115D-01-0.126D-01
 Coeff-Com: -0.455D-01 0.261D-01 0.513D+00 0.534D+00
 Coeff:     -0.566D-06 0.400D-03-0.259D-03-0.351D-02-0.115D-01-0.126D-01
 Coeff:     -0.455D-01 0.261D-01 0.513D+00 0.534D+00
 Gap=     0.097 Goal=     0.100 Shift=    0.003
 RMSDP=1.81D-07 MaxDP=9.40D-06 DE=-7.38D-09 OVMax= 5.28D-05

 Cycle  11  Pass 1  IDiag  1:
 E= -1157.63381348400     Delta-E=       -0.000000003733 Rises=F Damp=F
 DIIS: error= 5.95D-07 at cycle  11 NSaved=  11.
 NSaved=11 IEnMin=11 EnMin= -1157.63381348400     IErMin=11 ErrMin= 5.95D-07
 ErrMax= 5.95D-07  0.00D+00 EMaxC= 1.00D+00 BMatC= 2.59D-10 BMatP= 2.69D-09
 IDIUse=1 WtCom= 1.00D+00 WtEn= 0.00D+00
 Coeff-Com: -0.219D-04 0.460D-03 0.193D-03-0.110D-02-0.431D-02-0.890D-02
 Coeff-Com: -0.370D-01-0.239D-01 0.183D+00 0.305D+00 0.586D+00
 Coeff:     -0.219D-04 0.460D-03 0.193D-03-0.110D-02-0.431D-02-0.890D-02
 Coeff:     -0.370D-01-0.239D-01 0.183D+00 0.305D+00 0.586D+00
 Gap=     0.097 Goal=     0.100 Shift=    0.003
 RMSDP=6.94D-08 MaxDP=3.33D-06 DE=-3.73D-09 OVMax= 1.94D-05

 Cycle  12  Pass 1  IDiag  1:
 E= -1157.63381348427     Delta-E=       -0.000000000277 Rises=F Damp=F
 DIIS: error= 4.30D-07 at cycle  12 NSaved=  12.
 NSaved=12 IEnMin=12 EnMin= -1157.63381348427     IErMin=12 ErrMin= 4.30D-07
 ErrMax= 4.30D-07  0.00D+00 EMaxC= 1.00D+00 BMatC= 7.03D-11 BMatP= 2.59D-10
 IDIUse=1 WtCom= 1.00D+00 WtEn= 0.00D+00
 Coeff-Com: -0.164D-04 0.271D-03 0.195D-03-0.189D-03-0.114D-02-0.423D-02
 Coeff-Com: -0.201D-01-0.234D-01 0.439D-01 0.133D+00 0.401D+00 0.471D+00
 Coeff:     -0.164D-04 0.271D-03 0.195D-03-0.189D-03-0.114D-02-0.423D-02
 Coeff:     -0.201D-01-0.234D-01 0.439D-01 0.133D+00 0.401D+00 0.471D+00
 Gap=     0.097 Goal=     0.100 Shift=    0.003
 RMSDP=2.93D-08 MaxDP=1.20D-06 DE=-2.77D-10 OVMax= 8.38D-06

 Cycle  13  Pass 1  IDiag  1:
 E= -1157.63381348437     Delta-E=       -0.000000000101 Rises=F Damp=F
 DIIS: error= 1.43D-07 at cycle  13 NSaved=  13.
 NSaved=13 IEnMin=13 EnMin= -1157.63381348437     IErMin=13 ErrMin= 1.43D-07
 ErrMax= 1.43D-07  0.00D+00 EMaxC= 1.00D+00 BMatC= 1.35D-11 BMatP= 7.03D-11
 IDIUse=1 WtCom= 1.00D+00 WtEn= 0.00D+00
 Coeff-Com: -0.833D-05 0.117D-03 0.106D-03 0.579D-04-0.999D-04-0.146D-02
 Coeff-Com: -0.806D-02-0.127D-01-0.354D-02 0.394D-01 0.171D+00 0.336D+00
 Coeff-Com:  0.479D+00
 Coeff:     -0.833D-05 0.117D-03 0.106D-03 0.579D-04-0.999D-04-0.146D-02
 Coeff:     -0.806D-02-0.127D-01-0.354D-02 0.394D-01 0.171D+00 0.336D+00
 Coeff:      0.479D+00
 Gap=     0.097 Goal=     0.100 Shift=    0.003
 RMSDP=1.13D-08 MaxDP=6.16D-07 DE=-1.01D-10 OVMax= 3.18D-06

 Cycle  14  Pass 1  IDiag  1:
 E= -1157.63381348441     Delta-E=       -0.000000000041 Rises=F Damp=F
 DIIS: error= 2.88D-08 at cycle  14 NSaved=  14.
 NSaved=14 IEnMin=14 EnMin= -1157.63381348441     IErMin=14 ErrMin= 2.88D-08
 ErrMax= 2.88D-08  0.00D+00 EMaxC= 1.00D+00 BMatC= 7.24D-13 BMatP= 1.35D-11
 IDIUse=1 WtCom= 1.00D+00 WtEn= 0.00D+00
 Coeff-Com: -0.211D-05 0.238D-04 0.293D-04 0.660D-04 0.116D-03-0.129D-03
 Coeff-Com: -0.146D-02-0.336D-02-0.848D-02 0.274D-02 0.332D-01 0.110D+00
 Coeff-Com:  0.245D+00 0.623D+00
 Coeff:     -0.211D-05 0.238D-04 0.293D-04 0.660D-04 0.116D-03-0.129D-03
 Coeff:     -0.146D-02-0.336D-02-0.848D-02 0.274D-02 0.332D-01 0.110D+00
 Coeff:      0.245D+00 0.623D+00
 Gap=     0.097 Goal=     0.100 Shift=    0.003
 RMSDP=2.60D-09 MaxDP=1.36D-07 DE=-4.09D-11 OVMax= 5.25D-07

 SCF Done:  E(RB3LYP) =  -1157.63381348     A.U. after   14 cycles
            NFock= 14  Conv=0.26D-08     -V/T= 2.0095
 KE= 1.146746782208D+03 PE=-8.009446973141D+03 EE= 3.040385602086D+03
 Leave Link  502 at Wed Aug 16 00:46:06 2023, MaxMem=  1310720000 cpu:            8036.6 elap:             125.8
 (Enter /mnt/opt/groups/app-gaussian/g16-avx2/l701.exe)
 ... and contract with generalized density number  0.
 Compute integral first derivatives.
 R6Disp: Adding Grimme-D3 dispersion energy 1st derivatives to the gradient.
 Leave Link  701 at Wed Aug 16 00:46:08 2023, MaxMem=  1310720000 cpu:              76.9 elap:               1.3
 (Enter /mnt/opt/groups/app-gaussian/g16-avx2/l702.exe)
 L702 exits ... SP integral derivatives will be done elsewhere.
 Leave Link  702 at Wed Aug 16 00:46:08 2023, MaxMem=  1310720000 cpu:               1.4 elap:               0.1
 (Enter /mnt/opt/groups/app-gaussian/g16-avx2/l703.exe)
 Integral derivatives from FoFJK, PRISM(SPDF).
 Compute integral first derivatives, UseDBF=F ICtDFT=           0.
 Calling FoFJK, ICntrl=      2127 FMM=F ISym2X=0 I1Cent= 0 IOpClX= 0 NMat=1 NMatS=1 NMatT=0.
 FoFJK:  IHMeth= 1 ICntrl=    2127 DoSepK=F KAlg= 0 I1Cent=           0 FoldK=F
 IRaf=         0 NMat=       1 IRICut=       1 DoRegI=T DoRafI=F ISym2E= 0 IDoP0=0 IntGTp=1.
 FoFCou: FMM=F IPFlag=           0 FMFlag=      100000 FMFlg1=         800
         NFxFlg=           0 DoJE=F BraDBF=F KetDBF=F FulRan=T
         wScrn=  0.000000 ICntrl=      2127 IOpCl=  0 I1Cent=           0 NGrid=           0
         NMat0=    1 NMatS0=      1 NMatT0=    0 NMatD0=    1 NMtDS0=    0 NMtDT0=    0
 Symmetry not used in FoFCou.
 Leave Link  703 at Wed Aug 16 00:46:34 2023, MaxMem=  1310720000 cpu:            1683.3 elap:              26.4
 (Enter /mnt/opt/groups/app-gaussian/g16-avx2/l716.exe)
 Dipole        =-4.81242761D-04 8.71808173D-03-2.50718711D-02
 -------------------------------------------------------------------
 Center     Atomic                   Forces (Hartrees/Bohr)
 Number     Number              X              Y              Z
 -------------------------------------------------------------------
      1        6          -0.001353497   -0.002967649   -0.000376826
      2        6          -0.000493551    0.003060726    0.002925247
      3        6           0.002716832    0.000828291   -0.000117790
      4        6          -0.000873918   -0.003523082    0.000643207
      5        6          -0.001041095    0.002367062   -0.000990314
      6        6           0.001031031    0.001091979    0.000155362
      7        6           0.002520112    0.003462894   -0.000768064
      8        6          -0.004484173   -0.003085205   -0.000533536
      9        6           0.006099196    0.000621674    0.000133358
     10        6           0.006179973   -0.004818001    0.000189462
     11        6          -0.007421225    0.000187031    0.002363765
     12        6          -0.004010380    0.003138570    0.001013134
     13        6           0.003909473   -0.002815110   -0.000858586
     14        6          -0.005072396    0.000416175    0.001423150
     15        6           0.003854831   -0.002736777    0.000281587
     16        6           0.003521821   -0.006290508   -0.002533929
     17        6           0.001145462    0.008489879   -0.000305771
     18        6          -0.002593736   -0.006445661    0.001370967
     19        6           0.000595905    0.005422006   -0.003047673
     20        6           0.001373619   -0.003518881   -0.001068449
     21        6           0.002314443    0.002234552   -0.000283107
     22        6           0.005637660    0.007375022   -0.000323485
     23        1          -0.000170041   -0.001038993   -0.001354198
     24        1           0.006813976    0.000821586   -0.000323806
     25        6          -0.007577257   -0.004620810    0.000631180
     26        6          -0.004181293   -0.002868717   -0.000245121
     27        1          -0.000798256    0.000725467    0.001288048
     28        1          -0.001144256    0.001262797    0.001388074
     29        1          -0.000177029   -0.001607158    0.001074511
     30        1           0.001575884    0.000367812   -0.001339314
     31        6           0.000381402    0.001686108    0.000254450
     32        1          -0.003732780    0.002530384   -0.000332641
     33        1          -0.001727654    0.000390862   -0.002252575
     34        1          -0.002268340    0.000556368    0.002638968
     35        6           0.001286677   -0.000387771    0.000368436
     36        1           0.001324760   -0.000349812    0.001666289
     37        1           0.000926769   -0.000169533   -0.001895050
     38        1          -0.001489974    0.001476129   -0.000053483
     39        6           0.000366100   -0.000115778    0.001392905
     40        1           0.000402763    0.000337408   -0.002506952
     41        1           0.000866762    0.000906626    0.001547512
     42        1          -0.002429663   -0.002484700    0.001023328
     43        6          -0.000773127   -0.000642349   -0.000008880
     44        1          -0.000535340   -0.000624250    0.001847349
     45        1          -0.000727651   -0.000759625   -0.001763170
     46        1           0.002064819    0.000556947    0.000047535
     47        6          -0.000284710   -0.000559789   -0.001811422
     48        1           0.000378426   -0.001197790   -0.001588640
     49        1           0.000146425   -0.000609946    0.002499919
     50        1          -0.000931393    0.003344377   -0.001201119
     51        6          -0.000193217    0.000856394   -0.000142664
     52        1          -0.000337778    0.000819386    0.001891825
     53        1          -0.000176966    0.000952637   -0.001793991
     54        1          -0.000434425   -0.002049257   -0.000239013
 -------------------------------------------------------------------
 Cartesian Forces:  Max     0.008489879 RMS     0.002503635
 Leave Link  716 at Wed Aug 16 00:46:34 2023, MaxMem=  1310720000 cpu:               1.7 elap:               0.1
 (Enter /mnt/opt/groups/app-gaussian/g16-avx2/l103.exe)

 GradGradGradGradGradGradGradGradGradGradGradGradGradGradGradGradGradGrad
 Berny optimization.
 Using GEDIIS/GDIIS optimizer.
 FormGI is forming the generalized inverse of G from B-inverse, IUseBI=4.
 Internal  Forces:  Max     0.014009154 RMS     0.003045160
 Search for a local minimum.
 Step number   3 out of a maximum of  324
 All quantities printed in internal units (Hartrees-Bohrs-Radians)
 RMS Force = .30452D-02 SwitMx=.10000D-02 MixMth= 1
 Mixed Optimization -- RFO/linear search
 Update second derivatives using D2CorX and points    2    3
 DE= -8.03D-03 DEPred=-1.22D-02 R= 6.56D-01
 TightC=F SS=  1.41D+00  RLast= 5.07D-01 DXNew= 8.4853D-01 1.5219D+00
 Trust test= 6.56D-01 RLast= 5.07D-01 DXMaxT set to 8.49D-01
 ITU=  1  1  0
 Use linear search instead of GDIIS.
     Eigenvalues ---    0.00230   0.00237   0.00237   0.00237   0.00237
     Eigenvalues ---    0.00247   0.00923   0.00925   0.00929   0.01006
     Eigenvalues ---    0.01010   0.01028   0.01112   0.01148   0.01212
     Eigenvalues ---    0.01255   0.01278   0.01343   0.01376   0.01385
     Eigenvalues ---    0.01386   0.01471   0.01498   0.01500   0.01530
     Eigenvalues ---    0.01542   0.01549   0.01583   0.01726   0.01728
     Eigenvalues ---    0.01753   0.01760   0.01802   0.01822   0.01846
     Eigenvalues ---    0.01895   0.02051   0.02053   0.02072   0.06803
     Eigenvalues ---    0.06819   0.06890   0.06897   0.06904   0.06937
     Eigenvalues ---    0.06941   0.06950   0.06955   0.07074   0.07122
     Eigenvalues ---    0.07131   0.13115   0.15974   0.15980   0.15992
     Eigenvalues ---    0.15999   0.16000   0.16000   0.16000   0.16000
     Eigenvalues ---    0.16000   0.16000   0.16000   0.16000   0.16000
     Eigenvalues ---    0.16000   0.16000   0.16000   0.16000   0.16000
     Eigenvalues ---    0.16000   0.16000   0.16000   0.16072   0.16228
     Eigenvalues ---    0.21699   0.22843   0.22896   0.23456   0.24740
     Eigenvalues ---    0.24762   0.24810   0.24944   0.24965   0.24970
     Eigenvalues ---    0.24978   0.24985   0.24987   0.24990   0.24994
     Eigenvalues ---    0.24996   0.24998   0.25000   0.25000   0.25979
     Eigenvalues ---    0.27463   0.27842   0.28519   0.28519   0.28519
     Eigenvalues ---    0.28571   0.28751   0.29175   0.29427   0.29791
     Eigenvalues ---    0.30264   0.31051   0.31293   0.31602   0.32063
     Eigenvalues ---    0.32591   0.32888   0.32975   0.33860   0.34084
     Eigenvalues ---    0.34150   0.34322   0.34523   0.34722   0.35913
     Eigenvalues ---    0.35918   0.36099   0.36664   0.36911   0.37230
     Eigenvalues ---    0.37230   0.37230   0.37230   0.37230   0.37230
     Eigenvalues ---    0.37230   0.37230   0.37230   0.37230   0.37230
     Eigenvalues ---    0.37230   0.37230   0.37230   0.37230   0.37230
     Eigenvalues ---    0.37230   0.37230   0.38572   0.41355   0.44820
     Eigenvalues ---    0.44998   0.46013   0.46117   0.47367   0.47700
     Eigenvalues ---    0.47712   0.49105   0.49749   0.49769   0.57395
     Eigenvalues ---    0.67437
 RFO step:  Lambda=-8.07247325D-03 EMin= 2.30463886D-03
 Quartic linear search produced a step of -0.19246.
 Iteration  1 RMS(Cart)=  0.09408299 RMS(Int)=  0.00229350
 Iteration  2 RMS(Cart)=  0.00355095 RMS(Int)=  0.00009858
 Iteration  3 RMS(Cart)=  0.00001090 RMS(Int)=  0.00009826
 Iteration  4 RMS(Cart)=  0.00000000 RMS(Int)=  0.00009826
 ITry= 1 IFail=0 DXMaxC= 5.84D-01 DCOld= 1.00D+10 DXMaxT= 8.49D-01 DXLimC= 3.00D+00 Rises=F
 Variable       Old X    -DE/DX   Delta X   Delta X   Delta X     New X
                                 (Linear)    (Quad)   (Total)
    R1        2.59114   0.01106   0.00625   0.00262   0.00883   2.59998
    R2        2.79643   0.00882   0.00665   0.00542   0.01195   2.80838
    R3        2.76704   0.00408   0.00654  -0.00573   0.00079   2.76783
    R4        2.79973  -0.00064   0.00324  -0.01149  -0.00819   2.79154
    R5        2.60182  -0.01020   0.00107  -0.01897  -0.01786   2.58396
    R6        2.76770  -0.00951   0.00314  -0.02912  -0.02596   2.74174
    R7        2.80027  -0.00161   0.00288  -0.01233  -0.00949   2.79079
    R8        2.75952   0.00527   0.00815  -0.00903  -0.00091   2.75861
    R9        2.58958   0.01086   0.00658   0.00129   0.00787   2.59746
   R10        2.75774   0.00413   0.00805  -0.01140  -0.00338   2.75435
   R11        2.76608   0.00684   0.00779  -0.00209   0.00569   2.77177
   R12        2.77413  -0.00659   0.00307  -0.02113  -0.01805   2.75607
   R13        2.75509   0.00366   0.00870  -0.00882  -0.00005   2.75504
   R14        2.59253   0.00612   0.00037   0.00723   0.00759   2.60012
   R15        2.57189   0.00644  -0.00053   0.01359   0.01313   2.58501
   R16        2.73078   0.00348   0.00138   0.00507   0.00646   2.73725
   R17        2.82486   0.00015   0.00634  -0.01041  -0.00407   2.82079
   R18        2.58422   0.00624   0.00100   0.01037   0.01136   2.59559
   R19        2.82625   0.00132   0.00889  -0.01459  -0.00570   2.82055
   R20        2.74913   0.00171   0.00935  -0.01437  -0.00504   2.74409
   R21        2.05357  -0.00143  -0.00291   0.00269  -0.00021   2.05336
   R22        2.57265   0.00693  -0.00059   0.01491   0.01437   2.58702
   R23        2.81538   0.00476   0.00865  -0.00421   0.00444   2.81982
   R24        2.75563   0.00801   0.00962   0.00087   0.01045   2.76608
   R25        2.73294   0.00394   0.00100   0.00706   0.00804   2.74098
   R26        2.59241   0.00556   0.00033   0.00651   0.00682   2.59923
   R27        2.74691   0.00258   0.00990  -0.01404  -0.00409   2.74283
   R28        2.03710   0.00100   0.00124   0.00144   0.00268   2.03977
   R29        2.58334   0.00678   0.00125   0.01045   0.01175   2.59510
   R30        2.05365  -0.00149  -0.00292   0.00261  -0.00031   2.05334
   R31        2.82697   0.00160   0.00878  -0.01363  -0.00484   2.82212
   R32        2.56858   0.01176   0.00099   0.01906   0.02003   2.58861
   R33        2.82495   0.00032   0.00630  -0.00986  -0.00356   2.82139
   R34        2.75953  -0.00054   0.00683  -0.01435  -0.00751   2.75202
   R35        2.73068   0.00391   0.00168   0.00551   0.00719   2.73787
   R36        2.59628   0.00049  -0.00129   0.00267   0.00140   2.59768
   R37        2.75060   0.00170   0.00935  -0.01413  -0.00479   2.74581
   R38        2.03097   0.00576   0.00284   0.00773   0.01058   2.04155
   R39        2.58051   0.01168   0.00250   0.01594   0.01842   2.59893
   R40        2.05364  -0.00144  -0.00292   0.00269  -0.00022   2.05342
   R41        2.82644   0.00117   0.00885  -0.01486  -0.00602   2.82042
   R42        2.03722   0.00100   0.00120   0.00154   0.00274   2.03996
   R43        2.05440   0.00385  -0.00417   0.01661   0.01245   2.06685
   R44        2.07854  -0.00177  -0.00536   0.00682   0.00146   2.08000
   R45        2.06984  -0.00295  -0.00425   0.00211  -0.00214   2.06770
   R46        2.07863  -0.00180  -0.00538   0.00681   0.00143   2.08006
   R47        2.07777  -0.00177  -0.00530   0.00673   0.00143   2.07920
   R48        2.07178  -0.00179  -0.00470   0.00551   0.00081   2.07259
   R49        2.07339  -0.00204  -0.00470   0.00486   0.00016   2.07354
   R50        2.07674  -0.00161  -0.00511   0.00658   0.00147   2.07821
   R51        2.05035  -0.00310  -0.00581   0.00775   0.00194   2.05229
   R52        2.07821  -0.00171  -0.00537   0.00699   0.00162   2.07984
   R53        2.07862  -0.00178  -0.00539   0.00688   0.00149   2.08011
   R54        2.07170  -0.00180  -0.00469   0.00544   0.00075   2.07246
   R55        2.07669  -0.00163  -0.00510   0.00654   0.00144   2.07813
   R56        2.07372  -0.00210  -0.00475   0.00487   0.00012   2.07384
   R57        2.05106  -0.00301  -0.00603   0.00849   0.00246   2.05352
   R58        2.07874  -0.00181  -0.00541   0.00688   0.00146   2.08020
   R59        2.07830  -0.00177  -0.00538   0.00691   0.00153   2.07982
   R60        2.07172  -0.00182  -0.00469   0.00542   0.00073   2.07245
    A1        2.10712  -0.00106  -0.00052   0.00016  -0.00064   2.10647
    A2        2.29172   0.00199   0.00218  -0.00214   0.00027   2.29199
    A3        1.88433  -0.00093  -0.00165   0.00193   0.00032   1.88465
    A4        2.07881   0.00559   0.00293   0.00667   0.00933   2.08813
    A5        1.83881   0.00788   0.00187   0.01523   0.01714   1.85595
    A6        2.36540  -0.01345  -0.00477  -0.02157  -0.02630   2.33910
    A7        2.08221  -0.00373  -0.00063  -0.00807  -0.00888   2.07333
    A8        2.35116   0.00898   0.00405   0.01565   0.01999   2.37115
    A9        1.84982  -0.00525  -0.00343  -0.00757  -0.01112   1.83870
   A10        2.08370  -0.00150   0.00028  -0.00142  -0.00137   2.08233
   A11        1.84662  -0.00042  -0.00169   0.00234   0.00066   1.84729
   A12        2.35258   0.00191   0.00145  -0.00112   0.00057   2.35314
   A13        2.10711  -0.00419  -0.00228  -0.00779  -0.01031   2.09680
   A14        1.88870  -0.00524  -0.00370  -0.00562  -0.00924   1.87945
   A15        2.28729   0.00943   0.00600   0.01321   0.01929   2.30658
   A16        2.10451   0.00487   0.00074   0.00714   0.00778   2.11229
   A17        2.30100  -0.01401  -0.00284  -0.02876  -0.03137   2.26964
   A18        1.87766   0.00914   0.00210   0.02162   0.02359   1.90126
   A19        1.86550   0.00111   0.00179  -0.00088   0.00084   1.86634
   A20        2.56058   0.00028  -0.00114   0.00040  -0.00080   2.55978
   A21        1.85708  -0.00140  -0.00064   0.00034  -0.00031   1.85677
   A22        1.94374  -0.00043  -0.00328   0.00544   0.00214   1.94589
   A23        1.90444   0.00166  -0.00035   0.00326   0.00285   1.90728
   A24        2.43490  -0.00124   0.00365  -0.00909  -0.00559   2.42931
   A25        1.88438   0.00065   0.00486  -0.00917  -0.00440   1.87998
   A26        2.23006   0.00189  -0.00391   0.00992   0.00587   2.23593
   A27        2.16863  -0.00255  -0.00093  -0.00117  -0.00223   2.16640
   A28        1.84403  -0.00135   0.00188  -0.00804  -0.00611   1.83792
   A29        2.20863   0.00137   0.00071   0.00264   0.00332   2.21195
   A30        2.23052  -0.00002  -0.00260   0.00542   0.00279   2.23331
   A31        1.92817   0.00050  -0.00122   0.00509   0.00386   1.93203
   A32        2.19536  -0.00106   0.00410  -0.01325  -0.00919   2.18617
   A33        2.15880   0.00057  -0.00332   0.00936   0.00600   2.16479
   A34        1.88851  -0.00231   0.00323  -0.01518  -0.01212   1.87640
   A35        2.22535  -0.01063  -0.00608  -0.01954  -0.02551   2.19985
   A36        2.16871   0.01293   0.00295   0.03420   0.03721   2.20592
   A37        1.94173  -0.00284  -0.00347   0.00102  -0.00253   1.93920
   A38        2.43874   0.00131   0.00357  -0.00316   0.00056   2.43930
   A39        1.90227   0.00153  -0.00001   0.00206   0.00203   1.90431
   A40        1.86599   0.00132   0.00175   0.00135   0.00293   1.86891
   A41        2.55953   0.00051  -0.00087  -0.00089  -0.00163   2.55790
   A42        1.85764  -0.00183  -0.00088  -0.00058  -0.00151   1.85613
   A43        1.89173   0.00058   0.00022  -0.00058  -0.00039   1.89133
   A44        2.26611  -0.00060   0.00046  -0.00436  -0.00391   2.26220
   A45        2.12533   0.00002  -0.00067   0.00486   0.00418   2.12950
   A46        1.92793   0.00168  -0.00094   0.00799   0.00699   1.93492
   A47        2.15882   0.00006  -0.00344   0.00843   0.00485   2.16368
   A48        2.19539  -0.00171   0.00398  -0.01479  -0.01094   2.18445
   A49        1.84509  -0.00196   0.00162  -0.00891  -0.00729   1.83780
   A50        2.21312   0.00302   0.00001   0.00890   0.00891   2.22204
   A51        2.22496  -0.00106  -0.00163   0.00001  -0.00162   2.22334
   A52        1.88421  -0.00125   0.00464  -0.01171  -0.00719   1.87702
   A53        2.23052   0.00214  -0.00379   0.00929   0.00543   2.23595
   A54        2.16842  -0.00089  -0.00085   0.00259   0.00166   2.17008
   A55        1.94362  -0.00205  -0.00377   0.00383   0.00003   1.94365
   A56        2.43095   0.00494   0.00620   0.00193   0.00815   2.43910
   A57        1.90861  -0.00289  -0.00243  -0.00575  -0.00817   1.90043
   A58        1.86641   0.00063   0.00149  -0.00422  -0.00273   1.86368
   A59        2.56674  -0.00779  -0.00444  -0.01091  -0.01538   2.55137
   A60        1.84976   0.00716   0.00300   0.01526   0.01827   1.86803
   A61        1.89431  -0.00354  -0.00167  -0.01019  -0.01188   1.88243
   A62        2.26301  -0.00193  -0.00023  -0.01013  -0.01035   2.25266
   A63        2.12568   0.00547   0.00194   0.02010   0.02204   2.14771
   A64        1.92841   0.00042  -0.00107   0.00686   0.00576   1.93418
   A65        2.16033   0.00030  -0.00370   0.00756   0.00389   2.16423
   A66        2.19413  -0.00071   0.00432  -0.01372  -0.00937   2.18476
   A67        1.84303  -0.00113   0.00229  -0.00595  -0.00369   1.83934
   A68        2.20872   0.00111   0.00057   0.00099   0.00158   2.21030
   A69        2.23121   0.00002  -0.00283   0.00489   0.00209   2.23330
   A70        1.89098   0.00058   0.00034  -0.00076  -0.00045   1.89053
   A71        2.26596  -0.00066   0.00060  -0.00501  -0.00446   2.26150
   A72        2.12624   0.00008  -0.00093   0.00571   0.00474   2.13098
   A73        1.93302   0.00085  -0.00405   0.01256   0.00845   1.94146
   A74        1.93642   0.00059  -0.00317   0.00616   0.00300   1.93941
   A75        1.92125   0.00212  -0.00173   0.01730   0.01547   1.93671
   A76        1.89928  -0.00257   0.00252  -0.02492  -0.02235   1.87693
   A77        1.88674   0.00002   0.00315  -0.00056   0.00243   1.88917
   A78        1.88577  -0.00112   0.00353  -0.01171  -0.00821   1.87756
   A79        1.94451   0.00109  -0.00440   0.01417   0.00977   1.95427
   A80        1.94217   0.00118  -0.00417   0.01461   0.01043   1.95261
   A81        1.92813   0.00104  -0.00237   0.00972   0.00734   1.93546
   A82        1.87191  -0.00115   0.00503  -0.01599  -0.01096   1.86094
   A83        1.88571  -0.00127   0.00343  -0.01393  -0.01050   1.87521
   A84        1.88906  -0.00107   0.00288  -0.01073  -0.00786   1.88120
   A85        1.91693   0.00056  -0.00098   0.00351   0.00254   1.91947
   A86        1.92716   0.00120  -0.00177   0.00963   0.00785   1.93501
   A87        1.95591   0.00048  -0.00763   0.02013   0.01250   1.96841
   A88        1.87637  -0.00109   0.00482  -0.01661  -0.01180   1.86457
   A89        1.88752  -0.00082   0.00313  -0.01190  -0.00874   1.87878
   A90        1.89778  -0.00044   0.00283  -0.00678  -0.00397   1.89381
   A91        1.94134   0.00100  -0.00403   0.01315   0.00911   1.95045
   A92        1.94395   0.00091  -0.00430   0.01303   0.00872   1.95267
   A93        1.92923   0.00124  -0.00257   0.01156   0.00898   1.93821
   A94        1.86988  -0.00118   0.00536  -0.01777  -0.01240   1.85748
   A95        1.88905  -0.00103   0.00288  -0.01031  -0.00745   1.88160
   A96        1.88805  -0.00113   0.00306  -0.01176  -0.00871   1.87934
   A97        1.92682   0.00129  -0.00174   0.01029   0.00854   1.93535
   A98        1.91683   0.00047  -0.00094   0.00278   0.00186   1.91869
   A99        1.95639   0.00043  -0.00770   0.02001   0.01232   1.96870
   A100       1.87598  -0.00106   0.00488  -0.01648  -0.01160   1.86438
   A101       1.89766  -0.00036   0.00280  -0.00593  -0.00316   1.89450
   A102       1.88797  -0.00089   0.00310  -0.01272  -0.00958   1.87839
   A103       1.94360   0.00098  -0.00427   0.01329   0.00903   1.95263
   A104       1.94122   0.00091  -0.00399   0.01260   0.00861   1.94983
   A105       1.92989   0.00113  -0.00269   0.01136   0.00866   1.93855
   A106       1.86974  -0.00117   0.00539  -0.01778  -0.01238   1.85736
   A107       1.88821  -0.00108   0.00304  -0.01138  -0.00835   1.87986
   A108       1.88883  -0.00095   0.00292  -0.01019  -0.00728   1.88155
    D1        0.02670   0.00111  -0.00341   0.04824   0.04479   0.07148
    D2       -3.11660   0.00131  -0.00285   0.05546   0.05246  -3.06414
    D3       -3.12283   0.00134  -0.00218   0.03975   0.03762  -3.08521
    D4        0.01707   0.00153  -0.00163   0.04697   0.04529   0.06235
    D5       -0.03638   0.00002   0.00492  -0.01524  -0.01022  -0.04660
    D6        3.12708   0.00018   0.00204  -0.00746  -0.00531   3.12177
    D7        3.11148  -0.00017   0.00395  -0.00852  -0.00456   3.10692
    D8       -0.00825  -0.00001   0.00107  -0.00075   0.00035  -0.00791
    D9       -3.11718   0.00009  -0.00327   0.01897   0.01562  -3.10156
   D10        0.04033   0.00076  -0.00511   0.04885   0.04372   0.08405
   D11        0.01725   0.00029  -0.00216   0.01130   0.00914   0.02639
   D12       -3.10843   0.00096  -0.00400   0.04118   0.03723  -3.07119
   D13        0.06949   0.00106  -0.00970   0.06113   0.05156   0.12105
   D14       -3.08417   0.00091  -0.00803   0.04632   0.03872  -3.04544
   D15       -3.05535   0.00046  -0.01178   0.04524   0.03322  -3.02214
   D16        0.07417   0.00032  -0.01010   0.03043   0.02038   0.09455
   D17       -0.07923  -0.00032   0.01119  -0.02802  -0.01693  -0.09617
   D18        3.06619  -0.00047   0.01052  -0.02810  -0.01750   3.04869
   D19        3.03931   0.00087   0.01410  -0.00554   0.00826   3.04756
   D20       -0.09845   0.00072   0.01343  -0.00562   0.00769  -0.09077
   D21       -0.05812  -0.00009   0.00798  -0.01673  -0.00894  -0.06705
   D22        3.05140   0.00050   0.01197  -0.00896   0.00283   3.05423
   D23        3.10436  -0.00119   0.00534  -0.03709  -0.03176   3.07261
   D24       -0.06930  -0.00060   0.00933  -0.02931  -0.01999  -0.08930
   D25        0.03256  -0.00109  -0.00488  -0.02630  -0.03145   0.00111
   D26       -3.11203  -0.00101  -0.00435  -0.02634  -0.03110   3.14006
   D27       -3.10778  -0.00124  -0.00528  -0.03166  -0.03702   3.13839
   D28        0.03082  -0.00117  -0.00476  -0.03170  -0.03667  -0.00585
   D29        3.13582   0.00068   0.00096   0.01731   0.01804  -3.12933
   D30        0.00474   0.00104  -0.00129   0.03868   0.03730   0.04204
   D31       -0.00732   0.00086   0.00146   0.02385   0.02501   0.01769
   D32       -3.13839   0.00122  -0.00078   0.04522   0.04426  -3.09413
   D33       -0.01155  -0.00088   0.00163  -0.03968  -0.03792  -0.04947
   D34       -3.13794  -0.00055  -0.00045  -0.02081  -0.02111   3.12413
   D35        3.10040  -0.00116   0.00551  -0.05017  -0.04459   3.05581
   D36       -0.02600  -0.00082   0.00343  -0.03131  -0.02777  -0.05377
   D37       -0.00304  -0.00026   0.00035  -0.00949  -0.00919  -0.01223
   D38        3.12788  -0.00078   0.00261  -0.03387  -0.03128   3.09660
   D39       -3.11779   0.00001  -0.00317   0.00005  -0.00312  -3.12091
   D40        0.01313  -0.00051  -0.00091  -0.02433  -0.02521  -0.01208
   D41       -0.06308  -0.00028   0.00843  -0.03252  -0.02391  -0.08699
   D42        3.08659  -0.00097   0.00697  -0.05600  -0.04889   3.03770
   D43        3.06476  -0.00060   0.01032  -0.04963  -0.03921   3.02555
   D44       -0.06875  -0.00128   0.00886  -0.07311  -0.06420  -0.13295
   D45        3.09368   0.00132   0.00707   0.02886   0.03581   3.12950
   D46       -0.08443   0.00148   0.01197   0.01390   0.02614  -0.05830
   D47       -0.04445   0.00118   0.00647   0.02880   0.03531  -0.00914
   D48        3.06062   0.00134   0.01136   0.01384   0.02563   3.08625
   D49        0.01444   0.00045  -0.00179   0.01753   0.01578   0.03022
   D50       -3.13983  -0.00008   0.00079  -0.00482  -0.00405   3.13931
   D51       -3.12105   0.00074  -0.00308   0.03147   0.02844  -3.09260
   D52        0.00787   0.00022  -0.00050   0.00912   0.00861   0.01648
   D53        3.14021   0.00028  -0.00174   0.01496   0.01320  -3.12977
   D54       -0.00584  -0.00013  -0.00075  -0.00157  -0.00229  -0.00813
   D55       -0.01203  -0.00023   0.00052  -0.00936  -0.00882  -0.02085
   D56        3.12510  -0.00064   0.00151  -0.02588  -0.02432   3.10079
   D57       -0.01965  -0.00047   0.00245  -0.01788  -0.01545  -0.03511
   D58        3.10672  -0.00106   0.00420  -0.04633  -0.04207   3.06465
   D59        3.14039   0.00026  -0.00131   0.01442   0.01306  -3.12974
   D60       -0.01643  -0.00033   0.00044  -0.01403  -0.01356  -0.02999
   D61       -0.00021  -0.00013   0.00030  -0.00510  -0.00481  -0.00501
   D62        3.13829   0.00002   0.00001  -0.00054  -0.00053   3.13777
   D63        3.12320  -0.00086   0.00400  -0.03692  -0.03291   3.09029
   D64       -0.02148  -0.00072   0.00371  -0.03236  -0.02863  -0.05011
   D65        2.31452   0.00083  -0.00917   0.09582   0.08663   2.40114
   D66       -1.90234   0.00057  -0.00494   0.08344   0.07848  -1.82386
   D67        0.21613   0.00118  -0.00759   0.09530   0.08771   0.30385
   D68       -0.80876   0.00157  -0.01130   0.13026   0.11896  -0.68980
   D69        1.25758   0.00131  -0.00708   0.11788   0.11081   1.36839
   D70       -2.90714   0.00192  -0.00972   0.12974   0.12005  -2.78709
   D71       -0.00727  -0.00002   0.00003  -0.00074  -0.00071  -0.00797
   D72       -3.10540  -0.00039   0.00778  -0.03127  -0.02347  -3.12888
   D73        3.13747  -0.00017   0.00032  -0.00538  -0.00506   3.13241
   D74        0.03933  -0.00054   0.00806  -0.03591  -0.02782   0.01151
   D75       -1.03633   0.00015  -0.00077   0.00760   0.00683  -1.02950
   D76        1.04833  -0.00007   0.00052   0.00262   0.00313   1.05146
   D77       -3.13536  -0.00005  -0.00011   0.00418   0.00406  -3.13130
   D78        2.10150   0.00032  -0.00111   0.01314   0.01205   2.11354
   D79       -2.09702   0.00011   0.00019   0.00816   0.00835  -2.08868
   D80        0.00247   0.00012  -0.00044   0.00972   0.00928   0.01175
   D81        0.01262   0.00017  -0.00035   0.00660   0.00624   0.01887
   D82       -3.12493   0.00055  -0.00125   0.02157   0.02036  -3.10457
   D83        3.11185   0.00047  -0.00748   0.03570   0.02822   3.14007
   D84       -0.02571   0.00085  -0.00838   0.05067   0.04234   0.01663
   D85        0.04079  -0.00095  -0.00572  -0.01435  -0.01991   0.02088
   D86       -3.13823  -0.00064   0.00085  -0.01758  -0.01673   3.12823
   D87       -3.06575  -0.00051  -0.01035   0.00135  -0.00856  -3.07431
   D88        0.03842  -0.00020  -0.00378  -0.00187  -0.00537   0.03305
   D89       -0.58939   0.00111   0.01642  -0.05082  -0.03432  -0.62372
   D90        1.52180  -0.00117   0.01486  -0.06972  -0.05489   1.46691
   D91       -2.67491  -0.00082   0.01614  -0.06919  -0.05310  -2.72802
   D92        2.51022   0.00089   0.02204  -0.06921  -0.04709   2.46313
   D93       -1.66177  -0.00139   0.02048  -0.08811  -0.06766  -1.72943
   D94        0.42470  -0.00104   0.02176  -0.08758  -0.06587   0.35883
   D95       -0.02109   0.00006   0.00268  -0.00645  -0.00370  -0.02479
   D96        3.11447  -0.00013   0.00397  -0.01870  -0.01477   3.09970
   D97       -3.13711  -0.00017  -0.00182  -0.00413  -0.00587   3.14021
   D98       -0.00154  -0.00037  -0.00053  -0.01638  -0.01694  -0.01848
   D99       -3.11232   0.00013  -0.00544   0.01622   0.01093  -3.10139
   D100       0.03325   0.00010  -0.00551   0.01528   0.00990   0.04315
   D101      -0.00761   0.00037   0.00103   0.01303   0.01401   0.00639
   D102       3.13796   0.00034   0.00096   0.01209   0.01298  -3.13225
   D103       3.14076  -0.00011   0.00206  -0.00815  -0.00618   3.13459
   D104       0.00629   0.00029   0.00074   0.00486   0.00548   0.01177
   D105       0.00966   0.00024  -0.00017   0.01315   0.01299   0.02266
   D106      -3.12481   0.00064  -0.00149   0.02616   0.02465  -3.10016
   D107      -0.01523  -0.00004   0.00085  -0.00550  -0.00469  -0.01991
   D108      -3.11029  -0.00058   0.00728  -0.04141  -0.03420   3.13869
   D109       3.11993  -0.00040   0.00204  -0.01729  -0.01532   3.10462
   D110       0.02487  -0.00093   0.00847  -0.05321  -0.04483  -0.01996
   D111       0.01364  -0.00021  -0.00115  -0.00483  -0.00594   0.00770
   D112      -3.13196  -0.00016  -0.00107  -0.00386  -0.00488  -3.13684
   D113       3.10751   0.00040  -0.00817   0.03278   0.02453   3.13204
   D114      -0.03809   0.00045  -0.00810   0.03376   0.02559  -0.01250
   D115      -1.06496  -0.00027   0.00076  -0.01665  -0.01587  -1.08083
   D116       1.02320  -0.00021   0.00148  -0.01755  -0.01606   1.00714
   D117       3.12206  -0.00008   0.00086  -0.01494  -0.01406   3.10800
   D118       2.08145  -0.00031   0.00067  -0.01777  -0.01712   2.06434
   D119      -2.11357  -0.00025   0.00139  -0.01868  -0.01730  -2.13088
   D120      -0.01471  -0.00012   0.00077  -0.01606  -0.01531  -0.03002
   D121       0.02592   0.00067  -0.00329   0.02286   0.01959   0.04551
   D122      -3.10962   0.00057  -0.00340   0.01969   0.01625  -3.09338
   D123      -3.12340   0.00134  -0.00190   0.04535   0.04342  -3.07998
   D124       0.02424   0.00124  -0.00201   0.04218   0.04008   0.06432
   D125       1.90477  -0.00059   0.00651  -0.09145  -0.08484   1.81993
   D126      -2.31283  -0.00081   0.01085  -0.10370  -0.09275  -2.40558
   D127      -0.21363  -0.00133   0.00922  -0.10477  -0.09549  -0.30912
   D128      -1.22752  -0.00138   0.00483  -0.11841  -0.11366  -1.34118
   D129       0.83806  -0.00160   0.00918  -0.13067  -0.12157   0.71649
   D130       2.93726  -0.00212   0.00754  -0.13174  -0.12431   2.81295
   D131       0.02139  -0.00055  -0.00312  -0.00397  -0.00711   0.01428
   D132      -3.10207  -0.00063  -0.00533  -0.00798  -0.01342  -3.11549
   D133      -3.12439  -0.00046  -0.00301  -0.00176  -0.00477  -3.12916
   D134       0.03534  -0.00053  -0.00522  -0.00577  -0.01109   0.02425
   D135       3.10773   0.00040   0.00371   0.00198   0.00580   3.11352
   D136      -0.01262   0.00028   0.00135   0.00531   0.00678  -0.00584
   D137      -0.02789   0.00030   0.00360  -0.00117   0.00249  -0.02540
   D138       3.13494   0.00018   0.00123   0.00216   0.00347   3.13842
   D139      -3.13805   0.00014   0.00072   0.00276   0.00353  -3.13453
   D140      -0.01753  -0.00004   0.00371  -0.00894  -0.00510  -0.02263
   D141      -0.02838   0.00067   0.00468   0.01031   0.01511  -0.01327
   D142       3.09214   0.00049   0.00767  -0.00139   0.00648   3.09862
   D143       0.01203  -0.00067  -0.00264  -0.01212  -0.01474  -0.00271
   D144      -3.10422  -0.00075   0.00662  -0.04052  -0.03384  -3.13806
   D145      -3.11048  -0.00042  -0.00534  -0.00113  -0.00631  -3.11679
   D146       0.05646  -0.00050   0.00392  -0.02952  -0.02541   0.03105
   D147       0.01021   0.00022  -0.00067   0.00778   0.00717   0.01739
   D148       3.13020   0.00037   0.00176   0.00433   0.00616   3.13636
   D149       3.12585   0.00033  -0.01058   0.03724   0.02679  -3.13055
   D150      -0.03735   0.00047  -0.00814   0.03379   0.02577  -0.01157
   D151      -1.05821   0.00009   0.00083  -0.00458  -0.00374  -1.06196
   D152       1.02596  -0.00012   0.00222  -0.00978  -0.00756   1.01840
   D153       3.12506   0.00004   0.00155  -0.00668  -0.00513   3.11993
   D154       2.10929  -0.00005  -0.00208  -0.00039  -0.00247   2.10682
   D155      -2.08972  -0.00026  -0.00070  -0.00558  -0.00629  -2.09601
   D156       0.00938  -0.00010  -0.00137  -0.00248  -0.00385   0.00553
         Item               Value     Threshold  Converged?
 Maximum Force            0.014009     0.000450     NO 
 RMS     Force            0.003045     0.000300     NO 
 Maximum Displacement     0.583956     0.001800     NO 
 RMS     Displacement     0.094797     0.001200     NO 
 Predicted change in Energy=-5.789759D-03
 Lowest energy point so far.  Saving SCF results.
 GradGradGradGradGradGradGradGradGradGradGradGradGradGradGradGradGradGrad

 Leave Link  103 at Wed Aug 16 00:46:35 2023, MaxMem=  1310720000 cpu:              23.6 elap:               0.6
 (Enter /mnt/opt/groups/app-gaussian/g16-avx2/l202.exe)
 Symmetry turned off by external request.
 Stoichiometry    C30H24
 Framework group  C1[X(C30H24)]
 Deg. of freedom   156
 Full point group                 C1      NOp   1
                          Input orientation:                          
 ---------------------------------------------------------------------
 Center     Atomic      Atomic             Coordinates (Angstroms)
 Number     Number       Type             X           Y           Z
 ---------------------------------------------------------------------
      1          6           0        0.450077   -1.371299    0.011945
      2          6           0       -0.385256    1.347721    0.022335
      3          6           0        1.395701   -0.372402   -0.019013
      4          6           0       -0.999022   -1.045945   -0.041331
      5          6           0       -1.392499    0.270805   -0.066528
      6          6           0        0.945151    1.034005   -0.013804
      7          6           0       -1.695400   -2.326134   -0.016830
      8          6           0       -0.673327   -3.364628    0.031893
      9          6           0        0.584259   -2.828331    0.077671
     10          6           0       -1.312785   -4.663997    0.061108
     11          6           0       -2.661459   -4.404971    0.037502
     12          6           0        2.114062    1.905527   -0.048111
     13          6           0        3.224482    1.104947   -0.061278
     14          6           0        2.853468   -0.310995   -0.065315
     15          6           0        4.030453   -1.019435   -0.133843
     16          6           0        5.132761   -0.075221   -0.141633
     17          6           0        4.669944    1.217178   -0.104711
     18          6           0       -2.714612    0.902005   -0.137050
     19          6           0       -2.536857    2.251318    0.018516
     20          6           0       -1.125382    2.590544    0.134664
     21          6           0       -1.052138    3.950646    0.320062
     22          6           0       -2.406729    4.476085    0.303759
     23          1           0        4.189708   -2.085395   -0.192779
     24          1           0       -0.181873    4.569736    0.482843
     25          6           0       -3.320224    3.466801    0.108029
     26          6           0       -2.908815   -2.974458    0.004715
     27          1           0       -3.907414   -2.564611    0.016609
     28          1           0        6.179233   -0.364016   -0.187981
     29          1           0       -2.652062    5.527720    0.424689
     30          1           0       -3.445155   -5.157271    0.060724
     31          6           0        2.096228    3.395810   -0.121265
     32          1           0        1.268345    3.752182   -0.740822
     33          1           0        1.977694    3.840582    0.878559
     34          1           0        3.030000    3.778215   -0.544421
     35          6           0        5.480966    2.471171   -0.104943
     36          1           0        5.273081    3.095914   -0.987024
     37          1           0        5.273133    3.093978    0.777950
     38          1           0        6.553761    2.243166   -0.109047
     39          6           0        1.832649   -3.632622    0.228618
     40          1           0        1.667885   -4.450317    0.941524
     41          1           0        2.118082   -4.095979   -0.727028
     42          1           0        2.670763   -3.044302    0.590408
     43          6           0       -0.633726   -5.992306    0.108450
     44          1           0        0.032308   -6.140918   -0.755053
     45          1           0       -0.007327   -6.100981    1.007034
     46          1           0       -1.365659   -6.809009    0.111945
     47          6           0       -4.037798    0.246937   -0.358761
     48          1           0       -4.606953    0.185182    0.580168
     49          1           0       -4.638967    0.844465   -1.055832
     50          1           0       -3.948208   -0.752836   -0.775047
     51          6           0       -4.806842    3.575929    0.033028
     52          1           0       -5.196846    3.211291   -0.929615
     53          1           0       -5.299052    2.977684    0.814783
     54          1           0       -5.132320    4.616403    0.152223
 ---------------------------------------------------------------------
 Rotational constants (GHZ):           0.1642407           0.1616844           0.0819228
 Leave Link  202 at Wed Aug 16 00:46:35 2023, MaxMem=  1310720000 cpu:               1.0 elap:               0.0
 (Enter /mnt/opt/groups/app-gaussian/g16-avx2/l301.exe)
 Standard basis: 6-31G(d,p) (6D, 7F)
 Ernie: Thresh=  0.10000D-02 Tol=  0.10000D-05 Strict=F.
   570 basis functions,  1008 primitive gaussians,   570 cartesian basis functions
   102 alpha electrons      102 beta electrons
       nuclear repulsion energy      2664.5750808922 Hartrees.
 IExCor=  402 DFT=T Ex+Corr=B3LYP ExCW=0 ScaHFX=  0.200000
 ScaDFX=  0.800000  0.720000  1.000000  0.810000 ScalE2=  1.000000  1.000000
 IRadAn=      5 IRanWt=     -1 IRanGd=            0 ICorTp=0 IEmpDi=131
 NAtoms=   54 NActive=   54 NUniq=   54 SFac= 1.00D+00 NAtFMM=   60 NAOKFM=F Big=F
 Integral buffers will be    131072 words long.
 Raffenetti 2 integral format.
 Two-electron integral symmetry is turned off.
 R6Disp:  Grimme-D3 Dispersion energy=       -0.0559621800 Hartrees.
 Nuclear repulsion after empirical dispersion term =     2664.5191187123 Hartrees.
 Leave Link  301 at Wed Aug 16 00:46:35 2023, MaxMem=  1310720000 cpu:               4.4 elap:               0.1
 (Enter /mnt/opt/groups/app-gaussian/g16-avx2/l302.exe)
 NPDir=0 NMtPBC=     1 NCelOv=     1 NCel=       1 NClECP=     1 NCelD=      1
         NCelK=      1 NCelE2=     1 NClLst=     1 CellRange=     0.0.
 One-electron integrals computed using PRISM.
 NBasis=   570 RedAO= T EigKep=  9.58D-05  NBF=   570
 NBsUse=   570 1.00D-06 EigRej= -1.00D+00 NBFU=   570
 Precomputing XC quadrature grid using
 IXCGrd= 4 IRadAn=           5 IRanWt=          -1 IRanGd=           0 AccXCQ= 0.00D+00.
 Generated NRdTot=       0 NPtTot=           0 NUsed=           0 NTot=          32
 NSgBfM=   556   556   556   556   556 MxSgAt=    54 MxSgA2=    54.
 Leave Link  302 at Wed Aug 16 00:46:37 2023, MaxMem=  1310720000 cpu:             136.0 elap:               2.2
 (Enter /mnt/opt/groups/app-gaussian/g16-avx2/l303.exe)
 DipDrv:  MaxL=1.
 Leave Link  303 at Wed Aug 16 00:46:38 2023, MaxMem=  1310720000 cpu:              12.8 elap:               0.3
 (Enter /mnt/opt/groups/app-gaussian/g16-avx2/l401.exe)
 Initial guess from the checkpoint file:  "/tmp/Gau-173077.chk"
 B after Tr=     0.006429   -0.013505   -0.003064
         Rot=    0.999998    0.000673   -0.001909    0.000122 Ang=   0.23 deg.
 Guess basis will be translated and rotated to current coordinates.
 JPrj=2 DoOrth=T DoCkMO=T.
 Generating alternative initial guess.
 ExpMin= 1.61D-01 ExpMax= 3.05D+03 ExpMxC= 4.57D+02 IAcc=3 IRadAn=         5 AccDes= 0.00D+00
 Harris functional with IExCor=  402 and IRadAn=       5 diagonalized for initial guess.
 HarFok:  IExCor=  402 AccDes= 0.00D+00 IRadAn=         5 IDoV= 1 UseB2=F ITyADJ=14
 ICtDFT=  3500011 ScaDFX=  1.000000  1.000000  1.000000  1.000000
 FoFCou: FMM=F IPFlag=           0 FMFlag=      100000 FMFlg1=           0
         NFxFlg=           0 DoJE=T BraDBF=F KetDBF=T FulRan=T
         wScrn=  0.000000 ICntrl=       500 IOpCl=  0 I1Cent=   200000004 NGrid=           0
         NMat0=    1 NMatS0=      1 NMatT0=    0 NMatD0=    1 NMtDS0=    0 NMtDT0=    0
 Symmetry not used in FoFCou.
 Harris En= -1157.70234634949    
 Leave Link  401 at Wed Aug 16 00:46:43 2023, MaxMem=  1310720000 cpu:             339.0 elap:               5.4
 (Enter /mnt/opt/groups/app-gaussian/g16-avx2/l502.exe)
 Two-electron integral symmetry not used.
 Closed shell SCF:
 Using DIIS extrapolation, IDIIS=    10.
 NGot=  1310720000 LenX=  1310027788 LenY=  1309702318
 Requested convergence on RMS density matrix=1.00D-08 within 100 cycles.
 Requested convergence on MAX density matrix=1.00D-06.
 Requested convergence on             energy=1.00D-06.
 Level shift goal  0.100 maximum shift  0.100.
 No special actions if energy rises.
 Dynamic level shift is on during FON iterations.

 Cycle   1  Pass 1  IDiag  1:
 FoFJK:  IHMeth= 1 ICntrl=       0 DoSepK=F KAlg= 0 I1Cent=           0 FoldK=F
 IRaf= 630000000 NMat=       1 IRICut=       1 DoRegI=T DoRafI=F ISym2E= 0 IDoP0=0 IntGTp=1.
 FoFCou: FMM=F IPFlag=           0 FMFlag=      100000 FMFlg1=           0
         NFxFlg=           0 DoJE=F BraDBF=F KetDBF=F FulRan=T
         wScrn=  0.000000 ICntrl=         0 IOpCl=  0 I1Cent=           0 NGrid=           0
         NMat0=    1 NMatS0=      1 NMatT0=    0 NMatD0=    1 NMtDS0=    0 NMtDT0=    0
 Symmetry not used in FoFCou.
 E= -1157.61375800288    
 DIIS: error= 3.75D-03 at cycle   1 NSaved=   1.
 NSaved= 1 IEnMin= 1 EnMin= -1157.61375800288     IErMin= 1 ErrMin= 3.75D-03
 ErrMax= 3.75D-03  0.00D+00 EMaxC= 1.00D+00 BMatC= 1.28D-02 BMatP= 1.28D-02
 IDIUse=1 WtCom= 1.00D+00 WtEn= 0.00D+00
 Coeff-Com:  0.100D+01
 Coeff:      0.100D+01
 Gap=     1.884 Goal=     0.100 Shift=    0.000
 T=  249. Gap= 0.095 NK=0 IS=  103 IE=  570 IFin=  102
          NO(<0.9)=   0  NV(>0.1)=   0    102.00e < EF      0.00e >EF  Err=0.0D+00
 GapD=    1.884 DampG=2.000 DampE=1.000 DampFc=2.0000 IDamp=-1.
 RMSDP=4.44D-04 MaxDP=1.55D-02              OVMax= 1.94D-02

 Cycle   2  Pass 1  IDiag  1:
 E= -1157.63847418688     Delta-E=       -0.024716184001 Rises=F Damp=F
 DIIS: error= 4.78D-04 at cycle   2 NSaved=   2.
 NSaved= 2 IEnMin= 2 EnMin= -1157.63847418688     IErMin= 2 ErrMin= 4.78D-04
 ErrMax= 4.78D-04  0.00D+00 EMaxC= 1.00D+00 BMatC= 1.65D-04 BMatP= 1.28D-02
 IDIUse=1 WtCom= 1.00D+00 WtEn= 0.00D+00
 Coeff-Com: -0.687D-01 0.107D+01
 Coeff:     -0.687D-01 0.107D+01
 Gap=     0.095 Goal=     0.100 Shift=    0.005
 RMSDP=6.71D-05 MaxDP=3.79D-03 DE=-2.47D-02 OVMax= 8.11D-03

 Cycle   3  Pass 1  IDiag  1:
 E= -1157.63852388989     Delta-E=       -0.000049703014 Rises=F Damp=F
 DIIS: error= 5.28D-04 at cycle   3 NSaved=   3.
 NSaved= 3 IEnMin= 3 EnMin= -1157.63852388989     IErMin= 2 ErrMin= 4.78D-04
 ErrMax= 5.28D-04  0.00D+00 EMaxC= 1.00D+00 BMatC= 2.53D-04 BMatP= 1.65D-04
 IDIUse=1 WtCom= 1.00D+00 WtEn= 0.00D+00
 Coeff-Com: -0.498D-01 0.662D+00 0.388D+00
 Coeff:     -0.498D-01 0.662D+00 0.388D+00
 Gap=     0.095 Goal=     0.100 Shift=    0.005
 RMSDP=4.55D-05 MaxDP=3.01D-03 DE=-4.97D-05 OVMax= 7.64D-03

 Cycle   4  Pass 1  IDiag  1:
 E= -1157.63876885080     Delta-E=       -0.000244960905 Rises=F Damp=F
 DIIS: error= 2.64D-04 at cycle   4 NSaved=   4.
 NSaved= 4 IEnMin= 4 EnMin= -1157.63876885080     IErMin= 4 ErrMin= 2.64D-04
 ErrMax= 2.64D-04  0.00D+00 EMaxC= 1.00D+00 BMatC= 3.27D-05 BMatP= 1.65D-04
 IDIUse=1 WtCom= 1.00D+00 WtEn= 0.00D+00
 Coeff-Com: -0.213D-01 0.261D+00 0.264D+00 0.497D+00
 Coeff:     -0.213D-01 0.261D+00 0.264D+00 0.497D+00
 Gap=     0.095 Goal=     0.100 Shift=    0.005
 RMSDP=1.78D-05 MaxDP=8.60D-04 DE=-2.45D-04 OVMax= 3.48D-03

 Cycle   5  Pass 1  IDiag  1:
 E= -1157.63880407173     Delta-E=       -0.000035220934 Rises=F Damp=F
 DIIS: error= 9.27D-05 at cycle   5 NSaved=   5.
 NSaved= 5 IEnMin= 5 EnMin= -1157.63880407173     IErMin= 5 ErrMin= 9.27D-05
 ErrMax= 9.27D-05  0.00D+00 EMaxC= 1.00D+00 BMatC= 4.73D-06 BMatP= 3.27D-05
 IDIUse=1 WtCom= 1.00D+00 WtEn= 0.00D+00
 Coeff-Com: -0.362D-02 0.338D-01 0.918D-01 0.321D+00 0.557D+00
 Coeff:     -0.362D-02 0.338D-01 0.918D-01 0.321D+00 0.557D+00
 Gap=     0.095 Goal=     0.100 Shift=    0.005
 RMSDP=6.28D-06 MaxDP=3.15D-04 DE=-3.52D-05 OVMax= 9.56D-04

 Cycle   6  Pass 1  IDiag  1:
 E= -1157.63880927711     Delta-E=       -0.000005205382 Rises=F Damp=F
 DIIS: error= 2.17D-05 at cycle   6 NSaved=   6.
 NSaved= 6 IEnMin= 6 EnMin= -1157.63880927711     IErMin= 6 ErrMin= 2.17D-05
 ErrMax= 2.17D-05  0.00D+00 EMaxC= 1.00D+00 BMatC= 4.31D-07 BMatP= 4.73D-06
 IDIUse=1 WtCom= 1.00D+00 WtEn= 0.00D+00
 Coeff-Com:  0.220D-03-0.950D-02 0.229D-01 0.133D+00 0.313D+00 0.541D+00
 Coeff:      0.220D-03-0.950D-02 0.229D-01 0.133D+00 0.313D+00 0.541D+00
 Gap=     0.095 Goal=     0.100 Shift=    0.005
 RMSDP=2.06D-06 MaxDP=1.01D-04 DE=-5.21D-06 OVMax= 3.05D-04

 Cycle   7  Pass 1  IDiag  1:
 E= -1157.63880970932     Delta-E=       -0.000000432204 Rises=F Damp=F
 DIIS: error= 8.27D-06 at cycle   7 NSaved=   7.
 NSaved= 7 IEnMin= 7 EnMin= -1157.63880970932     IErMin= 7 ErrMin= 8.27D-06
 ErrMax= 8.27D-06  0.00D+00 EMaxC= 1.00D+00 BMatC= 6.54D-08 BMatP= 4.31D-07
 IDIUse=1 WtCom= 1.00D+00 WtEn= 0.00D+00
 Coeff-Com:  0.683D-03-0.113D-01 0.650D-03 0.392D-01 0.117D+00 0.324D+00
 Coeff-Com:  0.530D+00
 Coeff:      0.683D-03-0.113D-01 0.650D-03 0.392D-01 0.117D+00 0.324D+00
 Coeff:      0.530D+00
 Gap=     0.095 Goal=     0.100 Shift=    0.005
 RMSDP=7.52D-07 MaxDP=4.07D-05 DE=-4.32D-07 OVMax= 1.29D-04

 Cycle   8  Pass 1  IDiag  1:
 E= -1157.63880977615     Delta-E=       -0.000000066831 Rises=F Damp=F
 DIIS: error= 4.04D-06 at cycle   8 NSaved=   8.
 NSaved= 8 IEnMin= 8 EnMin= -1157.63880977615     IErMin= 8 ErrMin= 4.04D-06
 ErrMax= 4.04D-06  0.00D+00 EMaxC= 1.00D+00 BMatC= 9.00D-09 BMatP= 6.54D-08
 IDIUse=1 WtCom= 1.00D+00 WtEn= 0.00D+00
 Coeff-Com:  0.409D-03-0.617D-02-0.180D-02 0.135D-01 0.445D-01 0.149D+00
 Coeff-Com:  0.316D+00 0.484D+00
 Coeff:      0.409D-03-0.617D-02-0.180D-02 0.135D-01 0.445D-01 0.149D+00
 Coeff:      0.316D+00 0.484D+00
 Gap=     0.095 Goal=     0.100 Shift=    0.005
 RMSDP=3.56D-07 MaxDP=2.00D-05 DE=-6.68D-08 OVMax= 8.94D-05

 Cycle   9  Pass 1  IDiag  1:
 E= -1157.63880978718     Delta-E=       -0.000000011030 Rises=F Damp=F
 DIIS: error= 2.64D-06 at cycle   9 NSaved=   9.
 NSaved= 9 IEnMin= 9 EnMin= -1157.63880978718     IErMin= 9 ErrMin= 2.64D-06
 ErrMax= 2.64D-06  0.00D+00 EMaxC= 1.00D+00 BMatC= 2.50D-09 BMatP= 9.00D-09
 IDIUse=1 WtCom= 1.00D+00 WtEn= 0.00D+00
 Coeff-Com:  0.889D-04-0.103D-02-0.162D-02-0.133D-02-0.394D-02 0.818D-02
 Coeff-Com:  0.533D-01 0.344D+00 0.602D+00
 Coeff:      0.889D-04-0.103D-02-0.162D-02-0.133D-02-0.394D-02 0.818D-02
 Coeff:      0.533D-01 0.344D+00 0.602D+00
 Gap=     0.095 Goal=     0.100 Shift=    0.005
 RMSDP=2.00D-07 MaxDP=8.35D-06 DE=-1.10D-08 OVMax= 5.16D-05

 Cycle  10  Pass 1  IDiag  1:
 E= -1157.63880979110     Delta-E=       -0.000000003922 Rises=F Damp=F
 DIIS: error= 1.08D-06 at cycle  10 NSaved=  10.
 NSaved=10 IEnMin=10 EnMin= -1157.63880979110     IErMin=10 ErrMin= 1.08D-06
 ErrMax= 1.08D-06  0.00D+00 EMaxC= 1.00D+00 BMatC= 5.54D-10 BMatP= 2.50D-09
 IDIUse=1 WtCom= 1.00D+00 WtEn= 0.00D+00
 Coeff-Com: -0.316D-04 0.681D-03-0.663D-03-0.327D-02-0.121D-01-0.275D-01
 Coeff-Com: -0.407D-01 0.131D+00 0.398D+00 0.555D+00
 Coeff:     -0.316D-04 0.681D-03-0.663D-03-0.327D-02-0.121D-01-0.275D-01
 Coeff:     -0.407D-01 0.131D+00 0.398D+00 0.555D+00
 Gap=     0.095 Goal=     0.100 Shift=    0.005
 RMSDP=9.32D-08 MaxDP=4.26D-06 DE=-3.92D-09 OVMax= 2.52D-05

 Cycle  11  Pass 1  IDiag  1:
 E= -1157.63880979199     Delta-E=       -0.000000000891 Rises=F Damp=F
 DIIS: error= 4.43D-07 at cycle  11 NSaved=  11.
 NSaved=11 IEnMin=11 EnMin= -1157.63880979199     IErMin=11 ErrMin= 4.43D-07
 ErrMax= 4.43D-07  0.00D+00 EMaxC= 1.00D+00 BMatC= 1.00D-10 BMatP= 5.54D-10
 IDIUse=1 WtCom= 1.00D+00 WtEn= 0.00D+00
 Coeff-Com: -0.355D-04 0.611D-03-0.139D-03-0.179D-02-0.717D-02-0.192D-01
 Coeff-Com: -0.392D-01 0.192D-01 0.139D+00 0.351D+00 0.558D+00
 Coeff:     -0.355D-04 0.611D-03-0.139D-03-0.179D-02-0.717D-02-0.192D-01
 Coeff:     -0.392D-01 0.192D-01 0.139D+00 0.351D+00 0.558D+00
 Gap=     0.095 Goal=     0.100 Shift=    0.005
 RMSDP=4.23D-08 MaxDP=2.06D-06 DE=-8.91D-10 OVMax= 1.20D-05

 Cycle  12  Pass 1  IDiag  1:
 E= -1157.63880979215     Delta-E=       -0.000000000164 Rises=F Damp=F
 DIIS: error= 2.16D-07 at cycle  12 NSaved=  12.
 NSaved=12 IEnMin=12 EnMin= -1157.63880979215     IErMin=12 ErrMin= 2.16D-07
 ErrMax= 2.16D-07  0.00D+00 EMaxC= 1.00D+00 BMatC= 2.58D-11 BMatP= 1.00D-10
 IDIUse=1 WtCom= 1.00D+00 WtEn= 0.00D+00
 Coeff-Com: -0.171D-04 0.263D-03 0.603D-04-0.427D-03-0.215D-02-0.685D-02
 Coeff-Com: -0.189D-01-0.139D-01 0.952D-02 0.125D+00 0.382D+00 0.525D+00
 Coeff:     -0.171D-04 0.263D-03 0.603D-04-0.427D-03-0.215D-02-0.685D-02
 Coeff:     -0.189D-01-0.139D-01 0.952D-02 0.125D+00 0.382D+00 0.525D+00
 Gap=     0.095 Goal=     0.100 Shift=    0.005
 RMSDP=1.76D-08 MaxDP=9.50D-07 DE=-1.64D-10 OVMax= 5.08D-06

 Cycle  13  Pass 1  IDiag  1:
 E= -1157.63880979216     Delta-E=       -0.000000000010 Rises=F Damp=F
 DIIS: error= 5.98D-08 at cycle  13 NSaved=  13.
 NSaved=13 IEnMin=13 EnMin= -1157.63880979216     IErMin=13 ErrMin= 5.98D-08
 ErrMax= 5.98D-08  0.00D+00 EMaxC= 1.00D+00 BMatC= 2.57D-12 BMatP= 2.58D-11
 IDIUse=1 WtCom= 1.00D+00 WtEn= 0.00D+00
 Coeff-Com: -0.390D-05 0.505D-04 0.570D-04 0.448D-04-0.875D-04-0.827D-03
 Coeff-Com: -0.490D-02-0.101D-01-0.145D-01 0.164D-01 0.127D+00 0.297D+00
 Coeff-Com:  0.591D+00
 Coeff:     -0.390D-05 0.505D-04 0.570D-04 0.448D-04-0.875D-04-0.827D-03
 Coeff:     -0.490D-02-0.101D-01-0.145D-01 0.164D-01 0.127D+00 0.297D+00
 Coeff:      0.591D+00
 Gap=     0.095 Goal=     0.100 Shift=    0.005
 RMSDP=5.98D-09 MaxDP=3.07D-07 DE=-1.00D-11 OVMax= 1.54D-06

 SCF Done:  E(RB3LYP) =  -1157.63880979     A.U. after   13 cycles
            NFock= 13  Conv=0.60D-08     -V/T= 2.0096
 KE= 1.146591138248D+03 PE=-8.008988032367D+03 EE= 3.040238965615D+03
 Leave Link  502 at Wed Aug 16 00:48:38 2023, MaxMem=  1310720000 cpu:            7337.0 elap:             114.9
 (Enter /mnt/opt/groups/app-gaussian/g16-avx2/l701.exe)
 ... and contract with generalized density number  0.
 Compute integral first derivatives.
 R6Disp: Adding Grimme-D3 dispersion energy 1st derivatives to the gradient.
 Leave Link  701 at Wed Aug 16 00:48:40 2023, MaxMem=  1310720000 cpu:              77.0 elap:               1.3
 (Enter /mnt/opt/groups/app-gaussian/g16-avx2/l702.exe)
 L702 exits ... SP integral derivatives will be done elsewhere.
 Leave Link  702 at Wed Aug 16 00:48:40 2023, MaxMem=  1310720000 cpu:               1.5 elap:               0.1
 (Enter /mnt/opt/groups/app-gaussian/g16-avx2/l703.exe)
 Integral derivatives from FoFJK, PRISM(SPDF).
 Compute integral first derivatives, UseDBF=F ICtDFT=           0.
 Calling FoFJK, ICntrl=      2127 FMM=F ISym2X=0 I1Cent= 0 IOpClX= 0 NMat=1 NMatS=1 NMatT=0.
 FoFJK:  IHMeth= 1 ICntrl=    2127 DoSepK=F KAlg= 0 I1Cent=           0 FoldK=F
 IRaf=         0 NMat=       1 IRICut=       1 DoRegI=T DoRafI=F ISym2E= 0 IDoP0=0 IntGTp=1.
 FoFCou: FMM=F IPFlag=           0 FMFlag=      100000 FMFlg1=         800
         NFxFlg=           0 DoJE=F BraDBF=F KetDBF=F FulRan=T
         wScrn=  0.000000 ICntrl=      2127 IOpCl=  0 I1Cent=           0 NGrid=           0
         NMat0=    1 NMatS0=      1 NMatT0=    0 NMatD0=    1 NMtDS0=    0 NMtDT0=    0
 Symmetry not used in FoFCou.
 Leave Link  703 at Wed Aug 16 00:49:06 2023, MaxMem=  1310720000 cpu:            1666.5 elap:              26.1
 (Enter /mnt/opt/groups/app-gaussian/g16-avx2/l716.exe)
 Dipole        =-4.03832275D-02-6.03503267D-03-1.36828075D-02
 -------------------------------------------------------------------
 Center     Atomic                   Forces (Hartrees/Bohr)
 Number     Number              X              Y              Z
 -------------------------------------------------------------------
      1        6           0.000777412   -0.001763887   -0.001143776
      2        6          -0.001392208    0.001313052    0.001594781
      3        6           0.002135513   -0.000592059   -0.001688278
      4        6          -0.000963003   -0.001045575    0.001444814
      5        6          -0.002572723    0.000138679   -0.000375663
      6        6           0.001674086    0.000707265    0.001797742
      7        6           0.001921995    0.001638973   -0.001804788
      8        6           0.000002009   -0.004204135   -0.000091337
      9        6          -0.000610348    0.001034730    0.000510871
     10        6           0.002400210    0.001224414    0.000736270
     11        6          -0.003188197   -0.002240058    0.001221793
     12        6           0.001807328   -0.000220974   -0.000781513
     13        6           0.003775569    0.002279202    0.000455743
     14        6          -0.002007516    0.001264901    0.001416550
     15        6           0.001050931   -0.002924481    0.000177045
     16        6           0.003683203   -0.001802930   -0.001370554
     17        6          -0.003097864    0.001245945   -0.000260775
     18        6           0.000932907   -0.000049166    0.001684236
     19        6          -0.004169903    0.002886782   -0.002895289
     20        6           0.000533097   -0.002231025   -0.001230531
     21        6           0.000304314    0.002908620    0.002027718
     22        6          -0.000700056    0.003706049   -0.000178326
     23        1          -0.001987630   -0.001724032   -0.000503723
     24        1          -0.000659956   -0.000651213   -0.000189257
     25        6          -0.000074809   -0.002235728    0.000327353
     26        6          -0.003188277    0.000832912   -0.000284841
     27        1          -0.000411683    0.002509947    0.000469519
     28        1          -0.001159240    0.000447727    0.000326600
     29        1           0.000005747   -0.001319811    0.000045869
     30        1           0.001011578    0.000812188   -0.000370805
     31        6           0.001895449    0.002580248   -0.000720848
     32        1           0.001746246   -0.001457692    0.000380641
     33        1          -0.000725749   -0.001195951   -0.001927729
     34        1          -0.000748188   -0.000850817    0.001706435
     35        6           0.002451862    0.003167084    0.000079599
     36        1           0.000241962   -0.001293759    0.001340180
     37        1           0.000202577   -0.001248245   -0.001607134
     38        1          -0.001830381    0.000409959    0.000124699
     39        6           0.002250107   -0.002671081    0.000699865
     40        1           0.000062475    0.001192610   -0.002378612
     41        1           0.000664858    0.001785165    0.001183934
     42        1          -0.000175668    0.001372596    0.000629856
     43        6           0.001187583   -0.003981603   -0.000306883
     44        1          -0.001197768    0.000378572    0.001586460
     45        1          -0.001499284    0.000134688   -0.001413680
     46        1           0.001320649    0.001362148   -0.000026879
     47        6          -0.003367237   -0.000199509   -0.001164528
     48        1           0.001245435   -0.001479062   -0.001197325
     49        1           0.000858136   -0.000603517    0.002364835
     50        1           0.001387230   -0.000455937   -0.000467796
     51        6          -0.004080530    0.001001316    0.000063073
     52        1           0.000863042    0.000907619    0.001564885
     53        1           0.000984971    0.001037135   -0.001362406
     54        1           0.000429739   -0.001838275   -0.000218089
 -------------------------------------------------------------------
 Cartesian Forces:  Max     0.004204135 RMS     0.001636949
 Leave Link  716 at Wed Aug 16 00:49:06 2023, MaxMem=  1310720000 cpu:               1.7 elap:               0.1
 (Enter /mnt/opt/groups/app-gaussian/g16-avx2/l103.exe)

 GradGradGradGradGradGradGradGradGradGradGradGradGradGradGradGradGradGrad
 Berny optimization.
 Using GEDIIS/GDIIS optimizer.
 FormGI is forming the generalized inverse of G from B-inverse, IUseBI=4.
 Internal  Forces:  Max     0.011666765 RMS     0.001815329
 Search for a local minimum.
 Step number   4 out of a maximum of  324
 All quantities printed in internal units (Hartrees-Bohrs-Radians)
 RMS Force = .18153D-02 SwitMx=.10000D-02 MixMth= 1
 Mixed Optimization -- RFO/linear search
 Update second derivatives using D2CorX and points    3    4
 DE= -5.00D-03 DEPred=-5.79D-03 R= 8.63D-01
 TightC=F SS=  1.41D+00  RLast= 4.91D-01 DXNew= 1.4270D+00 1.4721D+00
 Trust test= 8.63D-01 RLast= 4.91D-01 DXMaxT set to 1.43D+00
 ITU=  1  1  1  0
 Use linear search instead of GDIIS.
     Eigenvalues ---    0.00215   0.00237   0.00237   0.00237   0.00237
     Eigenvalues ---    0.00247   0.00920   0.00924   0.00929   0.01006
     Eigenvalues ---    0.01011   0.01030   0.01112   0.01155   0.01213
     Eigenvalues ---    0.01256   0.01283   0.01347   0.01372   0.01379
     Eigenvalues ---    0.01384   0.01471   0.01498   0.01504   0.01526
     Eigenvalues ---    0.01543   0.01549   0.01589   0.01717   0.01726
     Eigenvalues ---    0.01736   0.01758   0.01801   0.01821   0.01841
     Eigenvalues ---    0.01907   0.02049   0.02050   0.02069   0.06683
     Eigenvalues ---    0.06699   0.06776   0.06806   0.06808   0.06827
     Eigenvalues ---    0.06829   0.06850   0.06888   0.06935   0.07083
     Eigenvalues ---    0.07095   0.14169   0.15897   0.15994   0.15996
     Eigenvalues ---    0.15997   0.15998   0.16000   0.16000   0.16000
     Eigenvalues ---    0.16000   0.16000   0.16000   0.16000   0.16000
     Eigenvalues ---    0.16000   0.16000   0.16000   0.16000   0.16000
     Eigenvalues ---    0.16000   0.16000   0.16000   0.16087   0.16222
     Eigenvalues ---    0.22487   0.22836   0.22892   0.23408   0.24639
     Eigenvalues ---    0.24721   0.24758   0.24894   0.24931   0.24949
     Eigenvalues ---    0.24952   0.24964   0.24975   0.24979   0.24984
     Eigenvalues ---    0.24988   0.24995   0.24996   0.25000   0.26126
     Eigenvalues ---    0.27077   0.27932   0.28519   0.28519   0.28519
     Eigenvalues ---    0.28577   0.28756   0.29169   0.29387   0.30074
     Eigenvalues ---    0.30245   0.31054   0.31310   0.31606   0.32373
     Eigenvalues ---    0.32517   0.32884   0.32974   0.33974   0.34082
     Eigenvalues ---    0.34150   0.34337   0.34520   0.35023   0.35909
     Eigenvalues ---    0.35922   0.36126   0.36643   0.37062   0.37214
     Eigenvalues ---    0.37230   0.37230   0.37230   0.37230   0.37230
     Eigenvalues ---    0.37230   0.37230   0.37230   0.37230   0.37230
     Eigenvalues ---    0.37230   0.37230   0.37230   0.37230   0.37230
     Eigenvalues ---    0.37230   0.37230   0.38899   0.42202   0.44827
     Eigenvalues ---    0.45001   0.45551   0.46100   0.46809   0.47680
     Eigenvalues ---    0.47707   0.49212   0.49726   0.49768   0.54807
     Eigenvalues ---    0.85055
 RFO step:  Lambda=-5.23843321D-03 EMin= 2.15308569D-03
 Quartic linear search produced a step of -0.00313.
 Iteration  1 RMS(Cart)=  0.07141782 RMS(Int)=  0.00342879
 Iteration  2 RMS(Cart)=  0.00380711 RMS(Int)=  0.00007239
 Iteration  3 RMS(Cart)=  0.00001527 RMS(Int)=  0.00007154
 Iteration  4 RMS(Cart)=  0.00000000 RMS(Int)=  0.00007154
 ITry= 1 IFail=0 DXMaxC= 4.93D-01 DCOld= 1.00D+10 DXMaxT= 1.43D+00 DXLimC= 3.00D+00 Rises=F
 Variable       Old X    -DE/DX   Delta X   Delta X   Delta X     New X
                                 (Linear)    (Quad)   (Total)
    R1        2.59998  -0.00066  -0.00003   0.00737   0.00735   2.60733
    R2        2.80838  -0.00268  -0.00004   0.00140   0.00129   2.80967
    R3        2.76783  -0.00045  -0.00000   0.00483   0.00479   2.77262
    R4        2.79154   0.00325   0.00003   0.00895   0.00890   2.80045
    R5        2.58396   0.01167   0.00006   0.01619   0.01625   2.60021
    R6        2.74174   0.00603   0.00008   0.00954   0.00960   2.75134
    R7        2.79079   0.00363   0.00003   0.00952   0.00953   2.80032
    R8        2.75861  -0.00267   0.00000   0.00090   0.00090   2.75951
    R9        2.59746  -0.00017  -0.00002   0.00809   0.00804   2.60550
   R10        2.75435  -0.00159   0.00001   0.00268   0.00269   2.75705
   R11        2.77177  -0.00198  -0.00002   0.00341   0.00338   2.77515
   R12        2.75607   0.00640   0.00006   0.01285   0.01289   2.76896
   R13        2.75504   0.00275   0.00000   0.01335   0.01344   2.76847
   R14        2.60012   0.00074  -0.00002   0.00423   0.00422   2.60434
   R15        2.58501   0.00408  -0.00004   0.00976   0.00976   2.59477
   R16        2.73725   0.00129  -0.00002   0.00541   0.00538   2.74262
   R17        2.82079   0.00145   0.00001   0.00572   0.00573   2.82652
   R18        2.59559   0.00415  -0.00004   0.01038   0.01031   2.60590
   R19        2.82055   0.00178   0.00002   0.00945   0.00946   2.83001
   R20        2.74409   0.00217   0.00002   0.01024   0.01025   2.75435
   R21        2.05336  -0.00130   0.00000  -0.00484  -0.00484   2.04852
   R22        2.58702   0.00248  -0.00004   0.00696   0.00694   2.59396
   R23        2.81982  -0.00092  -0.00001   0.00377   0.00375   2.82357
   R24        2.76608  -0.00021  -0.00003   0.00829   0.00832   2.77440
   R25        2.74098  -0.00014  -0.00003   0.00208   0.00204   2.74302
   R26        2.59923   0.00100  -0.00002   0.00442   0.00442   2.60365
   R27        2.74283   0.00184   0.00001   0.01062   0.01063   2.75345
   R28        2.03977   0.00144  -0.00001   0.00403   0.00402   2.04379
   R29        2.59510   0.00399  -0.00004   0.01058   0.01052   2.60562
   R30        2.05334  -0.00125   0.00000  -0.00477  -0.00477   2.04857
   R31        2.82212   0.00145   0.00002   0.00864   0.00866   2.83078
   R32        2.58861   0.00115  -0.00006   0.00768   0.00767   2.59627
   R33        2.82139   0.00116   0.00001   0.00498   0.00499   2.82638
   R34        2.75202   0.00514   0.00002   0.01545   0.01550   2.76752
   R35        2.73787   0.00062  -0.00002   0.00418   0.00416   2.74203
   R36        2.59768   0.00352  -0.00000   0.00547   0.00545   2.60313
   R37        2.74581   0.00191   0.00001   0.00965   0.00967   2.75548
   R38        2.04155  -0.00093  -0.00003   0.00234   0.00230   2.04385
   R39        2.59893   0.00149  -0.00006   0.00902   0.00897   2.60790
   R40        2.05342  -0.00127   0.00000  -0.00479  -0.00479   2.04863
   R41        2.82042   0.00187   0.00002   0.00957   0.00959   2.83001
   R42        2.03996   0.00134  -0.00001   0.00377   0.00376   2.04371
   R43        2.06685  -0.00201  -0.00004  -0.00392  -0.00396   2.06288
   R44        2.08000  -0.00216  -0.00000  -0.00788  -0.00789   2.07212
   R45        2.06770  -0.00160   0.00001  -0.00689  -0.00688   2.06082
   R46        2.08006  -0.00185  -0.00000  -0.00723  -0.00724   2.07283
   R47        2.07920  -0.00203  -0.00000  -0.00760  -0.00760   2.07160
   R48        2.07259  -0.00188  -0.00000  -0.00702  -0.00703   2.06556
   R49        2.07354  -0.00244  -0.00000  -0.00842  -0.00842   2.06512
   R50        2.07821  -0.00161  -0.00000  -0.00644  -0.00644   2.07177
   R51        2.05229   0.00082  -0.00001  -0.00306  -0.00307   2.04922
   R52        2.07984  -0.00202  -0.00001  -0.00755  -0.00756   2.07228
   R53        2.08011  -0.00202  -0.00000  -0.00760  -0.00761   2.07250
   R54        2.07246  -0.00190  -0.00000  -0.00707  -0.00708   2.06538
   R55        2.07813  -0.00158  -0.00000  -0.00639  -0.00640   2.07173
   R56        2.07384  -0.00230  -0.00000  -0.00816  -0.00816   2.06568
   R57        2.05352   0.00071  -0.00001  -0.00337  -0.00338   2.05015
   R58        2.08020  -0.00197  -0.00000  -0.00753  -0.00754   2.07266
   R59        2.07982  -0.00197  -0.00000  -0.00749  -0.00749   2.07233
   R60        2.07245  -0.00190  -0.00000  -0.00708  -0.00708   2.06536
    A1        2.10647   0.00018   0.00000  -0.00195  -0.00205   2.10442
    A2        2.29199  -0.00145  -0.00000   0.00044   0.00056   2.29254
    A3        1.88465   0.00127  -0.00000   0.00151   0.00150   1.88614
    A4        2.08813  -0.00313  -0.00003  -0.00335  -0.00351   2.08462
    A5        1.85595  -0.00444  -0.00005  -0.00769  -0.00780   1.84815
    A6        2.33910   0.00757   0.00008   0.01103   0.01126   2.35035
    A7        2.07333   0.00262   0.00003   0.00395   0.00386   2.07719
    A8        2.37115  -0.00560  -0.00006  -0.00588  -0.00587   2.36528
    A9        1.83870   0.00297   0.00003   0.00194   0.00202   1.84072
   A10        2.08233   0.00128   0.00000   0.00100   0.00085   2.08318
   A11        1.84729   0.00026  -0.00000  -0.00185  -0.00181   1.84547
   A12        2.35314  -0.00154  -0.00000   0.00083   0.00095   2.35410
   A13        2.09680   0.00206   0.00003   0.00090   0.00076   2.09756
   A14        1.87945   0.00355   0.00003   0.00343   0.00343   1.88288
   A15        2.30658  -0.00562  -0.00006  -0.00464  -0.00456   2.30202
   A16        2.11229  -0.00309  -0.00002  -0.00492  -0.00508   2.10721
   A17        2.26964   0.00799   0.00010   0.01169   0.01185   2.28149
   A18        1.90126  -0.00490  -0.00007  -0.00674  -0.00681   1.89445
   A19        1.86634   0.00153  -0.00000   0.00647   0.00639   1.87273
   A20        2.55978  -0.00361   0.00000  -0.01055  -0.01066   2.54912
   A21        1.85677   0.00208   0.00000   0.00359   0.00357   1.86034
   A22        1.94589  -0.00323  -0.00001  -0.01089  -0.01086   1.93503
   A23        1.90728  -0.00115  -0.00001  -0.00239  -0.00242   1.90486
   A24        2.42931   0.00437   0.00002   0.01261   0.01245   2.44176
   A25        1.87998   0.00018   0.00001   0.00454   0.00453   1.88451
   A26        2.23593  -0.00572  -0.00002  -0.01781  -0.01789   2.21803
   A27        2.16640   0.00553   0.00001   0.01250   0.01243   2.17883
   A28        1.83792   0.00003   0.00002   0.00025   0.00029   1.83821
   A29        2.21195   0.00151  -0.00001   0.00621   0.00619   2.21814
   A30        2.23331  -0.00155  -0.00001  -0.00646  -0.00648   2.22683
   A31        1.93203   0.00031  -0.00001   0.00153   0.00153   1.93356
   A32        2.18617  -0.00027   0.00003  -0.00136  -0.00136   2.18481
   A33        2.16479  -0.00004  -0.00002   0.00001  -0.00003   2.16476
   A34        1.87640   0.00176   0.00004   0.00649   0.00652   1.88292
   A35        2.19985   0.00185   0.00008  -0.00604  -0.00603   2.19382
   A36        2.20592  -0.00362  -0.00012  -0.00119  -0.00138   2.20454
   A37        1.93920  -0.00125   0.00001  -0.00746  -0.00744   1.93176
   A38        2.43930   0.00201  -0.00000   0.00811   0.00795   2.44726
   A39        1.90431  -0.00077  -0.00001  -0.00114  -0.00118   1.90313
   A40        1.86891   0.00141  -0.00001   0.00570   0.00563   1.87454
   A41        2.55790  -0.00376   0.00001  -0.01006  -0.01016   2.54774
   A42        1.85613   0.00234   0.00000   0.00397   0.00398   1.86011
   A43        1.89133  -0.00147   0.00000  -0.00353  -0.00354   1.88779
   A44        2.26220  -0.00152   0.00001  -0.00861  -0.00870   2.25349
   A45        2.12950   0.00298  -0.00001   0.01176   0.01163   2.14113
   A46        1.93492  -0.00059  -0.00002  -0.00014  -0.00014   1.93478
   A47        2.16368   0.00043  -0.00002   0.00103   0.00099   2.16467
   A48        2.18445   0.00017   0.00003  -0.00075  -0.00074   2.18371
   A49        1.83780   0.00051   0.00002   0.00086   0.00089   1.83869
   A50        2.22204  -0.00004  -0.00003   0.00238   0.00234   2.22437
   A51        2.22334  -0.00047   0.00001  -0.00322  -0.00323   2.22011
   A52        1.87702   0.00124   0.00002   0.00499   0.00494   1.88196
   A53        2.23595  -0.00576  -0.00002  -0.01677  -0.01679   2.21916
   A54        2.17008   0.00452  -0.00001   0.01155   0.01153   2.18161
   A55        1.94365  -0.00213  -0.00000  -0.00983  -0.00983   1.93382
   A56        2.43910   0.00074  -0.00003   0.00873   0.00869   2.44779
   A57        1.90043   0.00139   0.00003   0.00108   0.00109   1.90152
   A58        1.86368   0.00176   0.00001   0.00714   0.00708   1.87076
   A59        2.55137   0.00089   0.00005  -0.00530  -0.00521   2.54615
   A60        1.86803  -0.00266  -0.00006  -0.00192  -0.00198   1.86605
   A61        1.88243   0.00109   0.00004   0.00051   0.00054   1.88297
   A62        2.25266  -0.00070   0.00003  -0.00586  -0.00583   2.24683
   A63        2.14771  -0.00039  -0.00007   0.00548   0.00541   2.15312
   A64        1.93418   0.00028  -0.00002   0.00081   0.00078   1.93496
   A65        2.16423   0.00014  -0.00001   0.00062   0.00058   2.16480
   A66        2.18476  -0.00042   0.00003  -0.00135  -0.00135   2.18341
   A67        1.83934  -0.00011   0.00001  -0.00063  -0.00061   1.83873
   A68        2.21030   0.00126  -0.00000   0.00541   0.00540   2.21570
   A69        2.23330  -0.00115  -0.00001  -0.00488  -0.00489   2.22841
   A70        1.89053  -0.00127   0.00000  -0.00302  -0.00302   1.88751
   A71        2.26150  -0.00156   0.00001  -0.00854  -0.00862   2.25288
   A72        2.13098   0.00283  -0.00001   0.01119   0.01108   2.14206
   A73        1.94146  -0.00101  -0.00003  -0.00623  -0.00626   1.93520
   A74        1.93941  -0.00027  -0.00001  -0.00272  -0.00275   1.93667
   A75        1.93671  -0.00022  -0.00005   0.00241   0.00236   1.93908
   A76        1.87693   0.00053   0.00007  -0.00207  -0.00203   1.87490
   A77        1.88917   0.00077  -0.00001   0.00729   0.00728   1.89645
   A78        1.87756   0.00028   0.00003   0.00169   0.00172   1.87928
   A79        1.95427  -0.00037  -0.00003  -0.00215  -0.00218   1.95209
   A80        1.95261  -0.00022  -0.00003  -0.00101  -0.00104   1.95156
   A81        1.93546   0.00016  -0.00002   0.00161   0.00159   1.93706
   A82        1.86094   0.00026   0.00003   0.00109   0.00112   1.86207
   A83        1.87521   0.00014   0.00003   0.00022   0.00026   1.87546
   A84        1.88120   0.00008   0.00002   0.00033   0.00035   1.88155
   A85        1.91947   0.00050  -0.00001   0.00415   0.00413   1.92359
   A86        1.93501   0.00070  -0.00002   0.00492   0.00487   1.93988
   A87        1.96841  -0.00205  -0.00004  -0.01471  -0.01476   1.95366
   A88        1.86457   0.00004   0.00004   0.00317   0.00318   1.86775
   A89        1.87878   0.00086   0.00003   0.00425   0.00428   1.88306
   A90        1.89381   0.00007   0.00001  -0.00092  -0.00091   1.89290
   A91        1.95045  -0.00006  -0.00003   0.00002  -0.00001   1.95045
   A92        1.95267  -0.00016  -0.00003  -0.00128  -0.00131   1.95136
   A93        1.93821   0.00010  -0.00003   0.00120   0.00117   1.93938
   A94        1.85748   0.00022   0.00004   0.00155   0.00159   1.85907
   A95        1.88160   0.00002   0.00002   0.00020   0.00022   1.88182
   A96        1.87934  -0.00012   0.00003  -0.00170  -0.00167   1.87766
   A97        1.93535   0.00070  -0.00003   0.00492   0.00487   1.94022
   A98        1.91869   0.00046  -0.00001   0.00402   0.00400   1.92269
   A99        1.96870  -0.00218  -0.00004  -0.01550  -0.01554   1.95316
   A100       1.86438   0.00006   0.00004   0.00337   0.00337   1.86775
   A101       1.89450   0.00006   0.00001  -0.00120  -0.00121   1.89329
   A102       1.87839   0.00103   0.00003   0.00535   0.00539   1.88378
   A103       1.95263  -0.00023  -0.00003  -0.00155  -0.00158   1.95105
   A104       1.94983  -0.00012  -0.00003  -0.00053  -0.00056   1.94927
   A105       1.93855   0.00023  -0.00003   0.00178   0.00175   1.94030
   A106       1.85736   0.00024   0.00004   0.00144   0.00148   1.85884
   A107       1.87986  -0.00010   0.00003  -0.00127  -0.00125   1.87861
   A108       1.88155  -0.00001   0.00002   0.00014   0.00016   1.88171
    D1        0.07148   0.00047  -0.00014   0.03066   0.03054   0.10202
    D2       -3.06414   0.00039  -0.00016   0.02597   0.02574  -3.03840
    D3       -3.08521   0.00047  -0.00012   0.03035   0.03024  -3.05497
    D4        0.06235   0.00039  -0.00014   0.02566   0.02544   0.08780
    D5       -0.04660  -0.00025   0.00003  -0.00845  -0.00841  -0.05501
    D6        3.12177  -0.00024   0.00002  -0.00788  -0.00793   3.11384
    D7        3.10692  -0.00023   0.00001  -0.00821  -0.00817   3.09874
    D8       -0.00791  -0.00022  -0.00000  -0.00764  -0.00769  -0.01560
    D9       -3.10156   0.00012  -0.00005   0.00925   0.00919  -3.09237
   D10        0.08405   0.00017  -0.00014   0.02809   0.02784   0.11189
   D11        0.02639   0.00012  -0.00003   0.00895   0.00889   0.03528
   D12       -3.07119   0.00017  -0.00012   0.02779   0.02754  -3.04365
   D13        0.12105   0.00056  -0.00016   0.03944   0.03926   0.16032
   D14       -3.04544   0.00023  -0.00012   0.02816   0.02796  -3.01748
   D15       -3.02214   0.00049  -0.00010   0.03090   0.03082  -2.99131
   D16        0.09455   0.00016  -0.00006   0.01963   0.01952   0.11407
   D17       -0.09617  -0.00015   0.00005  -0.01661  -0.01656  -0.11272
   D18        3.04869  -0.00066   0.00005  -0.03169  -0.03170   3.01699
   D19        3.04756  -0.00004  -0.00003  -0.00519  -0.00512   3.04244
   D20       -0.09077  -0.00056  -0.00002  -0.02027  -0.02026  -0.11102
   D21       -0.06705  -0.00013   0.00003  -0.01803  -0.01796  -0.08502
   D22        3.05423  -0.00043  -0.00001  -0.02582  -0.02575   3.02848
   D23        3.07261  -0.00023   0.00010  -0.02837  -0.02832   3.04428
   D24       -0.08930  -0.00053   0.00006  -0.03616  -0.03611  -0.12541
   D25        0.00111  -0.00013   0.00010  -0.01785  -0.01771  -0.01661
   D26        3.14006   0.00031   0.00010  -0.00562  -0.00558   3.13448
   D27        3.13839  -0.00010   0.00012  -0.01449  -0.01426   3.12413
   D28       -0.00585   0.00034   0.00011  -0.00226  -0.00212  -0.00797
   D29       -3.12933  -0.00013  -0.00006   0.00759   0.00752  -3.12180
   D30        0.04204   0.00029  -0.00012   0.03125   0.03103   0.07307
   D31        0.01769  -0.00021  -0.00008   0.00332   0.00317   0.02085
   D32       -3.09413   0.00022  -0.00014   0.02698   0.02667  -3.06746
   D33       -0.04947  -0.00047   0.00012  -0.02676  -0.02666  -0.07613
   D34        3.12413  -0.00025   0.00007  -0.01244  -0.01237   3.11176
   D35        3.05581  -0.00043   0.00014  -0.02759  -0.02737   3.02844
   D36       -0.05377  -0.00021   0.00009  -0.01326  -0.01308  -0.06685
   D37       -0.01223   0.00022   0.00003   0.00368   0.00386  -0.00837
   D38        3.09660  -0.00022   0.00010  -0.02338  -0.02305   3.07355
   D39       -3.12091   0.00016   0.00001   0.00439   0.00447  -3.11644
   D40       -0.01208  -0.00028   0.00008  -0.02266  -0.02244  -0.03452
   D41       -0.08699  -0.00026   0.00007  -0.01424  -0.01424  -0.10123
   D42        3.03770  -0.00028   0.00015  -0.02865  -0.02840   3.00930
   D43        3.02555  -0.00046   0.00012  -0.02726  -0.02724   2.99831
   D44       -0.13295  -0.00048   0.00020  -0.04167  -0.04140  -0.17435
   D45        3.12950   0.00014  -0.00011   0.01393   0.01394  -3.13974
   D46       -0.05830  -0.00023  -0.00008  -0.00283  -0.00286  -0.06116
   D47       -0.00914  -0.00032  -0.00011   0.00027   0.00022  -0.00892
   D48        3.08625  -0.00069  -0.00008  -0.01648  -0.01658   3.06967
   D49        0.03022  -0.00023  -0.00005   0.00166   0.00139   0.03162
   D50        3.13931  -0.00031   0.00001  -0.01334  -0.01336   3.12595
   D51       -3.09260   0.00014  -0.00009   0.01747   0.01739  -3.07522
   D52        0.01648   0.00006  -0.00003   0.00248   0.00264   0.01912
   D53       -3.12977   0.00043  -0.00004   0.02489   0.02459  -3.10518
   D54       -0.00813   0.00013   0.00001   0.00355   0.00358  -0.00455
   D55       -0.02085  -0.00001   0.00003  -0.00205  -0.00219  -0.02304
   D56        3.10079  -0.00032   0.00008  -0.02340  -0.02320   3.07759
   D57       -0.03511   0.00012   0.00005  -0.00647  -0.00624  -0.04135
   D58        3.06465  -0.00027   0.00013  -0.02531  -0.02531   3.03934
   D59       -3.12974   0.00049  -0.00004   0.01593   0.01614  -3.11360
   D60       -0.02999   0.00010   0.00004  -0.00292  -0.00293  -0.03291
   D61       -0.00501  -0.00006   0.00002  -0.00181  -0.00192  -0.00694
   D62        3.13777  -0.00003   0.00000  -0.00155  -0.00159   3.13617
   D63        3.09029  -0.00047   0.00010  -0.02405  -0.02422   3.06607
   D64       -0.05011  -0.00044   0.00009  -0.02379  -0.02389  -0.07400
   D65        2.40114   0.00059  -0.00027   0.12629   0.12598   2.52712
   D66       -1.82386   0.00138  -0.00025   0.13581   0.13555  -1.68831
   D67        0.30385   0.00051  -0.00027   0.12777   0.12748   0.43133
   D68       -0.68980   0.00083  -0.00037   0.14833   0.14796  -0.54183
   D69        1.36839   0.00162  -0.00035   0.15785   0.15754   1.52593
   D70       -2.78709   0.00075  -0.00038   0.14981   0.14946  -2.63763
   D71       -0.00797   0.00007   0.00000   0.00055   0.00059  -0.00739
   D72       -3.12888  -0.00005   0.00007  -0.00894  -0.00878  -3.13766
   D73        3.13241   0.00004   0.00002   0.00030   0.00027   3.13268
   D74        0.01151  -0.00008   0.00009  -0.00920  -0.00910   0.00241
   D75       -1.02950   0.00012  -0.00002   0.01889   0.01882  -1.01069
   D76        1.05146   0.00025  -0.00001   0.02001   0.01995   1.07141
   D77       -3.13130   0.00006  -0.00001   0.01780   0.01773  -3.11357
   D78        2.11354   0.00016  -0.00004   0.01920   0.01921   2.13275
   D79       -2.08868   0.00029  -0.00003   0.02032   0.02034  -2.06833
   D80        0.01175   0.00010  -0.00003   0.01810   0.01813   0.02987
   D81        0.01887  -0.00006  -0.00002   0.00097   0.00104   0.01991
   D82       -3.10457   0.00028  -0.00006   0.02065   0.02068  -3.08389
   D83        3.14007   0.00006  -0.00009   0.01031   0.01026  -3.13285
   D84        0.01663   0.00040  -0.00013   0.02998   0.02991   0.04654
   D85        0.02088   0.00016   0.00006   0.00178   0.00171   0.02259
   D86        3.12823  -0.00042   0.00005  -0.02110  -0.02122   3.10701
   D87       -3.07431   0.00035   0.00003   0.01877   0.01880  -3.05550
   D88        0.03305  -0.00023   0.00002  -0.00411  -0.00413   0.02892
   D89       -0.62372  -0.00071   0.00011  -0.11725  -0.11714  -0.74086
   D90        1.46691  -0.00089   0.00017  -0.12585  -0.12565   1.34126
   D91       -2.72802  -0.00086   0.00017  -0.12392  -0.12374  -2.85175
   D92        2.46313  -0.00097   0.00015  -0.13695  -0.13683   2.32630
   D93       -1.72943  -0.00115   0.00021  -0.14554  -0.14534  -1.87476
   D94        0.35883  -0.00112   0.00021  -0.14362  -0.14343   0.21541
   D95       -0.02479   0.00005   0.00001  -0.00324  -0.00309  -0.02788
   D96        3.09970  -0.00030   0.00005  -0.01711  -0.01709   3.08261
   D97        3.14021   0.00039   0.00002   0.01216   0.01219  -3.13079
   D98       -0.01848   0.00004   0.00005  -0.00170  -0.00181  -0.02029
   D99       -3.10139   0.00059  -0.00003   0.02601   0.02618  -3.07521
   D100       0.04315   0.00044  -0.00003   0.01953   0.01962   0.06277
   D101       0.00639   0.00001  -0.00004   0.00334   0.00340   0.00980
   D102      -3.13225  -0.00014  -0.00004  -0.00314  -0.00316  -3.13541
   D103       3.13459  -0.00051   0.00002  -0.02418  -0.02392   3.11066
   D104       0.01177  -0.00011  -0.00002  -0.00082  -0.00087   0.01090
   D105       0.02266  -0.00008  -0.00004  -0.00063  -0.00054   0.02211
   D106      -3.10016   0.00032  -0.00008   0.02274   0.02251  -3.07765
   D107      -0.01991   0.00013   0.00001   0.00291   0.00286  -0.01705
   D108       3.13869   0.00006   0.00011  -0.00622  -0.00614   3.13255
   D109       3.10462  -0.00029   0.00005  -0.01856  -0.01863   3.08598
   D110      -0.01996  -0.00036   0.00014  -0.02769  -0.02764  -0.04760
   D111       0.00770  -0.00007   0.00002  -0.00377  -0.00379   0.00391
   D112      -3.13684   0.00008   0.00002   0.00273   0.00276  -3.13407
   D113       3.13204   0.00001  -0.00008   0.00551   0.00535   3.13739
   D114      -0.01250   0.00015  -0.00008   0.01201   0.01190  -0.00060
   D115      -1.08083   0.00003   0.00005  -0.00907  -0.00898  -1.08981
   D116       1.00714  -0.00005   0.00005  -0.00986  -0.00976   0.99738
   D117       3.10800  -0.00000   0.00004  -0.00901  -0.00893   3.09907
   D118       2.06434  -0.00015   0.00005  -0.01694  -0.01693   2.04741
   D119      -2.13088  -0.00023   0.00005  -0.01773  -0.01772  -2.14859
   D120      -0.03002  -0.00018   0.00005  -0.01689  -0.01688  -0.04690
   D121       0.04551  -0.00015  -0.00006   0.00234   0.00233   0.04784
   D122      -3.09338   0.00028  -0.00005   0.01383   0.01382  -3.07955
   D123      -3.07998  -0.00001  -0.00014   0.01641   0.01645  -3.06353
   D124       0.06432   0.00042  -0.00013   0.02790   0.02794   0.09226
   D125       1.81993  -0.00152   0.00027  -0.14141  -0.14120   1.67873
   D126      -2.40558  -0.00073   0.00029  -0.13174  -0.13149  -2.53707
   D127      -0.30912  -0.00055   0.00030  -0.13242  -0.13218  -0.44130
   D128      -1.34118  -0.00159   0.00036  -0.15818  -0.15778  -1.49896
   D129       0.71649  -0.00081   0.00038  -0.14851  -0.14807   0.56842
   D130       2.81295  -0.00062   0.00039  -0.14919  -0.14876   2.66419
   D131       0.01428   0.00032   0.00002   0.01035   0.01035   0.02463
   D132      -3.11549   0.00047   0.00004   0.01497   0.01500  -3.10049
   D133      -3.12916   0.00002   0.00001   0.00252   0.00260  -3.12656
   D134       0.02425   0.00017   0.00003   0.00714   0.00725   0.03150
   D135       3.11352  -0.00048  -0.00002  -0.01516  -0.01527   3.09826
   D136      -0.00584  -0.00039  -0.00002  -0.01092  -0.01099  -0.01683
   D137      -0.02540  -0.00005  -0.00001  -0.00384  -0.00390  -0.02930
   D138       3.13842   0.00004  -0.00001   0.00040   0.00038   3.13880
   D139      -3.13453   0.00004  -0.00001   0.00040   0.00027  -3.13425
   D140      -0.02263   0.00018   0.00002   0.00556   0.00551  -0.01712
   D141      -0.01327  -0.00023  -0.00005  -0.00735  -0.00745  -0.02072
   D142       3.09862  -0.00009  -0.00002  -0.00218  -0.00221   3.09641
   D143      -0.00271   0.00025   0.00005   0.00528   0.00537   0.00265
   D144      -3.13806  -0.00001   0.00011  -0.00679  -0.00665   3.13848
   D145      -3.11679   0.00013   0.00002   0.00072   0.00070  -3.11609
   D146       0.03105  -0.00013   0.00008  -0.01135  -0.01131   0.01974
   D147       0.01739  -0.00012  -0.00002  -0.00070  -0.00071   0.01668
   D148       3.13636  -0.00018  -0.00002  -0.00484  -0.00485   3.13151
   D149      -3.13055   0.00014  -0.00008   0.01155   0.01147  -3.11908
   D150      -0.01157   0.00009  -0.00008   0.00741   0.00733  -0.00425
   D151      -1.06196  -0.00021   0.00001  -0.01507  -0.01507  -1.07703
   D152       1.01840  -0.00014   0.00002  -0.01465  -0.01464   1.00375
   D153       3.11993  -0.00008   0.00002  -0.01361  -0.01361   3.10632
   D154       2.10682  -0.00012   0.00001  -0.00998  -0.00996   2.09686
   D155      -2.09601  -0.00005   0.00002  -0.00956  -0.00953  -2.10554
   D156       0.00553   0.00001   0.00001  -0.00853  -0.00850  -0.00297
         Item               Value     Threshold  Converged?
 Maximum Force            0.011667     0.000450     NO 
 RMS     Force            0.001815     0.000300     NO 
 Maximum Displacement     0.493125     0.001800     NO 
 RMS     Displacement     0.071689     0.001200     NO 
 Predicted change in Energy=-3.652583D-03
 Lowest energy point so far.  Saving SCF results.
 GradGradGradGradGradGradGradGradGradGradGradGradGradGradGradGradGradGrad

 Leave Link  103 at Wed Aug 16 00:49:07 2023, MaxMem=  1310720000 cpu:              22.0 elap:               0.6
 (Enter /mnt/opt/groups/app-gaussian/g16-avx2/l202.exe)
 Symmetry turned off by external request.
 Stoichiometry    C30H24
 Framework group  C1[X(C30H24)]
 Deg. of freedom   156
 Full point group                 C1      NOp   1
                          Input orientation:                          
 ---------------------------------------------------------------------
 Center     Atomic      Atomic             Coordinates (Angstroms)
 Number     Number       Type             X           Y           Z
 ---------------------------------------------------------------------
      1          6           0        0.453035   -1.365029    0.016312
      2          6           0       -0.387561    1.362654    0.047415
      3          6           0        1.399704   -0.361971   -0.020773
      4          6           0       -0.996337   -1.039807   -0.048237
      5          6           0       -1.392058    0.280574   -0.079919
      6          6           0        0.951860    1.050345    0.006071
      7          6           0       -1.691157   -2.322476   -0.024463
      8          6           0       -0.669348   -3.370309    0.040460
      9          6           0        0.588888   -2.823620    0.098470
     10          6           0       -1.319693   -4.666926    0.087443
     11          6           0       -2.671850   -4.397538    0.061011
     12          6           0        2.134236    1.914949   -0.032267
     13          6           0        3.244798    1.108983   -0.068080
     14          6           0        2.857462   -0.307031   -0.086425
     15          6           0        4.023558   -1.032084   -0.199692
     16          6           0        5.139989   -0.096079   -0.222351
     17          6           0        4.690983    1.205417   -0.146987
     18          6           0       -2.717818    0.904984   -0.175327
     19          6           0       -2.561442    2.256023    0.019129
     20          6           0       -1.146849    2.597413    0.183931
     21          6           0       -1.086995    3.952243    0.425608
     22          6           0       -2.447798    4.474618    0.386783
     23          1           0        4.155494   -2.100871   -0.299646
     24          1           0       -0.220592    4.564515    0.635933
     25          6           0       -3.354094    3.466501    0.128236
     26          6           0       -2.912082   -2.960904    0.008262
     27          1           0       -3.904883   -2.532735    0.033387
     28          1           0        6.179714   -0.393732   -0.296835
     29          1           0       -2.702710    5.516101    0.546710
     30          1           0       -3.457936   -5.143537    0.086912
     31          6           0        2.121068    3.407117   -0.108469
     32          1           0        1.368428    3.753751   -0.819129
     33          1           0        1.879785    3.847583    0.866273
     34          1           0        3.093956    3.793203   -0.414573
     35          6           0        5.521838    2.451862   -0.151130
     36          1           0        5.305989    3.083404   -1.021610
     37          1           0        5.337968    3.066997    0.737437
     38          1           0        6.587856    2.211636   -0.176581
     39          6           0        1.850376   -3.602120    0.297961
     40          1           0        1.655265   -4.487344    0.908338
     41          1           0        2.253122   -3.954599   -0.658857
     42          1           0        2.613956   -3.015369    0.796552
     43          6           0       -0.656547   -6.008084    0.152828
     44          1           0        0.019370   -6.169026   -0.695565
     45          1           0       -0.050211   -6.118935    1.059945
     46          1           0       -1.395509   -6.813358    0.149199
     47          6           0       -4.016807    0.225784   -0.472474
     48          1           0       -4.558218   -0.014096    0.450152
     49          1           0       -4.661327    0.885478   -1.059240
     50          1           0       -3.874953   -0.690353   -1.035998
     51          6           0       -4.843370    3.580220    0.019339
     52          1           0       -5.204837    3.263312   -0.966506
     53          1           0       -5.353002    2.947727    0.756105
     54          1           0       -5.173226    4.610105    0.177626
 ---------------------------------------------------------------------
 Rotational constants (GHZ):           0.1624560           0.1614926           0.0815696
 Leave Link  202 at Wed Aug 16 00:49:07 2023, MaxMem=  1310720000 cpu:               0.9 elap:               0.0
 (Enter /mnt/opt/groups/app-gaussian/g16-avx2/l301.exe)
 Standard basis: 6-31G(d,p) (6D, 7F)
 Ernie: Thresh=  0.10000D-02 Tol=  0.10000D-05 Strict=F.
   570 basis functions,  1008 primitive gaussians,   570 cartesian basis functions
   102 alpha electrons      102 beta electrons
       nuclear repulsion energy      2657.6297191404 Hartrees.
 IExCor=  402 DFT=T Ex+Corr=B3LYP ExCW=0 ScaHFX=  0.200000
 ScaDFX=  0.800000  0.720000  1.000000  0.810000 ScalE2=  1.000000  1.000000
 IRadAn=      5 IRanWt=     -1 IRanGd=            0 ICorTp=0 IEmpDi=131
 NAtoms=   54 NActive=   54 NUniq=   54 SFac= 1.00D+00 NAtFMM=   60 NAOKFM=F Big=F
 Integral buffers will be    131072 words long.
 Raffenetti 2 integral format.
 Two-electron integral symmetry is turned off.
 R6Disp:  Grimme-D3 Dispersion energy=       -0.0560575076 Hartrees.
 Nuclear repulsion after empirical dispersion term =     2657.5736616328 Hartrees.
 Leave Link  301 at Wed Aug 16 00:49:07 2023, MaxMem=  1310720000 cpu:               4.1 elap:               0.1
 (Enter /mnt/opt/groups/app-gaussian/g16-avx2/l302.exe)
 NPDir=0 NMtPBC=     1 NCelOv=     1 NCel=       1 NClECP=     1 NCelD=      1
         NCelK=      1 NCelE2=     1 NClLst=     1 CellRange=     0.0.
 One-electron integrals computed using PRISM.
 NBasis=   570 RedAO= T EigKep=  1.05D-04  NBF=   570
 NBsUse=   570 1.00D-06 EigRej= -1.00D+00 NBFU=   570
 Precomputing XC quadrature grid using
 IXCGrd= 4 IRadAn=           5 IRanWt=          -1 IRanGd=           0 AccXCQ= 0.00D+00.
 Generated NRdTot=       0 NPtTot=           0 NUsed=           0 NTot=          32
 NSgBfM=   556   556   556   556   556 MxSgAt=    54 MxSgA2=    54.
 Leave Link  302 at Wed Aug 16 00:49:09 2023, MaxMem=  1310720000 cpu:             151.8 elap:               2.4
 (Enter /mnt/opt/groups/app-gaussian/g16-avx2/l303.exe)
 DipDrv:  MaxL=1.
 Leave Link  303 at Wed Aug 16 00:49:09 2023, MaxMem=  1310720000 cpu:              12.4 elap:               0.3
 (Enter /mnt/opt/groups/app-gaussian/g16-avx2/l401.exe)
 Initial guess from the checkpoint file:  "/tmp/Gau-173077.chk"
 B after Tr=    -0.001921    0.002826    0.003482
         Rot=    0.999999   -0.000093   -0.001249   -0.000063 Ang=  -0.14 deg.
 Guess basis will be translated and rotated to current coordinates.
 JPrj=2 DoOrth=T DoCkMO=T.
 Generating alternative initial guess.
 ExpMin= 1.61D-01 ExpMax= 3.05D+03 ExpMxC= 4.57D+02 IAcc=3 IRadAn=         5 AccDes= 0.00D+00
 Harris functional with IExCor=  402 and IRadAn=       5 diagonalized for initial guess.
 HarFok:  IExCor=  402 AccDes= 0.00D+00 IRadAn=         5 IDoV= 1 UseB2=F ITyADJ=14
 ICtDFT=  3500011 ScaDFX=  1.000000  1.000000  1.000000  1.000000
 FoFCou: FMM=F IPFlag=           0 FMFlag=      100000 FMFlg1=           0
         NFxFlg=           0 DoJE=T BraDBF=F KetDBF=T FulRan=T
         wScrn=  0.000000 ICntrl=       500 IOpCl=  0 I1Cent=   200000004 NGrid=           0
         NMat0=    1 NMatS0=      1 NMatT0=    0 NMatD0=    1 NMtDS0=    0 NMtDT0=    0
 Symmetry not used in FoFCou.
 Harris En= -1157.70218406139    
 Leave Link  401 at Wed Aug 16 00:49:14 2023, MaxMem=  1310720000 cpu:             311.5 elap:               4.9
 (Enter /mnt/opt/groups/app-gaussian/g16-avx2/l502.exe)
 Two-electron integral symmetry not used.
 Closed shell SCF:
 Using DIIS extrapolation, IDIIS=    10.
 NGot=  1310720000 LenX=  1310027788 LenY=  1309702318
 Requested convergence on RMS density matrix=1.00D-08 within 100 cycles.
 Requested convergence on MAX density matrix=1.00D-06.
 Requested convergence on             energy=1.00D-06.
 Level shift goal  0.100 maximum shift  0.100.
 No special actions if energy rises.
 Dynamic level shift is on during FON iterations.

 Cycle   1  Pass 1  IDiag  1:
 FoFJK:  IHMeth= 1 ICntrl=       0 DoSepK=F KAlg= 0 I1Cent=           0 FoldK=F
 IRaf= 630000000 NMat=       1 IRICut=       1 DoRegI=T DoRafI=F ISym2E= 0 IDoP0=0 IntGTp=1.
 FoFCou: FMM=F IPFlag=           0 FMFlag=      100000 FMFlg1=           0
         NFxFlg=           0 DoJE=F BraDBF=F KetDBF=F FulRan=T
         wScrn=  0.000000 ICntrl=         0 IOpCl=  0 I1Cent=           0 NGrid=           0
         NMat0=    1 NMatS0=      1 NMatT0=    0 NMatD0=    1 NMtDS0=    0 NMtDT0=    0
 Symmetry not used in FoFCou.
 E= -1157.62052984305    
 DIIS: error= 4.11D-03 at cycle   1 NSaved=   1.
 NSaved= 1 IEnMin= 1 EnMin= -1157.62052984305     IErMin= 1 ErrMin= 4.11D-03
 ErrMax= 4.11D-03  0.00D+00 EMaxC= 1.00D+00 BMatC= 1.10D-02 BMatP= 1.10D-02
 IDIUse=1 WtCom= 1.00D+00 WtEn= 0.00D+00
 Coeff-Com:  0.100D+01
 Coeff:      0.100D+01
 Gap=     1.885 Goal=     0.100 Shift=    0.000
 T=  303. Gap= 0.095 NK=0 IS=  103 IE=  570 IFin=  102
          NO(<0.9)=   0  NV(>0.1)=   0    102.00e < EF      0.00e >EF  Err=0.0D+00
 GapD=    1.885 DampG=2.000 DampE=1.000 DampFc=2.0000 IDamp=-1.
 RMSDP=4.16D-04 MaxDP=2.04D-02              OVMax= 2.26D-02

 Cycle   2  Pass 1  IDiag  1:
 E= -1157.64191075893     Delta-E=       -0.021380915882 Rises=F Damp=F
 DIIS: error= 4.90D-04 at cycle   2 NSaved=   2.
 NSaved= 2 IEnMin= 2 EnMin= -1157.64191075893     IErMin= 2 ErrMin= 4.90D-04
 ErrMax= 4.90D-04  0.00D+00 EMaxC= 1.00D+00 BMatC= 1.49D-04 BMatP= 1.10D-02
 IDIUse=1 WtCom= 1.00D+00 WtEn= 0.00D+00
 Coeff-Com: -0.742D-01 0.107D+01
 Coeff:     -0.742D-01 0.107D+01
 Gap=     0.095 Goal=     0.100 Shift=    0.005
 RMSDP=6.53D-05 MaxDP=2.56D-03 DE=-2.14D-02 OVMax= 4.74D-03

 Cycle   3  Pass 1  IDiag  1:
 E= -1157.64200037295     Delta-E=       -0.000089614020 Rises=F Damp=F
 DIIS: error= 4.47D-04 at cycle   3 NSaved=   3.
 NSaved= 3 IEnMin= 3 EnMin= -1157.64200037295     IErMin= 3 ErrMin= 4.47D-04
 ErrMax= 4.47D-04  0.00D+00 EMaxC= 1.00D+00 BMatC= 1.91D-04 BMatP= 1.49D-04
 IDIUse=1 WtCom= 1.00D+00 WtEn= 0.00D+00
 Coeff-Com: -0.517D-01 0.643D+00 0.409D+00
 Coeff:     -0.517D-01 0.643D+00 0.409D+00
 Gap=     0.095 Goal=     0.100 Shift=    0.005
 RMSDP=3.93D-05 MaxDP=1.73D-03 DE=-8.96D-05 OVMax= 4.27D-03

 Cycle   4  Pass 1  IDiag  1:
 E= -1157.64219452526     Delta-E=       -0.000194152310 Rises=F Damp=F
 DIIS: error= 1.43D-04 at cycle   4 NSaved=   4.
 NSaved= 4 IEnMin= 4 EnMin= -1157.64219452526     IErMin= 4 ErrMin= 1.43D-04
 ErrMax= 1.43D-04  0.00D+00 EMaxC= 1.00D+00 BMatC= 1.58D-05 BMatP= 1.49D-04
 IDIUse=1 WtCom= 1.00D+00 WtEn= 0.00D+00
 Coeff-Com: -0.221D-01 0.255D+00 0.244D+00 0.523D+00
 Coeff:     -0.221D-01 0.255D+00 0.244D+00 0.523D+00
 Gap=     0.095 Goal=     0.100 Shift=    0.005
 RMSDP=1.31D-05 MaxDP=7.00D-04 DE=-1.94D-04 OVMax= 2.17D-03

 Cycle   5  Pass 1  IDiag  1:
 E= -1157.64220779923     Delta-E=       -0.000013273964 Rises=F Damp=F
 DIIS: error= 7.10D-05 at cycle   5 NSaved=   5.
 NSaved= 5 IEnMin= 5 EnMin= -1157.64220779923     IErMin= 5 ErrMin= 7.10D-05
 ErrMax= 7.10D-05  0.00D+00 EMaxC= 1.00D+00 BMatC= 3.87D-06 BMatP= 1.58D-05
 IDIUse=1 WtCom= 1.00D+00 WtEn= 0.00D+00
 Coeff-Com: -0.467D-02 0.449D-01 0.860D-01 0.356D+00 0.518D+00
 Coeff:     -0.467D-02 0.449D-01 0.860D-01 0.356D+00 0.518D+00
 Gap=     0.095 Goal=     0.100 Shift=    0.005
 RMSDP=6.41D-06 MaxDP=2.77D-04 DE=-1.33D-05 OVMax= 1.29D-03

 Cycle   6  Pass 1  IDiag  1:
 E= -1157.64221159694     Delta-E=       -0.000003797717 Rises=F Damp=F
 DIIS: error= 3.22D-05 at cycle   6 NSaved=   6.
 NSaved= 6 IEnMin= 6 EnMin= -1157.64221159694     IErMin= 6 ErrMin= 3.22D-05
 ErrMax= 3.22D-05  0.00D+00 EMaxC= 1.00D+00 BMatC= 8.29D-07 BMatP= 3.87D-06
 IDIUse=1 WtCom= 1.00D+00 WtEn= 0.00D+00
 Coeff-Com:  0.106D-03-0.813D-02 0.251D-01 0.175D+00 0.364D+00 0.444D+00
 Coeff:      0.106D-03-0.813D-02 0.251D-01 0.175D+00 0.364D+00 0.444D+00
 Gap=     0.095 Goal=     0.100 Shift=    0.005
 RMSDP=2.45D-06 MaxDP=1.49D-04 DE=-3.80D-06 OVMax= 4.86D-04

 Cycle   7  Pass 1  IDiag  1:
 E= -1157.64221255703     Delta-E=       -0.000000960084 Rises=F Damp=F
 DIIS: error= 5.54D-06 at cycle   7 NSaved=   7.
 NSaved= 7 IEnMin= 7 EnMin= -1157.64221255703     IErMin= 7 ErrMin= 5.54D-06
 ErrMax= 5.54D-06  0.00D+00 EMaxC= 1.00D+00 BMatC= 3.00D-08 BMatP= 8.29D-07
 IDIUse=1 WtCom= 1.00D+00 WtEn= 0.00D+00
 Coeff-Com:  0.505D-03-0.871D-02 0.458D-02 0.519D-01 0.135D+00 0.226D+00
 Coeff-Com:  0.591D+00
 Coeff:      0.505D-03-0.871D-02 0.458D-02 0.519D-01 0.135D+00 0.226D+00
 Coeff:      0.591D+00
 Gap=     0.095 Goal=     0.100 Shift=    0.005
 RMSDP=5.93D-07 MaxDP=3.52D-05 DE=-9.60D-07 OVMax= 8.32D-05

 Cycle   8  Pass 1  IDiag  1:
 E= -1157.64221258268     Delta-E=       -0.000000025657 Rises=F Damp=F
 DIIS: error= 3.44D-06 at cycle   8 NSaved=   8.
 NSaved= 8 IEnMin= 8 EnMin= -1157.64221258268     IErMin= 8 ErrMin= 3.44D-06
 ErrMax= 3.44D-06  0.00D+00 EMaxC= 1.00D+00 BMatC= 8.05D-09 BMatP= 3.00D-08
 IDIUse=1 WtCom= 1.00D+00 WtEn= 0.00D+00
 Coeff-Com:  0.337D-03-0.518D-02 0.788D-03 0.182D-01 0.565D-01 0.114D+00
 Coeff-Com:  0.395D+00 0.421D+00
 Coeff:      0.337D-03-0.518D-02 0.788D-03 0.182D-01 0.565D-01 0.114D+00
 Coeff:      0.395D+00 0.421D+00
 Gap=     0.095 Goal=     0.100 Shift=    0.005
 RMSDP=2.44D-07 MaxDP=1.93D-05 DE=-2.57D-08 OVMax= 3.67D-05

 Cycle   9  Pass 1  IDiag  1:
 E= -1157.64221259116     Delta-E=       -0.000000008471 Rises=F Damp=F
 DIIS: error= 8.83D-07 at cycle   9 NSaved=   9.
 NSaved= 9 IEnMin= 9 EnMin= -1157.64221259116     IErMin= 9 ErrMin= 8.83D-07
 ErrMax= 8.83D-07  0.00D+00 EMaxC= 1.00D+00 BMatC= 5.84D-10 BMatP= 8.05D-09
 IDIUse=1 WtCom= 1.00D+00 WtEn= 0.00D+00
 Coeff-Com:  0.111D-03-0.154D-02-0.239D-03 0.168D-02 0.105D-01 0.308D-01
 Coeff-Com:  0.135D+00 0.234D+00 0.590D+00
 Coeff:      0.111D-03-0.154D-02-0.239D-03 0.168D-02 0.105D-01 0.308D-01
 Coeff:      0.135D+00 0.234D+00 0.590D+00
 Gap=     0.095 Goal=     0.100 Shift=    0.005
 RMSDP=7.58D-08 MaxDP=5.40D-06 DE=-8.47D-09 OVMax= 1.42D-05

 Cycle  10  Pass 1  IDiag  1:
 E= -1157.64221259176     Delta-E=       -0.000000000607 Rises=F Damp=F
 DIIS: error= 4.32D-07 at cycle  10 NSaved=  10.
 NSaved=10 IEnMin=10 EnMin= -1157.64221259176     IErMin=10 ErrMin= 4.32D-07
 ErrMax= 4.32D-07  0.00D+00 EMaxC= 1.00D+00 BMatC= 1.21D-10 BMatP= 5.84D-10
 IDIUse=1 WtCom= 1.00D+00 WtEn= 0.00D+00
 Coeff-Com:  0.544D-05 0.165D-04-0.255D-03-0.237D-02-0.384D-02-0.114D-02
 Coeff-Com:  0.103D-01 0.606D-01 0.350D+00 0.587D+00
 Coeff:      0.544D-05 0.165D-04-0.255D-03-0.237D-02-0.384D-02-0.114D-02
 Coeff:      0.103D-01 0.606D-01 0.350D+00 0.587D+00
 Gap=     0.095 Goal=     0.100 Shift=    0.005
 RMSDP=3.37D-08 MaxDP=2.05D-06 DE=-6.07D-10 OVMax= 8.21D-06

 Cycle  11  Pass 1  IDiag  1:
 E= -1157.64221259191     Delta-E=       -0.000000000149 Rises=F Damp=F
 DIIS: error= 1.33D-07 at cycle  11 NSaved=  11.
 NSaved=11 IEnMin=11 EnMin= -1157.64221259191     IErMin=11 ErrMin= 1.33D-07
 ErrMax= 1.33D-07  0.00D+00 EMaxC= 1.00D+00 BMatC= 1.58D-11 BMatP= 1.21D-10
 IDIUse=1 WtCom= 1.00D+00 WtEn= 0.00D+00
 Coeff-Com: -0.823D-05 0.162D-03-0.899D-04-0.135D-02-0.296D-02-0.345D-02
 Coeff-Com: -0.112D-01-0.704D-03 0.104D+00 0.323D+00 0.593D+00
 Coeff:     -0.823D-05 0.162D-03-0.899D-04-0.135D-02-0.296D-02-0.345D-02
 Coeff:     -0.112D-01-0.704D-03 0.104D+00 0.323D+00 0.593D+00
 Gap=     0.095 Goal=     0.100 Shift=    0.005
 RMSDP=1.66D-08 MaxDP=7.64D-07 DE=-1.49D-10 OVMax= 3.22D-06

 Cycle  12  Pass 1  IDiag  1:
 E= -1157.64221259193     Delta-E=       -0.000000000022 Rises=F Damp=F
 DIIS: error= 1.18D-07 at cycle  12 NSaved=  12.
 NSaved=12 IEnMin=12 EnMin= -1157.64221259193     IErMin=12 ErrMin= 1.18D-07
 ErrMax= 1.18D-07  0.00D+00 EMaxC= 1.00D+00 BMatC= 6.16D-12 BMatP= 1.58D-11
 IDIUse=1 WtCom= 1.00D+00 WtEn= 0.00D+00
 Coeff-Com: -0.868D-05 0.141D-03-0.254D-04-0.718D-03-0.182D-02-0.265D-02
 Coeff-Com: -0.109D-01-0.124D-01 0.163D-01 0.143D+00 0.425D+00 0.444D+00
 Coeff:     -0.868D-05 0.141D-03-0.254D-04-0.718D-03-0.182D-02-0.265D-02
 Coeff:     -0.109D-01-0.124D-01 0.163D-01 0.143D+00 0.425D+00 0.444D+00
 Gap=     0.095 Goal=     0.100 Shift=    0.005
 RMSDP=7.43D-09 MaxDP=4.11D-07 DE=-2.18D-11 OVMax= 1.74D-06

 SCF Done:  E(RB3LYP) =  -1157.64221259     A.U. after   12 cycles
            NFock= 12  Conv=0.74D-08     -V/T= 2.0099
 KE= 1.146323856670D+03 PE=-7.994881101933D+03 EE= 3.033341371039D+03
 Leave Link  502 at Wed Aug 16 00:51:01 2023, MaxMem=  1310720000 cpu:            6793.5 elap:             106.4
 (Enter /mnt/opt/groups/app-gaussian/g16-avx2/l701.exe)
 ... and contract with generalized density number  0.
 Compute integral first derivatives.
 R6Disp: Adding Grimme-D3 dispersion energy 1st derivatives to the gradient.
 Leave Link  701 at Wed Aug 16 00:51:02 2023, MaxMem=  1310720000 cpu:              75.1 elap:               1.2
 (Enter /mnt/opt/groups/app-gaussian/g16-avx2/l702.exe)
 L702 exits ... SP integral derivatives will be done elsewhere.
 Leave Link  702 at Wed Aug 16 00:51:02 2023, MaxMem=  1310720000 cpu:               1.5 elap:               0.1
 (Enter /mnt/opt/groups/app-gaussian/g16-avx2/l703.exe)
 Integral derivatives from FoFJK, PRISM(SPDF).
 Compute integral first derivatives, UseDBF=F ICtDFT=           0.
 Calling FoFJK, ICntrl=      2127 FMM=F ISym2X=0 I1Cent= 0 IOpClX= 0 NMat=1 NMatS=1 NMatT=0.
 FoFJK:  IHMeth= 1 ICntrl=    2127 DoSepK=F KAlg= 0 I1Cent=           0 FoldK=F
 IRaf=         0 NMat=       1 IRICut=       1 DoRegI=T DoRafI=F ISym2E= 0 IDoP0=0 IntGTp=1.
 FoFCou: FMM=F IPFlag=           0 FMFlag=      100000 FMFlg1=         800
         NFxFlg=           0 DoJE=F BraDBF=F KetDBF=F FulRan=T
         wScrn=  0.000000 ICntrl=      2127 IOpCl=  0 I1Cent=           0 NGrid=           0
         NMat0=    1 NMatS0=      1 NMatT0=    0 NMatD0=    1 NMtDS0=    0 NMtDT0=    0
 Symmetry not used in FoFCou.
 Leave Link  703 at Wed Aug 16 00:51:28 2023, MaxMem=  1310720000 cpu:            1661.9 elap:              26.1
 (Enter /mnt/opt/groups/app-gaussian/g16-avx2/l716.exe)
 Dipole        =-2.40286983D-02 7.78419345D-03-2.77170745D-02
 -------------------------------------------------------------------
 Center     Atomic                   Forces (Hartrees/Bohr)
 Number     Number              X              Y              Z
 -------------------------------------------------------------------
      1        6           0.000817983    0.000212081   -0.001439264
      2        6           0.000717691    0.000277791    0.001266041
      3        6          -0.000058813   -0.000282525   -0.000996643
      4        6          -0.000340460    0.000518054    0.000964990
      5        6          -0.000441754   -0.001117632    0.000679982
      6        6          -0.000833993    0.000220454    0.001321775
      7        6           0.001350223   -0.000874496   -0.001726100
      8        6           0.000913039    0.000531269    0.000038150
      9        6          -0.002312257   -0.000471923    0.000726072
     10        6          -0.001036021    0.002048199    0.000709023
     11        6           0.001969834    0.001535323    0.000432974
     12        6           0.001251035   -0.001252249   -0.001421227
     13        6          -0.000863099    0.000496743    0.000568436
     14        6          -0.000004834    0.001425713    0.001825101
     15        6           0.000323750   -0.000042798   -0.000857705
     16        6          -0.002265764    0.000951296   -0.000143939
     17        6          -0.001002661   -0.001977305   -0.000690726
     18        6           0.000735226    0.002019039    0.001471589
     19        6           0.000142338   -0.000413479   -0.002995546
     20        6          -0.001007635   -0.000654938   -0.001350324
     21        6          -0.000985930    0.000037665    0.000124499
     22        6           0.000205117   -0.002451708   -0.000054274
     23        1          -0.001665156   -0.000258980    0.000467531
     24        1          -0.000480630   -0.000675093   -0.000983522
     25        6           0.002229722   -0.000165760    0.000820260
     26        6          -0.000183091   -0.000047414    0.000579807
     27        1           0.000606413    0.001527514   -0.000480083
     28        1           0.000415636    0.000040826   -0.000048947
     29        1          -0.000282471    0.000344191   -0.000044903
     30        1          -0.000176530   -0.000395832    0.000002563
     31        6           0.001296712   -0.001006190    0.001696430
     32        1          -0.001440951    0.000051449   -0.000435429
     33        1          -0.000749454   -0.000205094    0.000042244
     34        1           0.000528722   -0.000064054    0.000229476
     35        6          -0.000443394   -0.000585670    0.000100450
     36        1          -0.000268760    0.000000401   -0.000585994
     37        1          -0.000239190    0.000029790    0.000456454
     38        1           0.000362203   -0.000391259    0.000095901
     39        6          -0.001921171   -0.001146591   -0.000623379
     40        1          -0.000401632   -0.000485156   -0.000928956
     41        1           0.001390450    0.001333968   -0.000767126
     42        1           0.002302767    0.002897599    0.001433129
     43        6          -0.000353989    0.000676491   -0.000537341
     44        1           0.000159775    0.000209273   -0.000332790
     45        1           0.000002593    0.000066785    0.000711876
     46        1          -0.000565349   -0.000105293   -0.000058878
     47        6          -0.000131101    0.002344324    0.000570388
     48        1           0.000462002   -0.001960056    0.000662633
     49        1          -0.000220910    0.000497870    0.000956015
     50        1           0.001395091   -0.003461252   -0.001448140
     51        6           0.000744109   -0.000083577    0.000159450
     52        1           0.000086137    0.000046327   -0.000654121
     53        1           0.000098110   -0.000278834    0.000361933
     54        1           0.000170323    0.000514721    0.000130187
 -------------------------------------------------------------------
 Cartesian Forces:  Max     0.003461252 RMS     0.001022638
 Leave Link  716 at Wed Aug 16 00:51:29 2023, MaxMem=  1310720000 cpu:               1.7 elap:               0.1
 (Enter /mnt/opt/groups/app-gaussian/g16-avx2/l103.exe)

 GradGradGradGradGradGradGradGradGradGradGradGradGradGradGradGradGradGrad
 Berny optimization.
 Using GEDIIS/GDIIS optimizer.
 FormGI is forming the generalized inverse of G from B-inverse, IUseBI=4.
 Internal  Forces:  Max     0.005766202 RMS     0.001329029
 Search for a local minimum.
 Step number   5 out of a maximum of  324
 All quantities printed in internal units (Hartrees-Bohrs-Radians)
 RMS Force = .13290D-02 SwitMx=.10000D-02 MixMth= 1
 Mixed Optimization -- RFO/linear search
 Update second derivatives using D2CorX and points    4    5
 DE= -3.40D-03 DEPred=-3.65D-03 R= 9.32D-01
 TightC=F SS=  1.41D+00  RLast= 6.29D-01 DXNew= 2.4000D+00 1.8865D+00
 Trust test= 9.32D-01 RLast= 6.29D-01 DXMaxT set to 1.89D+00
 ITU=  1  1  1  1  0
 Use linear search instead of GDIIS.
     Eigenvalues ---    0.00174   0.00237   0.00237   0.00237   0.00237
     Eigenvalues ---    0.00286   0.00925   0.00927   0.00934   0.01015
     Eigenvalues ---    0.01021   0.01042   0.01122   0.01181   0.01218
     Eigenvalues ---    0.01262   0.01294   0.01358   0.01372   0.01378
     Eigenvalues ---    0.01430   0.01476   0.01497   0.01505   0.01527
     Eigenvalues ---    0.01540   0.01550   0.01630   0.01717   0.01731
     Eigenvalues ---    0.01734   0.01769   0.01804   0.01824   0.01860
     Eigenvalues ---    0.02013   0.02047   0.02061   0.02269   0.06670
     Eigenvalues ---    0.06780   0.06792   0.06809   0.06818   0.06821
     Eigenvalues ---    0.06826   0.06847   0.06894   0.06953   0.07034
     Eigenvalues ---    0.07043   0.13821   0.15072   0.15979   0.15999
     Eigenvalues ---    0.15999   0.15999   0.16000   0.16000   0.16000
     Eigenvalues ---    0.16000   0.16000   0.16000   0.16000   0.16000
     Eigenvalues ---    0.16000   0.16000   0.16000   0.16000   0.16000
     Eigenvalues ---    0.16000   0.16000   0.16018   0.16057   0.16214
     Eigenvalues ---    0.21585   0.22835   0.22891   0.23151   0.24494
     Eigenvalues ---    0.24654   0.24727   0.24821   0.24879   0.24895
     Eigenvalues ---    0.24917   0.24943   0.24953   0.24963   0.24976
     Eigenvalues ---    0.24977   0.24991   0.24994   0.25002   0.26907
     Eigenvalues ---    0.27579   0.27937   0.28519   0.28519   0.28519
     Eigenvalues ---    0.28574   0.28757   0.29164   0.29387   0.30028
     Eigenvalues ---    0.30714   0.31046   0.31303   0.31599   0.32432
     Eigenvalues ---    0.32879   0.32909   0.33428   0.34041   0.34150
     Eigenvalues ---    0.34289   0.34333   0.34520   0.35899   0.35927
     Eigenvalues ---    0.35968   0.36493   0.36774   0.37032   0.37201
     Eigenvalues ---    0.37230   0.37230   0.37230   0.37230   0.37230
     Eigenvalues ---    0.37230   0.37230   0.37230   0.37230   0.37230
     Eigenvalues ---    0.37230   0.37230   0.37230   0.37230   0.37230
     Eigenvalues ---    0.37230   0.37294   0.39763   0.41422   0.44833
     Eigenvalues ---    0.45016   0.45758   0.46088   0.47675   0.47697
     Eigenvalues ---    0.48750   0.49709   0.49776   0.52228   0.58334
     Eigenvalues ---    0.69398
 RFO step:  Lambda=-4.31240619D-03 EMin= 1.73778954D-03
 Quartic linear search produced a step of  0.35462.
 Iteration  1 RMS(Cart)=  0.07836764 RMS(Int)=  0.00497089
 Iteration  2 RMS(Cart)=  0.00552612 RMS(Int)=  0.00012852
 Iteration  3 RMS(Cart)=  0.00004991 RMS(Int)=  0.00012263
 Iteration  4 RMS(Cart)=  0.00000001 RMS(Int)=  0.00012263
 ITry= 1 IFail=0 DXMaxC= 4.75D-01 DCOld= 1.00D+10 DXMaxT= 1.89D+00 DXLimC= 3.00D+00 Rises=F
 Variable       Old X    -DE/DX   Delta X   Delta X   Delta X     New X
                                 (Linear)    (Quad)   (Total)
    R1        2.60733  -0.00546   0.00261  -0.00711  -0.00448   2.60285
    R2        2.80967  -0.00509   0.00046  -0.01275  -0.01233   2.79734
    R3        2.77262  -0.00334   0.00170  -0.00797  -0.00632   2.76630
    R4        2.80045  -0.00192   0.00316  -0.00256   0.00050   2.80094
    R5        2.60021  -0.00085   0.00576   0.00091   0.00665   2.60686
    R6        2.75134  -0.00156   0.00341  -0.00388  -0.00048   2.75087
    R7        2.80032  -0.00181   0.00338  -0.00324   0.00009   2.80041
    R8        2.75951  -0.00538   0.00032  -0.01250  -0.01216   2.74735
    R9        2.60550  -0.00566   0.00285  -0.00686  -0.00401   2.60149
   R10        2.75705  -0.00487   0.00095  -0.01092  -0.00995   2.74710
   R11        2.77515  -0.00457   0.00120  -0.01087  -0.00971   2.76544
   R12        2.76896  -0.00068   0.00457  -0.00108   0.00345   2.77241
   R13        2.76847  -0.00128   0.00476  -0.00336   0.00149   2.76996
   R14        2.60434  -0.00285   0.00150  -0.00269  -0.00116   2.60318
   R15        2.59477  -0.00040   0.00346  -0.00027   0.00322   2.59799
   R16        2.74262  -0.00155   0.00191  -0.00379  -0.00189   2.74073
   R17        2.82652  -0.00032   0.00203  -0.00492  -0.00289   2.82364
   R18        2.60590  -0.00077   0.00366  -0.00141   0.00222   2.60812
   R19        2.83001  -0.00110   0.00336  -0.00436  -0.00100   2.82901
   R20        2.75435  -0.00149   0.00364  -0.00586  -0.00223   2.75212
   R21        2.04852   0.00040  -0.00172   0.00096  -0.00075   2.04776
   R22        2.59396  -0.00063   0.00246  -0.00167   0.00081   2.59477
   R23        2.82357  -0.00130   0.00133  -0.00725  -0.00592   2.81765
   R24        2.77440  -0.00246   0.00295  -0.00771  -0.00470   2.76970
   R25        2.74302  -0.00155   0.00072  -0.00478  -0.00408   2.73894
   R26        2.60365  -0.00259   0.00157  -0.00222  -0.00062   2.60303
   R27        2.75345  -0.00154   0.00377  -0.00540  -0.00162   2.75184
   R28        2.04379   0.00001   0.00143  -0.00156  -0.00013   2.04366
   R29        2.60562  -0.00092   0.00373  -0.00149   0.00222   2.60784
   R30        2.04857   0.00039  -0.00169   0.00094  -0.00075   2.04781
   R31        2.83078  -0.00111   0.00307  -0.00455  -0.00148   2.82931
   R32        2.59627  -0.00174   0.00272  -0.00281  -0.00003   2.59624
   R33        2.82638  -0.00028   0.00177  -0.00499  -0.00322   2.82316
   R34        2.76752  -0.00004   0.00550  -0.00063   0.00491   2.77243
   R35        2.74203  -0.00192   0.00148  -0.00495  -0.00347   2.73856
   R36        2.60313  -0.00157   0.00193  -0.00105   0.00086   2.60399
   R37        2.75548  -0.00175   0.00343  -0.00692  -0.00347   2.75201
   R38        2.04385  -0.00096   0.00082  -0.00350  -0.00268   2.04117
   R39        2.60790  -0.00204   0.00318  -0.00346  -0.00024   2.60767
   R40        2.04863   0.00039  -0.00170   0.00095  -0.00075   2.04787
   R41        2.83001  -0.00108   0.00340  -0.00428  -0.00088   2.82913
   R42        2.04371   0.00004   0.00133  -0.00157  -0.00024   2.04347
   R43        2.06288   0.00129  -0.00140   0.00401   0.00261   2.06549
   R44        2.07212   0.00012  -0.00280   0.00034  -0.00245   2.06967
   R45        2.06082   0.00038  -0.00244   0.00092  -0.00152   2.05929
   R46        2.07283   0.00052  -0.00257   0.00163  -0.00093   2.07189
   R47        2.07160   0.00043  -0.00270   0.00123  -0.00146   2.07014
   R48        2.06556   0.00044  -0.00249   0.00116  -0.00133   2.06423
   R49        2.06512  -0.00005  -0.00299  -0.00048  -0.00347   2.06166
   R50        2.07177   0.00075  -0.00228   0.00253   0.00024   2.07201
   R51        2.04922   0.00385  -0.00109   0.00838   0.00729   2.05651
   R52        2.07228   0.00033  -0.00268   0.00098  -0.00170   2.07058
   R53        2.07250   0.00058  -0.00270   0.00170  -0.00100   2.07150
   R54        2.06538   0.00046  -0.00251   0.00121  -0.00130   2.06408
   R55        2.07173   0.00076  -0.00227   0.00255   0.00028   2.07202
   R56        2.06568  -0.00008  -0.00289  -0.00049  -0.00339   2.06230
   R57        2.05015   0.00386  -0.00120   0.00826   0.00706   2.05721
   R58        2.07266   0.00055  -0.00267   0.00161  -0.00107   2.07159
   R59        2.07233   0.00036  -0.00266   0.00108  -0.00158   2.07075
   R60        2.06536   0.00045  -0.00251   0.00119  -0.00133   2.06403
    A1        2.10442  -0.00023  -0.00073  -0.00142  -0.00225   2.10217
    A2        2.29254  -0.00098   0.00020  -0.00165  -0.00135   2.29119
    A3        1.88614   0.00121   0.00053   0.00312   0.00364   1.88978
    A4        2.08462  -0.00143  -0.00125  -0.00325  -0.00469   2.07993
    A5        1.84815  -0.00166  -0.00277  -0.00461  -0.00769   1.84046
    A6        2.35035   0.00309   0.00399   0.00764   0.01183   2.36219
    A7        2.07719   0.00148   0.00137   0.00449   0.00568   2.08287
    A8        2.36528  -0.00311  -0.00208  -0.00806  -0.01002   2.35526
    A9        1.84072   0.00164   0.00071   0.00356   0.00431   1.84503
   A10        2.08318   0.00058   0.00030   0.00149   0.00162   2.08480
   A11        1.84547   0.00049  -0.00064  -0.00040  -0.00100   1.84447
   A12        2.35410  -0.00106   0.00034  -0.00082  -0.00039   2.35370
   A13        2.09756   0.00117   0.00027   0.00406   0.00427   2.10183
   A14        1.88288   0.00236   0.00121   0.00768   0.00862   1.89149
   A15        2.30202  -0.00353  -0.00162  -0.01202  -0.01339   2.28863
   A16        2.10721  -0.00148  -0.00180  -0.00219  -0.00427   2.10293
   A17        2.28149   0.00288   0.00420   0.00738   0.01162   2.29311
   A18        1.89445  -0.00140  -0.00242  -0.00539  -0.00791   1.88653
   A19        1.87273   0.00030   0.00227   0.00344   0.00561   1.87834
   A20        2.54912  -0.00275  -0.00378  -0.00989  -0.01375   2.53537
   A21        1.86034   0.00244   0.00127   0.00602   0.00723   1.86757
   A22        1.93503  -0.00103  -0.00385  -0.00532  -0.00913   1.92590
   A23        1.90486  -0.00199  -0.00086  -0.00549  -0.00635   1.89851
   A24        2.44176   0.00302   0.00442   0.01032   0.01453   2.45629
   A25        1.88451  -0.00095   0.00161  -0.00044   0.00114   1.88565
   A26        2.21803  -0.00481  -0.00635  -0.01879  -0.02517   2.19287
   A27        2.17883   0.00577   0.00441   0.01902   0.02336   2.20219
   A28        1.83821   0.00068   0.00010   0.00258   0.00269   1.84090
   A29        2.21814   0.00026   0.00220   0.00271   0.00490   2.22304
   A30        2.22683  -0.00094  -0.00230  -0.00528  -0.00758   2.21925
   A31        1.93356   0.00021   0.00054   0.00096   0.00150   1.93506
   A32        2.18481  -0.00027  -0.00048  -0.00350  -0.00402   2.18079
   A33        2.16476   0.00006  -0.00001   0.00262   0.00257   2.16733
   A34        1.88292  -0.00030   0.00231   0.00197   0.00417   1.88709
   A35        2.19382  -0.00095  -0.00214  -0.00531  -0.00745   2.18637
   A36        2.20454   0.00127  -0.00049   0.00435   0.00387   2.20841
   A37        1.93176  -0.00017  -0.00264  -0.00242  -0.00506   1.92670
   A38        2.44726   0.00198   0.00282   0.00670   0.00943   2.45669
   A39        1.90313  -0.00181  -0.00042  -0.00429  -0.00469   1.89844
   A40        1.87454   0.00024   0.00200   0.00250   0.00436   1.87890
   A41        2.54774  -0.00270  -0.00360  -0.00891  -0.01259   2.53515
   A42        1.86011   0.00245   0.00141   0.00585   0.00721   1.86732
   A43        1.88779  -0.00131  -0.00126  -0.00389  -0.00512   1.88267
   A44        2.25349  -0.00108  -0.00309  -0.00882  -0.01198   2.24151
   A45        2.14113   0.00240   0.00412   0.01254   0.01657   2.15771
   A46        1.93478  -0.00010  -0.00005  -0.00031  -0.00036   1.93442
   A47        2.16467   0.00021   0.00035   0.00326   0.00358   2.16824
   A48        2.18371  -0.00011  -0.00026  -0.00289  -0.00319   2.18052
   A49        1.83869   0.00077   0.00032   0.00260   0.00290   1.84159
   A50        2.22437  -0.00032   0.00083  -0.00016   0.00067   2.22504
   A51        2.22011  -0.00045  -0.00115  -0.00245  -0.00360   2.21651
   A52        1.88196  -0.00045   0.00175   0.00158   0.00305   1.88501
   A53        2.21916  -0.00513  -0.00595  -0.01997  -0.02584   2.19333
   A54        2.18161   0.00558   0.00409   0.01802   0.02213   2.20374
   A55        1.93382  -0.00043  -0.00349  -0.00335  -0.00698   1.92684
   A56        2.44779   0.00118   0.00308   0.00442   0.00752   2.45530
   A57        1.90152  -0.00075   0.00038  -0.00127  -0.00099   1.90053
   A58        1.87076   0.00031   0.00251   0.00505   0.00744   1.87820
   A59        2.54615  -0.00040  -0.00185  -0.00436  -0.00605   2.54010
   A60        1.86605   0.00009  -0.00070  -0.00065  -0.00138   1.86467
   A61        1.88297  -0.00011   0.00019   0.00079   0.00091   1.88388
   A62        2.24683  -0.00029  -0.00207  -0.00414  -0.00618   2.24065
   A63        2.15312   0.00040   0.00192   0.00335   0.00530   2.15842
   A64        1.93496   0.00018   0.00028  -0.00001   0.00025   1.93521
   A65        2.16480   0.00012   0.00020   0.00320   0.00340   2.16820
   A66        2.18341  -0.00030  -0.00048  -0.00319  -0.00367   2.17974
   A67        1.83873   0.00060  -0.00022   0.00188   0.00163   1.84037
   A68        2.21570   0.00022   0.00192   0.00241   0.00433   2.22003
   A69        2.22841  -0.00082  -0.00173  -0.00409  -0.00582   2.22259
   A70        1.88751  -0.00134  -0.00107  -0.00389  -0.00494   1.88257
   A71        2.25288  -0.00102  -0.00306  -0.00840  -0.01153   2.24135
   A72        2.14206   0.00236   0.00393   0.01202   0.01585   2.15791
   A73        1.93520  -0.00054  -0.00222  -0.00590  -0.00817   1.92703
   A74        1.93667  -0.00041  -0.00097  -0.00399  -0.00501   1.93166
   A75        1.93908   0.00008   0.00084   0.00454   0.00539   1.94446
   A76        1.87490  -0.00014  -0.00072  -0.00675  -0.00756   1.86734
   A77        1.89645   0.00068   0.00258   0.00893   0.01152   1.90798
   A78        1.87928   0.00038   0.00061   0.00331   0.00392   1.88320
   A79        1.95209  -0.00037  -0.00077  -0.00148  -0.00226   1.94984
   A80        1.95156  -0.00025  -0.00037  -0.00053  -0.00090   1.95067
   A81        1.93706  -0.00030   0.00056  -0.00081  -0.00024   1.93681
   A82        1.86207   0.00039   0.00040   0.00154   0.00194   1.86400
   A83        1.87546   0.00034   0.00009   0.00098   0.00107   1.87654
   A84        1.88155   0.00026   0.00012   0.00050   0.00062   1.88217
   A85        1.92359   0.00033   0.00146   0.00698   0.00842   1.93201
   A86        1.93988   0.00019   0.00173   0.00238   0.00400   1.94389
   A87        1.95366  -0.00146  -0.00523  -0.01547  -0.02074   1.93291
   A88        1.86775   0.00036   0.00113   0.00574   0.00678   1.87454
   A89        1.88306   0.00106   0.00152   0.00993   0.01149   1.89455
   A90        1.89290  -0.00040  -0.00032  -0.00858  -0.00902   1.88388
   A91        1.95045  -0.00019  -0.00000   0.00041   0.00040   1.95085
   A92        1.95136  -0.00023  -0.00046  -0.00049  -0.00095   1.95041
   A93        1.93938  -0.00043   0.00042  -0.00193  -0.00151   1.93787
   A94        1.85907   0.00038   0.00056   0.00206   0.00262   1.86170
   A95        1.88182   0.00032   0.00008   0.00100   0.00108   1.88291
   A96        1.87766   0.00022  -0.00059  -0.00089  -0.00149   1.87617
   A97        1.94022   0.00012   0.00173   0.00161   0.00321   1.94343
   A98        1.92269   0.00038   0.00142   0.00757   0.00897   1.93166
   A99        1.95316  -0.00143  -0.00551  -0.01562  -0.02118   1.93198
   A100       1.86775   0.00039   0.00120   0.00623   0.00734   1.87509
   A101       1.89329  -0.00049  -0.00043  -0.00993  -0.01050   1.88280
   A102       1.88378   0.00112   0.00191   0.01118   0.01314   1.89692
   A103       1.95105  -0.00021  -0.00056  -0.00035  -0.00091   1.95013
   A104       1.94927  -0.00025  -0.00020  -0.00022  -0.00041   1.94885
   A105       1.94030  -0.00039   0.00062  -0.00157  -0.00095   1.93936
   A106       1.85884   0.00039   0.00052   0.00210   0.00262   1.86146
   A107       1.87861   0.00021  -0.00044  -0.00062  -0.00106   1.87755
   A108       1.88171   0.00030   0.00006   0.00083   0.00089   1.88259
    D1        0.10202  -0.00012   0.01083   0.00291   0.01371   0.11573
    D2       -3.03840  -0.00011   0.00913   0.01282   0.02170  -3.01669
    D3       -3.05497  -0.00008   0.01072   0.00711   0.01785  -3.03712
    D4        0.08780  -0.00006   0.00902   0.01702   0.02584   0.11363
    D5       -0.05501   0.00029  -0.00298   0.01540   0.01249  -0.04251
    D6        3.11384  -0.00003  -0.00281   0.00680   0.00392   3.11776
    D7        3.09874   0.00027  -0.00290   0.01212   0.00925   3.10800
    D8       -0.01560  -0.00005  -0.00273   0.00351   0.00068  -0.01492
    D9       -3.09237  -0.00022   0.00326  -0.01148  -0.00834  -3.10071
   D10        0.11189  -0.00051   0.00987  -0.00863   0.00100   0.11289
   D11        0.03528  -0.00018   0.00315  -0.00771  -0.00462   0.03065
   D12       -3.04365  -0.00047   0.00977  -0.00485   0.00472  -3.03893
   D13        0.16032  -0.00056   0.01392  -0.02351  -0.00962   0.15069
   D14       -3.01748  -0.00070   0.00992  -0.03068  -0.02098  -3.03847
   D15       -2.99131  -0.00085   0.01093  -0.04266  -0.03153  -3.02284
   D16        0.11407  -0.00099   0.00692  -0.04983  -0.04288   0.07119
   D17       -0.11272   0.00082  -0.00587   0.04255   0.03649  -0.07623
   D18        3.01699   0.00062  -0.01124   0.01758   0.00598   3.02297
   D19        3.04244   0.00126  -0.00181   0.06857   0.06673   3.10917
   D20       -0.11102   0.00106  -0.00718   0.04360   0.03621  -0.07481
   D21       -0.08502   0.00082  -0.00637   0.03521   0.02878  -0.05624
   D22        3.02848   0.00074  -0.00913   0.03823   0.02911   3.05759
   D23        3.04428   0.00041  -0.01004   0.01164   0.00139   3.04568
   D24       -0.12541   0.00034  -0.01281   0.01466   0.00172  -0.12369
   D25       -0.01661  -0.00033  -0.00628  -0.03229  -0.03849  -0.05510
   D26        3.13448  -0.00020  -0.00198  -0.01240  -0.01453   3.11995
   D27        3.12413  -0.00035  -0.00506  -0.03950  -0.04438   3.07975
   D28       -0.00797  -0.00022  -0.00075  -0.01961  -0.02042  -0.02839
   D29       -3.12180  -0.00006   0.00267  -0.00110   0.00180  -3.12000
   D30        0.07307   0.00014   0.01100   0.01742   0.02838   0.10145
   D31        0.02085  -0.00004   0.00112   0.00789   0.00903   0.02989
   D32       -3.06746   0.00016   0.00946   0.02641   0.03561  -3.03185
   D33       -0.07613  -0.00004  -0.00945  -0.00571  -0.01519  -0.09131
   D34        3.11176  -0.00004  -0.00439   0.00284  -0.00154   3.11022
   D35        3.02844   0.00044  -0.00970   0.00600  -0.00354   3.02491
   D36       -0.06685   0.00044  -0.00464   0.01456   0.01011  -0.05674
   D37       -0.00837   0.00022   0.00137   0.00161   0.00323  -0.00514
   D38        3.07355   0.00015  -0.00817  -0.01106  -0.01886   3.05469
   D39       -3.11644  -0.00022   0.00158  -0.00903  -0.00735  -3.12379
   D40       -0.03452  -0.00029  -0.00796  -0.02170  -0.02943  -0.06396
   D41       -0.10123   0.00089  -0.00505   0.04622   0.04128  -0.05996
   D42        3.00930   0.00090  -0.01007   0.03397   0.02433   3.03363
   D43        2.99831   0.00089  -0.00966   0.03845   0.02887   3.02718
   D44       -0.17435   0.00090  -0.01468   0.02620   0.01193  -0.16242
   D45       -3.13974   0.00060   0.00494   0.04733   0.05257  -3.08717
   D46       -0.06116   0.00091  -0.00101   0.06423   0.06333   0.00217
   D47       -0.00892   0.00042   0.00008   0.02469   0.02491   0.01600
   D48        3.06967   0.00073  -0.00588   0.04159   0.03567   3.10533
   D49        0.03162  -0.00037   0.00049  -0.00681  -0.00658   0.02503
   D50        3.12595  -0.00029  -0.00474  -0.01401  -0.01878   3.10717
   D51       -3.07522  -0.00016   0.00617   0.00114   0.00734  -3.06788
   D52        0.01912  -0.00008   0.00094  -0.00607  -0.00486   0.01426
   D53       -3.10518   0.00022   0.00872   0.01961   0.02796  -3.07722
   D54       -0.00455   0.00031   0.00127   0.01262   0.01393   0.00938
   D55       -0.02304   0.00011  -0.00078   0.00694   0.00593  -0.01711
   D56        3.07759   0.00020  -0.00823  -0.00005  -0.00811   3.06948
   D57       -0.04135   0.00038  -0.00221   0.00910   0.00707  -0.03428
   D58        3.03934   0.00019  -0.00898   0.00465  -0.00451   3.03482
   D59       -3.11360   0.00056   0.00572   0.02067   0.02674  -3.08686
   D60       -0.03291   0.00037  -0.00104   0.01622   0.01515  -0.01776
   D61       -0.00694   0.00003  -0.00068   0.00260   0.00172  -0.00521
   D62        3.13617  -0.00001  -0.00056  -0.00056  -0.00121   3.13497
   D63        3.06607  -0.00013  -0.00859  -0.00885  -0.01783   3.04824
   D64       -0.07400  -0.00016  -0.00847  -0.01201  -0.02076  -0.09477
   D65        2.52712   0.00080   0.04468   0.14716   0.19172   2.71884
   D66       -1.68831   0.00158   0.04807   0.16025   0.20825  -1.48005
   D67        0.43133   0.00019   0.04521   0.14008   0.18529   0.61661
   D68       -0.54183   0.00078   0.05247   0.15145   0.20393  -0.33791
   D69        1.52593   0.00156   0.05587   0.16454   0.22046   1.74638
   D70       -2.63763   0.00016   0.05300   0.14437   0.19749  -2.44014
   D71       -0.00739   0.00006   0.00021   0.00174   0.00199  -0.00540
   D72       -3.13766  -0.00005  -0.00312  -0.00697  -0.00993   3.13559
   D73        3.13268   0.00010   0.00009   0.00493   0.00493   3.13760
   D74        0.00241  -0.00002  -0.00323  -0.00378  -0.00699  -0.00459
   D75       -1.01069   0.00007   0.00667   0.02045   0.02704  -0.98365
   D76        1.07141   0.00027   0.00707   0.02302   0.03001   1.10142
   D77       -3.11357   0.00010   0.00629   0.02022   0.02643  -3.08714
   D78        2.13275   0.00003   0.00681   0.01659   0.02348   2.15624
   D79       -2.06833   0.00022   0.00721   0.01916   0.02645  -2.04188
   D80        0.02987   0.00005   0.00643   0.01636   0.02287   0.05274
   D81        0.01991  -0.00013   0.00037  -0.00575  -0.00523   0.01467
   D82       -3.08389  -0.00013   0.00733   0.00125   0.00872  -3.07517
   D83       -3.13285  -0.00003   0.00364   0.00280   0.00653  -3.12633
   D84        0.04654  -0.00002   0.01061   0.00979   0.02048   0.06702
   D85        0.02259  -0.00046   0.00061  -0.01988  -0.01950   0.00309
   D86        3.10701  -0.00052  -0.00753  -0.02039  -0.02818   3.07883
   D87       -3.05550  -0.00067   0.00667  -0.03646  -0.02990  -3.08540
   D88        0.02892  -0.00073  -0.00146  -0.03698  -0.03859  -0.00967
   D89       -0.74086   0.00017  -0.04154  -0.02138  -0.06287  -0.80373
   D90        1.34126  -0.00064  -0.04456  -0.03630  -0.08072   1.26054
   D91       -2.85175  -0.00038  -0.04388  -0.03177  -0.07555  -2.92730
   D92        2.32630   0.00046  -0.04852  -0.00159  -0.05025   2.27605
   D93       -1.87476  -0.00035  -0.05154  -0.01651  -0.06811  -1.94287
   D94        0.21541  -0.00009  -0.05086  -0.01198  -0.06293   0.15247
   D95       -0.02788   0.00033  -0.00110   0.00752   0.00655  -0.02133
   D96        3.08261   0.00006  -0.00606  -0.00375  -0.00991   3.07270
   D97       -3.13079   0.00025   0.00432   0.00749   0.01184  -3.11894
   D98       -0.02029  -0.00002  -0.00064  -0.00377  -0.00462  -0.02491
   D99       -3.07521   0.00006   0.00929   0.00600   0.01550  -3.05971
   D100       0.06277   0.00004   0.00696   0.00354   0.01060   0.07337
   D101       0.00980   0.00004   0.00121   0.00552   0.00689   0.01669
   D102      -3.13541   0.00002  -0.00112   0.00306   0.00199  -3.13342
   D103       3.11066  -0.00025  -0.00848  -0.01794  -0.02601   3.08465
   D104       0.01090  -0.00035  -0.00031  -0.01377  -0.01404  -0.00314
   D105       0.02211  -0.00002  -0.00019   0.00054   0.00051   0.02263
   D106      -3.07765  -0.00012   0.00798   0.00471   0.01249  -3.06516
   D107      -0.01705   0.00009   0.00101   0.00316   0.00410  -0.01295
   D108       3.13255   0.00002  -0.00218  -0.00472  -0.00698   3.12557
   D109       3.08598   0.00009  -0.00661  -0.00128  -0.00796   3.07802
   D110      -0.04760   0.00002  -0.00980  -0.00915  -0.01904  -0.06664
   D111       0.00391  -0.00007  -0.00134  -0.00527  -0.00669  -0.00278
   D112      -3.13407  -0.00006   0.00098  -0.00282  -0.00184  -3.13591
   D113       3.13739  -0.00001   0.00190   0.00275   0.00452  -3.14128
   D114      -0.00060   0.00001   0.00422   0.00519   0.00937   0.00878
   D115      -1.08981  -0.00008  -0.00318  -0.00972  -0.01285  -1.10266
   D116       0.99738  -0.00001  -0.00346  -0.00913  -0.01254   0.98484
   D117       3.09907  -0.00006  -0.00317  -0.00941  -0.01252   3.08655
   D118       2.04741  -0.00010  -0.00600  -0.01268  -0.01874   2.02866
   D119      -2.14859  -0.00003  -0.00628  -0.01210  -0.01843  -2.16703
   D120      -0.04690  -0.00008  -0.00599  -0.01238  -0.01842  -0.06532
   D121       0.04784  -0.00056   0.00083  -0.02469  -0.02372   0.02411
   D122      -3.07955  -0.00015   0.00490  -0.00247   0.00242  -3.07713
   D123      -3.06353  -0.00034   0.00583  -0.01193  -0.00558  -3.06911
   D124       0.09226   0.00008   0.00991   0.01029   0.02057   0.11283
   D125       1.67873  -0.00150  -0.05007  -0.14642  -0.19649   1.48225
   D126      -2.53707  -0.00069  -0.04663  -0.13283  -0.17942  -2.71649
   D127      -0.44130   0.00005  -0.04687  -0.12386  -0.17083  -0.61212
   D128      -1.49896  -0.00163  -0.05595  -0.16110  -0.21702  -1.71598
   D129       0.56842  -0.00082  -0.05251  -0.14751  -0.19995   0.36847
   D130       2.66419  -0.00009  -0.05275  -0.13854  -0.19136   2.47284
   D131       0.02463  -0.00010   0.00367  -0.00685  -0.00335   0.02128
   D132      -3.10049  -0.00005   0.00532  -0.00852  -0.00340  -3.10389
   D133      -3.12656  -0.00037   0.00092  -0.02182  -0.02077   3.13586
   D134       0.03150  -0.00031   0.00257  -0.02349  -0.02082   0.01068
   D135       3.09826  -0.00021  -0.00541  -0.00604  -0.01145   3.08680
   D136      -0.01683  -0.00027  -0.00390  -0.01359  -0.01749  -0.03432
   D137      -0.02930   0.00020  -0.00138   0.01593   0.01448  -0.01482
   D138       3.13880   0.00014   0.00013   0.00839   0.00845  -3.13594
   D139      -3.13425   0.00035   0.00010   0.01801   0.01797  -3.11628
   D140      -0.01712   0.00048   0.00195   0.01778   0.01964   0.00252
   D141      -0.02072   0.00028  -0.00264   0.02107   0.01837  -0.00234
   D142       3.09641   0.00041  -0.00078   0.02085   0.02005   3.11646
   D143       0.00265  -0.00017   0.00190  -0.01182  -0.00992  -0.00727
   D144       3.13848  -0.00001  -0.00236  -0.01097  -0.01332   3.12516
   D145      -3.11609  -0.00027   0.00025  -0.01148  -0.01130  -3.12739
   D146       0.01974  -0.00012  -0.00401  -0.01064  -0.01470   0.00503
   D147       0.01668  -0.00001  -0.00025  -0.00293  -0.00315   0.01353
   D148       3.13151   0.00007  -0.00172   0.00483   0.00310   3.13461
   D149      -3.11908  -0.00017   0.00407  -0.00381   0.00025  -3.11883
   D150      -0.00425  -0.00009   0.00260   0.00394   0.00651   0.00226
   D151      -1.07703  -0.00014  -0.00534  -0.01018  -0.01554  -1.09256
   D152       1.00375   0.00004  -0.00519  -0.00790  -0.01310   0.99066
   D153       3.10632  -0.00001  -0.00483  -0.00807  -0.01291   3.09342
   D154       2.09686  -0.00024  -0.00353  -0.01949  -0.02301   2.07385
   D155      -2.10554  -0.00006  -0.00338  -0.01721  -0.02058  -2.12612
   D156      -0.00297  -0.00011  -0.00301  -0.01738  -0.02038  -0.02336
         Item               Value     Threshold  Converged?
 Maximum Force            0.005766     0.000450     NO 
 RMS     Force            0.001329     0.000300     NO 
 Maximum Displacement     0.474543     0.001800     NO 
 RMS     Displacement     0.079348     0.001200     NO 
 Predicted change in Energy=-3.232801D-03
 Lowest energy point so far.  Saving SCF results.
 GradGradGradGradGradGradGradGradGradGradGradGradGradGradGradGradGradGrad

 Leave Link  103 at Wed Aug 16 00:51:29 2023, MaxMem=  1310720000 cpu:              25.8 elap:               0.7
 (Enter /mnt/opt/groups/app-gaussian/g16-avx2/l202.exe)
 Symmetry turned off by external request.
 Stoichiometry    C30H24
 Framework group  C1[X(C30H24)]
 Deg. of freedom   156
 Full point group                 C1      NOp   1
                          Input orientation:                          
 ---------------------------------------------------------------------
 Center     Atomic      Atomic             Coordinates (Angstroms)
 Number     Number       Type             X           Y           Z
 ---------------------------------------------------------------------
      1          6           0        0.454209   -1.350505    0.019612
      2          6           0       -0.387564    1.379784    0.067666
      3          6           0        1.397260   -0.347039   -0.009691
      4          6           0       -0.988828   -1.025628   -0.038305
      5          6           0       -1.385125    0.292339   -0.071039
      6          6           0        0.955717    1.066328    0.049467
      7          6           0       -1.680431   -2.304146   -0.020262
      8          6           0       -0.663387   -3.357992    0.039712
      9          6           0        0.594597   -2.805848    0.091473
     10          6           0       -1.328289   -4.645225    0.106069
     11          6           0       -2.679224   -4.363018    0.093049
     12          6           0        2.150267    1.917874    0.032467
     13          6           0        3.253314    1.104636   -0.053066
     14          6           0        2.847596   -0.302957   -0.100380
     15          6           0        3.993820   -1.046548   -0.275444
     16          6           0        5.122404   -0.126890   -0.308163
     17          6           0        4.695846    1.178548   -0.172886
     18          6           0       -2.715257    0.895514   -0.163187
     19          6           0       -2.577015    2.253881   -0.010695
     20          6           0       -1.163015    2.608724    0.153898
     21          6           0       -1.113688    3.971920    0.349013
     22          6           0       -2.477525    4.480777    0.306288
     23          1           0        4.086818   -2.114157   -0.420749
     24          1           0       -0.248190    4.592891    0.527923
     25          6           0       -3.376716    3.459145    0.078486
     26          6           0       -2.908537   -2.926330    0.027340
     27          1           0       -3.889948   -2.473956    0.066390
     28          1           0        6.155630   -0.433606   -0.420757
     29          1           0       -2.744294    5.521948    0.444776
     30          1           0       -3.468658   -5.104594    0.126355
     31          6           0        2.144800    3.408901    0.034106
     32          1           0        1.421491    3.788233   -0.692258
     33          1           0        1.845189    3.793426    1.014861
     34          1           0        3.131323    3.810561   -0.196014
     35          6           0        5.548959    2.408895   -0.164664
     36          1           0        5.326361    3.062628   -1.016234
     37          1           0        5.393481    3.004953    0.741202
     38          1           0        6.608891    2.150040   -0.217123
     39          6           0        1.876222   -3.548279    0.288655
     40          1           0        1.689316   -4.531688    0.722493
     41          1           0        2.398640   -3.703482   -0.662776
     42          1           0        2.542211   -2.998609    0.950948
     43          6           0       -0.687515   -5.996569    0.172678
     44          1           0       -0.006015   -6.165181   -0.668567
     45          1           0       -0.095365   -6.120729    1.086776
     46          1           0       -1.439882   -6.788270    0.158712
     47          6           0       -3.986780    0.162414   -0.441907
     48          1           0       -4.415635   -0.256321    0.476232
     49          1           0       -4.731324    0.832955   -0.874353
     50          1           0       -3.813203   -0.659237   -1.134637
     51          6           0       -4.866315    3.566789   -0.025669
     52          1           0       -5.228779    3.245308   -1.009036
     53          1           0       -5.370207    2.936946    0.716056
     54          1           0       -5.198161    4.596011    0.127851
 ---------------------------------------------------------------------
 Rotational constants (GHZ):           0.1628818           0.1619371           0.0817612
 Leave Link  202 at Wed Aug 16 00:51:29 2023, MaxMem=  1310720000 cpu:               0.9 elap:               0.0
 (Enter /mnt/opt/groups/app-gaussian/g16-avx2/l301.exe)
 Standard basis: 6-31G(d,p) (6D, 7F)
 Ernie: Thresh=  0.10000D-02 Tol=  0.10000D-05 Strict=F.
   570 basis functions,  1008 primitive gaussians,   570 cartesian basis functions
   102 alpha electrons      102 beta electrons
       nuclear repulsion energy      2660.8534126577 Hartrees.
 IExCor=  402 DFT=T Ex+Corr=B3LYP ExCW=0 ScaHFX=  0.200000
 ScaDFX=  0.800000  0.720000  1.000000  0.810000 ScalE2=  1.000000  1.000000
 IRadAn=      5 IRanWt=     -1 IRanGd=            0 ICorTp=0 IEmpDi=131
 NAtoms=   54 NActive=   54 NUniq=   54 SFac= 1.00D+00 NAtFMM=   60 NAOKFM=F Big=F
 Integral buffers will be    131072 words long.
 Raffenetti 2 integral format.
 Two-electron integral symmetry is turned off.
 R6Disp:  Grimme-D3 Dispersion energy=       -0.0563518563 Hartrees.
 Nuclear repulsion after empirical dispersion term =     2660.7970608014 Hartrees.
 Leave Link  301 at Wed Aug 16 00:51:29 2023, MaxMem=  1310720000 cpu:               4.4 elap:               0.1
 (Enter /mnt/opt/groups/app-gaussian/g16-avx2/l302.exe)
 NPDir=0 NMtPBC=     1 NCelOv=     1 NCel=       1 NClECP=     1 NCelD=      1
         NCelK=      1 NCelE2=     1 NClLst=     1 CellRange=     0.0.
 One-electron integrals computed using PRISM.
 NBasis=   570 RedAO= T EigKep=  1.07D-04  NBF=   570
 NBsUse=   570 1.00D-06 EigRej= -1.00D+00 NBFU=   570
 Precomputing XC quadrature grid using
 IXCGrd= 4 IRadAn=           5 IRanWt=          -1 IRanGd=           0 AccXCQ= 0.00D+00.
 Generated NRdTot=       0 NPtTot=           0 NUsed=           0 NTot=          32
 NSgBfM=   556   556   556   556   556 MxSgAt=    54 MxSgA2=    54.
 Leave Link  302 at Wed Aug 16 00:51:32 2023, MaxMem=  1310720000 cpu:             145.8 elap:               2.3
 (Enter /mnt/opt/groups/app-gaussian/g16-avx2/l303.exe)
 DipDrv:  MaxL=1.
 Leave Link  303 at Wed Aug 16 00:51:32 2023, MaxMem=  1310720000 cpu:              14.0 elap:               0.3
 (Enter /mnt/opt/groups/app-gaussian/g16-avx2/l401.exe)
 Initial guess from the checkpoint file:  "/tmp/Gau-173077.chk"
 B after Tr=    -0.002601    0.005721   -0.004091
         Rot=    0.999999    0.001235   -0.000015    0.000176 Ang=   0.14 deg.
 Guess basis will be translated and rotated to current coordinates.
 JPrj=2 DoOrth=T DoCkMO=T.
 Generating alternative initial guess.
 ExpMin= 1.61D-01 ExpMax= 3.05D+03 ExpMxC= 4.57D+02 IAcc=3 IRadAn=         5 AccDes= 0.00D+00
 Harris functional with IExCor=  402 and IRadAn=       5 diagonalized for initial guess.
 HarFok:  IExCor=  402 AccDes= 0.00D+00 IRadAn=         5 IDoV= 1 UseB2=F ITyADJ=14
 ICtDFT=  3500011 ScaDFX=  1.000000  1.000000  1.000000  1.000000
 FoFCou: FMM=F IPFlag=           0 FMFlag=      100000 FMFlg1=           0
         NFxFlg=           0 DoJE=T BraDBF=F KetDBF=T FulRan=T
         wScrn=  0.000000 ICntrl=       500 IOpCl=  0 I1Cent=   200000004 NGrid=           0
         NMat0=    1 NMatS0=      1 NMatT0=    0 NMatD0=    1 NMtDS0=    0 NMtDT0=    0
 Symmetry not used in FoFCou.
 Harris En= -1157.70631569829    
 Leave Link  401 at Wed Aug 16 00:51:38 2023, MaxMem=  1310720000 cpu:             366.5 elap:               5.8
 (Enter /mnt/opt/groups/app-gaussian/g16-avx2/l502.exe)
 Two-electron integral symmetry not used.
 Closed shell SCF:
 Using DIIS extrapolation, IDIIS=    10.
 NGot=  1310720000 LenX=  1310027788 LenY=  1309702318
 Requested convergence on RMS density matrix=1.00D-08 within 100 cycles.
 Requested convergence on MAX density matrix=1.00D-06.
 Requested convergence on             energy=1.00D-06.
 Level shift goal  0.100 maximum shift  0.100.
 No special actions if energy rises.
 Dynamic level shift is on during FON iterations.

 Cycle   1  Pass 1  IDiag  1:
 FoFJK:  IHMeth= 1 ICntrl=       0 DoSepK=F KAlg= 0 I1Cent=           0 FoldK=F
 IRaf= 630000000 NMat=       1 IRICut=       1 DoRegI=T DoRafI=F ISym2E= 0 IDoP0=0 IntGTp=1.
 FoFCou: FMM=F IPFlag=           0 FMFlag=      100000 FMFlg1=           0
         NFxFlg=           0 DoJE=F BraDBF=F KetDBF=F FulRan=T
         wScrn=  0.000000 ICntrl=         0 IOpCl=  0 I1Cent=           0 NGrid=           0
         NMat0=    1 NMatS0=      1 NMatT0=    0 NMatD0=    1 NMtDS0=    0 NMtDT0=    0
 Symmetry not used in FoFCou.
 E= -1157.61938867856    
 DIIS: error= 5.44D-03 at cycle   1 NSaved=   1.
 NSaved= 1 IEnMin= 1 EnMin= -1157.61938867856     IErMin= 1 ErrMin= 5.44D-03
 ErrMax= 5.44D-03  0.00D+00 EMaxC= 1.00D+00 BMatC= 1.33D-02 BMatP= 1.33D-02
 IDIUse=1 WtCom= 1.00D+00 WtEn= 0.00D+00
 Coeff-Com:  0.100D+01
 Coeff:      0.100D+01
 Gap=     1.896 Goal=     0.100 Shift=    0.000
 T=  471. Gap= 0.095 NK=0 IS=  103 IE=  570 IFin=  102
          NO(<0.9)=   0  NV(>0.1)=   0    102.00e < EF      0.00e >EF  Err=0.0D+00
 GapD=    1.896 DampG=2.000 DampE=1.000 DampFc=2.0000 IDamp=-1.
 RMSDP=4.12D-04 MaxDP=2.27D-02              OVMax= 3.02D-02

 Cycle   2  Pass 1  IDiag  1:
 E= -1157.64495933563     Delta-E=       -0.025570657064 Rises=F Damp=F
 DIIS: error= 5.27D-04 at cycle   2 NSaved=   2.
 NSaved= 2 IEnMin= 2 EnMin= -1157.64495933563     IErMin= 2 ErrMin= 5.27D-04
 ErrMax= 5.27D-04  0.00D+00 EMaxC= 1.00D+00 BMatC= 1.35D-04 BMatP= 1.33D-02
 IDIUse=1 WtCom= 1.00D+00 WtEn= 0.00D+00
 Coeff-Com: -0.820D-01 0.108D+01
 Coeff:     -0.820D-01 0.108D+01
 Gap=     0.095 Goal=     0.100 Shift=    0.005
 RMSDP=5.75D-05 MaxDP=2.93D-03 DE=-2.56D-02 OVMax= 4.13D-03

 Cycle   3  Pass 1  IDiag  1:
 E= -1157.64516004524     Delta-E=       -0.000200709609 Rises=F Damp=F
 DIIS: error= 3.71D-04 at cycle   3 NSaved=   3.
 NSaved= 3 IEnMin= 3 EnMin= -1157.64516004524     IErMin= 3 ErrMin= 3.71D-04
 ErrMax= 3.71D-04  0.00D+00 EMaxC= 1.00D+00 BMatC= 9.96D-05 BMatP= 1.35D-04
 IDIUse=1 WtCom= 1.00D+00 WtEn= 0.00D+00
 Coeff-Com: -0.508D-01 0.626D+00 0.425D+00
 Coeff:     -0.508D-01 0.626D+00 0.425D+00
 Gap=     0.095 Goal=     0.100 Shift=    0.005
 RMSDP=3.04D-05 MaxDP=1.66D-03 DE=-2.01D-04 OVMax= 3.23D-03

 Cycle   4  Pass 1  IDiag  1:
 E= -1157.64525544237     Delta-E=       -0.000095397132 Rises=F Damp=F
 DIIS: error= 1.08D-04 at cycle   4 NSaved=   4.
 NSaved= 4 IEnMin= 4 EnMin= -1157.64525544237     IErMin= 4 ErrMin= 1.08D-04
 ErrMax= 1.08D-04  0.00D+00 EMaxC= 1.00D+00 BMatC= 1.11D-05 BMatP= 9.96D-05
 IDIUse=1 WtCom= 1.00D+00 WtEn= 0.00D+00
 Coeff-Com: -0.132D-01 0.148D+00 0.252D+00 0.613D+00
 Coeff:     -0.132D-01 0.148D+00 0.252D+00 0.613D+00
 Gap=     0.095 Goal=     0.100 Shift=    0.005
 RMSDP=1.10D-05 MaxDP=5.53D-04 DE=-9.54D-05 OVMax= 1.60D-03

 Cycle   5  Pass 1  IDiag  1:
 E= -1157.64526387199     Delta-E=       -0.000008429627 Rises=F Damp=F
 DIIS: error= 6.62D-05 at cycle   5 NSaved=   5.
 NSaved= 5 IEnMin= 5 EnMin= -1157.64526387199     IErMin= 5 ErrMin= 6.62D-05
 ErrMax= 6.62D-05  0.00D+00 EMaxC= 1.00D+00 BMatC= 3.68D-06 BMatP= 1.11D-05
 IDIUse=1 WtCom= 1.00D+00 WtEn= 0.00D+00
 Coeff-Com: -0.191D-02 0.124D-01 0.118D+00 0.432D+00 0.440D+00
 Coeff:     -0.191D-02 0.124D-01 0.118D+00 0.432D+00 0.440D+00
 Gap=     0.095 Goal=     0.100 Shift=    0.005
 RMSDP=5.55D-06 MaxDP=2.66D-04 DE=-8.43D-06 OVMax= 8.65D-04

 Cycle   6  Pass 1  IDiag  1:
 E= -1157.64526772290     Delta-E=       -0.000003850906 Rises=F Damp=F
 DIIS: error= 2.39D-05 at cycle   6 NSaved=   6.
 NSaved= 6 IEnMin= 6 EnMin= -1157.64526772290     IErMin= 6 ErrMin= 2.39D-05
 ErrMax= 2.39D-05  0.00D+00 EMaxC= 1.00D+00 BMatC= 4.02D-07 BMatP= 3.68D-06
 IDIUse=1 WtCom= 1.00D+00 WtEn= 0.00D+00
 Coeff-Com:  0.707D-03-0.145D-01 0.425D-01 0.201D+00 0.289D+00 0.481D+00
 Coeff:      0.707D-03-0.145D-01 0.425D-01 0.201D+00 0.289D+00 0.481D+00
 Gap=     0.095 Goal=     0.100 Shift=    0.005
 RMSDP=1.74D-06 MaxDP=9.26D-05 DE=-3.85D-06 OVMax= 2.54D-04

 Cycle   7  Pass 1  IDiag  1:
 E= -1157.64526814054     Delta-E=       -0.000000417645 Rises=F Damp=F
 DIIS: error= 8.12D-06 at cycle   7 NSaved=   7.
 NSaved= 7 IEnMin= 7 EnMin= -1157.64526814054     IErMin= 7 ErrMin= 8.12D-06
 ErrMax= 8.12D-06  0.00D+00 EMaxC= 1.00D+00 BMatC= 3.68D-08 BMatP= 4.02D-07
 IDIUse=1 WtCom= 1.00D+00 WtEn= 0.00D+00
 Coeff-Com:  0.627D-03-0.102D-01 0.141D-01 0.789D-01 0.133D+00 0.294D+00
 Coeff-Com:  0.489D+00
 Coeff:      0.627D-03-0.102D-01 0.141D-01 0.789D-01 0.133D+00 0.294D+00
 Coeff:      0.489D+00
 Gap=     0.095 Goal=     0.100 Shift=    0.005
 RMSDP=5.73D-07 MaxDP=3.34D-05 DE=-4.18D-07 OVMax= 9.48D-05

 Cycle   8  Pass 1  IDiag  1:
 E= -1157.64526817612     Delta-E=       -0.000000035572 Rises=F Damp=F
 DIIS: error= 3.81D-06 at cycle   8 NSaved=   8.
 NSaved= 8 IEnMin= 8 EnMin= -1157.64526817612     IErMin= 8 ErrMin= 3.81D-06
 ErrMax= 3.81D-06  0.00D+00 EMaxC= 1.00D+00 BMatC= 5.17D-09 BMatP= 3.68D-08
 IDIUse=1 WtCom= 1.00D+00 WtEn= 0.00D+00
 Coeff-Com:  0.340D-03-0.522D-02 0.484D-02 0.306D-01 0.563D-01 0.143D+00
 Coeff-Com:  0.315D+00 0.455D+00
 Coeff:      0.340D-03-0.522D-02 0.484D-02 0.306D-01 0.563D-01 0.143D+00
 Coeff:      0.315D+00 0.455D+00
 Gap=     0.095 Goal=     0.100 Shift=    0.005
 RMSDP=2.07D-07 MaxDP=1.43D-05 DE=-3.56D-08 OVMax= 3.48D-05

 Cycle   9  Pass 1  IDiag  1:
 E= -1157.64526818164     Delta-E=       -0.000000005524 Rises=F Damp=F
 DIIS: error= 9.60D-07 at cycle   9 NSaved=   9.
 NSaved= 9 IEnMin= 9 EnMin= -1157.64526818164     IErMin= 9 ErrMin= 9.60D-07
 ErrMax= 9.60D-07  0.00D+00 EMaxC= 1.00D+00 BMatC= 5.81D-10 BMatP= 5.17D-09
 IDIUse=1 WtCom= 1.00D+00 WtEn= 0.00D+00
 Coeff-Com:  0.601D-04-0.767D-03-0.312D-03 0.168D-03 0.234D-02 0.195D-01
 Coeff-Com:  0.781D-01 0.265D+00 0.636D+00
 Coeff:      0.601D-04-0.767D-03-0.312D-03 0.168D-03 0.234D-02 0.195D-01
 Coeff:      0.781D-01 0.265D+00 0.636D+00
 Gap=     0.095 Goal=     0.100 Shift=    0.005
 RMSDP=7.65D-08 MaxDP=4.35D-06 DE=-5.52D-09 OVMax= 1.70D-05

 Cycle  10  Pass 1  IDiag  1:
 E= -1157.64526818229     Delta-E=       -0.000000000653 Rises=F Damp=F
 DIIS: error= 3.64D-07 at cycle  10 NSaved=  10.
 NSaved=10 IEnMin=10 EnMin= -1157.64526818229     IErMin=10 ErrMin= 3.64D-07
 ErrMax= 3.64D-07  0.00D+00 EMaxC= 1.00D+00 BMatC= 9.94D-11 BMatP= 5.81D-10
 IDIUse=1 WtCom= 1.00D+00 WtEn= 0.00D+00
 Coeff-Com: -0.775D-05 0.205D-03-0.715D-03-0.349D-02-0.571D-02-0.573D-02
 Coeff-Com:  0.474D-02 0.916D-01 0.357D+00 0.562D+00
 Coeff:     -0.775D-05 0.205D-03-0.715D-03-0.349D-02-0.571D-02-0.573D-02
 Coeff:      0.474D-02 0.916D-01 0.357D+00 0.562D+00
 Gap=     0.095 Goal=     0.100 Shift=    0.005
 RMSDP=3.44D-08 MaxDP=1.73D-06 DE=-6.53D-10 OVMax= 9.55D-06

 Cycle  11  Pass 1  IDiag  1:
 E= -1157.64526818244     Delta-E=       -0.000000000152 Rises=F Damp=F
 DIIS: error= 1.22D-07 at cycle  11 NSaved=  11.
 NSaved=11 IEnMin=11 EnMin= -1157.64526818244     IErMin=11 ErrMin= 1.22D-07
 ErrMax= 1.22D-07  0.00D+00 EMaxC= 1.00D+00 BMatC= 1.88D-11 BMatP= 9.94D-11
 IDIUse=1 WtCom= 1.00D+00 WtEn= 0.00D+00
 Coeff-Com: -0.133D-04 0.227D-03-0.322D-03-0.188D-02-0.363D-02-0.588D-02
 Coeff-Com: -0.104D-01 0.329D-02 0.803D-01 0.337D+00 0.601D+00
 Coeff:     -0.133D-04 0.227D-03-0.322D-03-0.188D-02-0.363D-02-0.588D-02
 Coeff:     -0.104D-01 0.329D-02 0.803D-01 0.337D+00 0.601D+00
 Gap=     0.095 Goal=     0.100 Shift=    0.005
 RMSDP=1.67D-08 MaxDP=5.21D-07 DE=-1.52D-10 OVMax= 4.35D-06

 Cycle  12  Pass 1  IDiag  1:
 E= -1157.64526818246     Delta-E=       -0.000000000020 Rises=F Damp=F
 DIIS: error= 1.15D-07 at cycle  12 NSaved=  12.
 NSaved=12 IEnMin=12 EnMin= -1157.64526818246     IErMin=12 ErrMin= 1.15D-07
 ErrMax= 1.15D-07  0.00D+00 EMaxC= 1.00D+00 BMatC= 4.77D-12 BMatP= 1.88D-11
 IDIUse=1 WtCom= 1.00D+00 WtEn= 0.00D+00
 Coeff-Com: -0.859D-05 0.134D-03-0.116D-03-0.793D-03-0.175D-02-0.327D-02
 Coeff-Com: -0.860D-02-0.150D-01-0.466D-02 0.166D+00 0.399D+00 0.469D+00
 Coeff:     -0.859D-05 0.134D-03-0.116D-03-0.793D-03-0.175D-02-0.327D-02
 Coeff:     -0.860D-02-0.150D-01-0.466D-02 0.166D+00 0.399D+00 0.469D+00
 Gap=     0.095 Goal=     0.100 Shift=    0.005
 RMSDP=8.39D-09 MaxDP=3.89D-07 DE=-1.96D-11 OVMax= 2.70D-06

 SCF Done:  E(RB3LYP) =  -1157.64526818     A.U. after   12 cycles
            NFock= 12  Conv=0.84D-08     -V/T= 2.0098
 KE= 1.146410465301D+03 PE=-8.001390029751D+03 EE= 3.036537235466D+03
 Leave Link  502 at Wed Aug 16 00:53:25 2023, MaxMem=  1310720000 cpu:            6805.4 elap:             106.6
 (Enter /mnt/opt/groups/app-gaussian/g16-avx2/l701.exe)
 ... and contract with generalized density number  0.
 Compute integral first derivatives.
 R6Disp: Adding Grimme-D3 dispersion energy 1st derivatives to the gradient.
 Leave Link  701 at Wed Aug 16 00:53:26 2023, MaxMem=  1310720000 cpu:              82.3 elap:               1.4
 (Enter /mnt/opt/groups/app-gaussian/g16-avx2/l702.exe)
 L702 exits ... SP integral derivatives will be done elsewhere.
 Leave Link  702 at Wed Aug 16 00:53:26 2023, MaxMem=  1310720000 cpu:               1.5 elap:               0.1
 (Enter /mnt/opt/groups/app-gaussian/g16-avx2/l703.exe)
 Integral derivatives from FoFJK, PRISM(SPDF).
 Compute integral first derivatives, UseDBF=F ICtDFT=           0.
 Calling FoFJK, ICntrl=      2127 FMM=F ISym2X=0 I1Cent= 0 IOpClX= 0 NMat=1 NMatS=1 NMatT=0.
 FoFJK:  IHMeth= 1 ICntrl=    2127 DoSepK=F KAlg= 0 I1Cent=           0 FoldK=F
 IRaf=         0 NMat=       1 IRICut=       1 DoRegI=T DoRafI=F ISym2E= 0 IDoP0=0 IntGTp=1.
 FoFCou: FMM=F IPFlag=           0 FMFlag=      100000 FMFlg1=         800
         NFxFlg=           0 DoJE=F BraDBF=F KetDBF=F FulRan=T
         wScrn=  0.000000 ICntrl=      2127 IOpCl=  0 I1Cent=           0 NGrid=           0
         NMat0=    1 NMatS0=      1 NMatT0=    0 NMatD0=    1 NMtDS0=    0 NMtDT0=    0
 Symmetry not used in FoFCou.
 Leave Link  703 at Wed Aug 16 00:53:53 2023, MaxMem=  1310720000 cpu:            1690.5 elap:              26.5
 (Enter /mnt/opt/groups/app-gaussian/g16-avx2/l716.exe)
 Dipole        =-3.43171509D-03 5.31976363D-03-1.71543185D-03
 -------------------------------------------------------------------
 Center     Atomic                   Forces (Hartrees/Bohr)
 Number     Number              X              Y              Z
 -------------------------------------------------------------------
      1        6           0.000667730    0.001270764   -0.001888126
      2        6           0.001619329   -0.000446455   -0.001769990
      3        6          -0.001179224    0.000131094   -0.000623743
      4        6           0.000101812    0.000788681    0.000529566
      5        6           0.001028929   -0.001043055    0.003392887
      6        6          -0.001762366    0.000075645    0.000449847
      7        6          -0.000783485   -0.001381991   -0.001285740
      8        6           0.001240120    0.001797192    0.000735018
      9        6          -0.001794705   -0.001858805    0.000733643
     10        6          -0.001694040    0.001300693    0.000030431
     11        6           0.002179297    0.001108041   -0.000507160
     12        6           0.000151313   -0.001007355   -0.001501049
     13        6          -0.001970880   -0.000208202    0.001491983
     14        6           0.001068459   -0.000145986    0.001083459
     15        6          -0.000419684    0.000546157   -0.001326441
     16        6          -0.002176113    0.001154195    0.000763560
     17        6           0.000498099   -0.001862102   -0.000660739
     18        6          -0.000251045    0.002255008   -0.000860855
     19        6           0.001755759   -0.001978615   -0.000030286
     20        6          -0.000811794    0.001135606   -0.000867632
     21        6          -0.000692743   -0.001269902    0.000752730
     22        6           0.000021745   -0.002080295   -0.000374966
     23        1          -0.000045756    0.000462897    0.001293689
     24        1          -0.000075594    0.000258356   -0.000063604
     25        6           0.001857967    0.000588839    0.000121269
     26        6           0.000784036   -0.000298278    0.001592725
     27        1           0.000734512   -0.000711198   -0.000950346
     28        1           0.000603482   -0.000141242   -0.000361698
     29        1          -0.000054177    0.000703698   -0.000250364
     30        1          -0.000460379   -0.000518229    0.000315594
     31        6          -0.000360091   -0.000672085    0.000859761
     32        1           0.000169219    0.000503366   -0.000835343
     33        1          -0.000918192    0.000228115    0.000981489
     34        1           0.000561668    0.000344859   -0.000447454
     35        6          -0.000751345   -0.000589808   -0.000080441
     36        1          -0.000315111    0.000469869   -0.000718739
     37        1          -0.000152753    0.000370395    0.000816009
     38        1           0.000804188   -0.000378276    0.000001705
     39        6          -0.002425803   -0.001575435   -0.001399724
     40        1          -0.000206282   -0.000848999   -0.000374987
     41        1           0.000573962    0.001266404   -0.000420347
     42        1           0.002107054    0.001669101    0.001235018
     43        6          -0.000036123    0.000955774   -0.000207699
     44        1           0.000413156    0.000062223   -0.000669565
     45        1           0.000474260    0.000030359    0.000997888
     46        1          -0.000800584   -0.000503393   -0.000110348
     47        6          -0.000297211    0.002820191    0.001234474
     48        1           0.000827397   -0.001099739    0.000453083
     49        1          -0.000512647    0.000395076    0.000318270
     50        1           0.000172898   -0.001851399   -0.001450776
     51        6           0.000913956   -0.000462335   -0.000022401
     52        1          -0.000149477   -0.000216443   -0.000962962
     53        1          -0.000223824   -0.000471513    0.000609921
     54        1          -0.000008918    0.000928538    0.000229504
 -------------------------------------------------------------------
 Cartesian Forces:  Max     0.003392887 RMS     0.001037076
 Leave Link  716 at Wed Aug 16 00:53:53 2023, MaxMem=  1310720000 cpu:               1.7 elap:               0.1
 (Enter /mnt/opt/groups/app-gaussian/g16-avx2/l103.exe)

 GradGradGradGradGradGradGradGradGradGradGradGradGradGradGradGradGradGrad
 Berny optimization.
 Using GEDIIS/GDIIS optimizer.
 FormGI is forming the generalized inverse of G from B-inverse, IUseBI=4.
 Internal  Forces:  Max     0.004659741 RMS     0.000713625
 Search for a local minimum.
 Step number   6 out of a maximum of  324
 All quantities printed in internal units (Hartrees-Bohrs-Radians)
 RMS Force = .71363D-03 SwitMx=.10000D-02 MixMth= 2
 Mixed Optimization -- En-DIIS/RFO-DIIS
 Update second derivatives using D2CorX and points    5    6
 DE= -3.06D-03 DEPred=-3.23D-03 R= 9.45D-01
 TightC=F SS=  1.41D+00  RLast= 7.48D-01 DXNew= 3.1727D+00 2.2442D+00
 Trust test= 9.45D-01 RLast= 7.48D-01 DXMaxT set to 2.24D+00
 ITU=  1  1  1  1  1  0
 Use linear search instead of GDIIS.
     Eigenvalues ---    0.00195   0.00237   0.00237   0.00237   0.00242
     Eigenvalues ---    0.00279   0.00929   0.00932   0.00939   0.01025
     Eigenvalues ---    0.01034   0.01048   0.01152   0.01181   0.01218
     Eigenvalues ---    0.01279   0.01306   0.01365   0.01368   0.01395
     Eigenvalues ---    0.01422   0.01491   0.01494   0.01507   0.01528
     Eigenvalues ---    0.01546   0.01550   0.01673   0.01730   0.01732
     Eigenvalues ---    0.01763   0.01800   0.01804   0.01850   0.01927
     Eigenvalues ---    0.02006   0.02019   0.02047   0.02404   0.06527
     Eigenvalues ---    0.06805   0.06807   0.06822   0.06836   0.06847
     Eigenvalues ---    0.06859   0.06881   0.06931   0.06970   0.06998
     Eigenvalues ---    0.07102   0.13919   0.15290   0.15967   0.15999
     Eigenvalues ---    0.15999   0.16000   0.16000   0.16000   0.16000
     Eigenvalues ---    0.16000   0.16000   0.16000   0.16000   0.16000
     Eigenvalues ---    0.16000   0.16000   0.16000   0.16000   0.16000
     Eigenvalues ---    0.16000   0.16009   0.16052   0.16054   0.16209
     Eigenvalues ---    0.21848   0.22844   0.22890   0.23193   0.24372
     Eigenvalues ---    0.24579   0.24690   0.24813   0.24848   0.24862
     Eigenvalues ---    0.24913   0.24926   0.24953   0.24965   0.24976
     Eigenvalues ---    0.24987   0.24994   0.24999   0.25254   0.26772
     Eigenvalues ---    0.27312   0.27734   0.28519   0.28519   0.28520
     Eigenvalues ---    0.28577   0.28760   0.29197   0.29406   0.30023
     Eigenvalues ---    0.30520   0.31059   0.31297   0.31621   0.32444
     Eigenvalues ---    0.32880   0.32903   0.33253   0.34025   0.34140
     Eigenvalues ---    0.34177   0.34319   0.34554   0.35800   0.35923
     Eigenvalues ---    0.35953   0.36083   0.36733   0.37142   0.37193
     Eigenvalues ---    0.37230   0.37230   0.37230   0.37230   0.37230
     Eigenvalues ---    0.37230   0.37230   0.37230   0.37230   0.37230
     Eigenvalues ---    0.37230   0.37230   0.37230   0.37230   0.37230
     Eigenvalues ---    0.37240   0.37317   0.39287   0.40898   0.44835
     Eigenvalues ---    0.45001   0.45747   0.46157   0.47689   0.47706
     Eigenvalues ---    0.48402   0.49729   0.49780   0.50304   0.56263
     Eigenvalues ---    0.69010
 RFO step:  Lambda=-2.05681646D-03 EMin= 1.94542683D-03
 Quartic linear search produced a step of  0.26844.
 Iteration  1 RMS(Cart)=  0.07319655 RMS(Int)=  0.00318135
 Iteration  2 RMS(Cart)=  0.00367700 RMS(Int)=  0.00007506
 Iteration  3 RMS(Cart)=  0.00001458 RMS(Int)=  0.00007430
 Iteration  4 RMS(Cart)=  0.00000000 RMS(Int)=  0.00007430
 ITry= 1 IFail=0 DXMaxC= 5.28D-01 DCOld= 1.00D+10 DXMaxT= 2.24D+00 DXLimC= 3.00D+00 Rises=F
 Variable       Old X    -DE/DX   Delta X   Delta X   Delta X     New X
                                 (Linear)    (Quad)   (Total)
    R1        2.60285  -0.00263  -0.00120  -0.00491  -0.00611   2.59674
    R2        2.79734  -0.00096  -0.00331  -0.00139  -0.00473   2.79262
    R3        2.76630  -0.00086  -0.00170  -0.00202  -0.00371   2.76259
    R4        2.80094  -0.00091   0.00013  -0.00138  -0.00128   2.79966
    R5        2.60686  -0.00466   0.00179  -0.00927  -0.00751   2.59935
    R6        2.75087  -0.00192  -0.00013  -0.00485  -0.00498   2.74589
    R7        2.80041  -0.00190   0.00002  -0.00544  -0.00552   2.79489
    R8        2.74735  -0.00146  -0.00326  -0.00368  -0.00698   2.74037
    R9        2.60149  -0.00075  -0.00108  -0.00015  -0.00120   2.60029
   R10        2.74710   0.00026  -0.00267   0.00228  -0.00043   2.74667
   R11        2.76544  -0.00011  -0.00261   0.00082  -0.00180   2.76364
   R12        2.77241  -0.00186   0.00092  -0.00467  -0.00376   2.76865
   R13        2.76996  -0.00072   0.00040  -0.00064  -0.00021   2.76974
   R14        2.60318  -0.00104  -0.00031  -0.00157  -0.00187   2.60130
   R15        2.59799  -0.00264   0.00086  -0.00528  -0.00436   2.59363
   R16        2.74073  -0.00137  -0.00051  -0.00335  -0.00387   2.73686
   R17        2.82364  -0.00034  -0.00077  -0.00007  -0.00084   2.82279
   R18        2.60812  -0.00218   0.00060  -0.00396  -0.00337   2.60475
   R19        2.82901  -0.00047  -0.00027  -0.00020  -0.00047   2.82854
   R20        2.75212  -0.00119  -0.00060  -0.00238  -0.00298   2.74914
   R21        2.04776   0.00070  -0.00020   0.00139   0.00119   2.04895
   R22        2.59477  -0.00129   0.00022  -0.00214  -0.00185   2.59292
   R23        2.81765   0.00041  -0.00159   0.00278   0.00119   2.81885
   R24        2.76970  -0.00102  -0.00126  -0.00175  -0.00296   2.76674
   R25        2.73894  -0.00052  -0.00109  -0.00092  -0.00203   2.73691
   R26        2.60303  -0.00150  -0.00017  -0.00272  -0.00288   2.60015
   R27        2.75184  -0.00104  -0.00043  -0.00198  -0.00240   2.74944
   R28        2.04366  -0.00063  -0.00004  -0.00142  -0.00145   2.04221
   R29        2.60784  -0.00161   0.00060  -0.00248  -0.00187   2.60596
   R30        2.04781   0.00065  -0.00020   0.00126   0.00105   2.04887
   R31        2.82931  -0.00034  -0.00040   0.00022  -0.00018   2.82913
   R32        2.59624  -0.00184  -0.00001  -0.00322  -0.00320   2.59305
   R33        2.82316  -0.00040  -0.00086  -0.00037  -0.00123   2.82193
   R34        2.77243  -0.00202   0.00132  -0.00536  -0.00403   2.76840
   R35        2.73856  -0.00105  -0.00093  -0.00240  -0.00333   2.73523
   R36        2.60399  -0.00138   0.00023  -0.00240  -0.00219   2.60180
   R37        2.75201  -0.00139  -0.00093  -0.00305  -0.00397   2.74804
   R38        2.04117   0.00008  -0.00072   0.00084   0.00012   2.04128
   R39        2.60767  -0.00161  -0.00006  -0.00249  -0.00254   2.60513
   R40        2.04787   0.00066  -0.00020   0.00127   0.00107   2.04894
   R41        2.82913  -0.00053  -0.00024  -0.00045  -0.00068   2.82845
   R42        2.04347  -0.00100  -0.00006  -0.00263  -0.00269   2.04078
   R43        2.06549   0.00062   0.00070   0.00114   0.00184   2.06733
   R44        2.06967   0.00121  -0.00066   0.00250   0.00184   2.07151
   R45        2.05929   0.00073  -0.00041   0.00119   0.00078   2.06007
   R46        2.07189   0.00090  -0.00025   0.00160   0.00135   2.07324
   R47        2.07014   0.00090  -0.00039   0.00157   0.00117   2.07131
   R48        2.06423   0.00087  -0.00036   0.00157   0.00122   2.06545
   R49        2.06166   0.00065  -0.00093   0.00082  -0.00011   2.06155
   R50        2.07201   0.00046   0.00007   0.00034   0.00041   2.07242
   R51        2.05651   0.00288   0.00196   0.00782   0.00978   2.06629
   R52        2.07058   0.00076  -0.00046   0.00117   0.00072   2.07130
   R53        2.07150   0.00108  -0.00027   0.00210   0.00183   2.07333
   R54        2.06408   0.00092  -0.00035   0.00171   0.00136   2.06544
   R55        2.07202   0.00048   0.00008   0.00039   0.00047   2.07249
   R56        2.06230   0.00047  -0.00091   0.00030  -0.00061   2.06169
   R57        2.05721   0.00235   0.00190   0.00619   0.00808   2.06530
   R58        2.07159   0.00098  -0.00029   0.00179   0.00150   2.07310
   R59        2.07075   0.00079  -0.00042   0.00125   0.00083   2.07158
   R60        2.06403   0.00091  -0.00036   0.00169   0.00133   2.06536
    A1        2.10217   0.00025  -0.00060   0.00276   0.00181   2.10398
    A2        2.29119  -0.00087  -0.00036  -0.00521  -0.00545   2.28574
    A3        1.88978   0.00061   0.00098   0.00263   0.00363   1.89341
    A4        2.07993   0.00048  -0.00126   0.00314   0.00152   2.08144
    A5        1.84046   0.00098  -0.00207   0.00420   0.00207   1.84253
    A6        2.36219  -0.00145   0.00318  -0.00645  -0.00310   2.35908
    A7        2.08287   0.00031   0.00153   0.00252   0.00377   2.08664
    A8        2.35526  -0.00032  -0.00269  -0.00265  -0.00508   2.35018
    A9        1.84503   0.00001   0.00116   0.00023   0.00133   1.84636
   A10        2.08480  -0.00103   0.00044  -0.00257  -0.00238   2.08242
   A11        1.84447  -0.00066  -0.00027  -0.00244  -0.00268   1.84179
   A12        2.35370   0.00169  -0.00011   0.00512   0.00519   2.35889
   A13        2.10183  -0.00007   0.00115   0.00180   0.00260   2.10443
   A14        1.89149  -0.00104   0.00231  -0.00431  -0.00211   1.88939
   A15        2.28863   0.00113  -0.00359   0.00391   0.00043   2.28906
   A16        2.10293   0.00020  -0.00115   0.00107  -0.00040   2.10253
   A17        2.29311  -0.00087   0.00312  -0.00341  -0.00004   2.29307
   A18        1.88653   0.00067  -0.00212   0.00260   0.00046   1.88699
   A19        1.87834  -0.00052   0.00151  -0.00106   0.00037   1.87872
   A20        2.53537   0.00082  -0.00369   0.00219  -0.00150   2.53387
   A21        1.86757  -0.00030   0.00194  -0.00107   0.00089   1.86846
   A22        1.92590   0.00094  -0.00245   0.00244   0.00003   1.92593
   A23        1.89851  -0.00022  -0.00170  -0.00040  -0.00213   1.89638
   A24        2.45629  -0.00070   0.00390  -0.00110   0.00272   2.45900
   A25        1.88565  -0.00036   0.00031  -0.00115  -0.00096   1.88469
   A26        2.19287  -0.00088  -0.00676  -0.00439  -0.01135   2.18152
   A27        2.20219   0.00127   0.00627   0.00789   0.01399   2.21618
   A28        1.84090   0.00043   0.00072   0.00129   0.00203   1.84292
   A29        2.22304  -0.00054   0.00131  -0.00148  -0.00017   2.22287
   A30        2.21925   0.00011  -0.00204   0.00018  -0.00186   2.21739
   A31        1.93506  -0.00001   0.00040  -0.00044  -0.00003   1.93503
   A32        2.18079  -0.00007  -0.00108  -0.00001  -0.00110   2.17969
   A33        2.16733   0.00008   0.00069   0.00045   0.00113   2.16846
   A34        1.88709  -0.00068   0.00112  -0.00203  -0.00113   1.88596
   A35        2.18637  -0.00042  -0.00200  -0.00223  -0.00439   2.18198
   A36        2.20841   0.00112   0.00104   0.00575   0.00664   2.21505
   A37        1.92670   0.00052  -0.00136   0.00099  -0.00034   1.92636
   A38        2.45669   0.00012   0.00253   0.00111   0.00360   2.46029
   A39        1.89844  -0.00064  -0.00126  -0.00257  -0.00388   1.89456
   A40        1.87890  -0.00050   0.00117  -0.00104   0.00002   1.87892
   A41        2.53515  -0.00004  -0.00338  -0.00134  -0.00467   2.53048
   A42        1.86732   0.00054   0.00194   0.00294   0.00486   1.87218
   A43        1.88267  -0.00026  -0.00138  -0.00169  -0.00312   1.87955
   A44        2.24151   0.00003  -0.00322  -0.00018  -0.00345   2.23806
   A45        2.15771   0.00025   0.00445   0.00290   0.00730   2.16500
   A46        1.93442   0.00018  -0.00010   0.00069   0.00059   1.93501
   A47        2.16824  -0.00007   0.00096  -0.00043   0.00052   2.16876
   A48        2.18052  -0.00011  -0.00086  -0.00024  -0.00111   2.17941
   A49        1.84159   0.00019   0.00078   0.00105   0.00182   1.84341
   A50        2.22504  -0.00042   0.00018  -0.00164  -0.00146   2.22358
   A51        2.21651   0.00024  -0.00097   0.00061  -0.00035   2.21617
   A52        1.88501  -0.00026   0.00082  -0.00019   0.00051   1.88552
   A53        2.19333   0.00007  -0.00694  -0.00103  -0.00795   2.18538
   A54        2.20374   0.00019   0.00594   0.00189   0.00785   2.21159
   A55        1.92684   0.00101  -0.00187   0.00294   0.00103   1.92787
   A56        2.45530  -0.00023   0.00202   0.00047   0.00252   2.45782
   A57        1.90053  -0.00078  -0.00026  -0.00328  -0.00359   1.89694
   A58        1.87820  -0.00069   0.00200  -0.00268  -0.00076   1.87744
   A59        2.54010  -0.00010  -0.00162  -0.00118  -0.00275   2.53736
   A60        1.86467   0.00079  -0.00037   0.00362   0.00320   1.86786
   A61        1.88388  -0.00036   0.00024  -0.00186  -0.00172   1.88216
   A62        2.24065   0.00044  -0.00166   0.00219   0.00049   2.24114
   A63        2.15842  -0.00007   0.00142   0.00007   0.00146   2.15988
   A64        1.93521  -0.00019   0.00007  -0.00086  -0.00082   1.93440
   A65        2.16820   0.00001   0.00091  -0.00039   0.00052   2.16872
   A66        2.17974   0.00018  -0.00099   0.00130   0.00032   2.18005
   A67        1.84037   0.00054   0.00044   0.00233   0.00273   1.84309
   A68        2.22003  -0.00039   0.00116  -0.00109   0.00007   2.22010
   A69        2.22259  -0.00015  -0.00156  -0.00108  -0.00265   2.21994
   A70        1.88257   0.00011  -0.00133   0.00058  -0.00078   1.88179
   A71        2.24135   0.00026  -0.00310   0.00158  -0.00160   2.23975
   A72        2.15791  -0.00035   0.00426  -0.00102   0.00316   2.16107
   A73        1.92703   0.00033  -0.00219   0.00072  -0.00149   1.92554
   A74        1.93166  -0.00024  -0.00134  -0.00079  -0.00215   1.92951
   A75        1.94446   0.00007   0.00145   0.00046   0.00190   1.94637
   A76        1.86734  -0.00001  -0.00203   0.00021  -0.00185   1.86549
   A77        1.90798  -0.00054   0.00309  -0.00530  -0.00220   1.90577
   A78        1.88320   0.00037   0.00105   0.00470   0.00575   1.88895
   A79        1.94984  -0.00011  -0.00061  -0.00093  -0.00153   1.94830
   A80        1.95067  -0.00011  -0.00024  -0.00114  -0.00138   1.94928
   A81        1.93681  -0.00020  -0.00007  -0.00135  -0.00142   1.93539
   A82        1.86400   0.00014   0.00052   0.00149   0.00201   1.86602
   A83        1.87654   0.00020   0.00029   0.00167   0.00195   1.87849
   A84        1.88217   0.00011   0.00017   0.00051   0.00067   1.88284
   A85        1.93201   0.00037   0.00226   0.00589   0.00815   1.94016
   A86        1.94389  -0.00086   0.00107  -0.00822  -0.00723   1.93666
   A87        1.93291   0.00020  -0.00557  -0.00049  -0.00613   1.92678
   A88        1.87454   0.00043   0.00182   0.00443   0.00624   1.88078
   A89        1.89455   0.00042   0.00308   0.00799   0.01108   1.90562
   A90        1.88388  -0.00054  -0.00242  -0.00944  -0.01200   1.87188
   A91        1.95085  -0.00019   0.00011  -0.00154  -0.00143   1.94941
   A92        1.95041  -0.00016  -0.00026  -0.00118  -0.00144   1.94897
   A93        1.93787  -0.00027  -0.00041  -0.00192  -0.00233   1.93553
   A94        1.86170   0.00024   0.00070   0.00240   0.00310   1.86480
   A95        1.88291   0.00019   0.00029   0.00104   0.00133   1.88423
   A96        1.87617   0.00023  -0.00040   0.00155   0.00115   1.87732
   A97        1.94343  -0.00087   0.00086  -0.00722  -0.00643   1.93700
   A98        1.93166   0.00034   0.00241   0.00465   0.00705   1.93871
   A99        1.93198   0.00031  -0.00569   0.00019  -0.00556   1.92642
   A100       1.87509   0.00047   0.00197   0.00484   0.00679   1.88188
   A101       1.88280  -0.00034  -0.00282  -0.00617  -0.00911   1.87369
   A102       1.89692   0.00009   0.00353   0.00382   0.00736   1.90428
   A103       1.95013  -0.00012  -0.00025  -0.00098  -0.00123   1.94891
   A104       1.94885  -0.00010  -0.00011  -0.00076  -0.00087   1.94799
   A105       1.93936  -0.00037  -0.00025  -0.00277  -0.00303   1.93633
   A106       1.86146   0.00022   0.00070   0.00257   0.00327   1.86473
   A107       1.87755   0.00022  -0.00029   0.00125   0.00096   1.87851
   A108       1.88259   0.00019   0.00024   0.00102   0.00126   1.88385
    D1        0.11573  -0.00080   0.00368  -0.05110  -0.04751   0.06822
    D2       -3.01669  -0.00112   0.00583  -0.06712  -0.06139  -3.07808
    D3       -3.03712  -0.00058   0.00479  -0.02800  -0.02330  -3.06042
    D4        0.11363  -0.00090   0.00694  -0.04402  -0.03717   0.07646
    D5       -0.04251   0.00051   0.00335   0.02914   0.03254  -0.00997
    D6        3.11776   0.00032   0.00105   0.02428   0.02543  -3.14000
    D7        3.10800   0.00034   0.00248   0.01091   0.01332   3.12131
    D8       -0.01492   0.00016   0.00018   0.00605   0.00620  -0.00872
    D9       -3.10071  -0.00044  -0.00224  -0.03163  -0.03390  -3.13461
   D10        0.11289  -0.00092   0.00027  -0.06601  -0.06552   0.04737
   D11        0.03065  -0.00024  -0.00124  -0.01065  -0.01191   0.01874
   D12       -3.03893  -0.00072   0.00127  -0.04504  -0.04353  -3.08247
   D13        0.15069  -0.00087  -0.00258  -0.04973  -0.05237   0.09832
   D14       -3.03847  -0.00040  -0.00563  -0.02258  -0.02834  -3.06680
   D15       -3.02284  -0.00052  -0.00846  -0.02642  -0.03482  -3.05766
   D16        0.07119  -0.00004  -0.01151   0.00072  -0.01078   0.06040
   D17       -0.07623   0.00053   0.00980   0.02728   0.03709  -0.03914
   D18        3.02297   0.00078   0.00161   0.03629   0.03782   3.06080
   D19        3.10917  -0.00003   0.01791  -0.00504   0.01294   3.12211
   D20       -0.07481   0.00022   0.00972   0.00398   0.01368  -0.06114
   D21       -0.05624  -0.00006   0.00773  -0.00465   0.00308  -0.05315
   D22        3.05759  -0.00025   0.00782  -0.02019  -0.01234   3.04525
   D23        3.04568   0.00045   0.00037   0.02465   0.02496   3.07064
   D24       -0.12369   0.00026   0.00046   0.00911   0.00953  -0.11415
   D25       -0.05510   0.00028  -0.01033   0.02267   0.01232  -0.04278
   D26        3.11995   0.00012  -0.00390   0.01568   0.01175   3.13169
   D27        3.07975   0.00051  -0.01191   0.03443   0.02254   3.10229
   D28       -0.02839   0.00035  -0.00548   0.02744   0.02196  -0.00642
   D29       -3.12000   0.00002   0.00048  -0.00298  -0.00251  -3.12252
   D30        0.10145  -0.00011   0.00762  -0.01527  -0.00771   0.09374
   D31        0.02989  -0.00027   0.00243  -0.01749  -0.01506   0.01482
   D32       -3.03185  -0.00040   0.00956  -0.02978  -0.02026  -3.05211
   D33       -0.09131   0.00042  -0.00408   0.02199   0.01788  -0.07343
   D34        3.11022  -0.00009  -0.00041  -0.01194  -0.01238   3.09784
   D35        3.02491   0.00063  -0.00095   0.02844   0.02746   3.05236
   D36       -0.05674   0.00011   0.00271  -0.00549  -0.00281  -0.05955
   D37       -0.00514  -0.00001   0.00087   0.00044   0.00137  -0.00377
   D38        3.05469  -0.00003  -0.00506   0.00148  -0.00351   3.05118
   D39       -3.12379  -0.00018  -0.00197  -0.00537  -0.00728  -3.13107
   D40       -0.06396  -0.00021  -0.00790  -0.00434  -0.01216  -0.07612
   D41       -0.05996   0.00015   0.01108   0.00381   0.01492  -0.04504
   D42        3.03363   0.00035   0.00653   0.01843   0.02502   3.05866
   D43        3.02718   0.00064   0.00775   0.03477   0.04247   3.06965
   D44       -0.16242   0.00084   0.00320   0.04939   0.05258  -0.10984
   D45       -3.08717  -0.00055   0.01411  -0.03590  -0.02166  -3.10883
   D46        0.00217  -0.00012   0.01700  -0.00638   0.01055   0.01272
   D47        0.01600  -0.00033   0.00669  -0.02774  -0.02101  -0.00501
   D48        3.10533   0.00010   0.00957   0.00178   0.01121   3.11654
   D49        0.02503  -0.00013  -0.00177  -0.00725  -0.00907   0.01596
   D50        3.10717  -0.00003  -0.00504   0.00392  -0.00112   3.10605
   D51       -3.06788  -0.00018   0.00197  -0.00803  -0.00604  -3.07392
   D52        0.01426  -0.00007  -0.00131   0.00314   0.00191   0.01617
   D53       -3.07722   0.00009   0.00751  -0.00334   0.00409  -3.07313
   D54        0.00938   0.00041   0.00374   0.01978   0.02351   0.03289
   D55       -0.01711   0.00006   0.00159  -0.00231  -0.00079  -0.01790
   D56        3.06948   0.00039  -0.00218   0.02082   0.01863   3.08812
   D57       -0.03428   0.00023   0.00190   0.01104   0.01296  -0.02132
   D58        3.03482   0.00060  -0.00121   0.04501   0.04403   3.07886
   D59       -3.08686   0.00001   0.00718  -0.00581   0.00135  -3.08551
   D60       -0.01776   0.00037   0.00407   0.02816   0.03243   0.01466
   D61       -0.00521   0.00005   0.00046  -0.00267  -0.00227  -0.00748
   D62        3.13497  -0.00000  -0.00032  -0.00219  -0.00256   3.13241
   D63        3.04824   0.00032  -0.00479   0.01411   0.00928   3.05752
   D64       -0.09477   0.00026  -0.00557   0.01459   0.00899  -0.08578
   D65        2.71884   0.00091   0.05147   0.09428   0.14574   2.86458
   D66       -1.48005   0.00113   0.05590   0.09838   0.15424  -1.32582
   D67        0.61661  -0.00000   0.04974   0.08066   0.13046   0.74707
   D68       -0.33791   0.00043   0.05474   0.05426   0.10899  -0.22892
   D69        1.74638   0.00065   0.05918   0.05836   0.11748   1.86386
   D70       -2.44014  -0.00047   0.05302   0.04064   0.09370  -2.34643
   D71       -0.00540  -0.00002   0.00053   0.00126   0.00181  -0.00359
   D72        3.13559   0.00001  -0.00267   0.00614   0.00350   3.13910
   D73        3.13760   0.00004   0.00132   0.00079   0.00210   3.13970
   D74       -0.00459   0.00006  -0.00188   0.00567   0.00379  -0.00080
   D75       -0.98365   0.00003   0.00726   0.00581   0.01305  -0.97059
   D76        1.10142   0.00010   0.00806   0.00700   0.01504   1.11647
   D77       -3.08714   0.00010   0.00709   0.00686   0.01394  -3.07320
   D78        2.15624  -0.00004   0.00630   0.00638   0.01270   2.16894
   D79       -2.04188   0.00004   0.00710   0.00758   0.01470  -2.02719
   D80        0.05274   0.00004   0.00614   0.00744   0.01359   0.06634
   D81        0.01467  -0.00003  -0.00140   0.00070  -0.00067   0.01401
   D82       -3.07517  -0.00036   0.00234  -0.02116  -0.01883  -3.09400
   D83       -3.12633  -0.00005   0.00175  -0.00414  -0.00235  -3.12867
   D84        0.06702  -0.00038   0.00550  -0.02600  -0.02051   0.04651
   D85        0.00309   0.00017  -0.00523   0.01682   0.01152   0.01462
   D86        3.07883  -0.00002  -0.00756   0.00528  -0.00235   3.07648
   D87       -3.08540  -0.00021  -0.00803  -0.01288  -0.02104  -3.10645
   D88       -0.00967  -0.00040  -0.01036  -0.02441  -0.03492  -0.04459
   D89       -0.80373  -0.00070  -0.01688  -0.10449  -0.12136  -0.92509
   D90        1.26054  -0.00065  -0.02167  -0.10427  -0.12591   1.13463
   D91       -2.92730  -0.00029  -0.02028  -0.09856  -0.11882  -3.04613
   D92        2.27605  -0.00025  -0.01349  -0.06985  -0.08337   2.19267
   D93       -1.94287  -0.00020  -0.01828  -0.06964  -0.08793  -2.03080
   D94        0.15247   0.00016  -0.01689  -0.06393  -0.08084   0.07163
   D95       -0.02133   0.00006   0.00176   0.00068   0.00246  -0.01887
   D96        3.07270   0.00013  -0.00266   0.00786   0.00519   3.07789
   D97       -3.11894   0.00018   0.00318   0.00828   0.01142  -3.10753
   D98       -0.02491   0.00024  -0.00124   0.01546   0.01414  -0.01077
   D99       -3.05971  -0.00003   0.00416  -0.00044   0.00379  -3.05592
   D100       0.07337   0.00003   0.00285   0.00259   0.00547   0.07884
   D101       0.01669  -0.00020   0.00185  -0.01177  -0.00985   0.00684
   D102      -3.13342  -0.00013   0.00053  -0.00875  -0.00817  -3.14159
   D103       3.08465  -0.00008  -0.00698  -0.00054  -0.00743   3.07722
   D104      -0.00314  -0.00049  -0.00377  -0.02198  -0.02569  -0.02882
   D105       0.02263  -0.00019   0.00014  -0.01269  -0.01250   0.01013
   D106      -3.06516  -0.00059   0.00335  -0.03413  -0.03076  -3.09592
   D107      -0.01295   0.00008   0.00110   0.00572   0.00677  -0.00618
   D108       3.12557   0.00009  -0.00187   0.01175   0.00982   3.13539
   D109       3.07802   0.00045  -0.00214   0.02578   0.02369   3.10171
   D110      -0.06664   0.00047  -0.00511   0.03182   0.02675  -0.03990
   D111      -0.00278   0.00008  -0.00180   0.00397   0.00215  -0.00063
   D112      -3.13591   0.00002  -0.00049   0.00097   0.00049  -3.13542
   D113      -3.14128   0.00006   0.00121  -0.00212  -0.00092   3.14099
   D114       0.00878  -0.00000   0.00252  -0.00511  -0.00259   0.00619
   D115      -1.10266  -0.00001  -0.00345   0.00476   0.00133  -1.10133
   D116       0.98484   0.00002  -0.00337   0.00525   0.00190   0.98674
   D117       3.08655  -0.00005  -0.00336   0.00419   0.00084   3.08739
   D118       2.02866   0.00007  -0.00503   0.00841   0.00336   2.03203
   D119      -2.16703   0.00010  -0.00495   0.00890   0.00393  -2.16309
   D120      -0.06532   0.00003  -0.00494   0.00784   0.00288  -0.06244
   D121       0.02411  -0.00013  -0.00637  -0.00661  -0.01295   0.01116
   D122      -3.07713  -0.00025   0.00065  -0.01176  -0.01109  -3.08822
   D123      -3.06911  -0.00033  -0.00150  -0.02124  -0.02270  -3.09181
   D124       0.11283  -0.00044   0.00552  -0.02639  -0.02083   0.09200
   D125       1.48225  -0.00103  -0.05275  -0.12658  -0.17930   1.30295
   D126      -2.71649  -0.00079  -0.04816  -0.12215  -0.17031  -2.88680
   D127      -0.61212  -0.00024  -0.04586  -0.11415  -0.16006  -0.77219
   D128      -1.71598  -0.00082  -0.05826  -0.10942  -0.16762  -1.88360
   D129       0.36847  -0.00057  -0.05368  -0.10498  -0.15864   0.20984
   D130       2.47284  -0.00002  -0.05137  -0.09698  -0.14839   2.32444
   D131       0.02128   0.00010  -0.00090   0.00714   0.00618   0.02747
   D132      -3.10389   0.00022  -0.00091   0.01637   0.01543  -3.08846
   D133       3.13586   0.00018  -0.00557   0.01063   0.00506   3.14091
   D134       0.01068   0.00030  -0.00559   0.01986   0.01430   0.02498
   D135       3.08680   0.00002  -0.00307  -0.00202  -0.00511   3.08170
   D136      -0.03432  -0.00006  -0.00469  -0.00959  -0.01432  -0.04864
   D137      -0.01482  -0.00013   0.00389  -0.00721  -0.00332  -0.01814
   D138      -3.13594  -0.00020   0.00227  -0.01477  -0.01253   3.13471
   D139      -3.11628  -0.00015   0.00482  -0.00838  -0.00360  -3.11988
   D140       0.00252   0.00018   0.00527   0.01154   0.01677   0.01929
   D141      -0.00234  -0.00036   0.00493  -0.02391  -0.01901  -0.02136
   D142       3.11646  -0.00003   0.00538  -0.00399   0.00136   3.11781
   D143      -0.00727   0.00029  -0.00266   0.02060   0.01791   0.01065
   D144       3.12516   0.00035  -0.00358   0.02501   0.02142  -3.13660
   D145      -3.12739  -0.00003  -0.00303   0.00180  -0.00127  -3.12867
   D146       0.00503   0.00003  -0.00395   0.00622   0.00224   0.00727
   D147       0.01353  -0.00009  -0.00085  -0.00762  -0.00847   0.00506
   D148       3.13461  -0.00002   0.00083  -0.00004   0.00078   3.13539
   D149      -3.11883  -0.00014   0.00007  -0.01206  -0.01201  -3.13084
   D150       0.00226  -0.00007   0.00175  -0.00448  -0.00276  -0.00051
   D151      -1.09256  -0.00006  -0.00417  -0.00427  -0.00845  -1.10101
   D152       0.99066   0.00007  -0.00352  -0.00218  -0.00571   0.98495
   D153       3.09342  -0.00000  -0.00346  -0.00330  -0.00677   3.08664
   D154       2.07385  -0.00016  -0.00618  -0.01348  -0.01965   2.05420
   D155      -2.12612  -0.00003  -0.00552  -0.01139  -0.01691  -2.14303
   D156      -0.02336  -0.00010  -0.00547  -0.01251  -0.01798  -0.04134
         Item               Value     Threshold  Converged?
 Maximum Force            0.004660     0.000450     NO 
 RMS     Force            0.000714     0.000300     NO 
 Maximum Displacement     0.527754     0.001800     NO 
 RMS     Displacement     0.073090     0.001200     NO 
 Predicted change in Energy=-1.622366D-03
 Lowest energy point so far.  Saving SCF results.
 GradGradGradGradGradGradGradGradGradGradGradGradGradGradGradGradGradGrad

 Leave Link  103 at Wed Aug 16 00:53:54 2023, MaxMem=  1310720000 cpu:              24.7 elap:               0.6
 (Enter /mnt/opt/groups/app-gaussian/g16-avx2/l202.exe)
 Symmetry turned off by external request.
 Stoichiometry    C30H24
 Framework group  C1[X(C30H24)]
 Deg. of freedom   156
 Full point group                 C1      NOp   1
                          Input orientation:                          
 ---------------------------------------------------------------------
 Center     Atomic      Atomic             Coordinates (Angstroms)
 Number     Number       Type             X           Y           Z
 ---------------------------------------------------------------------
      1          6           0        0.444373   -1.346923   -0.001264
      2          6           0       -0.393351    1.381741    0.043250
      3          6           0        1.384081   -0.344434   -0.015906
      4          6           0       -0.997759   -1.025018   -0.023410
      5          6           0       -1.393625    0.292611   -0.047005
      6          6           0        0.945688    1.067224    0.033582
      7          6           0       -1.682932   -2.306598    0.002704
      8          6           0       -0.660553   -3.356354    0.034117
      9          6           0        0.594138   -2.800251    0.049389
     10          6           0       -1.320300   -4.643449    0.109297
     11          6           0       -2.670470   -4.366943    0.131679
     12          6           0        2.139878    1.915893    0.019122
     13          6           0        3.241470    1.099251   -0.028681
     14          6           0        2.832787   -0.306102   -0.067828
     15          6           0        3.976108   -1.060466   -0.198042
     16          6           0        5.107789   -0.146540   -0.227871
     17          6           0        4.685117    1.162168   -0.126302
     18          6           0       -2.723420    0.896842   -0.119979
     19          6           0       -2.577714    2.257627   -0.020406
     20          6           0       -1.162162    2.613154    0.105967
     21          6           0       -1.102719    3.978891    0.269825
     22          6           0       -2.461967    4.493253    0.219102
     23          1           0        4.061799   -2.133038   -0.298716
     24          1           0       -0.231004    4.600040    0.415155
     25          6           0       -3.367336    3.469186    0.040043
     26          6           0       -2.906665   -2.932473    0.077868
     27          1           0       -3.887188   -2.482508    0.126480
     28          1           0        6.142189   -0.458647   -0.318006
     29          1           0       -2.721897    5.541466    0.315480
     30          1           0       -3.455512   -5.113028    0.183434
     31          6           0        2.130097    3.407509    0.027035
     32          1           0        1.497420    3.787657   -0.780436
     33          1           0        1.708706    3.784619    0.966107
     34          1           0        3.135340    3.814569   -0.083418
     35          6           0        5.543902    2.388474   -0.127149
     36          1           0        5.336116    3.027090   -0.994703
     37          1           0        5.376886    3.000517    0.766675
     38          1           0        6.603501    2.122207   -0.158320
     39          6           0        1.896466   -3.523980    0.156493
     40          1           0        1.746495   -4.562641    0.454504
     41          1           0        2.425136   -3.524628   -0.804345
     42          1           0        2.547252   -3.031723    0.884339
     43          6           0       -0.675476   -5.993570    0.151595
     44          1           0       -0.005012   -6.149247   -0.701422
     45          1           0       -0.072297   -6.126183    1.058431
     46          1           0       -1.428326   -6.785804    0.137474
     47          6           0       -3.999553    0.148032   -0.321760
     48          1           0       -4.294701   -0.378809    0.593723
     49          1           0       -4.811731    0.823266   -0.595078
     50          1           0       -3.879820   -0.603496   -1.106181
     51          6           0       -4.856559    3.584535   -0.055711
     52          1           0       -5.227199    3.244973   -1.030806
     53          1           0       -5.358461    2.974920    0.704675
     54          1           0       -5.177534    4.620706    0.077892
 ---------------------------------------------------------------------
 Rotational constants (GHZ):           0.1633809           0.1625753           0.0819036
 Leave Link  202 at Wed Aug 16 00:53:54 2023, MaxMem=  1310720000 cpu:               0.9 elap:               0.0
 (Enter /mnt/opt/groups/app-gaussian/g16-avx2/l301.exe)
 Standard basis: 6-31G(d,p) (6D, 7F)
 Ernie: Thresh=  0.10000D-02 Tol=  0.10000D-05 Strict=F.
   570 basis functions,  1008 primitive gaussians,   570 cartesian basis functions
   102 alpha electrons      102 beta electrons
       nuclear repulsion energy      2664.5751295241 Hartrees.
 IExCor=  402 DFT=T Ex+Corr=B3LYP ExCW=0 ScaHFX=  0.200000
 ScaDFX=  0.800000  0.720000  1.000000  0.810000 ScalE2=  1.000000  1.000000
 IRadAn=      5 IRanWt=     -1 IRanGd=            0 ICorTp=0 IEmpDi=131
 NAtoms=   54 NActive=   54 NUniq=   54 SFac= 1.00D+00 NAtFMM=   60 NAOKFM=F Big=F
 Integral buffers will be    131072 words long.
 Raffenetti 2 integral format.
 Two-electron integral symmetry is turned off.
 R6Disp:  Grimme-D3 Dispersion energy=       -0.0564995481 Hartrees.
 Nuclear repulsion after empirical dispersion term =     2664.5186299759 Hartrees.
 Leave Link  301 at Wed Aug 16 00:53:54 2023, MaxMem=  1310720000 cpu:               4.3 elap:               0.1
 (Enter /mnt/opt/groups/app-gaussian/g16-avx2/l302.exe)
 NPDir=0 NMtPBC=     1 NCelOv=     1 NCel=       1 NClECP=     1 NCelD=      1
         NCelK=      1 NCelE2=     1 NClLst=     1 CellRange=     0.0.
 One-electron integrals computed using PRISM.
 NBasis=   570 RedAO= T EigKep=  1.04D-04  NBF=   570
 NBsUse=   570 1.00D-06 EigRej= -1.00D+00 NBFU=   570
 Precomputing XC quadrature grid using
 IXCGrd= 4 IRadAn=           5 IRanWt=          -1 IRanGd=           0 AccXCQ= 0.00D+00.
 Generated NRdTot=       0 NPtTot=           0 NUsed=           0 NTot=          32
 NSgBfM=   556   556   556   556   556 MxSgAt=    54 MxSgA2=    54.
 Leave Link  302 at Wed Aug 16 00:53:56 2023, MaxMem=  1310720000 cpu:             150.9 elap:               2.4
 (Enter /mnt/opt/groups/app-gaussian/g16-avx2/l303.exe)
 DipDrv:  MaxL=1.
 Leave Link  303 at Wed Aug 16 00:53:57 2023, MaxMem=  1310720000 cpu:              12.5 elap:               0.3
 (Enter /mnt/opt/groups/app-gaussian/g16-avx2/l401.exe)
 Initial guess from the checkpoint file:  "/tmp/Gau-173077.chk"
 B after Tr=    -0.003724   -0.000290    0.001624
         Rot=    0.999999    0.001052    0.000978    0.000200 Ang=   0.17 deg.
 Guess basis will be translated and rotated to current coordinates.
 JPrj=2 DoOrth=T DoCkMO=T.
 Generating alternative initial guess.
 ExpMin= 1.61D-01 ExpMax= 3.05D+03 ExpMxC= 4.57D+02 IAcc=3 IRadAn=         5 AccDes= 0.00D+00
 Harris functional with IExCor=  402 and IRadAn=       5 diagonalized for initial guess.
 HarFok:  IExCor=  402 AccDes= 0.00D+00 IRadAn=         5 IDoV= 1 UseB2=F ITyADJ=14
 ICtDFT=  3500011 ScaDFX=  1.000000  1.000000  1.000000  1.000000
 FoFCou: FMM=F IPFlag=           0 FMFlag=      100000 FMFlg1=           0
         NFxFlg=           0 DoJE=T BraDBF=F KetDBF=T FulRan=T
         wScrn=  0.000000 ICntrl=       500 IOpCl=  0 I1Cent=   200000004 NGrid=           0
         NMat0=    1 NMatS0=      1 NMatT0=    0 NMatD0=    1 NMtDS0=    0 NMtDT0=    0
 Symmetry not used in FoFCou.
 Harris En= -1157.70848690373    
 Leave Link  401 at Wed Aug 16 00:54:02 2023, MaxMem=  1310720000 cpu:             340.1 elap:               5.4
 (Enter /mnt/opt/groups/app-gaussian/g16-avx2/l502.exe)
 Two-electron integral symmetry not used.
 Closed shell SCF:
 Using DIIS extrapolation, IDIIS=    10.
 NGot=  1310720000 LenX=  1310027788 LenY=  1309702318
 Requested convergence on RMS density matrix=1.00D-08 within 100 cycles.
 Requested convergence on MAX density matrix=1.00D-06.
 Requested convergence on             energy=1.00D-06.
 Level shift goal  0.100 maximum shift  0.100.
 No special actions if energy rises.
 Dynamic level shift is on during FON iterations.

 Cycle   1  Pass 1  IDiag  1:
 FoFJK:  IHMeth= 1 ICntrl=       0 DoSepK=F KAlg= 0 I1Cent=           0 FoldK=F
 IRaf= 630000000 NMat=       1 IRICut=       1 DoRegI=T DoRafI=F ISym2E= 0 IDoP0=0 IntGTp=1.
 FoFCou: FMM=F IPFlag=           0 FMFlag=      100000 FMFlg1=           0
         NFxFlg=           0 DoJE=F BraDBF=F KetDBF=F FulRan=T
         wScrn=  0.000000 ICntrl=         0 IOpCl=  0 I1Cent=           0 NGrid=           0
         NMat0=    1 NMatS0=      1 NMatT0=    0 NMatD0=    1 NMtDS0=    0 NMtDT0=    0
 Symmetry not used in FoFCou.
 E= -1157.62673646876    
 DIIS: error= 3.92D-03 at cycle   1 NSaved=   1.
 NSaved= 1 IEnMin= 1 EnMin= -1157.62673646876     IErMin= 1 ErrMin= 3.92D-03
 ErrMax= 3.92D-03  0.00D+00 EMaxC= 1.00D+00 BMatC= 9.98D-03 BMatP= 9.98D-03
 IDIUse=1 WtCom= 1.00D+00 WtEn= 0.00D+00
 Coeff-Com:  0.100D+01
 Coeff:      0.100D+01
 Gap=     1.896 Goal=     0.100 Shift=    0.000
 T=  276. Gap= 0.096 NK=0 IS=  103 IE=  570 IFin=  102
          NO(<0.9)=   0  NV(>0.1)=   0    102.00e < EF      0.00e >EF  Err=0.0D+00
 GapD=    1.896 DampG=2.000 DampE=1.000 DampFc=2.0000 IDamp=-1.
 RMSDP=3.70D-04 MaxDP=1.81D-02              OVMax= 2.63D-02

 Cycle   2  Pass 1  IDiag  1:
 E= -1157.64638997815     Delta-E=       -0.019653509390 Rises=F Damp=F
 DIIS: error= 3.64D-04 at cycle   2 NSaved=   2.
 NSaved= 2 IEnMin= 2 EnMin= -1157.64638997815     IErMin= 2 ErrMin= 3.64D-04
 ErrMax= 3.64D-04  0.00D+00 EMaxC= 1.00D+00 BMatC= 9.88D-05 BMatP= 9.98D-03
 IDIUse=1 WtCom= 1.00D+00 WtEn= 0.00D+00
 Coeff-Com: -0.846D-01 0.108D+01
 Coeff:     -0.846D-01 0.108D+01
 Gap=     0.096 Goal=     0.100 Shift=    0.004
 RMSDP=4.49D-05 MaxDP=2.59D-03 DE=-1.97D-02 OVMax= 3.37D-03

 Cycle   3  Pass 1  IDiag  1:
 E= -1157.64657549852     Delta-E=       -0.000185520368 Rises=F Damp=F
 DIIS: error= 2.67D-04 at cycle   3 NSaved=   3.
 NSaved= 3 IEnMin= 3 EnMin= -1157.64657549852     IErMin= 3 ErrMin= 2.67D-04
 ErrMax= 2.67D-04  0.00D+00 EMaxC= 1.00D+00 BMatC= 4.81D-05 BMatP= 9.88D-05
 IDIUse=1 WtCom= 1.00D+00 WtEn= 0.00D+00
 Coeff-Com: -0.482D-01 0.582D+00 0.466D+00
 Coeff:     -0.482D-01 0.582D+00 0.466D+00
 Gap=     0.096 Goal=     0.100 Shift=    0.004
 RMSDP=2.31D-05 MaxDP=1.03D-03 DE=-1.86D-04 OVMax= 3.02D-03

 Cycle   4  Pass 1  IDiag  1:
 E= -1157.64661328464     Delta-E=       -0.000037786121 Rises=F Damp=F
 DIIS: error= 1.69D-04 at cycle   4 NSaved=   4.
 NSaved= 4 IEnMin= 4 EnMin= -1157.64661328464     IErMin= 4 ErrMin= 1.69D-04
 ErrMax= 1.69D-04  0.00D+00 EMaxC= 1.00D+00 BMatC= 1.29D-05 BMatP= 4.81D-05
 IDIUse=1 WtCom= 1.00D+00 WtEn= 0.00D+00
 Coeff-Com: -0.141D-01 0.157D+00 0.329D+00 0.528D+00
 Coeff:     -0.141D-01 0.157D+00 0.329D+00 0.528D+00
 Gap=     0.096 Goal=     0.100 Shift=    0.004
 RMSDP=1.09D-05 MaxDP=5.43D-04 DE=-3.78D-05 OVMax= 1.62D-03

 Cycle   5  Pass 1  IDiag  1:
 E= -1157.64662532709     Delta-E=       -0.000012042445 Rises=F Damp=F
 DIIS: error= 7.43D-05 at cycle   5 NSaved=   5.
 NSaved= 5 IEnMin= 5 EnMin= -1157.64662532709     IErMin= 5 ErrMin= 7.43D-05
 ErrMax= 7.43D-05  0.00D+00 EMaxC= 1.00D+00 BMatC= 2.91D-06 BMatP= 1.29D-05
 IDIUse=1 WtCom= 1.00D+00 WtEn= 0.00D+00
 Coeff-Com: -0.604D-03-0.362D-02 0.149D+00 0.379D+00 0.476D+00
 Coeff:     -0.604D-03-0.362D-02 0.149D+00 0.379D+00 0.476D+00
 Gap=     0.096 Goal=     0.100 Shift=    0.004
 RMSDP=4.39D-06 MaxDP=2.37D-04 DE=-1.20D-05 OVMax= 6.33D-04

 Cycle   6  Pass 1  IDiag  1:
 E= -1157.64662839345     Delta-E=       -0.000003066365 Rises=F Damp=F
 DIIS: error= 1.40D-05 at cycle   6 NSaved=   6.
 NSaved= 6 IEnMin= 6 EnMin= -1157.64662839345     IErMin= 6 ErrMin= 1.40D-05
 ErrMax= 1.40D-05  0.00D+00 EMaxC= 1.00D+00 BMatC= 2.08D-07 BMatP= 2.91D-06
 IDIUse=1 WtCom= 1.00D+00 WtEn= 0.00D+00
 Coeff-Com:  0.943D-03-0.174D-01 0.609D-01 0.188D+00 0.290D+00 0.478D+00
 Coeff:      0.943D-03-0.174D-01 0.609D-01 0.188D+00 0.290D+00 0.478D+00
 Gap=     0.096 Goal=     0.100 Shift=    0.004
 RMSDP=1.28D-06 MaxDP=7.25D-05 DE=-3.07D-06 OVMax= 1.95D-04

 Cycle   7  Pass 1  IDiag  1:
 E= -1157.64662859830     Delta-E=       -0.000000204853 Rises=F Damp=F
 DIIS: error= 5.01D-06 at cycle   7 NSaved=   7.
 NSaved= 7 IEnMin= 7 EnMin= -1157.64662859830     IErMin= 7 ErrMin= 5.01D-06
 ErrMax= 5.01D-06  0.00D+00 EMaxC= 1.00D+00 BMatC= 2.11D-08 BMatP= 2.08D-07
 IDIUse=1 WtCom= 1.00D+00 WtEn= 0.00D+00
 Coeff-Com:  0.649D-03-0.104D-01 0.201D-01 0.729D-01 0.123D+00 0.288D+00
 Coeff-Com:  0.505D+00
 Coeff:      0.649D-03-0.104D-01 0.201D-01 0.729D-01 0.123D+00 0.288D+00
 Coeff:      0.505D+00
 Gap=     0.096 Goal=     0.100 Shift=    0.004
 RMSDP=4.46D-07 MaxDP=2.72D-05 DE=-2.05D-07 OVMax= 7.29D-05

 Cycle   8  Pass 1  IDiag  1:
 E= -1157.64662861846     Delta-E=       -0.000000020152 Rises=F Damp=F
 DIIS: error= 1.95D-06 at cycle   8 NSaved=   8.
 NSaved= 8 IEnMin= 8 EnMin= -1157.64662861846     IErMin= 8 ErrMin= 1.95D-06
 ErrMax= 1.95D-06  0.00D+00 EMaxC= 1.00D+00 BMatC= 3.48D-09 BMatP= 2.11D-08
 IDIUse=1 WtCom= 1.00D+00 WtEn= 0.00D+00
 Coeff-Com:  0.315D-03-0.473D-02 0.580D-02 0.254D-01 0.462D-01 0.132D+00
 Coeff-Com:  0.329D+00 0.466D+00
 Coeff:      0.315D-03-0.473D-02 0.580D-02 0.254D-01 0.462D-01 0.132D+00
 Coeff:      0.329D+00 0.466D+00
 Gap=     0.096 Goal=     0.100 Shift=    0.004
 RMSDP=1.60D-07 MaxDP=1.11D-05 DE=-2.02D-08 OVMax= 2.41D-05

 Cycle   9  Pass 1  IDiag  1:
 E= -1157.64662862199     Delta-E=       -0.000000003536 Rises=F Damp=F
 DIIS: error= 4.89D-07 at cycle   9 NSaved=   9.
 NSaved= 9 IEnMin= 9 EnMin= -1157.64662862199     IErMin= 9 ErrMin= 4.89D-07
 ErrMax= 4.89D-07  0.00D+00 EMaxC= 1.00D+00 BMatC= 2.94D-10 BMatP= 3.48D-09
 IDIUse=1 WtCom= 1.00D+00 WtEn= 0.00D+00
 Coeff-Com:  0.475D-04-0.585D-03-0.581D-03 0.136D-03 0.182D-02 0.176D-01
 Coeff-Com:  0.861D-01 0.255D+00 0.640D+00
 Coeff:      0.475D-04-0.585D-03-0.581D-03 0.136D-03 0.182D-02 0.176D-01
 Coeff:      0.861D-01 0.255D+00 0.640D+00
 Gap=     0.096 Goal=     0.100 Shift=    0.004
 RMSDP=5.23D-08 MaxDP=3.29D-06 DE=-3.54D-09 OVMax= 5.66D-06

 Cycle  10  Pass 1  IDiag  1:
 E= -1157.64662862228     Delta-E=       -0.000000000287 Rises=F Damp=F
 DIIS: error= 2.51D-07 at cycle  10 NSaved=  10.
 NSaved=10 IEnMin=10 EnMin= -1157.64662862228     IErMin=10 ErrMin= 2.51D-07
 ErrMax= 2.51D-07  0.00D+00 EMaxC= 1.00D+00 BMatC= 5.84D-11 BMatP= 2.94D-10
 IDIUse=1 WtCom= 1.00D+00 WtEn= 0.00D+00
 Coeff-Com: -0.331D-05 0.129D-03-0.908D-03-0.249D-02-0.364D-02-0.274D-02
 Coeff-Com:  0.185D-01 0.108D+00 0.391D+00 0.493D+00
 Coeff:     -0.331D-05 0.129D-03-0.908D-03-0.249D-02-0.364D-02-0.274D-02
 Coeff:      0.185D-01 0.108D+00 0.391D+00 0.493D+00
 Gap=     0.096 Goal=     0.100 Shift=    0.004
 RMSDP=1.91D-08 MaxDP=1.83D-06 DE=-2.87D-10 OVMax= 3.15D-06

 Cycle  11  Pass 1  IDiag  1:
 E= -1157.64662862236     Delta-E=       -0.000000000083 Rises=F Damp=F
 DIIS: error= 5.36D-08 at cycle  11 NSaved=  11.
 NSaved=11 IEnMin=11 EnMin= -1157.64662862236     IErMin=11 ErrMin= 5.36D-08
 ErrMax= 5.36D-08  0.00D+00 EMaxC= 1.00D+00 BMatC= 4.39D-12 BMatP= 5.84D-11
 IDIUse=1 WtCom= 1.00D+00 WtEn= 0.00D+00
 Coeff-Com: -0.699D-05 0.135D-03-0.431D-03-0.143D-02-0.229D-02-0.355D-02
 Coeff-Com: -0.170D-04 0.294D-01 0.145D+00 0.273D+00 0.560D+00
 Coeff:     -0.699D-05 0.135D-03-0.431D-03-0.143D-02-0.229D-02-0.355D-02
 Coeff:     -0.170D-04 0.294D-01 0.145D+00 0.273D+00 0.560D+00
 Gap=     0.096 Goal=     0.100 Shift=    0.004
 RMSDP=6.96D-09 MaxDP=2.97D-07 DE=-8.32D-11 OVMax= 1.17D-06

 SCF Done:  E(RB3LYP) =  -1157.64662862     A.U. after   11 cycles
            NFock= 11  Conv=0.70D-08     -V/T= 2.0097
 KE= 1.146523162574D+03 PE=-8.008917541658D+03 EE= 3.040229120486D+03
 Leave Link  502 at Wed Aug 16 00:55:45 2023, MaxMem=  1310720000 cpu:            6567.9 elap:             102.9
 (Enter /mnt/opt/groups/app-gaussian/g16-avx2/l701.exe)
 ... and contract with generalized density number  0.
 Compute integral first derivatives.
 R6Disp: Adding Grimme-D3 dispersion energy 1st derivatives to the gradient.
 Leave Link  701 at Wed Aug 16 00:55:46 2023, MaxMem=  1310720000 cpu:              78.7 elap:               1.3
 (Enter /mnt/opt/groups/app-gaussian/g16-avx2/l702.exe)
 L702 exits ... SP integral derivatives will be done elsewhere.
 Leave Link  702 at Wed Aug 16 00:55:46 2023, MaxMem=  1310720000 cpu:               1.5 elap:               0.1
 (Enter /mnt/opt/groups/app-gaussian/g16-avx2/l703.exe)
 Integral derivatives from FoFJK, PRISM(SPDF).
 Compute integral first derivatives, UseDBF=F ICtDFT=           0.
 Calling FoFJK, ICntrl=      2127 FMM=F ISym2X=0 I1Cent= 0 IOpClX= 0 NMat=1 NMatS=1 NMatT=0.
 FoFJK:  IHMeth= 1 ICntrl=    2127 DoSepK=F KAlg= 0 I1Cent=           0 FoldK=F
 IRaf=         0 NMat=       1 IRICut=       1 DoRegI=T DoRafI=F ISym2E= 0 IDoP0=0 IntGTp=1.
 FoFCou: FMM=F IPFlag=           0 FMFlag=      100000 FMFlg1=         800
         NFxFlg=           0 DoJE=F BraDBF=F KetDBF=F FulRan=T
         wScrn=  0.000000 ICntrl=      2127 IOpCl=  0 I1Cent=           0 NGrid=           0
         NMat0=    1 NMatS0=      1 NMatT0=    0 NMatD0=    1 NMtDS0=    0 NMtDT0=    0
 Symmetry not used in FoFCou.
 Leave Link  703 at Wed Aug 16 00:56:14 2023, MaxMem=  1310720000 cpu:            1755.1 elap:              27.5
 (Enter /mnt/opt/groups/app-gaussian/g16-avx2/l716.exe)
 Dipole        = 1.42555934D-03 1.14038550D-02-1.88072768D-02
 -------------------------------------------------------------------
 Center     Atomic                   Forces (Hartrees/Bohr)
 Number     Number              X              Y              Z
 -------------------------------------------------------------------
      1        6           0.000147078    0.001087710   -0.000245136
      2        6           0.000062378   -0.000869992    0.000260346
      3        6          -0.000823078    0.000144062    0.000628955
      4        6          -0.000211085    0.000417540   -0.000445158
      5        6           0.000992384   -0.000789373    0.001405104
      6        6          -0.000298966   -0.000195380   -0.001059113
      7        6          -0.000898992   -0.000148525    0.000248898
      8        6           0.000228194    0.001188380    0.000494642
      9        6           0.000449133   -0.001587539   -0.000290886
     10        6          -0.000481363   -0.000358068   -0.000293608
     11        6           0.000276639    0.000280563   -0.000187966
     12        6           0.000142049    0.000498944    0.001184926
     13        6          -0.000738227   -0.000136570   -0.001098084
     14        6           0.000778239   -0.000861559    0.000225649
     15        6           0.000773192    0.000891166   -0.001168648
     16        6          -0.000493378    0.000633400    0.000597316
     17        6           0.001282838   -0.000442618    0.000180176
     18        6          -0.001073082    0.000297052   -0.001130368
     19        6           0.000988669   -0.000744153   -0.000332389
     20        6           0.000282512    0.000709290    0.000743782
     21        6           0.000299479   -0.000348380   -0.001433496
     22        6          -0.000458353   -0.000604606    0.000553864
     23        1           0.001355658    0.001610001    0.000268172
     24        1          -0.000708292    0.000218664   -0.000190097
     25        6          -0.000415096    0.000787230   -0.000080770
     26        6           0.000706742   -0.000096677    0.000446540
     27        1          -0.000078896   -0.000735948   -0.000764988
     28        1           0.000294763   -0.000052442   -0.000113306
     29        1          -0.000059017    0.000250871    0.000092982
     30        1          -0.000210944   -0.000183490    0.000133530
     31        6           0.000293550   -0.000931930    0.000915585
     32        1          -0.000022126    0.000500179   -0.000553157
     33        1           0.000064058   -0.000382332    0.000020936
     34        1           0.000293331    0.000219178   -0.000452002
     35        6          -0.000548063   -0.000497537   -0.000203223
     36        1          -0.000124078    0.000322517   -0.000199882
     37        1           0.000064524    0.000303187    0.000434630
     38        1           0.000440901   -0.000037512    0.000006801
     39        6          -0.002188250   -0.000938852    0.000088106
     40        1           0.000000088   -0.000308693    0.000090752
     41        1          -0.000222328    0.000816137   -0.000166360
     42        1          -0.000570963   -0.001067541    0.000406369
     43        6          -0.000020088    0.000618858    0.000251796
     44        1           0.000216634   -0.000124588   -0.000362951
     45        1           0.000334641   -0.000033453    0.000334073
     46        1          -0.000251048   -0.000368978   -0.000071898
     47        6           0.000022367    0.001817585    0.001592030
     48        1           0.000701424   -0.000240789   -0.000074753
     49        1          -0.000187987   -0.000110447   -0.000190374
     50        1          -0.000286688   -0.000471108   -0.000409408
     51        6           0.000568016   -0.000076991   -0.000180300
     52        1          -0.000188378   -0.000170310   -0.000372417
     53        1          -0.000291047   -0.000098646    0.000334773
     54        1          -0.000209670    0.000402508    0.000130005
 -------------------------------------------------------------------
 Cartesian Forces:  Max     0.002188250 RMS     0.000621806
 Leave Link  716 at Wed Aug 16 00:56:14 2023, MaxMem=  1310720000 cpu:               1.7 elap:               0.1
 (Enter /mnt/opt/groups/app-gaussian/g16-avx2/l103.exe)

 GradGradGradGradGradGradGradGradGradGradGradGradGradGradGradGradGradGrad
 Berny optimization.
 Using GEDIIS/GDIIS optimizer.
 FormGI is forming the generalized inverse of G from B-inverse, IUseBI=4.
 Internal  Forces:  Max     0.004919941 RMS     0.000878447
 Search for a local minimum.
 Step number   7 out of a maximum of  324
 All quantities printed in internal units (Hartrees-Bohrs-Radians)
 RMS Force = .87845D-03 SwitMx=.10000D-02 MixMth= 2
 Mixed Optimization -- En-DIIS/RFO-DIIS
 Swapping is turned off.
 Update second derivatives using D2CorX and points    6    7
 DE= -1.36D-03 DEPred=-1.62D-03 R= 8.39D-01
 TightC=F SS=  1.41D+00  RLast= 6.17D-01 DXNew= 3.7742D+00 1.8496D+00
 Trust test= 8.39D-01 RLast= 6.17D-01 DXMaxT set to 2.24D+00
 ITU=  1  1  1  1  1  1  0
     Eigenvalues ---    0.00177   0.00237   0.00237   0.00239   0.00257
     Eigenvalues ---    0.00294   0.00928   0.00930   0.00933   0.01014
     Eigenvalues ---    0.01038   0.01054   0.01131   0.01189   0.01222
     Eigenvalues ---    0.01224   0.01306   0.01351   0.01367   0.01376
     Eigenvalues ---    0.01416   0.01489   0.01498   0.01503   0.01531
     Eigenvalues ---    0.01544   0.01546   0.01686   0.01712   0.01732
     Eigenvalues ---    0.01735   0.01800   0.01816   0.01828   0.01889
     Eigenvalues ---    0.01990   0.02033   0.02056   0.02662   0.06647
     Eigenvalues ---    0.06821   0.06823   0.06833   0.06860   0.06868
     Eigenvalues ---    0.06873   0.06877   0.06912   0.06926   0.07060
     Eigenvalues ---    0.07110   0.13912   0.15307   0.15916   0.15996
     Eigenvalues ---    0.16000   0.16000   0.16000   0.16000   0.16000
     Eigenvalues ---    0.16000   0.16000   0.16000   0.16000   0.16000
     Eigenvalues ---    0.16000   0.16000   0.16000   0.16000   0.16000
     Eigenvalues ---    0.16000   0.16010   0.16048   0.16065   0.16221
     Eigenvalues ---    0.21790   0.22881   0.22892   0.23182   0.24393
     Eigenvalues ---    0.24583   0.24679   0.24807   0.24862   0.24866
     Eigenvalues ---    0.24907   0.24965   0.24974   0.24978   0.24984
     Eigenvalues ---    0.24993   0.24996   0.24999   0.26571   0.27090
     Eigenvalues ---    0.27338   0.27733   0.28519   0.28519   0.28531
     Eigenvalues ---    0.28574   0.28787   0.29343   0.29630   0.30036
     Eigenvalues ---    0.30501   0.31290   0.31307   0.32176   0.32453
     Eigenvalues ---    0.32861   0.33099   0.33582   0.34060   0.34129
     Eigenvalues ---    0.34221   0.34336   0.35027   0.35856   0.35903
     Eigenvalues ---    0.35931   0.36212   0.36888   0.37112   0.37200
     Eigenvalues ---    0.37214   0.37230   0.37230   0.37230   0.37230
     Eigenvalues ---    0.37230   0.37230   0.37230   0.37230   0.37230
     Eigenvalues ---    0.37230   0.37230   0.37230   0.37230   0.37230
     Eigenvalues ---    0.37260   0.37772   0.39928   0.41597   0.44927
     Eigenvalues ---    0.45001   0.45580   0.47024   0.47693   0.47733
     Eigenvalues ---    0.48429   0.49716   0.49754   0.50067   0.59180
     Eigenvalues ---    0.71152
 En-DIIS/RFO-DIIS/Sim-DIIS IScMMF=       -3 using points:     7    6
 RFO step:  Lambda=-1.59386522D-03.
 NNeg= 0 NGDIIS= 2 SimSw=  2.50D-01 Rises=F DC= -1.36D-03 SmlDif=  1.00D-05
 NRisDI= 0 DoIntr=F SqrtH=F CThrHd= 10.0 CDAdj=  3.0
 RMS Error=  0.2697100480D-01 NUsed= 2 OKEnD=T EnDIS=F
 InvSVX:  RCond= 2.93D-02 Info=           0 Equed=N FErr=  5.94D-15 BErr=  2.41D-17
 DidBck=F Rises=F RFO-DIIS coefs:    1.99980   -0.99980
 Iteration  1 RMS(Cart)=  0.08849711 RMS(Int)=  0.00588601
 Iteration  2 RMS(Cart)=  0.00759827 RMS(Int)=  0.00016097
 Iteration  3 RMS(Cart)=  0.00011564 RMS(Int)=  0.00013102
 Iteration  4 RMS(Cart)=  0.00000004 RMS(Int)=  0.00013102
 ITry= 1 IFail=0 DXMaxC= 7.06D-01 DCOld= 1.00D+10 DXMaxT= 2.24D+00 DXLimC= 3.00D+00 Rises=F
 Variable       Old X    -DE/DX   Delta X   Delta X   Delta X     New X
                                 (Linear)    (Quad)   (Total)
    R1        2.59674   0.00427  -0.00611   0.00891   0.00287   2.59962
    R2        2.79262   0.00240  -0.00472   0.00703   0.00226   2.79487
    R3        2.76259   0.00328  -0.00371   0.01086   0.00718   2.76977
    R4        2.79966  -0.00093  -0.00128  -0.00266  -0.00412   2.79554
    R5        2.59935  -0.00040  -0.00751   0.00383  -0.00374   2.59560
    R6        2.74589   0.00114  -0.00498   0.00775   0.00267   2.74856
    R7        2.79489   0.00169  -0.00552   0.00903   0.00340   2.79829
    R8        2.74037   0.00492  -0.00698   0.01518   0.00814   2.74851
    R9        2.60029  -0.00091  -0.00120  -0.00485  -0.00607   2.59422
   R10        2.74667   0.00052  -0.00043  -0.00092  -0.00143   2.74524
   R11        2.76364   0.00098  -0.00180   0.00116  -0.00062   2.76302
   R12        2.76865  -0.00043  -0.00376   0.00177  -0.00201   2.76664
   R13        2.76974  -0.00133  -0.00021  -0.00474  -0.00491   2.76484
   R14        2.60130   0.00029  -0.00187   0.00028  -0.00157   2.59973
   R15        2.59363  -0.00130  -0.00436   0.00032  -0.00391   2.58972
   R16        2.73686   0.00010  -0.00387   0.00249  -0.00141   2.73546
   R17        2.82279  -0.00184  -0.00084  -0.00402  -0.00486   2.81793
   R18        2.60475  -0.00073  -0.00337   0.00149  -0.00188   2.60287
   R19        2.82854   0.00004  -0.00047   0.00079   0.00032   2.82886
   R20        2.74914  -0.00032  -0.00298   0.00097  -0.00198   2.74715
   R21        2.04895   0.00029   0.00119   0.00024   0.00143   2.05038
   R22        2.59292  -0.00190  -0.00185  -0.00205  -0.00378   2.58914
   R23        2.81885  -0.00060   0.00119  -0.00175  -0.00056   2.81829
   R24        2.76674   0.00083  -0.00296   0.00322   0.00032   2.76706
   R25        2.73691   0.00028  -0.00203   0.00244   0.00037   2.73729
   R26        2.60015   0.00167  -0.00288   0.00386   0.00100   2.60114
   R27        2.74944  -0.00024  -0.00240   0.00030  -0.00205   2.74739
   R28        2.04221  -0.00152  -0.00145  -0.00255  -0.00400   2.03820
   R29        2.60596  -0.00197  -0.00187  -0.00240  -0.00427   2.60169
   R30        2.04887   0.00031   0.00105   0.00037   0.00142   2.05029
   R31        2.82913  -0.00002  -0.00018   0.00041   0.00023   2.82935
   R32        2.59305  -0.00100  -0.00320  -0.00072  -0.00379   2.58926
   R33        2.82193  -0.00084  -0.00123  -0.00008  -0.00131   2.82062
   R34        2.76840  -0.00022  -0.00402   0.00299  -0.00100   2.76740
   R35        2.73523   0.00058  -0.00333   0.00369   0.00037   2.73560
   R36        2.60180   0.00010  -0.00219   0.00168  -0.00054   2.60127
   R37        2.74804   0.00024  -0.00397   0.00290  -0.00106   2.74698
   R38        2.04128  -0.00047   0.00012  -0.00117  -0.00105   2.04023
   R39        2.60513  -0.00079  -0.00254  -0.00057  -0.00307   2.60206
   R40        2.04894   0.00026   0.00107   0.00023   0.00129   2.05023
   R41        2.82845   0.00013  -0.00068   0.00124   0.00055   2.82900
   R42        2.04078  -0.00027  -0.00269   0.00180  -0.00089   2.03989
   R43        2.06733   0.00059   0.00184   0.00040   0.00224   2.06957
   R44        2.07151  -0.00014   0.00184  -0.00111   0.00073   2.07224
   R45        2.06007   0.00040   0.00078   0.00070   0.00148   2.06155
   R46        2.07324   0.00037   0.00135   0.00033   0.00168   2.07492
   R47        2.07131   0.00051   0.00117   0.00086   0.00203   2.07334
   R48        2.06545   0.00044   0.00122   0.00064   0.00185   2.06730
   R49        2.06155   0.00032  -0.00011   0.00078   0.00067   2.06222
   R50        2.07242   0.00004   0.00041  -0.00065  -0.00024   2.07218
   R51        2.06629  -0.00055   0.00978  -0.00287   0.00691   2.07320
   R52        2.07130   0.00043   0.00072   0.00079   0.00151   2.07280
   R53        2.07333   0.00046   0.00183   0.00045   0.00229   2.07562
   R54        2.06544   0.00044   0.00136   0.00060   0.00196   2.06740
   R55        2.07249  -0.00014   0.00047  -0.00117  -0.00070   2.07179
   R56        2.06169   0.00012  -0.00061   0.00036  -0.00025   2.06144
   R57        2.06530   0.00059   0.00808   0.00105   0.00913   2.07443
   R58        2.07310   0.00045   0.00150   0.00053   0.00203   2.07513
   R59        2.07158   0.00042   0.00083   0.00073   0.00155   2.07313
   R60        2.06536   0.00046   0.00133   0.00067   0.00200   2.06736
    A1        2.10398  -0.00073   0.00181  -0.00257  -0.00132   2.10267
    A2        2.28574   0.00351  -0.00545   0.01367   0.00849   2.29423
    A3        1.89341  -0.00278   0.00363  -0.01096  -0.00727   1.88614
    A4        2.08144   0.00031   0.00151  -0.00171  -0.00090   2.08054
    A5        1.84253   0.00007   0.00207  -0.00181   0.00023   1.84276
    A6        2.35908  -0.00039  -0.00310   0.00333   0.00076   2.35984
    A7        2.08664  -0.00195   0.00377  -0.00634  -0.00304   2.08360
    A8        2.35018   0.00393  -0.00507   0.01067   0.00601   2.35619
    A9        1.84636  -0.00198   0.00133  -0.00425  -0.00298   1.84338
   A10        2.08242   0.00070  -0.00238   0.00495   0.00201   2.08443
   A11        1.84179   0.00125  -0.00268   0.00809   0.00544   1.84723
   A12        2.35889  -0.00195   0.00519  -0.01295  -0.00737   2.35153
   A13        2.10443   0.00033   0.00260   0.00199   0.00367   2.10810
   A14        1.88939  -0.00018  -0.00211   0.00418   0.00192   1.89131
   A15        2.28906  -0.00015   0.00043  -0.00600  -0.00532   2.28375
   A16        2.10253   0.00137  -0.00040   0.00488   0.00386   2.10639
   A17        2.29307  -0.00235  -0.00004  -0.00591  -0.00547   2.28760
   A18        1.88699   0.00098   0.00046   0.00146   0.00198   1.88897
   A19        1.87872  -0.00045   0.00037  -0.00354  -0.00332   1.87540
   A20        2.53387   0.00097  -0.00150   0.00406   0.00254   2.53640
   A21        1.86846  -0.00051   0.00089   0.00072   0.00165   1.87012
   A22        1.92593   0.00114   0.00003   0.00438   0.00451   1.93044
   A23        1.89638   0.00047  -0.00213   0.00135  -0.00086   1.89552
   A24        2.45900  -0.00161   0.00272  -0.00573  -0.00312   2.45589
   A25        1.88469   0.00083  -0.00096   0.00172   0.00053   1.88521
   A26        2.18152   0.00356  -0.01134   0.01785   0.00612   2.18764
   A27        2.21618  -0.00439   0.01399  -0.01948  -0.00587   2.21031
   A28        1.84292  -0.00004   0.00203  -0.00133   0.00070   1.84363
   A29        2.22287  -0.00044  -0.00017  -0.00229  -0.00246   2.22041
   A30        2.21739   0.00048  -0.00186   0.00362   0.00176   2.21915
   A31        1.93503  -0.00029  -0.00003  -0.00060  -0.00058   1.93445
   A32        2.17969   0.00016  -0.00110   0.00130   0.00018   2.17987
   A33        2.16846   0.00013   0.00113  -0.00070   0.00040   2.16887
   A34        1.88596   0.00068  -0.00113   0.00122  -0.00017   1.88579
   A35        2.18198   0.00060  -0.00439   0.00765   0.00305   2.18503
   A36        2.21505  -0.00128   0.00664  -0.00912  -0.00269   2.21236
   A37        1.92636   0.00074  -0.00034   0.00365   0.00339   1.92975
   A38        2.46029  -0.00225   0.00360  -0.00969  -0.00613   2.45416
   A39        1.89456   0.00152  -0.00388   0.00678   0.00281   1.89737
   A40        1.87892  -0.00043   0.00002  -0.00228  -0.00237   1.87655
   A41        2.53048   0.00323  -0.00467   0.01239   0.00777   2.53825
   A42        1.87218  -0.00280   0.00486  -0.01024  -0.00532   1.86686
   A43        1.87955   0.00146  -0.00312   0.00664   0.00337   1.88292
   A44        2.23806   0.00077  -0.00345   0.00742   0.00370   2.24176
   A45        2.16500  -0.00223   0.00729  -0.01352  -0.00650   2.15851
   A46        1.93501   0.00005   0.00059  -0.00069  -0.00004   1.93497
   A47        2.16876   0.00001   0.00052  -0.00030   0.00018   2.16894
   A48        2.17941  -0.00006  -0.00111   0.00099  -0.00016   2.17925
   A49        1.84341  -0.00023   0.00182  -0.00274  -0.00094   1.84248
   A50        2.22358  -0.00016  -0.00146  -0.00020  -0.00165   2.22193
   A51        2.21617   0.00039  -0.00035   0.00293   0.00259   2.21875
   A52        1.88552   0.00017   0.00051  -0.00127  -0.00107   1.88445
   A53        2.18538   0.00069  -0.00794   0.00466  -0.00354   2.18184
   A54        2.21159  -0.00084   0.00784  -0.00229   0.00531   2.21690
   A55        1.92787   0.00023   0.00103   0.00142   0.00247   1.93033
   A56        2.45782  -0.00079   0.00252  -0.00610  -0.00355   2.45427
   A57        1.89694   0.00056  -0.00359   0.00445   0.00078   1.89772
   A58        1.87744  -0.00027  -0.00076  -0.00114  -0.00209   1.87535
   A59        2.53736   0.00096  -0.00275   0.00621   0.00361   2.54097
   A60        1.86786  -0.00069   0.00320  -0.00468  -0.00150   1.86636
   A61        1.88216   0.00040  -0.00172   0.00293   0.00108   1.88323
   A62        2.24114   0.00039   0.00049   0.00373   0.00419   2.24534
   A63        2.15988  -0.00079   0.00146  -0.00672  -0.00529   2.15459
   A64        1.93440   0.00008  -0.00082   0.00102   0.00018   1.93458
   A65        2.16872  -0.00005   0.00052  -0.00096  -0.00045   2.16827
   A66        2.18005  -0.00003   0.00032  -0.00003   0.00028   2.18033
   A67        1.84309  -0.00033   0.00272  -0.00300  -0.00030   1.84279
   A68        2.22010   0.00025   0.00007   0.00088   0.00093   2.22102
   A69        2.21994   0.00008  -0.00265   0.00210  -0.00057   2.21937
   A70        1.88179   0.00038  -0.00078   0.00016  -0.00075   1.88105
   A71        2.23975   0.00049  -0.00160   0.00403   0.00219   2.24194
   A72        2.16107  -0.00086   0.00316  -0.00381  -0.00089   2.16018
   A73        1.92554   0.00048  -0.00148   0.00568   0.00419   1.92974
   A74        1.92951  -0.00052  -0.00215  -0.00140  -0.00355   1.92596
   A75        1.94637   0.00005   0.00190  -0.00191  -0.00001   1.94636
   A76        1.86549   0.00016  -0.00185   0.00415   0.00230   1.86779
   A77        1.90577  -0.00044  -0.00220  -0.00584  -0.00805   1.89773
   A78        1.88895   0.00026   0.00575  -0.00061   0.00514   1.89410
   A79        1.94830   0.00007  -0.00153   0.00159   0.00005   1.94836
   A80        1.94928   0.00009  -0.00138   0.00115  -0.00023   1.94905
   A81        1.93539   0.00007  -0.00142   0.00124  -0.00018   1.93522
   A82        1.86602  -0.00010   0.00201  -0.00195   0.00006   1.86607
   A83        1.87849  -0.00001   0.00195  -0.00062   0.00134   1.87982
   A84        1.88284  -0.00013   0.00067  -0.00168  -0.00101   1.88183
   A85        1.94016   0.00008   0.00815  -0.00289   0.00525   1.94541
   A86        1.93666  -0.00089  -0.00723  -0.00411  -0.01139   1.92526
   A87        1.92678   0.00045  -0.00613   0.00892   0.00270   1.92948
   A88        1.88078   0.00051   0.00624   0.00092   0.00718   1.88796
   A89        1.90562  -0.00053   0.01107  -0.00982   0.00122   1.90684
   A90        1.87188   0.00040  -0.01200   0.00698  -0.00516   1.86672
   A91        1.94941   0.00000  -0.00143   0.00047  -0.00096   1.94845
   A92        1.94897   0.00002  -0.00144   0.00115  -0.00029   1.94868
   A93        1.93553   0.00009  -0.00233   0.00183  -0.00050   1.93503
   A94        1.86480  -0.00003   0.00310  -0.00195   0.00115   1.86595
   A95        1.88423  -0.00010   0.00133  -0.00185  -0.00053   1.88371
   A96        1.87732   0.00001   0.00115   0.00011   0.00125   1.87857
   A97        1.93700  -0.00081  -0.00643  -0.00501  -0.01149   1.92551
   A98        1.93871   0.00045   0.00705   0.00154   0.00858   1.94729
   A99        1.92642   0.00047  -0.00556   0.00859   0.00294   1.92936
   A100       1.88188   0.00037   0.00679   0.00034   0.00716   1.88904
[truncated: 1,063,759 more chars]
