# Supplementary material for: HOMA Index Establishes Similarity to a Reference Molecule
Source: J Chem Inf Model. 2023 Dec 6;63(24):7744–54. doi: 10.1021/acs.jcim.3c01551 (PMC10751799; doi:10.1021/acs.jcim.3c01551)
Supplement: Supplementary file 5 — ci3c01551_si_005.zip [file ci3c01551_si_005.zip › ad-Fig3-Central 6-membered-ring-Gaussian16-output/3.log]

 Set GAUSS_PDEF to "64".
 Set GAUSS_MDEF to "10000MB".
 Entering Gaussian System, Link 0=g16
 Initial command:
 /mnt/opt/groups/app-gaussian/g16-avx2/l1.exe "/tmp/Gau-259172.inp" -scrdir="/tmp/"
 Default is to use a total of  64 processors:
                               64 via shared-memory
                                1 via Linda
 Entering Link 1 = /mnt/opt/groups/app-gaussian/g16-avx2/l1.exe PID=    259173.
  
 Copyright (c) 1988-2019, Gaussian, Inc.  All Rights Reserved.
  
 This is part of the Gaussian(R) 16 program.  It is based on
 the Gaussian(R) 09 system (copyright 2009, Gaussian, Inc.),
 the Gaussian(R) 03 system (copyright 2003, Gaussian, Inc.),
 the Gaussian(R) 98 system (copyright 1998, Gaussian, Inc.),
 the Gaussian(R) 94 system (copyright 1995, Gaussian, Inc.),
 the Gaussian 92(TM) system (copyright 1992, Gaussian, Inc.),
 the Gaussian 90(TM) system (copyright 1990, Gaussian, Inc.),
 the Gaussian 88(TM) system (copyright 1988, Gaussian, Inc.),
 the Gaussian 86(TM) system (copyright 1986, Carnegie Mellon
 University), and the Gaussian 82(TM) system (copyright 1983,
 Carnegie Mellon University). Gaussian is a federally registered
 trademark of Gaussian, Inc.
  
 This software contains proprietary and confidential information,
 including trade secrets, belonging to Gaussian, Inc.
  
 This software is provided under written license and may be
 used, copied, transmitted, or stored only in accord with that
 written license.
  
 The following legend is applicable only to US Government
 contracts under FAR:
  
                    RESTRICTED RIGHTS LEGEND
  
 Use, reproduction and disclosure by the US Government is
 subject to restrictions as set forth in subparagraphs (a)
 and (c) of the Commercial Computer Software - Restricted
 Rights clause in FAR 52.227-19.
  
 Gaussian, Inc.
 340 Quinnipiac St., Bldg. 40, Wallingford CT 06492
  
  
 ---------------------------------------------------------------
 Warning -- This program may not be used in any manner that
 competes with the business of Gaussian, Inc. or will provide
 assistance to any competitor of Gaussian, Inc.  The licensee
 of this program is prohibited from giving any competitor of
 Gaussian, Inc. access to this program.  By using this program,
 the user acknowledges that Gaussian, Inc. is engaged in the
 business of creating and licensing software in the field of
 computational chemistry and represents and warrants to the
 licensee that it is not a competitor of Gaussian, Inc. and that
 it will not use this program in any manner prohibited above.
 ---------------------------------------------------------------
  

 Cite this work as:
 Gaussian 16, Revision C.01,
 M. J. Frisch, G. W. Trucks, H. B. Schlegel, G. E. Scuseria, 
 M. A. Robb, J. R. Cheeseman, G. Scalmani, V. Barone, 
 G. A. Petersson, H. Nakatsuji, X. Li, M. Caricato, A. V. Marenich, 
 J. Bloino, B. G. Janesko, R. Gomperts, B. Mennucci, H. P. Hratchian, 
 J. V. Ortiz, A. F. Izmaylov, J. L. Sonnenberg, D. Williams-Young, 
 F. Ding, F. Lipparini, F. Egidi, J. Goings, B. Peng, A. Petrone, 
 T. Henderson, D. Ranasinghe, V. G. Zakrzewski, J. Gao, N. Rega, 
 G. Zheng, W. Liang, M. Hada, M. Ehara, K. Toyota, R. Fukuda, 
 J. Hasegawa, M. Ishida, T. Nakajima, Y. Honda, O. Kitao, H. Nakai, 
 T. Vreven, K. Throssell, J. A. Montgomery, Jr., J. E. Peralta, 
 F. Ogliaro, M. J. Bearpark, J. J. Heyd, E. N. Brothers, K. N. Kudin, 
 V. N. Staroverov, T. A. Keith, R. Kobayashi, J. Normand, 
 K. Raghavachari, A. P. Rendell, J. C. Burant, S. S. Iyengar, 
 J. Tomasi, M. Cossi, J. M. Millam, M. Klene, C. Adamo, R. Cammi, 
 J. W. Ochterski, R. L. Martin, K. Morokuma, O. Farkas, 
 J. B. Foresman, and D. J. Fox, Gaussian, Inc., Wallingford CT, 2019.
 
 ******************************************
 Gaussian 16:  ES64L-G16RevC.01  3-Jul-2019
                15-Aug-2023 
 ******************************************
 ----------------------------------------------------------------------
 #p opt freq b3lyp/6-31g(d,p) nosymm empiricaldispersion=gd3 scf=(maxcy
 c=100,ferm,novaracc,noincfoc,intrep)
 ----------------------------------------------------------------------
 1/18=20,19=15,26=3,38=1/1,3;
 2/9=110,12=2,15=1,17=6,18=5,40=1/2;
 3/5=1,6=6,7=101,11=2,25=1,30=1,71=1,74=-5,124=31/1,2,3;
 4//1;
 5/5=100002,7=100,17=20,22=13,38=1/2;
 6/7=2,8=2,9=2,10=2,28=1/1;
 7/30=1/1,2,3,16;
 1/18=20,19=15,26=3/3(2);
 2/9=110,15=1/2;
 99//99;
 2/9=110,15=1/2;
 3/5=1,6=6,7=101,11=2,25=1,30=1,71=1,74=-5,124=31/1,2,3;
 4/5=5,16=3,69=1/1;
 5/5=100002,7=100,17=20,22=13,38=1/2;
 7/30=1/1,2,3,16;
 1/18=20,19=15,26=3/3(-5);
 2/9=110,15=1/2;
 6/7=2,8=2,9=2,10=2,19=2,28=1/1;
 99/9=1/99;
 Leave Link    1 at Tue Aug 15 23:25:21 2023, MaxMem=           0 cpu:              12.8 elap:               0.2
 (Enter /mnt/opt/groups/app-gaussian/g16-avx2/l101.exe)
 -------------------
 Title Card Required
 -------------------
 Symbolic Z-matrix:
 Charge =  0 Multiplicity = 1
 C                     0.45918  -1.36377   0.00123 
 C                    -0.40001   1.38212  -0.00485 
 C                     1.39708  -0.34455  -0.00284 
 C                    -0.99675  -1.03759   0.00296 
 C                    -1.41044   0.28427   0.00038 
 C                     0.95158   1.07945  -0.00647 
 C                    -1.69586  -2.33731   0.00694 
 C                    -0.64601  -3.41715   0.0087 
 C                     0.60514  -2.84224   0.00467 
 C                    -1.33666  -4.70167   0.0047 
 C                    -2.69708  -4.42019  -0.00274 
 C                     2.15886   1.94516  -0.01214 
 C                     3.28235   1.14916  -0.012 
 C                     2.87226  -0.30002  -0.00552 
 C                     4.00399  -1.06841  -0.00043 
 C                     5.17667  -0.12547   0.00416 
 C                     4.74011   1.1934   -0.00726 
 C                    -2.76387   0.89693   0.00187 
 C                    -2.63635   2.2679   -0.00246 
 C                    -1.17629   2.63733  -0.006 
 C                    -1.07684   4.00164  -0.00489 
 C                    -2.47975   4.54577   0.00693 
 H                     1.57479  -3.35587   0.00486 
 H                    -0.87838  -5.69284   0.00137 
 H                     2.11871   3.04167  -0.01851 
 H                     4.10119  -2.15988   0.00107 
 H                     5.36924   2.08592  -0.00713 
 H                    -3.69324   0.31364   0.00466 
 H                    -0.1804    4.63175  -0.01058 
 C                    -3.40362   3.50819   0.00369 
 H                    -4.49114   3.60668   0.01041 
 C                    -2.92725  -2.93311   0.00454 
 H                    -3.92113  -2.47153   0.00602 
 O                     6.52254  -0.60014  -0.08661 
 H                     7.10675   0.00158   0.38054 
 O                    -2.74219   5.94839  -0.08622 
 H                    -3.55233   6.15485   0.38563 
 O                    -3.78087  -5.34851   0.08962 
 H                    -3.55168  -6.15605  -0.37615 
 
 ITRead=  0  0  0  0  0  0  0  0  0  0  0  0  0  0  0  0  0  0  0  0
 ITRead=  0  0  0  0  0  0  0  0  0  0  0  0  0  0  0  0  0  0  0
 MicOpt= -1 -1 -1 -1 -1 -1 -1 -1 -1 -1 -1 -1 -1 -1 -1 -1 -1 -1 -1 -1
 MicOpt= -1 -1 -1 -1 -1 -1 -1 -1 -1 -1 -1 -1 -1 -1 -1 -1 -1 -1 -1
 NAtoms=     39 NQM=       39 NQMF=       0 NMMI=      0 NMMIF=      0
                NMic=       0 NMicF=      0.
                    Isotopes and Nuclear Properties:
 (Nuclear quadrupole moments (NQMom) in fm**2, nuclear magnetic moments (NMagM)
  in nuclear magnetons)

  Atom         1           2           3           4           5           6           7           8           9          10
 IAtWgt=          12          12          12          12          12          12          12          12          12          12
 AtmWgt=  12.0000000  12.0000000  12.0000000  12.0000000  12.0000000  12.0000000  12.0000000  12.0000000  12.0000000  12.0000000
 NucSpn=           0           0           0           0           0           0           0           0           0           0
 AtZEff=  -0.0000000  -0.0000000  -0.0000000  -0.0000000  -0.0000000  -0.0000000  -0.0000000  -0.0000000  -0.0000000  -0.0000000
 NQMom=    0.0000000   0.0000000   0.0000000   0.0000000   0.0000000   0.0000000   0.0000000   0.0000000   0.0000000   0.0000000
 NMagM=    0.0000000   0.0000000   0.0000000   0.0000000   0.0000000   0.0000000   0.0000000   0.0000000   0.0000000   0.0000000
 AtZNuc=   6.0000000   6.0000000   6.0000000   6.0000000   6.0000000   6.0000000   6.0000000   6.0000000   6.0000000   6.0000000

  Atom        11          12          13          14          15          16          17          18          19          20
 IAtWgt=          12          12          12          12          12          12          12          12          12          12
 AtmWgt=  12.0000000  12.0000000  12.0000000  12.0000000  12.0000000  12.0000000  12.0000000  12.0000000  12.0000000  12.0000000
 NucSpn=           0           0           0           0           0           0           0           0           0           0
 AtZEff=  -0.0000000  -0.0000000  -0.0000000  -0.0000000  -0.0000000  -0.0000000  -0.0000000  -0.0000000  -0.0000000  -0.0000000
 NQMom=    0.0000000   0.0000000   0.0000000   0.0000000   0.0000000   0.0000000   0.0000000   0.0000000   0.0000000   0.0000000
 NMagM=    0.0000000   0.0000000   0.0000000   0.0000000   0.0000000   0.0000000   0.0000000   0.0000000   0.0000000   0.0000000
 AtZNuc=   6.0000000   6.0000000   6.0000000   6.0000000   6.0000000   6.0000000   6.0000000   6.0000000   6.0000000   6.0000000

  Atom        21          22          23          24          25          26          27          28          29          30
 IAtWgt=          12          12           1           1           1           1           1           1           1          12
 AtmWgt=  12.0000000  12.0000000   1.0078250   1.0078250   1.0078250   1.0078250   1.0078250   1.0078250   1.0078250  12.0000000
 NucSpn=           0           0           1           1           1           1           1           1           1           0
 AtZEff=  -0.0000000  -0.0000000  -0.0000000  -0.0000000  -0.0000000  -0.0000000  -0.0000000  -0.0000000  -0.0000000  -0.0000000
 NQMom=    0.0000000   0.0000000   0.0000000   0.0000000   0.0000000   0.0000000   0.0000000   0.0000000   0.0000000   0.0000000
 NMagM=    0.0000000   0.0000000   2.7928460   2.7928460   2.7928460   2.7928460   2.7928460   2.7928460   2.7928460   0.0000000
 AtZNuc=   6.0000000   6.0000000   1.0000000   1.0000000   1.0000000   1.0000000   1.0000000   1.0000000   1.0000000   6.0000000

  Atom        31          32          33          34          35          36          37          38          39
 IAtWgt=           1          12           1          16           1          16           1          16           1
 AtmWgt=   1.0078250  12.0000000   1.0078250  15.9949146   1.0078250  15.9949146   1.0078250  15.9949146   1.0078250
 NucSpn=           1           0           1           0           1           0           1           0           1
 AtZEff=  -0.0000000  -0.0000000  -0.0000000  -0.0000000  -0.0000000  -0.0000000  -0.0000000  -0.0000000  -0.0000000
 NQMom=    0.0000000   0.0000000   0.0000000   0.0000000   0.0000000   0.0000000   0.0000000   0.0000000   0.0000000
 NMagM=    2.7928460   0.0000000   2.7928460   0.0000000   2.7928460   0.0000000   2.7928460   0.0000000   2.7928460
 AtZNuc=   1.0000000   6.0000000   1.0000000   8.0000000   1.0000000   8.0000000   1.0000000   8.0000000   1.0000000
 Leave Link  101 at Tue Aug 15 23:25:22 2023, MaxMem=  1310720000 cpu:              20.8 elap:               0.4
 (Enter /mnt/opt/groups/app-gaussian/g16-avx2/l103.exe)

 GradGradGradGradGradGradGradGradGradGradGradGradGradGradGradGradGradGrad
 Berny optimization.
 Initialization pass.
                           ----------------------------
                           !    Initial Parameters    !
                           ! (Angstroms and Degrees)  !
 --------------------------                            --------------------------
 ! Name  Definition              Value          Derivative Info.                !
 --------------------------------------------------------------------------------
 ! R1    R(1,3)                  1.3851         estimate D2E/DX2                !
 ! R2    R(1,4)                  1.492          estimate D2E/DX2                !
 ! R3    R(1,9)                  1.4857         estimate D2E/DX2                !
 ! R4    R(2,5)                  1.4921         estimate D2E/DX2                !
 ! R5    R(2,6)                  1.3851         estimate D2E/DX2                !
 ! R6    R(2,20)                 1.4759         estimate D2E/DX2                !
 ! R7    R(3,6)                  1.4921         estimate D2E/DX2                !
 ! R8    R(3,14)                 1.4759         estimate D2E/DX2                !
 ! R9    R(4,5)                  1.3851         estimate D2E/DX2                !
 ! R10   R(4,7)                  1.4758         estimate D2E/DX2                !
 ! R11   R(5,18)                 1.4856         estimate D2E/DX2                !
 ! R12   R(6,12)                 1.4856         estimate D2E/DX2                !
 ! R13   R(7,8)                  1.5061         estimate D2E/DX2                !
 ! R14   R(7,32)                 1.368          estimate D2E/DX2                !
 ! R15   R(8,9)                  1.3769         estimate D2E/DX2                !
 ! R16   R(8,10)                 1.4584         estimate D2E/DX2                !
 ! R17   R(9,23)                 1.0973         estimate D2E/DX2                !
 ! R18   R(10,11)                1.3893         estimate D2E/DX2                !
 ! R19   R(10,24)                1.092          estimate D2E/DX2                !
 ! R20   R(11,32)                1.5048         estimate D2E/DX2                !
 ! R21   R(11,38)                1.43           estimate D2E/DX2                !
 ! R22   R(12,13)                1.3769         estimate D2E/DX2                !
 ! R23   R(12,25)                1.0973         estimate D2E/DX2                !
 ! R24   R(13,14)                1.5061         estimate D2E/DX2                !
 ! R25   R(13,17)                1.4584         estimate D2E/DX2                !
 ! R26   R(14,15)                1.3679         estimate D2E/DX2                !
 ! R27   R(15,16)                1.5048         estimate D2E/DX2                !
 ! R28   R(15,26)                1.0958         estimate D2E/DX2                !
 ! R29   R(16,17)                1.3893         estimate D2E/DX2                !
 ! R30   R(16,34)                1.43           estimate D2E/DX2                !
 ! R31   R(17,27)                1.092          estimate D2E/DX2                !
 ! R32   R(18,19)                1.3769         estimate D2E/DX2                !
 ! R33   R(18,28)                1.0973         estimate D2E/DX2                !
 ! R34   R(19,20)                1.5061         estimate D2E/DX2                !
 ! R35   R(19,30)                1.4584         estimate D2E/DX2                !
 ! R36   R(20,21)                1.3679         estimate D2E/DX2                !
 ! R37   R(21,22)                1.5048         estimate D2E/DX2                !
 ! R38   R(21,29)                1.0958         estimate D2E/DX2                !
 ! R39   R(22,30)                1.3893         estimate D2E/DX2                !
 ! R40   R(22,36)                1.43           estimate D2E/DX2                !
 ! R41   R(30,31)                1.092          estimate D2E/DX2                !
 ! R42   R(32,33)                1.0958         estimate D2E/DX2                !
 ! R43   R(34,35)                0.96           estimate D2E/DX2                !
 ! R44   R(36,37)                0.96           estimate D2E/DX2                !
 ! R45   R(38,39)                0.96           estimate D2E/DX2                !
 ! A1    A(3,1,4)              119.9934         estimate D2E/DX2                !
 ! A2    A(3,1,9)              131.7409         estimate D2E/DX2                !
 ! A3    A(4,1,9)              108.2656         estimate D2E/DX2                !
 ! A4    A(5,2,6)              120.0032         estimate D2E/DX2                !
 ! A5    A(5,2,20)             105.6401         estimate D2E/DX2                !
 ! A6    A(6,2,20)             134.3567         estimate D2E/DX2                !
 ! A7    A(1,3,6)              120.0067         estimate D2E/DX2                !
 ! A8    A(1,3,14)             134.3505         estimate D2E/DX2                !
 ! A9    A(6,3,14)             105.6428         estimate D2E/DX2                !
 ! A10   A(1,4,5)              120.0054         estimate D2E/DX2                !
 ! A11   A(1,4,7)              105.6477         estimate D2E/DX2                !
 ! A12   A(5,4,7)              134.347          estimate D2E/DX2                !
 ! A13   A(2,5,4)              119.9967         estimate D2E/DX2                !
 ! A14   A(2,5,18)             108.2707         estimate D2E/DX2                !
 ! A15   A(4,5,18)             131.7325         estimate D2E/DX2                !
 ! A16   A(2,6,3)              119.9946         estimate D2E/DX2                !
 ! A17   A(2,6,12)             131.734          estimate D2E/DX2                !
 ! A18   A(3,6,12)             108.2714         estimate D2E/DX2                !
 ! A19   A(4,7,8)              107.5317         estimate D2E/DX2                !
 ! A20   A(4,7,32)             144.0938         estimate D2E/DX2                !
 ! A21   A(8,7,32)             108.3739         estimate D2E/DX2                !
 ! A22   A(7,8,9)              109.5138         estimate D2E/DX2                !
 ! A23   A(7,8,10)             107.541          estimate D2E/DX2                !
 ! A24   A(9,8,10)             142.9432         estimate D2E/DX2                !
 ! A25   A(1,9,8)              109.0412         estimate D2E/DX2                !
 ! A26   A(1,9,23)             123.5485         estimate D2E/DX2                !
 ! A27   A(8,9,23)             127.4104         estimate D2E/DX2                !
 ! A28   A(8,10,11)            106.5762         estimate D2E/DX2                !
 ! A29   A(8,10,24)            126.9208         estimate D2E/DX2                !
 ! A30   A(11,10,24)           126.5018         estimate D2E/DX2                !
 ! A31   A(10,11,32)           110.4861         estimate D2E/DX2                !
 ! A32   A(10,11,38)           127.6102         estimate D2E/DX2                !
 ! A33   A(32,11,38)           121.6879         estimate D2E/DX2                !
 ! A34   A(6,12,13)            109.0386         estimate D2E/DX2                !
 ! A35   A(6,12,25)            123.5473         estimate D2E/DX2                !
 ! A36   A(13,12,25)           127.4139         estimate D2E/DX2                !
 ! A37   A(12,13,14)           109.5174         estimate D2E/DX2                !
 ! A38   A(12,13,17)           142.9436         estimate D2E/DX2                !
 ! A39   A(14,13,17)           107.5374         estimate D2E/DX2                !
 ! A40   A(3,14,13)            107.5299         estimate D2E/DX2                !
 ! A41   A(3,14,15)            144.0944         estimate D2E/DX2                !
 ! A42   A(13,14,15)           108.3753         estimate D2E/DX2                !
 ! A43   A(14,15,16)           107.0232         estimate D2E/DX2                !
 ! A44   A(14,15,26)           129.2637         estimate D2E/DX2                !
 ! A45   A(16,15,26)           123.7131         estimate D2E/DX2                !
 ! A46   A(15,16,17)           110.4851         estimate D2E/DX2                !
 ! A47   A(15,16,34)           121.6859         estimate D2E/DX2                !
 ! A48   A(17,16,34)           127.6133         estimate D2E/DX2                !
 ! A49   A(13,17,16)           106.5776         estimate D2E/DX2                !
 ! A50   A(13,17,27)           126.9176         estimate D2E/DX2                !
 ! A51   A(16,17,27)           126.504          estimate D2E/DX2                !
 ! A52   A(5,18,19)            109.0409         estimate D2E/DX2                !
 ! A53   A(5,18,28)            123.5324         estimate D2E/DX2                !
 ! A54   A(19,18,28)           127.4266         estimate D2E/DX2                !
 ! A55   A(18,19,20)           109.513          estimate D2E/DX2                !
 ! A56   A(18,19,30)           142.942          estimate D2E/DX2                !
 ! A57   A(20,19,30)           107.5433         estimate D2E/DX2                !
 ! A58   A(2,20,19)            107.5352         estimate D2E/DX2                !
 ! A59   A(2,20,21)            144.0966         estimate D2E/DX2                !
 ! A60   A(19,20,21)           108.3678         estimate D2E/DX2                !
 ! A61   A(20,21,22)           107.0302         estimate D2E/DX2                !
 ! A62   A(20,21,29)           129.2713         estimate D2E/DX2                !
 ! A63   A(22,21,29)           123.6984         estimate D2E/DX2                !
 ! A64   A(21,22,30)           110.481          estimate D2E/DX2                !
 ! A65   A(21,22,36)           121.6863         estimate D2E/DX2                !
 ! A66   A(30,22,36)           127.6148         estimate D2E/DX2                !
 ! A67   A(19,30,22)           106.5762         estimate D2E/DX2                !
 ! A68   A(19,30,31)           126.9175         estimate D2E/DX2                !
 ! A69   A(22,30,31)           126.5053         estimate D2E/DX2                !
 ! A70   A(7,32,11)            107.0214         estimate D2E/DX2                !
 ! A71   A(7,32,33)            129.2692         estimate D2E/DX2                !
 ! A72   A(11,32,33)           123.7094         estimate D2E/DX2                !
 ! A73   A(16,34,35)           109.5            estimate D2E/DX2                !
 ! A74   A(22,36,37)           109.5            estimate D2E/DX2                !
 ! A75   A(11,38,39)           109.5            estimate D2E/DX2                !
 ! D1    D(4,1,3,6)             -0.0431         estimate D2E/DX2                !
 ! D2    D(4,1,3,14)          -179.9984         estimate D2E/DX2                !
 ! D3    D(9,1,3,6)            179.9638         estimate D2E/DX2                !
 ! D4    D(9,1,3,14)             0.0084         estimate D2E/DX2                !
 ! D5    D(3,1,4,5)              0.0053         estimate D2E/DX2                !
 ! D6    D(3,1,4,7)            179.9858         estimate D2E/DX2                !
 ! D7    D(9,1,4,5)            179.9999         estimate D2E/DX2                !
 ! D8    D(9,1,4,7)             -0.0196         estimate D2E/DX2                !
 ! D9    D(3,1,9,8)            179.9758         estimate D2E/DX2                !
 ! D10   D(3,1,9,23)             0.0309         estimate D2E/DX2                !
 ! D11   D(4,1,9,8)             -0.0179         estimate D2E/DX2                !
 ! D12   D(4,1,9,23)          -179.9629         estimate D2E/DX2                !
 ! D13   D(6,2,5,4)             -0.0313         estimate D2E/DX2                !
 ! D14   D(6,2,5,18)           179.9675         estimate D2E/DX2                !
 ! D15   D(20,2,5,4)          -179.9828         estimate D2E/DX2                !
 ! D16   D(20,2,5,18)            0.0159         estimate D2E/DX2                !
 ! D17   D(5,2,6,3)             -0.0065         estimate D2E/DX2                !
 ! D18   D(5,2,6,12)           179.96           estimate D2E/DX2                !
 ! D19   D(20,2,6,3)           179.9283         estimate D2E/DX2                !
 ! D20   D(20,2,6,12)           -0.1053         estimate D2E/DX2                !
 ! D21   D(5,2,20,19)           -0.0406         estimate D2E/DX2                !
 ! D22   D(5,2,20,21)          179.6627         estimate D2E/DX2                !
 ! D23   D(6,2,20,19)         -179.982          estimate D2E/DX2                !
 ! D24   D(6,2,20,21)           -0.2786         estimate D2E/DX2                !
 ! D25   D(1,3,6,2)              0.0439         estimate D2E/DX2                !
 ! D26   D(1,3,6,12)          -179.9297         estimate D2E/DX2                !
 ! D27   D(14,3,6,2)          -179.9893         estimate D2E/DX2                !
 ! D28   D(14,3,6,12)            0.0371         estimate D2E/DX2                !
 ! D29   D(1,3,14,13)          179.9083         estimate D2E/DX2                !
 ! D30   D(1,3,14,15)           -0.3739         estimate D2E/DX2                !
 ! D31   D(6,3,14,13)           -0.0515         estimate D2E/DX2                !
 ! D32   D(6,3,14,15)          179.6663         estimate D2E/DX2                !
 ! D33   D(1,4,5,2)              0.0321         estimate D2E/DX2                !
 ! D34   D(1,4,5,18)          -179.9663         estimate D2E/DX2                !
 ! D35   D(7,4,5,2)           -179.9416         estimate D2E/DX2                !
 ! D36   D(7,4,5,18)             0.06           estimate D2E/DX2                !
 ! D37   D(1,4,7,8)              0.047          estimate D2E/DX2                !
 ! D38   D(1,4,7,32)          -179.5889         estimate D2E/DX2                !
 ! D39   D(5,4,7,8)           -179.9767         estimate D2E/DX2                !
 ! D40   D(5,4,7,32)             0.3874         estimate D2E/DX2                !
 ! D41   D(2,5,18,19)            0.0174         estimate D2E/DX2                !
 ! D42   D(2,5,18,28)          179.9444         estimate D2E/DX2                !
 ! D43   D(4,5,18,19)         -179.9841         estimate D2E/DX2                !
 ! D44   D(4,5,18,28)           -0.057          estimate D2E/DX2                !
 ! D45   D(2,6,12,13)         -179.9765         estimate D2E/DX2                !
 ! D46   D(2,6,12,25)           -0.1488         estimate D2E/DX2                !
 ! D47   D(3,6,12,13)           -0.0072         estimate D2E/DX2                !
 ! D48   D(3,6,12,25)          179.8205         estimate D2E/DX2                !
 ! D49   D(4,7,8,9)             -0.0606         estimate D2E/DX2                !
 ! D50   D(4,7,8,10)          -179.6728         estimate D2E/DX2                !
 ! D51   D(32,7,8,9)           179.7144         estimate D2E/DX2                !
 ! D52   D(32,7,8,10)            0.1022         estimate D2E/DX2                !
 ! D53   D(4,7,32,11)          179.3384         estimate D2E/DX2                !
 ! D54   D(4,7,32,33)           -0.5855         estimate D2E/DX2                !
 ! D55   D(8,7,32,11)           -0.2957         estimate D2E/DX2                !
 ! D56   D(8,7,32,33)          179.7803         estimate D2E/DX2                !
 ! D57   D(7,8,9,1)              0.048          estimate D2E/DX2                !
 ! D58   D(7,8,9,23)           179.9902         estimate D2E/DX2                !
 ! D59   D(10,8,9,1)           179.4343         estimate D2E/DX2                !
 ! D60   D(10,8,9,23)           -0.6235         estimate D2E/DX2                !
 ! D61   D(7,8,10,11)            0.153          estimate D2E/DX2                !
 ! D62   D(7,8,10,24)          179.7802         estimate D2E/DX2                !
 ! D63   D(9,8,10,11)         -179.2404         estimate D2E/DX2                !
 ! D64   D(9,8,10,24)            0.3869         estimate D2E/DX2                !
 ! D65   D(8,10,11,32)          -0.337          estimate D2E/DX2                !
 ! D66   D(8,10,11,38)        -175.0135         estimate D2E/DX2                !
 ! D67   D(24,10,11,32)       -179.9663         estimate D2E/DX2                !
 ! D68   D(24,10,11,38)          5.3573         estimate D2E/DX2                !
 ! D69   D(10,11,32,7)           0.4099         estimate D2E/DX2                !
 ! D70   D(10,11,32,33)       -179.6608         estimate D2E/DX2                !
 ! D71   D(38,11,32,7)         175.4548         estimate D2E/DX2                !
 ! D72   D(38,11,32,33)         -4.616          estimate D2E/DX2                !
 ! D73   D(10,11,38,39)        -35.8415         estimate D2E/DX2                !
 ! D74   D(32,11,38,39)        150.0209         estimate D2E/DX2                !
 ! D75   D(6,12,13,14)          -0.0258         estimate D2E/DX2                !
 ! D76   D(6,12,13,17)        -179.4659         estimate D2E/DX2                !
 ! D77   D(25,12,13,14)       -179.845          estimate D2E/DX2                !
 ! D78   D(25,12,13,17)          0.7149         estimate D2E/DX2                !
 ! D79   D(12,13,14,3)           0.0496         estimate D2E/DX2                !
 ! D80   D(12,13,14,15)       -179.776          estimate D2E/DX2                !
 ! D81   D(17,13,14,3)         179.6957         estimate D2E/DX2                !
 ! D82   D(17,13,14,15)         -0.1299         estimate D2E/DX2                !
 ! D83   D(12,13,17,16)        179.3275         estimate D2E/DX2                !
 ! D84   D(12,13,17,27)         -0.3672         estimate D2E/DX2                !
 ! D85   D(14,13,17,16)         -0.119          estimate D2E/DX2                !
 ! D86   D(14,13,17,27)       -179.8138         estimate D2E/DX2                !
 ! D87   D(3,14,15,16)        -179.4104         estimate D2E/DX2                !
 ! D88   D(3,14,15,26)           0.546          estimate D2E/DX2                !
 ! D89   D(13,14,15,16)          0.306          estimate D2E/DX2                !
 ! D90   D(13,14,15,26)       -179.7376         estimate D2E/DX2                !
 ! D91   D(14,15,16,17)         -0.3984         estimate D2E/DX2                !
 ! D92   D(14,15,16,34)       -175.4443         estimate D2E/DX2                !
 ! D93   D(26,15,16,17)        179.6421         estimate D2E/DX2                !
 ! D94   D(26,15,16,34)          4.5963         estimate D2E/DX2                !
 ! D95   D(15,16,17,13)          0.3086         estimate D2E/DX2                !
 ! D96   D(15,16,17,27)       -179.995          estimate D2E/DX2                !
 ! D97   D(34,16,17,13)        174.9858         estimate D2E/DX2                !
 ! D98   D(34,16,17,27)         -5.3178         estimate D2E/DX2                !
 ! D99   D(15,16,34,35)       -149.7867         estimate D2E/DX2                !
 ! D100  D(17,16,34,35)         36.0748         estimate D2E/DX2                !
 ! D101  D(5,18,19,20)          -0.0434         estimate D2E/DX2                !
 ! D102  D(5,18,19,30)        -179.4839         estimate D2E/DX2                !
 ! D103  D(28,18,19,20)       -179.9668         estimate D2E/DX2                !
 ! D104  D(28,18,19,30)          0.5927         estimate D2E/DX2                !
 ! D105  D(18,19,20,2)           0.0537         estimate D2E/DX2                !
 ! D106  D(18,19,20,21)       -179.763          estimate D2E/DX2                !
 ! D107  D(30,19,20,2)         179.7001         estimate D2E/DX2                !
 ! D108  D(30,19,20,21)         -0.1166         estimate D2E/DX2                !
 ! D109  D(18,19,30,22)        179.3143         estimate D2E/DX2                !
 ! D110  D(18,19,30,31)         -0.358          estimate D2E/DX2                !
 ! D111  D(20,19,30,22)         -0.1326         estimate D2E/DX2                !
 ! D112  D(20,19,30,31)       -179.8049         estimate D2E/DX2                !
 ! D113  D(2,20,21,22)        -179.4033         estimate D2E/DX2                !
 ! D114  D(2,20,21,29)           0.5633         estimate D2E/DX2                !
 ! D115  D(19,20,21,22)          0.2986         estimate D2E/DX2                !
 ! D116  D(19,20,21,29)       -179.7347         estimate D2E/DX2                !
 ! D117  D(20,21,22,30)         -0.3996         estimate D2E/DX2                !
 ! D118  D(20,21,22,36)       -175.4203         estimate D2E/DX2                !
 ! D119  D(29,21,22,30)        179.6314         estimate D2E/DX2                !
 ! D120  D(29,21,22,36)          4.6108         estimate D2E/DX2                !
 ! D121  D(21,22,30,19)          0.318          estimate D2E/DX2                !
 ! D122  D(21,22,30,31)        179.9921         estimate D2E/DX2                !
 ! D123  D(36,22,30,19)        174.9679         estimate D2E/DX2                !
 ! D124  D(36,22,30,31)         -5.358          estimate D2E/DX2                !
 ! D125  D(21,22,36,37)       -149.7712         estimate D2E/DX2                !
 ! D126  D(30,22,36,37)         36.1204         estimate D2E/DX2                !
 --------------------------------------------------------------------------------
 Trust Radius=3.00D-01 FncErr=1.00D-07 GrdErr=1.00D-06 EigMax=2.50D+02 EigMin=1.00D-04
 Number of steps in this run=    234 maximum allowed number of steps=    234.
 GradGradGradGradGradGradGradGradGradGradGradGradGradGradGradGradGradGrad

 Leave Link  103 at Tue Aug 15 23:25:23 2023, MaxMem=  1310720000 cpu:               1.7 elap:               0.1
 (Enter /mnt/opt/groups/app-gaussian/g16-avx2/l202.exe)
                          Input orientation:                          
 ---------------------------------------------------------------------
 Center     Atomic      Atomic             Coordinates (Angstroms)
 Number     Number       Type             X           Y           Z
 ---------------------------------------------------------------------
      1          6           0        0.459175   -1.363771    0.001234
      2          6           0       -0.400013    1.382122   -0.004849
      3          6           0        1.397084   -0.344554   -0.002838
      4          6           0       -0.996754   -1.037594    0.002961
      5          6           0       -1.410442    0.284271    0.000381
      6          6           0        0.951579    1.079450   -0.006469
      7          6           0       -1.695855   -2.337312    0.006943
      8          6           0       -0.646009   -3.417149    0.008703
      9          6           0        0.605135   -2.842241    0.004674
     10          6           0       -1.336657   -4.701671    0.004696
     11          6           0       -2.697081   -4.420191   -0.002736
     12          6           0        2.158856    1.945163   -0.012139
     13          6           0        3.282347    1.149164   -0.011995
     14          6           0        2.872264   -0.300015   -0.005520
     15          6           0        4.003992   -1.068412   -0.000426
     16          6           0        5.176672   -0.125473    0.004161
     17          6           0        4.740114    1.193404   -0.007261
     18          6           0       -2.763865    0.896926    0.001865
     19          6           0       -2.636353    2.267904   -0.002457
     20          6           0       -1.176288    2.637331   -0.005999
     21          6           0       -1.076844    4.001640   -0.004885
     22          6           0       -2.479748    4.545771    0.006927
     23          1           0        1.574786   -3.355869    0.004857
     24          1           0       -0.878384   -5.692836    0.001373
     25          1           0        2.118709    3.041671   -0.018509
     26          1           0        4.101188   -2.159877    0.001065
     27          1           0        5.369238    2.085920   -0.007126
     28          1           0       -3.693240    0.313642    0.004658
     29          1           0       -0.180397    4.631753   -0.010579
     30          6           0       -3.403623    3.508187    0.003687
     31          1           0       -4.491137    3.606678    0.010413
     32          6           0       -2.927249   -2.933106    0.004535
     33          1           0       -3.921128   -2.471529    0.006018
     34          8           0        6.522537   -0.600140   -0.086608
     35          1           0        7.106749    0.001582    0.380539
     36          8           0       -2.742188    5.948393   -0.086218
     37          1           0       -3.552334    6.154853    0.385628
     38          8           0       -3.780868   -5.348510    0.089622
     39          1           0       -3.551680   -6.156054   -0.376153
 ---------------------------------------------------------------------
                    Distance matrix (angstroms):
                    1          2          3          4          5
     1  C    0.000000
     2  C    2.877181   0.000000
     3  C    1.385097   2.492182   0.000000
     4  C    1.492020   2.492225   2.492147   0.000000
     5  C    2.492290   1.492069   2.877088   1.385089   0.000000
     6  C    2.492358   1.385068   1.492071   2.877145   2.492288
     7  C    2.364734   3.938722   3.679328   1.475813   2.637082
     8  C    2.331920   4.805590   3.689878   2.405273   3.779542
     9  C    1.485661   4.342310   2.620244   2.413048   3.719899
    10  C    3.790330   6.155480   5.143721   3.679809   4.986490
    11  C    4.393594   6.240462   5.776937   3.785909   4.877234
    12  C    3.719965   2.620091   2.413128   4.342228   3.936827
    13  C    3.779592   3.689728   2.405305   4.805501   4.771840
    14  C    2.637162   3.679318   1.475855   3.938705   4.322383
    15  C    3.557101   5.039881   2.705540   5.000842   5.580846
    16  C    4.877312   5.776880   3.785939   6.240445   6.599847
    17  C    4.986547   5.143591   3.679835   6.155413   6.217389
    18  C    3.936844   2.413142   4.342210   2.620124   1.485632
    19  C    4.771936   2.405376   4.805575   3.689801   2.331880
    20  C    4.322454   1.475857   3.938768   3.679319   2.364690
    21  C    5.580952   2.705545   5.000973   5.039877   3.732311
    22  C    6.599999   3.786042   6.240609   5.776959   4.393614
    23  H    2.283212   5.133077   3.016563   3.462257   4.707677
    24  H    4.530990   7.091115   5.812219   4.656747   6.000741
    25  H    4.707692   3.016331   3.462298   5.132930   4.478674
    26  H    3.728008   5.727705   3.256930   5.220013   6.029256
    27  H    6.000763   5.812021   4.656740   7.091001   7.014988
    28  H    4.478423   3.462237   5.132707   3.016103   2.282991
    29  H    6.029552   3.257049   5.220358   5.727837   4.518156
    30  C    6.217491   3.679932   6.155521   5.143651   3.790306
    31  H    7.015058   4.656842   7.091090   5.812059   4.530913
    32  C    3.732384   5.000820   5.039892   2.705509   3.556998
    33  H    4.518208   5.220057   5.727781   3.257014   3.728003
    34  O    6.111890   7.201232   5.132505   7.532538   7.982600
    35  H    6.796933   7.642374   5.732980   8.178582   8.530356
    36  O    7.982739   5.132566   7.532709   7.201285   5.819221
    37  H    8.530514   5.733111   8.178627   7.642560   6.260979
    38  O    5.819271   7.532630   7.201341   5.132524   6.111882
    39  H    6.260619   8.178934   7.642196   5.733237   6.797387
                    6          7          8          9         10
     6  C    0.000000
     7  C    4.322424   0.000000
     8  C    4.771993   1.506064   0.000000
     9  C    3.936980   2.355741   1.376916   0.000000
    10  C    6.217516   2.391489   1.458426   2.688501   0.000000
    11  C    6.599908   2.311046   2.283226   3.659865   1.389259
    12  C    1.485601   5.761836   6.051619   5.033246   7.509947
    13  C    2.331817   6.077694   6.023589   4.806148   7.454378
    14  C    2.364732   5.001844   4.700529   3.406302   6.090131
    15  C    3.732368   5.839385   5.209526   3.833892   6.459344
    16  C    4.393559   7.219686   6.688704   5.317874   7.960216
    17  C    3.790248   7.340835   7.089977   5.777943   8.466357
    18  C    3.719934   3.406019   4.805893   5.033045   5.777648
    19  C    3.779642   4.700281   6.023406   6.051519   7.089728
    20  C    2.637198   5.001719   6.077676   5.761883   7.340762
    21  C    3.557204   6.369115   7.431301   7.047542   8.707193
    22  C    4.877455   6.927577   8.171334   8.006199   9.317824
    23  H    4.478903   3.425574   2.221644   1.097286   3.207442
    24  H    7.015175   3.453669   2.287532   3.213523   1.091986
    25  H    2.283123   6.594316   7.025721   6.075513   8.479354
    26  H    4.518112   5.799761   4.910873   3.562025   6.002573
    27  H    4.530860   8.335509   8.152743   6.854457   9.541518
    28  H    4.707540   3.319203   4.817098   5.332506   5.541376
    29  H    3.728303   7.131955   8.062381   7.515177   9.404785
    30  C    4.986647   6.089856   7.454176   7.509865   8.466057
    31  H    6.000860   6.568457   8.007444   8.219524   8.887038
    32  C    5.580863   1.367957   2.332032   3.533552   2.378614
    33  H    6.029335   2.229317   3.408901   4.541419   3.413653
    34  O    5.819194   8.400505   7.702770   6.328585   8.865541
    35  H    6.260806   9.115692   8.481229   7.106306   9.672277
    36  O    6.112028   8.352030   9.597727   9.406810  10.742795
    37  H    6.796962   8.700965  10.010596   9.918537  11.086859
    38  O    7.982729   3.663527   3.682939   5.052289   2.529778
    39  H    8.530447   4.263055   4.011563   5.329681   2.677051
                   11         12         13         14         15
    11  C    0.000000
    12  C    8.006119   0.000000
    13  C    8.171374   1.376897   0.000000
    14  C    6.927731   2.355805   1.506098   0.000000
    15  C    7.492583   3.533596   2.332070   1.367943   0.000000
    16  C    8.968870   3.659920   2.283293   2.311029   1.504770
    17  C    9.317958   2.688505   1.458446   2.391478   2.378599
    18  C    5.317538   5.033108   6.051487   5.761829   7.047443
    19  C    6.688371   4.806068   6.023511   6.077753   7.431365
    20  C    7.219518   3.406218   4.700436   5.001877   6.369291
    21  C    8.576270   3.833915   5.209531   5.839494   7.177767
    22  C    8.968601   5.317911   6.688725   7.219822   8.576595
    23  H    4.402464   5.333139   4.817818   3.319910   3.336694
    24  H    2.219752   8.219735   8.007798   6.568860   6.724797
    25  H    8.880961   1.097261   2.221639   3.425621   4.521880
    26  H    7.164181   4.541385   3.408874   2.229212   1.095785
    27  H   10.363156   3.213470   2.287499   3.453631   3.437114
    28  H    4.837516   6.075292   7.025467   6.594128   7.820325
    29  H    9.395289   3.562285   4.911112   5.800095   7.071145
    30  C    7.959800   5.777929   7.089953   7.340929   8.707355
    31  H    8.224928   6.854455   8.152725   8.335597   9.696587
    32  C    1.504810   7.047429   7.431304   6.369272   7.177688
    33  H    2.301228   7.514899   8.062245   7.132025   8.048373
    34  O    9.980039   5.052309   3.682996   3.663488   2.563157
    35  H   10.761694   5.330417   4.012116   4.262730   3.304107
    36  O   10.369019   6.328631   7.702800   8.400666   9.734159
    37  H   10.616678   7.106152   8.481031   9.115579  10.460528
    38  O    1.430000   9.406824   9.597869   8.352276   8.884334
    39  H    1.970533   9.918288  10.010132   8.700438   9.116658
                   16         17         18         19         20
    16  C    0.000000
    17  C    1.389298   0.000000
    18  C    8.006087   7.509839   0.000000
    19  C    8.171393   7.454317   1.376902   0.000000
    20  C    6.927719   6.090052   2.355732   1.506081   0.000000
    21  C    7.492637   6.459349   3.533459   2.331934   1.367929
    22  C    8.968907   7.960212   3.659893   2.283263   2.311129
    23  H    4.838289   5.542142   6.075374   7.025708   6.594465
    24  H    8.225524   8.887513   6.854196   8.152536   8.335495
    25  H    4.402551   3.207488   5.332905   4.817633   3.319737
    26  H    2.301190   3.413618   7.514852   8.062240   7.131971
    27  H    2.219790   1.091962   8.219559   8.007661   6.568711
    28  H    8.880775   8.479126   1.097254   2.221756   3.425594
    29  H    7.164468   6.002806   4.541299   3.408749   2.229246
    30  C    9.317991   8.466333   2.688490   1.458439   2.391549
    31  H   10.363181   9.541499   3.213456   2.287511   3.453712
    32  C    8.576499   8.707277   3.833516   5.209143   5.839156
    33  H    9.395422   9.404734   3.561708   4.910493   5.799547
    34  O    1.430000   2.529847   9.406715   9.597813   8.352223
    35  H    1.970533   2.678019   9.918369  10.010541   8.700878
    36  O    9.980399   8.865720   5.052282   3.682963   3.663552
    37  H   10.760277   9.671351   5.330549   4.012232   4.262854
    38  O   10.369423  10.743051   6.328307   7.702477   8.400395
    39  H   10.615869  11.086229   7.106903   8.481777   9.116091
                   21         22         23         24         25
    21  C    0.000000
    22  C    1.504778   0.000000
    23  H    7.820753   8.881169   0.000000
    24  H    9.696509  10.363082   3.388137   0.000000
    25  H    3.336658   4.838261   6.420663   9.234423   0.000000
    26  H    8.048375   9.395449   2.795196   6.105566   5.566571
    27  H    6.724728   8.225427   6.634084   9.977069   3.388145
    28  H    4.521830   4.402668   6.420079   6.633340   6.420392
    29  H    1.095761   2.301025   8.178203  10.348162   2.795409
    30  C    2.378544   1.389293   8.479376   9.541261   5.542047
    31  H    3.437096   2.219818   9.234312   9.976624   6.634013
    32  C    7.177380   7.492254   4.521841   3.437145   7.820498
    33  H    7.070501   7.163803   5.566608   4.431155   8.177751
    34  O    8.884461  10.369681   5.664154   8.984260   5.714991
    35  H    9.117028  10.615562   6.481993   9.814913   5.855076
    36  O    2.563169   1.430000  10.257381  11.789812   5.664092
    37  H    3.304070   1.970533  10.811391  12.151765   6.481972
    38  O    9.733755   9.979807   5.714965   2.924168  10.257282
    39  H   10.461424  10.762195   5.853790   2.739272  10.811076
                   26         27         28         29         30
    26  H    0.000000
    27  H    4.431118   0.000000
    28  H    8.177495   9.234155   0.000000
    29  H    8.028595   6.105713   5.566541   0.000000
    30  C    9.404741   8.887410   3.207647   3.413472   0.000000
    31  H   10.348009   9.976974   3.388327   4.430993   1.091986
    32  C    7.070843   9.696518   3.335883   8.048137   6.458884
    33  H    8.028369  10.348015   2.794479   8.028073   6.002068
    34  O    2.881561   2.924267  10.256969   8.503400  10.743145
    35  H    3.721465   2.741111  10.811033   8.642566  11.086307
    36  O   10.610535   8.984441   5.715171   2.881325   2.529859
    37  H   11.307476   9.813507   5.855317   3.721125   2.678215
    38  O    8.503060  11.790019   5.663468  10.610329   8.865144
    39  H    8.641650  12.151094   6.482439  11.308226   9.672836
                   31         32         33         34         35
    31  H    0.000000
    32  C    6.724177   0.000000
    33  H    6.104878   1.095833   0.000000
    34  O   11.790154   9.733935  10.610410   0.000000
    35  H   12.150912  10.461113  11.307989   0.960000   0.000000
    36  O    2.924345   8.883891   8.502558  11.345414  11.514512
    37  H    2.741411   9.117399   8.642603  12.139026  12.307673
    38  O    8.983660   2.563217   2.881611  11.346286  12.134592
    39  H    9.815444   3.304880   3.722670  11.508339  12.332525
                   36         37         38         39
    36  O    0.000000
    37  H    0.960000   0.000000
    38  O   11.345916  11.509441   0.000000
    39  H   12.134949  12.334454   0.960000   0.000000
 Symmetry turned off by external request.
 Stoichiometry    C24H12O3
 Framework group  C1[X(C24H12O3)]
 Deg. of freedom   111
 Full point group                 C1      NOp   1
 Rotational constants (GHZ):           0.1670167           0.1670066           0.0835260
 Leave Link  202 at Tue Aug 15 23:25:23 2023, MaxMem=  1310720000 cpu:               1.3 elap:               0.1
 (Enter /mnt/opt/groups/app-gaussian/g16-avx2/l301.exe)
 Standard basis: 6-31G(d,p) (6D, 7F)
 Ernie: Thresh=  0.10000D-02 Tol=  0.10000D-05 Strict=F.
   465 basis functions,   840 primitive gaussians,   465 cartesian basis functions
    90 alpha electrons       90 beta electrons
       nuclear repulsion energy      2088.9609765139 Hartrees.
 IExCor=  402 DFT=T Ex+Corr=B3LYP ExCW=0 ScaHFX=  0.200000
 ScaDFX=  0.800000  0.720000  1.000000  0.810000 ScalE2=  1.000000  1.000000
 IRadAn=      5 IRanWt=     -1 IRanGd=            0 ICorTp=0 IEmpDi=131
 NAtoms=   39 NActive=   39 NUniq=   39 SFac= 1.00D+00 NAtFMM=   60 NAOKFM=F Big=F
 Integral buffers will be    131072 words long.
 Raffenetti 2 integral format.
 Two-electron integral symmetry is turned off.
 R6Disp:  Grimme-D3 Dispersion energy=       -0.0346380281 Hartrees.
 Nuclear repulsion after empirical dispersion term =     2088.9263384858 Hartrees.
 Leave Link  301 at Tue Aug 15 23:25:24 2023, MaxMem=  1310720000 cpu:               3.7 elap:               0.1
 (Enter /mnt/opt/groups/app-gaussian/g16-avx2/l302.exe)
 NPDir=0 NMtPBC=     1 NCelOv=     1 NCel=       1 NClECP=     1 NCelD=      1
         NCelK=      1 NCelE2=     1 NClLst=     1 CellRange=     0.0.
 One-electron integrals computed using PRISM.
 NBasis=   465 RedAO= T EigKep=  1.53D-04  NBF=   465
 NBsUse=   465 1.00D-06 EigRej= -1.00D+00 NBFU=   465
 Precomputing XC quadrature grid using
 IXCGrd= 4 IRadAn=           5 IRanWt=          -1 IRanGd=           0 AccXCQ= 0.00D+00.
 Generated NRdTot=       0 NPtTot=           0 NUsed=           0 NTot=          32
 NSgBfM=   450   450   450   450   450 MxSgAt=    39 MxSgA2=    39.
 Leave Link  302 at Tue Aug 15 23:25:26 2023, MaxMem=  1310720000 cpu:             102.4 elap:               1.6
 (Enter /mnt/opt/groups/app-gaussian/g16-avx2/l303.exe)
 DipDrv:  MaxL=1.
 Leave Link  303 at Tue Aug 15 23:25:27 2023, MaxMem=  1310720000 cpu:               8.5 elap:               0.2
 (Enter /mnt/opt/groups/app-gaussian/g16-avx2/l401.exe)
 ExpMin= 1.61D-01 ExpMax= 5.48D+03 ExpMxC= 8.25D+02 IAcc=3 IRadAn=         5 AccDes= 0.00D+00
 Harris functional with IExCor=  402 and IRadAn=       5 diagonalized for initial guess.
 HarFok:  IExCor=  402 AccDes= 0.00D+00 IRadAn=         5 IDoV= 1 UseB2=F ITyADJ=14
 ICtDFT=  3500011 ScaDFX=  1.000000  1.000000  1.000000  1.000000
 FoFCou: FMM=F IPFlag=           0 FMFlag=      100000 FMFlg1=           0
         NFxFlg=           0 DoJE=T BraDBF=F KetDBF=T FulRan=T
         wScrn=  0.000000 ICntrl=       500 IOpCl=  0 I1Cent=   200000004 NGrid=           0
         NMat0=    1 NMatS0=      1 NMatT0=    0 NMatD0=    1 NMtDS0=    0 NMtDT0=    0
 Symmetry not used in FoFCou.
 Harris En= -1147.29237246995    
 JPrj=0 DoOrth=F DoCkMO=F.
 Leave Link  401 at Tue Aug 15 23:25:31 2023, MaxMem=  1310720000 cpu:             178.6 elap:               2.9
 (Enter /mnt/opt/groups/app-gaussian/g16-avx2/l502.exe)
 Two-electron integral symmetry not used.
 Closed shell SCF:
 Using DIIS extrapolation, IDIIS=    10.
 NGot=  1310720000 LenX=  1310253271 LenY=  1310036581
 Requested convergence on RMS density matrix=1.00D-08 within 100 cycles.
 Requested convergence on MAX density matrix=1.00D-06.
 Requested convergence on             energy=1.00D-06.
 Level shift goal  0.100 maximum shift  0.100.
 No special actions if energy rises.
 Dynamic level shift is on during FON iterations.

 Cycle   1  Pass 1  IDiag  1:
 FoFJK:  IHMeth= 1 ICntrl=       0 DoSepK=F KAlg= 0 I1Cent=           0 FoldK=F
 IRaf= 640000000 NMat=       1 IRICut=       1 DoRegI=T DoRafI=F ISym2E= 0 IDoP0=0 IntGTp=1.
 FoFCou: FMM=F IPFlag=           0 FMFlag=      100000 FMFlg1=           0
         NFxFlg=           0 DoJE=F BraDBF=F KetDBF=F FulRan=T
         wScrn=  0.000000 ICntrl=         0 IOpCl=  0 I1Cent=           0 NGrid=           0
         NMat0=    1 NMatS0=      1 NMatT0=    0 NMatD0=    1 NMtDS0=    0 NMtDT0=    0
 Symmetry not used in FoFCou.
 E= -1146.88764842983    
 DIIS: error= 2.60D-02 at cycle   1 NSaved=   1.
 NSaved= 1 IEnMin= 1 EnMin= -1146.88764842983     IErMin= 1 ErrMin= 2.60D-02
 ErrMax= 2.60D-02  0.00D+00 EMaxC= 1.00D+00 BMatC= 4.56D-01 BMatP= 4.56D-01
 IDIUse=1 WtCom= 1.00D+00 WtEn= 0.00D+00
 Coeff-Com:  0.100D+01
 Coeff:      0.100D+01
 Gap=     0.091 Goal=     0.100 Shift=    0.009
 T= 1411. Gap= 0.100 NK=0 IS=    1 IE=  465 IFin=   93
          NO(<0.9)=   0  NV(>0.1)=   0     90.00e < EF      0.00e >EF  Err=4.3D-14
 GapD=    0.091 DampG=0.500 DampE=0.500 DampFc=0.2500 IDamp=-1.
 Damping current iteration by 2.50D-01
 RMSDP=3.58D-03 MaxDP=1.33D-01              OVMax= 1.77D-01

 Cycle   2  Pass 1  IDiag  1:
 E= -1147.04621995604     Delta-E=       -0.158571526215 Rises=F Damp=T
 DIIS: error= 1.47D-02 at cycle   2 NSaved=   2.
 NSaved= 2 IEnMin= 2 EnMin= -1147.04621995604     IErMin= 2 ErrMin= 1.47D-02
 ErrMax= 1.47D-02  0.00D+00 EMaxC= 1.00D+00 BMatC= 1.37D-01 BMatP= 4.56D-01
 IDIUse=1 WtCom= 1.00D+00 WtEn= 0.00D+00
 Coeff-Com: -0.981D+00 0.198D+01
 Coeff:     -0.981D+00 0.198D+01
 Gap=     0.094 Goal=     0.100 Shift=    0.006
 T= 1317. Gap= 0.100 NK=3 IS=   76 IE=   93 IFin=   93
          NO(<0.9)=   0  NV(>0.1)=   0     90.00e < EF      0.00e >EF  Err=0.0D+00
 GapD=    0.094 DampG=0.500 DampE=0.500 DampFc=0.2500 IDamp=-1.
 Damping current iteration by 2.50D-01
 RMSDP=2.00D-03 MaxDP=7.57D-02 DE=-1.59D-01 OVMax= 1.44D-01

 Cycle   3  Pass 1  IDiag  1:
 E= -1147.12202335539     Delta-E=       -0.075803399349 Rises=F Damp=T
 DIIS: error= 1.09D-02 at cycle   3 NSaved=   3.
 NSaved= 3 IEnMin= 3 EnMin= -1147.12202335539     IErMin= 3 ErrMin= 1.09D-02
 ErrMax= 1.09D-02  0.00D+00 EMaxC= 1.00D+00 BMatC= 8.01D-02 BMatP= 1.37D-01
 IDIUse=1 WtCom= 1.00D+00 WtEn= 0.00D+00
 Coeff-Com: -0.560D+00-0.620D+00 0.218D+01
 Coeff:     -0.560D+00-0.620D+00 0.218D+01
 Gap=     0.096 Goal=     0.100 Shift=    0.004
 T= 1163. Gap= 0.100 NK=3 IS=   77 IE=   93 IFin=   91
          NO(<0.9)=   0  NV(>0.1)=   0     90.00e < EF      0.00e >EF  Err=0.0D+00
 GapD=    0.096 DampG=0.500 DampE=0.500 DampFc=0.2500 IDamp=-1.
 Damping current iteration by 2.50D-01
 RMSDP=1.35D-03 MaxDP=5.13D-02 DE=-7.58D-02 OVMax= 5.61D-02

 Cycle   4  Pass 1  IDiag  1:
 E= -1147.17972178403     Delta-E=       -0.057698428643 Rises=F Damp=T
 DIIS: error= 8.35D-03 at cycle   4 NSaved=   4.
 NSaved= 4 IEnMin= 4 EnMin= -1147.17972178403     IErMin= 4 ErrMin= 8.35D-03
 ErrMax= 8.35D-03  0.00D+00 EMaxC= 1.00D+00 BMatC= 4.55D-02 BMatP= 8.01D-02
 IDIUse=1 WtCom= 1.00D+00 WtEn= 0.00D+00
 Coeff-Com: -0.173D+00-0.697D+00-0.368D+00 0.224D+01
 Coeff:     -0.173D+00-0.697D+00-0.368D+00 0.224D+01
 Gap=     0.096 Goal=     0.100 Shift=    0.004
 T=  911. Gap= 0.100 NK=3 IS=   91 IE=   93 IFin=   90
          NO(<0.9)=   0  NV(>0.1)=   0     90.00e < EF      0.00e >EF  Err=0.0D+00
 GapD=    0.096 DampG=0.500 DampE=1.000 DampFc=0.5000 IDamp=-1.
 Damping current iteration by 5.00D-01
 RMSDP=1.03D-03 MaxDP=3.98D-02 DE=-5.77D-02 OVMax= 2.68D-02

 Cycle   5  Pass 1  IDiag  1:
 E= -1147.25985151332     Delta-E=       -0.080129729290 Rises=F Damp=T
 DIIS: error= 4.19D-03 at cycle   5 NSaved=   5.
 NSaved= 5 IEnMin= 5 EnMin= -1147.25985151332     IErMin= 5 ErrMin= 4.19D-03
 ErrMax= 4.19D-03  0.00D+00 EMaxC= 1.00D+00 BMatC= 1.16D-02 BMatP= 4.55D-02
 IDIUse=1 WtCom= 1.00D+00 WtEn= 0.00D+00
 Coeff-Com: -0.613D-01-0.437D+00-0.464D+00 0.116D+01 0.803D+00
 Coeff:     -0.613D-01-0.437D+00-0.464D+00 0.116D+01 0.803D+00
 Gap=     0.096 Goal=     0.100 Shift=    0.004
 T=  689. Gap= 0.100 NK=3 IS=   91 IE=   93 IFin=   90
          NO(<0.9)=   0  NV(>0.1)=   0     90.00e < EF      0.00e >EF  Err=0.0D+00
 GapD=    0.096 DampG=0.500 DampE=1.000 DampFc=0.5000 IDamp=-1.
 Damping current iteration by 5.00D-01
 RMSDP=5.15D-04 MaxDP=2.02D-02 DE=-8.01D-02 OVMax= 1.46D-02

 Cycle   6  Pass 1  IDiag  1:
 E= -1147.29739807512     Delta-E=       -0.037546561793 Rises=F Damp=T
 DIIS: error= 2.10D-03 at cycle   6 NSaved=   6.
 NSaved= 6 IEnMin= 6 EnMin= -1147.29739807512     IErMin= 6 ErrMin= 2.10D-03
 ErrMax= 2.10D-03  0.00D+00 EMaxC= 1.00D+00 BMatC= 2.90D-03 BMatP= 1.16D-02
 IDIUse=1 WtCom= 1.00D+00 WtEn= 0.00D+00
 Coeff-Com: -0.220D-01-0.204D+00-0.235D+00 0.479D+00 0.264D-01 0.956D+00
 Coeff:     -0.220D-01-0.204D+00-0.235D+00 0.479D+00 0.264D-01 0.956D+00
 Gap=     0.096 Goal=     0.100 Shift=    0.004
 T=  407. Gap= 0.100 NK=3 IS=   91 IE=   93 IFin=   90
          NO(<0.9)=   0  NV(>0.1)=   0     90.00e < EF      0.00e >EF  Err=0.0D+00
 GapD=    0.096 DampG=0.500 DampE=1.000 DampFc=0.5000 IDamp=-1.
 Damping current iteration by 5.00D-01
 RMSDP=2.62D-04 MaxDP=9.98D-03 DE=-3.75D-02 OVMax= 3.58D-03

 Cycle   7  Pass 1  IDiag  1:
 E= -1147.31533973792     Delta-E=       -0.017941662801 Rises=F Damp=T
 DIIS: error= 1.06D-03 at cycle   7 NSaved=   7.
 NSaved= 7 IEnMin= 7 EnMin= -1147.31533973792     IErMin= 7 ErrMin= 1.06D-03
 ErrMax= 1.06D-03  0.00D+00 EMaxC= 1.00D+00 BMatC= 7.30D-04 BMatP= 2.90D-03
 IDIUse=1 WtCom= 1.00D+00 WtEn= 0.00D+00
 Coeff-Com: -0.475D-02-0.659D-01-0.727D-01 0.118D+00-0.106D+00 0.137D+00
 Coeff-Com:  0.995D+00
 Coeff:     -0.475D-02-0.659D-01-0.727D-01 0.118D+00-0.106D+00 0.137D+00
 Coeff:      0.995D+00
 Gap=     0.096 Goal=     0.100 Shift=    0.004
 GapD=    0.096 DampG=0.500 DampE=1.000 DampFc=0.5000 IDamp=-1.
 Damping current iteration by 5.00D-01
 RMSDP=1.33D-04 MaxDP=5.12D-03 DE=-1.79D-02 OVMax= 7.42D-04

 Cycle   8  Pass 1  IDiag  1:
 E= -1147.32410877107     Delta-E=       -0.008769033158 Rises=F Damp=T
 DIIS: error= 5.33D-04 at cycle   8 NSaved=   8.
 NSaved= 8 IEnMin= 8 EnMin= -1147.32410877107     IErMin= 8 ErrMin= 5.33D-04
 ErrMax= 5.33D-04  0.00D+00 EMaxC= 1.00D+00 BMatC= 1.83D-04 BMatP= 7.30D-04
 IDIUse=1 WtCom= 1.00D+00 WtEn= 0.00D+00
 Coeff-Com: -0.124D-02-0.206D-01-0.192D-01 0.312D-01-0.480D-01 0.306D-01
 Coeff-Com: -0.239D+00 0.127D+01
 Coeff:     -0.124D-02-0.206D-01-0.192D-01 0.312D-01-0.480D-01 0.306D-01
 Coeff:     -0.239D+00 0.127D+01
 Gap=     0.096 Goal=     0.100 Shift=    0.004
 RMSDP=6.70D-05 MaxDP=2.59D-03 DE=-8.77D-03 OVMax= 3.54D-04

 Cycle   9  Pass 1  IDiag  1:
 E= -1147.33274770687     Delta-E=       -0.008638935797 Rises=F Damp=F
 DIIS: error= 7.58D-06 at cycle   9 NSaved=   9.
 NSaved= 9 IEnMin= 9 EnMin= -1147.33274770687     IErMin= 9 ErrMin= 7.58D-06
 ErrMax= 7.58D-06  0.00D+00 EMaxC= 1.00D+00 BMatC= 9.28D-08 BMatP= 1.83D-04
 IDIUse=1 WtCom= 1.00D+00 WtEn= 0.00D+00
 Coeff-Com:  0.175D-03 0.189D-02 0.535D-02-0.621D-02-0.699D-02-0.695D-02
 Coeff-Com: -0.371D+00 0.746D+00 0.637D+00
 Coeff:      0.175D-03 0.189D-02 0.535D-02-0.621D-02-0.699D-02-0.695D-02
 Coeff:     -0.371D+00 0.746D+00 0.637D+00
 Gap=     0.096 Goal=     0.100 Shift=    0.004
 RMSDP=9.49D-07 MaxDP=2.49D-05 DE=-8.64D-03 OVMax= 1.69D-04

 Cycle  10  Pass 1  IDiag  1:
 E= -1147.33274780963     Delta-E=       -0.000000102761 Rises=F Damp=F
 DIIS: error= 2.37D-06 at cycle  10 NSaved=  10.
 NSaved=10 IEnMin=10 EnMin= -1147.33274780963     IErMin=10 ErrMin= 2.37D-06
 ErrMax= 2.37D-06  0.00D+00 EMaxC= 1.00D+00 BMatC= 3.60D-09 BMatP= 9.28D-08
 IDIUse=1 WtCom= 1.00D+00 WtEn= 0.00D+00
 Coeff-Com:  0.873D-04 0.146D-02 0.257D-02-0.259D-02-0.165D-02-0.816D-03
 Coeff-Com: -0.128D+00 0.214D+00 0.198D+00 0.717D+00
 Coeff:      0.873D-04 0.146D-02 0.257D-02-0.259D-02-0.165D-02-0.816D-03
 Coeff:     -0.128D+00 0.214D+00 0.198D+00 0.717D+00
 Gap=     0.096 Goal=     0.100 Shift=    0.004
 RMSDP=3.08D-07 MaxDP=1.03D-05 DE=-1.03D-07 OVMax= 7.49D-05

 Cycle  11  Pass 1  IDiag  1:
 E= -1147.33274781654     Delta-E=       -0.000000006909 Rises=F Damp=F
 DIIS: error= 1.45D-06 at cycle  11 NSaved=  11.
 NSaved=11 IEnMin=11 EnMin= -1147.33274781654     IErMin=11 ErrMin= 1.45D-06
 ErrMax= 1.45D-06  0.00D+00 EMaxC= 1.00D+00 BMatC= 1.31D-09 BMatP= 3.60D-09
 IDIUse=1 WtCom= 1.00D+00 WtEn= 0.00D+00
 Coeff-Com:  0.477D-04 0.706D-03 0.696D-03-0.620D-03 0.203D-03 0.103D-02
 Coeff-Com: -0.896D-02-0.141D-01-0.194D-01 0.410D+00 0.630D+00
 Coeff:      0.477D-04 0.706D-03 0.696D-03-0.620D-03 0.203D-03 0.103D-02
 Coeff:     -0.896D-02-0.141D-01-0.194D-01 0.410D+00 0.630D+00
 Gap=     0.096 Goal=     0.100 Shift=    0.004
 RMSDP=1.57D-07 MaxDP=4.36D-06 DE=-6.91D-09 OVMax= 4.07D-05

 Cycle  12  Pass 1  IDiag  1:
 E= -1147.33274781864     Delta-E=       -0.000000002101 Rises=F Damp=F
 DIIS: error= 4.16D-07 at cycle  12 NSaved=  12.
 NSaved=12 IEnMin=12 EnMin= -1147.33274781864     IErMin=12 ErrMin= 4.16D-07
 ErrMax= 4.16D-07  0.00D+00 EMaxC= 1.00D+00 BMatC= 6.95D-11 BMatP= 1.31D-09
 IDIUse=1 WtCom= 1.00D+00 WtEn= 0.00D+00
 Coeff-Com:  0.658D-05-0.167D-04-0.164D-03 0.243D-03 0.100D-03 0.628D-03
 Coeff-Com:  0.134D-01-0.300D-01-0.401D-01 0.386D-01 0.204D+00 0.813D+00
 Coeff:      0.658D-05-0.167D-04-0.164D-03 0.243D-03 0.100D-03 0.628D-03
 Coeff:      0.134D-01-0.300D-01-0.401D-01 0.386D-01 0.204D+00 0.813D+00
 Gap=     0.096 Goal=     0.100 Shift=    0.004
 RMSDP=6.45D-08 MaxDP=1.77D-06 DE=-2.10D-09 OVMax= 1.89D-05

 Cycle  13  Pass 1  IDiag  1:
 E= -1147.33274781882     Delta-E=       -0.000000000175 Rises=F Damp=F
 DIIS: error= 2.06D-07 at cycle  13 NSaved=  13.
 NSaved=13 IEnMin=13 EnMin= -1147.33274781882     IErMin=13 ErrMin= 2.06D-07
 ErrMax= 2.06D-07  0.00D+00 EMaxC= 1.00D+00 BMatC= 3.59D-11 BMatP= 6.95D-11
 IDIUse=1 WtCom= 1.00D+00 WtEn= 0.00D+00
 Coeff-Com:  0.320D-05-0.591D-04-0.164D-03 0.210D-03 0.390D-04 0.356D-03
 Coeff-Com:  0.986D-02-0.196D-01-0.261D-01-0.972D-02 0.811D-01 0.526D+00
 Coeff-Com:  0.439D+00
 Coeff:      0.320D-05-0.591D-04-0.164D-03 0.210D-03 0.390D-04 0.356D-03
 Coeff:      0.986D-02-0.196D-01-0.261D-01-0.972D-02 0.811D-01 0.526D+00
 Coeff:      0.439D+00
 Gap=     0.096 Goal=     0.100 Shift=    0.004
 RMSDP=2.26D-08 MaxDP=9.82D-07 DE=-1.75D-10 OVMax= 5.98D-06

 Cycle  14  Pass 1  IDiag  1:
 E= -1147.33274781887     Delta-E=       -0.000000000056 Rises=F Damp=F
 DIIS: error= 1.08D-07 at cycle  14 NSaved=  14.
 NSaved=14 IEnMin=14 EnMin= -1147.33274781887     IErMin=14 ErrMin= 1.08D-07
 ErrMax= 1.08D-07  0.00D+00 EMaxC= 1.00D+00 BMatC= 5.31D-12 BMatP= 3.59D-11
 IDIUse=1 WtCom= 1.00D+00 WtEn= 0.00D+00
 Coeff-Com:  0.157D-05-0.326D-04-0.767D-04 0.102D-03-0.214D-04 0.147D-03
 Coeff-Com:  0.396D-02-0.745D-02-0.102D-01-0.120D-01 0.195D-01 0.197D+00
 Coeff-Com:  0.281D+00 0.528D+00
 Coeff:      0.157D-05-0.326D-04-0.767D-04 0.102D-03-0.214D-04 0.147D-03
 Coeff:      0.396D-02-0.745D-02-0.102D-01-0.120D-01 0.195D-01 0.197D+00
 Coeff:      0.281D+00 0.528D+00
 Gap=     0.096 Goal=     0.100 Shift=    0.004
 RMSDP=9.54D-09 MaxDP=4.57D-07 DE=-5.64D-11 OVMax= 2.40D-06

 SCF Done:  E(RB3LYP) =  -1147.33274782     A.U. after   14 cycles
            NFock= 14  Conv=0.95D-08     -V/T= 2.0109
 KE= 1.134971546806D+03 PE=-6.844206034572D+03 EE= 2.472975401461D+03
 Leave Link  502 at Tue Aug 15 23:26:41 2023, MaxMem=  1310720000 cpu:            4415.8 elap:              69.2
 (Enter /mnt/opt/groups/app-gaussian/g16-avx2/l601.exe)
 Copying SCF densities to generalized density rwf, IOpCl= 0 IROHF=0.

 **********************************************************************

            Population analysis using the SCF Density.

 **********************************************************************

 Alpha  occ. eigenvalues --  -19.18254 -19.18248 -19.18248 -10.26411 -10.26407
 Alpha  occ. eigenvalues --  -10.26407 -10.21655 -10.21655 -10.21655 -10.21285
 Alpha  occ. eigenvalues --  -10.21272 -10.21272 -10.21190 -10.21189 -10.21177
 Alpha  occ. eigenvalues --  -10.20460 -10.20460 -10.20459 -10.20328 -10.20324
 Alpha  occ. eigenvalues --  -10.20324 -10.20058 -10.20057 -10.20056 -10.18898
 Alpha  occ. eigenvalues --  -10.18897 -10.18897  -1.04025  -1.04020  -1.04020
 Alpha  occ. eigenvalues --   -0.89686  -0.87635  -0.87634  -0.83536  -0.80250
 Alpha  occ. eigenvalues --   -0.80249  -0.74632  -0.73982  -0.73981  -0.70717
 Alpha  occ. eigenvalues --   -0.68995  -0.68995  -0.64500  -0.64328  -0.64328
 Alpha  occ. eigenvalues --   -0.59264  -0.59263  -0.58022  -0.54927  -0.54513
 Alpha  occ. eigenvalues --   -0.54511  -0.52046  -0.51400  -0.51399  -0.49646
 Alpha  occ. eigenvalues --   -0.49554  -0.49553  -0.45705  -0.45702  -0.44977
 Alpha  occ. eigenvalues --   -0.43680  -0.41969  -0.41875  -0.41643  -0.41489
 Alpha  occ. eigenvalues --   -0.40402  -0.40358  -0.39750  -0.39568  -0.39183
 Alpha  occ. eigenvalues --   -0.38942  -0.37274  -0.37081  -0.35989  -0.35748
 Alpha  occ. eigenvalues --   -0.34798  -0.34116  -0.34100  -0.33530  -0.32828
 Alpha  occ. eigenvalues --   -0.32537  -0.30853  -0.28987  -0.28978  -0.25190
 Alpha  occ. eigenvalues --   -0.24599  -0.24598  -0.19784  -0.18652  -0.18651
 Alpha virt. eigenvalues --   -0.09048  -0.08805  -0.08803   0.02715   0.02716
 Alpha virt. eigenvalues --    0.06557   0.06712   0.06741   0.07124   0.09305
 Alpha virt. eigenvalues --    0.09391   0.09543   0.09659   0.10232   0.10490
 Alpha virt. eigenvalues --    0.13273   0.13277   0.13377   0.13508   0.13562
 Alpha virt. eigenvalues --    0.14542   0.15855   0.15857   0.17765   0.19086
 Alpha virt. eigenvalues --    0.19088   0.19473   0.19478   0.19879   0.20336
 Alpha virt. eigenvalues --    0.22378   0.22379   0.24757   0.24760   0.24872
 Alpha virt. eigenvalues --    0.27160   0.30299   0.30967   0.30970   0.31349
 Alpha virt. eigenvalues --    0.33886   0.33888   0.35331   0.35332   0.39813
 Alpha virt. eigenvalues --    0.40316   0.40317   0.42876   0.45096   0.45099
 Alpha virt. eigenvalues --    0.45167   0.48890   0.48892   0.49460   0.50282
 Alpha virt. eigenvalues --    0.51315   0.51318   0.51777   0.52679   0.52696
 Alpha virt. eigenvalues --    0.53016   0.53037   0.54965   0.54965   0.55190
 Alpha virt. eigenvalues --    0.55943   0.55948   0.56022   0.58518   0.58804
 Alpha virt. eigenvalues --    0.59078   0.59091   0.59286   0.59761   0.59921
 Alpha virt. eigenvalues --    0.59966   0.61722   0.61838   0.61869   0.62442
 Alpha virt. eigenvalues --    0.63367   0.63984   0.63991   0.64724   0.64735
 Alpha virt. eigenvalues --    0.65512   0.65522   0.65760   0.67630   0.67631
 Alpha virt. eigenvalues --    0.68272   0.69064   0.71903   0.71904   0.72229
 Alpha virt. eigenvalues --    0.76133   0.76162   0.76300   0.76438   0.76472
 Alpha virt. eigenvalues --    0.77527   0.77530   0.78007   0.79402   0.79405
 Alpha virt. eigenvalues --    0.80092   0.80820   0.80826   0.81692   0.81695
 Alpha virt. eigenvalues --    0.83811   0.83925   0.83935   0.84263   0.86121
 Alpha virt. eigenvalues --    0.86126   0.86971   0.88214   0.88228   0.88638
 Alpha virt. eigenvalues --    0.88934   0.91320   0.91332   0.92167   0.95427
 Alpha virt. eigenvalues --    0.95649   0.95945   0.96644   0.96985   0.97363
 Alpha virt. eigenvalues --    0.99519   0.99525   1.01259   1.01267   1.01409
 Alpha virt. eigenvalues --    1.02553   1.04858   1.04859   1.07390   1.09565
 Alpha virt. eigenvalues --    1.09573   1.11996   1.12007   1.13819   1.14751
 Alpha virt. eigenvalues --    1.15228   1.15243   1.16302   1.20536   1.21339
 Alpha virt. eigenvalues --    1.21622   1.25695   1.26286   1.26335   1.27215
 Alpha virt. eigenvalues --    1.27280   1.28374   1.28693   1.30309   1.30355
 Alpha virt. eigenvalues --    1.30660   1.33289   1.33321   1.35363   1.35386
 Alpha virt. eigenvalues --    1.36453   1.36570   1.36738   1.37120   1.38278
 Alpha virt. eigenvalues --    1.38319   1.39712   1.39910   1.40306   1.40806
 Alpha virt. eigenvalues --    1.43236   1.43253   1.45936   1.46686   1.46697
 Alpha virt. eigenvalues --    1.47144   1.48337   1.48343   1.51224   1.53471
 Alpha virt. eigenvalues --    1.53474   1.57240   1.58359   1.58364   1.59128
 Alpha virt. eigenvalues --    1.59138   1.59504   1.65615   1.65619   1.65664
 Alpha virt. eigenvalues --    1.66483   1.67098   1.68371   1.68379   1.72341
 Alpha virt. eigenvalues --    1.72343   1.73066   1.73070   1.73494   1.74454
 Alpha virt. eigenvalues --    1.76373   1.76377   1.79765   1.80096   1.80181
 Alpha virt. eigenvalues --    1.80433   1.80625   1.81950   1.82073   1.82339
 Alpha virt. eigenvalues --    1.82536   1.85224   1.86906   1.87760   1.87835
 Alpha virt. eigenvalues --    1.89556   1.89561   1.91995   1.95253   1.95307
 Alpha virt. eigenvalues --    1.97439   1.97612   1.98869   1.99917   1.99938
 Alpha virt. eigenvalues --    2.00806   2.02671   2.03909   2.04017   2.05369
 Alpha virt. eigenvalues --    2.07222   2.07587   2.09441   2.09586   2.10115
 Alpha virt. eigenvalues --    2.11049   2.12001   2.12027   2.12519   2.12767
 Alpha virt. eigenvalues --    2.12826   2.16119   2.17257   2.17721   2.18198
 Alpha virt. eigenvalues --    2.18731   2.22214   2.23645   2.23846   2.24352
 Alpha virt. eigenvalues --    2.26941   2.28543   2.28768   2.29884   2.30017
 Alpha virt. eigenvalues --    2.32705   2.32904   2.33647   2.34264   2.35517
 Alpha virt. eigenvalues --    2.35698   2.36467   2.36694   2.38747   2.39688
 Alpha virt. eigenvalues --    2.39785   2.40124   2.40570   2.40841   2.41152
 Alpha virt. eigenvalues --    2.44727   2.45475   2.45695   2.46230   2.46874
 Alpha virt. eigenvalues --    2.47479   2.49784   2.50347   2.50538   2.53524
 Alpha virt. eigenvalues --    2.55577   2.55719   2.59212   2.60100   2.60473
 Alpha virt. eigenvalues --    2.61227   2.63428   2.63901   2.65088   2.67087
 Alpha virt. eigenvalues --    2.67391   2.68619   2.70316   2.70425   2.70611
 Alpha virt. eigenvalues --    2.70684   2.71335   2.71591   2.73058   2.73484
 Alpha virt. eigenvalues --    2.73921   2.76278   2.78249   2.78589   2.79053
 Alpha virt. eigenvalues --    2.79191   2.81372   2.82486   2.82489   2.85101
 Alpha virt. eigenvalues --    2.88075   2.88287   2.88291   2.90171   2.90175
 Alpha virt. eigenvalues --    2.91837   2.93922   2.93924   2.98373   2.98375
 Alpha virt. eigenvalues --    3.00252   3.05399   3.05401   3.08196   3.13548
 Alpha virt. eigenvalues --    3.13554   3.18569   3.26390   3.26396   3.27952
 Alpha virt. eigenvalues --    3.39054   3.40026   3.40028   3.41798   3.47209
 Alpha virt. eigenvalues --    3.47216   3.53528   3.53533   3.53978   3.55206
 Alpha virt. eigenvalues --    3.57571   3.57577   3.60180   4.04274   4.06155
 Alpha virt. eigenvalues --    4.06160   4.06484   4.07968   4.07976   4.11926
 Alpha virt. eigenvalues --    4.11928   4.12037   4.16130   4.16637   4.16642
 Alpha virt. eigenvalues --    4.25458   4.25468   4.26765   4.30462   4.31224
 Alpha virt. eigenvalues --    4.31232   4.52841   4.52842   4.63519   4.72037
 Alpha virt. eigenvalues --    4.72039   4.74840   4.81082   4.81086   4.96073
          Condensed to atoms (all electrons):
               1          2          3          4          5          6
     1  C    5.250438  -0.076013   0.307127   0.344820  -0.023742  -0.023730
     2  C   -0.076013   5.325076   0.025145   0.025136   0.344812   0.307147
     3  C    0.307127   0.025145   5.325072   0.025148  -0.076016   0.344847
     4  C    0.344820   0.025136   0.025148   5.325139   0.307163  -0.076004
     5  C   -0.023742   0.344812  -0.076016   0.307163   5.250465  -0.023741
     6  C   -0.023730   0.307147   0.344847  -0.076004  -0.023741   5.250453
     7  C   -0.019777   0.007117   0.019302   0.268365  -0.123306  -0.000725
     8  C   -0.026277  -0.000172   0.005534  -0.005039   0.009150  -0.000065
     9  C    0.388889  -0.000613  -0.085095  -0.103947   0.014219   0.005471
    10  C    0.003976  -0.000000  -0.000176   0.020661  -0.000044   0.000001
    11  C   -0.000633   0.000000  -0.000008   0.005362   0.000041   0.000000
    12  C    0.014216  -0.085099  -0.103942  -0.000613   0.005472   0.388905
    13  C    0.009151   0.005536  -0.005049  -0.000173  -0.000064  -0.026273
    14  C   -0.123291   0.019304   0.268437   0.007118  -0.000726  -0.019777
    15  C   -0.011362  -0.000063  -0.107492   0.000019   0.000000   0.008091
    16  C    0.000041  -0.000008   0.005360   0.000000   0.000000  -0.000634
    17  C   -0.000044  -0.000176   0.020654  -0.000000   0.000001   0.003975
    18  C    0.005473  -0.103951  -0.000613  -0.085080   0.388914   0.014214
    19  C   -0.000065  -0.005046  -0.000172   0.005537  -0.026275   0.009150
    20  C   -0.000724   0.268404   0.007113   0.019299  -0.019753  -0.123314
    21  C    0.000000  -0.107506   0.000019  -0.000063   0.008092  -0.011362
    22  C    0.000000   0.005360   0.000000  -0.000008  -0.000634   0.000041
    23  H   -0.034036  -0.000003  -0.003819   0.004397  -0.000047  -0.000097
    24  H    0.000027   0.000000   0.000004  -0.000111   0.000001  -0.000000
    25  H   -0.000047  -0.003820   0.004396  -0.000003  -0.000097  -0.034035
    26  H    0.000827   0.000004  -0.001591  -0.000001   0.000000  -0.000056
    27  H    0.000001   0.000004  -0.000111   0.000000  -0.000000   0.000027
    28  H   -0.000097   0.004398  -0.000003  -0.003825  -0.034044  -0.000047
    29  H    0.000000  -0.001591  -0.000001   0.000004  -0.000056   0.000826
    30  C    0.000001   0.020651  -0.000000  -0.000176   0.003974  -0.000044
    31  H   -0.000000  -0.000111   0.000000   0.000004   0.000027   0.000001
    32  C    0.008093   0.000019  -0.000063  -0.107518  -0.011364   0.000000
    33  H   -0.000056  -0.000001   0.000004  -0.001591   0.000827   0.000000
    34  O   -0.000000  -0.000000  -0.000043  -0.000000   0.000000   0.000001
    35  H    0.000000   0.000000   0.000001   0.000000   0.000000  -0.000000
    36  O    0.000000  -0.000043  -0.000000  -0.000000   0.000001  -0.000000
    37  H   -0.000000   0.000001   0.000000   0.000000  -0.000000   0.000000
    38  O    0.000001  -0.000000  -0.000000  -0.000043  -0.000000   0.000000
    39  H   -0.000000   0.000000   0.000000   0.000001   0.000000   0.000000
               7          8          9         10         11         12
     1  C   -0.019777  -0.026277   0.388889   0.003976  -0.000633   0.014216
     2  C    0.007117  -0.000172  -0.000613  -0.000000   0.000000  -0.085099
     3  C    0.019302   0.005534  -0.085095  -0.000176  -0.000008  -0.103942
     4  C    0.268365  -0.005039  -0.103947   0.020661   0.005362  -0.000613
     5  C   -0.123306   0.009150   0.014219  -0.000044   0.000041   0.005472
     6  C   -0.000725  -0.000065   0.005471   0.000001   0.000000   0.388905
     7  C    5.075737   0.406341  -0.069173  -0.047093  -0.023353   0.000004
     8  C    0.406341   4.865434   0.469743   0.345284  -0.006637   0.000002
     9  C   -0.069173   0.469743   5.232116  -0.084769   0.004764  -0.000095
    10  C   -0.047093   0.345284  -0.084769   5.232785   0.506738   0.000000
    11  C   -0.023353  -0.006637   0.004764   0.506738   4.711319  -0.000000
    12  C    0.000004   0.000002  -0.000095   0.000000  -0.000000   5.232067
    13  C    0.000000  -0.000000   0.000010  -0.000000  -0.000000   0.469726
    14  C   -0.000074   0.000148  -0.008891   0.000001  -0.000000  -0.069188
    15  C    0.000001   0.000039   0.000863  -0.000000  -0.000000   0.021218
    16  C   -0.000000  -0.000000   0.000006  -0.000000   0.000000   0.004768
    17  C    0.000000  -0.000000   0.000004  -0.000000  -0.000000  -0.084765
    18  C   -0.008897   0.000010  -0.000095   0.000004   0.000006  -0.000095
    19  C    0.000148  -0.000000   0.000002  -0.000000  -0.000000   0.000010
    20  C   -0.000074   0.000000   0.000004   0.000000  -0.000000  -0.008890
    21  C   -0.000000   0.000000  -0.000000   0.000000   0.000000   0.000863
    22  C   -0.000000  -0.000000  -0.000000  -0.000000   0.000000   0.000006
    23  H    0.003942  -0.031298   0.356829  -0.001989  -0.000050   0.000003
    24  H    0.003914  -0.032467  -0.002557   0.367961  -0.045123  -0.000000
    25  H    0.000000  -0.000000   0.000001   0.000000   0.000000   0.356830
    26  H    0.000000   0.000006  -0.000101  -0.000000  -0.000000  -0.000211
    27  H    0.000000  -0.000000  -0.000000   0.000000  -0.000000  -0.002557
    28  H    0.001492   0.000005   0.000003   0.000001   0.000004   0.000001
    29  H    0.000000  -0.000000   0.000000   0.000000  -0.000000  -0.000101
    30  C    0.000001  -0.000000   0.000000  -0.000000  -0.000000   0.000004
    31  H    0.000000  -0.000000  -0.000000   0.000000   0.000000  -0.000000
    32  C    0.503453  -0.067904   0.021219  -0.148938   0.411062  -0.000000
    33  H   -0.030733   0.004345  -0.000211   0.005858  -0.040041   0.000000
    34  O   -0.000000   0.000000   0.000000  -0.000000   0.000000  -0.000025
    35  H   -0.000000  -0.000000  -0.000000   0.000000   0.000000   0.000004
    36  O   -0.000000   0.000000  -0.000000   0.000000   0.000000   0.000000
    37  H   -0.000000   0.000000  -0.000000  -0.000000  -0.000000  -0.000000
    38  O    0.001239   0.004104  -0.000025  -0.054146   0.242693  -0.000000
    39  H   -0.000249   0.000315   0.000004  -0.006688  -0.024517  -0.000000
              13         14         15         16         17         18
     1  C    0.009151  -0.123291  -0.011362   0.000041  -0.000044   0.005473
     2  C    0.005536   0.019304  -0.000063  -0.000008  -0.000176  -0.103951
     3  C   -0.005049   0.268437  -0.107492   0.005360   0.020654  -0.000613
     4  C   -0.000173   0.007118   0.000019   0.000000  -0.000000  -0.085080
     5  C   -0.000064  -0.000726   0.000000   0.000000   0.000001   0.388914
     6  C   -0.026273  -0.019777   0.008091  -0.000634   0.003975   0.014214
     7  C    0.000000  -0.000074   0.000001  -0.000000   0.000000  -0.008897
     8  C   -0.000000   0.000148   0.000039  -0.000000  -0.000000   0.000010
     9  C    0.000010  -0.008891   0.000863   0.000006   0.000004  -0.000095
    10  C   -0.000000   0.000001  -0.000000  -0.000000  -0.000000   0.000004
    11  C   -0.000000  -0.000000  -0.000000   0.000000  -0.000000   0.000006
    12  C    0.469726  -0.069188   0.021218   0.004768  -0.084765  -0.000095
    13  C    4.865517   0.406338  -0.067880  -0.006657   0.345256   0.000002
    14  C    0.406338   5.075766   0.503350  -0.023365  -0.047078   0.000004
    15  C   -0.067880   0.503350   5.213210   0.411072  -0.149018  -0.000000
    16  C   -0.006657  -0.023365   0.411072   4.711513   0.506736  -0.000000
    17  C    0.345256  -0.047078  -0.149018   0.506736   5.232742   0.000000
    18  C    0.000002   0.000004  -0.000000  -0.000000   0.000000   5.232059
    19  C   -0.000000   0.000000   0.000000  -0.000000  -0.000000   0.469690
    20  C    0.000147  -0.000074  -0.000000  -0.000000   0.000001  -0.069174
    21  C    0.000039   0.000001  -0.000000  -0.000000  -0.000000   0.021224
    22  C   -0.000000  -0.000000   0.000000   0.000000  -0.000000   0.004769
    23  H    0.000005   0.001489   0.000372   0.000004   0.000001   0.000001
    24  H   -0.000000   0.000000   0.000000   0.000000   0.000000  -0.000000
    25  H   -0.031289   0.003940  -0.000180  -0.000050  -0.001987   0.000003
    26  H    0.004345  -0.030737   0.358023  -0.040037   0.005861   0.000000
    27  H   -0.032485   0.003914   0.004986  -0.045107   0.367979  -0.000000
    28  H   -0.000000   0.000000   0.000000   0.000000   0.000000   0.356829
    29  H    0.000006   0.000000  -0.000000  -0.000000  -0.000000  -0.000211
    30  C   -0.000000   0.000000   0.000000  -0.000000  -0.000000  -0.084765
    31  H   -0.000000   0.000000  -0.000000  -0.000000   0.000000  -0.002557
    32  C    0.000000  -0.000000  -0.000000   0.000000   0.000000   0.000863
    33  H   -0.000000   0.000000   0.000000  -0.000000   0.000000  -0.000102
    34  O    0.004103   0.001247  -0.033343   0.242611  -0.054123  -0.000000
    35  H    0.000314  -0.000250   0.004372  -0.024510  -0.006684  -0.000000
    36  O    0.000000  -0.000000  -0.000000   0.000000  -0.000000  -0.000025
    37  H   -0.000000  -0.000000   0.000000  -0.000000   0.000000   0.000004
    38  O    0.000000  -0.000000   0.000000   0.000000   0.000000   0.000000
    39  H    0.000000  -0.000000   0.000000  -0.000000  -0.000000  -0.000000
              19         20         21         22         23         24
     1  C   -0.000065  -0.000724   0.000000   0.000000  -0.034036   0.000027
     2  C   -0.005046   0.268404  -0.107506   0.005360  -0.000003   0.000000
     3  C   -0.000172   0.007113   0.000019   0.000000  -0.003819   0.000004
     4  C    0.005537   0.019299  -0.000063  -0.000008   0.004397  -0.000111
     5  C   -0.026275  -0.019753   0.008092  -0.000634  -0.000047   0.000001
     6  C    0.009150  -0.123314  -0.011362   0.000041  -0.000097  -0.000000
     7  C    0.000148  -0.000074  -0.000000  -0.000000   0.003942   0.003914
     8  C   -0.000000   0.000000   0.000000  -0.000000  -0.031298  -0.032467
     9  C    0.000002   0.000004  -0.000000  -0.000000   0.356829  -0.002557
    10  C   -0.000000   0.000000   0.000000  -0.000000  -0.001989   0.367961
    11  C   -0.000000  -0.000000   0.000000   0.000000  -0.000050  -0.045123
    12  C    0.000010  -0.008890   0.000863   0.000006   0.000003  -0.000000
    13  C   -0.000000   0.000147   0.000039  -0.000000   0.000005  -0.000000
    14  C    0.000000  -0.000074   0.000001  -0.000000   0.001489   0.000000
    15  C    0.000000  -0.000000  -0.000000   0.000000   0.000372   0.000000
    16  C   -0.000000  -0.000000  -0.000000   0.000000   0.000004   0.000000
    17  C   -0.000000   0.000001  -0.000000  -0.000000   0.000001   0.000000
    18  C    0.469690  -0.069174   0.021224   0.004769   0.000001  -0.000000
    19  C    4.865551   0.406341  -0.067884  -0.006663  -0.000000  -0.000000
    20  C    0.406341   5.075767   0.503370  -0.023370   0.000000   0.000000
    21  C   -0.067884   0.503370   5.213228   0.411100   0.000000  -0.000000
    22  C   -0.006663  -0.023370   0.411100   4.711582   0.000000  -0.000000
    23  H   -0.000000   0.000000   0.000000   0.000000   0.594519   0.000887
    24  H   -0.000000   0.000000  -0.000000  -0.000000   0.000887   0.617847
    25  H    0.000005   0.001490   0.000372   0.000004  -0.000000  -0.000000
    26  H   -0.000000   0.000000   0.000000  -0.000000   0.001539   0.000000
    27  H   -0.000000   0.000000   0.000000   0.000000  -0.000000   0.000000
    28  H   -0.031291   0.003940  -0.000180  -0.000050  -0.000000  -0.000000
    29  H    0.004346  -0.030741   0.358017  -0.040051   0.000000   0.000000
    30  C    0.345268  -0.047080  -0.149038   0.506705   0.000000   0.000000
    31  H   -0.032485   0.003913   0.004986  -0.045098  -0.000000   0.000000
    32  C    0.000039   0.000001  -0.000000  -0.000000  -0.000180   0.004985
    33  H    0.000006   0.000000  -0.000000  -0.000000   0.000003  -0.000060
    34  O    0.000000  -0.000000   0.000000   0.000000   0.000000  -0.000000
    35  H    0.000000  -0.000000   0.000000   0.000000  -0.000000  -0.000000
    36  O    0.004102   0.001248  -0.033341   0.242586   0.000000   0.000000
    37  H    0.000313  -0.000249   0.004370  -0.024502  -0.000000   0.000000
    38  O    0.000000  -0.000000  -0.000000   0.000000   0.000000  -0.002761
    39  H   -0.000000  -0.000000  -0.000000   0.000000   0.000000   0.001795
              25         26         27         28         29         30
     1  C   -0.000047   0.000827   0.000001  -0.000097   0.000000   0.000001
     2  C   -0.003820   0.000004   0.000004   0.004398  -0.001591   0.020651
     3  C    0.004396  -0.001591  -0.000111  -0.000003  -0.000001  -0.000000
     4  C   -0.000003  -0.000001   0.000000  -0.003825   0.000004  -0.000176
     5  C   -0.000097   0.000000  -0.000000  -0.034044  -0.000056   0.003974
     6  C   -0.034035  -0.000056   0.000027  -0.000047   0.000826  -0.000044
     7  C    0.000000   0.000000   0.000000   0.001492   0.000000   0.000001
     8  C   -0.000000   0.000006  -0.000000   0.000005  -0.000000  -0.000000
     9  C    0.000001  -0.000101  -0.000000   0.000003   0.000000   0.000000
    10  C    0.000000  -0.000000   0.000000   0.000001   0.000000  -0.000000
    11  C    0.000000  -0.000000  -0.000000   0.000004  -0.000000  -0.000000
    12  C    0.356830  -0.000211  -0.002557   0.000001  -0.000101   0.000004
    13  C   -0.031289   0.004345  -0.032485  -0.000000   0.000006  -0.000000
    14  C    0.003940  -0.030737   0.003914   0.000000   0.000000   0.000000
    15  C   -0.000180   0.358023   0.004986   0.000000  -0.000000   0.000000
    16  C   -0.000050  -0.040037  -0.045107   0.000000  -0.000000  -0.000000
    17  C   -0.001987   0.005861   0.367979   0.000000  -0.000000  -0.000000
    18  C    0.000003   0.000000  -0.000000   0.356829  -0.000211  -0.084765
    19  C    0.000005  -0.000000  -0.000000  -0.031291   0.004346   0.345268
    20  C    0.001490   0.000000   0.000000   0.003940  -0.030741  -0.047080
    21  C    0.000372   0.000000   0.000000  -0.000180   0.358017  -0.149038
    22  C    0.000004  -0.000000   0.000000  -0.000050  -0.040051   0.506705
    23  H   -0.000000   0.001539  -0.000000  -0.000000   0.000000   0.000000
    24  H   -0.000000   0.000000   0.000000  -0.000000   0.000000   0.000000
    25  H    0.594484   0.000003   0.000887  -0.000000   0.001538   0.000001
    26  H    0.000003   0.603193  -0.000060   0.000000   0.000000   0.000000
    27  H    0.000887  -0.000060   0.617806  -0.000000   0.000000   0.000000
    28  H   -0.000000   0.000000  -0.000000   0.594515   0.000003  -0.001987
    29  H    0.001538   0.000000   0.000000   0.000003   0.603223   0.005865
    30  C    0.000001   0.000000   0.000000  -0.001987   0.005865   5.232748
    31  H   -0.000000   0.000000   0.000000   0.000886  -0.000061   0.367978
    32  C    0.000000  -0.000000  -0.000000   0.000373   0.000000  -0.000000
    33  H    0.000000   0.000000   0.000000   0.001541   0.000000  -0.000000
    34  O    0.000000  -0.000136  -0.002755   0.000000  -0.000000   0.000000
    35  H    0.000000  -0.000162   0.001785  -0.000000   0.000000  -0.000000
    36  O    0.000000  -0.000000  -0.000000   0.000000  -0.000135  -0.054119
    37  H   -0.000000   0.000000  -0.000000   0.000000  -0.000162  -0.006683
    38  O    0.000000  -0.000000   0.000000   0.000000  -0.000000  -0.000000
    39  H   -0.000000   0.000000   0.000000  -0.000000   0.000000   0.000000
              31         32         33         34         35         36
     1  C   -0.000000   0.008093  -0.000056  -0.000000   0.000000   0.000000
     2  C   -0.000111   0.000019  -0.000001  -0.000000   0.000000  -0.000043
     3  C    0.000000  -0.000063   0.000004  -0.000043   0.000001  -0.000000
     4  C    0.000004  -0.107518  -0.001591  -0.000000   0.000000  -0.000000
     5  C    0.000027  -0.011364   0.000827   0.000000   0.000000   0.000001
     6  C    0.000001   0.000000   0.000000   0.000001  -0.000000  -0.000000
     7  C    0.000000   0.503453  -0.030733  -0.000000  -0.000000  -0.000000
     8  C   -0.000000  -0.067904   0.004345   0.000000  -0.000000   0.000000
     9  C   -0.000000   0.021219  -0.000211   0.000000  -0.000000  -0.000000
    10  C    0.000000  -0.148938   0.005858  -0.000000   0.000000   0.000000
    11  C    0.000000   0.411062  -0.040041   0.000000   0.000000   0.000000
    12  C   -0.000000  -0.000000   0.000000  -0.000025   0.000004   0.000000
    13  C   -0.000000   0.000000  -0.000000   0.004103   0.000314   0.000000
    14  C    0.000000  -0.000000   0.000000   0.001247  -0.000250  -0.000000
    15  C   -0.000000  -0.000000   0.000000  -0.033343   0.004372  -0.000000
    16  C   -0.000000   0.000000  -0.000000   0.242611  -0.024510   0.000000
    17  C    0.000000   0.000000   0.000000  -0.054123  -0.006684  -0.000000
    18  C   -0.002557   0.000863  -0.000102  -0.000000  -0.000000  -0.000025
    19  C   -0.032485   0.000039   0.000006   0.000000   0.000000   0.004102
    20  C    0.003913   0.000001   0.000000  -0.000000  -0.000000   0.001248
    21  C    0.004986  -0.000000  -0.000000   0.000000   0.000000  -0.033341
    22  C   -0.045098  -0.000000  -0.000000   0.000000   0.000000   0.242586
    23  H   -0.000000  -0.000180   0.000003   0.000000  -0.000000   0.000000
    24  H    0.000000   0.004985  -0.000060  -0.000000  -0.000000   0.000000
    25  H   -0.000000   0.000000   0.000000   0.000000   0.000000   0.000000
    26  H    0.000000  -0.000000   0.000000  -0.000136  -0.000162  -0.000000
    27  H    0.000000  -0.000000   0.000000  -0.002755   0.001785  -0.000000
    28  H    0.000886   0.000373   0.001541   0.000000  -0.000000   0.000000
    29  H   -0.000061   0.000000   0.000000  -0.000000   0.000000  -0.000135
    30  C    0.367978  -0.000000  -0.000000   0.000000  -0.000000  -0.054119
    31  H    0.617787   0.000000   0.000000   0.000000   0.000000  -0.002753
    32  C    0.000000   5.213050   0.358022  -0.000000  -0.000000   0.000000
    33  H    0.000000   0.358022   0.603166  -0.000000   0.000000  -0.000000
    34  O    0.000000  -0.000000  -0.000000   8.117095   0.290958   0.000000
    35  H    0.000000  -0.000000   0.000000   0.290958   0.409855   0.000000
    36  O   -0.002753   0.000000  -0.000000   0.000000   0.000000   8.117098
    37  H    0.001784   0.000000   0.000000   0.000000  -0.000000   0.290950
    38  O   -0.000000  -0.033307  -0.000137   0.000000   0.000000   0.000000
    39  H   -0.000000   0.004377  -0.000162   0.000000   0.000000   0.000000
              37         38         39
     1  C   -0.000000   0.000001  -0.000000
     2  C    0.000001  -0.000000   0.000000
     3  C    0.000000  -0.000000   0.000000
     4  C    0.000000  -0.000043   0.000001
     5  C   -0.000000  -0.000000   0.000000
     6  C    0.000000   0.000000   0.000000
     7  C   -0.000000   0.001239  -0.000249
     8  C    0.000000   0.004104   0.000315
     9  C   -0.000000  -0.000025   0.000004
    10  C   -0.000000  -0.054146  -0.006688
    11  C   -0.000000   0.242693  -0.024517
    12  C   -0.000000  -0.000000  -0.000000
    13  C   -0.000000   0.000000   0.000000
    14  C   -0.000000  -0.000000  -0.000000
    15  C    0.000000   0.000000   0.000000
    16  C   -0.000000   0.000000  -0.000000
    17  C    0.000000   0.000000  -0.000000
    18  C    0.000004   0.000000  -0.000000
    19  C    0.000313   0.000000  -0.000000
    20  C   -0.000249  -0.000000  -0.000000
    21  C    0.004370  -0.000000  -0.000000
    22  C   -0.024502   0.000000   0.000000
    23  H   -0.000000   0.000000   0.000000
    24  H    0.000000  -0.002761   0.001795
    25  H   -0.000000   0.000000  -0.000000
    26  H    0.000000  -0.000000   0.000000
    27  H   -0.000000   0.000000   0.000000
    28  H    0.000000   0.000000  -0.000000
    29  H   -0.000162  -0.000000   0.000000
    30  C   -0.006683  -0.000000   0.000000
    31  H    0.001784  -0.000000  -0.000000
    32  C    0.000000  -0.033307   0.004377
    33  H    0.000000  -0.000137  -0.000162
    34  O    0.000000   0.000000   0.000000
    35  H   -0.000000   0.000000   0.000000
    36  O    0.290950   0.000000   0.000000
    37  H    0.409855   0.000000   0.000000
    38  O    0.000000   8.116978   0.290968
    39  H    0.000000   0.290968   0.409792
 Mulliken charges:
               1
     1  C    0.006816
     2  C    0.026104
     3  C    0.026034
     4  C    0.026023
     5  C    0.006748
     6  C    0.006754
     7  C    0.032401
     8  C    0.059401
     9  C   -0.138573
    10  C   -0.139425
    11  C    0.258373
    12  C   -0.138518
    13  C    0.059377
    14  C    0.032397
    15  C   -0.156277
    16  C    0.258258
    17  C   -0.139334
    18  C   -0.138504
    19  C    0.059375
    20  C    0.032405
    21  C   -0.156308
    22  C    0.258222
    23  H    0.107530
    24  H    0.085657
    25  H    0.107555
    26  H    0.099295
    27  H    0.085686
    28  H    0.107535
    29  H    0.099282
    30  C   -0.139304
    31  H    0.085698
    32  C   -0.156283
    33  H    0.099323
    34  O   -0.565590
    35  H    0.324317
    36  O   -0.565569
    37  H    0.324320
    38  O   -0.565565
    39  H    0.324363
 Sum of Mulliken charges =  -0.00000
 Mulliken charges with hydrogens summed into heavy atoms:
               1
     1  C    0.006816
     2  C    0.026104
     3  C    0.026034
     4  C    0.026023
     5  C    0.006748
     6  C    0.006754
     7  C    0.032401
     8  C    0.059401
     9  C   -0.031043
    10  C   -0.053768
    11  C    0.258373
    12  C   -0.030963
    13  C    0.059377
    14  C    0.032397
    15  C   -0.056982
    16  C    0.258258
    17  C   -0.053648
    18  C   -0.030969
    19  C    0.059375
    20  C    0.032405
    21  C   -0.057026
    22  C    0.258222
    30  C   -0.053606
    32  C   -0.056960
    34  O   -0.241273
    36  O   -0.241249
    38  O   -0.241202
 Electronic spatial extent (au):  <R**2>=          11744.0542
 Charge=             -0.0000 electrons
 Dipole moment (field-independent basis, Debye):
    X=              0.0026    Y=             -0.0001    Z=              0.8180  Tot=              0.8180
 Quadrupole moment (field-independent basis, Debye-Ang):
   XX=           -126.7531   YY=           -126.6645   ZZ=           -157.3061
   XY=              0.0381   XZ=              5.9872   YZ=             10.5106
 Traceless Quadrupole moment (field-independent basis, Debye-Ang):
   XX=             10.1548   YY=             10.2434   ZZ=            -20.3982
   XY=              0.0381   XZ=              5.9872   YZ=             10.5106
 Octapole moment (field-independent basis, Debye-Ang**2):
  XXX=             56.6840  YYY=           -119.0742  ZZZ=              1.2013  XYY=            -56.5102
  XXY=            118.9145  XXZ=             44.7621  XZZ=             -0.0023  YZZ=              0.1116
  YYZ=              0.4192  XYZ=            -38.7267
 Hexadecapole moment (field-independent basis, Debye-Ang**3):
 XXXX=          -6355.6671 YYYY=          -6350.2327 ZZZZ=           -160.6912 XXXY=              1.4209
 XXXZ=            328.0872 YYYX=              1.1254 YYYZ=            425.7719 ZZZX=             11.0753
 ZZZY=             13.2319 XXYY=          -2118.9806 XXZZ=          -1350.7756 YYZZ=          -1350.6412
 XXYZ=            141.9444 YYXZ=              0.6343 ZZXY=             -0.3457
 N-N= 2.088926338486D+03 E-N=-6.844206020764D+03  KE= 1.134971546806D+03
 No NMR shielding tensors so no spin-rotation constants.
 Leave Link  601 at Tue Aug 15 23:26:42 2023, MaxMem=  1310720000 cpu:              47.3 elap:               0.9
 (Enter /mnt/opt/groups/app-gaussian/g16-avx2/l701.exe)
 ... and contract with generalized density number  0.
 Compute integral first derivatives.
 R6Disp: Adding Grimme-D3 dispersion energy 1st derivatives to the gradient.
 Leave Link  701 at Tue Aug 15 23:26:44 2023, MaxMem=  1310720000 cpu:              58.2 elap:               1.0
 (Enter /mnt/opt/groups/app-gaussian/g16-avx2/l702.exe)
 L702 exits ... SP integral derivatives will be done elsewhere.
 Leave Link  702 at Tue Aug 15 23:26:44 2023, MaxMem=  1310720000 cpu:               1.4 elap:               0.1
 (Enter /mnt/opt/groups/app-gaussian/g16-avx2/l703.exe)
 Integral derivatives from FoFJK, PRISM(SPDF).
 Compute integral first derivatives, UseDBF=F ICtDFT=           0.
 Calling FoFJK, ICntrl=      2127 FMM=F ISym2X=0 I1Cent= 0 IOpClX= 0 NMat=1 NMatS=1 NMatT=0.
 FoFJK:  IHMeth= 1 ICntrl=    2127 DoSepK=F KAlg= 0 I1Cent=           0 FoldK=F
 IRaf=         0 NMat=       1 IRICut=       1 DoRegI=T DoRafI=F ISym2E= 0 IDoP0=0 IntGTp=1.
 FoFCou: FMM=F IPFlag=           0 FMFlag=      100000 FMFlg1=         800
         NFxFlg=           0 DoJE=F BraDBF=F KetDBF=F FulRan=T
         wScrn=  0.000000 ICntrl=      2127 IOpCl=  0 I1Cent=           0 NGrid=           0
         NMat0=    1 NMatS0=      1 NMatT0=    0 NMatD0=    1 NMtDS0=    0 NMtDT0=    0
 Symmetry not used in FoFCou.
 Leave Link  703 at Tue Aug 15 23:26:59 2023, MaxMem=  1310720000 cpu:             961.8 elap:              15.1
 (Enter /mnt/opt/groups/app-gaussian/g16-avx2/l716.exe)
 Dipole        = 1.03572693D-03-3.87896088D-05 3.21819347D-01
 -------------------------------------------------------------------
 Center     Atomic                   Forces (Hartrees/Bohr)
 Number     Number              X              Y              Z
 -------------------------------------------------------------------
      1        6          -0.000103025   -0.000127495    0.000555133
      2        6          -0.000319133    0.002274229    0.000124189
      3        6           0.002125100   -0.000909196    0.000127506
      4        6          -0.001853728   -0.001346960   -0.000171046
      5        6          -0.000051812    0.000169282   -0.000312883
      6        6           0.000154626   -0.000050029   -0.000602083
      7        6           0.009431374   -0.001651781    0.000339764
      8        6          -0.007659849    0.005756663   -0.002730339
      9        6          -0.005087025    0.006849797    0.000092418
     10        6          -0.004181026    0.003283048   -0.002381882
     11        6          -0.011231421   -0.013215368    0.007779027
     12        6          -0.003376228   -0.007849707   -0.000105107
     13        6          -0.001115226   -0.009541426    0.002778522
     14        6          -0.003339264    0.009014815   -0.000391583
     15        6           0.010671654    0.002015280   -0.001015390
     16        6           0.017008473   -0.003111959   -0.007722434
     17        6          -0.000746346   -0.005288062    0.002335434
     18        6           0.008505781    0.000968326   -0.000122720
     19        6           0.008829652    0.003754767    0.002708734
     20        6          -0.006145352   -0.007364576   -0.000443698
     21        6          -0.007083653    0.008272686   -0.000993981
     22        6          -0.005848167    0.016233228   -0.007773550
     23        1          -0.008273601    0.004152862   -0.000132720
     24        1          -0.003082500    0.006491252    0.000913515
     25        1           0.000544758   -0.009224064    0.000232119
     26        1          -0.000313669    0.009431175    0.000123745
     27        1          -0.004064993   -0.005912740   -0.000889561
     28        1           0.007702158    0.005100939    0.000082851
     29        1          -0.007984251   -0.004991050    0.000182322
     30        6           0.004952137    0.002014702    0.002340449
     31        1           0.007162837   -0.000568772   -0.000931282
     32        6          -0.003619703   -0.010258163    0.000998288
     33        1           0.008358278   -0.004454031   -0.000146339
     34        8          -0.050580693    0.001540043    0.003807936
     35        1           0.000966460    0.008678611    0.001334005
     36        8           0.023975772   -0.044561677    0.003799915
     37        1          -0.007992203   -0.003495949    0.001396662
     38        8           0.026628299    0.043087650   -0.003832331
     39        1           0.007035510   -0.005166351   -0.001353605
 -------------------------------------------------------------------
 Cartesian Forces:  Max     0.050580693 RMS     0.009694039
 Leave Link  716 at Tue Aug 15 23:26:59 2023, MaxMem=  1310720000 cpu:               1.9 elap:               0.1
 (Enter /mnt/opt/groups/app-gaussian/g16-avx2/l103.exe)

 GradGradGradGradGradGradGradGradGradGradGradGradGradGradGradGradGradGrad
 Berny optimization.
 FormGI is forming the generalized inverse of G from B-inverse, IUseBI=4.
 Internal  Forces:  Max     0.050466014 RMS     0.008524947
 Search for a local minimum.
 Step number   1 out of a maximum of  234
 All quantities printed in internal units (Hartrees-Bohrs-Radians)
 RMS Force = .85249D-02 SwitMx=.10000D-02 MixMth= 1
 Mixed Optimization -- RFO/linear search
 Second derivative matrix not updated -- first step.
 ITU=  0
     Eigenvalues ---    0.01120   0.01121   0.01187   0.01226   0.01226
     Eigenvalues ---    0.01265   0.01283   0.01283   0.01295   0.01295
     Eigenvalues ---    0.01295   0.01299   0.01417   0.01490   0.01490
     Eigenvalues ---    0.01520   0.01525   0.01525   0.01556   0.01585
     Eigenvalues ---    0.01585   0.01668   0.01694   0.01694   0.01700
     Eigenvalues ---    0.01786   0.01786   0.01810   0.01814   0.01814
     Eigenvalues ---    0.01847   0.01895   0.01895   0.02044   0.02045
     Eigenvalues ---    0.02045   0.15999   0.16000   0.16000   0.16000
     Eigenvalues ---    0.16000   0.16000   0.16000   0.16000   0.16000
     Eigenvalues ---    0.16000   0.16000   0.16000   0.23436   0.23438
     Eigenvalues ---    0.23438   0.23709   0.23717   0.23717   0.24248
     Eigenvalues ---    0.24256   0.24257   0.24842   0.24844   0.24844
     Eigenvalues ---    0.24998   0.24999   0.24999   0.25000   0.25000
     Eigenvalues ---    0.25000   0.29388   0.29389   0.29490   0.31126
     Eigenvalues ---    0.31128   0.31252   0.31569   0.31571   0.32412
     Eigenvalues ---    0.32821   0.32823   0.32854   0.33984   0.33987
     Eigenvalues ---    0.33988   0.34147   0.34153   0.34155   0.34508
     Eigenvalues ---    0.34509   0.34512   0.34584   0.34584   0.34587
     Eigenvalues ---    0.35891   0.35892   0.35893   0.40989   0.40989
     Eigenvalues ---    0.40989   0.44845   0.44846   0.44851   0.46139
     Eigenvalues ---    0.46142   0.47570   0.47716   0.47718   0.48184
     Eigenvalues ---    0.49799   0.49800   0.49803   0.55473   0.55473
     Eigenvalues ---    0.55473
 RFO step:  Lambda=-4.36779219D-02 EMin= 1.12048203D-02
 Linear search not attempted -- first point.
 Maximum step size (   0.300) exceeded in Quadratic search.
    -- Step size scaled by   0.931
 Iteration  1 RMS(Cart)=  0.05871630 RMS(Int)=  0.00043133
 Iteration  2 RMS(Cart)=  0.00053615 RMS(Int)=  0.00006982
 Iteration  3 RMS(Cart)=  0.00000076 RMS(Int)=  0.00006982
 ITry= 1 IFail=0 DXMaxC= 3.03D-01 DCOld= 1.00D+10 DXMaxT= 3.00D-01 DXLimC= 3.00D+00 Rises=F
 Variable       Old X    -DE/DX   Delta X   Delta X   Delta X     New X
                                 (Linear)    (Quad)   (Total)
    R1        2.61745  -0.01963   0.00000  -0.03476  -0.03476   2.58270
    R2        2.81951  -0.01396   0.00000  -0.03425  -0.03423   2.78528
    R3        2.80749  -0.01805   0.00000  -0.04421  -0.04421   2.76329
    R4        2.81960  -0.01398   0.00000  -0.03431  -0.03429   2.78531
    R5        2.61740  -0.01958   0.00000  -0.03467  -0.03467   2.58273
    R6        2.78897  -0.01909   0.00000  -0.04456  -0.04456   2.74441
    R7        2.81961  -0.01398   0.00000  -0.03432  -0.03430   2.78530
    R8        2.78896  -0.01910   0.00000  -0.04457  -0.04457   2.74439
    R9        2.61744  -0.01961   0.00000  -0.03472  -0.03472   2.58272
   R10        2.78888  -0.01907   0.00000  -0.04451  -0.04450   2.74438
   R11        2.80744  -0.01804   0.00000  -0.04419  -0.04419   2.76325
   R12        2.80738  -0.01802   0.00000  -0.04412  -0.04412   2.76326
   R13        2.84605  -0.01444   0.00000  -0.03633  -0.03643   2.80962
   R14        2.58506  -0.01208   0.00000  -0.01989  -0.01994   2.56513
   R15        2.60199  -0.01446   0.00000  -0.02526  -0.02528   2.57671
   R16        2.75603  -0.01527   0.00000  -0.03412  -0.03413   2.72189
   R17        2.07357  -0.00926   0.00000  -0.02246  -0.02246   2.05111
   R18        2.62532  -0.01687   0.00000  -0.03086  -0.03078   2.59453
   R19        2.06355  -0.00719   0.00000  -0.01717  -0.01717   2.04638
   R20        2.84368  -0.02171   0.00000  -0.05636  -0.05630   2.78738
   R21        2.70231  -0.05047   0.00000  -0.10354  -0.10354   2.59877
   R22        2.60196  -0.01444   0.00000  -0.02523  -0.02524   2.57672
   R23        2.07352  -0.00924   0.00000  -0.02242  -0.02242   2.05111
   R24        2.84611  -0.01447   0.00000  -0.03639  -0.03650   2.80962
   R25        2.75606  -0.01527   0.00000  -0.03413  -0.03414   2.72192
   R26        2.58504  -0.01206   0.00000  -0.01987  -0.01991   2.56513
   R27        2.84360  -0.02169   0.00000  -0.05629  -0.05622   2.78738
   R28        2.07073  -0.00942   0.00000  -0.02276  -0.02276   2.04797
   R29        2.62539  -0.01692   0.00000  -0.03094  -0.03086   2.59453
   R30        2.70231  -0.05041   0.00000  -0.10343  -0.10343   2.59888
   R31        2.06351  -0.00717   0.00000  -0.01714  -0.01714   2.04637
   R32        2.60197  -0.01445   0.00000  -0.02525  -0.02526   2.57670
   R33        2.07351  -0.00924   0.00000  -0.02241  -0.02241   2.05110
   R34        2.84608  -0.01445   0.00000  -0.03635  -0.03645   2.80963
   R35        2.75605  -0.01527   0.00000  -0.03413  -0.03414   2.72191
   R36        2.58501  -0.01205   0.00000  -0.01984  -0.01988   2.56513
   R37        2.84362  -0.02169   0.00000  -0.05629  -0.05623   2.78739
   R38        2.07069  -0.00940   0.00000  -0.02271  -0.02271   2.04797
   R39        2.62538  -0.01691   0.00000  -0.03094  -0.03086   2.59453
   R40        2.70231  -0.05041   0.00000  -0.10342  -0.10342   2.59889
   R41        2.06355  -0.00719   0.00000  -0.01718  -0.01718   2.04638
   R42        2.07083  -0.00946   0.00000  -0.02285  -0.02285   2.04798
   R43        1.81414   0.00668   0.00000   0.01038   0.01038   1.82452
   R44        1.81414   0.00668   0.00000   0.01039   0.01039   1.82452
   R45        1.81414   0.00668   0.00000   0.01039   0.01039   1.82453
    A1        2.09428   0.00029   0.00000   0.00121   0.00120   2.09548
    A2        2.29931  -0.00092   0.00000  -0.00344  -0.00345   2.29586
    A3        1.88959   0.00063   0.00000   0.00224   0.00224   1.89184
    A4        2.09445  -0.00029   0.00000  -0.00119  -0.00119   2.09326
    A5        1.84377   0.00012   0.00000   0.00176   0.00176   1.84553
    A6        2.34497   0.00017   0.00000  -0.00057  -0.00057   2.34439
    A7        2.09451  -0.00029   0.00000  -0.00121  -0.00121   2.09331
    A8        2.34486   0.00018   0.00000  -0.00054  -0.00055   2.34431
    A9        1.84381   0.00011   0.00000   0.00175   0.00175   1.84557
   A10        2.09449  -0.00028   0.00000  -0.00119  -0.00118   2.09330
   A11        1.84390   0.00009   0.00000   0.00168   0.00168   1.84558
   A12        2.34480   0.00019   0.00000  -0.00049  -0.00050   2.34430
   A13        2.09434   0.00028   0.00000   0.00117   0.00117   2.09551
   A14        1.88968   0.00061   0.00000   0.00219   0.00220   1.89188
   A15        2.29917  -0.00089   0.00000  -0.00337  -0.00337   2.29580
   A16        2.09430   0.00029   0.00000   0.00121   0.00121   2.09551
   A17        2.29919  -0.00089   0.00000  -0.00336  -0.00336   2.29583
   A18        1.88969   0.00060   0.00000   0.00215   0.00216   1.89185
   A19        1.87678  -0.00034   0.00000  -0.00087  -0.00084   1.87594
   A20        2.51491  -0.00017   0.00000  -0.00228  -0.00221   2.51270
   A21        1.89148   0.00051   0.00000   0.00313   0.00303   1.89451
   A22        1.91138   0.00048   0.00000   0.00054   0.00053   1.91191
   A23        1.87694   0.00091   0.00000   0.00475   0.00468   1.88163
   A24        2.49483  -0.00138   0.00000  -0.00525  -0.00519   2.48964
   A25        1.90313  -0.00086   0.00000  -0.00359  -0.00362   1.89951
   A26        2.15633   0.00064   0.00000   0.00275   0.00277   2.15909
   A27        2.22373   0.00022   0.00000   0.00084   0.00085   2.22458
   A28        1.86011  -0.00496   0.00000  -0.01767  -0.01760   1.84250
   A29        2.21519   0.00255   0.00000   0.00914   0.00910   2.22428
   A30        2.20787   0.00241   0.00000   0.00852   0.00848   2.21635
   A31        1.92835   0.00799   0.00000   0.02490   0.02497   1.95331
   A32        2.22722   0.00146   0.00000   0.00572   0.00560   2.23281
   A33        2.12386  -0.00933   0.00000  -0.02878  -0.02894   2.09491
   A34        1.90308  -0.00085   0.00000  -0.00355  -0.00357   1.89951
   A35        2.15631   0.00064   0.00000   0.00275   0.00276   2.15907
   A36        2.22379   0.00021   0.00000   0.00080   0.00081   2.22460
   A37        1.91144   0.00046   0.00000   0.00048   0.00048   1.91191
   A38        2.49484  -0.00138   0.00000  -0.00526  -0.00519   2.48965
   A39        1.87688   0.00093   0.00000   0.00480   0.00474   1.88162
   A40        1.87675  -0.00033   0.00000  -0.00084  -0.00081   1.87594
   A41        2.51492  -0.00017   0.00000  -0.00227  -0.00220   2.51272
   A42        1.89151   0.00049   0.00000   0.00309   0.00299   1.89450
   A43        1.86791  -0.00445   0.00000  -0.01511  -0.01510   1.85281
   A44        2.25608   0.00277   0.00000   0.01004   0.01002   2.26610
   A45        2.15920   0.00168   0.00000   0.00508   0.00506   2.16426
   A46        1.92833   0.00799   0.00000   0.02489   0.02496   1.95328
   A47        2.12382  -0.00930   0.00000  -0.02868  -0.02885   2.09497
   A48        2.22727   0.00143   0.00000   0.00563   0.00550   2.23277
   A49        1.86013  -0.00496   0.00000  -0.01768  -0.01761   1.84252
   A50        2.21513   0.00256   0.00000   0.00918   0.00914   2.22427
   A51        2.20791   0.00240   0.00000   0.00848   0.00844   2.21635
   A52        1.90312  -0.00086   0.00000  -0.00360  -0.00363   1.89950
   A53        2.15605   0.00066   0.00000   0.00287   0.00288   2.15893
   A54        2.22401   0.00020   0.00000   0.00073   0.00074   2.22476
   A55        1.91136   0.00048   0.00000   0.00056   0.00055   1.91191
   A56        2.49481  -0.00139   0.00000  -0.00526  -0.00520   2.48961
   A57        1.87699   0.00091   0.00000   0.00473   0.00467   1.88165
   A58        1.87684  -0.00035   0.00000  -0.00091  -0.00089   1.87595
   A59        2.51496  -0.00017   0.00000  -0.00228  -0.00221   2.51275
   A60        1.89137   0.00052   0.00000   0.00318   0.00308   1.89445
   A61        1.86803  -0.00448   0.00000  -0.01520  -0.01518   1.85285
   A62        2.25621   0.00277   0.00000   0.01000   0.00999   2.26620
   A63        2.15894   0.00171   0.00000   0.00519   0.00518   2.16412
   A64        1.92826   0.00800   0.00000   0.02495   0.02501   1.95327
   A65        2.12383  -0.00931   0.00000  -0.02869  -0.02885   2.09497
   A66        2.22730   0.00142   0.00000   0.00560   0.00547   2.23277
   A67        1.86011  -0.00495   0.00000  -0.01766  -0.01759   1.84251
   A68        2.21513   0.00255   0.00000   0.00916   0.00912   2.22425
   A69        2.20793   0.00240   0.00000   0.00848   0.00844   2.21638
   A70        1.86788  -0.00445   0.00000  -0.01511  -0.01510   1.85278
   A71        2.25617   0.00276   0.00000   0.01001   0.01000   2.26617
   A72        2.15914   0.00169   0.00000   0.00510   0.00509   2.16422
   A73        1.91114  -0.00825   0.00000  -0.03767  -0.03767   1.87346
   A74        1.91114  -0.00824   0.00000  -0.03766  -0.03766   1.87348
   A75        1.91114  -0.00827   0.00000  -0.03778  -0.03778   1.87336
    D1       -0.00075  -0.00002   0.00000  -0.00032  -0.00032  -0.00107
    D2       -3.14156   0.00003   0.00000   0.00043   0.00043  -3.14114
    D3        3.14096  -0.00013   0.00000  -0.00200  -0.00201   3.13896
    D4        0.00015  -0.00009   0.00000  -0.00125  -0.00126  -0.00111
    D5        0.00009   0.00002   0.00000   0.00030   0.00030   0.00039
    D6        3.14134   0.00005   0.00000   0.00081   0.00081  -3.14103
    D7        3.14159   0.00011   0.00000   0.00162   0.00162  -3.13997
    D8       -0.00034   0.00014   0.00000   0.00213   0.00214   0.00180
    D9        3.14117  -0.00002   0.00000  -0.00049  -0.00050   3.14067
   D10        0.00054   0.00009   0.00000   0.00127   0.00126   0.00180
   D11       -0.00031  -0.00012   0.00000  -0.00203  -0.00204  -0.00235
   D12       -3.14094  -0.00001   0.00000  -0.00026  -0.00027  -3.14122
   D13       -0.00055  -0.00006   0.00000  -0.00088  -0.00088  -0.00142
   D14        3.14102  -0.00013   0.00000  -0.00198  -0.00198   3.13904
   D15       -3.14129  -0.00004   0.00000  -0.00059  -0.00059   3.14130
   D16        0.00028  -0.00011   0.00000  -0.00169  -0.00169  -0.00141
   D17       -0.00011   0.00006   0.00000   0.00086   0.00085   0.00074
   D18        3.14089   0.00016   0.00000   0.00241   0.00241  -3.13988
   D19        3.14034   0.00004   0.00000   0.00047   0.00046   3.14081
   D20       -0.00184   0.00014   0.00000   0.00202   0.00202   0.00018
   D21       -0.00071   0.00009   0.00000   0.00119   0.00118   0.00047
   D22        3.13571  -0.00023   0.00000  -0.00336  -0.00335   3.13236
   D23       -3.14128   0.00011   0.00000   0.00154   0.00153  -3.13975
   D24       -0.00486  -0.00021   0.00000  -0.00301  -0.00300  -0.00786
   D25        0.00077  -0.00002   0.00000  -0.00027  -0.00027   0.00050
   D26       -3.14037  -0.00010   0.00000  -0.00149  -0.00149   3.14133
   D27       -3.14141  -0.00005   0.00000  -0.00082  -0.00082   3.14096
   D28        0.00065  -0.00014   0.00000  -0.00204  -0.00205  -0.00140
   D29        3.13999   0.00006   0.00000   0.00069   0.00068   3.14067
   D30       -0.00653  -0.00025   0.00000  -0.00370  -0.00369  -0.01022
   D31       -0.00090   0.00010   0.00000   0.00136   0.00135   0.00045
   D32        3.13577  -0.00021   0.00000  -0.00303  -0.00302   3.13275
   D33        0.00056   0.00002   0.00000   0.00029   0.00029   0.00085
   D34       -3.14100   0.00011   0.00000   0.00169   0.00169  -3.13931
   D35       -3.14057  -0.00002   0.00000  -0.00040  -0.00040  -3.14097
   D36        0.00105   0.00007   0.00000   0.00100   0.00100   0.00205
   D37        0.00082  -0.00011   0.00000  -0.00150  -0.00148  -0.00066
   D38       -3.13442   0.00020   0.00000   0.00286   0.00285  -3.13157
   D39       -3.14119  -0.00007   0.00000  -0.00088  -0.00086   3.14114
   D40        0.00676   0.00024   0.00000   0.00348   0.00347   0.01023
   D41        0.00030   0.00010   0.00000   0.00160   0.00161   0.00191
   D42        3.14062  -0.00001   0.00000  -0.00007  -0.00006   3.14056
   D43       -3.14131   0.00001   0.00000   0.00033   0.00033  -3.14098
   D44       -0.00100  -0.00009   0.00000  -0.00134  -0.00134  -0.00233
   D45       -3.14118   0.00003   0.00000   0.00061   0.00061  -3.14057
   D46       -0.00260  -0.00007   0.00000  -0.00093  -0.00093  -0.00353
   D47       -0.00013   0.00012   0.00000   0.00203   0.00203   0.00191
   D48        3.13846   0.00003   0.00000   0.00048   0.00049   3.13895
   D49       -0.00106   0.00004   0.00000   0.00029   0.00028  -0.00078
   D50       -3.13588  -0.00021   0.00000  -0.00300  -0.00302  -3.13890
   D51        3.13661  -0.00016   0.00000  -0.00241  -0.00243   3.13418
   D52        0.00178  -0.00040   0.00000  -0.00571  -0.00572  -0.00394
   D53        3.13005  -0.00006   0.00000  -0.00070  -0.00070   3.12935
   D54       -0.01022   0.00034   0.00000   0.00371   0.00368  -0.00654
   D55       -0.00516   0.00026   0.00000   0.00368   0.00367  -0.00149
   D56        3.13776   0.00065   0.00000   0.00809   0.00804  -3.13738
   D57        0.00084   0.00005   0.00000   0.00107   0.00108   0.00192
   D58        3.14142  -0.00006   0.00000  -0.00078  -0.00076   3.14066
   D59        3.13172   0.00046   0.00000   0.00637   0.00634   3.13806
   D60       -0.01088   0.00035   0.00000   0.00452   0.00449  -0.00639
   D61        0.00267   0.00038   0.00000   0.00532   0.00526   0.00793
   D62        3.13776   0.00027   0.00000   0.00211   0.00201   3.13977
   D63       -3.12833  -0.00003   0.00000   0.00009   0.00007  -3.12827
   D64        0.00675  -0.00014   0.00000  -0.00312  -0.00318   0.00357
   D65       -0.00588  -0.00026   0.00000  -0.00331  -0.00328  -0.00916
   D66       -3.05456  -0.00129   0.00000  -0.02462  -0.02490  -3.07946
   D67       -3.14100  -0.00016   0.00000  -0.00013  -0.00005  -3.14106
   D68        0.09350  -0.00118   0.00000  -0.02144  -0.02168   0.07182
   D69        0.00715   0.00001   0.00000  -0.00026  -0.00027   0.00689
   D70       -3.13567  -0.00036   0.00000  -0.00437  -0.00431  -3.13998
   D71        3.06226   0.00156   0.00000   0.02149   0.02128   3.08354
   D72       -0.08056   0.00119   0.00000   0.01739   0.01724  -0.06333
   D73       -0.62555   0.00405   0.00000   0.06300   0.06283  -0.56273
   D74        2.61836   0.00202   0.00000   0.03674   0.03691   2.65527
   D75       -0.00045  -0.00006   0.00000  -0.00115  -0.00116  -0.00162
   D76       -3.13227  -0.00047   0.00000  -0.00646  -0.00642  -3.13869
   D77       -3.13889   0.00004   0.00000   0.00046   0.00045  -3.13844
   D78        0.01248  -0.00037   0.00000  -0.00484  -0.00481   0.00767
   D79        0.00087  -0.00003   0.00000  -0.00015  -0.00014   0.00073
   D80       -3.13768   0.00016   0.00000   0.00257   0.00258  -3.13510
   D81        3.13628   0.00022   0.00000   0.00315   0.00316   3.13944
   D82       -0.00227   0.00041   0.00000   0.00587   0.00588   0.00362
   D83        3.12986   0.00001   0.00000  -0.00035  -0.00032   3.12953
   D84       -0.00641   0.00014   0.00000   0.00309   0.00315  -0.00326
   D85       -0.00208  -0.00039   0.00000  -0.00558  -0.00552  -0.00759
   D86       -3.13834  -0.00027   0.00000  -0.00215  -0.00204  -3.14038
   D87       -3.13130   0.00006   0.00000   0.00072   0.00072  -3.13058
   D88        0.00953  -0.00034   0.00000  -0.00374  -0.00371   0.00582
   D89        0.00534  -0.00026   0.00000  -0.00369  -0.00368   0.00166
   D90       -3.13701  -0.00066   0.00000  -0.00816  -0.00811   3.13806
   D91       -0.00695  -0.00002   0.00000   0.00011   0.00011  -0.00684
   D92       -3.06208  -0.00156   0.00000  -0.02150  -0.02130  -3.08338
   D93        3.13535   0.00035   0.00000   0.00427   0.00421   3.13956
   D94        0.08022  -0.00119   0.00000  -0.01735  -0.01720   0.06302
   D95        0.00539   0.00028   0.00000   0.00357   0.00353   0.00892
   D96       -3.14151   0.00016   0.00000   0.00015   0.00008  -3.14142
   D97        3.05408   0.00130   0.00000   0.02474   0.02502   3.07910
   D98       -0.09281   0.00117   0.00000   0.02133   0.02157  -0.07125
   D99       -2.61427  -0.00205   0.00000  -0.03720  -0.03737  -2.65164
   D100       0.62962  -0.00407   0.00000  -0.06330  -0.06313   0.56649
   D101      -0.00076  -0.00004   0.00000  -0.00084  -0.00085  -0.00161
   D102      -3.13259  -0.00044   0.00000  -0.00614  -0.00611  -3.13869
   D103      -3.14101   0.00007   0.00000   0.00092   0.00090  -3.14011
   D104       0.01034  -0.00034   0.00000  -0.00439  -0.00436   0.00599
   D105       0.00094  -0.00004   0.00000  -0.00024  -0.00022   0.00071
   D106      -3.13746   0.00017   0.00000   0.00258   0.00260  -3.13486
   D107       3.13636   0.00021   0.00000   0.00306   0.00308   3.13943
   D108      -0.00204   0.00041   0.00000   0.00588   0.00589   0.00386
   D109       3.12963   0.00001   0.00000  -0.00035  -0.00033   3.12930
   D110      -0.00625   0.00014   0.00000   0.00314   0.00320  -0.00304
   D111      -0.00231  -0.00039   0.00000  -0.00558  -0.00552  -0.00783
   D112      -3.13819  -0.00026   0.00000  -0.00209  -0.00199  -3.14017
   D113      -3.13118   0.00007   0.00000   0.00087   0.00086  -3.13032
   D114       0.00983  -0.00033   0.00000  -0.00364  -0.00361   0.00623
   D115       0.00521  -0.00026   0.00000  -0.00371  -0.00370   0.00152
   D116      -3.13696  -0.00066   0.00000  -0.00821  -0.00816   3.13806
   D117      -0.00697  -0.00002   0.00000   0.00012   0.00013  -0.00685
   D118      -3.06166  -0.00157   0.00000  -0.02165  -0.02144  -3.08310
   D119       3.13516   0.00035   0.00000   0.00432   0.00426   3.13942
   D120       0.08047  -0.00120   0.00000  -0.01745  -0.01731   0.06317
   D121       0.00555   0.00028   0.00000   0.00356   0.00352   0.00907
   D122       3.14145   0.00015   0.00000   0.00009   0.00002   3.14147
   D123       3.05377   0.00130   0.00000   0.02490   0.02517   3.07894
   D124      -0.09351   0.00118   0.00000   0.02143   0.02167  -0.07185
   D125      -2.61400  -0.00204   0.00000  -0.03710  -0.03728  -2.65128
   D126       0.63042  -0.00407   0.00000  -0.06341  -0.06323   0.56719
         Item               Value     Threshold  Converged?
 Maximum Force            0.050466     0.000450     NO 
 RMS     Force            0.008525     0.000300     NO 
 Maximum Displacement     0.302913     0.001800     NO 
 RMS     Displacement     0.058661     0.001200     NO 
 Predicted change in Energy=-2.418717D-02
 Lowest energy point so far.  Saving SCF results.
 GradGradGradGradGradGradGradGradGradGradGradGradGradGradGradGradGradGrad

 Leave Link  103 at Tue Aug 15 23:26:59 2023, MaxMem=  1310720000 cpu:              17.9 elap:               0.5
 (Enter /mnt/opt/groups/app-gaussian/g16-avx2/l202.exe)
                          Input orientation:                          
 ---------------------------------------------------------------------
 Center     Atomic      Atomic             Coordinates (Angstroms)
 Number     Number       Type             X           Y           Z
 ---------------------------------------------------------------------
      1          6           0        0.453177   -1.345987    0.000923
      2          6           0       -0.394301    1.365295   -0.007117
      3          6           0        1.379571   -0.341177   -0.004598
      4          6           0       -0.985158   -1.024150    0.003770
      5          6           0       -1.392162    0.280551    0.000422
      6          6           0        0.939104    1.065382   -0.009074
      7          6           0       -1.674909   -2.302145    0.010276
      8          6           0       -0.639118   -3.368759    0.010282
      9          6           0        0.600490   -2.800815    0.003244
     10          6           0       -1.316004   -4.640162    0.013027
     11          6           0       -2.656597   -4.343898    0.004050
     12          6           0        2.125341    1.920372   -0.014147
     13          6           0        3.237023    1.130813   -0.015494
     14          6           0        2.831236   -0.299511   -0.009058
     15          6           0        3.951442   -1.066092   -0.002159
     16          6           0        5.090307   -0.128721   -0.001774
     17          6           0        4.676551    1.180328   -0.016999
     18          6           0       -2.725749    0.880305    0.004525
     19          6           0       -2.597891    2.237811   -0.002459
     20          6           0       -1.156310    2.601600   -0.009354
     21          6           0       -1.052606    3.955038   -0.007568
     22          6           0       -2.433809    4.472598    0.002675
     23          1           0        1.559507   -3.309128    0.002225
     24          1           0       -0.866466   -5.625344    0.012188
     25          1           0        2.085992    3.005039   -0.020469
     26          1           0        4.054414   -2.144894    0.006687
     27          1           0        5.304948    2.062236   -0.020268
     28          1           0       -3.645325    0.303725    0.009306
     29          1           0       -0.169902    4.583789   -0.008152
     30          6           0       -3.360618    3.459662   -0.001672
     31          1           0       -4.438573    3.562826    0.003945
     32          6           0       -2.898934   -2.888926    0.007785
     33          1           0       -3.884731   -2.438724    0.003519
     34          8           0        6.377347   -0.609273   -0.064666
     35          1           0        6.946454    0.033552    0.377003
     36          8           0       -2.661762    5.827259   -0.062909
     37          1           0       -3.499121    6.000238    0.385521
     38          8           0       -3.716031   -5.218228    0.069983
     39          1           0       -3.444539   -6.032964   -0.371248
 ---------------------------------------------------------------------
                    Distance matrix (angstroms):
                    1          2          3          4          5
     1  C    0.000000
     2  C    2.840657   0.000000
     3  C    1.366704   2.461437   0.000000
     4  C    1.473904   2.461438   2.461395   0.000000
     5  C    2.459858   1.473924   2.840611   1.366715   0.000000
     6  C    2.459863   1.366719   1.473919   2.840615   2.459848
     7  C    2.333040   3.884633   3.629802   1.452263   2.598146
     8  C    2.298870   4.740412   3.638899   2.370016   3.726210
     9  C    1.462269   4.283244   2.580087   2.381347   3.669535
    10  C    3.739216   6.075809   5.074220   3.631127   4.921319
    11  C    4.319510   6.141090   5.684409   3.716777   4.794198
    12  C    3.669531   2.580068   2.381358   4.283192   3.880985
    13  C    3.726205   3.638896   2.370021   4.740363   4.706649
    14  C    2.598149   3.629830   1.452270   3.884602   4.263056
    15  C    3.509446   4.979673   2.672083   4.936781   5.510677
    16  C    4.794238   5.684455   3.716814   6.141099   6.495376
    17  C    4.921329   5.074234   3.631144   6.075780   6.135078
    18  C    3.880973   2.381386   4.283194   2.580040   1.462250
    19  C    4.706659   2.370046   4.740400   3.638865   2.298838
    20  C    4.263097   1.452278   3.884668   3.629811   2.333021
    21  C    5.510746   2.672104   4.936897   4.979658   3.690151
    22  C    6.495431   3.716856   6.141200   5.684438   4.319524
    23  H    2.253418   5.066328   2.973409   3.420007   4.647381
    24  H    4.478223   7.006592   5.741723   4.602732   5.929257
    25  H    4.647362   2.973347   3.420006   5.066253   4.418238
    26  H    3.688793   5.666805   3.226191   5.162689   5.962216
    27  H    5.929260   5.741719   4.602741   7.006554   6.930087
    28  H    4.418069   3.419993   5.066129   2.973175   2.253299
    29  H    5.962429   3.226308   5.162961   5.666902   4.473461
    30  C    6.135088   3.631177   6.075836   5.074191   3.739194
    31  H    6.930056   4.602761   7.006576   5.741640   4.478165
    32  C    3.690170   4.936781   4.979637   2.672067   3.509417
    33  H    4.473424   5.162729   5.666802   3.226227   3.688817
    34  O    5.970162   7.053896   5.005322   7.374502   7.820568
    35  H    6.648851   7.470460   5.592515   8.010525   8.350769
    36  O    7.820637   5.005359   7.374643   7.053882   5.690506
    37  H    8.350784   5.592565   8.010454   7.470461   6.107569
    38  O    5.690458   7.374456   7.053818   5.005231   5.970074
    39  H    6.107247   8.010667   7.470136   5.592621   6.649126
                    6          7          8          9         10
     6  C    0.000000
     7  C    4.263059   0.000000
     8  C    4.706672   1.486785   0.000000
     9  C    3.881016   2.329412   1.363538   0.000000
    10  C    6.135082   2.365406   1.440364   2.656359   0.000000
    11  C    6.495348   2.265503   2.240793   3.604125   1.372968
    12  C    1.462255   5.680857   5.968060   4.961358   7.408387
    13  C    2.298859   5.992740   5.938963   4.733852   7.350851
    14  C    2.333044   4.931152   4.632928   3.351552   6.003444
    15  C    3.690177   5.760539   5.135725   3.773350   6.365547
    16  C    4.319539   7.105777   6.582120   5.224803   7.835441
    17  C    3.739222   7.243577   6.996519   5.697735   8.354024
    18  C    3.669549   3.351459   4.733773   4.961301   5.697632
    19  C    3.726255   4.632845   5.938905   5.968034   6.996427
    20  C    2.598216   4.931130   5.992751   5.680896   7.243557
    21  C    3.509562   6.288077   7.335482   6.955170   8.599260
    22  C    4.794351   6.817120   8.044119   7.880958   9.181067
    23  H    4.418299   3.387555   2.199448   1.085402   3.168648
    24  H    6.930104   3.420122   2.268009   3.182766   1.082898
    25  H    2.253387   6.504731   6.931989   5.992931   8.368023
    26  H    4.473396   5.731482   4.850475   3.515656   5.921807
    27  H    4.478218   8.232081   8.051619   6.766221   9.421266
    28  H    4.647305   3.266970   4.745990   5.259766   5.465141
    29  H    3.689050   7.048509   7.966400   7.424689   9.294906
    30  C    4.921407   6.003347   7.350786   7.408372   8.353910
    31  H    5.929318   6.483499   7.904605   8.117147   8.777217
    32  C    5.510660   1.357408   2.310198   3.500535   2.360619
    33  H    5.962240   2.214049   3.376243   4.499813   3.383013
    34  O    5.690522   8.228624   7.539971   6.178960   8.685721
    35  H    6.107534   8.939680   8.321725   6.960215   9.499700
    36  O    5.970311   8.189410   9.416113   9.224441  10.553849
    37  H    6.648787   8.508708   9.802986   9.716557  10.868435
    38  O    7.820504   3.559956   3.590473   4.947797   2.469318
    39  H    8.350690   4.146826   3.887666   5.191271   2.572592
                   11         12         13         14         15
    11  C    0.000000
    12  C    7.880884   0.000000
    13  C    8.044103   1.363540   0.000000
    14  C    6.817151   2.329419   1.486785   0.000000
    15  C    7.376329   3.500537   2.310187   1.357408   0.000000
    16  C    8.819425   3.604158   2.240820   2.265529   1.475018
    17  C    9.181098   2.656379   1.440380   2.365412   2.360595
    18  C    5.224660   4.961366   5.968065   5.680865   6.955097
    19  C    6.581974   4.733902   5.939010   5.992785   7.335499
    20  C    7.105700   3.351615   4.632993   4.931223   6.288175
    21  C    8.452530   3.773494   5.135876   5.760678   7.088884
    22  C    8.819310   5.224939   6.582263   7.105903   8.452724
    23  H    4.341231   5.260048   4.746309   3.267296   3.279113
    24  H    2.201531   8.117230   7.904747   6.483668   6.633190
    25  H    8.746406   1.085399   2.199459   3.387560   4.478208
    26  H    7.062103   4.499794   3.376222   2.214013   1.083741
    27  H   10.218872   3.182777   2.268014   3.420121   3.408628
    28  H    4.751632   5.992885   6.931911   6.504619   7.719287
    29  H    9.267545   3.515959   4.850798   5.731793   6.993331
    30  C    7.835256   5.697834   6.996613   7.243652   8.599342
    31  H    8.105043   6.766310   8.051698   8.232128   9.582238
    32  C    1.475019   6.955082   7.335449   6.288100   7.088757
    33  H    2.266716   7.424486   7.966262   7.048447   7.955486
    34  O    9.775698   4.947849   3.590536   3.560049   2.469333
    35  H   10.560291   5.191938   3.888176   4.146685   3.212955
    36  O   10.171378   6.179198   7.540193   8.228805   9.552824
    37  H   10.385399   6.959858   8.321524   8.939572  10.275905
    38  O    1.375210   9.224332   9.416081   8.189428   8.719838
    39  H    1.901223   9.716308   9.802527   8.508174   8.916647
                   16         17         18         19         20
    16  C    0.000000
    17  C    1.372966   0.000000
    18  C    7.880920   7.408408   0.000000
    19  C    8.044182   7.350918   1.363532   0.000000
    20  C    6.817252   6.003527   2.329418   1.486791   0.000000
    21  C    7.376483   6.365716   3.500505   2.310152   1.357407
    22  C    8.819550   7.835601   3.604137   2.240808   2.265565
    23  H    4.752005   5.465487   5.992893   6.931993   6.504806
    24  H    8.105319   8.777417   6.766126   8.051538   8.232076
    25  H    4.341279   3.168687   5.260035   4.746339   3.267325
    26  H    2.266737   3.383004   7.424449   7.966263   7.048482
    27  H    2.201523   1.082892   8.117245   7.904810   6.483740
    28  H    8.746336   8.367959   1.085397   2.199533   3.387591
    29  H    7.062407   5.922139   4.499813   3.376208   2.214064
    30  C    9.181210   8.354142   2.656348   1.440373   2.365440
    31  H   10.218958   9.421371   3.182717   2.267998   3.420144
    32  C    8.452620   8.599268   3.773209   5.135579   5.760461
    33  H    9.267548   9.294811   3.515564   4.850358   5.731432
    34  O    1.375267   2.469342   9.224423   9.416191   8.189551
    35  H    1.901338   2.573479   9.716339   9.802922   8.508755
    36  O    9.776093   8.686018   4.947827   3.590525   3.560074
    37  H   10.558997   9.499220   5.192011   3.888265   4.146738
    38  O   10.171520  10.553886   6.178757   7.539761   8.228497
    39  H   10.384614  10.867805   6.960686   8.322172   8.939947
                   21         22         23         24         25
    21  C    0.000000
    22  C    1.475024   0.000000
    23  H    7.719543   8.746533   0.000000
    24  H    9.582210  10.218859   3.354146   0.000000
    25  H    3.279248   4.752144   6.336120   9.121490   0.000000
    26  H    7.955566   9.267591   2.753184   6.027323   5.513368
    27  H    6.633352   8.105475   6.548312   9.858311   3.354184
    28  H    4.478232   4.341349   6.335853   6.547971   6.336085
    29  H    1.083741   2.266662   8.080168  10.232889   2.753482
    30  C    2.360583   1.372965   8.368045   9.421164   5.465583
    31  H    3.408627   2.201537   9.121443   9.858118   6.548411
    32  C    7.088654   7.376205   4.478202   3.408655   7.719399
    33  H    6.992942   7.061978   5.513378   4.389140   8.079893
    34  O    8.720115  10.171844   5.523158   8.811339   5.610787
    35  H    8.916889  10.384343   6.350840   9.653907   5.710675
    36  O    2.469343   1.375271  10.064637  11.592706   5.523395
    37  H    3.212912   1.901354  10.601931  11.925788   6.350555
    38  O    9.552416   9.775516   5.610754   2.879081  10.064481
    39  H   10.276858  10.560693   5.709575   2.638113  10.601667
                   26         27         28         29         30
    26  H    0.000000
    27  H    4.389135   0.000000
    28  H    8.079710   9.121437   0.000000
    29  H    7.944825   6.027633   5.513422   0.000000
    30  C    9.294828   8.777539   3.168772   3.382953   0.000000
    31  H   10.232737   9.858426   3.354252   4.389085   1.082895
    32  C    6.993042   9.582196   3.278738   7.955461   6.365361
    33  H    7.944581  10.232762   2.752885   7.944544   5.921628
    34  O    2.785541   2.879058  10.064441   8.356887  10.554059
    35  H    3.639596   2.639682  10.601602   8.455503  10.868181
    36  O   10.424350   8.811678   5.610885   2.785423   2.469345
    37  H   11.114971   9.653195   5.710795   3.639369   2.573641
    38  O    8.356387  11.592729   5.522739  10.424043   8.685461
    39  H    8.455427  11.925141   6.351281  11.116229   9.500189
                   31         32         33         34         35
    31  H    0.000000
    32  C    6.632919   0.000000
    33  H    6.027050   1.083742   0.000000
    34  O   11.592896   9.552562  10.424096   0.000000
    35  H   11.925342  10.276618  11.116034   0.965495   0.000000
    36  O    2.879095   8.719698   8.356227  11.096595  11.228462
    37  H    2.639915   8.917408   8.456400  11.892558  12.029608
    38  O    8.810978   2.469243   2.785412  11.096705  11.889661
    39  H    9.654432   3.213460   3.640438  11.224075  12.055507
                   36         37         38         39
    36  O    0.000000
    37  H    0.965496   0.000000
    38  O   11.096482  11.224999   0.000000
    39  H   11.890026  12.057099   0.965499   0.000000
 Symmetry turned off by external request.
 Stoichiometry    C24H12O3
 Framework group  C1[X(C24H12O3)]
 Deg. of freedom   111
 Full point group                 C1      NOp   1
 Rotational constants (GHZ):           0.1728407           0.1728302           0.0864353
 Leave Link  202 at Tue Aug 15 23:26:59 2023, MaxMem=  1310720000 cpu:               1.1 elap:               0.0
 (Enter /mnt/opt/groups/app-gaussian/g16-avx2/l301.exe)
 Standard basis: 6-31G(d,p) (6D, 7F)
 Ernie: Thresh=  0.10000D-02 Tol=  0.10000D-05 Strict=F.
   465 basis functions,   840 primitive gaussians,   465 cartesian basis functions
    90 alpha electrons       90 beta electrons
       nuclear repulsion energy      2122.4140951651 Hartrees.
 IExCor=  402 DFT=T Ex+Corr=B3LYP ExCW=0 ScaHFX=  0.200000
 ScaDFX=  0.800000  0.720000  1.000000  0.810000 ScalE2=  1.000000  1.000000
 IRadAn=      5 IRanWt=     -1 IRanGd=            0 ICorTp=0 IEmpDi=131
 NAtoms=   39 NActive=   39 NUniq=   39 SFac= 1.00D+00 NAtFMM=   60 NAOKFM=F Big=F
 Integral buffers will be    131072 words long.
 Raffenetti 2 integral format.
 Two-electron integral symmetry is turned off.
 R6Disp:  Grimme-D3 Dispersion energy=       -0.0350861499 Hartrees.
 Nuclear repulsion after empirical dispersion term =     2122.3790090151 Hartrees.
 Leave Link  301 at Tue Aug 15 23:27:00 2023, MaxMem=  1310720000 cpu:               4.0 elap:               0.1
 (Enter /mnt/opt/groups/app-gaussian/g16-avx2/l302.exe)
 NPDir=0 NMtPBC=     1 NCelOv=     1 NCel=       1 NClECP=     1 NCelD=      1
         NCelK=      1 NCelE2=     1 NClLst=     1 CellRange=     0.0.
 One-electron integrals computed using PRISM.
 NBasis=   465 RedAO= T EigKep=  1.25D-04  NBF=   465
 NBsUse=   465 1.00D-06 EigRej= -1.00D+00 NBFU=   465
 Precomputing XC quadrature grid using
 IXCGrd= 4 IRadAn=           5 IRanWt=          -1 IRanGd=           0 AccXCQ= 0.00D+00.
 Generated NRdTot=       0 NPtTot=           0 NUsed=           0 NTot=          32
 NSgBfM=   451   451   451   451   451 MxSgAt=    39 MxSgA2=    39.
 Leave Link  302 at Tue Aug 15 23:27:01 2023, MaxMem=  1310720000 cpu:             104.9 elap:               1.7
 (Enter /mnt/opt/groups/app-gaussian/g16-avx2/l303.exe)
 DipDrv:  MaxL=1.
 Leave Link  303 at Tue Aug 15 23:27:02 2023, MaxMem=  1310720000 cpu:               9.0 elap:               0.2
 (Enter /mnt/opt/groups/app-gaussian/g16-avx2/l401.exe)
 Initial guess from the checkpoint file:  "/tmp/Gau-259173.chk"
 B after Tr=    -0.000014   -0.000023    0.000639
         Rot=    1.000000   -0.000198    0.000100    0.000649 Ang=  -0.08 deg.
 Guess basis will be translated and rotated to current coordinates.
 JPrj=2 DoOrth=T DoCkMO=T.
 Generating alternative initial guess.
 ExpMin= 1.61D-01 ExpMax= 5.48D+03 ExpMxC= 8.25D+02 IAcc=3 IRadAn=         5 AccDes= 0.00D+00
 Harris functional with IExCor=  402 and IRadAn=       5 diagonalized for initial guess.
 HarFok:  IExCor=  402 AccDes= 0.00D+00 IRadAn=         5 IDoV= 1 UseB2=F ITyADJ=14
 ICtDFT=  3500011 ScaDFX=  1.000000  1.000000  1.000000  1.000000
 FoFCou: FMM=F IPFlag=           0 FMFlag=      100000 FMFlg1=           0
         NFxFlg=           0 DoJE=T BraDBF=F KetDBF=T FulRan=T
         wScrn=  0.000000 ICntrl=       500 IOpCl=  0 I1Cent=   200000004 NGrid=           0
         NMat0=    1 NMatS0=      1 NMatT0=    0 NMatD0=    1 NMtDS0=    0 NMtDT0=    0
 Symmetry not used in FoFCou.
 Harris En= -1147.35176082065    
 Leave Link  401 at Tue Aug 15 23:27:05 2023, MaxMem=  1310720000 cpu:             231.9 elap:               3.7
 (Enter /mnt/opt/groups/app-gaussian/g16-avx2/l502.exe)
 Two-electron integral symmetry not used.
 Closed shell SCF:
 Using DIIS extrapolation, IDIIS=    10.
 NGot=  1310720000 LenX=  1310253271 LenY=  1310036581
 Requested convergence on RMS density matrix=1.00D-08 within 100 cycles.
 Requested convergence on MAX density matrix=1.00D-06.
 Requested convergence on             energy=1.00D-06.
 Level shift goal  0.100 maximum shift  0.100.
 No special actions if energy rises.
 Dynamic level shift is on during FON iterations.

 Cycle   1  Pass 1  IDiag  1:
 FoFJK:  IHMeth= 1 ICntrl=       0 DoSepK=F KAlg= 0 I1Cent=           0 FoldK=F
 IRaf= 640000000 NMat=       1 IRICut=       1 DoRegI=T DoRafI=F ISym2E= 0 IDoP0=0 IntGTp=1.
 FoFCou: FMM=F IPFlag=           0 FMFlag=      100000 FMFlg1=           0
         NFxFlg=           0 DoJE=F BraDBF=F KetDBF=F FulRan=T
         wScrn=  0.000000 ICntrl=         0 IOpCl=  0 I1Cent=           0 NGrid=           0
         NMat0=    1 NMatS0=      1 NMatT0=    0 NMatD0=    1 NMtDS0=    0 NMtDT0=    0
 Symmetry not used in FoFCou.
 E= -1147.34934563603    
 DIIS: error= 2.00D-03 at cycle   1 NSaved=   1.
 NSaved= 1 IEnMin= 1 EnMin= -1147.34934563603     IErMin= 1 ErrMin= 2.00D-03
 ErrMax= 2.00D-03  0.00D+00 EMaxC= 1.00D+00 BMatC= 5.39D-03 BMatP= 5.39D-03
 IDIUse=1 WtCom= 1.00D+00 WtEn= 0.00D+00
 Coeff-Com:  0.100D+01
 Coeff:      0.100D+01
 Gap=     1.872 Goal=     0.100 Shift=    0.000
 GapD=    1.872 DampG=2.000 DampE=1.000 DampFc=2.0000 IDamp=-1.
 RMSDP=8.03D-04 MaxDP=3.21D-02              OVMax= 1.95D-02

 Cycle   2  Pass 1  IDiag  1:
 E= -1147.35617406256     Delta-E=       -0.006828426529 Rises=F Damp=F
 DIIS: error= 6.94D-04 at cycle   2 NSaved=   2.
 NSaved= 2 IEnMin= 2 EnMin= -1147.35617406256     IErMin= 2 ErrMin= 6.94D-04
 ErrMax= 6.94D-04  0.00D+00 EMaxC= 1.00D+00 BMatC= 4.65D-04 BMatP= 5.39D-03
 IDIUse=1 WtCom= 1.00D+00 WtEn= 0.00D+00
 Coeff-Com:  0.134D+00 0.866D+00
 Coeff:      0.134D+00 0.866D+00
 Gap=     0.096 Goal=     0.100 Shift=    0.004
 RMSDP=1.04D-04 MaxDP=2.99D-03 DE=-6.83D-03 OVMax= 7.72D-03

 Cycle   3  Pass 1  IDiag  1:
 E= -1147.35647009302     Delta-E=       -0.000296030457 Rises=F Damp=F
 DIIS: error= 3.84D-04 at cycle   3 NSaved=   3.
 NSaved= 3 IEnMin= 3 EnMin= -1147.35647009302     IErMin= 3 ErrMin= 3.84D-04
 ErrMax= 3.84D-04  0.00D+00 EMaxC= 1.00D+00 BMatC= 2.27D-04 BMatP= 4.65D-04
 IDIUse=1 WtCom= 1.00D+00 WtEn= 0.00D+00
 Coeff-Com: -0.345D-02 0.403D+00 0.601D+00
 Coeff:     -0.345D-02 0.403D+00 0.601D+00
 Gap=     0.096 Goal=     0.100 Shift=    0.004
 RMSDP=5.19D-05 MaxDP=1.64D-03 DE=-2.96D-04 OVMax= 2.58D-03

 Cycle   4  Pass 1  IDiag  1:
 E= -1147.35668312209     Delta-E=       -0.000213029069 Rises=F Damp=F
 DIIS: error= 1.75D-04 at cycle   4 NSaved=   4.
 NSaved= 4 IEnMin= 4 EnMin= -1147.35668312209     IErMin= 4 ErrMin= 1.75D-04
 ErrMax= 1.75D-04  0.00D+00 EMaxC= 1.00D+00 BMatC= 3.44D-05 BMatP= 2.27D-04
 IDIUse=1 WtCom= 1.00D+00 WtEn= 0.00D+00
 Coeff-Com: -0.121D-01 0.181D+00 0.345D+00 0.485D+00
 Coeff:     -0.121D-01 0.181D+00 0.345D+00 0.485D+00
 Gap=     0.096 Goal=     0.100 Shift=    0.004
 RMSDP=1.54D-05 MaxDP=7.40D-04 DE=-2.13D-04 OVMax= 1.55D-03

 Cycle   5  Pass 1  IDiag  1:
 E= -1147.35670991501     Delta-E=       -0.000026792920 Rises=F Damp=F
 DIIS: error= 4.41D-05 at cycle   5 NSaved=   5.
 NSaved= 5 IEnMin= 5 EnMin= -1147.35670991501     IErMin= 5 ErrMin= 4.41D-05
 ErrMax= 4.41D-05  0.00D+00 EMaxC= 1.00D+00 BMatC= 2.21D-06 BMatP= 3.44D-05
 IDIUse=1 WtCom= 1.00D+00 WtEn= 0.00D+00
 Coeff-Com: -0.420D-02 0.405D-01 0.100D+00 0.244D+00 0.620D+00
 Coeff:     -0.420D-02 0.405D-01 0.100D+00 0.244D+00 0.620D+00
 Gap=     0.096 Goal=     0.100 Shift=    0.004
 RMSDP=5.59D-06 MaxDP=2.72D-04 DE=-2.68D-05 OVMax= 7.29D-04

 Cycle   6  Pass 1  IDiag  1:
 E= -1147.35671179750     Delta-E=       -0.000001882496 Rises=F Damp=F
 DIIS: error= 2.44D-05 at cycle   6 NSaved=   6.
 NSaved= 6 IEnMin= 6 EnMin= -1147.35671179750     IErMin= 6 ErrMin= 2.44D-05
 ErrMax= 2.44D-05  0.00D+00 EMaxC= 1.00D+00 BMatC= 6.31D-07 BMatP= 2.21D-06
 IDIUse=1 WtCom= 1.00D+00 WtEn= 0.00D+00
 Coeff-Com: -0.185D-02 0.752D-02 0.291D-01 0.112D+00 0.418D+00 0.435D+00
 Coeff:     -0.185D-02 0.752D-02 0.291D-01 0.112D+00 0.418D+00 0.435D+00
 Gap=     0.096 Goal=     0.100 Shift=    0.004
 RMSDP=2.46D-06 MaxDP=1.06D-04 DE=-1.88D-06 OVMax= 3.68D-04

 Cycle   7  Pass 1  IDiag  1:
 E= -1147.35671251654     Delta-E=       -0.000000719038 Rises=F Damp=F
 DIIS: error= 1.01D-05 at cycle   7 NSaved=   7.
 NSaved= 7 IEnMin= 7 EnMin= -1147.35671251654     IErMin= 7 ErrMin= 1.01D-05
 ErrMax= 1.01D-05  0.00D+00 EMaxC= 1.00D+00 BMatC= 6.96D-08 BMatP= 6.31D-07
 IDIUse=1 WtCom= 1.00D+00 WtEn= 0.00D+00
 Coeff-Com: -0.150D-03-0.597D-02-0.669D-02 0.162D-01 0.131D+00 0.252D+00
 Coeff-Com:  0.614D+00
 Coeff:     -0.150D-03-0.597D-02-0.669D-02 0.162D-01 0.131D+00 0.252D+00
 Coeff:      0.614D+00
 Gap=     0.096 Goal=     0.100 Shift=    0.004
 RMSDP=1.35D-06 MaxDP=4.16D-05 DE=-7.19D-07 OVMax= 1.92D-04

 Cycle   8  Pass 1  IDiag  1:
 E= -1147.35671259772     Delta-E=       -0.000000081177 Rises=F Damp=F
 DIIS: error= 6.43D-06 at cycle   8 NSaved=   8.
 NSaved= 8 IEnMin= 8 EnMin= -1147.35671259772     IErMin= 8 ErrMin= 6.43D-06
 ErrMax= 6.43D-06  0.00D+00 EMaxC= 1.00D+00 BMatC= 3.08D-08 BMatP= 6.96D-08
 IDIUse=1 WtCom= 1.00D+00 WtEn= 0.00D+00
 Coeff-Com:  0.342D-03-0.539D-02-0.108D-01-0.106D-01 0.524D-02 0.732D-01
 Coeff-Com:  0.429D+00 0.519D+00
 Coeff:      0.342D-03-0.539D-02-0.108D-01-0.106D-01 0.524D-02 0.732D-01
 Coeff:      0.429D+00 0.519D+00
 Gap=     0.096 Goal=     0.100 Shift=    0.004
 RMSDP=6.88D-07 MaxDP=2.42D-05 DE=-8.12D-08 OVMax= 1.38D-04

 Cycle   9  Pass 1  IDiag  1:
 E= -1147.35671264111     Delta-E=       -0.000000043391 Rises=F Damp=F
 DIIS: error= 1.68D-06 at cycle   9 NSaved=   9.
 NSaved= 9 IEnMin= 9 EnMin= -1147.35671264111     IErMin= 9 ErrMin= 1.68D-06
 ErrMax= 1.68D-06  0.00D+00 EMaxC= 1.00D+00 BMatC= 2.30D-09 BMatP= 3.08D-08
 IDIUse=1 WtCom= 1.00D+00 WtEn= 0.00D+00
 Coeff-Com:  0.129D-03-0.103D-02-0.313D-02-0.551D-02-0.188D-01-0.190D-01
 Coeff-Com:  0.339D-01 0.228D+00 0.785D+00
 Coeff:      0.129D-03-0.103D-02-0.313D-02-0.551D-02-0.188D-01-0.190D-01
 Coeff:      0.339D-01 0.228D+00 0.785D+00
 Gap=     0.096 Goal=     0.100 Shift=    0.004
 RMSDP=2.71D-07 MaxDP=5.65D-06 DE=-4.34D-08 OVMax= 5.80D-05

 Cycle  10  Pass 1  IDiag  1:
 E= -1147.35671264475     Delta-E=       -0.000000003647 Rises=F Damp=F
 DIIS: error= 9.58D-07 at cycle  10 NSaved=  10.
 NSaved=10 IEnMin=10 EnMin= -1147.35671264475     IErMin=10 ErrMin= 9.58D-07
 ErrMax= 9.58D-07  0.00D+00 EMaxC= 1.00D+00 BMatC= 4.21D-10 BMatP= 2.30D-09
 IDIUse=1 WtCom= 1.00D+00 WtEn= 0.00D+00
 Coeff-Com:  0.467D-04-0.115D-03-0.914D-03-0.217D-02-0.119D-01-0.192D-01
 Coeff-Com: -0.262D-01 0.918D-01 0.477D+00 0.492D+00
 Coeff:      0.467D-04-0.115D-03-0.914D-03-0.217D-02-0.119D-01-0.192D-01
 Coeff:     -0.262D-01 0.918D-01 0.477D+00 0.492D+00
 Gap=     0.096 Goal=     0.100 Shift=    0.004
 RMSDP=8.07D-08 MaxDP=3.07D-06 DE=-3.65D-09 OVMax= 1.36D-05

 Cycle  11  Pass 1  IDiag  1:
 E= -1147.35671264531     Delta-E=       -0.000000000555 Rises=F Damp=F
 DIIS: error= 1.49D-07 at cycle  11 NSaved=  11.
 NSaved=11 IEnMin=11 EnMin= -1147.35671264531     IErMin=11 ErrMin= 1.49D-07
 ErrMax= 1.49D-07  0.00D+00 EMaxC= 1.00D+00 BMatC= 1.79D-11 BMatP= 4.21D-10
 IDIUse=1 WtCom= 1.00D+00 WtEn= 0.00D+00
 Coeff-Com:  0.261D-06 0.122D-03 0.916D-04-0.788D-04-0.297D-02-0.623D-02
 Coeff-Com: -0.194D-01 0.580D-02 0.856D-01 0.181D+00 0.756D+00
 Coeff:      0.261D-06 0.122D-03 0.916D-04-0.788D-04-0.297D-02-0.623D-02
 Coeff:     -0.194D-01 0.580D-02 0.856D-01 0.181D+00 0.756D+00
 Gap=     0.096 Goal=     0.100 Shift=    0.004
 RMSDP=2.71D-08 MaxDP=7.52D-07 DE=-5.55D-10 OVMax= 6.28D-06

 Cycle  12  Pass 1  IDiag  1:
 E= -1147.35671264533     Delta-E=       -0.000000000022 Rises=F Damp=F
 DIIS: error= 1.36D-07 at cycle  12 NSaved=  12.
 NSaved=12 IEnMin=12 EnMin= -1147.35671264533     IErMin=12 ErrMin= 1.36D-07
 ErrMax= 1.36D-07  0.00D+00 EMaxC= 1.00D+00 BMatC= 1.28D-11 BMatP= 1.79D-11
 IDIUse=1 WtCom= 1.00D+00 WtEn= 0.00D+00
 Coeff-Com: -0.355D-05 0.954D-04 0.142D-03 0.167D-03-0.101D-02-0.252D-02
 Coeff-Com: -0.111D-01-0.239D-02 0.222D-01 0.884D-01 0.539D+00 0.367D+00
 Coeff:     -0.355D-05 0.954D-04 0.142D-03 0.167D-03-0.101D-02-0.252D-02
 Coeff:     -0.111D-01-0.239D-02 0.222D-01 0.884D-01 0.539D+00 0.367D+00
 Gap=     0.096 Goal=     0.100 Shift=    0.004
 RMSDP=1.14D-08 MaxDP=5.53D-07 DE=-2.23D-11 OVMax= 2.18D-06

 Cycle  13  Pass 1  IDiag  1:
 E= -1147.35671264536     Delta-E=       -0.000000000033 Rises=F Damp=F
 DIIS: error= 3.55D-08 at cycle  13 NSaved=  13.
 NSaved=13 IEnMin=13 EnMin= -1147.35671264536     IErMin=13 ErrMin= 3.55D-08
 ErrMax= 3.55D-08  0.00D+00 EMaxC= 1.00D+00 BMatC= 8.05D-13 BMatP= 1.28D-11
 IDIUse=1 WtCom= 1.00D+00 WtEn= 0.00D+00
 Coeff-Com: -0.212D-05 0.365D-04 0.686D-04 0.128D-03-0.118D-03-0.335D-03
 Coeff-Com: -0.339D-02-0.195D-02-0.307D-03 0.247D-01 0.200D+00 0.217D+00
 Coeff-Com:  0.565D+00
 Coeff:     -0.212D-05 0.365D-04 0.686D-04 0.128D-03-0.118D-03-0.335D-03
 Coeff:     -0.339D-02-0.195D-02-0.307D-03 0.247D-01 0.200D+00 0.217D+00
 Coeff:      0.565D+00
 Gap=     0.096 Goal=     0.100 Shift=    0.004
 RMSDP=3.30D-09 MaxDP=2.07D-07 DE=-3.27D-11 OVMax= 6.05D-07

 SCF Done:  E(RB3LYP) =  -1147.35671265     A.U. after   13 cycles
            NFock= 13  Conv=0.33D-08     -V/T= 2.0094
 KE= 1.136709187303D+03 PE=-6.912764767309D+03 EE= 2.506319858346D+03
 Leave Link  502 at Tue Aug 15 23:28:11 2023, MaxMem=  1310720000 cpu:            4204.6 elap:              65.9
 (Enter /mnt/opt/groups/app-gaussian/g16-avx2/l701.exe)
 ... and contract with generalized density number  0.
 Compute integral first derivatives.
 R6Disp: Adding Grimme-D3 dispersion energy 1st derivatives to the gradient.
 Leave Link  701 at Tue Aug 15 23:28:12 2023, MaxMem=  1310720000 cpu:              59.7 elap:               1.0
 (Enter /mnt/opt/groups/app-gaussian/g16-avx2/l702.exe)
 L702 exits ... SP integral derivatives will be done elsewhere.
 Leave Link  702 at Tue Aug 15 23:28:12 2023, MaxMem=  1310720000 cpu:               1.4 elap:               0.1
 (Enter /mnt/opt/groups/app-gaussian/g16-avx2/l703.exe)
 Integral derivatives from FoFJK, PRISM(SPDF).
 Compute integral first derivatives, UseDBF=F ICtDFT=           0.
 Calling FoFJK, ICntrl=      2127 FMM=F ISym2X=0 I1Cent= 0 IOpClX= 0 NMat=1 NMatS=1 NMatT=0.
 FoFJK:  IHMeth= 1 ICntrl=    2127 DoSepK=F KAlg= 0 I1Cent=           0 FoldK=F
 IRaf=         0 NMat=       1 IRICut=       1 DoRegI=T DoRafI=F ISym2E= 0 IDoP0=0 IntGTp=1.
 FoFCou: FMM=F IPFlag=           0 FMFlag=      100000 FMFlg1=         800
         NFxFlg=           0 DoJE=F BraDBF=F KetDBF=F FulRan=T
         wScrn=  0.000000 ICntrl=      2127 IOpCl=  0 I1Cent=           0 NGrid=           0
         NMat0=    1 NMatS0=      1 NMatT0=    0 NMatD0=    1 NMtDS0=    0 NMtDT0=    0
 Symmetry not used in FoFCou.
 Leave Link  703 at Tue Aug 15 23:28:28 2023, MaxMem=  1310720000 cpu:             976.9 elap:              15.3
 (Enter /mnt/opt/groups/app-gaussian/g16-avx2/l716.exe)
 Dipole        = 8.45842117D-04-4.34346683D-06 2.99678123D-01
 -------------------------------------------------------------------
 Center     Atomic                   Forces (Hartrees/Bohr)
 Number     Number              X              Y              Z
 -------------------------------------------------------------------
      1        6           0.000935495   -0.002544204    0.000250598
      2        6          -0.001458141    0.003299493    0.000191534
      3        6           0.003593758   -0.000395303    0.000079893
      4        6          -0.002142002   -0.002894323   -0.000118668
      5        6          -0.002664012    0.000460380   -0.000122555
      6        6           0.001728498    0.002076917   -0.000342854
      7        6           0.006246054    0.003689557    0.000038882
      8        6          -0.005065382   -0.001818460   -0.001719522
      9        6           0.002532225    0.004213446    0.000358616
     10        6           0.005563982    0.000031280   -0.003081337
     11        6          -0.013291421   -0.004544448    0.007208834
     12        6          -0.004909891    0.000083294   -0.000381505
     13        6           0.004111812   -0.003477029    0.001750235
     14        6          -0.006330149    0.003569717   -0.000070617
     15        6           0.005790062   -0.000798334   -0.001233660
     16        6           0.010576080   -0.009254366   -0.007146640
     17        6          -0.002812676    0.004816604    0.003037756
     18        6           0.002392663   -0.004309863   -0.000362171
     19        6           0.000965849    0.005292864    0.001709341
     20        6           0.000074641   -0.007257844   -0.000142653
     21        6          -0.002217301    0.005425966   -0.001235257
     22        6           0.002665467    0.013747479   -0.007238592
     23        1          -0.001250158    0.000267876   -0.000174397
     24        1          -0.000662071    0.000813538    0.000779007
     25        1           0.000394834   -0.001211826    0.000217103
     26        1           0.000270423    0.001545097   -0.000005348
     27        1          -0.000369694   -0.000984694   -0.000772056
     28        1           0.000847797    0.000958727    0.000159581
     29        1          -0.001467844   -0.000546475   -0.000004115
     30        6          -0.002740748   -0.004823983    0.003103692
     31        1           0.001033029    0.000170653   -0.000778911
     32        6          -0.003580941   -0.004623736    0.001240812
     33        1           0.001209356   -0.001006264    0.000003764
     34        8          -0.014664495    0.001658112    0.008334524
     35        1           0.003252611    0.002012742   -0.003547141
     36        8           0.005966949   -0.013495180    0.008347365
     37        1          -0.003401656    0.001796436   -0.003526141
     38        8           0.008768461    0.011870943   -0.008328904
     39        1           0.000108534   -0.003814791    0.003521507
 -------------------------------------------------------------------
 Cartesian Forces:  Max     0.014664495 RMS     0.004456686
 Leave Link  716 at Tue Aug 15 23:28:28 2023, MaxMem=  1310720000 cpu:               1.7 elap:               0.1
 (Enter /mnt/opt/groups/app-gaussian/g16-avx2/l103.exe)

 GradGradGradGradGradGradGradGradGradGradGradGradGradGradGradGradGradGrad
 Berny optimization.
 Using GEDIIS/GDIIS optimizer.
 FormGI is forming the generalized inverse of G from B-inverse, IUseBI=4.
 Internal  Forces:  Max     0.012191066 RMS     0.001864439
 Search for a local minimum.
 Step number   2 out of a maximum of  234
 All quantities printed in internal units (Hartrees-Bohrs-Radians)
 RMS Force = .18644D-02 SwitMx=.10000D-02 MixMth= 1
 Mixed Optimization -- RFO/linear search
 Update second derivatives using D2CorX and points    1    2
 DE= -2.40D-02 DEPred=-2.42D-02 R= 9.91D-01
 TightC=F SS=  1.41D+00  RLast= 3.35D-01 DXNew= 5.0454D-01 1.0056D+00
 Trust test= 9.91D-01 RLast= 3.35D-01 DXMaxT set to 5.05D-01
 ITU=  1  0
 Use linear search instead of GDIIS.
     Eigenvalues ---    0.01119   0.01120   0.01186   0.01226   0.01227
     Eigenvalues ---    0.01259   0.01267   0.01284   0.01285   0.01295
     Eigenvalues ---    0.01295   0.01300   0.01416   0.01490   0.01491
     Eigenvalues ---    0.01520   0.01525   0.01525   0.01555   0.01583
     Eigenvalues ---    0.01583   0.01667   0.01693   0.01694   0.01700
     Eigenvalues ---    0.01786   0.01786   0.01810   0.01813   0.01814
     Eigenvalues ---    0.01848   0.01895   0.01896   0.02044   0.02045
     Eigenvalues ---    0.02045   0.15989   0.15999   0.15999   0.15999
     Eigenvalues ---    0.16000   0.16000   0.16000   0.16000   0.16000
     Eigenvalues ---    0.16000   0.16000   0.16392   0.23449   0.23449
     Eigenvalues ---    0.23583   0.23719   0.23719   0.23917   0.24237
     Eigenvalues ---    0.24262   0.24262   0.24765   0.24913   0.24914
     Eigenvalues ---    0.24998   0.24998   0.24999   0.24999   0.25000
     Eigenvalues ---    0.25000   0.29333   0.29334   0.29440   0.31086
     Eigenvalues ---    0.31103   0.31104   0.31546   0.31548   0.32488
     Eigenvalues ---    0.32802   0.32803   0.33217   0.33925   0.33985
     Eigenvalues ---    0.33987   0.34044   0.34149   0.34154   0.34249
     Eigenvalues ---    0.34501   0.34503   0.34584   0.34586   0.34590
     Eigenvalues ---    0.35872   0.35873   0.35897   0.37940   0.40989
     Eigenvalues ---    0.40989   0.44782   0.44785   0.45213   0.46102
     Eigenvalues ---    0.46105   0.47676   0.47678   0.47758   0.48544
     Eigenvalues ---    0.49774   0.49776   0.55108   0.55471   0.55473
     Eigenvalues ---    0.55473
 RFO step:  Lambda=-6.71992530D-03 EMin= 1.11948854D-02
 Quartic linear search produced a step of  0.15896.
 Iteration  1 RMS(Cart)=  0.02495834 RMS(Int)=  0.00388540
 Iteration  2 RMS(Cart)=  0.00382270 RMS(Int)=  0.00012184
 Iteration  3 RMS(Cart)=  0.00005379 RMS(Int)=  0.00011103
 Iteration  4 RMS(Cart)=  0.00000001 RMS(Int)=  0.00011103
 ITry= 1 IFail=0 DXMaxC= 1.85D-01 DCOld= 1.00D+10 DXMaxT= 5.05D-01 DXLimC= 3.00D+00 Rises=F
 Variable       Old X    -DE/DX   Delta X   Delta X   Delta X     New X
                                 (Linear)    (Quad)   (Total)
    R1        2.58270   0.00028  -0.00552   0.00392  -0.00161   2.58109
    R2        2.78528   0.00071  -0.00544   0.00574   0.00029   2.78557
    R3        2.76329  -0.00301  -0.00703  -0.00524  -0.01228   2.75101
    R4        2.78531   0.00070  -0.00545   0.00572   0.00027   2.78558
    R5        2.58273   0.00029  -0.00551   0.00391  -0.00160   2.58113
    R6        2.74441  -0.00239  -0.00708  -0.00333  -0.01041   2.73399
    R7        2.78530   0.00070  -0.00545   0.00572   0.00027   2.78557
    R8        2.74439  -0.00239  -0.00708  -0.00334  -0.01043   2.73397
    R9        2.58272   0.00028  -0.00552   0.00391  -0.00161   2.58111
   R10        2.74438  -0.00238  -0.00707  -0.00331  -0.01038   2.73399
   R11        2.76325  -0.00301  -0.00702  -0.00524  -0.01226   2.75099
   R12        2.76326  -0.00301  -0.00701  -0.00523  -0.01224   2.75102
   R13        2.80962  -0.00184  -0.00579  -0.00266  -0.00853   2.80108
   R14        2.56513   0.00365  -0.00317   0.00992   0.00672   2.57185
   R15        2.57671   0.00227  -0.00402   0.00773   0.00372   2.58043
   R16        2.72189  -0.00128  -0.00543  -0.00057  -0.00602   2.71587
   R17        2.05111  -0.00123  -0.00357  -0.00173  -0.00530   2.04581
   R18        2.59453   0.00363  -0.00489   0.01156   0.00674   2.60127
   R19        2.04638  -0.00102  -0.00273  -0.00153  -0.00425   2.04213
   R20        2.78738  -0.00358  -0.00895  -0.00644  -0.01532   2.77207
   R21        2.59877  -0.01219  -0.01646  -0.02335  -0.03981   2.55896
   R22        2.57672   0.00228  -0.00401   0.00773   0.00372   2.58044
   R23        2.05111  -0.00123  -0.00356  -0.00172  -0.00529   2.04582
   R24        2.80962  -0.00184  -0.00580  -0.00267  -0.00855   2.80107
   R25        2.72192  -0.00129  -0.00543  -0.00059  -0.00604   2.71589
   R26        2.56513   0.00366  -0.00316   0.00993   0.00673   2.57186
   R27        2.78738  -0.00358  -0.00894  -0.00643  -0.01530   2.77208
   R28        2.04797  -0.00151  -0.00362  -0.00261  -0.00623   2.04174
   R29        2.59453   0.00363  -0.00491   0.01155   0.00672   2.60125
   R30        2.59888  -0.01218  -0.01644  -0.02334  -0.03978   2.55910
   R31        2.04637  -0.00101  -0.00272  -0.00152  -0.00425   2.04212
   R32        2.57670   0.00228  -0.00402   0.00774   0.00372   2.58042
   R33        2.05110  -0.00123  -0.00356  -0.00173  -0.00529   2.04582
   R34        2.80963  -0.00184  -0.00579  -0.00266  -0.00854   2.80109
   R35        2.72191  -0.00128  -0.00543  -0.00057  -0.00602   2.71589
   R36        2.56513   0.00366  -0.00316   0.00993   0.00674   2.57187
   R37        2.78739  -0.00358  -0.00894  -0.00643  -0.01530   2.77209
   R38        2.04797  -0.00151  -0.00361  -0.00262  -0.00623   2.04175
   R39        2.59453   0.00362  -0.00490   0.01154   0.00671   2.60124
   R40        2.59889  -0.01218  -0.01644  -0.02333  -0.03977   2.55912
   R41        2.04638  -0.00102  -0.00273  -0.00153  -0.00426   2.04212
   R42        2.04798  -0.00152  -0.00363  -0.00262  -0.00625   2.04172
   R43        1.82452   0.00163   0.00165   0.00239   0.00404   1.82856
   R44        1.82452   0.00163   0.00165   0.00239   0.00404   1.82857
   R45        1.82453   0.00164   0.00165   0.00240   0.00406   1.82858
    A1        2.09548   0.00041   0.00019   0.00156   0.00175   2.09724
    A2        2.29586   0.00004  -0.00055   0.00089   0.00035   2.29621
    A3        1.89184  -0.00045   0.00036  -0.00245  -0.00211   1.88973
    A4        2.09326  -0.00041  -0.00019  -0.00155  -0.00174   2.09152
    A5        1.84553   0.00040   0.00028   0.00087   0.00114   1.84667
    A6        2.34439   0.00001  -0.00009   0.00068   0.00060   2.34499
    A7        2.09331  -0.00041  -0.00019  -0.00156  -0.00176   2.09155
    A8        2.34431   0.00001  -0.00009   0.00070   0.00062   2.34493
    A9        1.84557   0.00040   0.00028   0.00086   0.00113   1.84670
   A10        2.09330  -0.00041  -0.00019  -0.00156  -0.00175   2.09155
   A11        1.84558   0.00039   0.00027   0.00084   0.00110   1.84668
   A12        2.34430   0.00002  -0.00008   0.00073   0.00065   2.34495
   A13        2.09551   0.00041   0.00019   0.00155   0.00174   2.09725
   A14        1.89188  -0.00046   0.00035  -0.00247  -0.00213   1.88975
   A15        2.29580   0.00005  -0.00054   0.00092   0.00039   2.29618
   A16        2.09551   0.00041   0.00019   0.00156   0.00175   2.09726
   A17        2.29583   0.00004  -0.00053   0.00091   0.00038   2.29621
   A18        1.89185  -0.00046   0.00034  -0.00246  -0.00213   1.88971
   A19        1.87594   0.00057  -0.00013   0.00228   0.00216   1.87810
   A20        2.51270   0.00025  -0.00035   0.00175   0.00141   2.51411
   A21        1.89451  -0.00082   0.00048  -0.00405  -0.00361   1.89091
   A22        1.91191  -0.00085   0.00008  -0.00322  -0.00313   1.90877
   A23        1.88163   0.00096   0.00074   0.00301   0.00373   1.88536
   A24        2.48964  -0.00012  -0.00082   0.00023  -0.00059   2.48905
   A25        1.89951   0.00033  -0.00058   0.00256   0.00197   1.90148
   A26        2.15909   0.00019   0.00044   0.00104   0.00148   2.16057
   A27        2.22458  -0.00052   0.00013  -0.00359  -0.00345   2.22113
   A28        1.84250  -0.00024  -0.00280   0.00041  -0.00226   1.84024
   A29        2.22428   0.00039   0.00145   0.00155   0.00293   2.22721
   A30        2.21635  -0.00014   0.00135  -0.00198  -0.00069   2.21566
   A31        1.95331  -0.00048   0.00397  -0.00417  -0.00038   1.95293
   A32        2.23281   0.00223   0.00089   0.01038   0.01079   2.24360
   A33        2.09491  -0.00168  -0.00460  -0.00333  -0.00842   2.08649
   A34        1.89951   0.00033  -0.00057   0.00255   0.00197   1.90148
   A35        2.15907   0.00019   0.00044   0.00105   0.00150   2.16056
   A36        2.22460  -0.00052   0.00013  -0.00359  -0.00346   2.22114
   A37        1.91191  -0.00085   0.00008  -0.00322  -0.00314   1.90878
   A38        2.48965  -0.00012  -0.00083   0.00022  -0.00060   2.48905
   A39        1.88162   0.00097   0.00075   0.00301   0.00374   1.88536
   A40        1.87594   0.00057  -0.00013   0.00228   0.00216   1.87810
   A41        2.51272   0.00025  -0.00035   0.00174   0.00140   2.51413
   A42        1.89450  -0.00082   0.00048  -0.00404  -0.00360   1.89090
   A43        1.85281   0.00057  -0.00240   0.00477   0.00247   1.85528
   A44        2.26610   0.00014   0.00159   0.00016   0.00170   2.26780
   A45        2.16426  -0.00071   0.00080  -0.00495  -0.00421   2.16005
   A46        1.95328  -0.00047   0.00397  -0.00416  -0.00037   1.95291
   A47        2.09497  -0.00167  -0.00459  -0.00331  -0.00839   2.08658
   A48        2.23277   0.00222   0.00087   0.01035   0.01075   2.24352
   A49        1.84252  -0.00024  -0.00280   0.00041  -0.00227   1.84025
   A50        2.22427   0.00039   0.00145   0.00157   0.00296   2.22723
   A51        2.21635  -0.00015   0.00134  -0.00200  -0.00072   2.21564
   A52        1.89950   0.00033  -0.00058   0.00256   0.00197   1.90147
   A53        2.15893   0.00020   0.00046   0.00112   0.00158   2.16051
   A54        2.22476  -0.00054   0.00012  -0.00367  -0.00355   2.22121
   A55        1.91191  -0.00084   0.00009  -0.00321  -0.00312   1.90879
   A56        2.48961  -0.00012  -0.00083   0.00023  -0.00059   2.48902
   A57        1.88165   0.00096   0.00074   0.00300   0.00372   1.88537
   A58        1.87595   0.00056  -0.00014   0.00226   0.00213   1.87809
   A59        2.51275   0.00025  -0.00035   0.00174   0.00140   2.51415
   A60        1.89445  -0.00081   0.00049  -0.00403  -0.00358   1.89088
   A61        1.85285   0.00056  -0.00241   0.00476   0.00245   1.85530
   A62        2.26620   0.00013   0.00159   0.00012   0.00165   2.26785
   A63        2.16412  -0.00070   0.00082  -0.00489  -0.00413   2.16000
   A64        1.95327  -0.00047   0.00398  -0.00414  -0.00035   1.95292
   A65        2.09497  -0.00167  -0.00459  -0.00329  -0.00838   2.08660
   A66        2.23277   0.00222   0.00087   0.01034   0.01073   2.24350
   A67        1.84251  -0.00024  -0.00280   0.00041  -0.00227   1.84025
   A68        2.22425   0.00039   0.00145   0.00157   0.00296   2.22721
   A69        2.21638  -0.00015   0.00134  -0.00200  -0.00072   2.21565
   A70        1.85278   0.00057  -0.00240   0.00479   0.00250   1.85528
   A71        2.26617   0.00013   0.00159   0.00013   0.00166   2.26783
   A72        2.16422  -0.00071   0.00081  -0.00495  -0.00420   2.16002
   A73        1.87346   0.00385  -0.00599   0.03177   0.02578   1.89924
   A74        1.87348   0.00385  -0.00599   0.03175   0.02576   1.89924
   A75        1.87336   0.00386  -0.00600   0.03187   0.02586   1.89922
    D1       -0.00107  -0.00001  -0.00005  -0.00027  -0.00032  -0.00139
    D2       -3.14114   0.00002   0.00007   0.00086   0.00093  -3.14021
    D3        3.13896  -0.00007  -0.00032  -0.00205  -0.00236   3.13659
    D4       -0.00111  -0.00004  -0.00020  -0.00091  -0.00111  -0.00223
    D5        0.00039  -0.00000   0.00005  -0.00033  -0.00029   0.00010
    D6       -3.14103   0.00002   0.00013   0.00072   0.00084  -3.14019
    D7       -3.13997   0.00005   0.00026   0.00107   0.00132  -3.13865
    D8        0.00180   0.00007   0.00034   0.00212   0.00245   0.00425
    D9        3.14067   0.00002  -0.00008   0.00074   0.00065   3.14133
   D10        0.00180   0.00000   0.00020  -0.00090  -0.00071   0.00109
   D11       -0.00235  -0.00004  -0.00032  -0.00088  -0.00120  -0.00355
   D12       -3.14122  -0.00005  -0.00004  -0.00252  -0.00257   3.13940
   D13       -0.00142  -0.00002  -0.00014  -0.00026  -0.00039  -0.00182
   D14        3.13904  -0.00005  -0.00031  -0.00133  -0.00164   3.13741
   D15        3.14130  -0.00003  -0.00009  -0.00134  -0.00143   3.13987
   D16       -0.00141  -0.00007  -0.00027  -0.00241  -0.00268  -0.00409
   D17        0.00074   0.00001   0.00014  -0.00035  -0.00022   0.00052
   D18       -3.13988   0.00007   0.00038   0.00162   0.00200  -3.13788
   D19        3.14081   0.00003   0.00007   0.00111   0.00118  -3.14120
   D20        0.00018   0.00009   0.00032   0.00308   0.00340   0.00359
   D21        0.00047   0.00008   0.00019   0.00283   0.00301   0.00347
   D22        3.13236  -0.00010  -0.00053  -0.00170  -0.00221   3.13015
   D23       -3.13975   0.00006   0.00024   0.00152   0.00175  -3.13801
   D24       -0.00786  -0.00012  -0.00048  -0.00301  -0.00347  -0.01133
   D25        0.00050   0.00001  -0.00004   0.00061   0.00057   0.00107
   D26        3.14133  -0.00004  -0.00024  -0.00095  -0.00118   3.14015
   D27        3.14096  -0.00001  -0.00013  -0.00023  -0.00036   3.14060
   D28       -0.00140  -0.00006  -0.00033  -0.00179  -0.00211  -0.00351
   D29        3.14067   0.00004   0.00011   0.00107   0.00117  -3.14135
   D30       -0.01022  -0.00013  -0.00059  -0.00338  -0.00394  -0.01416
   D31        0.00045   0.00007   0.00021   0.00209   0.00229   0.00274
   D32        3.13275  -0.00011  -0.00048  -0.00236  -0.00282   3.12994
   D33        0.00085   0.00001   0.00005   0.00060   0.00064   0.00150
   D34       -3.13931   0.00006   0.00027   0.00196   0.00223  -3.13709
   D35       -3.14097  -0.00002  -0.00006  -0.00081  -0.00087   3.14134
   D36        0.00205   0.00003   0.00016   0.00055   0.00071   0.00276
   D37       -0.00066  -0.00007  -0.00024  -0.00250  -0.00273  -0.00339
   D38       -3.13157   0.00009   0.00045   0.00175   0.00218  -3.12939
   D39        3.14114  -0.00004  -0.00014  -0.00123  -0.00136   3.13978
   D40        0.01023   0.00012   0.00055   0.00302   0.00355   0.01378
   D41        0.00191   0.00003   0.00026   0.00103   0.00129   0.00320
   D42        3.14056   0.00004  -0.00001   0.00249   0.00248  -3.14014
   D43       -3.14098  -0.00001   0.00005  -0.00021  -0.00015  -3.14113
   D44       -0.00233   0.00000  -0.00021   0.00125   0.00105  -0.00129
   D45       -3.14057  -0.00002   0.00010  -0.00103  -0.00093  -3.14150
   D46       -0.00353   0.00001  -0.00015   0.00114   0.00100  -0.00253
   D47        0.00191   0.00004   0.00032   0.00076   0.00109   0.00300
   D48        3.13895   0.00006   0.00008   0.00293   0.00302  -3.14121
   D49       -0.00078   0.00006   0.00004   0.00208   0.00210   0.00132
   D50       -3.13890  -0.00009  -0.00048  -0.00155  -0.00203  -3.14093
   D51        3.13418  -0.00004  -0.00039  -0.00054  -0.00091   3.13327
   D52       -0.00394  -0.00019  -0.00091  -0.00417  -0.00505  -0.00898
   D53        3.12935  -0.00002  -0.00011  -0.00042  -0.00052   3.12882
   D54       -0.00654   0.00021   0.00058   0.00394   0.00447  -0.00207
   D55       -0.00149   0.00014   0.00058   0.00383   0.00438   0.00289
   D56       -3.13738   0.00038   0.00128   0.00820   0.00938  -3.12801
   D57        0.00192  -0.00001   0.00017  -0.00072  -0.00053   0.00139
   D58        3.14066   0.00001  -0.00012   0.00101   0.00090   3.14156
   D59        3.13806   0.00022   0.00101   0.00498   0.00596  -3.13917
   D60       -0.00639   0.00024   0.00071   0.00671   0.00739   0.00100
   D61        0.00793   0.00014   0.00084   0.00257   0.00340   0.01133
   D62        3.13977   0.00014   0.00032   0.00030   0.00052   3.14029
   D63       -3.12827  -0.00009   0.00001  -0.00306  -0.00303  -3.13129
   D64        0.00357  -0.00009  -0.00051  -0.00533  -0.00590  -0.00233
   D65       -0.00916  -0.00005  -0.00052  -0.00024  -0.00076  -0.00992
   D66       -3.07946  -0.00116  -0.00396  -0.04781  -0.05211  -3.13157
   D67       -3.14106  -0.00005  -0.00001   0.00199   0.00207  -3.13899
   D68        0.07182  -0.00117  -0.00345  -0.04559  -0.04928   0.02254
   D69        0.00689  -0.00007  -0.00004  -0.00237  -0.00239   0.00450
   D70       -3.13998  -0.00028  -0.00069  -0.00640  -0.00697   3.13623
   D71        3.08354   0.00112   0.00338   0.04161   0.04463   3.12817
   D72       -0.06333   0.00091   0.00274   0.03758   0.04004  -0.02329
   D73       -0.56273   0.00450   0.00999   0.21679   0.22678  -0.33595
   D74        2.65527   0.00325   0.00587   0.16577   0.17164   2.82691
   D75       -0.00162   0.00001  -0.00019   0.00057   0.00037  -0.00125
   D76       -3.13869  -0.00022  -0.00102  -0.00493  -0.00593   3.13857
   D77       -3.13844  -0.00003   0.00007  -0.00172  -0.00166  -3.14010
   D78        0.00767  -0.00025  -0.00076  -0.00722  -0.00796  -0.00029
   D79        0.00073  -0.00005  -0.00002  -0.00172  -0.00172  -0.00099
   D80       -3.13510   0.00005   0.00041   0.00102   0.00142  -3.13368
   D81        3.13944   0.00010   0.00050   0.00179   0.00229  -3.14145
   D82        0.00362   0.00020   0.00094   0.00453   0.00543   0.00905
   D83        3.12953   0.00007  -0.00005   0.00252   0.00245   3.13198
   D84       -0.00326   0.00008   0.00050   0.00509   0.00566   0.00240
   D85       -0.00759  -0.00015  -0.00088  -0.00292  -0.00379  -0.01138
   D86       -3.14038  -0.00014  -0.00032  -0.00035  -0.00057  -3.14095
   D87       -3.13058   0.00002   0.00011   0.00041   0.00051  -3.13007
   D88        0.00582  -0.00021  -0.00059  -0.00395  -0.00448   0.00134
   D89        0.00166  -0.00015  -0.00059  -0.00405  -0.00460  -0.00294
   D90        3.13806  -0.00038  -0.00129  -0.00840  -0.00959   3.12847
   D91       -0.00684   0.00006   0.00002   0.00237   0.00236  -0.00448
   D92       -3.08338  -0.00112  -0.00339  -0.04148  -0.04451  -3.12789
   D93        3.13956   0.00028   0.00067   0.00638   0.00694  -3.13669
   D94        0.06302  -0.00091  -0.00273  -0.03747  -0.03993   0.02309
   D95        0.00892   0.00006   0.00056   0.00046   0.00102   0.00994
   D96       -3.14142   0.00005   0.00001  -0.00207  -0.00214   3.13962
   D97        3.07910   0.00117   0.00398   0.04790   0.05221   3.13130
   D98       -0.07125   0.00116   0.00343   0.04537   0.04905  -0.02220
   D99       -2.65164  -0.00328  -0.00594  -0.16724  -0.17319  -2.82483
   D100       0.56649  -0.00453  -0.01004  -0.21812  -0.22815   0.33834
   D101      -0.00161   0.00002  -0.00014   0.00078   0.00063  -0.00098
   D102      -3.13869  -0.00021  -0.00097  -0.00485  -0.00579   3.13871
   D103      -3.14011   0.00000   0.00014  -0.00076  -0.00063  -3.14075
   D104       0.00599  -0.00023  -0.00069  -0.00639  -0.00705  -0.00106
   D105       0.00071  -0.00006  -0.00004  -0.00233  -0.00234  -0.00163
   D106      -3.13486   0.00005   0.00041   0.00046   0.00086  -3.13400
   D107       3.13943   0.00008   0.00049   0.00126   0.00175   3.14118
   D108       0.00386   0.00019   0.00094   0.00404   0.00495   0.00881
   D109       3.12930   0.00008  -0.00005   0.00297   0.00289   3.13219
   D110      -0.00304   0.00009   0.00051   0.00546   0.00604   0.00300
   D111      -0.00783  -0.00014  -0.00088  -0.00259  -0.00346  -0.01129
   D112      -3.14017  -0.00013  -0.00032  -0.00010  -0.00031  -3.14048
   D113      -3.13032   0.00003   0.00014   0.00091   0.00104  -3.12928
   D114       0.00623  -0.00020  -0.00057  -0.00364  -0.00416   0.00207
   D115       0.00152  -0.00014  -0.00059  -0.00363  -0.00418  -0.00266
   D116       3.13806  -0.00038  -0.00130  -0.00817  -0.00937   3.12869
   D117      -0.00685   0.00006   0.00002   0.00214   0.00213  -0.00472
   D118      -3.08310  -0.00113  -0.00341  -0.04197  -0.04502  -3.12812
   D119       3.13942   0.00028   0.00068   0.00633   0.00690  -3.13687
   D120       0.06317  -0.00092  -0.00275  -0.03777  -0.04025   0.02292
   D121       0.00907   0.00006   0.00056   0.00039   0.00095   0.01002
   D122       3.14147   0.00005   0.00000  -0.00207  -0.00215   3.13933
   D123       3.07894   0.00117   0.00400   0.04811   0.05244   3.13138
   D124      -0.07185   0.00117   0.00344   0.04565   0.04935  -0.02250
   D125      -2.65128  -0.00328  -0.00593  -0.16723  -0.17316  -2.82444
   D126       0.56719  -0.00453  -0.01005  -0.21840  -0.22845   0.33874
         Item               Value     Threshold  Converged?
 Maximum Force            0.012191     0.000450     NO 
 RMS     Force            0.001864     0.000300     NO 
 Maximum Displacement     0.184919     0.001800     NO 
 RMS     Displacement     0.026724     0.001200     NO 
 Predicted change in Energy=-5.192226D-03
 Lowest energy point so far.  Saving SCF results.
 GradGradGradGradGradGradGradGradGradGradGradGradGradGradGradGradGradGrad

 Leave Link  103 at Tue Aug 15 23:28:28 2023, MaxMem=  1310720000 cpu:              15.0 elap:               0.4
 (Enter /mnt/opt/groups/app-gaussian/g16-avx2/l202.exe)
                          Input orientation:                          
 ---------------------------------------------------------------------
 Center     Atomic      Atomic             Coordinates (Angstroms)
 Number     Number       Type             X           Y           Z
 ---------------------------------------------------------------------
      1          6           0        0.452832   -1.344981   -0.000163
      2          6           0       -0.393819    1.365818   -0.003710
      3          6           0        1.379796   -0.341842   -0.002947
      4          6           0       -0.985853   -1.024002    0.002124
      5          6           0       -1.391121    0.280353    0.001331
      6          6           0        0.938422    1.064583   -0.005442
      7          6           0       -1.673611   -2.296835    0.006714
      8          6           0       -0.643793   -3.362941    0.002340
      9          6           0        0.597329   -2.793562   -0.002789
     10          6           0       -1.317803   -4.632261    0.005953
     11          6           0       -2.661529   -4.333651   -0.002950
     12          6           0        2.120694    1.914004   -0.006122
     13          6           0        3.234346    1.123818   -0.008098
     14          6           0        2.825968   -0.301075   -0.007072
     15          6           0        3.949801   -1.068652    0.001152
     16          6           0        5.083883   -0.138210    0.001292
     17          6           0        4.670622    1.174741   -0.012389
     18          6           0       -2.717868    0.879464    0.007988
     19          6           0       -2.590433    2.238996    0.003186
     20          6           0       -1.152280    2.597837   -0.005621
     21          6           0       -1.049503    3.954915   -0.000476
     22          6           0       -2.422335    4.471770    0.007911
     23          1           0        1.552353   -3.303395   -0.006782
     24          1           0       -0.871020   -5.616220    0.003139
     25          1           0        2.084710    2.996006   -0.007526
     26          1           0        4.055253   -2.143846    0.015158
     27          1           0        5.299387    2.053630   -0.013603
     28          1           0       -3.636845    0.307217    0.013929
     29          1           0       -0.171084    4.583956    0.006612
     30          6           0       -3.352758    3.457340    0.001922
     31          1           0       -4.428270    3.562347    0.007885
     32          6           0       -2.900282   -2.886302    0.001030
     33          1           0       -3.884193   -2.440046   -0.009398
     34          8           0        6.347446   -0.625279   -0.007405
     35          1           0        6.953067    0.072881    0.279148
     36          8           0       -2.632459    5.809562   -0.001471
     37          1           0       -3.537888    5.985367    0.291120
     38          8           0       -3.715111   -5.184281    0.006858
     39          1           0       -3.413765   -6.057703   -0.280651
 ---------------------------------------------------------------------
                    Distance matrix (angstroms):
                    1          2          3          4          5
     1  C    0.000000
     2  C    2.839940   0.000000
     3  C    1.365854   2.462076   0.000000
     4  C    1.474058   2.462068   2.462044   0.000000
     5  C    2.458022   1.474066   2.839916   1.365864   0.000000
     6  C    2.458012   1.365874   1.474059   2.839908   2.458014
     7  C    2.329771   3.879820   3.625656   1.446768   2.592630
     8  C    2.296684   4.735366   3.636204   2.363819   3.719152
     9  C    1.455773   4.275841   2.573555   2.374412   3.660997
    10  C    3.733818   6.068838   5.068019   3.623498   4.913163
    11  C    4.316411   6.134040   5.680391   3.709675   4.785706
    12  C    3.660981   2.573576   2.374402   4.275814   3.873205
    13  C    3.719120   3.636230   2.363799   4.735326   4.701751
    14  C    2.592597   3.625682   1.446752   3.879779   4.256990
    15  C    3.507870   4.979328   2.670805   4.935856   5.508653
    16  C    4.785700   5.680435   3.709682   6.134029   6.488518
    17  C    4.913135   5.068052   3.623486   6.068805   6.127385
    18  C    3.873185   2.374422   4.275811   2.573537   1.455760
    19  C    4.701741   2.363810   4.735344   3.636184   2.296658
    20  C    4.257021   1.446768   3.879836   3.625669   2.329770
    21  C    5.508712   2.670834   4.935952   4.979325   3.690409
    22  C    6.488546   3.709710   6.134099   5.680407   4.316413
    23  H    2.245969   5.058572   2.966578   3.411481   4.637602
    24  H    4.471698   6.998330   5.734568   4.593653   5.919466
    25  H    4.637591   2.966587   3.411474   5.058549   4.410924
    26  H    3.689967   5.666776   3.225774   5.164007   5.961537
    27  H    5.919445   5.734613   4.593647   6.998307   6.921533
    28  H    4.410829   3.411475   5.058483   2.966487   2.245921
    29  H    5.961678   3.225853   5.164185   5.666838   4.473200
    30  C    6.127381   3.623508   6.068844   5.068004   3.733801
    31  H    6.921494   4.593655   6.998317   5.734532   4.471667
    32  C    3.690399   4.935879   4.979293   2.670805   3.507887
    33  H    4.473147   5.164043   5.666752   3.225785   3.689999
    34  O    5.938392   7.029164   4.975732   7.344137   7.791384
    35  H    6.658933   7.465148   5.595795   8.019123   8.351389
    36  O    7.791438   4.975778   7.344247   7.029148   5.666841
    37  H    8.351329   5.595742   8.018957   7.465096   6.102441
    38  O    5.666747   7.344037   7.029038   4.975620   5.938281
    39  H    6.102377   8.019067   7.465012   5.595790   6.658946
                    6          7          8          9         10
     6  C    0.000000
     7  C    4.256994   0.000000
     8  C    4.701748   1.482270   0.000000
     9  C    3.873195   2.324650   1.365505   0.000000
    10  C    6.127375   2.362374   1.437176   2.654924   0.000000
    11  C    6.488496   2.263778   2.239099   3.604446   1.376534
    12  C    1.455776   5.668164   5.957232   4.947912   7.394390
    13  C    2.296690   5.982402   5.930521   4.722261   7.338577
    14  C    2.329776   4.922342   4.627564   3.343552   5.994179
    15  C    3.690413   5.755973   5.134674   3.770199   6.359795
    16  C    4.316434   7.093899   6.573063   5.213451   7.821643
    17  C    3.733832   7.231977   6.988117   5.686760   8.341633
    18  C    3.660998   3.343554   4.722268   4.947905   5.686765
    19  C    3.719157   4.627564   5.930524   5.957223   6.988117
    20  C    2.592663   4.922373   5.982433   5.668185   7.232002
    21  C    3.507975   6.282830   7.329095   6.946511   8.591369
    22  C    4.785789   6.809890   8.034048   7.867880   9.170789
    23  H    4.410913   3.379377   2.196972   1.082597   3.162885
    24  H    6.921509   3.415037   2.264707   3.181742   1.080647
    25  H    2.245969   6.491483   6.919612   5.977577   8.352709
    26  H    4.473152   5.730912   4.854626   3.518478   5.921320
    27  H    4.471722   8.218860   8.041199   6.753128   9.406845
    28  H    4.637569   3.261201   4.735880   5.248175   5.456782
    29  H    3.690139   7.042931   7.960945   7.417433   9.287282
    30  C    4.913202   5.994171   7.338577   7.394388   8.341624
    31  H    5.919491   6.474424   7.891889   8.102736   8.765079
    32  C    5.508646   1.360965   2.306280   3.498843   2.356404
    33  H    5.961548   2.215275   3.369283   4.495449   3.375263
    34  O    5.666850   8.193391   7.508150   6.145349   8.649401
    35  H    6.102493   8.950382   8.342288   6.977921   9.519469
    36  O    5.938520   8.162912   9.385607   9.189411  10.524260
    37  H    6.658784   8.494192   9.790304   9.708553  10.850997
    38  O    7.791265   3.536250   3.570755   4.930798   2.460043
    39  H    8.351301   4.153895   3.874864   5.178871   2.550898
                   11         12         13         14         15
    11  C    0.000000
    12  C    7.867837   0.000000
    13  C    8.034011   1.365511   0.000000
    14  C    6.809868   2.324648   1.482260   0.000000
    15  C    7.373596   3.498846   2.306271   1.360972   0.000000
    16  C    8.808697   3.604459   2.239104   2.263797   1.466923
    17  C    9.170764   2.654935   1.437185   2.362374   2.356391
    18  C    5.213430   4.947945   5.957250   5.668158   6.946439
    19  C    6.573035   4.722332   5.930582   5.982429   7.329066
    20  C    7.093896   3.343649   4.627659   4.922413   6.282867
    21  C    8.443871   3.770345   5.134835   5.756107   7.087261
    22  C    8.808675   5.213585   6.573209   7.094008   8.443959
    23  H    4.338000   5.248263   4.735960   3.261291   3.277483
    24  H    2.202485   8.102759   7.891912   6.474456   6.627269
    25  H    8.732163   1.082601   2.196987   3.379380   4.472145
    26  H    7.064753   4.495456   3.369282   2.215275   1.080444
    27  H   10.206549   3.181767   2.264724   3.415038   3.401506
    28  H    4.742276   5.977577   6.919580   6.491410   7.710407
    29  H    9.258840   3.518671   4.854866   5.731145   6.995262
    30  C    7.821595   5.686882   6.988230   7.232041   8.591389
    31  H    8.091246   6.753233   8.041291   8.218894   9.572788
    32  C    1.466914   6.946451   7.329039   6.282786   7.087136
    33  H    2.254039   7.417306   7.960824   7.042830   7.953131
    34  O    9.742365   4.930861   3.570817   3.536371   2.438310
    35  H   10.580054   5.179087   3.875031   4.153879   3.224900
    36  O   10.143255   6.145556   7.508371   8.193555   9.520293
    37  H   10.360339   6.977385   8.341903   8.950248  10.291198
    38  O    1.354143   9.189256   9.385483   8.162818   8.699960
    39  H    1.901403   9.708436   9.790093   8.493990   8.898997
                   16         17         18         19         20
    16  C    0.000000
    17  C    1.376522   0.000000
    18  C    7.867847   7.394416   0.000000
    19  C    8.034067   7.338651   1.365501   0.000000
    20  C    6.809972   5.994284   2.324663   1.482271   0.000000
    21  C    7.373744   6.359980   3.498845   2.306264   1.360974
    22  C    8.808817   7.821819   3.604442   2.239097   2.263812
    23  H    4.742379   5.456861   5.977568   6.919601   6.491501
    24  H    8.091320   8.765112   6.753131   8.041194   8.218876
    25  H    4.338021   3.162905   5.248309   4.736047   3.261387
    26  H    2.254074   3.375272   7.417252   7.960816   7.042897
    27  H    2.202459   1.080644   8.102809   7.892015   6.474583
    28  H    8.732105   8.352682   1.082599   2.197013   3.379406
    29  H    7.064952   5.921589   4.495484   3.369287   2.215302
    30  C    9.170871   8.341768   2.654913   1.437185   2.362394
    31  H   10.206626   9.406961   3.181719   2.264713   3.415051
    32  C    8.443867   8.591323   3.770187   5.134656   5.755983
    33  H    9.258777   9.287171   3.518488   4.854628   5.730936
    34  O    1.354217   2.460048   9.189364   9.385620   8.162988
    35  H    1.901476   2.551204   9.708300   9.790127   8.494301
    36  O    9.742583   8.649663   4.930847   3.570816   3.536400
    37  H   10.579089   9.519132   5.179078   3.875032   4.153859
    38  O   10.143231  10.524165   6.145201   7.507993   8.193267
    39  H   10.360015  10.850693   6.977956   8.342282   8.950326
                   21         22         23         24         25
    21  C    0.000000
    22  C    1.466927   0.000000
    23  H    7.710562   8.732213   0.000000
    24  H    9.572800  10.206573   3.349925   0.000000
    25  H    3.277629   4.742528   6.321856   9.105322   0.000000
    26  H    7.953218   9.258811   2.758540   6.027080   5.504692
    27  H    6.627478   8.091529   6.537433   9.843820   3.349963
    28  H    4.472164   4.338038   6.321766   6.537355   6.321886
    29  H    1.080445   2.254045   8.073458  10.224162   2.758693
    30  C    2.356389   1.376514   8.352708   9.406833   5.457012
    31  H    3.401506   2.202459   9.105300   9.843786   6.537575
    32  C    7.087146   7.373581   4.472135   3.401523   7.710497
    33  H    6.995075   7.064738   5.504672   4.378064   8.073318
    34  O    8.700177  10.143431   5.492288   8.775868   5.593266
    35  H    8.898849  10.359631   6.375633   9.677726   5.685749
    36  O    2.438332   1.354226  10.027895  11.560760   5.492524
    37  H    3.224876   1.901485  10.596245  11.907642   6.374879
    38  O    9.520001   9.742206   5.593218   2.876706  10.027723
    39  H   10.291781  10.579981   5.685380   2.596343  10.596107
                   26         27         28         29         30
    26  H    0.000000
    27  H    4.378071   0.000000
    28  H    8.073171   9.105326   0.000000
    29  H    7.945144   6.027355   5.504730   0.000000
    30  C    9.287200   8.765287   3.162929   3.375254   0.000000
    31  H   10.224033   9.843983   3.349964   4.378050   1.080642
    32  C    6.995063   9.572759   3.277385   7.953194   6.359758
    33  H    7.945007  10.224054   2.758474   7.945063   5.921292
    34  O    2.749673   2.876633  10.027765   8.344312  10.524344
    35  H    3.657990   2.596869  10.595824   8.436681  10.850873
    36  O   10.391461   8.776181   5.593284   2.749644   2.460039
    37  H   11.127267   9.677233   5.685773   3.657905   2.551242
    38  O    8.344032  11.560663   5.492060  10.391274   8.649215
    39  H    8.437536  11.907311   6.375637  11.128450   9.519433
                   31         32         33         34         35
    31  H    0.000000
    32  C    6.627206   0.000000
    33  H    6.027025   1.080432   0.000000
    34  O   11.560817   9.520124  10.391334   0.000000
    35  H   11.907342  10.291870  11.128533   0.967634   0.000000
    36  O    2.876630   8.699988   8.344036  11.047439  11.174550
    37  H    2.596927   8.899281   8.437880  11.895780  12.042333
    38  O    8.775653   2.438173   2.749487  11.047160  11.896298
    39  H    9.677698   3.225026   3.658186  11.174397  12.056892
                   36         37         38         39
    36  O    0.000000
    37  H    0.967636   0.000000
    38  O   11.047026  11.174670   0.000000
    39  H   11.896233  12.057275   0.967645   0.000000
 Symmetry turned off by external request.
 Stoichiometry    C24H12O3
 Framework group  C1[X(C24H12O3)]
 Deg. of freedom   111
 Full point group                 C1      NOp   1
 Rotational constants (GHZ):           0.1736446           0.1736374           0.0868280
 Leave Link  202 at Tue Aug 15 23:28:28 2023, MaxMem=  1310720000 cpu:               1.1 elap:               0.0
 (Enter /mnt/opt/groups/app-gaussian/g16-avx2/l301.exe)
 Standard basis: 6-31G(d,p) (6D, 7F)
 Ernie: Thresh=  0.10000D-02 Tol=  0.10000D-05 Strict=F.
   465 basis functions,   840 primitive gaussians,   465 cartesian basis functions
    90 alpha electrons       90 beta electrons
       nuclear repulsion energy      2127.1612264190 Hartrees.
 IExCor=  402 DFT=T Ex+Corr=B3LYP ExCW=0 ScaHFX=  0.200000
 ScaDFX=  0.800000  0.720000  1.000000  0.810000 ScalE2=  1.000000  1.000000
 IRadAn=      5 IRanWt=     -1 IRanGd=            0 ICorTp=0 IEmpDi=131
 NAtoms=   39 NActive=   39 NUniq=   39 SFac= 1.00D+00 NAtFMM=   60 NAOKFM=F Big=F
 Integral buffers will be    131072 words long.
 Raffenetti 2 integral format.
 Two-electron integral symmetry is turned off.
 R6Disp:  Grimme-D3 Dispersion energy=       -0.0350904122 Hartrees.
 Nuclear repulsion after empirical dispersion term =     2127.1261360068 Hartrees.
 Leave Link  301 at Tue Aug 15 23:28:29 2023, MaxMem=  1310720000 cpu:               4.0 elap:               0.1
 (Enter /mnt/opt/groups/app-gaussian/g16-avx2/l302.exe)
 NPDir=0 NMtPBC=     1 NCelOv=     1 NCel=       1 NClECP=     1 NCelD=      1
         NCelK=      1 NCelE2=     1 NClLst=     1 CellRange=     0.0.
 One-electron integrals computed using PRISM.
 NBasis=   465 RedAO= T EigKep=  1.22D-04  NBF=   465
 NBsUse=   465 1.00D-06 EigRej= -1.00D+00 NBFU=   465
 Precomputing XC quadrature grid using
 IXCGrd= 4 IRadAn=           5 IRanWt=          -1 IRanGd=           0 AccXCQ= 0.00D+00.
 Generated NRdTot=       0 NPtTot=           0 NUsed=           0 NTot=          32
 NSgBfM=   451   451   451   451   451 MxSgAt=    39 MxSgA2=    39.
 Leave Link  302 at Tue Aug 15 23:28:30 2023, MaxMem=  1310720000 cpu:             101.7 elap:               1.6
 (Enter /mnt/opt/groups/app-gaussian/g16-avx2/l303.exe)
 DipDrv:  MaxL=1.
 Leave Link  303 at Tue Aug 15 23:28:30 2023, MaxMem=  1310720000 cpu:               9.3 elap:               0.2
 (Enter /mnt/opt/groups/app-gaussian/g16-avx2/l401.exe)
 Initial guess from the checkpoint file:  "/tmp/Gau-259173.chk"
 B after Tr=     0.000049    0.000001    0.005431
         Rot=    0.999997   -0.001890    0.001141    0.000685 Ang=  -0.26 deg.
 Guess basis will be translated and rotated to current coordinates.
 JPrj=2 DoOrth=T DoCkMO=T.
 Generating alternative initial guess.
 ExpMin= 1.61D-01 ExpMax= 5.48D+03 ExpMxC= 8.25D+02 IAcc=3 IRadAn=         5 AccDes= 0.00D+00
 Harris functional with IExCor=  402 and IRadAn=       5 diagonalized for initial guess.
 HarFok:  IExCor=  402 AccDes= 0.00D+00 IRadAn=         5 IDoV= 1 UseB2=F ITyADJ=14
 ICtDFT=  3500011 ScaDFX=  1.000000  1.000000  1.000000  1.000000
 FoFCou: FMM=F IPFlag=           0 FMFlag=      100000 FMFlg1=           0
         NFxFlg=           0 DoJE=T BraDBF=F KetDBF=T FulRan=T
         wScrn=  0.000000 ICntrl=       500 IOpCl=  0 I1Cent=   200000004 NGrid=           0
         NMat0=    1 NMatS0=      1 NMatT0=    0 NMatD0=    1 NMtDS0=    0 NMtDT0=    0
 Symmetry not used in FoFCou.
 Harris En= -1147.36306540071    
 Leave Link  401 at Tue Aug 15 23:28:34 2023, MaxMem=  1310720000 cpu:             221.1 elap:               3.5
 (Enter /mnt/opt/groups/app-gaussian/g16-avx2/l502.exe)
 Two-electron integral symmetry not used.
 Closed shell SCF:
 Using DIIS extrapolation, IDIIS=    10.
 NGot=  1310720000 LenX=  1310253271 LenY=  1310036581
 Requested convergence on RMS density matrix=1.00D-08 within 100 cycles.
 Requested convergence on MAX density matrix=1.00D-06.
 Requested convergence on             energy=1.00D-06.
 Level shift goal  0.100 maximum shift  0.100.
 No special actions if energy rises.
 Dynamic level shift is on during FON iterations.

 Cycle   1  Pass 1  IDiag  1:
 FoFJK:  IHMeth= 1 ICntrl=       0 DoSepK=F KAlg= 0 I1Cent=           0 FoldK=F
 IRaf= 650000000 NMat=       1 IRICut=       1 DoRegI=T DoRafI=F ISym2E= 0 IDoP0=0 IntGTp=1.
 FoFCou: FMM=F IPFlag=           0 FMFlag=      100000 FMFlg1=           0
         NFxFlg=           0 DoJE=F BraDBF=F KetDBF=F FulRan=T
         wScrn=  0.000000 ICntrl=         0 IOpCl=  0 I1Cent=           0 NGrid=           0
         NMat0=    1 NMatS0=      1 NMatT0=    0 NMatD0=    1 NMtDS0=    0 NMtDT0=    0
 Symmetry not used in FoFCou.
 E= -1147.34887595349    
 DIIS: error= 4.08D-03 at cycle   1 NSaved=   1.
 NSaved= 1 IEnMin= 1 EnMin= -1147.34887595349     IErMin= 1 ErrMin= 4.08D-03
 ErrMax= 4.08D-03  0.00D+00 EMaxC= 1.00D+00 BMatC= 9.95D-03 BMatP= 9.95D-03
 IDIUse=1 WtCom= 1.00D+00 WtEn= 0.00D+00
 Coeff-Com:  0.100D+01
 Coeff:      0.100D+01
 Gap=     1.829 Goal=     0.100 Shift=    0.000
 T=  298. Gap= 0.094 NK=0 IS=   91 IE=  465 IFin=   90
          NO(<0.9)=   0  NV(>0.1)=   0     90.00e < EF      0.00e >EF  Err=0.0D+00
 GapD=    1.829 DampG=2.000 DampE=1.000 DampFc=2.0000 IDamp=-1.
 RMSDP=4.23D-04 MaxDP=3.09D-02              OVMax= 2.42D-02

 Cycle   2  Pass 1  IDiag  1:
 E= -1147.36244824773     Delta-E=       -0.013572294236 Rises=F Damp=F
 DIIS: error= 4.34D-04 at cycle   2 NSaved=   2.
 NSaved= 2 IEnMin= 2 EnMin= -1147.36244824773     IErMin= 2 ErrMin= 4.34D-04
 ErrMax= 4.34D-04  0.00D+00 EMaxC= 1.00D+00 BMatC= 1.86D-04 BMatP= 9.95D-03
 IDIUse=1 WtCom= 1.00D+00 WtEn= 0.00D+00
 Coeff-Com: -0.427D-01 0.104D+01
 Coeff:     -0.427D-01 0.104D+01
 Gap=     0.094 Goal=     0.100 Shift=    0.006
 RMSDP=1.03D-04 MaxDP=2.85D-03 DE=-1.36D-02 OVMax= 8.93D-03

 Cycle   3  Pass 1  IDiag  1:
 E= -1147.36215590915     Delta-E=        0.000292338584 Rises=F Damp=F
 DIIS: error= 8.98D-04 at cycle   3 NSaved=   3.
 NSaved= 3 IEnMin= 2 EnMin= -1147.36244824773     IErMin= 2 ErrMin= 4.34D-04
 ErrMax= 8.98D-04  0.00D+00 EMaxC= 1.00D+00 BMatC= 4.76D-04 BMatP= 1.86D-04
 IDIUse=1 WtCom= 1.00D+00 WtEn= 0.00D+00
 Coeff-Com: -0.360D-01 0.679D+00 0.357D+00
 Coeff:     -0.360D-01 0.679D+00 0.357D+00
 Gap=     0.094 Goal=   None    Shift=    0.000
 RMSDP=6.60D-05 MaxDP=2.68D-03 DE= 2.92D-04 OVMax= 8.25D-03

 Cycle   4  Pass 1  IDiag  1:
 E= -1147.36265560530     Delta-E=       -0.000499696151 Rises=F Damp=F
 DIIS: error= 2.68D-04 at cycle   4 NSaved=   4.
 NSaved= 4 IEnMin= 4 EnMin= -1147.36265560530     IErMin= 4 ErrMin= 2.68D-04
 ErrMax= 2.68D-04  0.00D+00 EMaxC= 1.00D+00 BMatC= 3.26D-05 BMatP= 1.86D-04
 IDIUse=1 WtCom= 1.00D+00 WtEn= 0.00D+00
 Coeff-Com: -0.115D-01 0.188D+00 0.215D+00 0.608D+00
 Coeff:     -0.115D-01 0.188D+00 0.215D+00 0.608D+00
 Gap=     0.094 Goal=     0.100 Shift=    0.006
 RMSDP=2.07D-05 MaxDP=8.45D-04 DE=-5.00D-04 OVMax= 2.69D-03

 Cycle   5  Pass 1  IDiag  1:
 E= -1147.36268324438     Delta-E=       -0.000027639086 Rises=F Damp=F
 DIIS: error= 1.01D-04 at cycle   5 NSaved=   5.
 NSaved= 5 IEnMin= 5 EnMin= -1147.36268324438     IErMin= 5 ErrMin= 1.01D-04
 ErrMax= 1.01D-04  0.00D+00 EMaxC= 1.00D+00 BMatC= 1.14D-05 BMatP= 3.26D-05
 IDIUse=1 WtCom= 1.00D+00 WtEn= 0.00D+00
 Coeff-Com: -0.400D-02 0.535D-01 0.117D+00 0.442D+00 0.391D+00
 Coeff:     -0.400D-02 0.535D-01 0.117D+00 0.442D+00 0.391D+00
 Gap=     0.094 Goal=     0.100 Shift=    0.006
 RMSDP=9.16D-06 MaxDP=3.30D-04 DE=-2.76D-05 OVMax= 9.47D-04

 Cycle   6  Pass 1  IDiag  1:
 E= -1147.36269501305     Delta-E=       -0.000011768663 Rises=F Damp=F
 DIIS: error= 1.22D-05 at cycle   6 NSaved=   6.
 NSaved= 6 IEnMin= 6 EnMin= -1147.36269501305     IErMin= 6 ErrMin= 1.22D-05
 ErrMax= 1.22D-05  0.00D+00 EMaxC= 1.00D+00 BMatC= 1.47D-07 BMatP= 1.14D-05
 IDIUse=1 WtCom= 1.00D+00 WtEn= 0.00D+00
 Coeff-Com: -0.589D-04-0.645D-02 0.241D-01 0.110D+00 0.118D+00 0.755D+00
 Coeff:     -0.589D-04-0.645D-02 0.241D-01 0.110D+00 0.118D+00 0.755D+00
 Gap=     0.094 Goal=     0.100 Shift=    0.006
 RMSDP=2.06D-06 MaxDP=5.32D-05 DE=-1.18D-05 OVMax= 3.04D-04

 Cycle   7  Pass 1  IDiag  1:
 E= -1147.36269518097     Delta-E=       -0.000000167927 Rises=F Damp=F
 DIIS: error= 8.25D-06 at cycle   7 NSaved=   7.
 NSaved= 7 IEnMin= 7 EnMin= -1147.36269518097     IErMin= 7 ErrMin= 8.25D-06
 ErrMax= 8.25D-06  0.00D+00 EMaxC= 1.00D+00 BMatC= 5.47D-08 BMatP= 1.47D-07
 IDIUse=1 WtCom= 1.00D+00 WtEn= 0.00D+00
 Coeff-Com:  0.326D-03-0.913D-02 0.354D-02 0.213D-01 0.199D-01 0.420D+00
 Coeff-Com:  0.544D+00
 Coeff:      0.326D-03-0.913D-02 0.354D-02 0.213D-01 0.199D-01 0.420D+00
 Coeff:      0.544D+00
 Gap=     0.094 Goal=     0.100 Shift=    0.006
 RMSDP=8.58D-07 MaxDP=3.57D-05 DE=-1.68D-07 OVMax= 1.37D-04

 Cycle   8  Pass 1  IDiag  1:
 E= -1147.36269524635     Delta-E=       -0.000000065379 Rises=F Damp=F
 DIIS: error= 2.43D-06 at cycle   8 NSaved=   8.
 NSaved= 8 IEnMin= 8 EnMin= -1147.36269524635     IErMin= 8 ErrMin= 2.43D-06
 ErrMax= 2.43D-06  0.00D+00 EMaxC= 1.00D+00 BMatC= 5.80D-09 BMatP= 5.47D-08
 IDIUse=1 WtCom= 1.00D+00 WtEn= 0.00D+00
 Coeff-Com:  0.187D-03-0.382D-02-0.201D-02-0.659D-02-0.149D-01 0.904D-01
 Coeff-Com:  0.264D+00 0.673D+00
 Coeff:      0.187D-03-0.382D-02-0.201D-02-0.659D-02-0.149D-01 0.904D-01
 Coeff:      0.264D+00 0.673D+00
 Gap=     0.094 Goal=     0.100 Shift=    0.006
 RMSDP=3.52D-07 MaxDP=8.46D-06 DE=-6.54D-08 OVMax= 7.09D-05

 Cycle   9  Pass 1  IDiag  1:
 E= -1147.36269525463     Delta-E=       -0.000000008280 Rises=F Damp=F
 DIIS: error= 1.35D-06 at cycle   9 NSaved=   9.
 NSaved= 9 IEnMin= 9 EnMin= -1147.36269525463     IErMin= 9 ErrMin= 1.35D-06
 ErrMax= 1.35D-06  0.00D+00 EMaxC= 1.00D+00 BMatC= 6.27D-10 BMatP= 5.80D-09
 IDIUse=1 WtCom= 1.00D+00 WtEn= 0.00D+00
 Coeff-Com:  0.184D-04 0.800D-04-0.101D-02-0.459D-02-0.110D-01-0.248D-01
 Coeff-Com:  0.357D-01 0.265D+00 0.741D+00
 Coeff:      0.184D-04 0.800D-04-0.101D-02-0.459D-02-0.110D-01-0.248D-01
 Coeff:      0.357D-01 0.265D+00 0.741D+00
 Gap=     0.094 Goal=     0.100 Shift=    0.006
 RMSDP=1.59D-07 MaxDP=5.55D-06 DE=-8.28D-09 OVMax= 4.48D-05

 Cycle  10  Pass 1  IDiag  1:
 E= -1147.36269525581     Delta-E=       -0.000000001175 Rises=F Damp=F
 DIIS: error= 6.68D-07 at cycle  10 NSaved=  10.
 NSaved=10 IEnMin=10 EnMin= -1147.36269525581     IErMin=10 ErrMin= 6.68D-07
 ErrMax= 6.68D-07  0.00D+00 EMaxC= 1.00D+00 BMatC= 3.16D-10 BMatP= 6.27D-10
 IDIUse=1 WtCom= 1.00D+00 WtEn= 0.00D+00
 Coeff-Com: -0.116D-04 0.586D-03-0.548D-03-0.267D-02-0.644D-02-0.318D-01
 Coeff-Com: -0.114D-01 0.848D-01 0.509D+00 0.459D+00
 Coeff:     -0.116D-04 0.586D-03-0.548D-03-0.267D-02-0.644D-02-0.318D-01
 Coeff:     -0.114D-01 0.848D-01 0.509D+00 0.459D+00
 Gap=     0.094 Goal=     0.100 Shift=    0.006
 RMSDP=7.25D-08 MaxDP=2.70D-06 DE=-1.17D-09 OVMax= 1.73D-05

 Cycle  11  Pass 1  IDiag  1:
 E= -1147.36269525619     Delta-E=       -0.000000000384 Rises=F Damp=F
 DIIS: error= 3.40D-07 at cycle  11 NSaved=  11.
 NSaved=11 IEnMin=11 EnMin= -1147.36269525619     IErMin=11 ErrMin= 3.40D-07
 ErrMax= 3.40D-07  0.00D+00 EMaxC= 1.00D+00 BMatC= 5.62D-11 BMatP= 3.16D-10
 IDIUse=1 WtCom= 1.00D+00 WtEn= 0.00D+00
 Coeff-Com: -0.138D-04 0.455D-03-0.226D-03-0.110D-02-0.272D-02-0.200D-01
 Coeff-Com: -0.177D-01 0.122D-02 0.232D+00 0.325D+00 0.483D+00
 Coeff:     -0.138D-04 0.455D-03-0.226D-03-0.110D-02-0.272D-02-0.200D-01
 Coeff:     -0.177D-01 0.122D-02 0.232D+00 0.325D+00 0.483D+00
 Gap=     0.094 Goal=     0.100 Shift=    0.006
 RMSDP=3.13D-08 MaxDP=1.35D-06 DE=-3.84D-10 OVMax= 7.46D-06

 Cycle  12  Pass 1  IDiag  1:
 E= -1147.36269525627     Delta-E=       -0.000000000076 Rises=F Damp=F
 DIIS: error= 1.10D-07 at cycle  12 NSaved=  12.
 NSaved=12 IEnMin=12 EnMin= -1147.36269525627     IErMin=12 ErrMin= 1.10D-07
 ErrMax= 1.10D-07  0.00D+00 EMaxC= 1.00D+00 BMatC= 6.68D-12 BMatP= 5.62D-11
 IDIUse=1 WtCom= 1.00D+00 WtEn= 0.00D+00
 Coeff-Com: -0.530D-05 0.126D-03-0.372D-05 0.386D-04-0.217D-03-0.376D-02
 Coeff-Com: -0.623D-02-0.163D-01 0.295D-01 0.871D-01 0.291D+00 0.619D+00
 Coeff:     -0.530D-05 0.126D-03-0.372D-05 0.386D-04-0.217D-03-0.376D-02
 Coeff:     -0.623D-02-0.163D-01 0.295D-01 0.871D-01 0.291D+00 0.619D+00
 Gap=     0.094 Goal=     0.100 Shift=    0.006
 RMSDP=9.99D-09 MaxDP=4.89D-07 DE=-7.59D-11 OVMax= 2.20D-06

 SCF Done:  E(RB3LYP) =  -1147.36269526     A.U. after   12 cycles
            NFock= 12  Conv=0.10D-07     -V/T= 2.0092
 KE= 1.136934958240D+03 PE=-6.922536612468D+03 EE= 2.511112822965D+03
 Leave Link  502 at Tue Aug 15 23:29:36 2023, MaxMem=  1310720000 cpu:            3932.8 elap:              61.6
 (Enter /mnt/opt/groups/app-gaussian/g16-avx2/l701.exe)
 ... and contract with generalized density number  0.
 Compute integral first derivatives.
 R6Disp: Adding Grimme-D3 dispersion energy 1st derivatives to the gradient.
 Leave Link  701 at Tue Aug 15 23:29:37 2023, MaxMem=  1310720000 cpu:              61.3 elap:               1.0
 (Enter /mnt/opt/groups/app-gaussian/g16-avx2/l702.exe)
 L702 exits ... SP integral derivatives will be done elsewhere.
 Leave Link  702 at Tue Aug 15 23:29:37 2023, MaxMem=  1310720000 cpu:               1.4 elap:               0.1
 (Enter /mnt/opt/groups/app-gaussian/g16-avx2/l703.exe)
 Integral derivatives from FoFJK, PRISM(SPDF).
 Compute integral first derivatives, UseDBF=F ICtDFT=           0.
 Calling FoFJK, ICntrl=      2127 FMM=F ISym2X=0 I1Cent= 0 IOpClX= 0 NMat=1 NMatS=1 NMatT=0.
 FoFJK:  IHMeth= 1 ICntrl=    2127 DoSepK=F KAlg= 0 I1Cent=           0 FoldK=F
 IRaf=         0 NMat=       1 IRICut=       1 DoRegI=T DoRafI=F ISym2E= 0 IDoP0=0 IntGTp=1.
 FoFCou: FMM=F IPFlag=           0 FMFlag=      100000 FMFlg1=         800
         NFxFlg=           0 DoJE=F BraDBF=F KetDBF=F FulRan=T
         wScrn=  0.000000 ICntrl=      2127 IOpCl=  0 I1Cent=           0 NGrid=           0
         NMat0=    1 NMatS0=      1 NMatT0=    0 NMatD0=    1 NMtDS0=    0 NMtDT0=    0
 Symmetry not used in FoFCou.
 Leave Link  703 at Tue Aug 15 23:29:52 2023, MaxMem=  1310720000 cpu:             966.6 elap:              15.2
 (Enter /mnt/opt/groups/app-gaussian/g16-avx2/l716.exe)
 Dipole        = 2.71131296D-04-2.06568104D-04 1.97343875D-01
 -------------------------------------------------------------------
 Center     Atomic                   Forces (Hartrees/Bohr)
 Number     Number              X              Y              Z
 -------------------------------------------------------------------
      1        6           0.000751650   -0.001518765   -0.000256033
      2        6           0.000240557    0.001506822   -0.000040323
      3        6           0.001189650   -0.000959933   -0.000138605
      4        6          -0.001426496   -0.000549427    0.000151350
      5        6          -0.001692008    0.000104694    0.000186030
      6        6           0.000937418    0.001415807    0.000146602
      7        6           0.000882608    0.001584654   -0.000428000
      8        6          -0.001874150   -0.002730946    0.000210259
      9        6           0.001420685    0.001451624    0.000356463
     10        6           0.003675117    0.000944360   -0.002191311
     11        6          -0.002783839   -0.001009002    0.001988224
     12        6          -0.001969317    0.000503856   -0.000355244
     13        6           0.003303054   -0.000252937   -0.000218697
     14        6          -0.001807052   -0.000026637    0.000430734
     15        6           0.000463248   -0.000391706   -0.001130872
     16        6           0.002297193   -0.001921164   -0.001993294
     17        6          -0.002661448    0.002726242    0.002192864
     18        6           0.000549499   -0.001961907   -0.000369691
     19        6          -0.001434006    0.002989654   -0.000219829
     20        6           0.000928127   -0.001551302    0.000390296
     21        6           0.000097538    0.000600289   -0.001114485
     22        6           0.000501434    0.002946196   -0.002006350
     23        1           0.000559774   -0.000572552   -0.000111356
     24        1           0.000159713   -0.000660212    0.000312384
     25        1           0.000217414    0.000769288    0.000125698
     26        1           0.000077319   -0.000837766   -0.000146186
     27        1           0.000491108    0.000468225   -0.000308477
     28        1          -0.000775837   -0.000193956    0.000129873
     29        1           0.000685904    0.000482083   -0.000168444
     30        6          -0.001013796   -0.003663597    0.002212098
     31        1          -0.000654510    0.000192066   -0.000307164
     32        6          -0.000557242   -0.000205423    0.001120084
     33        1          -0.000766913    0.000353422    0.000154521
     34        8          -0.000331200   -0.000779225    0.004876127
     35        1           0.000249166    0.000220017   -0.003488816
     36        8           0.000875223    0.000110286    0.004875574
     37        1          -0.000338887    0.000097945   -0.003490927
     38        8          -0.000525927    0.000637139   -0.004838959
     39        1           0.000059228   -0.000318209    0.003463886
 -------------------------------------------------------------------
 Cartesian Forces:  Max     0.004876127 RMS     0.001571776
 Leave Link  716 at Tue Aug 15 23:29:52 2023, MaxMem=  1310720000 cpu:               1.6 elap:               0.1
 (Enter /mnt/opt/groups/app-gaussian/g16-avx2/l103.exe)

 GradGradGradGradGradGradGradGradGradGradGradGradGradGradGradGradGradGrad
 Berny optimization.
 Using GEDIIS/GDIIS optimizer.
 FormGI is forming the generalized inverse of G from B-inverse, IUseBI=4.
 Internal  Forces:  Max     0.003241393 RMS     0.000769872
 Search for a local minimum.
 Step number   3 out of a maximum of  234
 All quantities printed in internal units (Hartrees-Bohrs-Radians)
 RMS Force = .76987D-03 SwitMx=.10000D-02 MixMth= 2
 Mixed Optimization -- En-DIIS/RFO-DIIS
 Update second derivatives using D2CorX and points    2    3
 DE= -5.98D-03 DEPred=-5.19D-03 R= 1.15D+00
 TightC=F SS=  1.41D+00  RLast= 5.32D-01 DXNew= 8.4853D-01 1.5952D+00
 Trust test= 1.15D+00 RLast= 5.32D-01 DXMaxT set to 8.49D-01
 ITU=  1  1  0
 Use linear search instead of GDIIS.
     Eigenvalues ---    0.00752   0.01120   0.01120   0.01186   0.01228
     Eigenvalues ---    0.01233   0.01270   0.01285   0.01295   0.01295
     Eigenvalues ---    0.01299   0.01302   0.01415   0.01488   0.01500
     Eigenvalues ---    0.01518   0.01524   0.01555   0.01560   0.01582
     Eigenvalues ---    0.01594   0.01666   0.01693   0.01698   0.01706
     Eigenvalues ---    0.01786   0.01792   0.01810   0.01813   0.01825
     Eigenvalues ---    0.01852   0.01896   0.01911   0.02044   0.02045
     Eigenvalues ---    0.02105   0.15970   0.15998   0.15998   0.15998
     Eigenvalues ---    0.15999   0.15999   0.16000   0.16000   0.16000
     Eigenvalues ---    0.16000   0.16004   0.16544   0.23455   0.23455
     Eigenvalues ---    0.23589   0.23718   0.23718   0.23930   0.24224
     Eigenvalues ---    0.24263   0.24263   0.24691   0.24993   0.24993
     Eigenvalues ---    0.24998   0.24998   0.24999   0.25000   0.25000
     Eigenvalues ---    0.25028   0.29332   0.29333   0.29450   0.31102
     Eigenvalues ---    0.31103   0.31463   0.31541   0.31542   0.32370
     Eigenvalues ---    0.32800   0.32801   0.33249   0.33985   0.33987
     Eigenvalues ---    0.33997   0.34145   0.34151   0.34154   0.34501
     Eigenvalues ---    0.34502   0.34507   0.34584   0.34586   0.35210
     Eigenvalues ---    0.35869   0.35870   0.36218   0.39711   0.40989
     Eigenvalues ---    0.40989   0.44772   0.44775   0.45754   0.46102
     Eigenvalues ---    0.46104   0.47668   0.47669   0.47784   0.48870
     Eigenvalues ---    0.49769   0.49771   0.54756   0.55473   0.55473
     Eigenvalues ---    0.56307
 RFO step:  Lambda=-2.54825086D-03 EMin= 7.52019587D-03
 Quartic linear search produced a step of  0.67670.
 Iteration  1 RMS(Cart)=  0.03325652 RMS(Int)=  0.01267892
 Iteration  2 RMS(Cart)=  0.01394803 RMS(Int)=  0.00059679
 Iteration  3 RMS(Cart)=  0.00057121 RMS(Int)=  0.00007743
 Iteration  4 RMS(Cart)=  0.00000072 RMS(Int)=  0.00007743
 ITry= 1 IFail=0 DXMaxC= 3.92D-01 DCOld= 1.00D+10 DXMaxT= 8.49D-01 DXLimC= 3.00D+00 Rises=F
 Variable       Old X    -DE/DX   Delta X   Delta X   Delta X     New X
                                 (Linear)    (Quad)   (Total)
    R1        2.58109   0.00152  -0.00109   0.00298   0.00189   2.58298
    R2        2.78557   0.00193   0.00020   0.00617   0.00636   2.79193
    R3        2.75101   0.00022  -0.00831   0.00325  -0.00507   2.74594
    R4        2.78558   0.00193   0.00018   0.00618   0.00636   2.79194
    R5        2.58113   0.00151  -0.00108   0.00296   0.00188   2.58301
    R6        2.73399   0.00022  -0.00705   0.00192  -0.00512   2.72887
    R7        2.78557   0.00193   0.00018   0.00618   0.00635   2.79192
    R8        2.73397   0.00022  -0.00706   0.00193  -0.00512   2.72884
    R9        2.58111   0.00151  -0.00109   0.00297   0.00188   2.58299
   R10        2.73399   0.00022  -0.00703   0.00191  -0.00512   2.72888
   R11        2.75099   0.00022  -0.00830   0.00324  -0.00506   2.74592
   R12        2.75102   0.00022  -0.00829   0.00323  -0.00506   2.74596
   R13        2.80108   0.00126  -0.00577   0.00680   0.00098   2.80207
   R14        2.57185   0.00142   0.00455  -0.00022   0.00431   2.57616
   R15        2.58043   0.00213   0.00251   0.00339   0.00591   2.58634
   R16        2.71587  -0.00059  -0.00408  -0.00260  -0.00668   2.70919
   R17        2.04581   0.00076  -0.00359   0.00417   0.00059   2.04640
   R18        2.60127   0.00323   0.00456   0.00570   0.01031   2.61158
   R19        2.04213   0.00067  -0.00288   0.00361   0.00073   2.04285
   R20        2.77207   0.00079  -0.01036   0.00680  -0.00352   2.76855
   R21        2.55896   0.00015  -0.02694   0.01014  -0.01680   2.54216
   R22        2.58044   0.00213   0.00252   0.00339   0.00591   2.58635
   R23        2.04582   0.00076  -0.00358   0.00416   0.00058   2.04640
   R24        2.80107   0.00126  -0.00579   0.00682   0.00099   2.80206
   R25        2.71589  -0.00059  -0.00409  -0.00261  -0.00671   2.70918
   R26        2.57186   0.00142   0.00456  -0.00023   0.00431   2.57618
   R27        2.77208   0.00078  -0.01035   0.00677  -0.00355   2.76854
   R28        2.04174   0.00084  -0.00422   0.00489   0.00068   2.04242
   R29        2.60125   0.00324   0.00455   0.00574   0.01033   2.61158
   R30        2.55910   0.00012  -0.02692   0.01000  -0.01692   2.54218
   R31        2.04212   0.00067  -0.00287   0.00361   0.00073   2.04286
   R32        2.58042   0.00213   0.00252   0.00340   0.00592   2.58634
   R33        2.04582   0.00076  -0.00358   0.00416   0.00058   2.04640
   R34        2.80109   0.00126  -0.00578   0.00680   0.00098   2.80207
   R35        2.71589  -0.00059  -0.00408  -0.00261  -0.00670   2.70919
   R36        2.57187   0.00142   0.00456  -0.00023   0.00431   2.57618
   R37        2.77209   0.00078  -0.01035   0.00675  -0.00356   2.76853
   R38        2.04175   0.00084  -0.00421   0.00489   0.00067   2.04242
   R39        2.60124   0.00324   0.00454   0.00574   0.01032   2.61156
   R40        2.55912   0.00011  -0.02691   0.00998  -0.01693   2.54219
   R41        2.04212   0.00067  -0.00288   0.00362   0.00074   2.04285
   R42        2.04172   0.00084  -0.00423   0.00491   0.00068   2.04240
   R43        1.82856  -0.00072   0.00274  -0.00301  -0.00027   1.82829
   R44        1.82857  -0.00072   0.00274  -0.00301  -0.00028   1.82829
   R45        1.82858  -0.00072   0.00274  -0.00303  -0.00028   1.82830
    A1        2.09724  -0.00010   0.00119  -0.00149  -0.00030   2.09693
    A2        2.29621   0.00000   0.00023  -0.00008   0.00016   2.29637
    A3        1.88973   0.00010  -0.00142   0.00159   0.00015   1.88988
    A4        2.09152   0.00011  -0.00118   0.00151   0.00033   2.09184
    A5        1.84667  -0.00008   0.00077  -0.00162  -0.00085   1.84582
    A6        2.34499  -0.00003   0.00041   0.00012   0.00052   2.34552
    A7        2.09155   0.00010  -0.00119   0.00150   0.00031   2.09185
    A8        2.34493  -0.00002   0.00042   0.00013   0.00056   2.34549
    A9        1.84670  -0.00008   0.00077  -0.00162  -0.00086   1.84584
   A10        2.09155   0.00010  -0.00118   0.00149   0.00031   2.09186
   A11        1.84668  -0.00008   0.00074  -0.00161  -0.00087   1.84581
   A12        2.34495  -0.00002   0.00044   0.00012   0.00057   2.34552
   A13        2.09725  -0.00010   0.00118  -0.00150  -0.00032   2.09693
   A14        1.88975   0.00010  -0.00144   0.00159   0.00013   1.88988
   A15        2.29618   0.00001   0.00026  -0.00008   0.00019   2.29637
   A16        2.09726  -0.00010   0.00118  -0.00150  -0.00032   2.09694
   A17        2.29621   0.00000   0.00026  -0.00009   0.00018   2.29639
   A18        1.88971   0.00010  -0.00144   0.00160   0.00014   1.88986
   A19        1.87810   0.00037   0.00146   0.00118   0.00264   1.88074
   A20        2.51411  -0.00025   0.00095  -0.00165  -0.00071   2.51340
   A21        1.89091  -0.00012  -0.00244   0.00059  -0.00187   1.88903
   A22        1.90877  -0.00041  -0.00212  -0.00051  -0.00262   1.90615
   A23        1.88536   0.00053   0.00252   0.00108   0.00360   1.88895
   A24        2.48905  -0.00012  -0.00040  -0.00057  -0.00097   2.48808
   A25        1.90148   0.00002   0.00133  -0.00061   0.00071   1.90219
   A26        2.16057   0.00024   0.00100   0.00165   0.00264   2.16322
   A27        2.22113  -0.00026  -0.00233  -0.00103  -0.00338   2.21775
   A28        1.84024  -0.00001  -0.00153  -0.00008  -0.00156   1.83868
   A29        2.22721   0.00014   0.00198   0.00059   0.00248   2.22969
   A30        2.21566  -0.00012  -0.00047  -0.00029  -0.00085   2.21481
   A31        1.95293  -0.00052  -0.00026  -0.00029  -0.00068   1.95224
   A32        2.24360   0.00104   0.00730   0.00186   0.00883   2.25244
   A33        2.08649  -0.00052  -0.00570  -0.00201  -0.00804   2.07844
   A34        1.90148   0.00002   0.00133  -0.00061   0.00071   1.90219
   A35        2.16056   0.00024   0.00101   0.00167   0.00266   2.16323
   A36        2.22114  -0.00026  -0.00234  -0.00103  -0.00339   2.21775
   A37        1.90878  -0.00041  -0.00212  -0.00051  -0.00262   1.90616
   A38        2.48905  -0.00012  -0.00040  -0.00056  -0.00097   2.48808
   A39        1.88536   0.00053   0.00253   0.00108   0.00359   1.88895
   A40        1.87810   0.00037   0.00146   0.00117   0.00263   1.88073
   A41        2.51413  -0.00025   0.00095  -0.00167  -0.00073   2.51340
   A42        1.89090  -0.00012  -0.00244   0.00061  -0.00185   1.88904
   A43        1.85528   0.00012   0.00167  -0.00118   0.00056   1.85585
   A44        2.26780  -0.00007   0.00115  -0.00062   0.00049   2.26830
   A45        2.16005  -0.00005  -0.00285   0.00186  -0.00103   2.15903
   A46        1.95291  -0.00052  -0.00025  -0.00027  -0.00065   1.95226
   A47        2.08658  -0.00053  -0.00568  -0.00210  -0.00811   2.07848
   A48        2.24352   0.00105   0.00727   0.00192   0.00887   2.25239
   A49        1.84025  -0.00001  -0.00154  -0.00009  -0.00158   1.83867
   A50        2.22723   0.00014   0.00200   0.00057   0.00248   2.22971
   A51        2.21564  -0.00012  -0.00049  -0.00028  -0.00084   2.21479
   A52        1.90147   0.00002   0.00133  -0.00061   0.00071   1.90218
   A53        2.16051   0.00024   0.00107   0.00166   0.00272   2.16322
   A54        2.22121  -0.00026  -0.00240  -0.00104  -0.00345   2.21776
   A55        1.90879  -0.00041  -0.00211  -0.00052  -0.00262   1.90617
   A56        2.48902  -0.00012  -0.00040  -0.00055  -0.00096   2.48806
   A57        1.88537   0.00053   0.00251   0.00108   0.00358   1.88895
   A58        1.87809   0.00037   0.00144   0.00118   0.00263   1.88072
   A59        2.51415  -0.00026   0.00095  -0.00168  -0.00074   2.51342
   A60        1.89088  -0.00012  -0.00242   0.00061  -0.00184   1.88904
   A61        1.85530   0.00012   0.00166  -0.00118   0.00055   1.85584
   A62        2.26785  -0.00007   0.00111  -0.00062   0.00045   2.26830
   A63        2.16000  -0.00005  -0.00279   0.00187  -0.00097   2.15903
   A64        1.95292  -0.00052  -0.00024  -0.00027  -0.00064   1.95227
   A65        2.08660  -0.00053  -0.00567  -0.00210  -0.00811   2.07849
   A66        2.24350   0.00105   0.00726   0.00192   0.00886   2.25236
   A67        1.84025  -0.00001  -0.00153  -0.00009  -0.00158   1.83867
   A68        2.22721   0.00014   0.00200   0.00058   0.00250   2.22971
   A69        2.21565  -0.00012  -0.00049  -0.00028  -0.00085   2.21480
   A70        1.85528   0.00012   0.00169  -0.00117   0.00059   1.85587
   A71        2.26783  -0.00007   0.00113  -0.00061   0.00047   2.26831
   A72        2.16002  -0.00006  -0.00284   0.00186  -0.00103   2.15900
   A73        1.89924   0.00079   0.01745  -0.00703   0.01042   1.90966
   A74        1.89924   0.00078   0.01744  -0.00705   0.01039   1.90963
   A75        1.89922   0.00080   0.01750  -0.00698   0.01052   1.90974
    D1       -0.00139   0.00000  -0.00022   0.00023   0.00002  -0.00137
    D2       -3.14021  -0.00002   0.00063  -0.00297  -0.00234   3.14064
    D3        3.13659   0.00006  -0.00160   0.00619   0.00459   3.14118
    D4       -0.00223   0.00003  -0.00075   0.00299   0.00224   0.00001
    D5        0.00010  -0.00001  -0.00019  -0.00077  -0.00097  -0.00087
    D6       -3.14019  -0.00002   0.00057  -0.00293  -0.00236   3.14063
    D7       -3.13865  -0.00005   0.00090  -0.00546  -0.00457   3.13996
    D8        0.00425  -0.00006   0.00166  -0.00762  -0.00597  -0.00172
    D9        3.14133   0.00002   0.00044   0.00203   0.00247  -3.13938
   D10        0.00109  -0.00007  -0.00048  -0.00563  -0.00614  -0.00504
   D11       -0.00355   0.00007  -0.00082   0.00745   0.00664   0.00308
   D12        3.13940  -0.00002  -0.00174  -0.00021  -0.00197   3.13743
   D13       -0.00182   0.00002  -0.00027   0.00205   0.00179  -0.00003
   D14        3.13741   0.00006  -0.00111   0.00651   0.00542  -3.14036
   D15        3.13987   0.00000  -0.00097   0.00061  -0.00035   3.13952
   D16       -0.00409   0.00004  -0.00181   0.00508   0.00327  -0.00082
   D17        0.00052  -0.00003  -0.00015  -0.00258  -0.00275  -0.00223
   D18       -3.13788  -0.00005   0.00136  -0.00581  -0.00446   3.14085
   D19       -3.14120   0.00000   0.00080  -0.00065   0.00014  -3.14106
   D20        0.00359  -0.00003   0.00230  -0.00388  -0.00157   0.00201
   D21        0.00347  -0.00002   0.00203  -0.00304  -0.00101   0.00246
   D22        3.13015   0.00008  -0.00149   0.00910   0.00763   3.13779
   D23       -3.13801  -0.00004   0.00118  -0.00479  -0.00361   3.14157
   D24       -0.01133   0.00005  -0.00235   0.00735   0.00503  -0.00629
   D25        0.00107   0.00002   0.00039   0.00149   0.00188   0.00295
   D26        3.14015   0.00004  -0.00080   0.00402   0.00323  -3.13981
   D27        3.14060   0.00004  -0.00024   0.00386   0.00363  -3.13895
   D28       -0.00351   0.00006  -0.00143   0.00640   0.00498   0.00147
   D29       -3.14135  -0.00001   0.00079  -0.00125  -0.00046   3.14137
   D30       -0.01416   0.00008  -0.00267   0.01055   0.00791  -0.00625
   D31        0.00274  -0.00003   0.00155  -0.00414  -0.00259   0.00016
   D32        3.12994   0.00006  -0.00191   0.00767   0.00579   3.13573
   D33        0.00150  -0.00000   0.00044  -0.00034   0.00010   0.00160
   D34       -3.13709  -0.00005   0.00151  -0.00601  -0.00450  -3.14159
   D35        3.14134   0.00002  -0.00059   0.00256   0.00198  -3.13987
   D36        0.00276  -0.00003   0.00048  -0.00311  -0.00263   0.00013
   D37       -0.00339   0.00004  -0.00184   0.00510   0.00325  -0.00013
   D38       -3.12939  -0.00006   0.00148  -0.00718  -0.00573  -3.13512
   D39        3.13978   0.00002  -0.00092   0.00248   0.00157   3.14135
   D40        0.01378  -0.00008   0.00240  -0.00980  -0.00742   0.00636
   D41        0.00320  -0.00005   0.00087  -0.00536  -0.00449  -0.00129
   D42       -3.14014   0.00004   0.00168   0.00187   0.00357  -3.13657
   D43       -3.14113  -0.00001  -0.00010  -0.00020  -0.00030  -3.14143
   D44       -0.00129   0.00008   0.00071   0.00703   0.00777   0.00648
   D45       -3.14150  -0.00004  -0.00063  -0.00349  -0.00412   3.13756
   D46       -0.00253   0.00007   0.00067   0.00438   0.00508   0.00255
   D47        0.00300  -0.00006   0.00074  -0.00642  -0.00568  -0.00268
   D48       -3.14121   0.00004   0.00204   0.00145   0.00352  -3.13769
   D49        0.00132   0.00001   0.00142  -0.00066   0.00075   0.00207
   D50       -3.14093   0.00002  -0.00138   0.00323   0.00185  -3.13908
   D51        3.13327   0.00006  -0.00062   0.00691   0.00631   3.13958
   D52       -0.00898   0.00008  -0.00342   0.01080   0.00741  -0.00158
   D53        3.12882   0.00007  -0.00036   0.00625   0.00591   3.13473
   D54       -0.00207   0.00000   0.00303  -0.00165   0.00134  -0.00073
   D55        0.00289  -0.00003   0.00296  -0.00608  -0.00312  -0.00023
   D56       -3.12801  -0.00010   0.00635  -0.01398  -0.00770  -3.13570
   D57        0.00139  -0.00005  -0.00036  -0.00419  -0.00455  -0.00316
   D58        3.14156   0.00005   0.00061   0.00381   0.00441  -3.13722
   D59       -3.13917  -0.00007   0.00403  -0.01029  -0.00627   3.13774
   D60        0.00100   0.00003   0.00500  -0.00228   0.00269   0.00369
   D61        0.01133  -0.00010   0.00230  -0.01087  -0.00856   0.00276
   D62        3.14029   0.00008   0.00035   0.00661   0.00692  -3.13598
   D63       -3.13129  -0.00008  -0.00205  -0.00483  -0.00685  -3.13815
   D64       -0.00233   0.00011  -0.00399   0.01266   0.00863   0.00630
   D65       -0.00992   0.00009  -0.00051   0.00744   0.00691  -0.00301
   D66       -3.13157  -0.00004  -0.03526   0.03445  -0.00106  -3.13263
   D67       -3.13899  -0.00010   0.00140  -0.00990  -0.00843   3.13577
   D68        0.02254  -0.00022  -0.03335   0.01711  -0.01640   0.00614
   D69        0.00450  -0.00004  -0.00162  -0.00083  -0.00242   0.00209
   D70        3.13623   0.00002  -0.00472   0.00644   0.00181   3.13804
   D71        3.12817   0.00009   0.03020  -0.02506   0.00487   3.13304
   D72       -0.02329   0.00015   0.02710  -0.01780   0.00910  -0.01419
   D73       -0.33595   0.00299   0.15346   0.12504   0.27852  -0.05743
   D74        2.82691   0.00285   0.11615   0.15383   0.26996   3.09687
   D75       -0.00125   0.00004   0.00025   0.00378   0.00402   0.00277
   D76        3.13857   0.00007  -0.00401   0.01049   0.00650  -3.13812
   D77       -3.14010  -0.00007  -0.00112  -0.00445  -0.00556   3.13752
   D78       -0.00029  -0.00004  -0.00538   0.00227  -0.00308  -0.00337
   D79       -0.00099  -0.00001  -0.00116   0.00030  -0.00085  -0.00184
   D80       -3.13368  -0.00006   0.00096  -0.00697  -0.00603  -3.13971
   D81       -3.14145  -0.00003   0.00155  -0.00398  -0.00243   3.13930
   D82        0.00905  -0.00008   0.00368  -0.01126  -0.00761   0.00144
   D83        3.13198   0.00007   0.00166   0.00470   0.00633   3.13831
   D84        0.00240  -0.00011   0.00383  -0.01274  -0.00888  -0.00647
   D85       -0.01138   0.00010  -0.00256   0.01136   0.00879  -0.00258
   D86       -3.14095  -0.00008  -0.00039  -0.00608  -0.00642   3.13582
   D87       -3.13007  -0.00006   0.00035  -0.00554  -0.00521  -3.13528
   D88        0.00134  -0.00000  -0.00303   0.00182  -0.00117   0.00017
   D89       -0.00294   0.00003  -0.00311   0.00632   0.00322   0.00027
   D90        3.12847   0.00009  -0.00649   0.01368   0.00725   3.13572
   D91       -0.00448   0.00004   0.00160   0.00090   0.00247  -0.00201
   D92       -3.12789  -0.00009  -0.03012   0.02467  -0.00518  -3.13307
   D93       -3.13669  -0.00002   0.00470  -0.00587  -0.00126  -3.13794
   D94        0.02309  -0.00015  -0.02702   0.01790  -0.00891   0.01418
   D95        0.00994  -0.00009   0.00069  -0.00780  -0.00709   0.00285
   D96        3.13962   0.00009  -0.00145   0.00950   0.00798  -3.13559
   D97        3.13130   0.00004   0.03533  -0.03429   0.00128   3.13259
   D98       -0.02220   0.00022   0.03319  -0.01700   0.01635  -0.00585
   D99       -2.82483  -0.00288  -0.11720  -0.15488  -0.27206  -3.09689
   D100       0.33834  -0.00301  -0.15439  -0.12664  -0.28105   0.05729
   D101      -0.00098   0.00004   0.00042   0.00341   0.00383   0.00285
   D102       3.13871   0.00006  -0.00392   0.00959   0.00569  -3.13879
   D103      -3.14075  -0.00006  -0.00043  -0.00414  -0.00456   3.13788
   D104      -0.00106  -0.00003  -0.00477   0.00204  -0.00270  -0.00376
   D105      -0.00163  -0.00002  -0.00159  -0.00018  -0.00176  -0.00339
   D106      -3.13400  -0.00007   0.00058  -0.00766  -0.00710  -3.14110
   D107       3.14118  -0.00003   0.00118  -0.00412  -0.00294   3.13824
   D108       0.00881  -0.00009   0.00335  -0.01161  -0.00828   0.00052
   D109       3.13219   0.00008   0.00196   0.00555   0.00749   3.13968
   D110       0.00300  -0.00011   0.00409  -0.01246  -0.00834  -0.00534
   D111      -0.01129   0.00011  -0.00234   0.01168   0.00933  -0.00196
   D112      -3.14048  -0.00008  -0.00021  -0.00634  -0.00650   3.13620
   D113      -3.12928  -0.00006   0.00070  -0.00565  -0.00496  -3.13424
   D114       0.00207   0.00001  -0.00281   0.00210  -0.00067   0.00140
   D115      -0.00266   0.00004  -0.00283   0.00654   0.00373   0.00106
   D116       3.12869   0.00010  -0.00634   0.01429   0.00801   3.13670
   D117      -0.00472   0.00004   0.00144   0.00087   0.00229  -0.00243
   D118      -3.12812  -0.00009  -0.03046   0.02494  -0.00526  -3.13337
   D119      -3.13687  -0.00002   0.00467  -0.00625  -0.00167  -3.13854
   D120       0.02292  -0.00016  -0.02724   0.01782  -0.00922   0.01370
   D121       0.01002  -0.00009   0.00064  -0.00798  -0.00733   0.00270
   D122       3.13933   0.00010  -0.00145   0.00988   0.00835  -3.13550
   D123       3.13138   0.00003   0.03549  -0.03481   0.00092   3.13231
   D124      -0.02250   0.00022   0.03339  -0.01694   0.01661  -0.00589
   D125      -2.82444  -0.00288  -0.11718  -0.15528  -0.27245  -3.09689
   D126       0.33874  -0.00302  -0.15459  -0.12669  -0.28130   0.05743
         Item               Value     Threshold  Converged?
 Maximum Force            0.003241     0.000450     NO 
 RMS     Force            0.000770     0.000300     NO 
 Maximum Displacement     0.391915     0.001800     NO 
 RMS     Displacement     0.046383     0.001200     NO 
 Predicted change in Energy=-3.358541D-03
 Lowest energy point so far.  Saving SCF results.
 GradGradGradGradGradGradGradGradGradGradGradGradGradGradGradGradGradGrad

 Leave Link  103 at Tue Aug 15 23:29:53 2023, MaxMem=  1310720000 cpu:              16.0 elap:               0.4
 (Enter /mnt/opt/groups/app-gaussian/g16-avx2/l202.exe)
                          Input orientation:                          
 ---------------------------------------------------------------------
 Center     Atomic      Atomic             Coordinates (Angstroms)
 Number     Number       Type             X           Y           Z
 ---------------------------------------------------------------------
      1          6           0        0.453924   -1.347016   -0.002051
      2          6           0       -0.393478    1.368054    0.014350
      3          6           0        1.381607   -0.343216    0.006835
      4          6           0       -0.987934   -1.024793   -0.003209
      5          6           0       -1.393449    0.280497    0.005662
      6          6           0        0.939723    1.066557    0.013534
      7          6           0       -1.673735   -2.295563   -0.014671
      8          6           0       -0.645798   -3.364198   -0.020463
      9          6           0        0.597872   -2.792935   -0.010393
     10          6           0       -1.316259   -4.631315   -0.035279
     11          6           0       -2.665276   -4.331310   -0.041796
     12          6           0        2.119996    1.914145    0.019892
     13          6           0        3.236585    1.122692    0.021002
     14          6           0        2.825046   -0.301806    0.011424
     15          6           0        3.950555   -1.071010    0.015136
     16          6           0        5.083922   -0.142738    0.027467
     17          6           0        4.669223    1.175561    0.028742
     18          6           0       -2.717636    0.878801    0.006892
     19          6           0       -2.590560    2.241481    0.017316
     20          6           0       -1.151118    2.597386    0.019457
     21          6           0       -1.047816    3.956677    0.030503
     22          6           0       -2.418480    4.473967    0.036953
     23          1           0        1.551721   -3.305612   -0.015163
     24          1           0       -0.870316   -5.616078   -0.037925
     25          1           0        2.087112    2.996515    0.029033
     26          1           0        4.056288   -2.146628    0.015511
     27          1           0        5.299121    2.054112    0.031670
     28          1           0       -3.638573    0.309096    0.006103
     29          1           0       -0.169223    4.586065    0.039228
     30          6           0       -3.352752    3.455686    0.026923
     31          1           0       -4.428549    3.561888    0.023566
     32          6           0       -2.902572   -2.885674   -0.027468
     33          1           0       -3.886936   -2.439453   -0.032895
     34          8           0        6.334794   -0.637750    0.023389
     35          1           0        6.969216    0.090971    0.073507
     36          8           0       -2.615284    5.804760    0.038582
     37          1           0       -3.563898    5.989498    0.083728
     38          8           0       -3.719430   -5.167044   -0.046272
     39          1           0       -3.405342   -6.080750   -0.096645
 ---------------------------------------------------------------------
                    Distance matrix (angstroms):
                    1          2          3          4          5
     1  C    0.000000
     2  C    2.844286   0.000000
     3  C    1.366854   2.465650   0.000000
     4  C    1.477424   2.465645   2.465638   0.000000
     5  C    2.462041   1.477429   2.844284   1.366859   0.000000
     6  C    2.462027   1.366867   1.477419   2.844272   2.462040
     7  C    2.329556   3.880978   3.625911   1.444061   2.591343
     8  C    2.297553   4.739102   3.638330   2.364354   3.720681
     9  C    1.453091   4.277525   2.572093   2.375112   3.662185
    10  C    3.731122   6.070125   5.066364   3.621577   4.912589
    11  C    4.317059   6.135713   5.681947   3.707832   4.784199
    12  C    3.662165   2.572120   2.375093   4.277513   3.874700
    13  C    3.720644   3.638352   2.364325   4.739075   4.706032
    14  C    2.591307   3.625926   1.444041   3.880946   4.258499
    15  C    3.507550   4.981933   2.670065   4.938739   5.512263
    16  C    4.784145   5.681952   3.707797   6.135666   6.491220
    17  C    4.912544   5.066379   3.621544   6.070090   6.128430
    18  C    3.874679   2.375107   4.277513   2.572090   1.453080
    19  C    4.706014   2.364329   4.739079   3.638321   2.297535
    20  C    4.258512   1.444057   3.880978   3.625924   2.329568
    21  C    5.512299   2.670091   4.938799   4.981944   3.692476
    22  C    6.491230   3.707808   6.135701   5.681940   4.317043
    23  H    2.245313   5.062393   2.967358   3.413521   4.640543
    24  H    4.469875   7.000586   5.733780   4.592922   5.919895
    25  H    4.640532   2.967394   3.413508   5.062397   4.414929
    26  H    3.690083   5.670397   3.225878   5.167498   5.965791
    27  H    5.919860   5.733817   4.592898   7.000566   6.923646
    28  H    4.414896   3.413517   5.062383   2.967362   2.245306
    29  H    5.965859   3.225911   5.167585   5.670434   4.476357
    30  C    6.128422   3.621555   6.070108   5.066356   3.731105
    31  H    6.923622   4.592907   7.000574   5.733777   4.469864
    32  C    3.692449   4.938776   4.981913   2.670077   3.507591
    33  H    4.476319   5.167551   5.670390   3.225888   3.690134
    34  O    5.923541   7.020895   4.961964   7.332997   7.782623
    35  H    6.672522   7.472865   5.604850   8.035362   8.365088
    36  O    7.782647   4.961992   7.333059   7.020884   5.657866
    37  H    8.365087   5.604830   8.035372   7.472846   6.108161
    38  O    5.657866   7.333017   7.020877   4.961972   5.923562
    39  H    6.108282   8.035442   7.472943   5.604934   6.672604
                    6          7          8          9         10
     6  C    0.000000
     7  C    4.258498   0.000000
     8  C    4.706020   1.482791   0.000000
     9  C    3.874676   2.325423   1.368633   0.000000
    10  C    6.128424   2.363038   1.433639   2.654082   0.000000
    11  C    6.491229   2.264543   2.239208   3.607730   1.381989
    12  C    1.453097   5.667030   5.959207   4.947159   7.392830
    13  C    2.297560   5.983058   5.933532   4.721857   7.337585
    14  C    2.329563   4.920852   4.628826   3.341633   5.991431
    15  C    3.692466   5.756133   5.136774   3.769107   6.357488
    16  C    4.317057   7.092416   6.573416   5.210531   7.817517
    17  C    3.731123   7.230747   6.990085   5.685630   8.339658
    18  C    3.662182   3.341674   4.721896   4.947175   5.685685
    19  C    3.720666   4.628861   5.933562   5.959212   6.990131
    20  C    2.591349   4.920899   5.983095   5.667047   7.230794
    21  C    3.507619   6.283655   7.332082   6.947462   8.592438
    22  C    4.784195   6.810569   8.036326   7.868195   9.172037
    23  H    4.414887   3.379906   2.198307   1.082908   3.159621
    24  H    6.923619   3.416407   2.263112   3.182211   1.081032
    25  H    2.245324   6.492455   6.923144   5.978054   8.352895
    26  H    4.476331   5.732037   4.857302   3.518384   5.919502
    27  H    4.469893   8.218427   8.043809   6.752583   9.405459
    28  H    4.640538   3.262709   4.738196   5.250746   5.459168
    29  H    3.690171   7.044378   7.964758   7.418931   9.288775
    30  C    4.912581   5.991468   7.337619   7.392840   8.339709
    31  H    5.919892   6.473036   7.891883   8.102459   8.764610
    32  C    5.512263   1.363245   2.306960   3.501714   2.358752
    33  H    5.965810   2.217948   3.370501   4.498772   3.378260
    34  O    5.657875   8.178406   7.494272   6.128478   8.630794
    35  H    6.108204   8.966824   8.362743   6.994139   9.537343
    36  O    5.923620   8.155034   9.378281   9.178624  10.516871
    37  H    6.672547   8.498508   9.798867   9.719070  10.856689
    38  O    7.782613   3.525800   3.563444   4.927147   2.462186
    39  H    8.365149   4.163270   3.873053   5.181012   2.543403
                   11         12         13         14         15
    11  C    0.000000
    12  C    7.868186   0.000000
    13  C    8.036296   1.368637   0.000000
    14  C    6.810535   2.325426   1.482784   0.000000
    15  C    7.375773   3.501731   2.306971   1.363253   0.000000
    16  C    8.809030   3.607726   2.239199   2.264527   1.465046
    17  C    9.171994   2.654080   1.433634   2.363027   2.358760
    18  C    5.210602   4.947201   5.959231   5.667026   6.947418
    19  C    6.573481   4.721916   5.933575   5.983070   7.332038
    20  C    7.092479   3.341707   4.628894   4.920900   6.283647
    21  C    8.444652   3.769228   5.136891   5.756223   7.089541
    22  C    8.809087   5.210638   6.573512   7.092477   8.444635
    23  H    4.340027   5.250717   4.738138   3.262655   3.278532
    24  H    2.207379   8.102442   7.891839   6.472992   6.625803
    25  H    8.734256   1.082909   2.198310   3.379908   4.474078
    26  H    7.067924   4.498791   3.370519   2.217959   1.080802
    27  H   10.208361   3.182226   2.263120   3.416402   3.403717
    28  H    4.741621   5.978084   6.923146   6.492427   7.713601
    29  H    9.260477   3.518530   4.857449   5.732164   6.998260
    30  C    7.817586   5.685716   6.990154   7.230779   8.592404
    31  H    8.088015   6.752667   8.043877   8.218450   9.574613
    32  C    1.465052   6.947424   7.332026   6.283590   7.089442
    33  H    2.252034   7.418883   7.964692   7.044303   7.956206
    34  O    9.728715   4.927139   3.563434   3.525809   2.423298
    35  H   10.601571   5.180905   3.872950   4.163204   3.235107
    36  O   10.136512   6.128631   7.494427   8.178513   9.507208
    37  H   10.360615   6.994228   8.362792   8.966847  10.311279
    38  O    1.345255   9.178590   9.378243   8.155001   8.695398
    39  H    1.900327   9.719120   9.798908   8.498566   8.900518
                   16         17         18         19         20
    16  C    0.000000
    17  C    1.381988   0.000000
    18  C    7.868182   7.392850   0.000000
    19  C    8.036310   7.337626   1.368632   0.000000
    20  C    6.810585   5.991497   2.325440   1.482790   0.000000
    21  C    7.375868   6.357605   3.501739   2.306974   1.363256
    22  C    8.809092   7.817614   3.607716   2.239195   2.264524
    23  H    4.741522   5.459089   5.978061   6.923134   6.492451
    24  H    8.087934   8.764548   6.752633   8.043849   8.218463
    25  H    4.340022   3.159616   5.250791   4.738230   3.262748
    26  H    2.252055   3.378284   7.418851   7.964677   7.044342
    27  H    2.207369   1.081033   8.102491   7.891918   6.473088
    28  H    8.734216   8.352888   1.082907   2.198310   3.379923
    29  H    7.068045   5.919646   4.498807   3.370523   2.217962
    30  C    9.172030   8.339727   2.654073   1.433640   2.363033
    31  H   10.208398   9.405532   3.182209   2.263122   3.416407
    32  C    8.444573   8.592373   3.769172   5.136835   5.756192
    33  H    9.260391   9.288701   3.518473   4.857391   5.732118
    34  O    1.345263   2.462164   9.178600   9.378269   8.155059
    35  H    1.900282   2.543287   9.719065   9.798835   8.498521
    36  O    9.728856   8.630969   4.927124   3.563428   3.525819
    37  H   10.601523   9.537363   5.180857   3.872910   4.163179
    38  O   10.136474  10.516832   6.128512   7.494306   8.178442
    39  H   10.360647  10.856720   6.994212   8.362797   8.966886
                   21         22         23         24         25
    21  C    0.000000
    22  C    1.465043   0.000000
    23  H    7.713658   8.734247   0.000000
    24  H    9.574645  10.208400   3.347392   0.000000
    25  H    3.278671   4.741654   6.324983   9.106461   0.000000
    26  H    7.956282   9.260419   2.759898   6.025891   5.507246
    27  H    6.625961   8.088083   6.540018   9.843709   3.347407
    28  H    4.474088   4.340015   6.325008   6.540097   6.325046
    29  H    1.080801   2.252050   8.077325  10.226495   2.760039
    30  C    2.358757   1.381977   8.352890   9.405508   5.459208
    31  H    3.403713   2.207362   9.106464   9.843773   6.540146
    32  C    7.089517   7.375827   4.474062   3.403715   7.713643
    33  H    6.998221   7.067999   5.507226   4.380749   8.077303
    34  O    8.695501  10.136549   5.476930   8.757918   5.590234
    35  H    8.900469  10.360542   6.394833   9.697479   5.681471
    36  O    2.423310   1.345267  10.018268  11.553627   5.477121
    37  H    3.235099   1.900264  10.610297  11.914678   6.394908
    38  O    9.507140   9.728746   5.590253   2.884294  10.018248
    39  H   10.311355  10.601594   5.681594   2.577930  10.610353
                   26         27         28         29         30
    26  H    0.000000
    27  H    4.380766   0.000000
    28  H    8.077224   9.106487   0.000000
    29  H    7.948878   6.026079   5.507263   0.000000
    30  C    9.288698   8.764664   3.159613   3.378278   0.000000
    31  H   10.226421   9.843831   3.347391   4.380758   1.081032
    32  C    6.998126   9.574589   3.278625   7.956289   6.357552
    33  H    7.948766  10.226433   2.760023   7.948867   5.919593
    34  O    2.732831   2.884234  10.018226   8.342105  10.516880
    35  H    3.673604   2.577769  10.610246   8.435897  10.856634
    36  O   10.379546   8.758151   5.590214   2.732844   2.462142
    37  H   11.147575   9.697581   5.681423   3.673612   2.543229
    38  O    8.341974  11.553589   5.476987  10.379519   8.630833
    39  H    8.435984  11.914702   6.394926  11.147729   9.537381
                   31         32         33         34         35
    31  H    0.000000
    32  C    6.625879   0.000000
    33  H    6.025996   1.080794   0.000000
    34  O   11.553636   9.507086  10.379453   0.000000
    35  H   11.914647  10.311296  11.147663   0.967490   0.000000
    36  O    2.884203   8.695432   8.342017  11.027695  11.158461
    37  H    2.577698   8.900472   8.435944  11.912521  12.072250
    38  O    8.757967   2.423274   2.732762  11.027546  11.912524
    39  H    9.697519   3.235130   3.673559  11.158446  12.072719
                   36         37         38         39
    36  O    0.000000
    37  H    0.967489   0.000000
    38  O   11.027548  11.158383   0.000000
    39  H   11.912506  12.072636   0.967495   0.000000
 Symmetry turned off by external request.
 Stoichiometry    C24H12O3
 Framework group  C1[X(C24H12O3)]
 Deg. of freedom   111
 Full point group                 C1      NOp   1
 Rotational constants (GHZ):           0.1738195           0.1738158           0.0869091
 Leave Link  202 at Tue Aug 15 23:29:53 2023, MaxMem=  1310720000 cpu:               1.1 elap:               0.0
 (Enter /mnt/opt/groups/app-gaussian/g16-avx2/l301.exe)
 Standard basis: 6-31G(d,p) (6D, 7F)
 Ernie: Thresh=  0.10000D-02 Tol=  0.10000D-05 Strict=F.
   465 basis functions,   840 primitive gaussians,   465 cartesian basis functions
    90 alpha electrons       90 beta electrons
       nuclear repulsion energy      2127.6898309848 Hartrees.
 IExCor=  402 DFT=T Ex+Corr=B3LYP ExCW=0 ScaHFX=  0.200000
 ScaDFX=  0.800000  0.720000  1.000000  0.810000 ScalE2=  1.000000  1.000000
 IRadAn=      5 IRanWt=     -1 IRanGd=            0 ICorTp=0 IEmpDi=131
 NAtoms=   39 NActive=   39 NUniq=   39 SFac= 1.00D+00 NAtFMM=   60 NAOKFM=F Big=F
 Integral buffers will be    131072 words long.
 Raffenetti 2 integral format.
 Two-electron integral symmetry is turned off.
 R6Disp:  Grimme-D3 Dispersion energy=       -0.0350932499 Hartrees.
 Nuclear repulsion after empirical dispersion term =     2127.6547377350 Hartrees.
 Leave Link  301 at Tue Aug 15 23:29:53 2023, MaxMem=  1310720000 cpu:               4.0 elap:               0.1
 (Enter /mnt/opt/groups/app-gaussian/g16-avx2/l302.exe)
 NPDir=0 NMtPBC=     1 NCelOv=     1 NCel=       1 NClECP=     1 NCelD=      1
         NCelK=      1 NCelE2=     1 NClLst=     1 CellRange=     0.0.
 One-electron integrals computed using PRISM.
 NBasis=   465 RedAO= T EigKep=  1.23D-04  NBF=   465
 NBsUse=   465 1.00D-06 EigRej= -1.00D+00 NBFU=   465
 Precomputing XC quadrature grid using
 IXCGrd= 4 IRadAn=           5 IRanWt=          -1 IRanGd=           0 AccXCQ= 0.00D+00.
 Generated NRdTot=       0 NPtTot=           0 NUsed=           0 NTot=          32
 NSgBfM=   451   451   451   451   451 MxSgAt=    39 MxSgA2=    39.
 Leave Link  302 at Tue Aug 15 23:29:55 2023, MaxMem=  1310720000 cpu:              95.6 elap:               1.5
 (Enter /mnt/opt/groups/app-gaussian/g16-avx2/l303.exe)
 DipDrv:  MaxL=1.
 Leave Link  303 at Tue Aug 15 23:29:55 2023, MaxMem=  1310720000 cpu:               8.3 elap:               0.2
 (Enter /mnt/opt/groups/app-gaussian/g16-avx2/l401.exe)
 Initial guess from the checkpoint file:  "/tmp/Gau-259173.chk"
 B after Tr=     0.000068    0.000041    0.009785
         Rot=    0.999994   -0.003028    0.001695    0.000378 Ang=  -0.40 deg.
 Guess basis will be translated and rotated to current coordinates.
 JPrj=2 DoOrth=T DoCkMO=T.
 Generating alternative initial guess.
 ExpMin= 1.61D-01 ExpMax= 5.48D+03 ExpMxC= 8.25D+02 IAcc=3 IRadAn=         5 AccDes= 0.00D+00
 Harris functional with IExCor=  402 and IRadAn=       5 diagonalized for initial guess.
 HarFok:  IExCor=  402 AccDes= 0.00D+00 IRadAn=         5 IDoV= 1 UseB2=F ITyADJ=14
 ICtDFT=  3500011 ScaDFX=  1.000000  1.000000  1.000000  1.000000
 FoFCou: FMM=F IPFlag=           0 FMFlag=      100000 FMFlg1=           0
         NFxFlg=           0 DoJE=T BraDBF=F KetDBF=T FulRan=T
         wScrn=  0.000000 ICntrl=       500 IOpCl=  0 I1Cent=   200000004 NGrid=           0
         NMat0=    1 NMatS0=      1 NMatT0=    0 NMatD0=    1 NMtDS0=    0 NMtDT0=    0
 Symmetry not used in FoFCou.
 Harris En= -1147.36585234742    
 Leave Link  401 at Tue Aug 15 23:29:58 2023, MaxMem=  1310720000 cpu:             218.7 elap:               3.5
 (Enter /mnt/opt/groups/app-gaussian/g16-avx2/l502.exe)
 Two-electron integral symmetry not used.
 Closed shell SCF:
 Using DIIS extrapolation, IDIIS=    10.
 NGot=  1310720000 LenX=  1310253271 LenY=  1310036581
 Requested convergence on RMS density matrix=1.00D-08 within 100 cycles.
 Requested convergence on MAX density matrix=1.00D-06.
 Requested convergence on             energy=1.00D-06.
 Level shift goal  0.100 maximum shift  0.100.
 No special actions if energy rises.
 Dynamic level shift is on during FON iterations.

 Cycle   1  Pass 1  IDiag  1:
 FoFJK:  IHMeth= 1 ICntrl=       0 DoSepK=F KAlg= 0 I1Cent=           0 FoldK=F
 IRaf= 650000000 NMat=       1 IRICut=       1 DoRegI=T DoRafI=F ISym2E= 0 IDoP0=0 IntGTp=1.
 FoFCou: FMM=F IPFlag=           0 FMFlag=      100000 FMFlg1=           0
         NFxFlg=           0 DoJE=F BraDBF=F KetDBF=F FulRan=T
         wScrn=  0.000000 ICntrl=         0 IOpCl=  0 I1Cent=           0 NGrid=           0
         NMat0=    1 NMatS0=      1 NMatT0=    0 NMatD0=    1 NMtDS0=    0 NMtDT0=    0
 Symmetry not used in FoFCou.
 E= -1147.34194531142    
 DIIS: error= 6.39D-03 at cycle   1 NSaved=   1.
 NSaved= 1 IEnMin= 1 EnMin= -1147.34194531142     IErMin= 1 ErrMin= 6.39D-03
 ErrMax= 6.39D-03  0.00D+00 EMaxC= 1.00D+00 BMatC= 1.76D-02 BMatP= 1.76D-02
 IDIUse=1 WtCom= 1.00D+00 WtEn= 0.00D+00
 Coeff-Com:  0.100D+01
 Coeff:      0.100D+01
 Gap=     1.823 Goal=     0.100 Shift=    0.000
 T=  568. Gap= 0.093 NK=0 IS=   91 IE=  465 IFin=   90
          NO(<0.9)=   0  NV(>0.1)=   0     90.00e < EF      0.00e >EF  Err=0.0D+00
 GapD=    1.823 DampG=2.000 DampE=1.000 DampFc=2.0000 IDamp=-1.
 RMSDP=5.14D-04 MaxDP=4.72D-02              OVMax= 3.25D-02

 Cycle   2  Pass 1  IDiag  1:
 E= -1147.36522332564     Delta-E=       -0.023278014222 Rises=F Damp=F
 DIIS: error= 5.95D-04 at cycle   2 NSaved=   2.
 NSaved= 2 IEnMin= 2 EnMin= -1147.36522332564     IErMin= 2 ErrMin= 5.95D-04
 ErrMax= 5.95D-04  0.00D+00 EMaxC= 1.00D+00 BMatC= 3.41D-04 BMatP= 1.76D-02
 IDIUse=1 WtCom= 1.00D+00 WtEn= 0.00D+00
 Coeff-Com: -0.261D-01 0.103D+01
 Coeff:     -0.261D-01 0.103D+01
 Gap=     0.093 Goal=     0.100 Shift=    0.007
 RMSDP=1.22D-04 MaxDP=4.48D-03 DE=-2.33D-02 OVMax= 1.08D-02

 Cycle   3  Pass 1  IDiag  1:
 E= -1147.36486654802     Delta-E=        0.000356777614 Rises=F Damp=F
 DIIS: error= 1.22D-03 at cycle   3 NSaved=   3.
 NSaved= 3 IEnMin= 2 EnMin= -1147.36522332564     IErMin= 2 ErrMin= 5.95D-04
 ErrMax= 1.22D-03  0.00D+00 EMaxC= 1.00D+00 BMatC= 8.06D-04 BMatP= 3.41D-04
 IDIUse=1 WtCom= 1.00D+00 WtEn= 0.00D+00
 Coeff-Com: -0.316D-01 0.648D+00 0.384D+00
 Coeff:     -0.316D-01 0.648D+00 0.384D+00
 Gap=     0.093 Goal=   None    Shift=    0.000
 RMSDP=7.99D-05 MaxDP=3.58D-03 DE= 3.57D-04 OVMax= 1.04D-02

 Cycle   4  Pass 1  IDiag  1:
 E= -1147.36558059831     Delta-E=       -0.000714050284 Rises=F Damp=F
 DIIS: error= 4.47D-04 at cycle   4 NSaved=   4.
 NSaved= 4 IEnMin= 4 EnMin= -1147.36558059831     IErMin= 4 ErrMin= 4.47D-04
 ErrMax= 4.47D-04  0.00D+00 EMaxC= 1.00D+00 BMatC= 5.47D-05 BMatP= 3.41D-04
 IDIUse=1 WtCom= 1.00D+00 WtEn= 0.00D+00
 Coeff-Com: -0.136D-01 0.225D+00 0.231D+00 0.558D+00
 Coeff:     -0.136D-01 0.225D+00 0.231D+00 0.558D+00
 Gap=     0.093 Goal=     0.100 Shift=    0.007
 RMSDP=2.81D-05 MaxDP=1.14D-03 DE=-7.14D-04 OVMax= 3.83D-03

 Cycle   5  Pass 1  IDiag  1:
 E= -1147.36562789818     Delta-E=       -0.000047299870 Rises=F Damp=F
 DIIS: error= 2.10D-04 at cycle   5 NSaved=   5.
 NSaved= 5 IEnMin= 5 EnMin= -1147.36562789818     IErMin= 5 ErrMin= 2.10D-04
 ErrMax= 2.10D-04  0.00D+00 EMaxC= 1.00D+00 BMatC= 1.91D-05 BMatP= 5.47D-05
 IDIUse=1 WtCom= 1.00D+00 WtEn= 0.00D+00
 Coeff-Com: -0.448D-02 0.539D-01 0.107D+00 0.417D+00 0.426D+00
 Coeff:     -0.448D-02 0.539D-01 0.107D+00 0.417D+00 0.426D+00
 Gap=     0.093 Goal=     0.100 Shift=    0.007
 RMSDP=1.23D-05 MaxDP=4.07D-04 DE=-4.73D-05 OVMax= 1.39D-03

 Cycle   6  Pass 1  IDiag  1:
 E= -1147.36564843444     Delta-E=       -0.000020536262 Rises=F Damp=F
 DIIS: error= 2.76D-05 at cycle   6 NSaved=   6.
 NSaved= 6 IEnMin= 6 EnMin= -1147.36564843444     IErMin= 6 ErrMin= 2.76D-05
 ErrMax= 2.76D-05  0.00D+00 EMaxC= 1.00D+00 BMatC= 6.24D-07 BMatP= 1.91D-05
 IDIUse=1 WtCom= 1.00D+00 WtEn= 0.00D+00
 Coeff-Com: -0.321D-03-0.525D-02 0.222D-01 0.149D+00 0.200D+00 0.635D+00
 Coeff:     -0.321D-03-0.525D-02 0.222D-01 0.149D+00 0.200D+00 0.635D+00
 Gap=     0.093 Goal=     0.100 Shift=    0.007
 RMSDP=3.27D-06 MaxDP=1.25D-04 DE=-2.05D-05 OVMax= 2.87D-04

 Cycle   7  Pass 1  IDiag  1:
 E= -1147.36564905198     Delta-E=       -0.000000617538 Rises=F Damp=F
 DIIS: error= 1.22D-05 at cycle   7 NSaved=   7.
 NSaved= 7 IEnMin= 7 EnMin= -1147.36564905198     IErMin= 7 ErrMin= 1.22D-05
 ErrMax= 1.22D-05  0.00D+00 EMaxC= 1.00D+00 BMatC= 9.90D-08 BMatP= 6.24D-07
 IDIUse=1 WtCom= 1.00D+00 WtEn= 0.00D+00
 Coeff-Com:  0.208D-03-0.815D-02 0.315D-02 0.450D-01 0.689D-01 0.350D+00
 Coeff-Com:  0.541D+00
 Coeff:      0.208D-03-0.815D-02 0.315D-02 0.450D-01 0.689D-01 0.350D+00
 Coeff:      0.541D+00
 Gap=     0.093 Goal=     0.100 Shift=    0.007
 RMSDP=1.16D-06 MaxDP=3.96D-05 DE=-6.18D-07 OVMax= 1.48D-04

 Cycle   8  Pass 1  IDiag  1:
 E= -1147.36564915770     Delta-E=       -0.000000105723 Rises=F Damp=F
 DIIS: error= 2.59D-06 at cycle   8 NSaved=   8.
 NSaved= 8 IEnMin= 8 EnMin= -1147.36564915770     IErMin= 8 ErrMin= 2.59D-06
 ErrMax= 2.59D-06  0.00D+00 EMaxC= 1.00D+00 BMatC= 9.65D-09 BMatP= 9.90D-08
 IDIUse=1 WtCom= 1.00D+00 WtEn= 0.00D+00
 Coeff-Com:  0.164D-03-0.422D-02-0.986D-03 0.535D-02 0.101D-01 0.114D+00
 Coeff-Com:  0.289D+00 0.586D+00
 Coeff:      0.164D-03-0.422D-02-0.986D-03 0.535D-02 0.101D-01 0.114D+00
 Coeff:      0.289D+00 0.586D+00
 Gap=     0.093 Goal=     0.100 Shift=    0.007
 RMSDP=3.35D-07 MaxDP=9.47D-06 DE=-1.06D-07 OVMax= 5.86D-05

 Cycle   9  Pass 1  IDiag  1:
 E= -1147.36564916926     Delta-E=       -0.000000011561 Rises=F Damp=F
 DIIS: error= 1.24D-06 at cycle   9 NSaved=   9.
 NSaved= 9 IEnMin= 9 EnMin= -1147.36564916926     IErMin= 9 ErrMin= 1.24D-06
 ErrMax= 1.24D-06  0.00D+00 EMaxC= 1.00D+00 BMatC= 5.76D-10 BMatP= 9.65D-09
 IDIUse=1 WtCom= 1.00D+00 WtEn= 0.00D+00
 Coeff-Com:  0.298D-04-0.379D-03-0.580D-03-0.352D-02-0.723D-02-0.212D-02
 Coeff-Com:  0.346D-01 0.141D+00 0.838D+00
 Coeff:      0.298D-04-0.379D-03-0.580D-03-0.352D-02-0.723D-02-0.212D-02
 Coeff:      0.346D-01 0.141D+00 0.838D+00
 Gap=     0.093 Goal=     0.100 Shift=    0.007
 RMSDP=1.77D-07 MaxDP=5.07D-06 DE=-1.16D-08 OVMax= 4.49D-05

 Cycle  10  Pass 1  IDiag  1:
 E= -1147.36564917006     Delta-E=       -0.000000000801 Rises=F Damp=F
 DIIS: error= 1.21D-06 at cycle  10 NSaved=  10.
 NSaved=10 IEnMin=10 EnMin= -1147.36564917006     IErMin=10 ErrMin= 1.21D-06
 ErrMax= 1.21D-06  0.00D+00 EMaxC= 1.00D+00 BMatC= 6.24D-10 BMatP= 5.76D-10
 IDIUse=1 WtCom= 1.00D+00 WtEn= 0.00D+00
 Coeff-Com: -0.955D-06 0.331D-03-0.267D-03-0.328D-02-0.719D-02-0.171D-01
 Coeff-Com: -0.147D-01 0.130D-01 0.626D+00 0.403D+00
 Coeff:     -0.955D-06 0.331D-03-0.267D-03-0.328D-02-0.719D-02-0.171D-01
 Coeff:     -0.147D-01 0.130D-01 0.626D+00 0.403D+00
 Gap=     0.093 Goal=     0.100 Shift=    0.007
 RMSDP=9.41D-08 MaxDP=5.03D-06 DE=-8.01D-10 OVMax= 2.00D-05

 Cycle  11  Pass 1  IDiag  1:
 E= -1147.36564917091     Delta-E=       -0.000000000847 Rises=F Damp=F
 DIIS: error= 3.91D-07 at cycle  11 NSaved=  11.
 NSaved=11 IEnMin=11 EnMin= -1147.36564917091     IErMin=11 ErrMin= 3.91D-07
 ErrMax= 3.91D-07  0.00D+00 EMaxC= 1.00D+00 BMatC= 6.51D-11 BMatP= 5.76D-10
 IDIUse=1 WtCom= 1.00D+00 WtEn= 0.00D+00
 Coeff-Com: -0.832D-05 0.327D-03-0.809D-05-0.118D-02-0.317D-02-0.102D-01
 Coeff-Com: -0.175D-01-0.326D-01 0.201D+00 0.254D+00 0.609D+00
 Coeff:     -0.832D-05 0.327D-03-0.809D-05-0.118D-02-0.317D-02-0.102D-01
 Coeff:     -0.175D-01-0.326D-01 0.201D+00 0.254D+00 0.609D+00
 Gap=     0.093 Goal=     0.100 Shift=    0.007
 RMSDP=3.60D-08 MaxDP=1.07D-06 DE=-8.47D-10 OVMax= 9.32D-06

 Cycle  12  Pass 1  IDiag  1:
 E= -1147.36564917099     Delta-E=       -0.000000000078 Rises=F Damp=F
 DIIS: error= 1.54D-07 at cycle  12 NSaved=  12.
 NSaved=12 IEnMin=12 EnMin= -1147.36564917099     IErMin=12 ErrMin= 1.54D-07
 ErrMax= 1.54D-07  0.00D+00 EMaxC= 1.00D+00 BMatC= 1.21D-11 BMatP= 6.51D-11
 IDIUse=1 WtCom= 1.00D+00 WtEn= 0.00D+00
 Coeff-Com: -0.471D-05 0.130D-03 0.495D-04-0.769D-04-0.680D-03-0.254D-02
 Coeff-Com: -0.673D-02-0.223D-01 0.879D-02 0.852D-01 0.370D+00 0.568D+00
 Coeff:     -0.471D-05 0.130D-03 0.495D-04-0.769D-04-0.680D-03-0.254D-02
 Coeff:     -0.673D-02-0.223D-01 0.879D-02 0.852D-01 0.370D+00 0.568D+00
 Gap=     0.093 Goal=     0.100 Shift=    0.007
 RMSDP=1.50D-08 MaxDP=5.54D-07 DE=-7.78D-11 OVMax= 3.31D-06

 Cycle  13  Pass 1  IDiag  1:
 E= -1147.36564917101     Delta-E=       -0.000000000028 Rises=F Damp=F
 DIIS: error= 3.85D-08 at cycle  13 NSaved=  13.
 NSaved=13 IEnMin=13 EnMin= -1147.36564917101     IErMin=13 ErrMin= 3.85D-08
 ErrMax= 3.85D-08  0.00D+00 EMaxC= 1.00D+00 BMatC= 1.29D-12 BMatP= 1.21D-11
 IDIUse=1 WtCom= 1.00D+00 WtEn= 0.00D+00
 Coeff-Com: -0.157D-05 0.265D-04 0.266D-04 0.108D-03 0.508D-04-0.545D-04
 Coeff-Com: -0.151D-02-0.898D-02-0.288D-01 0.670D-02 0.109D+00 0.298D+00
 Coeff-Com:  0.625D+00
 Coeff:     -0.157D-05 0.265D-04 0.266D-04 0.108D-03 0.508D-04-0.545D-04
 Coeff:     -0.151D-02-0.898D-02-0.288D-01 0.670D-02 0.109D+00 0.298D+00
 Coeff:      0.625D+00
 Gap=     0.093 Goal=     0.100 Shift=    0.007
 RMSDP=6.17D-09 MaxDP=1.86D-07 DE=-2.82D-11 OVMax= 1.38D-06

 SCF Done:  E(RB3LYP) =  -1147.36564917     A.U. after   13 cycles
            NFock= 13  Conv=0.62D-08     -V/T= 2.0092
 KE= 1.136919162842D+03 PE=-6.923624481582D+03 EE= 2.511684931834D+03
 Leave Link  502 at Tue Aug 15 23:31:04 2023, MaxMem=  1310720000 cpu:            4180.4 elap:              65.5
 (Enter /mnt/opt/groups/app-gaussian/g16-avx2/l701.exe)
 ... and contract with generalized density number  0.
 Compute integral first derivatives.
 R6Disp: Adding Grimme-D3 dispersion energy 1st derivatives to the gradient.
 Leave Link  701 at Tue Aug 15 23:31:05 2023, MaxMem=  1310720000 cpu:              60.9 elap:               1.0
 (Enter /mnt/opt/groups/app-gaussian/g16-avx2/l702.exe)
 L702 exits ... SP integral derivatives will be done elsewhere.
 Leave Link  702 at Tue Aug 15 23:31:05 2023, MaxMem=  1310720000 cpu:               1.4 elap:               0.1
 (Enter /mnt/opt/groups/app-gaussian/g16-avx2/l703.exe)
 Integral derivatives from FoFJK, PRISM(SPDF).
 Compute integral first derivatives, UseDBF=F ICtDFT=           0.
 Calling FoFJK, ICntrl=      2127 FMM=F ISym2X=0 I1Cent= 0 IOpClX= 0 NMat=1 NMatS=1 NMatT=0.
 FoFJK:  IHMeth= 1 ICntrl=    2127 DoSepK=F KAlg= 0 I1Cent=           0 FoldK=F
 IRaf=         0 NMat=       1 IRICut=       1 DoRegI=T DoRafI=F ISym2E= 0 IDoP0=0 IntGTp=1.
 FoFCou: FMM=F IPFlag=           0 FMFlag=      100000 FMFlg1=         800
         NFxFlg=           0 DoJE=F BraDBF=F KetDBF=F FulRan=T
         wScrn=  0.000000 ICntrl=      2127 IOpCl=  0 I1Cent=           0 NGrid=           0
         NMat0=    1 NMatS0=      1 NMatT0=    0 NMatD0=    1 NMtDS0=    0 NMtDT0=    0
 Symmetry not used in FoFCou.
 Leave Link  703 at Tue Aug 15 23:31:20 2023, MaxMem=  1310720000 cpu:             964.0 elap:              15.1
 (Enter /mnt/opt/groups/app-gaussian/g16-avx2/l716.exe)
 Dipole        =-8.18091943D-05-2.95896992D-04 3.10271927D-02
 -------------------------------------------------------------------
 Center     Atomic                   Forces (Hartrees/Bohr)
 Number     Number              X              Y              Z
 -------------------------------------------------------------------
      1        6           0.000350928    0.000262316    0.000331037
      2        6           0.000642170   -0.000485491   -0.000262297
      3        6          -0.000743830   -0.000311157   -0.000036545
      4        6           0.000103713    0.000791529    0.000016114
      5        6           0.000049400   -0.000434937   -0.000195318
      6        6          -0.000401049    0.000177270   -0.000149877
      7        6          -0.001455267   -0.000387013   -0.000204163
      8        6           0.000812736   -0.000656019    0.000111398
      9        6          -0.000152049   -0.000428464   -0.000483903
     10        6          -0.000396475    0.000411117   -0.000374695
     11        6           0.003534713    0.001765979    0.001192800
     12        6           0.000446247    0.000080012    0.000455175
     13        6           0.000162180    0.001036485   -0.000090403
     14        6           0.001068739   -0.001070603    0.000159994
     15        6          -0.001517766    0.000150966    0.000144968
     16        6          -0.003291463    0.002180286   -0.001144457
     17        6          -0.000160066   -0.000548884    0.000355619
     18        6          -0.000297996    0.000347020    0.000423745
     19        6          -0.000979061   -0.000371546   -0.000052834
     20        6           0.000392958    0.001454003    0.000260372
     21        6           0.000626905   -0.001393740    0.000171269
     22        6          -0.000235228   -0.003927726   -0.001195108
     23        1           0.000463211   -0.000266049    0.000139533
     24        1           0.000133186   -0.000425510   -0.000051288
     25        1          -0.000002147    0.000533736   -0.000131604
     26        1          -0.000039449   -0.000570695   -0.000113370
     27        1           0.000301516    0.000328199    0.000054051
     28        1          -0.000458715   -0.000269993   -0.000146806
     29        1           0.000513443    0.000252422   -0.000087580
     30        6           0.000553131    0.000128641    0.000347370
     31        1          -0.000436467    0.000097069    0.000040759
     32        6           0.000888056    0.001236712   -0.000125629
     33        1          -0.000477767    0.000319933    0.000106850
     34        8           0.005205787   -0.001401718    0.001131311
     35        1          -0.000398023   -0.000175104   -0.000583449
     36        8          -0.001392157    0.005196010    0.001151580
     37        1           0.000352575   -0.000248506   -0.000581611
     38        8          -0.003814422   -0.003814737   -0.001166219
     39        1           0.000047802    0.000438185    0.000583209
 -------------------------------------------------------------------
 Cartesian Forces:  Max     0.005205787 RMS     0.001200818
 Leave Link  716 at Tue Aug 15 23:31:20 2023, MaxMem=  1310720000 cpu:               1.7 elap:               0.1
 (Enter /mnt/opt/groups/app-gaussian/g16-avx2/l103.exe)

 GradGradGradGradGradGradGradGradGradGradGradGradGradGradGradGradGradGrad
 Berny optimization.
 Using GEDIIS/GDIIS optimizer.
 FormGI is forming the generalized inverse of G from B-inverse, IUseBI=4.
 Internal  Forces:  Max     0.005051163 RMS     0.000643487
 Search for a local minimum.
 Step number   4 out of a maximum of  234
 All quantities printed in internal units (Hartrees-Bohrs-Radians)
 RMS Force = .64349D-03 SwitMx=.10000D-02 MixMth= 2
 Mixed Optimization -- En-DIIS/RFO-DIIS
 Swapping is turned off.
 Update second derivatives using D2CorX and points    3    4
 DE= -2.95D-03 DEPred=-3.36D-03 R= 8.80D-01
 TightC=F SS=  1.41D+00  RLast= 6.81D-01 DXNew= 1.4270D+00 2.0425D+00
 Trust test= 8.80D-01 RLast= 6.81D-01 DXMaxT set to 1.43D+00
 ITU=  1  1  1  0
     Eigenvalues ---    0.00905   0.01119   0.01121   0.01185   0.01228
     Eigenvalues ---    0.01233   0.01271   0.01286   0.01295   0.01295
     Eigenvalues ---    0.01299   0.01309   0.01416   0.01490   0.01501
     Eigenvalues ---    0.01520   0.01525   0.01555   0.01564   0.01581
     Eigenvalues ---    0.01614   0.01667   0.01692   0.01697   0.01705
     Eigenvalues ---    0.01786   0.01794   0.01808   0.01813   0.01825
     Eigenvalues ---    0.01852   0.01895   0.01912   0.02043   0.02045
     Eigenvalues ---    0.02109   0.15974   0.15999   0.15999   0.16000
     Eigenvalues ---    0.16000   0.16000   0.16000   0.16000   0.16000
     Eigenvalues ---    0.16000   0.16004   0.16623   0.23455   0.23455
     Eigenvalues ---    0.23603   0.23718   0.23718   0.23960   0.24249
     Eigenvalues ---    0.24265   0.24265   0.24850   0.24998   0.24998
     Eigenvalues ---    0.24999   0.25000   0.25000   0.25000   0.25000
     Eigenvalues ---    0.25025   0.29334   0.29334   0.29453   0.31104
     Eigenvalues ---    0.31105   0.31485   0.31543   0.31544   0.32394
     Eigenvalues ---    0.32802   0.32804   0.33250   0.33985   0.33987
     Eigenvalues ---    0.34021   0.34149   0.34154   0.34205   0.34501
     Eigenvalues ---    0.34503   0.34530   0.34584   0.34586   0.35139
     Eigenvalues ---    0.35872   0.35873   0.36294   0.40989   0.40989
     Eigenvalues ---    0.41510   0.44769   0.44772   0.45607   0.46106
     Eigenvalues ---    0.46109   0.47667   0.47669   0.47746   0.48845
     Eigenvalues ---    0.49770   0.49772   0.53972   0.55473   0.55473
     Eigenvalues ---    0.55785
 En-DIIS/RFO-DIIS/Sim-DIIS IScMMF=       -3 using points:     4    3
 RFO step:  Lambda=-4.42994819D-04.
 NNeg= 0 NGDIIS= 2 SimSw=  2.50D-01 Rises=F DC= -2.95D-03 SmlDif=  1.00D-05
 NRisDI= 0 DoIntr=F SqrtH=F CThrHd= 10.0 CDAdj=  3.0
 RMS Error=  0.9023205465D-02 NUsed= 2 OKEnD=T EnDIS=F
 InvSVX:  RCond= 8.45D-02 Info=           0 Equed=N FErr=  1.31D-15 BErr=  3.01D-17
 DidBck=F Rises=F RFO-DIIS coefs:    1.17869   -0.17869
 Iteration  1 RMS(Cart)=  0.00921076 RMS(Int)=  0.00022357
 Iteration  2 RMS(Cart)=  0.00022819 RMS(Int)=  0.00001552
 Iteration  3 RMS(Cart)=  0.00000018 RMS(Int)=  0.00001552
 ITry= 1 IFail=0 DXMaxC= 6.39D-02 DCOld= 1.00D+10 DXMaxT= 1.43D+00 DXLimC= 3.00D+00 Rises=F
 Variable       Old X    -DE/DX   Delta X   Delta X   Delta X     New X
                                 (Linear)    (Quad)   (Total)
    R1        2.58298   0.00042   0.00034   0.00021   0.00055   2.58353
    R2        2.79193   0.00064   0.00114   0.00065   0.00178   2.79371
    R3        2.74594   0.00091  -0.00091   0.00295   0.00204   2.74799
    R4        2.79194   0.00064   0.00114   0.00065   0.00178   2.79372
    R5        2.58301   0.00042   0.00034   0.00021   0.00055   2.58355
    R6        2.72887   0.00101  -0.00092   0.00325   0.00233   2.73120
    R7        2.79192   0.00064   0.00113   0.00065   0.00178   2.79370
    R8        2.72884   0.00102  -0.00092   0.00326   0.00235   2.73119
    R9        2.58299   0.00042   0.00034   0.00022   0.00055   2.58354
   R10        2.72888   0.00101  -0.00091   0.00325   0.00234   2.73121
   R11        2.74592   0.00091  -0.00090   0.00296   0.00205   2.74798
   R12        2.74596   0.00091  -0.00090   0.00295   0.00204   2.74800
   R13        2.80207   0.00093   0.00018   0.00247   0.00263   2.80470
   R14        2.57616  -0.00029   0.00077  -0.00149  -0.00073   2.57543
   R15        2.58634   0.00033   0.00106  -0.00049   0.00057   2.58691
   R16        2.70919   0.00031  -0.00119   0.00136   0.00016   2.70935
   R17        2.04640   0.00053   0.00010   0.00128   0.00138   2.04778
   R18        2.61158   0.00006   0.00184  -0.00177   0.00008   2.61166
   R19        2.04285   0.00044   0.00013   0.00103   0.00116   2.04401
   R20        2.76855   0.00142  -0.00063   0.00450   0.00388   2.77243
   R21        2.54216   0.00505  -0.00300   0.01449   0.01149   2.55365
   R22        2.58635   0.00033   0.00106  -0.00048   0.00058   2.58693
   R23        2.04640   0.00053   0.00010   0.00128   0.00138   2.04778
   R24        2.80206   0.00093   0.00018   0.00247   0.00263   2.80469
   R25        2.70918   0.00031  -0.00120   0.00137   0.00017   2.70934
   R26        2.57618  -0.00029   0.00077  -0.00150  -0.00073   2.57544
   R27        2.76854   0.00143  -0.00063   0.00451   0.00389   2.77242
   R28        2.04242   0.00056   0.00012   0.00135   0.00147   2.04389
   R29        2.61158   0.00006   0.00185  -0.00176   0.00009   2.61167
   R30        2.54218   0.00505  -0.00302   0.01450   0.01148   2.55366
   R31        2.04286   0.00044   0.00013   0.00102   0.00116   2.04401
   R32        2.58634   0.00033   0.00106  -0.00048   0.00058   2.58692
   R33        2.04640   0.00053   0.00010   0.00127   0.00138   2.04778
   R34        2.80207   0.00093   0.00018   0.00247   0.00263   2.80470
   R35        2.70919   0.00031  -0.00120   0.00137   0.00017   2.70936
   R36        2.57618  -0.00029   0.00077  -0.00151  -0.00074   2.57544
   R37        2.76853   0.00142  -0.00064   0.00450   0.00388   2.77241
   R38        2.04242   0.00056   0.00012   0.00135   0.00147   2.04389
   R39        2.61156   0.00007   0.00184  -0.00175   0.00011   2.61166
   R40        2.54219   0.00505  -0.00303   0.01450   0.01147   2.55366
   R41        2.04285   0.00044   0.00013   0.00103   0.00116   2.04401
   R42        2.04240   0.00057   0.00012   0.00135   0.00148   2.04388
   R43        1.82829  -0.00042  -0.00005  -0.00066  -0.00071   1.82758
   R44        1.82829  -0.00042  -0.00005  -0.00066  -0.00070   1.82758
   R45        1.82830  -0.00043  -0.00005  -0.00067  -0.00072   1.82758
    A1        2.09693  -0.00011  -0.00005  -0.00038  -0.00044   2.09650
    A2        2.29637   0.00007   0.00003   0.00021   0.00024   2.29662
    A3        1.88988   0.00004   0.00003   0.00017   0.00019   1.89007
    A4        2.09184   0.00011   0.00006   0.00040   0.00046   2.09230
    A5        1.84582  -0.00009  -0.00015  -0.00019  -0.00035   1.84547
    A6        2.34552  -0.00002   0.00009  -0.00020  -0.00010   2.34541
    A7        2.09185   0.00011   0.00005   0.00039   0.00044   2.09230
    A8        2.34549  -0.00002   0.00010  -0.00020  -0.00009   2.34540
    A9        1.84584  -0.00009  -0.00015  -0.00019  -0.00035   1.84549
   A10        2.09186   0.00011   0.00006   0.00038   0.00044   2.09230
   A11        1.84581  -0.00009  -0.00016  -0.00018  -0.00034   1.84547
   A12        2.34552  -0.00002   0.00010  -0.00020  -0.00010   2.34542
   A13        2.09693  -0.00011  -0.00006  -0.00039  -0.00045   2.09648
   A14        1.88988   0.00004   0.00002   0.00017   0.00019   1.89007
   A15        2.29637   0.00007   0.00003   0.00023   0.00026   2.29663
   A16        2.09694  -0.00011  -0.00006  -0.00039  -0.00045   2.09649
   A17        2.29639   0.00007   0.00003   0.00021   0.00025   2.29664
   A18        1.88986   0.00004   0.00003   0.00018   0.00020   1.89005
   A19        1.88074  -0.00004   0.00047  -0.00055  -0.00008   1.88066
   A20        2.51340  -0.00003  -0.00013  -0.00004  -0.00016   2.51323
   A21        1.88903   0.00007  -0.00033   0.00059   0.00025   1.88928
   A22        1.90615   0.00002  -0.00047   0.00048   0.00001   1.90616
   A23        1.88895  -0.00014   0.00064  -0.00109  -0.00045   1.88850
   A24        2.48808   0.00012  -0.00017   0.00061   0.00044   2.48852
   A25        1.90219   0.00007   0.00013   0.00011   0.00022   1.90241
   A26        2.16322  -0.00002   0.00047  -0.00034   0.00012   2.16333
   A27        2.21775  -0.00005  -0.00060   0.00031  -0.00031   2.21744
   A28        1.83868   0.00031  -0.00028   0.00135   0.00108   1.83976
   A29        2.22969  -0.00010   0.00044  -0.00052  -0.00009   2.22960
   A30        2.21481  -0.00021  -0.00015  -0.00082  -0.00099   2.21383
   A31        1.95224  -0.00031  -0.00012  -0.00075  -0.00091   1.95133
   A32        2.25244  -0.00041   0.00158  -0.00290  -0.00141   2.25103
   A33        2.07844   0.00072  -0.00144   0.00386   0.00234   2.08078
   A34        1.90219   0.00007   0.00013   0.00011   0.00022   1.90241
   A35        2.16323  -0.00002   0.00048  -0.00035   0.00011   2.16334
   A36        2.21775  -0.00005  -0.00061   0.00031  -0.00031   2.21744
   A37        1.90616   0.00002  -0.00047   0.00047   0.00000   1.90616
   A38        2.48808   0.00012  -0.00017   0.00062   0.00045   2.48853
   A39        1.88895  -0.00014   0.00064  -0.00109  -0.00045   1.88850
   A40        1.88073  -0.00004   0.00047  -0.00054  -0.00007   1.88066
   A41        2.51340  -0.00003  -0.00013  -0.00004  -0.00017   2.51323
   A42        1.88904   0.00007  -0.00033   0.00058   0.00025   1.88929
   A43        1.85585   0.00007   0.00010  -0.00007   0.00004   1.85589
   A44        2.26830  -0.00013   0.00009  -0.00067  -0.00060   2.26770
   A45        2.15903   0.00006  -0.00018   0.00077   0.00057   2.15960
   A46        1.95226  -0.00031  -0.00012  -0.00078  -0.00093   1.95133
   A47        2.07848   0.00071  -0.00145   0.00384   0.00231   2.08079
   A48        2.25239  -0.00040   0.00159  -0.00287  -0.00137   2.25102
   A49        1.83867   0.00031  -0.00028   0.00136   0.00109   1.83976
   A50        2.22971  -0.00010   0.00044  -0.00052  -0.00010   2.22962
   A51        2.21479  -0.00021  -0.00015  -0.00081  -0.00098   2.21381
   A52        1.90218   0.00007   0.00013   0.00011   0.00023   1.90240
   A53        2.16322  -0.00002   0.00049  -0.00038   0.00009   2.16332
   A54        2.21776  -0.00005  -0.00062   0.00033  -0.00030   2.21746
   A55        1.90617   0.00002  -0.00047   0.00046  -0.00001   1.90617
   A56        2.48806   0.00012  -0.00017   0.00063   0.00046   2.48852
   A57        1.88895  -0.00014   0.00064  -0.00109  -0.00045   1.88850
   A58        1.88072  -0.00004   0.00047  -0.00053  -0.00006   1.88066
   A59        2.51342  -0.00003  -0.00013  -0.00005  -0.00018   2.51324
   A60        1.88904   0.00007  -0.00033   0.00058   0.00024   1.88928
   A61        1.85584   0.00007   0.00010  -0.00006   0.00005   1.85589
   A62        2.26830  -0.00013   0.00008  -0.00066  -0.00059   2.26770
   A63        2.15903   0.00006  -0.00017   0.00075   0.00056   2.15959
   A64        1.95227  -0.00031  -0.00011  -0.00078  -0.00093   1.95134
   A65        2.07849   0.00070  -0.00145   0.00381   0.00228   2.08077
   A66        2.25236  -0.00039   0.00158  -0.00283  -0.00133   2.25103
   A67        1.83867   0.00030  -0.00028   0.00136   0.00108   1.83975
   A68        2.22971  -0.00010   0.00045  -0.00052  -0.00010   2.22961
   A69        2.21480  -0.00021  -0.00015  -0.00081  -0.00098   2.21382
   A70        1.85587   0.00007   0.00011  -0.00009   0.00003   1.85589
   A71        2.26831  -0.00013   0.00008  -0.00066  -0.00059   2.26772
   A72        2.15900   0.00006  -0.00018   0.00078   0.00058   2.15957
   A73        1.90966  -0.00032   0.00186  -0.00466  -0.00280   1.90686
   A74        1.90963  -0.00031   0.00186  -0.00459  -0.00273   1.90690
   A75        1.90974  -0.00033   0.00188  -0.00476  -0.00288   1.90686
    D1       -0.00137   0.00001   0.00000   0.00088   0.00088  -0.00049
    D2        3.14064   0.00005  -0.00042   0.00393   0.00351  -3.13903
    D3        3.14118  -0.00004   0.00082  -0.00413  -0.00331   3.13787
    D4        0.00001  -0.00001   0.00040  -0.00107  -0.00068  -0.00067
    D5       -0.00087   0.00001  -0.00017   0.00118   0.00101   0.00014
    D6        3.14063   0.00004  -0.00042   0.00335   0.00292  -3.13963
    D7        3.13996   0.00005  -0.00082   0.00512   0.00431  -3.13892
    D8       -0.00172   0.00008  -0.00107   0.00729   0.00622   0.00450
    D9       -3.13938  -0.00006   0.00044  -0.00525  -0.00481   3.13899
   D10       -0.00504   0.00008  -0.00110   0.00618   0.00508   0.00004
   D11        0.00308  -0.00011   0.00119  -0.00981  -0.00863  -0.00554
   D12        3.13743   0.00003  -0.00035   0.00162   0.00127   3.13869
   D13       -0.00003  -0.00001   0.00032  -0.00094  -0.00062  -0.00065
   D14       -3.14036  -0.00004   0.00097  -0.00427  -0.00330   3.13952
   D15        3.13952   0.00001  -0.00006   0.00173   0.00167   3.14119
   D16       -0.00082  -0.00002   0.00058  -0.00160  -0.00101  -0.00183
   D17       -0.00223   0.00003  -0.00049   0.00301   0.00252   0.00029
   D18        3.14085   0.00005  -0.00080   0.00467   0.00387  -3.13847
   D19       -3.14106  -0.00000   0.00002  -0.00059  -0.00057   3.14156
   D20        0.00201   0.00002  -0.00028   0.00107   0.00079   0.00280
   D21        0.00246  -0.00003  -0.00018  -0.00246  -0.00264  -0.00018
   D22        3.13779   0.00000   0.00136  -0.00233  -0.00096   3.13682
   D23        3.14157  -0.00001  -0.00065   0.00078   0.00014  -3.14148
   D24       -0.00629   0.00003   0.00090   0.00092   0.00181  -0.00448
   D25        0.00295  -0.00003   0.00034  -0.00301  -0.00268   0.00027
   D26       -3.13981  -0.00004   0.00058  -0.00432  -0.00374   3.13963
   D27       -3.13895  -0.00005   0.00065  -0.00528  -0.00463   3.13960
   D28        0.00147  -0.00007   0.00089  -0.00659  -0.00570  -0.00423
   D29        3.14137  -0.00002  -0.00008  -0.00065  -0.00073   3.14064
   D30       -0.00625   0.00001   0.00141  -0.00056   0.00086  -0.00539
   D31        0.00016   0.00002  -0.00046   0.00210   0.00164   0.00180
   D32        3.13573   0.00004   0.00103   0.00219   0.00323   3.13895
   D33        0.00160  -0.00001   0.00002  -0.00119  -0.00117   0.00043
   D34       -3.14159   0.00003  -0.00080   0.00304   0.00223  -3.13936
   D35       -3.13987  -0.00005   0.00035  -0.00410  -0.00375   3.13957
   D36        0.00013  -0.00001  -0.00047   0.00012  -0.00035  -0.00022
   D37       -0.00013  -0.00002   0.00058  -0.00241  -0.00183  -0.00196
   D38       -3.13512  -0.00005  -0.00102  -0.00276  -0.00378  -3.13890
   D39        3.14135   0.00002   0.00028   0.00022   0.00050  -3.14134
   D40        0.00636  -0.00002  -0.00133  -0.00013  -0.00146   0.00490
   D41       -0.00129   0.00006  -0.00080   0.00541   0.00461   0.00331
   D42       -3.13657  -0.00005   0.00064  -0.00441  -0.00377  -3.14034
   D43       -3.14143   0.00003  -0.00005   0.00156   0.00151  -3.13992
   D44        0.00648  -0.00009   0.00139  -0.00826  -0.00687  -0.00039
   D45        3.13756   0.00008  -0.00074   0.00743   0.00670  -3.13893
   D46        0.00255  -0.00006   0.00091  -0.00380  -0.00289  -0.00034
   D47       -0.00268   0.00010  -0.00101   0.00895   0.00793   0.00525
   D48       -3.13769  -0.00004   0.00063  -0.00229  -0.00166  -3.13935
   D49        0.00207  -0.00005   0.00013  -0.00361  -0.00348  -0.00141
   D50       -3.13908  -0.00003   0.00033  -0.00257  -0.00224  -3.14132
   D51        3.13958  -0.00003   0.00113  -0.00340  -0.00227   3.13730
   D52       -0.00158  -0.00001   0.00132  -0.00235  -0.00103  -0.00261
   D53        3.13473   0.00010   0.00106   0.00485   0.00590   3.14064
   D54       -0.00073   0.00002   0.00024  -0.00031  -0.00007  -0.00080
   D55       -0.00023   0.00006  -0.00056   0.00450   0.00394   0.00371
   D56       -3.13570  -0.00002  -0.00138  -0.00066  -0.00203  -3.13773
   D57       -0.00316   0.00010  -0.00081   0.00826   0.00744   0.00428
   D58       -3.13722  -0.00005   0.00079  -0.00362  -0.00284  -3.14006
   D59        3.13774   0.00007  -0.00112   0.00663   0.00550  -3.13994
   D60        0.00369  -0.00008   0.00048  -0.00526  -0.00478  -0.00109
   D61        0.00276  -0.00005  -0.00153  -0.00098  -0.00252   0.00025
   D62       -3.13598  -0.00007   0.00124  -0.00726  -0.00602   3.14119
   D63       -3.13815  -0.00002  -0.00122   0.00064  -0.00059  -3.13873
   D64        0.00630  -0.00004   0.00154  -0.00564  -0.00409   0.00221
   D65       -0.00301   0.00009   0.00124   0.00385   0.00508   0.00208
   D66       -3.13263  -0.00018  -0.00019  -0.01693  -0.01710   3.13345
   D67        3.13577   0.00011  -0.00151   0.01006   0.00855  -3.13887
   D68        0.00614  -0.00015  -0.00293  -0.01073  -0.01364  -0.00750
   D69        0.00209  -0.00010  -0.00043  -0.00542  -0.00585  -0.00377
   D70        3.13804  -0.00002   0.00032  -0.00068  -0.00035   3.13768
   D71        3.13304   0.00013   0.00087   0.01300   0.01388  -3.13626
   D72       -0.01419   0.00020   0.00163   0.01774   0.01938   0.00519
   D73       -0.05743   0.00062   0.04977   0.01212   0.06189   0.00446
   D74        3.09687   0.00035   0.04824  -0.00993   0.03831   3.13518
   D75        0.00277  -0.00009   0.00072  -0.00759  -0.00687  -0.00410
   D76       -3.13812  -0.00007   0.00116  -0.00649  -0.00533   3.13974
   D77        3.13752   0.00005  -0.00099   0.00409   0.00310   3.14062
   D78       -0.00337   0.00008  -0.00055   0.00519   0.00464   0.00127
   D79       -0.00184   0.00005  -0.00015   0.00339   0.00324   0.00140
   D80       -3.13971   0.00003  -0.00108   0.00334   0.00226  -3.13744
   D81        3.13930   0.00003  -0.00043   0.00269   0.00226   3.14156
   D82        0.00144   0.00001  -0.00136   0.00264   0.00128   0.00272
   D83        3.13831   0.00002   0.00113  -0.00057   0.00057   3.13888
   D84       -0.00647   0.00005  -0.00159   0.00598   0.00439  -0.00209
   D85       -0.00258   0.00004   0.00157   0.00053   0.00210  -0.00048
   D86        3.13582   0.00007  -0.00115   0.00707   0.00592  -3.14145
   D87       -3.13528  -0.00009  -0.00093  -0.00458  -0.00551  -3.14079
   D88        0.00017  -0.00001  -0.00021   0.00059   0.00038   0.00055
   D89        0.00027  -0.00006   0.00057  -0.00449  -0.00392  -0.00365
   D90        3.13572   0.00002   0.00130   0.00068   0.00197   3.13769
   D91       -0.00201   0.00009   0.00044   0.00511   0.00555   0.00354
   D92       -3.13307  -0.00013  -0.00093  -0.01288  -0.01382   3.13629
   D93       -3.13794   0.00002  -0.00022   0.00035   0.00013  -3.13782
   D94        0.01418  -0.00020  -0.00159  -0.01764  -0.01925  -0.00507
   D95        0.00285  -0.00008  -0.00127  -0.00337  -0.00464  -0.00179
   D96       -3.13559  -0.00011   0.00143  -0.00984  -0.00841   3.13918
   D97        3.13259   0.00018   0.00023   0.01693   0.01714  -3.13346
   D98       -0.00585   0.00015   0.00292   0.01046   0.01337   0.00752
   D99       -3.09689  -0.00036  -0.04861   0.00988  -0.03873  -3.13562
   D100       0.05729  -0.00062  -0.05022  -0.01165  -0.06188  -0.00458
   D101       0.00285  -0.00009   0.00068  -0.00695  -0.00627  -0.00342
   D102      -3.13879  -0.00006   0.00102  -0.00583  -0.00481   3.13958
   D103       3.13788   0.00004  -0.00081   0.00325   0.00244   3.14032
   D104      -0.00376   0.00006  -0.00048   0.00437   0.00389   0.00013
   D105      -0.00339   0.00008  -0.00031   0.00596   0.00564   0.00226
   D106      -3.14110   0.00005  -0.00127   0.00588   0.00461  -3.13649
   D107       3.13824   0.00006  -0.00053   0.00524   0.00471  -3.14024
   D108       0.00052   0.00004  -0.00148   0.00516   0.00368   0.00420
   D109       3.13968   0.00000   0.00134  -0.00230  -0.00096   3.13872
   D110      -0.00534   0.00004  -0.00149   0.00495   0.00346  -0.00189
   D111      -0.00196   0.00002   0.00167  -0.00118   0.00049  -0.00147
   D112       3.13620   0.00006  -0.00116   0.00607   0.00490   3.14111
   D113      -3.13424  -0.00012  -0.00089  -0.00681  -0.00770   3.14125
   D114       0.00140  -0.00003  -0.00012  -0.00031  -0.00043   0.00097
   D115       0.00106  -0.00008   0.00067  -0.00668  -0.00602  -0.00495
   D116       3.13670   0.00001   0.00143  -0.00017   0.00125   3.13795
   D117      -0.00243   0.00011   0.00041   0.00629   0.00670   0.00427
   D118      -3.13337  -0.00012  -0.00094  -0.01189  -0.01284   3.13697
   D119      -3.13854   0.00002  -0.00030   0.00031   0.00001  -3.13853
   D120       0.01370  -0.00020  -0.00165  -0.01788  -0.01954  -0.00584
   D121       0.00270  -0.00008  -0.00131  -0.00298  -0.00429  -0.00159
   D122      -3.13550  -0.00012   0.00149  -0.01015  -0.00866   3.13903
   D123       3.13231   0.00018   0.00017   0.01753   0.01768  -3.13320
   D124      -0.00589   0.00015   0.00297   0.01036   0.01332   0.00742
   D125      -3.09689  -0.00035  -0.04868   0.01012  -0.03856  -3.13545
   D126       0.05743  -0.00062  -0.05027  -0.01164  -0.06192  -0.00448
         Item               Value     Threshold  Converged?
 Maximum Force            0.005051     0.000450     NO 
 RMS     Force            0.000643     0.000300     NO 
 Maximum Displacement     0.063870     0.001800     NO 
 RMS     Displacement     0.009195     0.001200     NO 
 Predicted change in Energy=-2.261755D-04
 Lowest energy point so far.  Saving SCF results.
 GradGradGradGradGradGradGradGradGradGradGradGradGradGradGradGradGradGrad

 Leave Link  103 at Tue Aug 15 23:31:21 2023, MaxMem=  1310720000 cpu:              14.9 elap:               0.4
 (Enter /mnt/opt/groups/app-gaussian/g16-avx2/l202.exe)
                          Input orientation:                          
 ---------------------------------------------------------------------
 Center     Atomic      Atomic             Coordinates (Angstroms)
 Number     Number       Type             X           Y           Z
 ---------------------------------------------------------------------
      1          6           0        0.453931   -1.347844   -0.002921
      2          6           0       -0.393041    1.368618    0.016912
      3          6           0        1.381867   -0.343927    0.010061
      4          6           0       -0.988678   -1.024670   -0.006215
      5          6           0       -1.394199    0.280919    0.003589
      6          6           0        0.940412    1.066946    0.020186
      7          6           0       -1.675271   -2.296416   -0.017836
      8          6           0       -0.646454   -3.366133   -0.024182
      9          6           0        0.597555   -2.794820   -0.018787
     10          6           0       -1.317638   -4.632994   -0.036100
     11          6           0       -2.666887   -4.333771   -0.037126
     12          6           0        2.121795    1.914722    0.035707
     13          6           0        3.238586    1.123056    0.028896
     14          6           0        2.826556   -0.302705    0.013984
     15          6           0        3.951508   -1.072042    0.012778
     16          6           0        5.086834   -0.142878    0.021763
     17          6           0        4.671355    1.175181    0.032939
     18          6           0       -2.719184    0.880094    0.005669
     19          6           0       -2.591943    2.243076    0.014913
     20          6           0       -1.151127    2.599112    0.024139
     21          6           0       -1.047405    3.957933    0.039847
     22          6           0       -2.419745    4.476603    0.033763
     23          1           0        1.551836   -3.308246   -0.022646
     24          1           0       -0.871844   -5.618471   -0.043459
     25          1           0        2.089326    2.997810    0.047496
     26          1           0        4.056344   -2.148513    0.006865
     27          1           0        5.301962    2.053921    0.043177
     28          1           0       -3.640973    0.310421   -0.001294
     29          1           0       -0.167612    4.586899    0.053147
     30          6           0       -3.353498    3.457813    0.020142
     31          1           0       -4.429852    3.564572    0.015518
     32          6           0       -2.903966   -2.885971   -0.028894
     33          1           0       -3.888651   -2.438543   -0.031779
     34          8           0        6.344267   -0.637776    0.028851
     35          1           0        6.975351    0.094975    0.039709
     36          8           0       -2.619990    5.812898    0.052081
     37          1           0       -3.570171    5.993083    0.050751
     38          8           0       -3.724093   -5.175255   -0.055150
     39          1           0       -3.404973   -6.088155   -0.064316
 ---------------------------------------------------------------------
                    Distance matrix (angstroms):
                    1          2          3          4          5
     1  C    0.000000
     2  C    2.845509   0.000000
     3  C    1.367144   2.466406   0.000000
     4  C    1.478368   2.466404   2.466406   0.000000
     5  C    2.463431   1.478372   2.845525   1.367153   0.000000
     6  C    2.463414   1.367156   1.478360   2.845513   2.463437
     7  C    2.330989   3.883014   3.627545   1.445297   2.592705
     8  C    2.298867   4.741706   3.639915   2.366408   3.723020
     9  C    1.454173   4.279810   2.573490   2.376914   3.664390
    10  C    3.732528   6.072647   5.068091   3.623411   4.914670
    11  C    4.319310   6.139263   5.684495   3.710457   4.787145
    12  C    3.664369   2.573516   2.376899   4.279816   3.877184
    13  C    3.722991   3.639939   2.366390   4.741700   4.708771
    14  C    2.592673   3.627552   1.445282   3.882995   4.260926
    15  C    3.508470   4.983167   2.670808   4.940450   5.514270
    16  C    4.787102   5.684512   3.710437   6.139234   6.494899
    17  C    4.914632   5.068114   3.623389   6.072631   6.131191
    18  C    3.877169   2.376915   4.279821   2.573503   1.454167
    19  C    4.708754   2.366399   4.741705   3.639927   2.298864
    20  C    4.260916   1.445290   3.883007   3.627549   2.330993
    21  C    5.514264   2.670818   4.940471   4.983162   3.693509
    22  C    6.494886   3.710442   6.139245   5.684502   4.319308
    23  H    2.246989   5.065290   2.969367   3.416020   4.643480
    24  H    4.471865   7.003736   5.736104   4.595437   5.922658
    25  H    4.643465   2.969402   3.416007   5.065307   4.417960
    26  H    3.690331   5.671626   3.226355   5.168698   5.967459
    27  H    5.922630   5.736148   4.595424   7.003736   6.927025
    28  H    4.417927   3.416017   5.065295   2.969371   2.246973
    29  H    5.967464   3.226369   5.168732   5.671630   4.477547
    30  C    6.131181   3.623403   6.072644   5.068109   3.732530
    31  H    6.927013   4.595439   7.003747   5.736140   4.471880
    32  C    3.693505   4.940483   4.983158   2.670821   3.508511
    33  H    4.477552   5.168765   5.671641   3.226380   3.690395
    34  O    5.933066   7.029729   4.971129   7.343228   7.792849
    35  H    6.679257   7.477693   5.610756   8.042480   8.371693
    36  O    7.792833   4.971133   7.343237   7.029717   5.666366
    37  H    8.371708   5.610791   8.042514   7.477715   6.112765
    38  O    5.666364   7.343254   7.029709   4.971141   5.933102
    39  H    6.112729   8.042500   7.477668   5.610770   6.679291
                    6          7          8          9         10
     6  C    0.000000
     7  C    4.260921   0.000000
     8  C    4.708748   1.484182   0.000000
     9  C    3.877152   2.326831   1.368936   0.000000
    10  C    6.131172   2.363859   1.433724   2.654646   0.000000
    11  C    6.494894   2.265941   2.240232   3.609057   1.382031
    12  C    1.454177   5.670473   5.962736   4.950360   7.396447
    13  C    2.298875   5.986732   5.937101   4.725153   7.341356
    14  C    2.330991   4.923651   4.631182   3.343674   5.994018
    15  C    3.693511   5.758530   5.138627   3.770672   6.359770
    16  C    4.319316   7.096855   6.577392   5.214218   7.821876
    17  C    3.732534   7.234239   6.993274   5.688535   8.343122
    18  C    3.664392   3.343729   4.725203   4.950389   5.688604
    19  C    3.723015   4.631236   5.937143   5.962753   6.993339
    20  C    2.592699   4.923687   5.986750   5.670471   7.234274
    21  C    3.508505   6.286050   7.335312   6.950468   8.595511
    22  C    4.787129   6.814008   8.040922   7.872767   9.176289
    23  H    4.417915   3.382017   2.199053   1.083639   3.160541
    24  H    6.926986   3.417924   2.263670   3.183198   1.081643
    25  H    2.246994   6.496560   6.927438   5.982001   8.357245
    26  H    4.477542   5.733576   4.857970   3.518749   5.920656
    27  H    4.471886   8.222587   8.047682   6.756151   9.409581
    28  H    4.643477   3.264944   4.741805   5.254326   5.462275
    29  H    3.690375   7.046850   7.967809   7.421619   9.291768
    30  C    4.914663   5.994084   7.341409   7.396469   8.343203
    31  H    5.922660   6.476112   7.896224   8.106656   8.768617
    32  C    5.514273   1.362861   2.308016   3.502722   2.359783
    33  H    5.967495   2.217982   3.372287   4.500349   3.380199
    34  O    5.666375   8.189399   7.504461   6.138388   8.641225
    35  H    6.112740   8.975262   8.371098   7.002187   9.546366
    36  O    5.933089   8.164457   9.389104   9.189691  10.527134
    37  H    6.679306   8.503596   9.805542   9.726357  10.862549
    38  O    7.792841   3.533664   3.570118   4.934008   2.466868
    39  H    8.371678   4.167891   3.875621   5.183470   2.544653
                   11         12         13         14         15
    11  C    0.000000
    12  C    7.872766   0.000000
    13  C    8.040892   1.368942   0.000000
    14  C    6.813958   2.326830   1.484178   0.000000
    15  C    7.378654   3.502732   2.308024   1.362865   0.000000
    16  C    8.814037   3.609067   2.240237   2.265936   1.467103
    17  C    9.176233   2.654653   1.433722   2.363850   2.359787
    18  C    5.214303   4.950398   5.962767   5.670477   6.950469
    19  C    6.577480   4.725206   5.937146   5.986745   7.335309
    20  C    7.096912   3.343732   4.631236   4.923678   6.286047
    21  C    8.448728   3.770750   5.138712   5.758583   7.091581
    22  C    8.814126   5.214290   6.577462   7.096890   8.448714
    23  H    4.341605   5.254298   4.741753   3.264893   3.280288
    24  H    2.207414   8.106611   7.896142   6.476020   6.628568
    25  H    8.739611   1.083638   2.199055   3.382015   4.475781
    26  H    7.069591   4.500354   3.372296   2.217980   1.081580
    27  H   10.213306   3.183221   2.263678   3.417920   3.405333
    28  H    4.745382   5.982027   6.927454   6.496544   7.717329
    29  H    9.264604   3.518837   4.858083   5.733654   6.999456
    30  C    7.821988   5.688603   6.993335   7.234265   8.595508
    31  H    8.092877   6.756219   8.047740   8.222608   9.578382
    32  C    1.467106   6.950475   7.335297   6.286015   7.091516
    33  H    2.254912   7.421652   7.967821   7.046836   7.958480
    34  O    9.739899   4.934021   3.570124   3.533665   2.431900
    35  H   10.610960   5.183484   3.875627   4.167891   3.241339
    36  O   10.147170   6.138450   7.504536   8.189439   9.517801
    37  H   10.366656   7.002266   8.371189   8.975322  10.319549
    38  O    1.351334   9.189692   9.389073   8.164406   8.703783
    39  H    1.903516   9.726315   9.805464   8.503500   8.904221
                   16         17         18         19         20
    16  C    0.000000
    17  C    1.382037   0.000000
    18  C    7.872779   7.396478   0.000000
    19  C    8.040922   7.341404   1.368940   0.000000
    20  C    6.814006   5.994077   2.326837   1.484182   0.000000
    21  C    7.378744   6.359872   3.502728   2.308019   1.362864
    22  C    8.814107   7.821961   3.609063   2.240235   2.265934
    23  H    4.745286   5.462197   5.982023   6.927444   6.496543
    24  H    8.092726   8.768500   6.756214   8.047737   8.222606
    25  H    4.341616   3.160547   5.254355   4.741831   3.264972
    26  H    2.254929   3.380216   7.421606   7.967799   7.046843
    27  H    2.207411   1.081645   8.106668   7.896221   6.476107
    28  H    8.739601   8.357258   1.083637   2.199064   3.382024
    29  H    7.069722   5.920796   4.500353   3.372291   2.217981
    30  C    9.176284   8.343191   2.654656   1.433729   2.363857
    31  H   10.213351   9.409647   3.183223   2.263684   3.417927
    32  C    8.448669   8.595479   3.770754   5.138716   5.758594
    33  H    9.264571   9.291764   3.518864   4.858105   5.733684
    34  O    1.351337   2.466874   9.189702   9.389108   8.164460
    35  H    1.903521   2.544659   9.726335   9.805512   8.503564
    36  O    9.739986   8.641325   4.934020   3.570126   3.533661
    37  H   10.611060   9.546478   5.183519   3.875664   4.167915
    38  O   10.147077  10.527077   6.138468   7.504552   8.189459
    39  H   10.366510  10.862439   7.002264   8.371183   8.975314
                   21         22         23         24         25
    21  C    0.000000
    22  C    1.467096   0.000000
    23  H    7.717338   8.739594   0.000000
    24  H    9.578376  10.213349   3.348402   0.000000
    25  H    3.280393   4.745391   6.329309   9.111372   0.000000
    26  H    7.958519   9.264589   2.760147   6.027452   5.509577
    27  H    6.628706   8.092851   6.543746   9.848299   3.348429
    28  H    4.475782   4.341624   6.329334   6.543823   6.329357
    29  H    1.081578   2.254915   8.080566  10.230096   2.760255
    30  C    2.359782   1.382033   8.357253   9.409654   5.462297
    31  H    3.405330   2.207411   9.111403   9.848411   6.543847
    32  C    7.091584   7.378747   4.475771   3.405333   7.717362
    33  H    6.999479   7.069740   5.509570   4.383287   8.080620
    34  O    8.703878  10.147158   5.486480   8.768398   5.596638
    35  H    8.904328  10.366606   6.403149   9.707155   5.683287
    36  O    2.431886   1.351339  10.030203  11.564660   5.486566
    37  H    3.241343   1.903544  10.618618  11.921327   6.403248
    38  O    9.517815   9.740000   5.596625   2.886504  10.030223
    39  H   10.319538  10.611052   5.683273   2.576389  10.618596
                   26         27         28         29         30
    26  H    0.000000
    27  H    4.383302   0.000000
    28  H    8.080539   9.111413   0.000000
    29  H    7.950454   6.027630   5.509579   0.000000
    30  C    9.291761   8.768605   3.160565   3.380206   0.000000
    31  H   10.230100   9.848403   3.348449   4.383293   1.081645
    32  C    6.999360   9.578360   3.280376   7.958527   6.359880
    33  H    7.950380  10.230113   2.760267   7.950482   5.920818
    34  O    2.741788   2.886492  10.030205   8.348796  10.527135
    35  H    3.681701   2.576375  10.618589   8.437978  10.862513
    36  O   10.390358   8.768541   5.596651   2.741757   2.466877
    37  H   11.155772   9.707307   5.683341   3.681680   2.544696
    38  O    8.348665  11.564616   5.486571  10.390377   8.641347
    39  H    8.437837  11.921228   6.403237  11.155764   9.546480
                   31         32         33         34         35
    31  H    0.000000
    32  C    6.628711   0.000000
    33  H    6.027647   1.081575   0.000000
    34  O   11.564669   9.517748  10.390334   0.000000
    35  H   11.921298  10.319480  11.155732   0.967114   0.000000
    36  O    2.886504   8.703880   8.348821  11.043987  11.169842
    37  H    2.576423   8.904368   8.438042  11.927484  12.082874
    38  O    8.768562   2.431896   2.741755  11.043897  11.927382
    39  H    9.707312   3.241334   3.681667  11.169736  12.082759
                   36         37         38         39
    36  O    0.000000
    37  H    0.967116   0.000000
    38  O   11.044005  11.169901   0.000000
    39  H   11.927482  12.082916   0.967113   0.000000
 Symmetry turned off by external request.
 Stoichiometry    C24H12O3
 Framework group  C1[X(C24H12O3)]
 Deg. of freedom   111
 Full point group                 C1      NOp   1
 Rotational constants (GHZ):           0.1735315           0.1735280           0.0867649
 Leave Link  202 at Tue Aug 15 23:31:21 2023, MaxMem=  1310720000 cpu:               1.1 elap:               0.1
 (Enter /mnt/opt/groups/app-gaussian/g16-avx2/l301.exe)
 Standard basis: 6-31G(d,p) (6D, 7F)
 Ernie: Thresh=  0.10000D-02 Tol=  0.10000D-05 Strict=F.
   465 basis functions,   840 primitive gaussians,   465 cartesian basis functions
    90 alpha electrons       90 beta electrons
       nuclear repulsion energy      2126.0093037447 Hartrees.
 IExCor=  402 DFT=T Ex+Corr=B3LYP ExCW=0 ScaHFX=  0.200000
 ScaDFX=  0.800000  0.720000  1.000000  0.810000 ScalE2=  1.000000  1.000000
 IRadAn=      5 IRanWt=     -1 IRanGd=            0 ICorTp=0 IEmpDi=131
 NAtoms=   39 NActive=   39 NUniq=   39 SFac= 1.00D+00 NAtFMM=   60 NAOKFM=F Big=F
 Integral buffers will be    131072 words long.
 Raffenetti 2 integral format.
 Two-electron integral symmetry is turned off.
 R6Disp:  Grimme-D3 Dispersion energy=       -0.0350811964 Hartrees.
 Nuclear repulsion after empirical dispersion term =     2125.9742225484 Hartrees.
 Leave Link  301 at Tue Aug 15 23:31:21 2023, MaxMem=  1310720000 cpu:               3.9 elap:               0.1
 (Enter /mnt/opt/groups/app-gaussian/g16-avx2/l302.exe)
 NPDir=0 NMtPBC=     1 NCelOv=     1 NCel=       1 NClECP=     1 NCelD=      1
         NCelK=      1 NCelE2=     1 NClLst=     1 CellRange=     0.0.
 One-electron integrals computed using PRISM.
 NBasis=   465 RedAO= T EigKep=  1.24D-04  NBF=   465
 NBsUse=   465 1.00D-06 EigRej= -1.00D+00 NBFU=   465
 Precomputing XC quadrature grid using
 IXCGrd= 4 IRadAn=           5 IRanWt=          -1 IRanGd=           0 AccXCQ= 0.00D+00.
 Generated NRdTot=       0 NPtTot=           0 NUsed=           0 NTot=          32
 NSgBfM=   451   451   451   451   451 MxSgAt=    39 MxSgA2=    39.
 Leave Link  302 at Tue Aug 15 23:31:23 2023, MaxMem=  1310720000 cpu:             100.2 elap:               1.6
 (Enter /mnt/opt/groups/app-gaussian/g16-avx2/l303.exe)
 DipDrv:  MaxL=1.
 Leave Link  303 at Tue Aug 15 23:31:23 2023, MaxMem=  1310720000 cpu:               9.1 elap:               0.2
 (Enter /mnt/opt/groups/app-gaussian/g16-avx2/l401.exe)
 Initial guess from the checkpoint file:  "/tmp/Gau-259173.chk"
 B after Tr=     0.000001    0.000001    0.001605
         Rot=    1.000000   -0.000427    0.000207    0.000014 Ang=  -0.05 deg.
 Guess basis will be translated and rotated to current coordinates.
 JPrj=2 DoOrth=T DoCkMO=T.
 Generating alternative initial guess.
 ExpMin= 1.61D-01 ExpMax= 5.48D+03 ExpMxC= 8.25D+02 IAcc=3 IRadAn=         5 AccDes= 0.00D+00
 Harris functional with IExCor=  402 and IRadAn=       5 diagonalized for initial guess.
 HarFok:  IExCor=  402 AccDes= 0.00D+00 IRadAn=         5 IDoV= 1 UseB2=F ITyADJ=14
 ICtDFT=  3500011 ScaDFX=  1.000000  1.000000  1.000000  1.000000
 FoFCou: FMM=F IPFlag=           0 FMFlag=      100000 FMFlg1=           0
         NFxFlg=           0 DoJE=T BraDBF=F KetDBF=T FulRan=T
         wScrn=  0.000000 ICntrl=       500 IOpCl=  0 I1Cent=   200000004 NGrid=           0
         NMat0=    1 NMatS0=      1 NMatT0=    0 NMatD0=    1 NMtDS0=    0 NMtDT0=    0
 Symmetry not used in FoFCou.
 Harris En= -1147.36406606058    
 Leave Link  401 at Tue Aug 15 23:31:26 2023, MaxMem=  1310720000 cpu:             212.5 elap:               3.4
 (Enter /mnt/opt/groups/app-gaussian/g16-avx2/l502.exe)
 Two-electron integral symmetry not used.
 Closed shell SCF:
 Using DIIS extrapolation, IDIIS=    10.
 NGot=  1310720000 LenX=  1310253271 LenY=  1310036581
 Requested convergence on RMS density matrix=1.00D-08 within 100 cycles.
 Requested convergence on MAX density matrix=1.00D-06.
 Requested convergence on             energy=1.00D-06.
 Level shift goal  0.100 maximum shift  0.100.
 No special actions if energy rises.
 Dynamic level shift is on during FON iterations.

 Cycle   1  Pass 1  IDiag  1:
 FoFJK:  IHMeth= 1 ICntrl=       0 DoSepK=F KAlg= 0 I1Cent=           0 FoldK=F
 IRaf= 650000000 NMat=       1 IRICut=       1 DoRegI=T DoRafI=F ISym2E= 0 IDoP0=0 IntGTp=1.
 FoFCou: FMM=F IPFlag=           0 FMFlag=      100000 FMFlg1=           0
         NFxFlg=           0 DoJE=F BraDBF=F KetDBF=F FulRan=T
         wScrn=  0.000000 ICntrl=         0 IOpCl=  0 I1Cent=           0 NGrid=           0
         NMat0=    1 NMatS0=      1 NMatT0=    0 NMatD0=    1 NMtDS0=    0 NMtDT0=    0
 Symmetry not used in FoFCou.
 E= -1147.36483687180    
 DIIS: error= 9.82D-04 at cycle   1 NSaved=   1.
 NSaved= 1 IEnMin= 1 EnMin= -1147.36483687180     IErMin= 1 ErrMin= 9.82D-04
 ErrMax= 9.82D-04  0.00D+00 EMaxC= 1.00D+00 BMatC= 7.13D-04 BMatP= 7.13D-04
 IDIUse=1 WtCom= 1.00D+00 WtEn= 0.00D+00
 Coeff-Com:  0.100D+01
 Coeff:      0.100D+01
 Gap=     1.823 Goal=     0.100 Shift=    0.000
 RMSDP=1.29D-04 MaxDP=8.74D-03              OVMax= 6.74D-03

 Cycle   2  Pass 1  IDiag  1:
 E= -1147.36582798150     Delta-E=       -0.000991109697 Rises=F Damp=F
 DIIS: error= 1.04D-04 at cycle   2 NSaved=   2.
 NSaved= 2 IEnMin= 2 EnMin= -1147.36582798150     IErMin= 2 ErrMin= 1.04D-04
 ErrMax= 1.04D-04  0.00D+00 EMaxC= 1.00D+00 BMatC= 1.23D-05 BMatP= 7.13D-04
 IDIUse=1 WtCom= 1.00D+00 WtEn= 0.00D+00
 Coeff-Com: -0.348D-01 0.103D+01
 Coeff:     -0.348D-01 0.103D+01
 Gap=     0.093 Goal=     0.100 Shift=    0.007
 RMSDP=1.77D-05 MaxDP=7.45D-04 DE=-9.91D-04 OVMax= 1.38D-03

 Cycle   3  Pass 1  IDiag  1:
 E= -1147.36583120423     Delta-E=       -0.000003222729 Rises=F Damp=F
 DIIS: error= 1.54D-04 at cycle   3 NSaved=   3.
 NSaved= 3 IEnMin= 3 EnMin= -1147.36583120423     IErMin= 2 ErrMin= 1.04D-04
 ErrMax= 1.54D-04  0.00D+00 EMaxC= 1.00D+00 BMatC= 1.41D-05 BMatP= 1.23D-05
 IDIUse=1 WtCom= 1.00D+00 WtEn= 0.00D+00
 Coeff-Com: -0.324D-01 0.555D+00 0.477D+00
 Coeff:     -0.324D-01 0.555D+00 0.477D+00
 Gap=     0.093 Goal=     0.100 Shift=    0.007
 RMSDP=1.04D-05 MaxDP=5.75D-04 DE=-3.22D-06 OVMax= 1.16D-03

 Cycle   4  Pass 1  IDiag  1:
 E= -1147.36584142181     Delta-E=       -0.000010217584 Rises=F Damp=F
 DIIS: error= 4.74D-05 at cycle   4 NSaved=   4.
 NSaved= 4 IEnMin= 4 EnMin= -1147.36584142181     IErMin= 4 ErrMin= 4.74D-05
 ErrMax= 4.74D-05  0.00D+00 EMaxC= 1.00D+00 BMatC= 1.43D-06 BMatP= 1.23D-05
 IDIUse=1 WtCom= 1.00D+00 WtEn= 0.00D+00
 Coeff-Com: -0.103D-01 0.152D+00 0.267D+00 0.591D+00
 Coeff:     -0.103D-01 0.152D+00 0.267D+00 0.591D+00
 Gap=     0.093 Goal=     0.100 Shift=    0.007
 RMSDP=3.84D-06 MaxDP=1.79D-04 DE=-1.02D-05 OVMax= 4.32D-04

 Cycle   5  Pass 1  IDiag  1:
 E= -1147.36584270988     Delta-E=       -0.000001288069 Rises=F Damp=F
 DIIS: error= 1.04D-05 at cycle   5 NSaved=   5.
 NSaved= 5 IEnMin= 5 EnMin= -1147.36584270988     IErMin= 5 ErrMin= 1.04D-05
 ErrMax= 1.04D-05  0.00D+00 EMaxC= 1.00D+00 BMatC= 1.01D-07 BMatP= 1.43D-06
 IDIUse=1 WtCom= 1.00D+00 WtEn= 0.00D+00
 Coeff-Com: -0.208D-02 0.231D-01 0.862D-01 0.294D+00 0.599D+00
 Coeff:     -0.208D-02 0.231D-01 0.862D-01 0.294D+00 0.599D+00
 Gap=     0.093 Goal=     0.100 Shift=    0.007
 RMSDP=1.25D-06 MaxDP=4.71D-05 DE=-1.29D-06 OVMax= 1.24D-04

 Cycle   6  Pass 1  IDiag  1:
 E= -1147.36584280567     Delta-E=       -0.000000095784 Rises=F Damp=F
 DIIS: error= 6.32D-06 at cycle   6 NSaved=   6.
 NSaved= 6 IEnMin= 6 EnMin= -1147.36584280567     IErMin= 6 ErrMin= 6.32D-06
 ErrMax= 6.32D-06  0.00D+00 EMaxC= 1.00D+00 BMatC= 2.01D-08 BMatP= 1.01D-07
 IDIUse=1 WtCom= 1.00D+00 WtEn= 0.00D+00
 Coeff-Com: -0.802D-04-0.476D-02 0.223D-01 0.124D+00 0.364D+00 0.494D+00
 Coeff:     -0.802D-04-0.476D-02 0.223D-01 0.124D+00 0.364D+00 0.494D+00
 Gap=     0.093 Goal=     0.100 Shift=    0.007
 RMSDP=4.51D-07 MaxDP=2.70D-05 DE=-9.58D-08 OVMax= 4.97D-05

 Cycle   7  Pass 1  IDiag  1:
 E= -1147.36584282360     Delta-E=       -0.000000017935 Rises=F Damp=F
 DIIS: error= 3.31D-06 at cycle   7 NSaved=   7.
 NSaved= 7 IEnMin= 7 EnMin= -1147.36584282360     IErMin= 7 ErrMin= 3.31D-06
 ErrMax= 3.31D-06  0.00D+00 EMaxC= 1.00D+00 BMatC= 2.86D-09 BMatP= 2.01D-08
 IDIUse=1 WtCom= 1.00D+00 WtEn= 0.00D+00
 Coeff-Com:  0.206D-03-0.662D-02 0.197D-02 0.435D-01 0.163D+00 0.311D+00
 Coeff-Com:  0.488D+00
 Coeff:      0.206D-03-0.662D-02 0.197D-02 0.435D-01 0.163D+00 0.311D+00
 Coeff:      0.488D+00
 Gap=     0.093 Goal=     0.100 Shift=    0.007
 RMSDP=2.03D-07 MaxDP=8.24D-06 DE=-1.79D-08 OVMax= 3.20D-05

 Cycle   8  Pass 1  IDiag  1:
 E= -1147.36584282628     Delta-E=       -0.000000002677 Rises=F Damp=F
 DIIS: error= 1.37D-06 at cycle   8 NSaved=   8.
 NSaved= 8 IEnMin= 8 EnMin= -1147.36584282628     IErMin= 8 ErrMin= 1.37D-06
 ErrMax= 1.37D-06  0.00D+00 EMaxC= 1.00D+00 BMatC= 7.22D-10 BMatP= 2.86D-09
 IDIUse=1 WtCom= 1.00D+00 WtEn= 0.00D+00
 Coeff-Com:  0.173D-03-0.420D-02-0.258D-02 0.114D-01 0.542D-01 0.128D+00
 Coeff-Com:  0.354D+00 0.459D+00
 Coeff:      0.173D-03-0.420D-02-0.258D-02 0.114D-01 0.542D-01 0.128D+00
 Coeff:      0.354D+00 0.459D+00
 Gap=     0.093 Goal=     0.100 Shift=    0.007
 RMSDP=8.75D-08 MaxDP=4.34D-06 DE=-2.68D-09 OVMax= 1.32D-05

 Cycle   9  Pass 1  IDiag  1:
 E= -1147.36584282723     Delta-E=       -0.000000000947 Rises=F Damp=F
 DIIS: error= 1.60D-07 at cycle   9 NSaved=   9.
 NSaved= 9 IEnMin= 9 EnMin= -1147.36584282723     IErMin= 9 ErrMin= 1.60D-07
 ErrMax= 1.60D-07  0.00D+00 EMaxC= 1.00D+00 BMatC= 2.53D-11 BMatP= 7.22D-10
 IDIUse=1 WtCom= 1.00D+00 WtEn= 0.00D+00
 Coeff-Com:  0.414D-04-0.736D-03-0.142D-02-0.902D-03-0.241D-05-0.112D-03
 Coeff-Com:  0.819D-01 0.169D+00 0.752D+00
 Coeff:      0.414D-04-0.736D-03-0.142D-02-0.902D-03-0.241D-05-0.112D-03
 Coeff:      0.819D-01 0.169D+00 0.752D+00
 Gap=     0.093 Goal=     0.100 Shift=    0.007
 RMSDP=2.54D-08 MaxDP=8.59D-07 DE=-9.47D-10 OVMax= 6.46D-06

 Cycle  10  Pass 1  IDiag  1:
 E= -1147.36584282726     Delta-E=       -0.000000000037 Rises=F Damp=F
 DIIS: error= 1.29D-07 at cycle  10 NSaved=  10.
 NSaved=10 IEnMin=10 EnMin= -1147.36584282726     IErMin=10 ErrMin= 1.29D-07
 ErrMax= 1.29D-07  0.00D+00 EMaxC= 1.00D+00 BMatC= 9.63D-12 BMatP= 2.53D-11
 IDIUse=1 WtCom= 1.00D+00 WtEn= 0.00D+00
 Coeff-Com:  0.332D-05 0.990D-04-0.594D-03-0.195D-02-0.684D-02-0.187D-01
 Coeff-Com:  0.860D-02 0.500D-01 0.471D+00 0.498D+00
 Coeff:      0.332D-05 0.990D-04-0.594D-03-0.195D-02-0.684D-02-0.187D-01
 Coeff:      0.860D-02 0.500D-01 0.471D+00 0.498D+00
 Gap=     0.093 Goal=     0.100 Shift=    0.007
 RMSDP=1.31D-08 MaxDP=4.45D-07 DE=-3.68D-11 OVMax= 3.21D-06

 Cycle  11  Pass 1  IDiag  1:
 E= -1147.36584282725     Delta-E=        0.000000000011 Rises=F Damp=F
 DIIS: error= 7.12D-08 at cycle  11 NSaved=  11.
 NSaved=11 IEnMin=10 EnMin= -1147.36584282726     IErMin=11 ErrMin= 7.12D-08
 ErrMax= 7.12D-08  0.00D+00 EMaxC= 1.00D+00 BMatC= 2.53D-12 BMatP= 9.63D-12
 IDIUse=1 WtCom= 1.00D+00 WtEn= 0.00D+00
 Coeff-Com: -0.628D-05 0.246D-03-0.152D-03-0.129D-02-0.541D-02-0.158D-01
 Coeff-Com: -0.103D-01 0.307D-02 0.208D+00 0.359D+00 0.463D+00
 Coeff:     -0.628D-05 0.246D-03-0.152D-03-0.129D-02-0.541D-02-0.158D-01
 Coeff:     -0.103D-01 0.307D-02 0.208D+00 0.359D+00 0.463D+00
 Gap=     0.093 Goal=     0.100 Shift=    0.007
 RMSDP=6.35D-09 MaxDP=2.46D-07 DE= 1.14D-11 OVMax= 1.46D-06

 SCF Done:  E(RB3LYP) =  -1147.36584283     A.U. after   11 cycles
            NFock= 11  Conv=0.64D-08     -V/T= 2.0093
 KE= 1.136824633413D+03 PE=-6.920157164117D+03 EE= 2.509992465328D+03
 Leave Link  502 at Tue Aug 15 23:32:21 2023, MaxMem=  1310720000 cpu:            3495.6 elap:              54.8
 (Enter /mnt/opt/groups/app-gaussian/g16-avx2/l701.exe)
 ... and contract with generalized density number  0.
 Compute integral first derivatives.
 R6Disp: Adding Grimme-D3 dispersion energy 1st derivatives to the gradient.
 Leave Link  701 at Tue Aug 15 23:32:22 2023, MaxMem=  1310720000 cpu:              60.7 elap:               1.0
 (Enter /mnt/opt/groups/app-gaussian/g16-avx2/l702.exe)
 L702 exits ... SP integral derivatives will be done elsewhere.
 Leave Link  702 at Tue Aug 15 23:32:22 2023, MaxMem=  1310720000 cpu:               1.4 elap:               0.1
 (Enter /mnt/opt/groups/app-gaussian/g16-avx2/l703.exe)
 Integral derivatives from FoFJK, PRISM(SPDF).
 Compute integral first derivatives, UseDBF=F ICtDFT=           0.
 Calling FoFJK, ICntrl=      2127 FMM=F ISym2X=0 I1Cent= 0 IOpClX= 0 NMat=1 NMatS=1 NMatT=0.
 FoFJK:  IHMeth= 1 ICntrl=    2127 DoSepK=F KAlg= 0 I1Cent=           0 FoldK=F
 IRaf=         0 NMat=       1 IRICut=       1 DoRegI=T DoRafI=F ISym2E= 0 IDoP0=0 IntGTp=1.
 FoFCou: FMM=F IPFlag=           0 FMFlag=      100000 FMFlg1=         800
         NFxFlg=           0 DoJE=F BraDBF=F KetDBF=F FulRan=T
         wScrn=  0.000000 ICntrl=      2127 IOpCl=  0 I1Cent=           0 NGrid=           0
         NMat0=    1 NMatS0=      1 NMatT0=    0 NMatD0=    1 NMtDS0=    0 NMtDT0=    0
 Symmetry not used in FoFCou.
 Leave Link  703 at Tue Aug 15 23:32:37 2023, MaxMem=  1310720000 cpu:             943.8 elap:              14.8
 (Enter /mnt/opt/groups/app-gaussian/g16-avx2/l716.exe)
 Dipole        =-9.61864448D-06 6.69264089D-06 8.16896877D-04
 -------------------------------------------------------------------
 Center     Atomic                   Forces (Hartrees/Bohr)
 Number     Number              X              Y              Z
 -------------------------------------------------------------------
      1        6           0.000002216    0.000232533   -0.000477616
      2        6           0.000107082   -0.000307572    0.000052148
      3        6          -0.000319019    0.000062427   -0.000271003
      4        6           0.000211276    0.000243968    0.000256479
      5        6           0.000193796   -0.000114897    0.000188366
      6        6          -0.000197348   -0.000116275    0.000454091
      7        6          -0.000464624   -0.000376006   -0.000240370
      8        6           0.000570349    0.000288006    0.000113528
      9        6          -0.000273519   -0.000302073    0.000433038
     10        6          -0.000747005   -0.000147902    0.000136529
     11        6           0.000543033   -0.000148357   -0.000995021
     12        6           0.000395136   -0.000083100   -0.000431517
     13        6          -0.000535217    0.000351748   -0.000129395
     14        6           0.000561207   -0.000217968    0.000259777
     15        6          -0.000140361    0.000019307   -0.000318452
     16        6          -0.000133391    0.000540597    0.000968353
     17        6           0.000500482   -0.000573513   -0.000130304
     18        6          -0.000119528    0.000389230   -0.000329934
     19        6          -0.000035059   -0.000635936   -0.000275528
     20        6          -0.000095110    0.000589767    0.000282816
     21        6           0.000060961   -0.000127266   -0.000445203
     22        6          -0.000420589   -0.000392973    0.000998237
     23        1           0.000029528    0.000012266   -0.000005173
     24        1           0.000016423   -0.000020375   -0.000004550
     25        1          -0.000025599    0.000019409    0.000014935
     26        1          -0.000031341   -0.000016057   -0.000064535
     27        1           0.000008961    0.000024236    0.000011374
     28        1          -0.000003443   -0.000033353    0.000025298
     29        1           0.000030091   -0.000017595   -0.000061491
     30        6           0.000248024    0.000721219   -0.000067675
     31        1          -0.000025388   -0.000004673    0.000022408
     32        6           0.000083393    0.000110309    0.000335813
     33        1           0.000001493    0.000034930    0.000065150
     34        8           0.000000051   -0.000137661   -0.000353828
     35        1          -0.000221653    0.000133358   -0.000022217
     36        8           0.000126729    0.000068392   -0.000349861
     37        1          -0.000004121   -0.000257575   -0.000025565
     38        8          -0.000123055    0.000065806    0.000352760
     39        1           0.000225136    0.000123618    0.000028137
 -------------------------------------------------------------------
 Cartesian Forces:  Max     0.000998237 RMS     0.000313022
 Leave Link  716 at Tue Aug 15 23:32:37 2023, MaxMem=  1310720000 cpu:               1.6 elap:               0.1
 (Enter /mnt/opt/groups/app-gaussian/g16-avx2/l103.exe)

 GradGradGradGradGradGradGradGradGradGradGradGradGradGradGradGradGradGrad
 Berny optimization.
 Using GEDIIS/GDIIS optimizer.
 FormGI is forming the generalized inverse of G from B-inverse, IUseBI=4.
 Internal  Forces:  Max     0.000523732 RMS     0.000125378
 Search for a local minimum.
 Step number   5 out of a maximum of  234
 All quantities printed in internal units (Hartrees-Bohrs-Radians)
 RMS Force = .12538D-03 SwitMx=.10000D-02 MixMth= 2
 Mixed Optimization -- En-DIIS/RFO-DIIS
 Swapping is turned off.
 Update second derivatives using D2CorX and points    4    5
 DE= -1.94D-04 DEPred=-2.26D-04 R= 8.56D-01
 TightC=F SS=  1.41D+00  RLast= 1.46D-01 DXNew= 2.4000D+00 4.3925D-01
 Trust test= 8.56D-01 RLast= 1.46D-01 DXMaxT set to 1.43D+00
 ITU=  1  1  1  1  0
     Eigenvalues ---    0.00862   0.01119   0.01122   0.01186   0.01228
     Eigenvalues ---    0.01235   0.01271   0.01286   0.01295   0.01295
     Eigenvalues ---    0.01299   0.01315   0.01416   0.01490   0.01505
     Eigenvalues ---    0.01520   0.01525   0.01555   0.01569   0.01581
     Eigenvalues ---    0.01663   0.01692   0.01697   0.01704   0.01758
     Eigenvalues ---    0.01786   0.01808   0.01812   0.01824   0.01843
     Eigenvalues ---    0.01863   0.01895   0.01931   0.02043   0.02044
     Eigenvalues ---    0.02365   0.15952   0.15995   0.16000   0.16000
     Eigenvalues ---    0.16000   0.16000   0.16000   0.16000   0.16000
     Eigenvalues ---    0.16000   0.16004   0.16224   0.23455   0.23455
     Eigenvalues ---    0.23584   0.23718   0.23718   0.23813   0.24191
     Eigenvalues ---    0.24264   0.24264   0.24722   0.24998   0.24998
     Eigenvalues ---    0.25000   0.25000   0.25000   0.25000   0.25001
     Eigenvalues ---    0.25020   0.29335   0.29336   0.29424   0.31105
     Eigenvalues ---    0.31106   0.31478   0.31544   0.31546   0.32374
     Eigenvalues ---    0.32803   0.32805   0.33248   0.33920   0.33985
     Eigenvalues ---    0.33987   0.34080   0.34149   0.34154   0.34431
     Eigenvalues ---    0.34501   0.34503   0.34584   0.34586   0.34899
     Eigenvalues ---    0.35817   0.35873   0.35874   0.40203   0.40989
     Eigenvalues ---    0.40989   0.44771   0.44774   0.45976   0.46108
     Eigenvalues ---    0.46110   0.47670   0.47671   0.47825   0.48705
     Eigenvalues ---    0.49772   0.49774   0.54964   0.55473   0.55473
     Eigenvalues ---    0.56004
 En-DIIS/RFO-DIIS/Sim-DIIS IScMMF=       -3 using points:     5    4    3
 RFO step:  Lambda=-5.74063048D-05.
 NNeg= 0 NGDIIS= 3 SimSw=  2.50D-01 Rises=F DC= -1.94D-04 SmlDif=  1.00D-05
 NRisDI= 0 DoIntr=F SqrtH=F CThrHd= 10.0 CDAdj=  3.0
 RMS Error=  0.3146905708D-02 NUsed= 3 OKEnD=T EnDIS=F
 InvSVX:  RCond= 9.00D-04 Info=           0 Equed=N FErr=  8.27D-15 BErr=  9.52D-17
 DidBck=T Rises=F RFO-DIIS coefs:    0.57823    0.51094   -0.08917
 Iteration  1 RMS(Cart)=  0.00325101 RMS(Int)=  0.00000970
 Iteration  2 RMS(Cart)=  0.00001177 RMS(Int)=  0.00000632
 Iteration  3 RMS(Cart)=  0.00000000 RMS(Int)=  0.00000632
 ITry= 1 IFail=0 DXMaxC= 2.06D-02 DCOld= 1.00D+10 DXMaxT= 1.43D+00 DXLimC= 3.00D+00 Rises=F
 Variable       Old X    -DE/DX   Delta X   Delta X   Delta X     New X
                                 (Linear)    (Quad)   (Total)
    R1        2.58353  -0.00008  -0.00006  -0.00005  -0.00011   2.58342
    R2        2.79371  -0.00008  -0.00019   0.00005  -0.00014   2.79357
    R3        2.74799   0.00018  -0.00131   0.00187   0.00055   2.74854
    R4        2.79372  -0.00008  -0.00018   0.00004  -0.00014   2.79358
    R5        2.58355  -0.00008  -0.00006  -0.00005  -0.00011   2.58344
    R6        2.73120   0.00021  -0.00144   0.00216   0.00072   2.73192
    R7        2.79370  -0.00008  -0.00018   0.00004  -0.00014   2.79355
    R8        2.73119   0.00021  -0.00145   0.00217   0.00072   2.73191
    R9        2.58354  -0.00007  -0.00007  -0.00004  -0.00011   2.58344
   R10        2.73121   0.00021  -0.00144   0.00216   0.00072   2.73193
   R11        2.74798   0.00018  -0.00132   0.00187   0.00055   2.74853
   R12        2.74800   0.00018  -0.00131   0.00186   0.00055   2.74855
   R13        2.80470   0.00007  -0.00102   0.00134   0.00032   2.80502
   R14        2.57543  -0.00024   0.00069  -0.00107  -0.00038   2.57505
   R15        2.58691  -0.00025   0.00029  -0.00071  -0.00042   2.58649
   R16        2.70935   0.00021  -0.00066   0.00127   0.00061   2.70995
   R17        2.04778   0.00002  -0.00053   0.00061   0.00008   2.04786
   R18        2.61166  -0.00052   0.00089  -0.00189  -0.00101   2.61065
   R19        2.04401   0.00003  -0.00042   0.00050   0.00008   2.04409
   R20        2.77243   0.00001  -0.00195   0.00214   0.00019   2.77262
   R21        2.55365  -0.00020  -0.00634   0.00681   0.00047   2.55412
   R22        2.58693  -0.00025   0.00028  -0.00071  -0.00042   2.58650
   R23        2.04778   0.00002  -0.00053   0.00061   0.00008   2.04786
   R24        2.80469   0.00007  -0.00102   0.00134   0.00032   2.80501
   R25        2.70934   0.00021  -0.00067   0.00127   0.00061   2.70995
   R26        2.57544  -0.00024   0.00069  -0.00108  -0.00038   2.57506
   R27        2.77242   0.00001  -0.00196   0.00215   0.00020   2.77262
   R28        2.04389   0.00001  -0.00056   0.00061   0.00005   2.04394
   R29        2.61167  -0.00052   0.00088  -0.00189  -0.00101   2.61066
   R30        2.55366  -0.00021  -0.00635   0.00682   0.00047   2.55412
   R31        2.04401   0.00003  -0.00042   0.00050   0.00008   2.04409
   R32        2.58692  -0.00025   0.00028  -0.00070  -0.00042   2.58650
   R33        2.04778   0.00002  -0.00053   0.00061   0.00008   2.04786
   R34        2.80470   0.00007  -0.00102   0.00134   0.00032   2.80502
   R35        2.70936   0.00021  -0.00067   0.00128   0.00061   2.70996
   R36        2.57544  -0.00024   0.00070  -0.00108  -0.00038   2.57505
   R37        2.77241   0.00001  -0.00195   0.00215   0.00020   2.77261
   R38        2.04389   0.00001  -0.00056   0.00061   0.00005   2.04394
   R39        2.61166  -0.00052   0.00088  -0.00189  -0.00101   2.61065
   R40        2.55366  -0.00021  -0.00635   0.00681   0.00046   2.55412
   R41        2.04401   0.00002  -0.00042   0.00050   0.00008   2.04409
   R42        2.04388   0.00001  -0.00056   0.00061   0.00005   2.04393
   R43        1.82758  -0.00004   0.00028  -0.00033  -0.00005   1.82753
   R44        1.82758  -0.00004   0.00027  -0.00032  -0.00005   1.82753
   R45        1.82758  -0.00004   0.00028  -0.00033  -0.00005   1.82753
    A1        2.09650  -0.00002   0.00016  -0.00019  -0.00004   2.09646
    A2        2.29662   0.00003  -0.00009   0.00018   0.00009   2.29671
    A3        1.89007  -0.00001  -0.00007   0.00002  -0.00005   1.89001
    A4        2.09230   0.00002  -0.00016   0.00020   0.00004   2.09234
    A5        1.84547  -0.00001   0.00007  -0.00002   0.00005   1.84553
    A6        2.34541  -0.00001   0.00009  -0.00019  -0.00010   2.34532
    A7        2.09230   0.00002  -0.00016   0.00020   0.00004   2.09233
    A8        2.34540  -0.00001   0.00009  -0.00018  -0.00009   2.34531
    A9        1.84549  -0.00001   0.00007  -0.00001   0.00006   1.84554
   A10        2.09230   0.00002  -0.00016   0.00019   0.00004   2.09234
   A11        1.84547  -0.00001   0.00007  -0.00001   0.00006   1.84552
   A12        2.34542  -0.00001   0.00009  -0.00018  -0.00009   2.34533
   A13        2.09648  -0.00002   0.00016  -0.00020  -0.00004   2.09644
   A14        1.89007  -0.00001  -0.00007   0.00002  -0.00005   1.89002
   A15        2.29663   0.00003  -0.00009   0.00018   0.00009   2.29673
   A16        2.09649  -0.00002   0.00016  -0.00020  -0.00004   2.09646
   A17        2.29664   0.00003  -0.00009   0.00018   0.00009   2.29673
   A18        1.89005  -0.00001  -0.00007   0.00003  -0.00005   1.89000
   A19        1.88066  -0.00008   0.00027  -0.00053  -0.00026   1.88040
   A20        2.51323   0.00000   0.00001  -0.00003  -0.00003   2.51321
   A21        1.88928   0.00007  -0.00027   0.00057   0.00030   1.88958
   A22        1.90616   0.00008  -0.00024   0.00044   0.00020   1.90636
   A23        1.88850  -0.00017   0.00051  -0.00102  -0.00051   1.88799
   A24        2.48852   0.00009  -0.00027   0.00058   0.00031   2.48883
   A25        1.90241   0.00002  -0.00003   0.00010   0.00007   1.90248
   A26        2.16333  -0.00003   0.00019  -0.00037  -0.00018   2.16316
   A27        2.21744   0.00002  -0.00017   0.00027   0.00011   2.21755
   A28        1.83976   0.00001  -0.00060   0.00073   0.00013   1.83988
   A29        2.22960  -0.00001   0.00026  -0.00033  -0.00006   2.22953
   A30        2.21383   0.00000   0.00034  -0.00040  -0.00006   2.21377
   A31        1.95133   0.00017   0.00032   0.00002   0.00034   1.95167
   A32        2.25103  -0.00020   0.00138  -0.00217  -0.00078   2.25025
   A33        2.08078   0.00004  -0.00170   0.00217   0.00048   2.08126
   A34        1.90241   0.00002  -0.00003   0.00010   0.00007   1.90248
   A35        2.16334  -0.00003   0.00019  -0.00037  -0.00018   2.16316
   A36        2.21744   0.00002  -0.00017   0.00027   0.00011   2.21755
   A37        1.90616   0.00008  -0.00023   0.00043   0.00020   1.90636
   A38        2.48853   0.00009  -0.00028   0.00059   0.00031   2.48884
   A39        1.88850  -0.00017   0.00051  -0.00102  -0.00051   1.88799
   A40        1.88066  -0.00008   0.00027  -0.00053  -0.00026   1.88039
   A41        2.51323   0.00000   0.00001  -0.00003  -0.00003   2.51320
   A42        1.88929   0.00008  -0.00027   0.00057   0.00030   1.88959
   A43        1.85589  -0.00008   0.00003  -0.00028  -0.00025   1.85564
   A44        2.26770   0.00001   0.00030  -0.00036  -0.00006   2.26764
   A45        2.15960   0.00007  -0.00033   0.00064   0.00031   2.15991
   A46        1.95133   0.00017   0.00033   0.00001   0.00034   1.95167
   A47        2.08079   0.00004  -0.00170   0.00216   0.00047   2.08126
   A48        2.25102  -0.00020   0.00137  -0.00215  -0.00077   2.25025
   A49        1.83976   0.00001  -0.00060   0.00073   0.00013   1.83989
   A50        2.22962  -0.00001   0.00026  -0.00033  -0.00007   2.22955
   A51        2.21381   0.00000   0.00034  -0.00040  -0.00006   2.21375
   A52        1.90240   0.00002  -0.00003   0.00010   0.00007   1.90248
   A53        2.16332  -0.00004   0.00020  -0.00039  -0.00019   2.16313
   A54        2.21746   0.00002  -0.00018   0.00029   0.00012   2.21758
   A55        1.90617   0.00008  -0.00023   0.00042   0.00019   1.90636
   A56        2.48852   0.00009  -0.00028   0.00059   0.00031   2.48884
   A57        1.88850  -0.00017   0.00051  -0.00101  -0.00051   1.88799
   A58        1.88066  -0.00008   0.00026  -0.00052  -0.00026   1.88040
   A59        2.51324   0.00000   0.00001  -0.00004  -0.00003   2.51321
   A60        1.88928   0.00007  -0.00027   0.00057   0.00030   1.88958
   A61        1.85589  -0.00008   0.00003  -0.00027  -0.00024   1.85565
   A62        2.26770   0.00001   0.00029  -0.00035  -0.00006   2.26765
   A63        2.15959   0.00007  -0.00032   0.00062   0.00030   2.15989
   A64        1.95134   0.00017   0.00034   0.00000   0.00034   1.95168
   A65        2.08077   0.00003  -0.00168   0.00213   0.00046   2.08123
   A66        2.25103  -0.00020   0.00135  -0.00212  -0.00076   2.25028
   A67        1.83975   0.00001  -0.00060   0.00073   0.00013   1.83988
   A68        2.22961  -0.00001   0.00026  -0.00033  -0.00007   2.22955
   A69        2.21382   0.00000   0.00034  -0.00040  -0.00006   2.21376
   A70        1.85589  -0.00008   0.00004  -0.00028  -0.00025   1.85565
   A71        2.26772   0.00001   0.00029  -0.00036  -0.00006   2.26766
   A72        2.15957   0.00007  -0.00034   0.00064   0.00031   2.15988
   A73        1.90686  -0.00047   0.00211  -0.00438  -0.00227   1.90459
   A74        1.90690  -0.00046   0.00208  -0.00434  -0.00226   1.90464
   A75        1.90686  -0.00046   0.00215  -0.00442  -0.00227   1.90459
    D1       -0.00049   0.00001  -0.00037   0.00088   0.00051   0.00002
    D2       -3.13903  -0.00007  -0.00169  -0.00190  -0.00359   3.14056
    D3        3.13787   0.00012   0.00180   0.00380   0.00560  -3.13971
    D4       -0.00067   0.00004   0.00048   0.00102   0.00150   0.00084
    D5        0.00014   0.00000  -0.00051   0.00006  -0.00045  -0.00032
    D6       -3.13963  -0.00004  -0.00144  -0.00118  -0.00262   3.14093
    D7       -3.13892  -0.00009  -0.00222  -0.00224  -0.00446   3.13981
    D8        0.00450  -0.00013  -0.00316  -0.00348  -0.00663  -0.00213
    D9        3.13899   0.00006   0.00225   0.00096   0.00321  -3.14099
   D10        0.00004  -0.00006  -0.00269   0.00111  -0.00158  -0.00154
   D11       -0.00554   0.00016   0.00423   0.00361   0.00785   0.00230
   D12        3.13869   0.00005  -0.00071   0.00377   0.00306  -3.14143
   D13       -0.00065   0.00003   0.00042   0.00091   0.00133   0.00068
   D14        3.13952   0.00008   0.00187   0.00176   0.00364  -3.14003
   D15        3.14119   0.00000  -0.00074   0.00048  -0.00026   3.14093
   D16       -0.00183   0.00005   0.00072   0.00133   0.00205   0.00022
   D17        0.00029  -0.00002  -0.00131   0.00003  -0.00127  -0.00098
   D18       -3.13847  -0.00011  -0.00203  -0.00296  -0.00499   3.13973
   D19        3.14156   0.00002   0.00025   0.00062   0.00087  -3.14076
   D20        0.00280  -0.00007  -0.00047  -0.00238  -0.00285  -0.00005
   D21       -0.00018   0.00001   0.00102  -0.00041   0.00061   0.00044
   D22        3.13682   0.00009   0.00109   0.00428   0.00537  -3.14099
   D23       -3.14148  -0.00002  -0.00038  -0.00093  -0.00132   3.14039
   D24       -0.00448   0.00006  -0.00032   0.00376   0.00345  -0.00103
   D25        0.00027  -0.00000   0.00130  -0.00093   0.00037   0.00064
   D26        3.13963   0.00007   0.00187   0.00143   0.00330  -3.14026
   D27        3.13960   0.00005   0.00228   0.00114   0.00342  -3.14017
   D28       -0.00423   0.00013   0.00285   0.00350   0.00634   0.00212
   D29        3.14064   0.00001   0.00027   0.00031   0.00058   3.14122
   D30       -0.00539   0.00008   0.00034   0.00431   0.00466  -0.00073
   D31        0.00180  -0.00006  -0.00092  -0.00219  -0.00312  -0.00132
   D32        3.13895   0.00001  -0.00084   0.00181   0.00096   3.13992
   D33        0.00043  -0.00002   0.00050  -0.00095  -0.00045  -0.00002
   D34       -3.13936  -0.00008  -0.00134  -0.00204  -0.00338   3.14045
   D35        3.13957   0.00004   0.00176   0.00071   0.00247  -3.14115
   D36       -0.00022  -0.00002  -0.00009  -0.00037  -0.00046  -0.00068
   D37       -0.00196   0.00006   0.00106   0.00212   0.00319   0.00122
   D38       -3.13890  -0.00002   0.00108  -0.00219  -0.00110  -3.14001
   D39       -3.14134   0.00000  -0.00007   0.00062   0.00056  -3.14079
   D40        0.00490  -0.00007  -0.00005  -0.00369  -0.00374   0.00116
   D41        0.00331  -0.00009  -0.00234  -0.00182  -0.00416  -0.00085
   D42       -3.14034   0.00000   0.00191  -0.00202  -0.00011  -3.14045
   D43       -3.13992  -0.00004  -0.00066  -0.00083  -0.00150  -3.14142
   D44       -0.00039   0.00006   0.00359  -0.00104   0.00255   0.00216
   D45       -3.13893  -0.00007  -0.00319  -0.00085  -0.00404   3.14022
   D46       -0.00034   0.00005   0.00167  -0.00077   0.00091   0.00057
   D47        0.00525  -0.00015  -0.00385  -0.00357  -0.00743  -0.00217
   D48       -3.13935  -0.00004   0.00101  -0.00349  -0.00248   3.14136
   D49       -0.00141   0.00004   0.00153   0.00004   0.00157   0.00016
   D50       -3.14132   0.00003   0.00111  -0.00048   0.00063  -3.14070
   D51        3.13730   0.00008   0.00152   0.00270   0.00423   3.14153
   D52       -0.00261   0.00008   0.00110   0.00218   0.00328   0.00067
   D53        3.14064  -0.00005  -0.00196   0.00070  -0.00126   3.13938
   D54       -0.00080  -0.00003   0.00015   0.00017   0.00031  -0.00049
   D55        0.00371  -0.00012  -0.00194  -0.00362  -0.00556  -0.00185
   D56       -3.13773  -0.00010   0.00017  -0.00415  -0.00399   3.14146
   D57        0.00428  -0.00012  -0.00354  -0.00226  -0.00580  -0.00152
   D58       -3.14006  -0.00000   0.00159  -0.00242  -0.00083  -3.14088
   D59       -3.13994  -0.00011  -0.00288  -0.00145  -0.00433   3.13892
   D60       -0.00109   0.00000   0.00226  -0.00161   0.00065  -0.00044
   D61        0.00025   0.00000   0.00030   0.00034   0.00063   0.00088
   D62        3.14119   0.00003   0.00316  -0.00165   0.00149  -3.14050
   D63       -3.13873  -0.00001  -0.00036  -0.00047  -0.00083  -3.13957
   D64        0.00221   0.00002   0.00250  -0.00246   0.00003   0.00224
   D65        0.00208  -0.00008  -0.00153  -0.00263  -0.00415  -0.00208
   D66        3.13345   0.00020   0.00712  -0.00002   0.00707   3.14052
   D67       -3.13887  -0.00011  -0.00436  -0.00066  -0.00500   3.13931
   D68       -0.00750   0.00017   0.00429   0.00194   0.00622  -0.00128
   D69       -0.00377   0.00013   0.00225   0.00406   0.00632   0.00255
   D70        3.13768   0.00011   0.00031   0.00455   0.00487  -3.14063
   D71       -3.13626  -0.00012  -0.00542   0.00177  -0.00368  -3.13994
   D72        0.00519  -0.00014  -0.00736   0.00226  -0.00513   0.00007
   D73        0.00446  -0.00013  -0.00127  -0.00151  -0.00277   0.00168
   D74        3.13518   0.00017   0.00792   0.00125   0.00916  -3.13884
   D75       -0.00410   0.00012   0.00326   0.00217   0.00543   0.00133
   D76        3.13974   0.00012   0.00283   0.00161   0.00444  -3.13901
   D77        3.14062  -0.00001  -0.00180   0.00209   0.00029   3.14091
   D78        0.00127  -0.00001  -0.00223   0.00153  -0.00070   0.00056
   D79        0.00140  -0.00003  -0.00144   0.00006  -0.00138   0.00002
   D80       -3.13744  -0.00008  -0.00149  -0.00241  -0.00391  -3.14135
   D81        3.14156  -0.00003  -0.00117   0.00042  -0.00075   3.14081
   D82        0.00272  -0.00008  -0.00122  -0.00205  -0.00327  -0.00056
   D83        3.13888   0.00000   0.00032   0.00030   0.00062   3.13951
   D84       -0.00209  -0.00003  -0.00264   0.00238  -0.00026  -0.00234
   D85       -0.00048   0.00000  -0.00010  -0.00026  -0.00036  -0.00085
   D86       -3.14145  -0.00003  -0.00307   0.00182  -0.00124   3.14049
   D87       -3.14079   0.00004   0.00186  -0.00066   0.00119  -3.13959
   D88        0.00055   0.00003  -0.00026   0.00008  -0.00018   0.00037
   D89       -0.00365   0.00012   0.00194   0.00334   0.00529   0.00164
   D90        3.13769   0.00010  -0.00018   0.00409   0.00391  -3.14158
   D91        0.00354  -0.00012  -0.00212  -0.00372  -0.00584  -0.00230
   D92        3.13629   0.00012   0.00537  -0.00168   0.00372   3.14001
   D93       -3.13782  -0.00011  -0.00017  -0.00440  -0.00458   3.14079
   D94       -0.00507   0.00014   0.00732  -0.00236   0.00498  -0.00009
   D95       -0.00179   0.00007   0.00132   0.00237   0.00370   0.00191
   D96        3.13918   0.00010   0.00426   0.00032   0.00457  -3.13943
   D97       -3.13346  -0.00020  -0.00712   0.00006  -0.00703  -3.14049
   D98        0.00752  -0.00017  -0.00418  -0.00200  -0.00616   0.00136
   D99       -3.13562  -0.00016  -0.00793  -0.00077  -0.00869   3.13888
   D100      -0.00458   0.00013   0.00104   0.00168   0.00272  -0.00186
   D101      -0.00342   0.00010   0.00299   0.00155   0.00454   0.00112
   D102       3.13958   0.00012   0.00254   0.00202   0.00456  -3.13904
   D103       3.14032  -0.00000  -0.00143   0.00177   0.00033   3.14065
   D104       0.00013   0.00002  -0.00188   0.00224   0.00036   0.00048
   D105       0.00226  -0.00006  -0.00254  -0.00071  -0.00324  -0.00099
   D106      -3.13649  -0.00011  -0.00258  -0.00361  -0.00619   3.14050
   D107      -3.14024  -0.00008  -0.00225  -0.00101  -0.00326   3.13969
   D108       0.00420  -0.00013  -0.00229  -0.00391  -0.00621  -0.00201
   D109       3.13872   0.00001   0.00107   0.00046   0.00153   3.14025
   D110      -0.00189  -0.00003  -0.00220   0.00230   0.00010  -0.00179
   D111      -0.00147   0.00003   0.00063   0.00093   0.00156   0.00008
   D112       3.14111  -0.00000  -0.00265   0.00276   0.00012   3.14123
   D113       3.14125   0.00008   0.00280   0.00033   0.00313  -3.13881
   D114       0.00097   0.00003   0.00012  -0.00064  -0.00052   0.00045
   D115      -0.00495   0.00016   0.00287   0.00503   0.00791   0.00295
   D116       3.13795   0.00011   0.00019   0.00406   0.00426  -3.14098
   D117       0.00427  -0.00015  -0.00262  -0.00472  -0.00734  -0.00307
   D118       3.13697   0.00010   0.00495  -0.00276   0.00222   3.13919
   D119      -3.13853  -0.00010  -0.00015  -0.00382  -0.00398   3.14067
   D120      -0.00584   0.00015   0.00742  -0.00186   0.00558  -0.00025
   D121      -0.00159   0.00007   0.00116   0.00221   0.00336   0.00177
   D122       3.13903   0.00010   0.00440   0.00040   0.00478  -3.13938
   D123      -3.13320  -0.00021  -0.00738  -0.00003  -0.00737  -3.14057
   D124       0.00742  -0.00017  -0.00414  -0.00184  -0.00595   0.00147
   D125      -3.13545  -0.00017  -0.00803  -0.00068  -0.00871   3.13902
   D126      -0.00448   0.00013   0.00103   0.00168   0.00271  -0.00177
         Item               Value     Threshold  Converged?
 Maximum Force            0.000524     0.000450     NO 
 RMS     Force            0.000125     0.000300     YES
 Maximum Displacement     0.020605     0.001800     NO 
 RMS     Displacement     0.003252     0.001200     NO 
 Predicted change in Energy=-2.851710D-05
 Lowest energy point so far.  Saving SCF results.
 GradGradGradGradGradGradGradGradGradGradGradGradGradGradGradGradGradGrad

 Leave Link  103 at Tue Aug 15 23:32:38 2023, MaxMem=  1310720000 cpu:              14.0 elap:               0.4
 (Enter /mnt/opt/groups/app-gaussian/g16-avx2/l202.exe)
                          Input orientation:                          
 ---------------------------------------------------------------------
 Center     Atomic      Atomic             Coordinates (Angstroms)
 Number     Number       Type             X           Y           Z
 ---------------------------------------------------------------------
      1          6           0        0.453815   -1.347829   -0.003103
      2          6           0       -0.392933    1.368556    0.017724
      3          6           0        1.381768   -0.343989    0.008479
      4          6           0       -0.988698   -1.024556   -0.005246
      5          6           0       -1.394138    0.280997    0.004755
      6          6           0        0.940457    1.066850    0.018896
      7          6           0       -1.675646   -2.296520   -0.019194
      8          6           0       -0.646592   -3.366252   -0.023544
      9          6           0        0.597243   -2.795173   -0.012777
     10          6           0       -1.318405   -4.633108   -0.038602
     11          6           0       -2.667036   -4.333609   -0.044115
     12          6           0        2.122219    1.914688    0.028169
     13          6           0        3.238750    1.123016    0.026947
     14          6           0        2.826836   -0.302982    0.014762
     15          6           0        3.951487   -1.072403    0.014051
     16          6           0        5.086803   -0.143127    0.028073
     17          6           0        4.671847    1.174569    0.034318
     18          6           0       -2.719295    0.880503    0.004183
     19          6           0       -2.591986    2.243226    0.016895
     20          6           0       -1.151042    2.599482    0.024927
     21          6           0       -1.047073    3.958124    0.036112
     22          6           0       -2.419588    4.476649    0.039444
     23          1           0        1.551570   -3.308618   -0.013311
     24          1           0       -0.872921   -5.618784   -0.044309
     25          1           0        2.089722    2.997849    0.036592
     26          1           0        4.056077   -2.148915    0.006650
     27          1           0        5.302769    2.053154    0.042726
     28          1           0       -3.641094    0.310771   -0.003220
     29          1           0       -0.167082    4.586953    0.043778
     30          6           0       -3.353255    3.458495    0.026551
     31          1           0       -4.429624    3.565591    0.023934
     32          6           0       -2.904264   -2.885774   -0.030126
     33          1           0       -3.888878   -2.438119   -0.030831
     34          8           0        6.344748   -0.637428    0.032313
     35          1           0        6.973784    0.097094    0.039229
     36          8           0       -2.620517    5.813143    0.053083
     37          1           0       -3.571163    5.990709    0.051149
     38          8           0       -3.724008   -5.175847   -0.058926
     39          1           0       -3.402366   -6.087864   -0.064262
 ---------------------------------------------------------------------
                    Distance matrix (angstroms):
                    1          2          3          4          5
     1  C    0.000000
     2  C    2.845375   0.000000
     3  C    1.367086   2.466264   0.000000
     4  C    1.478294   2.466262   2.466266   0.000000
     5  C    2.463344   1.478297   2.845395   1.367096   0.000000
     6  C    2.463326   1.367098   1.478286   2.845383   2.463351
     7  C    2.331283   3.883233   3.627799   1.445678   2.592955
     8  C    2.298988   4.741777   3.639964   2.366624   3.723178
     9  C    1.454466   4.279955   2.573759   2.377047   3.664523
    10  C    3.732973   6.072861   5.068501   3.623737   4.914881
    11  C    4.319291   6.139222   5.684421   3.710547   4.787196
    12  C    3.664500   2.573783   2.377031   4.279962   3.877403
    13  C    3.723149   3.639986   2.366606   4.741774   4.708836
    14  C    2.592924   3.627804   1.445664   3.883217   4.261191
    15  C    3.508541   4.983199   2.670969   4.940454   5.514297
    16  C    4.787155   5.684434   3.710527   6.139197   6.494845
    17  C    4.914843   5.068521   3.623714   6.072848   6.131518
    18  C    3.877389   2.377044   4.279967   2.573773   1.454459
    19  C    4.708819   2.366618   4.741779   3.639975   2.298984
    20  C    4.261175   1.445669   3.883222   3.627798   2.331281
    21  C    5.514285   2.670974   4.940466   4.983194   3.693602
    22  C    6.494829   3.710532   6.139203   5.684427   4.319288
    23  H    2.247190   5.065373   2.969568   3.416133   4.643582
    24  H    4.472469   7.004081   5.736712   4.595852   5.922963
    25  H    4.643563   2.969601   3.416119   5.065389   4.418096
    26  H    3.690274   5.671544   3.226405   5.168566   5.967354
    27  H    5.922933   5.736752   4.595837   7.004082   6.927520
    28  H    4.418057   3.416123   5.065371   2.969563   2.247168
    29  H    5.967356   3.226417   5.168594   5.671551   4.477549
    30  C    6.131509   3.623731   6.072861   5.068519   3.732975
    31  H    6.927510   4.595854   7.004094   5.736748   4.472483
    32  C    3.693603   4.940485   4.983195   2.670982   3.508581
    33  H    4.477554   5.168632   5.671564   3.226431   3.690337
    34  O    5.933718   7.029974   4.971705   7.343753   7.793241
    35  H    6.678292   7.475667   5.609469   8.041219   8.370013
    36  O    7.793214   4.971693   7.343741   7.029962   5.666655
    37  H    8.370037   5.609506   8.041252   7.475711   6.110843
    38  O    5.666661   7.343782   7.029961   4.971722   5.933759
    39  H    6.110794   8.041244   7.475649   5.609488   6.678333
                    6          7          8          9         10
     6  C    0.000000
     7  C    4.261186   0.000000
     8  C    4.708812   1.484351   0.000000
     9  C    3.877373   2.326956   1.368712   0.000000
    10  C    6.131500   2.363820   1.434046   2.654879   0.000000
    11  C    6.494839   2.265658   2.240178   3.608779   1.381497
    12  C    1.454468   5.671005   5.962995   4.950759   7.397026
    13  C    2.298993   5.987207   5.937335   4.725604   7.341997
    14  C    2.331283   4.924195   4.631392   3.344078   5.994654
    15  C    3.693606   5.758836   5.138626   3.770889   6.360280
    16  C    4.319295   7.097186   6.577462   5.214514   7.822472
    17  C    3.732976   7.234776   6.993439   5.688889   8.343713
    18  C    3.664523   3.344133   4.725653   4.950789   5.688957
    19  C    3.723173   4.631444   5.937376   5.963013   6.993501
    20  C    2.592945   4.924225   5.987219   5.670998   7.234805
    21  C    3.508567   6.286393   7.335559   6.950769   8.595841
    22  C    4.787177   6.814155   8.041056   7.872954   9.176404
    23  H    4.418055   3.382204   2.198941   1.083681   3.160961
    24  H    6.927483   3.417958   2.263969   3.183576   1.081686
    25  H    2.247194   6.497034   6.927684   5.982394   8.357780
    26  H    4.477542   5.733681   4.857768   3.518743   5.921007
    27  H    4.472485   8.223246   8.047934   6.756577   9.410243
    28  H    4.643571   3.265150   4.742146   5.254568   5.462424
    29  H    3.690310   7.047122   7.967931   7.421804   9.292032
    30  C    4.914874   5.994719   7.342050   7.397050   8.343794
    31  H    5.922964   6.476928   7.897090   8.107408   8.769394
    32  C    5.514301   1.362660   2.308243   3.502722   2.359702
    33  H    5.967391   2.217787   3.372522   4.500345   3.380143
    34  O    5.666666   8.190358   7.505227   6.139357   8.642593
    35  H    6.110799   8.974711   8.370712   7.002013   9.546794
    36  O    5.933718   8.164841   9.389544   9.190289  10.527491
    37  H    6.678334   8.501535   9.803643   9.724784  10.860408
    38  O    7.793238   3.533821   3.570207   4.933858   2.466152
    39  H    8.370003   4.166279   3.873387   5.180863   2.541627
                   11         12         13         14         15
    11  C    0.000000
    12  C    7.872953   0.000000
    13  C    8.041026   1.368718   0.000000
    14  C    6.814107   2.326956   1.484349   0.000000
    15  C    7.378596   3.502732   2.308251   1.362662   0.000000
    16  C    8.814043   3.608789   2.240182   2.265652   1.467206
    17  C    9.176348   2.654886   1.434043   2.363811   2.359706
    18  C    5.214597   4.950795   5.963022   5.671007   6.950775
    19  C    6.577546   4.725652   5.937377   5.987221   7.335559
    20  C    7.097235   3.344127   4.631439   4.924217   6.286386
    21  C    8.448878   3.770955   5.138696   5.758876   7.091706
    22  C    8.814129   5.214574   6.577523   7.097215   8.448859
    23  H    4.341450   5.254549   4.742106   3.265109   3.280397
    24  H    2.206926   8.107361   7.897010   6.476839   6.629320
    25  H    8.739767   1.083681   2.198945   3.382203   4.475894
    26  H    7.069349   4.500349   3.372532   2.217784   1.081607
    27  H   10.213524   3.183596   2.263975   3.417953   3.405274
    28  H    4.745601   5.982416   6.927691   6.497010   7.717561
    29  H    9.264659   3.518826   4.857863   5.733747   6.999414
    30  C    7.822581   5.688950   6.993496   7.234803   8.595838
    31  H    8.093745   6.756637   8.047990   8.223269   9.578836
    32  C    1.467207   6.950782   7.335549   6.286361   7.091656
    33  H    2.255207   7.421839   7.967942   7.047106   7.958550
    34  O    9.740628   4.933870   3.570212   3.533817   2.432537
    35  H   10.610536   5.180874   3.873389   4.166273   3.240777
    36  O   10.147324   6.139390   7.505264   8.190367   9.518587
    37  H   10.364269   7.002076   8.370778   8.974757  10.318875
    38  O    1.351583   9.190301   9.389518   8.164791   8.703838
    39  H    1.902243   9.724732   9.803547   8.501416   8.901693
                   16         17         18         19         20
    16  C    0.000000
    17  C    1.381502   0.000000
    18  C    7.872963   7.397051   0.000000
    19  C    8.041057   7.342043   1.368716   0.000000
    20  C    6.814148   5.994706   2.326959   1.484353   0.000000
    21  C    7.378669   6.360364   3.502727   2.308246   1.362660
    22  C    8.814100   7.822545   3.608786   2.240181   2.265652
    23  H    4.745515   5.462358   5.982418   6.927693   6.497015
    24  H    8.093600   8.769279   6.756639   8.047989   8.223261
    25  H    4.341462   3.160969   5.254603   4.742175   3.265177
    26  H    2.255226   3.380160   7.421795   7.967920   7.047105
    27  H    2.206922   1.081687   8.107411   7.897084   6.476917
    28  H    8.739747   8.357783   1.083680   2.198957   3.382210
    29  H    7.069455   5.921122   4.500348   3.372527   2.217786
    30  C    9.176396   8.343778   2.654891   1.434051   2.363821
    31  H   10.213568   9.410306   3.183601   2.263982   3.417963
    32  C    8.448825   8.595812   3.770973   5.138713   5.758893
    33  H    9.264627   9.292027   3.518864   4.857900   5.733784
    34  O    1.351584   2.466158   9.190309   9.389548   8.164833
    35  H    1.902243   2.541631   9.724749   9.803588   8.501467
    36  O    9.740665   8.642644   4.933871   3.570214   3.533804
    37  H   10.610600   9.546868   5.180935   3.873447   4.166305
    38  O   10.147228  10.527433   6.139447   7.505322   8.190416
    39  H   10.364093  10.860274   7.002100   8.370804   8.974764
                   21         22         23         24         25
    21  C    0.000000
    22  C    1.467200   0.000000
    23  H    7.717572   8.739752   0.000000
    24  H    9.578828  10.213567   3.349027   0.000000
    25  H    3.280489   4.745602   6.329583   9.112088   0.000000
    26  H    7.958576   9.264633   2.760047   6.028067   5.509685
    27  H    6.629438   8.093710   6.543946   9.849129   3.349053
    28  H    4.475899   4.341479   6.329600   6.544012   6.329630
    29  H    1.081605   2.255210   8.080659  10.230495   2.760157
    30  C    2.359702   1.381499   8.357793   9.410317   5.462443
    31  H    3.405272   2.206924   9.112125   9.849240   6.544032
    32  C    7.091720   7.378688   4.475884   3.405275   7.717601
    33  H    6.999447   7.069496   5.509678   4.383242   8.080715
    34  O    8.703915  10.147287   5.487430   8.770092   5.596473
    35  H    8.901781  10.364166   6.403283   9.708193   5.680533
    36  O    2.432511   1.351581  10.030814  11.565142   5.487486
    37  H    3.240780   1.902272  10.617157  11.919310   6.403361
    38  O    9.518636   9.740733   5.596459   2.885326  10.030847
    39  H   10.318883  10.610634   5.680519   2.572651  10.617127
                   26         27         28         29         30
    26  H    0.000000
    27  H    4.383256   0.000000
    28  H    8.080630   9.112117   0.000000
    29  H    7.950369   6.028217   5.509691   0.000000
    30  C    9.292020   8.769378   3.160997   3.380150   0.000000
    31  H   10.230493   9.849228   3.349085   4.383245   1.081687
    32  C    6.999332   9.578816   3.280479   7.958598   6.360390
    33  H    7.950305  10.230509   2.760173   7.950407   5.921169
    34  O    2.742858   2.885319  10.030821   8.348546  10.527482
    35  H    3.682205   2.572640  10.617113   8.435094  10.860336
    36  O   10.391026   8.770181   5.596502   2.742804   2.466166
    37  H   11.154831   9.708299   5.680629   3.682167   2.541692
    38  O    8.348433  11.565098   5.487527  10.391079   8.642721
    39  H    8.434970  11.919186   6.403378  11.154840   9.546917
                   31         32         33         34         35
    31  H    0.000000
    32  C    6.629462   0.000000
    33  H    6.028262   1.081601   0.000000
    34  O   11.565143   9.518570  10.391034   0.000000
    35  H   11.919246  10.318825  11.154803   0.967087   0.000000
    36  O    2.885343   8.703941   8.348599  11.044740  11.167991
    37  H    2.572721   8.901872   8.435212  11.927189  12.080180
    38  O    8.770262   2.432538   2.742832  11.044701  11.927124
    39  H    9.708359   3.240779   3.682180  11.167937  12.080104
                   36         37         38         39
    36  O    0.000000
    37  H    0.967089   0.000000
    38  O   11.044824  11.168145   0.000000
    39  H   11.927238  12.080304   0.967087   0.000000
 Symmetry turned off by external request.
 Stoichiometry    C24H12O3
 Framework group  C1[X(C24H12O3)]
 Deg. of freedom   111
 Full point group                 C1      NOp   1
 Rotational constants (GHZ):           0.1735163           0.1735131           0.0867574
 Leave Link  202 at Tue Aug 15 23:32:38 2023, MaxMem=  1310720000 cpu:               1.2 elap:               0.1
 (Enter /mnt/opt/groups/app-gaussian/g16-avx2/l301.exe)
 Standard basis: 6-31G(d,p) (6D, 7F)
 Ernie: Thresh=  0.10000D-02 Tol=  0.10000D-05 Strict=F.
   465 basis functions,   840 primitive gaussians,   465 cartesian basis functions
    90 alpha electrons       90 beta electrons
       nuclear repulsion energy      2125.9521890209 Hartrees.
 IExCor=  402 DFT=T Ex+Corr=B3LYP ExCW=0 ScaHFX=  0.200000
 ScaDFX=  0.800000  0.720000  1.000000  0.810000 ScalE2=  1.000000  1.000000
 IRadAn=      5 IRanWt=     -1 IRanGd=            0 ICorTp=0 IEmpDi=131
 NAtoms=   39 NActive=   39 NUniq=   39 SFac= 1.00D+00 NAtFMM=   60 NAOKFM=F Big=F
 Integral buffers will be    131072 words long.
 Raffenetti 2 integral format.
 Two-electron integral symmetry is turned off.
 R6Disp:  Grimme-D3 Dispersion energy=       -0.0350772212 Hartrees.
 Nuclear repulsion after empirical dispersion term =     2125.9171117997 Hartrees.
 Leave Link  301 at Tue Aug 15 23:32:38 2023, MaxMem=  1310720000 cpu:               4.0 elap:               0.1
 (Enter /mnt/opt/groups/app-gaussian/g16-avx2/l302.exe)
 NPDir=0 NMtPBC=     1 NCelOv=     1 NCel=       1 NClECP=     1 NCelD=      1
         NCelK=      1 NCelE2=     1 NClLst=     1 CellRange=     0.0.
 One-electron integrals computed using PRISM.
 NBasis=   465 RedAO= T EigKep=  1.24D-04  NBF=   465
 NBsUse=   465 1.00D-06 EigRej= -1.00D+00 NBFU=   465
 Precomputing XC quadrature grid using
 IXCGrd= 4 IRadAn=           5 IRanWt=          -1 IRanGd=           0 AccXCQ= 0.00D+00.
 Generated NRdTot=       0 NPtTot=           0 NUsed=           0 NTot=          32
 NSgBfM=   451   451   451   451   451 MxSgAt=    39 MxSgA2=    39.
 Leave Link  302 at Tue Aug 15 23:32:40 2023, MaxMem=  1310720000 cpu:             100.0 elap:               1.6
 (Enter /mnt/opt/groups/app-gaussian/g16-avx2/l303.exe)
 DipDrv:  MaxL=1.
 Leave Link  303 at Tue Aug 15 23:32:40 2023, MaxMem=  1310720000 cpu:               9.3 elap:               0.2
 (Enter /mnt/opt/groups/app-gaussian/g16-avx2/l401.exe)
 Initial guess from the checkpoint file:  "/tmp/Gau-259173.chk"
 B after Tr=     0.000001   -0.000000    0.000279
         Rot=    1.000000   -0.000133    0.000100    0.000011 Ang=  -0.02 deg.
 Guess basis will be translated and rotated to current coordinates.
 JPrj=2 DoOrth=T DoCkMO=T.
 Generating alternative initial guess.
 ExpMin= 1.61D-01 ExpMax= 5.48D+03 ExpMxC= 8.25D+02 IAcc=3 IRadAn=         5 AccDes= 0.00D+00
 Harris functional with IExCor=  402 and IRadAn=       5 diagonalized for initial guess.
 HarFok:  IExCor=  402 AccDes= 0.00D+00 IRadAn=         5 IDoV= 1 UseB2=F ITyADJ=14
 ICtDFT=  3500011 ScaDFX=  1.000000  1.000000  1.000000  1.000000
 FoFCou: FMM=F IPFlag=           0 FMFlag=      100000 FMFlg1=           0
         NFxFlg=           0 DoJE=T BraDBF=F KetDBF=T FulRan=T
         wScrn=  0.000000 ICntrl=       500 IOpCl=  0 I1Cent=   200000004 NGrid=           0
         NMat0=    1 NMatS0=      1 NMatT0=    0 NMatD0=    1 NMtDS0=    0 NMtDT0=    0
 Symmetry not used in FoFCou.
 Harris En= -1147.36398286093    
 Leave Link  401 at Tue Aug 15 23:32:43 2023, MaxMem=  1310720000 cpu:             225.5 elap:               3.6
 (Enter /mnt/opt/groups/app-gaussian/g16-avx2/l502.exe)
 Two-electron integral symmetry not used.
 Closed shell SCF:
 Using DIIS extrapolation, IDIIS=    10.
 NGot=  1310720000 LenX=  1310253271 LenY=  1310036581
 Requested convergence on RMS density matrix=1.00D-08 within 100 cycles.
 Requested convergence on MAX density matrix=1.00D-06.
 Requested convergence on             energy=1.00D-06.
 Level shift goal  0.100 maximum shift  0.100.
 No special actions if energy rises.
 Dynamic level shift is on during FON iterations.

 Cycle   1  Pass 1  IDiag  1:
 FoFJK:  IHMeth= 1 ICntrl=       0 DoSepK=F KAlg= 0 I1Cent=           0 FoldK=F
 IRaf= 650000000 NMat=       1 IRICut=       1 DoRegI=T DoRafI=F ISym2E= 0 IDoP0=0 IntGTp=1.
 FoFCou: FMM=F IPFlag=           0 FMFlag=      100000 FMFlg1=           0
         NFxFlg=           0 DoJE=F BraDBF=F KetDBF=F FulRan=T
         wScrn=  0.000000 ICntrl=         0 IOpCl=  0 I1Cent=           0 NGrid=           0
         NMat0=    1 NMatS0=      1 NMatT0=    0 NMatD0=    1 NMtDS0=    0 NMtDT0=    0
 Symmetry not used in FoFCou.
 E= -1147.36575386822    
 DIIS: error= 1.94D-04 at cycle   1 NSaved=   1.
 NSaved= 1 IEnMin= 1 EnMin= -1147.36575386822     IErMin= 1 ErrMin= 1.94D-04
 ErrMax= 1.94D-04  0.00D+00 EMaxC= 1.00D+00 BMatC= 5.36D-05 BMatP= 5.36D-05
 IDIUse=1 WtCom= 1.00D+00 WtEn= 0.00D+00
 Coeff-Com:  0.100D+01
 Coeff:      0.100D+01
 Gap=     1.825 Goal=     0.100 Shift=    0.000
 RMSDP=7.42D-05 MaxDP=3.14D-03              OVMax= 1.66D-03

 Cycle   2  Pass 1  IDiag  1:
 E= -1147.36586136996     Delta-E=       -0.000107501743 Rises=F Damp=F
 DIIS: error= 2.51D-05 at cycle   2 NSaved=   2.
 NSaved= 2 IEnMin= 2 EnMin= -1147.36586136996     IErMin= 2 ErrMin= 2.51D-05
 ErrMax= 2.51D-05  0.00D+00 EMaxC= 1.00D+00 BMatC= 5.88D-07 BMatP= 5.36D-05
 IDIUse=1 WtCom= 1.00D+00 WtEn= 0.00D+00
 Coeff-Com: -0.691D-01 0.107D+01
 Coeff:     -0.691D-01 0.107D+01
 Gap=     0.093 Goal=     0.100 Shift=    0.007
 RMSDP=5.53D-06 MaxDP=1.57D-04 DE=-1.08D-04 OVMax= 3.54D-04

 Cycle   3  Pass 1  IDiag  1:
 E= -1147.36586223171     Delta-E=       -0.000000861750 Rises=F Damp=F
 DIIS: error= 3.68D-05 at cycle   3 NSaved=   3.
 NSaved= 3 IEnMin= 3 EnMin= -1147.36586223171     IErMin= 2 ErrMin= 2.51D-05
 ErrMax= 3.68D-05  0.00D+00 EMaxC= 1.00D+00 BMatC= 5.68D-07 BMatP= 5.88D-07
 IDIUse=1 WtCom= 1.00D+00 WtEn= 0.00D+00
 Coeff-Com: -0.446D-01 0.610D+00 0.435D+00
 Coeff:     -0.446D-01 0.610D+00 0.435D+00
 Gap=     0.093 Goal=     0.100 Shift=    0.007
 RMSDP=2.61D-06 MaxDP=1.01D-04 DE=-8.62D-07 OVMax= 3.18D-04

 Cycle   4  Pass 1  IDiag  1:
 E= -1147.36586270832     Delta-E=       -0.000000476610 Rises=F Damp=F
 DIIS: error= 1.89D-05 at cycle   4 NSaved=   4.
 NSaved= 4 IEnMin= 4 EnMin= -1147.36586270832     IErMin= 4 ErrMin= 1.89D-05
 ErrMax= 1.89D-05  0.00D+00 EMaxC= 1.00D+00 BMatC= 1.08D-07 BMatP= 5.68D-07
 IDIUse=1 WtCom= 1.00D+00 WtEn= 0.00D+00
 Coeff-Com: -0.136D-01 0.160D+00 0.295D+00 0.559D+00
 Coeff:     -0.136D-01 0.160D+00 0.295D+00 0.559D+00
 Gap=     0.093 Goal=     0.100 Shift=    0.007
 RMSDP=1.18D-06 MaxDP=4.59D-05 DE=-4.77D-07 OVMax= 1.51D-04

 Cycle   5  Pass 1  IDiag  1:
 E= -1147.36586281428     Delta-E=       -0.000000105957 Rises=F Damp=F
 DIIS: error= 7.42D-06 at cycle   5 NSaved=   5.
 NSaved= 5 IEnMin= 5 EnMin= -1147.36586281428     IErMin= 5 ErrMin= 7.42D-06
 ErrMax= 7.42D-06  0.00D+00 EMaxC= 1.00D+00 BMatC= 2.67D-08 BMatP= 1.08D-07
 IDIUse=1 WtCom= 1.00D+00 WtEn= 0.00D+00
 Coeff-Com: -0.189D-02 0.624D-02 0.136D+00 0.396D+00 0.464D+00
 Coeff:     -0.189D-02 0.624D-02 0.136D+00 0.396D+00 0.464D+00
 Gap=     0.093 Goal=     0.100 Shift=    0.007
 RMSDP=4.49D-07 MaxDP=1.64D-05 DE=-1.06D-07 OVMax= 4.53D-05

 Cycle   6  Pass 1  IDiag  1:
 E= -1147.36586284225     Delta-E=       -0.000000027967 Rises=F Damp=F
 DIIS: error= 8.08D-07 at cycle   6 NSaved=   6.
 NSaved= 6 IEnMin= 6 EnMin= -1147.36586284225     IErMin= 6 ErrMin= 8.08D-07
 ErrMax= 8.08D-07  0.00D+00 EMaxC= 1.00D+00 BMatC= 7.49D-10 BMatP= 2.67D-08
 IDIUse=1 WtCom= 1.00D+00 WtEn= 0.00D+00
 Coeff-Com:  0.104D-02-0.202D-01 0.231D-01 0.118D+00 0.196D+00 0.682D+00
 Coeff:      0.104D-02-0.202D-01 0.231D-01 0.118D+00 0.196D+00 0.682D+00
 Gap=     0.093 Goal=     0.100 Shift=    0.007
 RMSDP=1.11D-07 MaxDP=3.74D-06 DE=-2.80D-08 OVMax= 1.34D-05

 Cycle   7  Pass 1  IDiag  1:
 E= -1147.36586284297     Delta-E=       -0.000000000720 Rises=F Damp=F
 DIIS: error= 3.27D-07 at cycle   7 NSaved=   7.
 NSaved= 7 IEnMin= 7 EnMin= -1147.36586284297     IErMin= 7 ErrMin= 3.27D-07
 ErrMax= 3.27D-07  0.00D+00 EMaxC= 1.00D+00 BMatC= 1.22D-10 BMatP= 7.49D-10
 IDIUse=1 WtCom= 1.00D+00 WtEn= 0.00D+00
 Coeff-Com:  0.687D-03-0.118D-01 0.533D-02 0.457D-01 0.803D-01 0.369D+00
 Coeff-Com:  0.511D+00
 Coeff:      0.687D-03-0.118D-01 0.533D-02 0.457D-01 0.803D-01 0.369D+00
 Coeff:      0.511D+00
 Gap=     0.093 Goal=     0.100 Shift=    0.007
 RMSDP=3.49D-08 MaxDP=2.09D-06 DE=-7.20D-10 OVMax= 6.00D-06

 Cycle   8  Pass 1  IDiag  1:
 E= -1147.36586284312     Delta-E=       -0.000000000156 Rises=F Damp=F
 DIIS: error= 1.25D-07 at cycle   8 NSaved=   8.
 NSaved= 8 IEnMin= 8 EnMin= -1147.36586284312     IErMin= 8 ErrMin= 1.25D-07
 ErrMax= 1.25D-07  0.00D+00 EMaxC= 1.00D+00 BMatC= 1.18D-11 BMatP= 1.22D-10
 IDIUse=1 WtCom= 1.00D+00 WtEn= 0.00D+00
 Coeff-Com:  0.104D-03-0.137D-02-0.166D-02 0.835D-03-0.397D-02 0.273D-01
 Coeff-Com:  0.221D+00 0.758D+00
 Coeff:      0.104D-03-0.137D-02-0.166D-02 0.835D-03-0.397D-02 0.273D-01
 Coeff:      0.221D+00 0.758D+00
 Gap=     0.093 Goal=     0.100 Shift=    0.007
 RMSDP=1.79D-08 MaxDP=5.11D-07 DE=-1.56D-10 OVMax= 4.23D-06

 Cycle   9  Pass 1  IDiag  1:
 E= -1147.36586284311     Delta-E=        0.000000000010 Rises=F Damp=F
 DIIS: error= 7.30D-08 at cycle   9 NSaved=   9.
 NSaved= 9 IEnMin= 8 EnMin= -1147.36586284312     IErMin= 9 ErrMin= 7.30D-08
 ErrMax= 7.30D-08  0.00D+00 EMaxC= 1.00D+00 BMatC= 3.67D-12 BMatP= 1.18D-11
 IDIUse=1 WtCom= 1.00D+00 WtEn= 0.00D+00
 Coeff-Com: -0.156D-04 0.541D-03-0.166D-02-0.437D-02-0.133D-01-0.294D-01
 Coeff-Com:  0.817D-01 0.470D+00 0.496D+00
 Coeff:     -0.156D-04 0.541D-03-0.166D-02-0.437D-02-0.133D-01-0.294D-01
 Coeff:      0.817D-01 0.470D+00 0.496D+00
 Gap=     0.093 Goal=     0.100 Shift=    0.007
 RMSDP=7.81D-09 MaxDP=2.30D-07 DE= 1.00D-11 OVMax= 1.70D-06

 SCF Done:  E(RB3LYP) =  -1147.36586284     A.U. after    9 cycles
            NFock=  9  Conv=0.78D-08     -V/T= 2.0093
 KE= 1.136824619437D+03 PE=-6.920036057342D+03 EE= 2.509928463262D+03
 Leave Link  502 at Tue Aug 15 23:33:27 2023, MaxMem=  1310720000 cpu:            2764.6 elap:              43.3
 (Enter /mnt/opt/groups/app-gaussian/g16-avx2/l701.exe)
 ... and contract with generalized density number  0.
 Compute integral first derivatives.
 R6Disp: Adding Grimme-D3 dispersion energy 1st derivatives to the gradient.
 Leave Link  701 at Tue Aug 15 23:33:28 2023, MaxMem=  1310720000 cpu:              65.7 elap:               1.1
 (Enter /mnt/opt/groups/app-gaussian/g16-avx2/l702.exe)
 L702 exits ... SP integral derivatives will be done elsewhere.
 Leave Link  702 at Tue Aug 15 23:33:28 2023, MaxMem=  1310720000 cpu:               1.4 elap:               0.1
 (Enter /mnt/opt/groups/app-gaussian/g16-avx2/l703.exe)
 Integral derivatives from FoFJK, PRISM(SPDF).
 Compute integral first derivatives, UseDBF=F ICtDFT=           0.
 Calling FoFJK, ICntrl=      2127 FMM=F ISym2X=0 I1Cent= 0 IOpClX= 0 NMat=1 NMatS=1 NMatT=0.
 FoFJK:  IHMeth= 1 ICntrl=    2127 DoSepK=F KAlg= 0 I1Cent=           0 FoldK=F
 IRaf=         0 NMat=       1 IRICut=       1 DoRegI=T DoRafI=F ISym2E= 0 IDoP0=0 IntGTp=1.
 FoFCou: FMM=F IPFlag=           0 FMFlag=      100000 FMFlg1=         800
         NFxFlg=           0 DoJE=F BraDBF=F KetDBF=F FulRan=T
         wScrn=  0.000000 ICntrl=      2127 IOpCl=  0 I1Cent=           0 NGrid=           0
         NMat0=    1 NMatS0=      1 NMatT0=    0 NMatD0=    1 NMtDS0=    0 NMtDT0=    0
 Symmetry not used in FoFCou.
 Leave Link  703 at Tue Aug 15 23:33:43 2023, MaxMem=  1310720000 cpu:             942.1 elap:              14.8
 (Enter /mnt/opt/groups/app-gaussian/g16-avx2/l716.exe)
 Dipole        =-7.13837229D-06 6.04254984D-05-8.65827251D-05
 -------------------------------------------------------------------
 Center     Atomic                   Forces (Hartrees/Bohr)
 Number     Number              X              Y              Z
 -------------------------------------------------------------------
      1        6          -0.000062901    0.000099481    0.000260331
      2        6           0.000001172   -0.000136733   -0.000179704
      3        6          -0.000120086    0.000067353    0.000085082
      4        6           0.000119149    0.000069445   -0.000039417
      5        6           0.000118326    0.000003224   -0.000084241
      6        6          -0.000055874   -0.000102172   -0.000182354
      7        6          -0.000161282   -0.000146605    0.000061379
      8        6           0.000286017    0.000191202    0.000006309
      9        6          -0.000141289   -0.000160264   -0.000215537
     10        6          -0.000279813   -0.000092114   -0.000017052
     11        6           0.000052159   -0.000158598    0.000215911
     12        6           0.000210739   -0.000043513    0.000181475
     13        6          -0.000308510    0.000152311   -0.000004795
     14        6           0.000208234   -0.000066465   -0.000079808
     15        6          -0.000060335   -0.000017947    0.000178218
     16        6           0.000111473    0.000126795   -0.000185834
     17        6           0.000219938   -0.000197017    0.000006785
     18        6          -0.000070093    0.000203625    0.000178133
     19        6           0.000021658   -0.000344552    0.000094550
     20        6          -0.000045623    0.000214413   -0.000103363
     21        6           0.000045120   -0.000045788    0.000269122
     22        6          -0.000165974    0.000035589   -0.000212417
     23        1           0.000000583    0.000018756    0.000027253
     24        1           0.000016550    0.000003817   -0.000054242
     25        1          -0.000016803   -0.000008612   -0.000020015
     26        1          -0.000017190    0.000007433    0.000011782
     27        1          -0.000011400    0.000012271    0.000054401
     28        1           0.000016524   -0.000010400   -0.000050394
     29        1           0.000001723   -0.000018287    0.000028557
     30        6           0.000061139    0.000289837   -0.000024957
     31        1          -0.000005308   -0.000016455    0.000041010
     32        6           0.000016410    0.000061197   -0.000194894
     33        1           0.000015294    0.000011307   -0.000017451
     34        8          -0.000226761    0.000021186   -0.000051931
     35        1          -0.000025399    0.000044813    0.000028327
     36        8           0.000096429   -0.000207353   -0.000057701
     37        1          -0.000026164   -0.000044839    0.000025548
     38        8           0.000131009    0.000184631    0.000049225
     39        1           0.000051158   -0.000000969   -0.000027290
 -------------------------------------------------------------------
 Cartesian Forces:  Max     0.000344552 RMS     0.000125536
 Leave Link  716 at Tue Aug 15 23:33:43 2023, MaxMem=  1310720000 cpu:               1.6 elap:               0.1
 (Enter /mnt/opt/groups/app-gaussian/g16-avx2/l103.exe)

 GradGradGradGradGradGradGradGradGradGradGradGradGradGradGradGradGradGrad
 Berny optimization.
 Using GEDIIS/GDIIS optimizer.
 FormGI is forming the generalized inverse of G from B-inverse, IUseBI=4.
 Internal  Forces:  Max     0.000260139 RMS     0.000056403
 Search for a local minimum.
 Step number   6 out of a maximum of  234
 All quantities printed in internal units (Hartrees-Bohrs-Radians)
 RMS Force = .56403D-04 SwitMx=.10000D-02 MixMth= 2
 Mixed Optimization -- En-DIIS/RFO-DIIS
 Swapping is turned off.
 Update second derivatives using D2CorX and points    4    5    6
 DE= -2.00D-05 DEPred=-2.85D-05 R= 7.02D-01
 TightC=F SS=  1.41D+00  RLast= 4.48D-02 DXNew= 2.4000D+00 1.3440D-01
 Trust test= 7.02D-01 RLast= 4.48D-02 DXMaxT set to 1.43D+00
 ITU=  1  1  1  1  1  0
     Eigenvalues ---    0.00892   0.01119   0.01126   0.01188   0.01228
     Eigenvalues ---    0.01266   0.01284   0.01288   0.01295   0.01295
     Eigenvalues ---    0.01299   0.01316   0.01416   0.01488   0.01495
     Eigenvalues ---    0.01519   0.01523   0.01554   0.01564   0.01580
     Eigenvalues ---    0.01662   0.01686   0.01692   0.01699   0.01781
     Eigenvalues ---    0.01788   0.01801   0.01809   0.01813   0.01850
     Eigenvalues ---    0.01889   0.01907   0.01998   0.02043   0.02044
     Eigenvalues ---    0.03235   0.15370   0.15997   0.16000   0.16000
     Eigenvalues ---    0.16000   0.16000   0.16000   0.16000   0.16000
     Eigenvalues ---    0.16000   0.16003   0.16054   0.23304   0.23455
     Eigenvalues ---    0.23455   0.23633   0.23718   0.23718   0.24172
     Eigenvalues ---    0.24264   0.24264   0.24757   0.25000   0.25000
     Eigenvalues ---    0.25000   0.25000   0.25000   0.25000   0.25000
     Eigenvalues ---    0.25019   0.29283   0.29335   0.29336   0.31105
     Eigenvalues ---    0.31106   0.31458   0.31544   0.31546   0.32260
     Eigenvalues ---    0.32803   0.32805   0.33211   0.33519   0.33985
     Eigenvalues ---    0.33987   0.34052   0.34149   0.34154   0.34383
     Eigenvalues ---    0.34501   0.34503   0.34584   0.34586   0.34770
     Eigenvalues ---    0.35593   0.35873   0.35874   0.40816   0.40989
     Eigenvalues ---    0.40989   0.44772   0.44775   0.46010   0.46107
     Eigenvalues ---    0.46110   0.47670   0.47672   0.47894   0.48726
     Eigenvalues ---    0.49772   0.49774   0.54798   0.55473   0.55473
     Eigenvalues ---    0.56200
 En-DIIS/RFO-DIIS/Sim-DIIS IScMMF=       -3 using points:     6    5    4    3
 RFO step:  Lambda=-9.00434311D-06.
 NNeg= 0 NGDIIS= 4 SimSw=  2.50D-01 Rises=F DC= -2.00D-05 SmlDif=  1.00D-05
 NRisDI= 0 DoIntr=F SqrtH=F CThrHd= 10.0 CDAdj=  3.0
 RMS Error=  0.1183767985D-02 NUsed= 4 OKEnD=T EnDIS=F
 InvSVX:  RCond= 1.13D-04 Info=           0 Equed=N FErr=  6.43D-15 BErr=  4.07D-17
 DidBck=T Rises=F RFO-DIIS coefs:    0.68917    0.21452    0.11240   -0.01608
 Iteration  1 RMS(Cart)=  0.00253605 RMS(Int)=  0.00000296
 Iteration  2 RMS(Cart)=  0.00000570 RMS(Int)=  0.00000117
 Iteration  3 RMS(Cart)=  0.00000000 RMS(Int)=  0.00000117
 ITry= 1 IFail=0 DXMaxC= 1.27D-02 DCOld= 1.00D+10 DXMaxT= 1.43D+00 DXLimC= 3.00D+00 Rises=F
 Variable       Old X    -DE/DX   Delta X   Delta X   Delta X     New X
                                 (Linear)    (Quad)   (Total)
    R1        2.58342  -0.00005   0.00001  -0.00008  -0.00006   2.58335
    R2        2.79357  -0.00010  -0.00003  -0.00020  -0.00023   2.79334
    R3        2.74854   0.00006  -0.00045   0.00072   0.00027   2.74881
    R4        2.79358  -0.00010  -0.00003  -0.00020  -0.00023   2.79335
    R5        2.58344  -0.00005   0.00001  -0.00008  -0.00006   2.58338
    R6        2.73192   0.00003  -0.00053   0.00076   0.00023   2.73215
    R7        2.79355  -0.00010  -0.00003  -0.00020  -0.00023   2.79333
    R8        2.73191   0.00003  -0.00053   0.00076   0.00023   2.73214
    R9        2.58344  -0.00005   0.00001  -0.00007  -0.00006   2.58337
   R10        2.73193   0.00003  -0.00053   0.00076   0.00023   2.73216
   R11        2.74853   0.00006  -0.00045   0.00072   0.00027   2.74880
   R12        2.74855   0.00006  -0.00045   0.00072   0.00027   2.74881
   R13        2.80502   0.00001  -0.00034   0.00045   0.00011   2.80513
   R14        2.57505  -0.00011   0.00026  -0.00047  -0.00021   2.57485
   R15        2.58649  -0.00017   0.00017  -0.00049  -0.00031   2.58618
   R16        2.70995   0.00011  -0.00031   0.00068   0.00037   2.71032
   R17        2.04786  -0.00001  -0.00015   0.00016   0.00001   2.04787
   R18        2.61065  -0.00017   0.00047  -0.00089  -0.00042   2.61023
   R19        2.04409   0.00000  -0.00012   0.00016   0.00003   2.04412
   R20        2.77262  -0.00000  -0.00049   0.00053   0.00004   2.77266
   R21        2.55412  -0.00026  -0.00152   0.00114  -0.00038   2.55374
   R22        2.58650  -0.00017   0.00017  -0.00049  -0.00031   2.58619
   R23        2.04786  -0.00001  -0.00015   0.00016   0.00001   2.04787
   R24        2.80501   0.00001  -0.00034   0.00045   0.00012   2.80513
   R25        2.70995   0.00011  -0.00031   0.00068   0.00037   2.71032
   R26        2.57506  -0.00011   0.00026  -0.00047  -0.00021   2.57485
   R27        2.77262  -0.00000  -0.00049   0.00054   0.00004   2.77266
   R28        2.04394  -0.00001  -0.00015   0.00015   0.00000   2.04394
   R29        2.61066  -0.00017   0.00047  -0.00089  -0.00042   2.61024
   R30        2.55412  -0.00026  -0.00152   0.00114  -0.00039   2.55374
   R31        2.04409   0.00000  -0.00012   0.00016   0.00003   2.04412
   R32        2.58650  -0.00017   0.00017  -0.00048  -0.00031   2.58618
   R33        2.04786  -0.00001  -0.00015   0.00016   0.00001   2.04787
   R34        2.80502   0.00001  -0.00034   0.00045   0.00012   2.80514
   R35        2.70996   0.00011  -0.00031   0.00068   0.00037   2.71033
   R36        2.57505  -0.00011   0.00026  -0.00047  -0.00021   2.57485
   R37        2.77261  -0.00000  -0.00049   0.00054   0.00005   2.77265
   R38        2.04394  -0.00001  -0.00015   0.00015   0.00000   2.04394
   R39        2.61065  -0.00017   0.00047  -0.00089  -0.00042   2.61023
   R40        2.55412  -0.00026  -0.00152   0.00113  -0.00039   2.55373
   R41        2.04409   0.00000  -0.00012   0.00016   0.00003   2.04412
   R42        2.04393  -0.00001  -0.00015   0.00015   0.00000   2.04393
   R43        1.82753   0.00002   0.00008  -0.00007   0.00001   1.82754
   R44        1.82753   0.00002   0.00008  -0.00007   0.00001   1.82754
   R45        1.82753   0.00002   0.00008  -0.00007   0.00001   1.82754
    A1        2.09646  -0.00001   0.00005  -0.00008  -0.00004   2.09643
    A2        2.29671   0.00000  -0.00005   0.00007   0.00002   2.29672
    A3        1.89001   0.00001   0.00000   0.00002   0.00002   1.89003
    A4        2.09234   0.00001  -0.00005   0.00009   0.00004   2.09238
    A5        1.84553  -0.00001   0.00000   0.00002   0.00002   1.84555
    A6        2.34532  -0.00001   0.00005  -0.00010  -0.00006   2.34526
    A7        2.09233   0.00001  -0.00005   0.00008   0.00004   2.09237
    A8        2.34531  -0.00001   0.00005  -0.00010  -0.00006   2.34525
    A9        1.84554  -0.00001   0.00000   0.00002   0.00002   1.84557
   A10        2.09234   0.00001  -0.00005   0.00008   0.00004   2.09237
   A11        1.84552  -0.00001   0.00000   0.00002   0.00002   1.84555
   A12        2.34533  -0.00001   0.00005  -0.00010  -0.00006   2.34527
   A13        2.09644  -0.00001   0.00005  -0.00009  -0.00004   2.09641
   A14        1.89002   0.00001   0.00000   0.00002   0.00002   1.89004
   A15        2.29673   0.00000  -0.00005   0.00007   0.00002   2.29674
   A16        2.09646  -0.00001   0.00005  -0.00009  -0.00004   2.09642
   A17        2.29673   0.00000  -0.00005   0.00007   0.00002   2.29674
   A18        1.89000   0.00001  -0.00000   0.00002   0.00002   1.89002
   A19        1.88040  -0.00003   0.00013  -0.00026  -0.00012   1.88028
   A20        2.51321  -0.00002   0.00001  -0.00009  -0.00008   2.51313
   A21        1.88958   0.00005  -0.00015   0.00035   0.00020   1.88978
   A22        1.90636   0.00004  -0.00010   0.00022   0.00011   1.90647
   A23        1.88799  -0.00007   0.00026  -0.00052  -0.00026   1.88773
   A24        2.48883   0.00004  -0.00015   0.00030   0.00015   2.48898
   A25        1.90248  -0.00001  -0.00003   0.00000  -0.00003   1.90245
   A26        2.16316  -0.00001   0.00009  -0.00018  -0.00010   2.16306
   A27        2.21755   0.00002  -0.00006   0.00019   0.00013   2.21768
   A28        1.83988  -0.00001  -0.00017   0.00017   0.00000   1.83989
   A29        2.22953  -0.00001   0.00007  -0.00016  -0.00009   2.22945
   A30        2.21377   0.00002   0.00010  -0.00002   0.00009   2.21385
   A31        1.95167   0.00007  -0.00003   0.00024   0.00021   1.95188
   A32        2.25025  -0.00004   0.00052  -0.00075  -0.00023   2.25002
   A33        2.08126  -0.00003  -0.00050   0.00052   0.00002   2.08128
   A34        1.90248  -0.00001  -0.00003   0.00000  -0.00003   1.90245
   A35        2.16316  -0.00001   0.00009  -0.00018  -0.00010   2.16306
   A36        2.21755   0.00002  -0.00006   0.00019   0.00013   2.21767
   A37        1.90636   0.00004  -0.00010   0.00022   0.00011   1.90647
   A38        2.48884   0.00004  -0.00016   0.00030   0.00015   2.48898
   A39        1.88799  -0.00007   0.00026  -0.00052  -0.00026   1.88773
   A40        1.88039  -0.00003   0.00013  -0.00026  -0.00012   1.88027
   A41        2.51320  -0.00002   0.00001  -0.00009  -0.00008   2.51313
   A42        1.88959   0.00005  -0.00015   0.00035   0.00020   1.88979
   A43        1.85564  -0.00003   0.00008  -0.00023  -0.00015   1.85549
   A44        2.26764  -0.00000   0.00008  -0.00012  -0.00003   2.26761
   A45        2.15991   0.00003  -0.00017   0.00035   0.00018   2.16009
   A46        1.95167   0.00007  -0.00003   0.00024   0.00021   1.95188
   A47        2.08126  -0.00003  -0.00050   0.00051   0.00002   2.08128
   A48        2.25025  -0.00004   0.00051  -0.00075  -0.00023   2.25003
   A49        1.83989  -0.00001  -0.00017   0.00017   0.00000   1.83989
   A50        2.22955  -0.00001   0.00007  -0.00016  -0.00009   2.22946
   A51        2.21375   0.00002   0.00010  -0.00001   0.00009   2.21384
   A52        1.90248  -0.00001  -0.00003   0.00000  -0.00003   1.90245
   A53        2.16313  -0.00001   0.00009  -0.00019  -0.00010   2.16303
   A54        2.21758   0.00002  -0.00006   0.00020   0.00013   2.21771
   A55        1.90636   0.00004  -0.00010   0.00021   0.00011   1.90647
   A56        2.48884   0.00004  -0.00016   0.00030   0.00015   2.48898
   A57        1.88799  -0.00007   0.00026  -0.00052  -0.00026   1.88773
   A58        1.88040  -0.00003   0.00013  -0.00025  -0.00012   1.88028
   A59        2.51321  -0.00002   0.00001  -0.00009  -0.00008   2.51313
   A60        1.88958   0.00005  -0.00015   0.00035   0.00020   1.88978
   A61        1.85565  -0.00003   0.00008  -0.00023  -0.00015   1.85549
   A62        2.26765   0.00000   0.00008  -0.00011  -0.00003   2.26762
   A63        2.15989   0.00003  -0.00016   0.00035   0.00018   2.16007
   A64        1.95168   0.00007  -0.00003   0.00024   0.00021   1.95189
   A65        2.08123  -0.00003  -0.00049   0.00050   0.00001   2.08124
   A66        2.25028  -0.00004   0.00051  -0.00073  -0.00022   2.25005
   A67        1.83988  -0.00001  -0.00017   0.00017   0.00000   1.83988
   A68        2.22955  -0.00001   0.00007  -0.00016  -0.00009   2.22946
   A69        2.21376   0.00002   0.00010  -0.00001   0.00009   2.21384
   A70        1.85565  -0.00003   0.00008  -0.00023  -0.00015   1.85550
   A71        2.26766  -0.00000   0.00008  -0.00012  -0.00003   2.26762
   A72        2.15988   0.00003  -0.00017   0.00035   0.00018   2.16007
   A73        1.90459  -0.00009   0.00114  -0.00186  -0.00071   1.90388
   A74        1.90464  -0.00009   0.00113  -0.00184  -0.00071   1.90392
   A75        1.90459  -0.00009   0.00115  -0.00186  -0.00070   1.90389
    D1        0.00002  -0.00001  -0.00024   0.00012  -0.00013  -0.00011
    D2        3.14056   0.00003   0.00074   0.00053   0.00127  -3.14135
    D3       -3.13971  -0.00006  -0.00135  -0.00064  -0.00199   3.14149
    D4        0.00084  -0.00002  -0.00037  -0.00022  -0.00059   0.00025
    D5       -0.00032  -0.00000   0.00003   0.00024   0.00027  -0.00005
    D6        3.14093   0.00002   0.00050   0.00028   0.00077  -3.14148
    D7        3.13981   0.00004   0.00090   0.00084   0.00173   3.14154
    D8       -0.00213   0.00006   0.00137   0.00087   0.00224   0.00011
    D9       -3.14099  -0.00002  -0.00049  -0.00029  -0.00078   3.14141
   D10       -0.00154   0.00004  -0.00010   0.00146   0.00137  -0.00018
   D11        0.00230  -0.00007  -0.00150  -0.00098  -0.00248  -0.00017
   D12       -3.14143  -0.00001  -0.00110   0.00077  -0.00033   3.14142
   D13        0.00068  -0.00002  -0.00033  -0.00042  -0.00074  -0.00006
   D14       -3.14003  -0.00004  -0.00073  -0.00060  -0.00132  -3.14135
   D15        3.14093   0.00001  -0.00009   0.00086   0.00077  -3.14149
   D16        0.00022  -0.00001  -0.00049   0.00068   0.00019   0.00041
   D17       -0.00098   0.00001   0.00011   0.00077   0.00088  -0.00010
   D18        3.13973   0.00006   0.00111   0.00097   0.00207  -3.14138
   D19       -3.14076  -0.00003  -0.00021  -0.00094  -0.00115   3.14127
   D20       -0.00005   0.00002   0.00078  -0.00075   0.00003  -0.00001
   D21        0.00044  -0.00002   0.00005  -0.00092  -0.00087  -0.00044
   D22       -3.14099  -0.00004  -0.00145  -0.00059  -0.00204   3.14015
   D23        3.14039   0.00002   0.00034   0.00063   0.00096   3.14136
   D24       -0.00103  -0.00000  -0.00117   0.00096  -0.00020  -0.00124
   D25        0.00064  -0.00000   0.00017  -0.00064  -0.00046   0.00018
   D26       -3.14026  -0.00003  -0.00061  -0.00079  -0.00140   3.14153
   D27       -3.14017  -0.00003  -0.00056  -0.00094  -0.00150   3.14151
   D28        0.00212  -0.00006  -0.00134  -0.00109  -0.00244  -0.00032
   D29        3.14122  -0.00000  -0.00012   0.00040   0.00029   3.14151
   D30       -0.00073  -0.00001  -0.00140   0.00126  -0.00014  -0.00087
   D31       -0.00132   0.00003   0.00077   0.00078   0.00155   0.00023
   D32        3.13992   0.00002  -0.00052   0.00164   0.00112   3.14104
   D33       -0.00002   0.00001   0.00026  -0.00010   0.00016   0.00013
   D34        3.14045   0.00003   0.00076   0.00013   0.00089   3.14134
   D35       -3.14115  -0.00001  -0.00037  -0.00015  -0.00052   3.14151
   D36       -0.00068   0.00001   0.00013   0.00008   0.00022  -0.00046
   D37        0.00122  -0.00003  -0.00076  -0.00047  -0.00123  -0.00001
   D38       -3.14001  -0.00001   0.00062  -0.00130  -0.00069  -3.14070
   D39       -3.14079  -0.00000  -0.00020  -0.00042  -0.00062  -3.14141
   D40        0.00116   0.00001   0.00118  -0.00126  -0.00008   0.00108
   D41       -0.00085   0.00003   0.00078  -0.00015   0.00063  -0.00022
   D42       -3.14045  -0.00003   0.00046  -0.00188  -0.00143   3.14131
   D43       -3.14142   0.00001   0.00032  -0.00036  -0.00004  -3.14146
   D44        0.00216  -0.00004  -0.00001  -0.00209  -0.00210   0.00006
   D45        3.14022   0.00003   0.00054   0.00084   0.00139  -3.14158
   D46        0.00057  -0.00003   0.00008  -0.00062  -0.00054   0.00002
   D47       -0.00217   0.00007   0.00145   0.00102   0.00247   0.00030
   D48        3.14136   0.00001   0.00099  -0.00045   0.00054  -3.14129
   D49        0.00016  -0.00002  -0.00014  -0.00012  -0.00026  -0.00010
   D50       -3.14070  -0.00002   0.00005  -0.00036  -0.00031  -3.14100
   D51        3.14153  -0.00003  -0.00099   0.00040  -0.00060   3.14093
   D52        0.00067  -0.00002  -0.00080   0.00016  -0.00064   0.00003
   D53        3.13938   0.00006  -0.00008   0.00204   0.00196   3.14133
   D54       -0.00049  -0.00000  -0.00007  -0.00036  -0.00043  -0.00092
   D55       -0.00185   0.00007   0.00130   0.00120   0.00250   0.00064
   D56        3.14146   0.00001   0.00131  -0.00120   0.00011   3.14157
   D57       -0.00152   0.00006   0.00101   0.00068   0.00169   0.00017
   D58       -3.14088  -0.00001   0.00060  -0.00114  -0.00054  -3.14142
   D59        3.13892   0.00005   0.00071   0.00104   0.00176   3.14068
   D60       -0.00044  -0.00001   0.00030  -0.00078  -0.00047  -0.00092
   D61        0.00088  -0.00003  -0.00009  -0.00152  -0.00162  -0.00074
   D62       -3.14050  -0.00001   0.00023  -0.00038  -0.00015  -3.14065
   D63       -3.13957  -0.00003   0.00020  -0.00189  -0.00168  -3.14125
   D64        0.00224  -0.00001   0.00052  -0.00074  -0.00022   0.00202
   D65       -0.00208   0.00008   0.00091   0.00233   0.00324   0.00117
   D66        3.14052   0.00002  -0.00057   0.00317   0.00260  -3.14006
   D67        3.13931   0.00006   0.00060   0.00120   0.00179   3.14110
   D68       -0.00128   0.00000  -0.00088   0.00204   0.00116  -0.00013
   D69        0.00255  -0.00010  -0.00144  -0.00228  -0.00372  -0.00117
   D70       -3.14063  -0.00004  -0.00145  -0.00007  -0.00152   3.14103
   D71       -3.13994  -0.00004  -0.00011  -0.00304  -0.00315   3.14009
   D72        0.00007   0.00001  -0.00013  -0.00082  -0.00095  -0.00089
   D73        0.00168   0.00001  -0.00062  -0.00043  -0.00105   0.00064
   D74       -3.13884  -0.00005  -0.00220   0.00047  -0.00172  -3.14057
   D75        0.00133  -0.00005  -0.00096  -0.00052  -0.00148  -0.00015
   D76       -3.13901  -0.00005  -0.00076  -0.00081  -0.00158  -3.14059
   D77        3.14091   0.00001  -0.00048   0.00100   0.00053   3.14144
   D78        0.00056   0.00001  -0.00028   0.00071   0.00043   0.00100
   D79        0.00002   0.00001   0.00010  -0.00018  -0.00008  -0.00006
   D80       -3.14135   0.00002   0.00090  -0.00071   0.00019  -3.14116
   D81        3.14081   0.00001  -0.00002   0.00001  -0.00002   3.14080
   D82       -0.00056   0.00002   0.00077  -0.00052   0.00025  -0.00031
   D83        3.13951   0.00003  -0.00015   0.00196   0.00181   3.14132
   D84       -0.00234   0.00002  -0.00049   0.00085   0.00037  -0.00197
   D85       -0.00085   0.00003   0.00005   0.00166   0.00172   0.00087
   D86        3.14049   0.00001  -0.00029   0.00056   0.00028   3.14077
   D87       -3.13959  -0.00005   0.00008  -0.00165  -0.00157  -3.14116
   D88        0.00037   0.00001   0.00000   0.00050   0.00050   0.00087
   D89        0.00164  -0.00006  -0.00121  -0.00079  -0.00200  -0.00036
   D90       -3.14158  -0.00000  -0.00129   0.00136   0.00007  -3.14151
   D91       -0.00230   0.00009   0.00132   0.00194   0.00326   0.00096
   D92        3.14001   0.00004   0.00009   0.00283   0.00293  -3.14025
   D93        3.14079   0.00003   0.00139  -0.00004   0.00135  -3.14104
   D94       -0.00009  -0.00001   0.00016   0.00086   0.00102   0.00093
   D95        0.00191  -0.00007  -0.00082  -0.00222  -0.00303  -0.00113
   D96       -3.13943  -0.00005  -0.00048  -0.00113  -0.00161  -3.14104
   D97       -3.14049  -0.00002   0.00055  -0.00322  -0.00266   3.14004
   D98        0.00136  -0.00000   0.00089  -0.00213  -0.00123   0.00012
   D99        3.13888   0.00005   0.00206  -0.00041   0.00165   3.14053
   D100      -0.00186  -0.00000   0.00059   0.00066   0.00125  -0.00061
   D101       0.00112  -0.00004  -0.00075  -0.00043  -0.00118  -0.00006
   D102      -3.13904  -0.00006  -0.00086  -0.00112  -0.00198  -3.14102
   D103       3.14065   0.00002  -0.00041   0.00137   0.00096  -3.14158
   D104       0.00048  -0.00000  -0.00053   0.00068   0.00015   0.00064
   D105      -0.00099   0.00004   0.00044   0.00087   0.00131   0.00032
   D106       3.14050   0.00005   0.00137   0.00066   0.00203  -3.14065
   D107       3.13969   0.00005   0.00051   0.00131   0.00182   3.14151
   D108      -0.00201   0.00006   0.00144   0.00110   0.00254   0.00054
   D109       3.14025   0.00003  -0.00026   0.00131   0.00104   3.14130
   D110      -0.00179   0.00001  -0.00050   0.00043  -0.00007  -0.00186
   D111       0.00008   0.00001  -0.00038   0.00062   0.00024   0.00033
   D112       3.14123  -0.00001  -0.00061  -0.00025  -0.00087   3.14036
   D113      -3.13881  -0.00008  -0.00031  -0.00259  -0.00290   3.14148
   D114       0.00045   0.00000   0.00019   0.00028   0.00047   0.00092
   D115       0.00295  -0.00010  -0.00182  -0.00225  -0.00407  -0.00112
   D116      -3.14098  -0.00002  -0.00132   0.00061  -0.00070   3.14150
   D117      -0.00307   0.00011   0.00167   0.00280   0.00448   0.00140
   D118       3.13919   0.00007   0.00046   0.00377   0.00423  -3.13977
   D119       3.14067   0.00004   0.00121   0.00016   0.00137  -3.14114
   D120      -0.00025  -0.00001  -0.00000   0.00113   0.00113   0.00087
   D121       0.00177  -0.00007  -0.00075  -0.00206  -0.00281  -0.00104
   D122      -3.13938  -0.00006  -0.00052  -0.00120  -0.00171  -3.14109
   D123      -3.14057  -0.00002   0.00060  -0.00314  -0.00254   3.14008
   D124       0.00147  -0.00000   0.00084  -0.00228  -0.00144   0.00003
   D125       3.13902   0.00005   0.00204  -0.00055   0.00149   3.14051
   D126      -0.00177  -0.00001   0.00060   0.00060   0.00119  -0.00058
         Item               Value     Threshold  Converged?
 Maximum Force            0.000260     0.000450     YES
 RMS     Force            0.000056     0.000300     YES
 Maximum Displacement     0.012683     0.001800     NO 
 RMS     Displacement     0.002536     0.001200     NO 
 Predicted change in Energy=-4.501053D-06
 Lowest energy point so far.  Saving SCF results.
 GradGradGradGradGradGradGradGradGradGradGradGradGradGradGradGradGradGrad

 Leave Link  103 at Tue Aug 15 23:33:43 2023, MaxMem=  1310720000 cpu:              14.2 elap:               0.4
 (Enter /mnt/opt/groups/app-gaussian/g16-avx2/l202.exe)
                          Input orientation:                          
 ---------------------------------------------------------------------
 Center     Atomic      Atomic             Coordinates (Angstroms)
 Number     Number       Type             X           Y           Z
 ---------------------------------------------------------------------
      1          6           0        0.453767   -1.347777   -0.003090
      2          6           0       -0.392924    1.368460    0.018012
      3          6           0        1.381678   -0.343960    0.009729
      4          6           0       -0.988619   -1.024494   -0.005981
      5          6           0       -1.394068    0.281019    0.004249
      6          6           0        0.940433    1.066769    0.020570
      7          6           0       -1.675678   -2.296532   -0.020103
      8          6           0       -0.646491   -3.366215   -0.025547
      9          6           0        0.597216   -2.795241   -0.015598
     10          6           0       -1.318626   -4.633125   -0.040369
     11          6           0       -2.667004   -4.333463   -0.042558
     12          6           0        2.122301    1.914660    0.033118
     13          6           0        3.238676    1.123059    0.030272
     14          6           0        2.826871   -0.303011    0.015674
     15          6           0        3.951343   -1.072494    0.013618
     16          6           0        5.086655   -0.143158    0.026371
     17          6           0        4.671978    1.174362    0.037347
     18          6           0       -2.719354    0.880584    0.004071
     19          6           0       -2.592017    2.243136    0.016939
     20          6           0       -1.151047    2.599512    0.026336
     21          6           0       -1.046933    3.958007    0.040283
     22          6           0       -2.419472    4.476544    0.038297
     23          1           0        1.551597   -3.308595   -0.016548
     24          1           0       -0.873221   -5.618850   -0.046806
     25          1           0        2.089695    2.997811    0.042992
     26          1           0        4.055777   -2.149010    0.004325
     27          1           0        5.302981    2.052893    0.047375
     28          1           0       -3.641094    0.310772   -0.005041
     29          1           0       -0.166855    4.586687    0.050187
     30          6           0       -3.353167    3.458719    0.025218
     31          1           0       -4.429536    3.565929    0.020665
     32          6           0       -2.904268   -2.885590   -0.031006
     33          1           0       -3.888818   -2.437787   -0.031149
     34          8           0        6.344457   -0.637284    0.025677
     35          1           0        6.972928    0.097715    0.033907
     36          8           0       -2.620421    5.812859    0.048292
     37          1           0       -3.571196    5.989719    0.044438
     38          8           0       -3.723797   -5.175668   -0.053104
     39          1           0       -3.401459   -6.087441   -0.058886
 ---------------------------------------------------------------------
                    Distance matrix (angstroms):
                    1          2          3          4          5
     1  C    0.000000
     2  C    2.845220   0.000000
     3  C    1.367052   2.466103   0.000000
     4  C    1.478173   2.466101   2.466106   0.000000
     5  C    2.463235   1.478176   2.845241   1.367062   0.000000
     6  C    2.463217   1.367064   1.478165   2.845229   2.463242
     7  C    2.331301   3.883179   3.627789   1.445798   2.593004
     8  C    2.298949   4.741660   3.639882   2.366663   3.723181
     9  C    1.454608   4.279943   2.573868   2.377080   3.664557
    10  C    3.733132   6.072837   5.068637   3.623852   4.914925
    11  C    4.319154   6.138977   5.684250   3.710471   4.787067
    12  C    3.664534   2.573892   2.377064   4.279950   3.877430
    13  C    3.723153   3.639903   2.366645   4.741658   4.708718
    14  C    2.592973   3.627795   1.445785   3.883165   4.261167
    15  C    3.508432   4.983065   2.670946   4.940234   5.514118
    16  C    4.787026   5.684263   3.710451   6.138953   6.494627
    17  C    4.914888   5.068657   3.623829   6.072825   6.131563
    18  C    3.877414   2.377077   4.279954   2.573882   1.454600
    19  C    4.708700   2.366658   4.741663   3.639892   2.298944
    20  C    4.261148   1.445790   3.883169   3.627788   2.331299
    21  C    5.514103   2.670951   4.940244   4.983057   3.693513
    22  C    6.494608   3.710458   6.138960   5.684252   4.319148
    23  H    2.247269   5.065293   2.969616   3.416127   4.643565
    24  H    4.472680   7.004097   5.736918   4.595986   5.923035
    25  H    4.643546   2.969648   3.416113   5.065309   4.418038
    26  H    3.690055   5.671307   3.226304   5.168227   5.967063
    27  H    5.923005   5.736955   4.595970   7.004098   6.927616
    28  H    4.417995   3.416115   5.065287   2.969606   2.247242
    29  H    5.967066   3.226318   5.168257   5.671314   4.477380
    30  C    6.131554   3.623848   6.072839   5.068655   3.733133
    31  H    6.927606   4.595989   7.004110   5.736951   4.472692
    32  C    3.693515   4.940263   4.983059   2.670959   3.508470
    33  H    4.477382   5.168289   5.671324   3.226327   3.690114
    34  O    5.933452   7.029607   4.971465   7.343360   7.792850
    35  H    6.677595   7.474678   5.608719   8.040346   8.369056
    36  O    7.792816   4.971452   7.343344   7.029588   5.666315
    37  H    8.369077   5.608757   8.040377   7.474720   6.109890
    38  O    5.666329   7.343390   7.029596   4.971485   5.933495
    39  H    6.109853   8.040377   7.474670   5.608746   6.677642
                    6          7          8          9         10
     6  C    0.000000
     7  C    4.261161   0.000000
     8  C    4.708695   1.484411   0.000000
     9  C    3.877400   2.326967   1.368546   0.000000
    10  C    6.131546   2.363802   1.434240   2.654973   0.000000
    11  C    6.494621   2.265462   2.240163   3.608599   1.381276
    12  C    1.454609   5.671121   5.962994   4.950901   7.397220
    13  C    2.298953   5.987238   5.937274   4.725726   7.342183
    14  C    2.331302   4.924262   4.631325   3.344182   5.994846
    15  C    3.693518   5.758713   5.138362   3.770793   6.360313
    16  C    4.319156   7.097065   6.577215   5.214438   7.822524
    17  C    3.733133   7.234856   6.993348   5.688957   8.343877
    18  C    3.664557   3.344236   4.725774   4.950930   5.689024
    19  C    3.723178   4.631375   5.937314   5.963011   6.993409
    20  C    2.592995   4.924291   5.987251   5.671114   7.234885
    21  C    3.508457   6.286353   7.335456   6.950734   8.595805
    22  C    4.787050   6.814045   8.040921   7.872875   9.176280
    23  H    4.417998   3.382246   2.198862   1.083686   3.161191
    24  H    6.927581   3.417959   2.264116   3.183697   1.081703
    25  H    2.247271   6.497083   6.927643   5.982506   8.357917
    26  H    4.477373   5.733405   4.857346   3.518474   5.920898
    27  H    4.472693   8.223366   8.047874   6.756671   9.410432
    28  H    4.643552   3.265137   4.742183   5.254588   5.462345
    29  H    3.690093   7.046999   7.967712   7.421657   9.291916
    30  C    4.914921   5.994909   7.342234   7.397243   8.343955
    31  H    5.923037   6.477179   7.897353   8.107652   8.769605
    32  C    5.514122   1.362550   2.308373   3.502684   2.359708
    33  H    5.967098   2.217671   3.372639   4.500279   3.380159
    34  O    5.666330   8.190102   7.504868   6.139158   8.642567
    35  H    6.109847   8.974058   8.370059   7.001524   9.546530
    36  O    5.933448   8.164523   9.389209   9.190029  10.527160
    37  H    6.677635   8.500536   9.802669   9.723928  10.859377
    38  O    7.792849   3.533454   3.569970   4.933456   2.465636
    39  H    8.369055   4.165431   3.872471   5.179755   2.540388
                   11         12         13         14         15
    11  C    0.000000
    12  C    7.872878   0.000000
    13  C    8.040896   1.368552   0.000000
    14  C    6.814001   2.326969   1.484410   0.000000
    15  C    7.378319   3.502694   2.308382   1.362552   0.000000
    16  C    8.813775   3.608609   2.240167   2.265456   1.467229
    17  C    9.176229   2.654979   1.434237   2.363793   2.359712
    18  C    5.214519   4.950937   5.963020   5.671123   6.950741
    19  C    6.577296   4.725775   5.937317   5.987254   7.335460
    20  C    7.097113   3.344230   4.631371   4.924285   6.286348
    21  C    8.448667   3.770857   5.138432   5.758753   7.091504
    22  C    8.813855   5.214497   6.577277   7.097096   8.448652
    23  H    4.341385   5.254575   4.742150   3.265103   3.280219
    24  H    2.206784   8.107608   7.897276   6.477093   6.629435
    25  H    8.739628   1.083686   2.198866   3.382247   4.475933
    26  H    7.068934   4.500285   3.372649   2.217668   1.081609
    27  H   10.213438   3.183715   2.264120   3.417954   3.405307
    28  H    4.745438   5.982527   6.927647   6.497055   7.717440
    29  H    9.264363   3.518559   4.857444   5.733475   6.999088
    30  C    7.822628   5.689018   6.993406   7.234886   8.595807
    31  H    8.093881   6.756730   8.047930   8.223391   9.578839
    32  C    1.467230   6.950749   7.335448   6.286323   7.091454
    33  H    2.255337   7.421689   7.967721   7.046981   7.958276
    34  O    9.740269   4.933465   3.569973   3.533448   2.432396
    35  H   10.609876   5.179756   3.872464   4.165417   3.240336
    36  O   10.146835   6.139185   7.504902   8.190110   9.518265
    37  H   10.363070   7.001582   8.370122   8.974104  10.318159
    38  O    1.351381   9.190051   9.389193   8.164482   8.703347
    39  H    1.901613   9.723889   9.802585   8.500429   8.900486
                   16         17         18         19         20
    16  C    0.000000
    17  C    1.381281   0.000000
    18  C    7.872885   7.397243   0.000000
    19  C    8.040925   7.342228   1.368550   0.000000
    20  C    6.814041   5.994897   2.326971   1.484414   0.000000
    21  C    7.378391   6.360396   3.502689   2.308378   1.362550
    22  C    8.813838   7.822600   3.608605   2.240165   2.265457
    23  H    4.745362   5.462287   5.982530   6.927652   6.497064
    24  H    8.093743   8.769495   6.756732   8.047928   8.223381
    25  H    4.341397   3.161199   5.254628   4.742219   3.265169
    26  H    2.255357   3.380176   7.421646   7.967701   7.046982
    27  H    2.206780   1.081704   8.107654   7.897348   6.477169
    28  H    8.739602   8.357915   1.083685   2.198881   3.382255
    29  H    7.069043   5.921016   4.500286   3.372646   2.217672
    30  C    9.176280   8.343943   2.654985   1.434245   2.363805
    31  H   10.213483   9.410495   3.183721   2.264127   3.417965
    32  C    8.448614   8.595778   3.770874   5.138447   5.758769
    33  H    9.264326   9.291907   3.518590   4.857474   5.733505
    34  O    1.351380   2.465641   9.190052   9.389220   8.164523
    35  H    1.901605   2.540384   9.723893   9.802616   8.500471
    36  O    9.740309   8.642618   4.933465   3.569973   3.533432
    37  H   10.609943   9.546604   5.179819   3.872523   4.165448
    38  O   10.146749  10.527112   6.139247   7.504964   8.190163
    39  H   10.362907  10.859256   7.001615   8.370153   8.974117
                   21         22         23         24         25
    21  C    0.000000
    22  C    1.467225   0.000000
    23  H    7.717454   8.739610   0.000000
    24  H    9.578828  10.213477   3.349319   0.000000
    25  H    3.280309   4.745447   6.329601   9.112287   0.000000
    26  H    7.958304   9.264339   2.759708   6.028053   5.509694
    27  H    6.629550   8.093853   6.543892   9.849365   3.349343
    28  H    4.475941   4.341416   6.329612   6.543950   6.329647
    29  H    1.081607   2.255340   8.080409  10.230412   2.759819
    30  C    2.359710   1.381277   8.357929   9.410503   5.462372
    31  H    3.405306   2.206781   9.112322   9.849472   6.543977
    32  C    7.091516   7.378405   4.475922   3.405306   7.717484
    33  H    6.999114   7.069072   5.509685   4.383290   8.080461
    34  O    8.703423  10.146815   5.487185   8.770184   5.596178
    35  H    8.900566  10.362979   6.402837   9.708124   5.679489
    36  O    2.432365   1.351376  10.030496  11.564848   5.487232
    37  H    3.240336   1.901632  10.616278  11.918316   6.402907
    38  O    9.518316   9.740370   5.596166   2.884828  10.030537
    39  H   10.318171  10.609973   5.679485   2.571325  10.616259
                   26         27         28         29         30
    26  H    0.000000
    27  H    4.383305   0.000000
    28  H    8.080373   9.112311   0.000000
    29  H    7.949990   6.028203   5.509703   0.000000
    30  C    9.291905   8.769592   3.161232   3.380166   0.000000
    31  H   10.230412   9.849461   3.349381   4.383293   1.081704
    32  C    6.999002   9.578816   3.280293   7.958326   6.360419
    33  H    7.949921  10.230423   2.759824   7.950023   5.921054
    34  O    2.742960   2.884821  10.030503   8.347914  10.527163
    35  H    3.682175   2.571308  10.616231   8.433720  10.859312
    36  O   10.390615   8.770270   5.596211   2.742897   2.465649
    37  H   11.153978   9.708225   5.679593   3.682129   2.540447
    38  O    8.347798  11.564814   5.487273  10.390672   8.642692
    39  H    8.433600  11.918206   6.402926  11.153994   9.546653
                   31         32         33         34         35
    31  H    0.000000
    32  C    6.629571   0.000000
    33  H    6.028240   1.081603   0.000000
    34  O   11.564858   9.518247  10.390619   0.000000
    35  H   11.918257  10.318107  11.153946   0.967092   0.000000
    36  O    2.884849   8.703440   8.347952  11.044179  11.166710
    37  H    2.571394   8.900652   8.433828  11.926345  12.078675
    38  O    8.770349   2.432400   2.742937  11.044133  11.926276
    39  H    9.708287   3.240344   3.682155  11.166658  12.078604
                   36         37         38         39
    36  O    0.000000
    37  H    0.967093   0.000000
    38  O   11.044249  11.166856   0.000000
    39  H   11.926385  12.078795   0.967092   0.000000
 Symmetry turned off by external request.
 Stoichiometry    C24H12O3
 Framework group  C1[X(C24H12O3)]
 Deg. of freedom   111
 Full point group                 C1      NOp   1
 Rotational constants (GHZ):           0.1735251           0.1735221           0.0867618
 Leave Link  202 at Tue Aug 15 23:33:44 2023, MaxMem=  1310720000 cpu:               1.1 elap:               0.0
 (Enter /mnt/opt/groups/app-gaussian/g16-avx2/l301.exe)
 Standard basis: 6-31G(d,p) (6D, 7F)
 Ernie: Thresh=  0.10000D-02 Tol=  0.10000D-05 Strict=F.
   465 basis functions,   840 primitive gaussians,   465 cartesian basis functions
    90 alpha electrons       90 beta electrons
       nuclear repulsion energy      2126.0036125940 Hartrees.
 IExCor=  402 DFT=T Ex+Corr=B3LYP ExCW=0 ScaHFX=  0.200000
 ScaDFX=  0.800000  0.720000  1.000000  0.810000 ScalE2=  1.000000  1.000000
 IRadAn=      5 IRanWt=     -1 IRanGd=            0 ICorTp=0 IEmpDi=131
 NAtoms=   39 NActive=   39 NUniq=   39 SFac= 1.00D+00 NAtFMM=   60 NAOKFM=F Big=F
 Integral buffers will be    131072 words long.
 Raffenetti 2 integral format.
 Two-electron integral symmetry is turned off.
 R6Disp:  Grimme-D3 Dispersion energy=       -0.0350767287 Hartrees.
 Nuclear repulsion after empirical dispersion term =     2125.9685358653 Hartrees.
 Leave Link  301 at Tue Aug 15 23:33:44 2023, MaxMem=  1310720000 cpu:               3.7 elap:               0.1
 (Enter /mnt/opt/groups/app-gaussian/g16-avx2/l302.exe)
 NPDir=0 NMtPBC=     1 NCelOv=     1 NCel=       1 NClECP=     1 NCelD=      1
         NCelK=      1 NCelE2=     1 NClLst=     1 CellRange=     0.0.
 One-electron integrals computed using PRISM.
 NBasis=   465 RedAO= T EigKep=  1.24D-04  NBF=   465
 NBsUse=   465 1.00D-06 EigRej= -1.00D+00 NBFU=   465
 Precomputing XC quadrature grid using
 IXCGrd= 4 IRadAn=           5 IRanWt=          -1 IRanGd=           0 AccXCQ= 0.00D+00.
 Generated NRdTot=       0 NPtTot=           0 NUsed=           0 NTot=          32
 NSgBfM=   451   451   451   451   451 MxSgAt=    39 MxSgA2=    39.
 Leave Link  302 at Tue Aug 15 23:33:45 2023, MaxMem=  1310720000 cpu:              93.6 elap:               1.5
 (Enter /mnt/opt/groups/app-gaussian/g16-avx2/l303.exe)
 DipDrv:  MaxL=1.
 Leave Link  303 at Tue Aug 15 23:33:45 2023, MaxMem=  1310720000 cpu:               9.2 elap:               0.2
 (Enter /mnt/opt/groups/app-gaussian/g16-avx2/l401.exe)
 Initial guess from the checkpoint file:  "/tmp/Gau-259173.chk"
 B after Tr=    -0.000002   -0.000001    0.000022
         Rot=    1.000000    0.000040   -0.000059    0.000003 Ang=   0.01 deg.
 Guess basis will be translated and rotated to current coordinates.
 JPrj=2 DoOrth=T DoCkMO=T.
 Leave Link  401 at Tue Aug 15 23:33:46 2023, MaxMem=  1310720000 cpu:              45.9 elap:               0.8
 (Enter /mnt/opt/groups/app-gaussian/g16-avx2/l502.exe)
[truncated: 528,435 more chars]
