# Supplementary material for: HOMA Index Establishes Similarity to a Reference Molecule
Source: J Chem Inf Model. 2023 Dec 6;63(24):7744–54. doi: 10.1021/acs.jcim.3c01551 (PMC10751799; doi:10.1021/acs.jcim.3c01551)
Supplement: Supplementary file 5 — ci3c01551_si_005.zip [file ci3c01551_si_005.zip › ad-Fig3-Central 6-membered-ring-Gaussian16-output/4.log]

 Set GAUSS_PDEF to "64".
 Set GAUSS_MDEF to "10000MB".
 Entering Gaussian System, Link 0=g16
 Initial command:
 /mnt/opt/groups/app-gaussian/g16-avx2/l1.exe "/tmp/Gau-214891.inp" -scrdir="/tmp/"
 Default is to use a total of  64 processors:
                               64 via shared-memory
                                1 via Linda
 Entering Link 1 = /mnt/opt/groups/app-gaussian/g16-avx2/l1.exe PID=    214892.
  
 Copyright (c) 1988-2019, Gaussian, Inc.  All Rights Reserved.
  
 This is part of the Gaussian(R) 16 program.  It is based on
 the Gaussian(R) 09 system (copyright 2009, Gaussian, Inc.),
 the Gaussian(R) 03 system (copyright 2003, Gaussian, Inc.),
 the Gaussian(R) 98 system (copyright 1998, Gaussian, Inc.),
 the Gaussian(R) 94 system (copyright 1995, Gaussian, Inc.),
 the Gaussian 92(TM) system (copyright 1992, Gaussian, Inc.),
 the Gaussian 90(TM) system (copyright 1990, Gaussian, Inc.),
 the Gaussian 88(TM) system (copyright 1988, Gaussian, Inc.),
 the Gaussian 86(TM) system (copyright 1986, Carnegie Mellon
 University), and the Gaussian 82(TM) system (copyright 1983,
 Carnegie Mellon University). Gaussian is a federally registered
 trademark of Gaussian, Inc.
  
 This software contains proprietary and confidential information,
 including trade secrets, belonging to Gaussian, Inc.
  
 This software is provided under written license and may be
 used, copied, transmitted, or stored only in accord with that
 written license.
  
 The following legend is applicable only to US Government
 contracts under FAR:
  
                    RESTRICTED RIGHTS LEGEND
  
 Use, reproduction and disclosure by the US Government is
 subject to restrictions as set forth in subparagraphs (a)
 and (c) of the Commercial Computer Software - Restricted
 Rights clause in FAR 52.227-19.
  
 Gaussian, Inc.
 340 Quinnipiac St., Bldg. 40, Wallingford CT 06492
  
  
 ---------------------------------------------------------------
 Warning -- This program may not be used in any manner that
 competes with the business of Gaussian, Inc. or will provide
 assistance to any competitor of Gaussian, Inc.  The licensee
 of this program is prohibited from giving any competitor of
 Gaussian, Inc. access to this program.  By using this program,
 the user acknowledges that Gaussian, Inc. is engaged in the
 business of creating and licensing software in the field of
 computational chemistry and represents and warrants to the
 licensee that it is not a competitor of Gaussian, Inc. and that
 it will not use this program in any manner prohibited above.
 ---------------------------------------------------------------
  

 Cite this work as:
 Gaussian 16, Revision C.01,
 M. J. Frisch, G. W. Trucks, H. B. Schlegel, G. E. Scuseria, 
 M. A. Robb, J. R. Cheeseman, G. Scalmani, V. Barone, 
 G. A. Petersson, H. Nakatsuji, X. Li, M. Caricato, A. V. Marenich, 
 J. Bloino, B. G. Janesko, R. Gomperts, B. Mennucci, H. P. Hratchian, 
 J. V. Ortiz, A. F. Izmaylov, J. L. Sonnenberg, D. Williams-Young, 
 F. Ding, F. Lipparini, F. Egidi, J. Goings, B. Peng, A. Petrone, 
 T. Henderson, D. Ranasinghe, V. G. Zakrzewski, J. Gao, N. Rega, 
 G. Zheng, W. Liang, M. Hada, M. Ehara, K. Toyota, R. Fukuda, 
 J. Hasegawa, M. Ishida, T. Nakajima, Y. Honda, O. Kitao, H. Nakai, 
 T. Vreven, K. Throssell, J. A. Montgomery, Jr., J. E. Peralta, 
 F. Ogliaro, M. J. Bearpark, J. J. Heyd, E. N. Brothers, K. N. Kudin, 
 V. N. Staroverov, T. A. Keith, R. Kobayashi, J. Normand, 
 K. Raghavachari, A. P. Rendell, J. C. Burant, S. S. Iyengar, 
 J. Tomasi, M. Cossi, J. M. Millam, M. Klene, C. Adamo, R. Cammi, 
 J. W. Ochterski, R. L. Martin, K. Morokuma, O. Farkas, 
 J. B. Foresman, and D. J. Fox, Gaussian, Inc., Wallingford CT, 2019.
 
 ******************************************
 Gaussian 16:  ES64L-G16RevC.01  3-Jul-2019
                15-Aug-2023 
 ******************************************
 ----------------------------------------------------------------------
 #p opt freq b3lyp/6-31g(d,p) nosymm empiricaldispersion=gd3 scf=(maxcy
 c=100,ferm,novaracc,noincfoc,intrep)
 ----------------------------------------------------------------------
 1/18=20,19=15,26=3,38=1/1,3;
 2/9=110,12=2,15=1,17=6,18=5,40=1/2;
 3/5=1,6=6,7=101,11=2,25=1,30=1,71=1,74=-5,124=31/1,2,3;
 4//1;
 5/5=100002,7=100,17=20,22=13,38=1/2;
 6/7=2,8=2,9=2,10=2,28=1/1;
 7/30=1/1,2,3,16;
 1/18=20,19=15,26=3/3(2);
 2/9=110,15=1/2;
 99//99;
 2/9=110,15=1/2;
 3/5=1,6=6,7=101,11=2,25=1,30=1,71=1,74=-5,124=31/1,2,3;
 4/5=5,16=3,69=1/1;
 5/5=100002,7=100,17=20,22=13,38=1/2;
 7/30=1/1,2,3,16;
 1/18=20,19=15,26=3/3(-5);
 2/9=110,15=1/2;
 6/7=2,8=2,9=2,10=2,19=2,28=1/1;
 99/9=1/99;
 Leave Link    1 at Tue Aug 15 23:12:20 2023, MaxMem=           0 cpu:              14.1 elap:               0.2
 (Enter /mnt/opt/groups/app-gaussian/g16-avx2/l101.exe)
 -------------------
 Title Card Required
 -------------------
 Symbolic Z-matrix:
 Charge =  0 Multiplicity = 1
 C                     0.01458   1.4491   -0.02378 
 C                     0.02422  -1.44155  -0.0177 
 C                     0.03514   0.71863   1.24573 
 C                    -0.00065   0.73271  -1.25655 
 C                     0.00407  -0.7321   -1.2544 
 C                     0.04004  -0.70724   1.24965 
 C                    -0.0203    1.46127  -2.47502 
 C                    -0.02481   2.83458  -2.47576 
 C                    -0.0098    3.54669  -1.25309 
 C                     0.00954   2.86518  -0.05198 
 C                    -0.01112  -1.46471  -2.4665 
 C                    -0.00649  -2.84578  -2.45607 
 C                     0.01356  -3.54859  -1.22811 
 C                     0.02851  -2.86118  -0.03931 
 C                     0.06023  -1.39077   2.49001 
 C                     0.07491  -0.69118   3.68074 
 C                     0.06992   0.72381   3.67546 
 C                     0.05052   1.40974   2.48587 
 C                    -0.01885   4.97817  -1.55945 
 C                    -0.01907  -3.82702  -3.54242 
 C                     0.09642  -1.1415    5.07354 
 H                    -0.03196   0.93823  -3.42363 
 H                     0.02081   3.43535   0.86851 
 H                    -0.02666  -0.95266  -3.42048 
 H                     0.04367  -3.42117   0.88793 
 H                     0.06448  -2.47308   2.5235 
 H                     0.04708   2.49285   2.50725 
 H                    -0.01082   5.7625   -0.81016 
 H                    -0.03515  -3.57032  -4.59623 
 H                     0.10439  -2.18258   5.37806 
 C                     0.10449  -0.07387   5.8955 
 H                     0.12011  -0.10437   6.97883 
 C                    -0.00762  -5.07268  -3.02886 
 H                    -0.01286  -5.99574  -3.59694 
 C                    -0.03838   5.15626  -2.89491 
 H                    -0.04882   6.1098   -3.41009 
 N                     0.08867   1.21647   5.10496 
 N                    -0.04424   3.82635  -3.61705 
 N                     0.01416  -5.03301  -1.51621 
 C                     0.08798   2.65502   5.40744 
 H                     0.74305   3.16219   4.73027 
 H                    -0.90408   3.04144   5.30074 
 H                     0.42447   2.80852   6.41149 
 C                     0.03219  -6.10217  -0.50752 
 H                     0.5388   -5.75673   0.36936 
 H                    -0.97217  -6.37226  -0.25606 
 H                     0.54304  -6.95575  -0.90162 
 C                    -0.06338   3.48734  -5.0473 
 H                     0.58454   2.6546   -5.22517 
 H                    -1.06046   3.23239  -5.34011 
 H                     0.35775   4.29369  -5.61064 
 
 ITRead=  0  0  0  0  0  0  0  0  0  0  0  0  0  0  0  0  0  0  0  0
 ITRead=  0  0  0  0  0  0  0  0  0  0  0  0  0  0  0  0  0  0  0  0
 ITRead=  0  0  0  0  0  0  0  0  0  0  0
 MicOpt= -1 -1 -1 -1 -1 -1 -1 -1 -1 -1 -1 -1 -1 -1 -1 -1 -1 -1 -1 -1
 MicOpt= -1 -1 -1 -1 -1 -1 -1 -1 -1 -1 -1 -1 -1 -1 -1 -1 -1 -1 -1 -1
 MicOpt= -1 -1 -1 -1 -1 -1 -1 -1 -1 -1 -1
 NAtoms=     51 NQM=       51 NQMF=       0 NMMI=      0 NMMIF=      0
                NMic=       0 NMicF=      0.
                    Isotopes and Nuclear Properties:
 (Nuclear quadrupole moments (NQMom) in fm**2, nuclear magnetic moments (NMagM)
  in nuclear magnetons)

  Atom         1           2           3           4           5           6           7           8           9          10
 IAtWgt=          12          12          12          12          12          12          12          12          12          12
 AtmWgt=  12.0000000  12.0000000  12.0000000  12.0000000  12.0000000  12.0000000  12.0000000  12.0000000  12.0000000  12.0000000
 NucSpn=           0           0           0           0           0           0           0           0           0           0
 AtZEff=  -0.0000000  -0.0000000  -0.0000000  -0.0000000  -0.0000000  -0.0000000  -0.0000000  -0.0000000  -0.0000000  -0.0000000
 NQMom=    0.0000000   0.0000000   0.0000000   0.0000000   0.0000000   0.0000000   0.0000000   0.0000000   0.0000000   0.0000000
 NMagM=    0.0000000   0.0000000   0.0000000   0.0000000   0.0000000   0.0000000   0.0000000   0.0000000   0.0000000   0.0000000
 AtZNuc=   6.0000000   6.0000000   6.0000000   6.0000000   6.0000000   6.0000000   6.0000000   6.0000000   6.0000000   6.0000000

  Atom        11          12          13          14          15          16          17          18          19          20
 IAtWgt=          12          12          12          12          12          12          12          12          12          12
 AtmWgt=  12.0000000  12.0000000  12.0000000  12.0000000  12.0000000  12.0000000  12.0000000  12.0000000  12.0000000  12.0000000
 NucSpn=           0           0           0           0           0           0           0           0           0           0
 AtZEff=  -0.0000000  -0.0000000  -0.0000000  -0.0000000  -0.0000000  -0.0000000  -0.0000000  -0.0000000  -0.0000000  -0.0000000
 NQMom=    0.0000000   0.0000000   0.0000000   0.0000000   0.0000000   0.0000000   0.0000000   0.0000000   0.0000000   0.0000000
 NMagM=    0.0000000   0.0000000   0.0000000   0.0000000   0.0000000   0.0000000   0.0000000   0.0000000   0.0000000   0.0000000
 AtZNuc=   6.0000000   6.0000000   6.0000000   6.0000000   6.0000000   6.0000000   6.0000000   6.0000000   6.0000000   6.0000000

  Atom        21          22          23          24          25          26          27          28          29          30
 IAtWgt=          12           1           1           1           1           1           1           1           1           1
 AtmWgt=  12.0000000   1.0078250   1.0078250   1.0078250   1.0078250   1.0078250   1.0078250   1.0078250   1.0078250   1.0078250
 NucSpn=           0           1           1           1           1           1           1           1           1           1
 AtZEff=  -0.0000000  -0.0000000  -0.0000000  -0.0000000  -0.0000000  -0.0000000  -0.0000000  -0.0000000  -0.0000000  -0.0000000
 NQMom=    0.0000000   0.0000000   0.0000000   0.0000000   0.0000000   0.0000000   0.0000000   0.0000000   0.0000000   0.0000000
 NMagM=    0.0000000   2.7928460   2.7928460   2.7928460   2.7928460   2.7928460   2.7928460   2.7928460   2.7928460   2.7928460
 AtZNuc=   6.0000000   1.0000000   1.0000000   1.0000000   1.0000000   1.0000000   1.0000000   1.0000000   1.0000000   1.0000000

  Atom        31          32          33          34          35          36          37          38          39          40
 IAtWgt=          12           1          12           1          12           1          14          14          14          12
 AtmWgt=  12.0000000   1.0078250  12.0000000   1.0078250  12.0000000   1.0078250  14.0030740  14.0030740  14.0030740  12.0000000
 NucSpn=           0           1           0           1           0           1           2           2           2           0
 AtZEff=  -0.0000000  -0.0000000  -0.0000000  -0.0000000  -0.0000000  -0.0000000  -0.0000000  -0.0000000  -0.0000000  -0.0000000
 NQMom=    0.0000000   0.0000000   0.0000000   0.0000000   0.0000000   0.0000000   2.0440000   2.0440000   2.0440000   0.0000000
 NMagM=    0.0000000   2.7928460   0.0000000   2.7928460   0.0000000   2.7928460   0.4037610   0.4037610   0.4037610   0.0000000
 AtZNuc=   6.0000000   1.0000000   6.0000000   1.0000000   6.0000000   1.0000000   7.0000000   7.0000000   7.0000000   6.0000000

  Atom        41          42          43          44          45          46          47          48          49          50
 IAtWgt=           1           1           1          12           1           1           1          12           1           1
 AtmWgt=   1.0078250   1.0078250   1.0078250  12.0000000   1.0078250   1.0078250   1.0078250  12.0000000   1.0078250   1.0078250
 NucSpn=           1           1           1           0           1           1           1           0           1           1
 AtZEff=  -0.0000000  -0.0000000  -0.0000000  -0.0000000  -0.0000000  -0.0000000  -0.0000000  -0.0000000  -0.0000000  -0.0000000
 NQMom=    0.0000000   0.0000000   0.0000000   0.0000000   0.0000000   0.0000000   0.0000000   0.0000000   0.0000000   0.0000000
 NMagM=    2.7928460   2.7928460   2.7928460   0.0000000   2.7928460   2.7928460   2.7928460   0.0000000   2.7928460   2.7928460
 AtZNuc=   1.0000000   1.0000000   1.0000000   6.0000000   1.0000000   1.0000000   1.0000000   6.0000000   1.0000000   1.0000000

  Atom        51
 IAtWgt=           1
 AtmWgt=   1.0078250
 NucSpn=           1
 AtZEff=  -0.0000000
 NQMom=    0.0000000
 NMagM=    2.7928460
 AtZNuc=   1.0000000
 Leave Link  101 at Tue Aug 15 23:12:21 2023, MaxMem=  1310720000 cpu:              20.7 elap:               0.4
 (Enter /mnt/opt/groups/app-gaussian/g16-avx2/l103.exe)

 GradGradGradGradGradGradGradGradGradGradGradGradGradGradGradGradGradGrad
 Berny optimization.
 Initialization pass.
                           ----------------------------
                           !    Initial Parameters    !
                           ! (Angstroms and Degrees)  !
 --------------------------                            --------------------------
 ! Name  Definition              Value          Derivative Info.                !
 --------------------------------------------------------------------------------
 ! R1    R(1,3)                  1.4648         estimate D2E/DX2                !
 ! R2    R(1,4)                  1.4259         estimate D2E/DX2                !
 ! R3    R(1,10)                 1.4164         estimate D2E/DX2                !
 ! R4    R(2,5)                  1.4259         estimate D2E/DX2                !
 ! R5    R(2,6)                  1.4648         estimate D2E/DX2                !
 ! R6    R(2,14)                 1.4198         estimate D2E/DX2                !
 ! R7    R(3,6)                  1.4259         estimate D2E/DX2                !
 ! R8    R(3,18)                 1.4198         estimate D2E/DX2                !
 ! R9    R(4,5)                  1.4648         estimate D2E/DX2                !
 ! R10   R(4,7)                  1.4198         estimate D2E/DX2                !
 ! R11   R(5,11)                 1.4164         estimate D2E/DX2                !
 ! R12   R(6,15)                 1.4164         estimate D2E/DX2                !
 ! R13   R(7,8)                  1.3733         estimate D2E/DX2                !
 ! R14   R(7,22)                 1.0833         estimate D2E/DX2                !
 ! R15   R(8,9)                  1.415          estimate D2E/DX2                !
 ! R16   R(8,38)                 1.5121         estimate D2E/DX2                !
 ! R17   R(9,10)                 1.3811         estimate D2E/DX2                !
 ! R18   R(9,19)                 1.4639         estimate D2E/DX2                !
 ! R19   R(10,23)                1.0828         estimate D2E/DX2                !
 ! R20   R(11,12)                1.3811         estimate D2E/DX2                !
 ! R21   R(11,24)                1.0828         estimate D2E/DX2                !
 ! R22   R(12,13)                1.415          estimate D2E/DX2                !
 ! R23   R(12,20)                1.4639         estimate D2E/DX2                !
 ! R24   R(13,14)                1.3733         estimate D2E/DX2                !
 ! R25   R(13,39)                1.5121         estimate D2E/DX2                !
 ! R26   R(14,25)                1.0833         estimate D2E/DX2                !
 ! R27   R(15,16)                1.3811         estimate D2E/DX2                !
 ! R28   R(15,26)                1.0828         estimate D2E/DX2                !
 ! R29   R(16,17)                1.415          estimate D2E/DX2                !
 ! R30   R(16,21)                1.4639         estimate D2E/DX2                !
 ! R31   R(17,18)                1.3733         estimate D2E/DX2                !
 ! R32   R(17,37)                1.5121         estimate D2E/DX2                !
 ! R33   R(18,27)                1.0833         estimate D2E/DX2                !
 ! R34   R(19,28)                1.0847         estimate D2E/DX2                !
 ! R35   R(19,35)                1.3474         estimate D2E/DX2                !
 ! R36   R(20,29)                1.0847         estimate D2E/DX2                !
 ! R37   R(20,33)                1.3474         estimate D2E/DX2                !
 ! R38   R(21,30)                1.0847         estimate D2E/DX2                !
 ! R39   R(21,31)                1.3474         estimate D2E/DX2                !
 ! R40   R(31,32)                1.0839         estimate D2E/DX2                !
 ! R41   R(31,37)                1.5133         estimate D2E/DX2                !
 ! R42   R(33,34)                1.0839         estimate D2E/DX2                !
 ! R43   R(33,39)                1.5133         estimate D2E/DX2                !
 ! R44   R(35,36)                1.0839         estimate D2E/DX2                !
 ! R45   R(35,38)                1.5133         estimate D2E/DX2                !
 ! R46   R(37,40)                1.47           estimate D2E/DX2                !
 ! R47   R(38,48)                1.47           estimate D2E/DX2                !
 ! R48   R(39,44)                1.47           estimate D2E/DX2                !
 ! R49   R(40,41)                1.07           estimate D2E/DX2                !
 ! R50   R(40,42)                1.07           estimate D2E/DX2                !
 ! R51   R(40,43)                1.07           estimate D2E/DX2                !
 ! R52   R(44,45)                1.07           estimate D2E/DX2                !
 ! R53   R(44,46)                1.07           estimate D2E/DX2                !
 ! R54   R(44,47)                1.07           estimate D2E/DX2                !
 ! R55   R(48,49)                1.07           estimate D2E/DX2                !
 ! R56   R(48,50)                1.07           estimate D2E/DX2                !
 ! R57   R(48,51)                1.07           estimate D2E/DX2                !
 ! A1    A(3,1,4)              119.927          estimate D2E/DX2                !
 ! A2    A(3,1,10)             121.057          estimate D2E/DX2                !
 ! A3    A(4,1,10)             119.016          estimate D2E/DX2                !
 ! A4    A(5,2,6)              120.0751         estimate D2E/DX2                !
 ! A5    A(5,2,14)             118.9685         estimate D2E/DX2                !
 ! A6    A(6,2,14)             120.9564         estimate D2E/DX2                !
 ! A7    A(1,3,6)              120.0736         estimate D2E/DX2                !
 ! A8    A(1,3,18)             120.9583         estimate D2E/DX2                !
 ! A9    A(6,3,18)             118.9681         estimate D2E/DX2                !
 ! A10   A(1,4,5)              120.0734         estimate D2E/DX2                !
 ! A11   A(1,4,7)              118.9667         estimate D2E/DX2                !
 ! A12   A(5,4,7)              120.9599         estimate D2E/DX2                !
 ! A13   A(2,5,4)              119.9248         estimate D2E/DX2                !
 ! A14   A(2,5,11)             119.0144         estimate D2E/DX2                !
 ! A15   A(4,5,11)             121.0608         estimate D2E/DX2                !
 ! A16   A(2,6,3)              119.9261         estimate D2E/DX2                !
 ! A17   A(2,6,15)             121.0583         estimate D2E/DX2                !
 ! A18   A(3,6,15)             119.0156         estimate D2E/DX2                !
 ! A19   A(4,7,8)              120.9069         estimate D2E/DX2                !
 ! A20   A(4,7,22)             120.2574         estimate D2E/DX2                !
 ! A21   A(8,7,22)             118.8357         estimate D2E/DX2                !
 ! A22   A(7,8,9)              120.1822         estimate D2E/DX2                !
 ! A23   A(7,8,38)             131.0197         estimate D2E/DX2                !
 ! A24   A(9,8,38)             108.7981         estimate D2E/DX2                !
 ! A25   A(8,9,10)             120.2166         estimate D2E/DX2                !
 ! A26   A(8,9,19)             108.1319         estimate D2E/DX2                !
 ! A27   A(10,9,19)            131.6515         estimate D2E/DX2                !
 ! A28   A(1,10,9)             120.7117         estimate D2E/DX2                !
 ! A29   A(1,10,23)            120.629          estimate D2E/DX2                !
 ! A30   A(9,10,23)            118.6593         estimate D2E/DX2                !
 ! A31   A(5,11,12)            120.7121         estimate D2E/DX2                !
 ! A32   A(5,11,24)            120.6308         estimate D2E/DX2                !
 ! A33   A(12,11,24)           118.6571         estimate D2E/DX2                !
 ! A34   A(11,12,13)           120.216          estimate D2E/DX2                !
 ! A35   A(11,12,20)           131.6527         estimate D2E/DX2                !
 ! A36   A(13,12,20)           108.1313         estimate D2E/DX2                !
 ! A37   A(12,13,14)           120.1829         estimate D2E/DX2                !
 ! A38   A(12,13,39)           108.7984         estimate D2E/DX2                !
 ! A39   A(14,13,39)           131.0186         estimate D2E/DX2                !
 ! A40   A(2,14,13)            120.9061         estimate D2E/DX2                !
 ! A41   A(2,14,25)            120.2561         estimate D2E/DX2                !
 ! A42   A(13,14,25)           118.8378         estimate D2E/DX2                !
 ! A43   A(6,15,16)            120.7113         estimate D2E/DX2                !
 ! A44   A(6,15,26)            120.6305         estimate D2E/DX2                !
 ! A45   A(16,15,26)           118.6583         estimate D2E/DX2                !
 ! A46   A(15,16,17)           120.2169         estimate D2E/DX2                !
 ! A47   A(15,16,21)           131.6512         estimate D2E/DX2                !
 ! A48   A(17,16,21)           108.1319         estimate D2E/DX2                !
 ! A49   A(16,17,18)           120.182          estimate D2E/DX2                !
 ! A50   A(16,17,37)           108.7978         estimate D2E/DX2                !
 ! A51   A(18,17,37)           131.0202         estimate D2E/DX2                !
 ! A52   A(3,18,17)            120.9062         estimate D2E/DX2                !
 ! A53   A(3,18,27)            120.257          estimate D2E/DX2                !
 ! A54   A(17,18,27)           118.8368         estimate D2E/DX2                !
 ! A55   A(9,19,28)            124.2232         estimate D2E/DX2                !
 ! A56   A(9,19,35)            109.6788         estimate D2E/DX2                !
 ! A57   A(28,19,35)           126.098          estimate D2E/DX2                !
 ! A58   A(12,20,29)           124.2234         estimate D2E/DX2                !
 ! A59   A(12,20,33)           109.6786         estimate D2E/DX2                !
 ! A60   A(29,20,33)           126.0981         estimate D2E/DX2                !
 ! A61   A(16,21,30)           124.2237         estimate D2E/DX2                !
 ! A62   A(16,21,31)           109.6784         estimate D2E/DX2                !
 ! A63   A(30,21,31)           126.0979         estimate D2E/DX2                !
 ! A64   A(21,31,32)           125.9807         estimate D2E/DX2                !
 ! A65   A(21,31,37)           110.9076         estimate D2E/DX2                !
 ! A66   A(32,31,37)           123.1117         estimate D2E/DX2                !
 ! A67   A(20,33,34)           125.9807         estimate D2E/DX2                !
 ! A68   A(20,33,39)           110.9072         estimate D2E/DX2                !
 ! A69   A(34,33,39)           123.1121         estimate D2E/DX2                !
 ! A70   A(19,35,36)           125.9809         estimate D2E/DX2                !
 ! A71   A(19,35,38)           110.9073         estimate D2E/DX2                !
 ! A72   A(36,35,38)           123.1118         estimate D2E/DX2                !
 ! A73   A(17,37,31)           102.4843         estimate D2E/DX2                !
 ! A74   A(17,37,40)           120.8876         estimate D2E/DX2                !
 ! A75   A(31,37,40)           136.6281         estimate D2E/DX2                !
 ! A76   A(8,38,35)            102.484          estimate D2E/DX2                !
 ! A77   A(8,38,48)            125.6805         estimate D2E/DX2                !
 ! A78   A(35,38,48)           131.8355         estimate D2E/DX2                !
 ! A79   A(13,39,33)           102.4845         estimate D2E/DX2                !
 ! A80   A(13,39,44)           125.6805         estimate D2E/DX2                !
 ! A81   A(33,39,44)           131.835          estimate D2E/DX2                !
 ! A82   A(37,40,41)           109.4712         estimate D2E/DX2                !
 ! A83   A(37,40,42)           109.4712         estimate D2E/DX2                !
 ! A84   A(37,40,43)           109.4712         estimate D2E/DX2                !
 ! A85   A(41,40,42)           109.4713         estimate D2E/DX2                !
 ! A86   A(41,40,43)           109.4712         estimate D2E/DX2                !
 ! A87   A(42,40,43)           109.4712         estimate D2E/DX2                !
 ! A88   A(39,44,45)           109.4712         estimate D2E/DX2                !
 ! A89   A(39,44,46)           109.4712         estimate D2E/DX2                !
 ! A90   A(39,44,47)           109.4712         estimate D2E/DX2                !
 ! A91   A(45,44,46)           109.4713         estimate D2E/DX2                !
 ! A92   A(45,44,47)           109.4712         estimate D2E/DX2                !
 ! A93   A(46,44,47)           109.4712         estimate D2E/DX2                !
 ! A94   A(38,48,49)           109.4712         estimate D2E/DX2                !
 ! A95   A(38,48,50)           109.4712         estimate D2E/DX2                !
 ! A96   A(38,48,51)           109.4712         estimate D2E/DX2                !
 ! A97   A(49,48,50)           109.4713         estimate D2E/DX2                !
 ! A98   A(49,48,51)           105.1089         estimate D2E/DX2                !
 ! A99   A(50,48,51)           113.7186         estimate D2E/DX2                !
 ! D1    D(4,1,3,6)              0.0051         estimate D2E/DX2                !
 ! D2    D(4,1,3,18)          -179.9982         estimate D2E/DX2                !
 ! D3    D(10,1,3,6)          -179.9915         estimate D2E/DX2                !
 ! D4    D(10,1,3,18)            0.0052         estimate D2E/DX2                !
 ! D5    D(3,1,4,5)              0.0077         estimate D2E/DX2                !
 ! D6    D(3,1,4,7)           -179.9916         estimate D2E/DX2                !
 ! D7    D(10,1,4,5)          -179.9956         estimate D2E/DX2                !
 ! D8    D(10,1,4,7)             0.0051         estimate D2E/DX2                !
 ! D9    D(3,1,10,9)           179.9958         estimate D2E/DX2                !
 ! D10   D(3,1,10,23)           -0.0023         estimate D2E/DX2                !
 ! D11   D(4,1,10,9)            -0.0009         estimate D2E/DX2                !
 ! D12   D(4,1,10,23)         -179.999          estimate D2E/DX2                !
 ! D13   D(6,2,5,4)              0.0062         estimate D2E/DX2                !
 ! D14   D(6,2,5,11)          -179.9926         estimate D2E/DX2                !
 ! D15   D(14,2,5,4)          -179.9977         estimate D2E/DX2                !
 ! D16   D(14,2,5,11)            0.0035         estimate D2E/DX2                !
 ! D17   D(5,2,6,3)              0.0066         estimate D2E/DX2                !
 ! D18   D(5,2,6,15)          -179.9963         estimate D2E/DX2                !
 ! D19   D(14,2,6,3)          -179.9894         estimate D2E/DX2                !
 ! D20   D(14,2,6,15)            0.0077         estimate D2E/DX2                !
 ! D21   D(5,2,14,13)           -0.0011         estimate D2E/DX2                !
 ! D22   D(5,2,14,25)         -179.9979         estimate D2E/DX2                !
 ! D23   D(6,2,14,13)          179.9949         estimate D2E/DX2                !
 ! D24   D(6,2,14,25)           -0.0019         estimate D2E/DX2                !
 ! D25   D(1,3,6,2)             -0.0122         estimate D2E/DX2                !
 ! D26   D(1,3,6,15)           179.9906         estimate D2E/DX2                !
 ! D27   D(18,3,6,2)           179.991          estimate D2E/DX2                !
 ! D28   D(18,3,6,15)           -0.0062         estimate D2E/DX2                !
 ! D29   D(1,3,18,17)         -179.9936         estimate D2E/DX2                !
 ! D30   D(1,3,18,27)            0.0069         estimate D2E/DX2                !
 ! D31   D(6,3,18,17)            0.0032         estimate D2E/DX2                !
 ! D32   D(6,3,18,27)         -179.9963         estimate D2E/DX2                !
 ! D33   D(1,4,5,2)             -0.0133         estimate D2E/DX2                !
 ! D34   D(1,4,5,11)           179.9855         estimate D2E/DX2                !
 ! D35   D(7,4,5,2)            179.9859         estimate D2E/DX2                !
 ! D36   D(7,4,5,11)            -0.0153         estimate D2E/DX2                !
 ! D37   D(1,4,7,8)             -0.0056         estimate D2E/DX2                !
 ! D38   D(1,4,7,22)           179.991          estimate D2E/DX2                !
 ! D39   D(5,4,7,8)            179.9952         estimate D2E/DX2                !
 ! D40   D(5,4,7,22)            -0.0083         estimate D2E/DX2                !
 ! D41   D(2,5,11,12)           -0.0036         estimate D2E/DX2                !
 ! D42   D(2,5,11,24)          179.9932         estimate D2E/DX2                !
 ! D43   D(4,5,11,12)          179.9976         estimate D2E/DX2                !
 ! D44   D(4,5,11,24)           -0.0056         estimate D2E/DX2                !
 ! D45   D(2,6,15,16)         -179.9923         estimate D2E/DX2                !
 ! D46   D(2,6,15,26)            0.0081         estimate D2E/DX2                !
 ! D47   D(3,6,15,16)            0.0049         estimate D2E/DX2                !
 ! D48   D(3,6,15,26)         -179.9948         estimate D2E/DX2                !
 ! D49   D(4,7,8,9)              0.0017         estimate D2E/DX2                !
 ! D50   D(4,7,8,38)          -179.9994         estimate D2E/DX2                !
 ! D51   D(22,7,8,9)          -179.9949         estimate D2E/DX2                !
 ! D52   D(22,7,8,38)            0.004          estimate D2E/DX2                !
 ! D53   D(7,8,9,10)             0.0026         estimate D2E/DX2                !
 ! D54   D(7,8,9,19)          -179.9993         estimate D2E/DX2                !
 ! D55   D(38,8,9,10)         -179.9965         estimate D2E/DX2                !
 ! D56   D(38,8,9,19)            0.0016         estimate D2E/DX2                !
 ! D57   D(7,8,38,35)          179.9996         estimate D2E/DX2                !
 ! D58   D(7,8,38,48)           -0.0008         estimate D2E/DX2                !
 ! D59   D(9,8,38,35)           -0.0015         estimate D2E/DX2                !
 ! D60   D(9,8,38,48)          179.9982         estimate D2E/DX2                !
 ! D61   D(8,9,10,1)            -0.003          estimate D2E/DX2                !
 ! D62   D(8,9,10,23)          179.9951         estimate D2E/DX2                !
 ! D63   D(19,9,10,1)          179.9995         estimate D2E/DX2                !
 ! D64   D(19,9,10,23)          -0.0024         estimate D2E/DX2                !
 ! D65   D(8,9,19,28)          179.9986         estimate D2E/DX2                !
 ! D66   D(8,9,19,35)           -0.0011         estimate D2E/DX2                !
 ! D67   D(10,9,19,28)          -0.0037         estimate D2E/DX2                !
 ! D68   D(10,9,19,35)         179.9967         estimate D2E/DX2                !
 ! D69   D(5,11,12,13)           0.0014         estimate D2E/DX2                !
 ! D70   D(5,11,12,20)         179.9992         estimate D2E/DX2                !
 ! D71   D(24,11,12,13)       -179.9955         estimate D2E/DX2                !
 ! D72   D(24,11,12,20)          0.0023         estimate D2E/DX2                !
 ! D73   D(11,12,13,14)          0.001          estimate D2E/DX2                !
 ! D74   D(11,12,13,39)        179.9981         estimate D2E/DX2                !
 ! D75   D(20,12,13,14)       -179.9973         estimate D2E/DX2                !
 ! D76   D(20,12,13,39)         -0.0002         estimate D2E/DX2                !
 ! D77   D(11,12,20,29)          0.0023         estimate D2E/DX2                !
 ! D78   D(11,12,20,33)       -179.9983         estimate D2E/DX2                !
 ! D79   D(13,12,20,29)       -179.9996         estimate D2E/DX2                !
 ! D80   D(13,12,20,33)         -0.0003         estimate D2E/DX2                !
 ! D81   D(12,13,14,2)          -0.0011         estimate D2E/DX2                !
 ! D82   D(12,13,14,25)        179.9957         estimate D2E/DX2                !
 ! D83   D(39,13,14,2)        -179.9974         estimate D2E/DX2                !
 ! D84   D(39,13,14,25)         -0.0006         estimate D2E/DX2                !
 ! D85   D(12,13,39,33)          0.0005         estimate D2E/DX2                !
 ! D86   D(12,13,39,44)       -179.9992         estimate D2E/DX2                !
 ! D87   D(14,13,39,33)        179.9972         estimate D2E/DX2                !
 ! D88   D(14,13,39,44)         -0.0025         estimate D2E/DX2                !
 ! D89   D(6,15,16,17)          -0.0004         estimate D2E/DX2                !
 ! D90   D(6,15,16,21)         179.997          estimate D2E/DX2                !
 ! D91   D(26,15,16,17)        179.9993         estimate D2E/DX2                !
 ! D92   D(26,15,16,21)         -0.0033         estimate D2E/DX2                !
 ! D93   D(15,16,17,18)         -0.0028         estimate D2E/DX2                !
 ! D94   D(15,16,17,37)        179.9971         estimate D2E/DX2                !
 ! D95   D(21,16,17,18)        179.9992         estimate D2E/DX2                !
 ! D96   D(21,16,17,37)         -0.0008         estimate D2E/DX2                !
 ! D97   D(15,16,21,30)          0.0021         estimate D2E/DX2                !
 ! D98   D(15,16,21,31)       -179.9976         estimate D2E/DX2                !
 ! D99   D(17,16,21,30)        179.9997         estimate D2E/DX2                !
 ! D100  D(17,16,21,31)          0.0001         estimate D2E/DX2                !
 ! D101  D(16,17,18,3)           0.0014         estimate D2E/DX2                !
 ! D102  D(16,17,18,27)       -179.9991         estimate D2E/DX2                !
 ! D103  D(37,17,18,3)        -179.9986         estimate D2E/DX2                !
 ! D104  D(37,17,18,27)          0.0009         estimate D2E/DX2                !
 ! D105  D(16,17,37,31)          0.0012         estimate D2E/DX2                !
 ! D106  D(16,17,37,40)       -179.9987         estimate D2E/DX2                !
 ! D107  D(18,17,37,31)       -179.9989         estimate D2E/DX2                !
 ! D108  D(18,17,37,40)          0.0012         estimate D2E/DX2                !
 ! D109  D(9,19,35,36)         180.0            estimate D2E/DX2                !
 ! D110  D(9,19,35,38)           0.0001         estimate D2E/DX2                !
 ! D111  D(28,19,35,36)          0.0004         estimate D2E/DX2                !
 ! D112  D(28,19,35,38)       -179.9996         estimate D2E/DX2                !
 ! D113  D(12,20,33,34)       -179.9992         estimate D2E/DX2                !
 ! D114  D(12,20,33,39)          0.0007         estimate D2E/DX2                !
 ! D115  D(29,20,33,34)          0.0001         estimate D2E/DX2                !
 ! D116  D(29,20,33,39)       -180.0            estimate D2E/DX2                !
 ! D117  D(16,21,31,32)        179.9998         estimate D2E/DX2                !
 ! D118  D(16,21,31,37)          0.0007         estimate D2E/DX2                !
 ! D119  D(30,21,31,32)          0.0002         estimate D2E/DX2                !
 ! D120  D(30,21,31,37)       -179.9989         estimate D2E/DX2                !
 ! D121  D(21,31,37,17)         -0.0012         estimate D2E/DX2                !
 ! D122  D(21,31,37,40)        179.9987         estimate D2E/DX2                !
 ! D123  D(32,31,37,17)        179.9997         estimate D2E/DX2                !
 ! D124  D(32,31,37,40)         -0.0004         estimate D2E/DX2                !
 ! D125  D(20,33,39,13)         -0.0007         estimate D2E/DX2                !
 ! D126  D(20,33,39,44)        179.9989         estimate D2E/DX2                !
 ! D127  D(34,33,39,13)        179.9992         estimate D2E/DX2                !
 ! D128  D(34,33,39,44)         -0.0012         estimate D2E/DX2                !
 ! D129  D(19,35,38,8)           0.0008         estimate D2E/DX2                !
 ! D130  D(19,35,38,48)       -179.9988         estimate D2E/DX2                !
 ! D131  D(36,35,38,8)        -179.9991         estimate D2E/DX2                !
 ! D132  D(36,35,38,48)          0.0013         estimate D2E/DX2                !
 ! D133  D(17,37,40,41)        -41.349          estimate D2E/DX2                !
 ! D134  D(17,37,40,42)         78.651          estimate D2E/DX2                !
 ! D135  D(17,37,40,43)       -161.349          estimate D2E/DX2                !
 ! D136  D(31,37,40,41)        138.6511         estimate D2E/DX2                !
 ! D137  D(31,37,40,42)       -101.3489         estimate D2E/DX2                !
 ! D138  D(31,37,40,43)         18.6511         estimate D2E/DX2                !
 ! D139  D(8,38,48,49)         -39.9396         estimate D2E/DX2                !
 ! D140  D(8,38,48,50)          80.0605         estimate D2E/DX2                !
 ! D141  D(8,38,48,51)        -154.6628         estimate D2E/DX2                !
 ! D142  D(35,38,48,49)        140.06           estimate D2E/DX2                !
 ! D143  D(35,38,48,50)        -99.94           estimate D2E/DX2                !
 ! D144  D(35,38,48,51)         25.3367         estimate D2E/DX2                !
 ! D145  D(13,39,44,45)        -29.3842         estimate D2E/DX2                !
 ! D146  D(13,39,44,46)         90.6158         estimate D2E/DX2                !
 ! D147  D(13,39,44,47)       -149.3842         estimate D2E/DX2                !
 ! D148  D(33,39,44,45)        150.6162         estimate D2E/DX2                !
 ! D149  D(33,39,44,46)        -89.3838         estimate D2E/DX2                !
 ! D150  D(33,39,44,47)         30.6162         estimate D2E/DX2                !
 --------------------------------------------------------------------------------
 Trust Radius=3.00D-01 FncErr=1.00D-07 GrdErr=1.00D-06 EigMax=2.50D+02 EigMin=1.00D-04
 Number of steps in this run=    306 maximum allowed number of steps=    306.
 GradGradGradGradGradGradGradGradGradGradGradGradGradGradGradGradGradGrad

 Leave Link  103 at Tue Aug 15 23:12:21 2023, MaxMem=  1310720000 cpu:               1.8 elap:               0.1
 (Enter /mnt/opt/groups/app-gaussian/g16-avx2/l202.exe)
 Symmetry turned off by external request.
 Stoichiometry    C27H21N3
 Framework group  C1[X(C27H21N3)]
 Deg. of freedom   147
 Full point group                 C1      NOp   1
                          Input orientation:                          
 ---------------------------------------------------------------------
 Center     Atomic      Atomic             Coordinates (Angstroms)
 Number     Number       Type             X           Y           Z
 ---------------------------------------------------------------------
      1          6           0        0.014576    1.449097   -0.023775
      2          6           0        0.024220   -1.441551   -0.017697
      3          6           0        0.035138    0.718627    1.245725
      4          6           0       -0.000654    0.732710   -1.256546
      5          6           0        0.004074   -0.732100   -1.254400
      6          6           0        0.040042   -0.707237    1.249651
      7          6           0       -0.020298    1.461269   -2.475016
      8          6           0       -0.024812    2.834580   -2.475756
      9          6           0       -0.009796    3.546689   -1.253087
     10          6           0        0.009539    2.865180   -0.051984
     11          6           0       -0.011118   -1.464709   -2.466503
     12          6           0       -0.006489   -2.845784   -2.456074
     13          6           0        0.013558   -3.548587   -1.228105
     14          6           0        0.028509   -2.861180   -0.039312
     15          6           0        0.060233   -1.390767    2.490008
     16          6           0        0.074906   -0.691178    3.680743
     17          6           0        0.069922    0.723811    3.675460
     18          6           0        0.050518    1.409743    2.485870
     19          6           0       -0.018854    4.978174   -1.559453
     20          6           0       -0.019068   -3.827018   -3.542420
     21          6           0        0.096420   -1.141496    5.073537
     22          1           0       -0.031960    0.938233   -3.423634
     23          1           0        0.020812    3.435348    0.868508
     24          1           0       -0.026657   -0.952659   -3.420484
     25          1           0        0.043671   -3.421168    0.887927
     26          1           0        0.064480   -2.473077    2.523499
     27          1           0        0.047081    2.492854    2.507254
     28          1           0       -0.010818    5.762496   -0.810158
     29          1           0       -0.035152   -3.570321   -4.596229
     30          1           0        0.104389   -2.182585    5.378061
     31          6           0        0.104490   -0.073866    5.895505
     32          1           0        0.120111   -0.104372    6.978832
     33          6           0       -0.007616   -5.072679   -3.028864
     34          1           0       -0.012862   -5.995737   -3.596938
     35          6           0       -0.038376    5.156260   -2.894909
     36          1           0       -0.048821    6.109804   -3.410093
     37          7           0        0.088670    1.216474    5.104959
     38          7           0       -0.044238    3.826346   -3.617053
     39          7           0        0.014155   -5.033005   -1.516209
     40          6           0        0.087980    2.655016    5.407442
     41          1           0        0.743048    3.162186    4.730268
     42          1           0       -0.904084    3.041442    5.300745
     43          1           0        0.424474    2.808523    6.411487
     44          6           0        0.032186   -6.102169   -0.507516
     45          1           0        0.538805   -5.756729    0.369358
     46          1           0       -0.972167   -6.372260   -0.256065
     47          1           0        0.543043   -6.955753   -0.901622
     48          6           0       -0.063379    3.487343   -5.047301
     49          1           0        0.584542    2.654600   -5.225172
     50          1           0       -1.060456    3.232389   -5.340107
     51          1           0        0.357749    4.293693   -5.610641
 ---------------------------------------------------------------------
 Rotational constants (GHZ):           0.1410270           0.1401105           0.0703753
 Leave Link  202 at Tue Aug 15 23:12:21 2023, MaxMem=  1310720000 cpu:               0.9 elap:               0.0
 (Enter /mnt/opt/groups/app-gaussian/g16-avx2/l301.exe)
 Standard basis: 6-31G(d,p) (6D, 7F)
 Ernie: Thresh=  0.10000D-02 Tol=  0.10000D-05 Strict=F.
   555 basis functions,   987 primitive gaussians,   555 cartesian basis functions
   102 alpha electrons      102 beta electrons
       nuclear repulsion energy      2585.8278407104 Hartrees.
 IExCor=  402 DFT=T Ex+Corr=B3LYP ExCW=0 ScaHFX=  0.200000
 ScaDFX=  0.800000  0.720000  1.000000  0.810000 ScalE2=  1.000000  1.000000
 IRadAn=      5 IRanWt=     -1 IRanGd=            0 ICorTp=0 IEmpDi=131
 NAtoms=   51 NActive=   51 NUniq=   51 SFac= 1.00D+00 NAtFMM=   60 NAOKFM=F Big=F
 Integral buffers will be    131072 words long.
 Raffenetti 2 integral format.
 Two-electron integral symmetry is turned off.
 R6Disp:  Grimme-D3 Dispersion energy=       -0.0477261282 Hartrees.
 Nuclear repulsion after empirical dispersion term =     2585.7801145822 Hartrees.
 Leave Link  301 at Tue Aug 15 23:12:21 2023, MaxMem=  1310720000 cpu:               3.9 elap:               0.1
 (Enter /mnt/opt/groups/app-gaussian/g16-avx2/l302.exe)
 NPDir=0 NMtPBC=     1 NCelOv=     1 NCel=       1 NClECP=     1 NCelD=      1
         NCelK=      1 NCelE2=     1 NClLst=     1 CellRange=     0.0.
 One-electron integrals computed using PRISM.
 NBasis=   555 RedAO= T EigKep=  1.14D-04  NBF=   555
 NBsUse=   555 1.00D-06 EigRej= -1.00D+00 NBFU=   555
 Precomputing XC quadrature grid using
 IXCGrd= 4 IRadAn=           5 IRanWt=          -1 IRanGd=           0 AccXCQ= 0.00D+00.
 Generated NRdTot=       0 NPtTot=           0 NUsed=           0 NTot=          32
 NSgBfM=   535   535   535   535   535 MxSgAt=    51 MxSgA2=    51.
 Leave Link  302 at Tue Aug 15 23:12:23 2023, MaxMem=  1310720000 cpu:             135.6 elap:               2.2
 (Enter /mnt/opt/groups/app-gaussian/g16-avx2/l303.exe)
 DipDrv:  MaxL=1.
 Leave Link  303 at Tue Aug 15 23:12:23 2023, MaxMem=  1310720000 cpu:              12.4 elap:               0.3
 (Enter /mnt/opt/groups/app-gaussian/g16-avx2/l401.exe)
 ExpMin= 1.61D-01 ExpMax= 4.17D+03 ExpMxC= 6.27D+02 IAcc=3 IRadAn=         5 AccDes= 0.00D+00
 Harris functional with IExCor=  402 and IRadAn=       5 diagonalized for initial guess.
 HarFok:  IExCor=  402 AccDes= 0.00D+00 IRadAn=         5 IDoV= 1 UseB2=F ITyADJ=14
 ICtDFT=  3500011 ScaDFX=  1.000000  1.000000  1.000000  1.000000
 FoFCou: FMM=F IPFlag=           0 FMFlag=      100000 FMFlg1=           0
         NFxFlg=           0 DoJE=T BraDBF=F KetDBF=T FulRan=T
         wScrn=  0.000000 ICntrl=       500 IOpCl=  0 I1Cent=   200000004 NGrid=           0
         NMat0=    1 NMatS0=      1 NMatT0=    0 NMatD0=    1 NMtDS0=    0 NMtDT0=    0
 Symmetry not used in FoFCou.
 Harris En= -1205.79374251242    
 JPrj=0 DoOrth=F DoCkMO=F.
 Leave Link  401 at Tue Aug 15 23:12:27 2023, MaxMem=  1310720000 cpu:             248.3 elap:               4.0
 (Enter /mnt/opt/groups/app-gaussian/g16-avx2/l502.exe)
 Two-electron integral symmetry not used.
 Closed shell SCF:
 Using DIIS extrapolation, IDIIS=    10.
 NGot=  1310720000 LenX=  1310062735 LenY=  1309754155
 Requested convergence on RMS density matrix=1.00D-08 within 100 cycles.
 Requested convergence on MAX density matrix=1.00D-06.
 Requested convergence on             energy=1.00D-06.
 Level shift goal  0.100 maximum shift  0.100.
 No special actions if energy rises.
 Dynamic level shift is on during FON iterations.

 Cycle   1  Pass 1  IDiag  1:
 FoFJK:  IHMeth= 1 ICntrl=       0 DoSepK=F KAlg= 0 I1Cent=           0 FoldK=F
 IRaf= 590000000 NMat=       1 IRICut=       1 DoRegI=T DoRafI=F ISym2E= 0 IDoP0=0 IntGTp=1.
 FoFCou: FMM=F IPFlag=           0 FMFlag=      100000 FMFlg1=           0
         NFxFlg=           0 DoJE=F BraDBF=F KetDBF=F FulRan=T
         wScrn=  0.000000 ICntrl=         0 IOpCl=  0 I1Cent=           0 NGrid=           0
         NMat0=    1 NMatS0=      1 NMatT0=    0 NMatD0=    1 NMtDS0=    0 NMtDT0=    0
 Symmetry not used in FoFCou.
 E= -1205.19803626719    
 DIIS: error= 2.96D-02 at cycle   1 NSaved=   1.
 NSaved= 1 IEnMin= 1 EnMin= -1205.19803626719     IErMin= 1 ErrMin= 2.96D-02
 ErrMax= 2.96D-02  0.00D+00 EMaxC= 1.00D+00 BMatC= 5.71D-01 BMatP= 5.71D-01
 IDIUse=1 WtCom= 1.00D+00 WtEn= 0.00D+00
 Coeff-Com:  0.100D+01
 Coeff:      0.100D+01
 Gap=     0.223 Goal=     0.100 Shift=    0.000
 T= 1488. Gap= 0.149 NK=0 IS=  103 IE=  555 IFin=  102
          NO(<0.9)=   0  NV(>0.1)=   0    102.00e < EF      0.00e >EF  Err=0.0D+00
 GapD=    0.223 DampG=1.000 DampE=0.500 DampFc=0.5000 IDamp=-1.
 Damping current iteration by 5.00D-01
 RMSDP=3.69D-03 MaxDP=1.54D-01              OVMax= 2.43D-01

 Cycle   2  Pass 1  IDiag  1:
 E= -1205.45151133610     Delta-E=       -0.253475068910 Rises=F Damp=T
 DIIS: error= 9.47D-03 at cycle   2 NSaved=   2.
 NSaved= 2 IEnMin= 2 EnMin= -1205.45151133610     IErMin= 2 ErrMin= 9.47D-03
 ErrMax= 9.47D-03  0.00D+00 EMaxC= 1.00D+00 BMatC= 6.64D-02 BMatP= 5.71D-01
 IDIUse=1 WtCom= 1.00D+00 WtEn= 0.00D+00
 Coeff-Com:  0.865D-01 0.913D+00
 Coeff:      0.865D-01 0.913D+00
 Gap=     0.176 Goal=     0.100 Shift=    0.000
 T= 1334. Gap= 0.141 NK=4 IS=  103 IE=  118 IFin=  102
          NO(<0.9)=   0  NV(>0.1)=   0    102.00e < EF      0.00e >EF  Err=0.0D+00
 GapD=    0.176 DampG=1.000 DampE=1.000 DampFc=1.0000 IDamp=-1.
 RMSDP=1.62D-03 MaxDP=7.44D-02 DE=-2.53D-01 OVMax= 2.76D-01

 Cycle   3  Pass 1  IDiag  1:
 E= -1205.68782431583     Delta-E=       -0.236312979729 Rises=F Damp=F
 DIIS: error= 1.52D-02 at cycle   3 NSaved=   3.
 NSaved= 3 IEnMin= 3 EnMin= -1205.68782431583     IErMin= 2 ErrMin= 9.47D-03
 ErrMax= 1.52D-02  0.00D+00 EMaxC= 1.00D+00 BMatC= 1.22D-01 BMatP= 6.64D-02
 IDIUse=1 WtCom= 1.00D+00 WtEn= 0.00D+00
 Coeff-Com: -0.339D-01 0.602D+00 0.432D+00
 Coeff:     -0.339D-01 0.602D+00 0.432D+00
 Gap=     0.169 Goal=     0.100 Shift=    0.000
 T= 1193. Gap= 0.156 NK=4 IS=  103 IE=  123 IFin=  102
          NO(<0.9)=   0  NV(>0.1)=   0    102.00e < EF      0.00e >EF  Err=0.0D+00
 GapD=    0.169 DampG=1.000 DampE=0.500 DampFc=0.5000 IDamp=-1.
 Damping current iteration by 5.00D-01
 RMSDP=8.30D-04 MaxDP=5.47D-02 DE=-2.36D-01 OVMax= 1.05D-01

 Cycle   4  Pass 1  IDiag  1:
 E= -1205.78138919126     Delta-E=       -0.093564875428 Rises=F Damp=T
 DIIS: error= 6.43D-03 at cycle   4 NSaved=   4.
 NSaved= 4 IEnMin= 4 EnMin= -1205.78138919126     IErMin= 4 ErrMin= 6.43D-03
 ErrMax= 6.43D-03  0.00D+00 EMaxC= 1.00D+00 BMatC= 2.03D-02 BMatP= 6.64D-02
 IDIUse=1 WtCom= 1.00D+00 WtEn= 0.00D+00
 Coeff-Com: -0.261D-01 0.158D+00-0.403D+00 0.127D+01
 Coeff:     -0.261D-01 0.158D+00-0.403D+00 0.127D+01
 Gap=     0.157 Goal=     0.100 Shift=    0.000
 T=  859. Gap= 0.156 NK=0 IS=  103 IE=  555 IFin=  102
          NO(<0.9)=   0  NV(>0.1)=   0    102.00e < EF      0.00e >EF  Err=0.0D+00
 GapD=    0.157 DampG=1.000 DampE=1.000 DampFc=1.0000 IDamp=-1.
 RMSDP=3.08D-04 MaxDP=2.09D-02 DE=-9.36D-02 OVMax= 2.89D-02

 Cycle   5  Pass 1  IDiag  1:
 E= -1205.81461297335     Delta-E=       -0.033223782091 Rises=F Damp=F
 DIIS: error= 1.95D-03 at cycle   5 NSaved=   5.
 NSaved= 5 IEnMin= 5 EnMin= -1205.81461297335     IErMin= 5 ErrMin= 1.95D-03
 ErrMax= 1.95D-03  0.00D+00 EMaxC= 1.00D+00 BMatC= 2.36D-03 BMatP= 2.03D-02
 IDIUse=1 WtCom= 1.00D+00 WtEn= 0.00D+00
 Coeff-Com: -0.138D-01 0.539D-01-0.313D+00 0.875D+00 0.399D+00
 Coeff:     -0.138D-01 0.539D-01-0.313D+00 0.875D+00 0.399D+00
 Gap=     0.156 Goal=     0.100 Shift=    0.000
 T=  693. Gap= 0.155 NK=0 IS=  103 IE=  555 IFin=  102
          NO(<0.9)=   0  NV(>0.1)=   0    102.00e < EF      0.00e >EF  Err=0.0D+00
 GapD=    0.156 DampG=1.000 DampE=1.000 DampFc=1.0000 IDamp=-1.
 RMSDP=1.18D-04 MaxDP=5.08D-03 DE=-3.32D-02 OVMax= 1.33D-02

 Cycle   6  Pass 1  IDiag  1:
 E= -1205.81712515831     Delta-E=       -0.002512184961 Rises=F Damp=F
 DIIS: error= 3.69D-04 at cycle   6 NSaved=   6.
 NSaved= 6 IEnMin= 6 EnMin= -1205.81712515831     IErMin= 6 ErrMin= 3.69D-04
 ErrMax= 3.69D-04  0.00D+00 EMaxC= 1.00D+00 BMatC= 9.14D-05 BMatP= 2.36D-03
 IDIUse=1 WtCom= 1.00D+00 WtEn= 0.00D+00
 Coeff-Com: -0.340D-02 0.842D-02-0.102D+00 0.275D+00 0.211D+00 0.611D+00
 Coeff:     -0.340D-02 0.842D-02-0.102D+00 0.275D+00 0.211D+00 0.611D+00
 Gap=     0.156 Goal=     0.100 Shift=    0.000
 RMSDP=2.34D-05 MaxDP=1.17D-03 DE=-2.51D-03 OVMax= 2.48D-03

 Cycle   7  Pass 1  IDiag  1:
 E= -1205.81721864201     Delta-E=       -0.000093483702 Rises=F Damp=F
 DIIS: error= 1.25D-04 at cycle   7 NSaved=   7.
 NSaved= 7 IEnMin= 7 EnMin= -1205.81721864201     IErMin= 7 ErrMin= 1.25D-04
 ErrMax= 1.25D-04  0.00D+00 EMaxC= 1.00D+00 BMatC= 1.12D-05 BMatP= 9.14D-05
 IDIUse=1 WtCom= 1.00D+00 WtEn= 0.00D+00
 Coeff-Com: -0.945D-03 0.736D-03-0.384D-01 0.103D+00 0.102D+00 0.371D+00
 Coeff-Com:  0.463D+00
 Coeff:     -0.945D-03 0.736D-03-0.384D-01 0.103D+00 0.102D+00 0.371D+00
 Coeff:      0.463D+00
 Gap=     0.156 Goal=     0.100 Shift=    0.000
 RMSDP=6.30D-06 MaxDP=3.37D-04 DE=-9.35D-05 OVMax= 5.73D-04

 Cycle   8  Pass 1  IDiag  1:
 E= -1205.81722905166     Delta-E=       -0.000010409651 Rises=F Damp=F
 DIIS: error= 1.55D-05 at cycle   8 NSaved=   8.
 NSaved= 8 IEnMin= 8 EnMin= -1205.81722905166     IErMin= 8 ErrMin= 1.55D-05
 ErrMax= 1.55D-05  0.00D+00 EMaxC= 1.00D+00 BMatC= 2.25D-07 BMatP= 1.12D-05
 IDIUse=1 WtCom= 1.00D+00 WtEn= 0.00D+00
 Coeff-Com: -0.330D-04-0.440D-03-0.612D-02 0.174D-01 0.222D-01 0.931D-01
 Coeff-Com:  0.137D+00 0.737D+00
 Coeff:     -0.330D-04-0.440D-03-0.612D-02 0.174D-01 0.222D-01 0.931D-01
 Coeff:      0.137D+00 0.737D+00
 Gap=     0.156 Goal=     0.100 Shift=    0.000
 RMSDP=1.58D-06 MaxDP=9.68D-05 DE=-1.04D-05 OVMax= 1.93D-04

 Cycle   9  Pass 1  IDiag  1:
 E= -1205.81722924767     Delta-E=       -0.000000196005 Rises=F Damp=F
 DIIS: error= 9.38D-06 at cycle   9 NSaved=   9.
 NSaved= 9 IEnMin= 9 EnMin= -1205.81722924767     IErMin= 9 ErrMin= 9.38D-06
 ErrMax= 9.38D-06  0.00D+00 EMaxC= 1.00D+00 BMatC= 8.90D-08 BMatP= 2.25D-07
 IDIUse=1 WtCom= 1.00D+00 WtEn= 0.00D+00
 Coeff-Com:  0.127D-03-0.438D-03 0.177D-02-0.408D-02-0.113D-02 0.367D-02
 Coeff-Com:  0.829D-02 0.434D+00 0.558D+00
 Coeff:      0.127D-03-0.438D-03 0.177D-02-0.408D-02-0.113D-02 0.367D-02
 Coeff:      0.829D-02 0.434D+00 0.558D+00
 Gap=     0.156 Goal=     0.100 Shift=    0.000
 RMSDP=6.41D-07 MaxDP=3.15D-05 DE=-1.96D-07 OVMax= 6.78D-05

 Cycle  10  Pass 1  IDiag  1:
 E= -1205.81722933539     Delta-E=       -0.000000087723 Rises=F Damp=F
 DIIS: error= 1.88D-06 at cycle  10 NSaved=  10.
 NSaved=10 IEnMin=10 EnMin= -1205.81722933539     IErMin=10 ErrMin= 1.88D-06
 ErrMax= 1.88D-06  0.00D+00 EMaxC= 1.00D+00 BMatC= 3.49D-09 BMatP= 8.90D-08
 IDIUse=1 WtCom= 1.00D+00 WtEn= 0.00D+00
 Coeff-Com:  0.537D-04-0.127D-03 0.124D-02-0.307D-02-0.251D-02-0.704D-02
 Coeff-Com: -0.110D-01 0.101D+00 0.213D+00 0.708D+00
 Coeff:      0.537D-04-0.127D-03 0.124D-02-0.307D-02-0.251D-02-0.704D-02
 Coeff:     -0.110D-01 0.101D+00 0.213D+00 0.708D+00
 Gap=     0.156 Goal=     0.100 Shift=    0.000
 RMSDP=1.76D-07 MaxDP=9.04D-06 DE=-8.77D-08 OVMax= 2.04D-05

 Cycle  11  Pass 1  IDiag  1:
 E= -1205.81722933838     Delta-E=       -0.000000002995 Rises=F Damp=F
 DIIS: error= 8.71D-07 at cycle  11 NSaved=  11.
 NSaved=11 IEnMin=11 EnMin= -1205.81722933838     IErMin=11 ErrMin= 8.71D-07
 ErrMax= 8.71D-07  0.00D+00 EMaxC= 1.00D+00 BMatC= 8.45D-10 BMatP= 3.49D-09
 IDIUse=1 WtCom= 1.00D+00 WtEn= 0.00D+00
 Coeff-Com:  0.162D-04-0.244D-04 0.427D-03-0.105D-02-0.108D-02-0.356D-02
 Coeff-Com: -0.615D-02 0.158D-01 0.607D-01 0.385D+00 0.550D+00
 Coeff:      0.162D-04-0.244D-04 0.427D-03-0.105D-02-0.108D-02-0.356D-02
 Coeff:     -0.615D-02 0.158D-01 0.607D-01 0.385D+00 0.550D+00
 Gap=     0.156 Goal=     0.100 Shift=    0.000
 RMSDP=6.61D-08 MaxDP=3.88D-06 DE=-2.99D-09 OVMax= 5.97D-06

 Cycle  12  Pass 1  IDiag  1:
 E= -1205.81722933919     Delta-E=       -0.000000000810 Rises=F Damp=F
 DIIS: error= 2.46D-07 at cycle  12 NSaved=  12.
 NSaved=12 IEnMin=12 EnMin= -1205.81722933919     IErMin=12 ErrMin= 2.46D-07
 ErrMax= 2.46D-07  0.00D+00 EMaxC= 1.00D+00 BMatC= 5.73D-11 BMatP= 8.45D-10
 IDIUse=1 WtCom= 1.00D+00 WtEn= 0.00D+00
 Coeff-Com:  0.312D-05-0.853D-06 0.875D-04-0.209D-03-0.273D-03-0.100D-02
 Coeff-Com: -0.186D-02-0.246D-02 0.604D-02 0.105D+00 0.252D+00 0.643D+00
 Coeff:      0.312D-05-0.853D-06 0.875D-04-0.209D-03-0.273D-03-0.100D-02
 Coeff:     -0.186D-02-0.246D-02 0.604D-02 0.105D+00 0.252D+00 0.643D+00
 Gap=     0.156 Goal=     0.100 Shift=    0.000
 RMSDP=2.28D-08 MaxDP=1.83D-06 DE=-8.10D-10 OVMax= 3.05D-06

 Cycle  13  Pass 1  IDiag  1:
 E= -1205.81722933924     Delta-E=       -0.000000000043 Rises=F Damp=F
 DIIS: error= 2.78D-07 at cycle  13 NSaved=  13.
 NSaved=13 IEnMin=13 EnMin= -1205.81722933924     IErMin=12 ErrMin= 2.46D-07
 ErrMax= 2.78D-07  0.00D+00 EMaxC= 1.00D+00 BMatC= 2.52D-11 BMatP= 5.73D-11
 IDIUse=1 WtCom= 1.00D+00 WtEn= 0.00D+00
 Coeff-Com:  0.157D-06 0.222D-05 0.352D-05-0.282D-05-0.443D-04-0.203D-03
 Coeff-Com: -0.490D-03-0.342D-02-0.362D-02 0.225D-01 0.103D+00 0.446D+00
 Coeff-Com:  0.436D+00
 Coeff:      0.157D-06 0.222D-05 0.352D-05-0.282D-05-0.443D-04-0.203D-03
 Coeff:     -0.490D-03-0.342D-02-0.362D-02 0.225D-01 0.103D+00 0.446D+00
 Coeff:      0.436D+00
 Gap=     0.156 Goal=     0.100 Shift=    0.000
 RMSDP=1.10D-08 MaxDP=8.59D-07 DE=-4.32D-11 OVMax= 1.62D-06

 Cycle  14  Pass 1  IDiag  1:
 E= -1205.81722933927     Delta-E=       -0.000000000035 Rises=F Damp=F
 DIIS: error= 3.23D-08 at cycle  14 NSaved=  14.
 NSaved=14 IEnMin=14 EnMin= -1205.81722933927     IErMin=14 ErrMin= 3.23D-08
 ErrMax= 3.23D-08  0.00D+00 EMaxC= 1.00D+00 BMatC= 1.08D-12 BMatP= 2.52D-11
 IDIUse=1 WtCom= 1.00D+00 WtEn= 0.00D+00
 Coeff-Com: -0.229D-06 0.118D-05-0.812D-05 0.229D-04 0.682D-05 0.884D-05
 Coeff-Com: -0.786D-04-0.137D-02-0.255D-02 0.277D-03 0.255D-01 0.159D+00
 Coeff-Com:  0.226D+00 0.593D+00
 Coeff:     -0.229D-06 0.118D-05-0.812D-05 0.229D-04 0.682D-05 0.884D-05
 Coeff:     -0.786D-04-0.137D-02-0.255D-02 0.277D-03 0.255D-01 0.159D+00
 Coeff:      0.226D+00 0.593D+00
 Gap=     0.156 Goal=     0.100 Shift=    0.000
 RMSDP=3.06D-09 MaxDP=1.41D-07 DE=-3.55D-11 OVMax= 4.89D-07

 SCF Done:  E(RB3LYP) =  -1205.81722934     A.U. after   14 cycles
            NFock= 14  Conv=0.31D-08     -V/T= 2.0106
 KE= 1.193154546606D+03 PE=-7.966497975062D+03 EE= 2.981746084534D+03
 Leave Link  502 at Tue Aug 15 23:14:14 2023, MaxMem=  1310720000 cpu:            6801.5 elap:             106.5
 (Enter /mnt/opt/groups/app-gaussian/g16-avx2/l601.exe)
 Copying SCF densities to generalized density rwf, IOpCl= 0 IROHF=0.

 **********************************************************************

            Population analysis using the SCF Density.

 **********************************************************************

 Alpha  occ. eigenvalues --  -14.36845 -14.36835 -14.36823 -10.22250 -10.22088
 Alpha  occ. eigenvalues --  -10.22085 -10.22069 -10.22030 -10.22025 -10.21341
 Alpha  occ. eigenvalues --  -10.21311 -10.21113 -10.18656 -10.18653 -10.18648
 Alpha  occ. eigenvalues --  -10.18273 -10.18270 -10.18263 -10.17789 -10.17788
 Alpha  occ. eigenvalues --  -10.17753 -10.17688 -10.17682 -10.17680 -10.17506
 Alpha  occ. eigenvalues --  -10.17506 -10.17502 -10.17266 -10.17241 -10.17206
 Alpha  occ. eigenvalues --   -0.92303  -0.92248  -0.92228  -0.86368  -0.82902
 Alpha  occ. eigenvalues --   -0.82861  -0.79681  -0.78484  -0.78415  -0.74715
 Alpha  occ. eigenvalues --   -0.74648  -0.74525  -0.71772  -0.69802  -0.69717
 Alpha  occ. eigenvalues --   -0.67055  -0.67005  -0.66657  -0.62747  -0.60344
 Alpha  occ. eigenvalues --   -0.60325  -0.57289  -0.57271  -0.56593  -0.54988
 Alpha  occ. eigenvalues --   -0.54966  -0.52256  -0.51573  -0.49171  -0.49148
 Alpha  occ. eigenvalues --   -0.48380  -0.47433  -0.47414  -0.45407  -0.44905
 Alpha  occ. eigenvalues --   -0.44884  -0.44350  -0.44260  -0.43954  -0.43254
 Alpha  occ. eigenvalues --   -0.42284  -0.42248  -0.41347  -0.41067  -0.40992
 Alpha  occ. eigenvalues --   -0.40147  -0.39480  -0.39430  -0.39374  -0.38304
 Alpha  occ. eigenvalues --   -0.38191  -0.37400  -0.37311  -0.37281  -0.36520
 Alpha  occ. eigenvalues --   -0.34496  -0.34440  -0.34381  -0.34031  -0.30914
 Alpha  occ. eigenvalues --   -0.30890  -0.30732  -0.30713  -0.26586  -0.26536
 Alpha  occ. eigenvalues --   -0.25468  -0.24139  -0.21781  -0.21765  -0.18195
 Alpha  occ. eigenvalues --   -0.17745  -0.17729
 Alpha virt. eigenvalues --   -0.02144  -0.01941  -0.01908   0.03732   0.03755
 Alpha virt. eigenvalues --    0.04949   0.07667   0.07737   0.09449   0.09623
 Alpha virt. eigenvalues --    0.09718   0.10644   0.10825   0.11033   0.11211
 Alpha virt. eigenvalues --    0.12582   0.12711   0.12875   0.13221   0.13549
 Alpha virt. eigenvalues --    0.13645   0.14439   0.14597   0.14996   0.16986
 Alpha virt. eigenvalues --    0.17033   0.17138   0.17785   0.17818   0.18371
 Alpha virt. eigenvalues --    0.18705   0.18782   0.19361   0.19452   0.21644
 Alpha virt. eigenvalues --    0.22696   0.23004   0.23114   0.24548   0.24616
 Alpha virt. eigenvalues --    0.25609   0.26253   0.26366   0.27113   0.28389
 Alpha virt. eigenvalues --    0.30955   0.31052   0.32847   0.33883   0.34211
 Alpha virt. eigenvalues --    0.34402   0.36278   0.37389   0.37699   0.39452
 Alpha virt. eigenvalues --    0.39821   0.39921   0.43389   0.43449   0.43959
 Alpha virt. eigenvalues --    0.43990   0.44177   0.45791   0.49588   0.50157
 Alpha virt. eigenvalues --    0.50567   0.50985   0.51713   0.51774   0.52858
 Alpha virt. eigenvalues --    0.52938   0.53174   0.54401   0.54568   0.54698
 Alpha virt. eigenvalues --    0.54965   0.55074   0.56160   0.56768   0.56994
 Alpha virt. eigenvalues --    0.57036   0.57109   0.57415   0.57572   0.57635
 Alpha virt. eigenvalues --    0.57638   0.57751   0.60006   0.60074   0.60108
 Alpha virt. eigenvalues --    0.60499   0.60862   0.61040   0.61161   0.62179
 Alpha virt. eigenvalues --    0.62188   0.62673   0.62821   0.62959   0.64210
 Alpha virt. eigenvalues --    0.65680   0.65710   0.66246   0.66359   0.67212
 Alpha virt. eigenvalues --    0.67954   0.69107   0.69249   0.69367   0.69769
 Alpha virt. eigenvalues --    0.71226   0.71624   0.72656   0.73372   0.73764
 Alpha virt. eigenvalues --    0.74583   0.76059   0.76131   0.77077   0.77133
 Alpha virt. eigenvalues --    0.79056   0.79185   0.80418   0.81907   0.81991
 Alpha virt. eigenvalues --    0.82165   0.83044   0.83276   0.83324   0.83603
 Alpha virt. eigenvalues --    0.83701   0.83886   0.84191   0.84622   0.84826
 Alpha virt. eigenvalues --    0.85205   0.85730   0.86022   0.88773   0.88873
 Alpha virt. eigenvalues --    0.89383   0.89906   0.90491   0.90573   0.92148
 Alpha virt. eigenvalues --    0.92506   0.92580   0.93781   0.94072   0.94625
 Alpha virt. eigenvalues --    0.95756   0.96153   0.96380   0.97274   0.97878
 Alpha virt. eigenvalues --    0.98057   0.98579   0.99857   1.00332   1.02578
 Alpha virt. eigenvalues --    1.03567   1.03870   1.04900   1.06853   1.07234
 Alpha virt. eigenvalues --    1.08139   1.08909   1.09115   1.11970   1.14058
 Alpha virt. eigenvalues --    1.14498   1.15540   1.15912   1.16190   1.19132
 Alpha virt. eigenvalues --    1.19485   1.21768   1.24032   1.24104   1.24341
 Alpha virt. eigenvalues --    1.24632   1.24967   1.26021   1.26168   1.27769
 Alpha virt. eigenvalues --    1.28353   1.28431   1.30577   1.32846   1.33340
 Alpha virt. eigenvalues --    1.34522   1.34848   1.35317   1.35461   1.35569
 Alpha virt. eigenvalues --    1.35667   1.35758   1.36107   1.36178   1.36894
 Alpha virt. eigenvalues --    1.37058   1.37993   1.38607   1.38652   1.42822
 Alpha virt. eigenvalues --    1.42956   1.44828   1.44857   1.45700   1.45967
 Alpha virt. eigenvalues --    1.46317   1.47986   1.48804   1.49102   1.52803
 Alpha virt. eigenvalues --    1.53050   1.56688   1.56999   1.59515   1.59739
 Alpha virt. eigenvalues --    1.60123   1.61131   1.61395   1.63652   1.69547
 Alpha virt. eigenvalues --    1.69806   1.70074   1.70411   1.71984   1.72746
 Alpha virt. eigenvalues --    1.72911   1.73187   1.73726   1.74022   1.74739
 Alpha virt. eigenvalues --    1.74932   1.75797   1.76013   1.77780   1.78639
 Alpha virt. eigenvalues --    1.78942   1.79297   1.79379   1.80292   1.81374
 Alpha virt. eigenvalues --    1.81448   1.82591   1.85531   1.85615   1.86090
 Alpha virt. eigenvalues --    1.86261   1.86324   1.88154   1.88202   1.89161
 Alpha virt. eigenvalues --    1.89426   1.91776   1.91918   1.92084   1.92370
 Alpha virt. eigenvalues --    1.93314   1.94768   1.94773   1.96020   1.96109
 Alpha virt. eigenvalues --    1.96409   1.99218   2.00009   2.00134   2.01343
 Alpha virt. eigenvalues --    2.01995   2.02457   2.02788   2.02977   2.03156
 Alpha virt. eigenvalues --    2.03427   2.03652   2.05427   2.05568   2.07141
 Alpha virt. eigenvalues --    2.07231   2.07941   2.08377   2.08796   2.09287
 Alpha virt. eigenvalues --    2.09672   2.13477   2.13536   2.14074   2.14174
 Alpha virt. eigenvalues --    2.14447   2.15503   2.17277   2.17461   2.18323
 Alpha virt. eigenvalues --    2.18360   2.18754   2.21992   2.22028   2.22296
 Alpha virt. eigenvalues --    2.22739   2.22872   2.24995   2.25008   2.26916
 Alpha virt. eigenvalues --    2.27121   2.29606   2.30186   2.31251   2.33297
 Alpha virt. eigenvalues --    2.33873   2.34493   2.34553   2.34957   2.35743
 Alpha virt. eigenvalues --    2.35867   2.37679   2.38558   2.40145   2.40303
 Alpha virt. eigenvalues --    2.40516   2.41415   2.41664   2.41763   2.43142
 Alpha virt. eigenvalues --    2.43158   2.44997   2.45352   2.45784   2.48585
 Alpha virt. eigenvalues --    2.51131   2.51481   2.51764   2.51973   2.52353
 Alpha virt. eigenvalues --    2.54325   2.54937   2.55906   2.56049   2.56303
 Alpha virt. eigenvalues --    2.56839   2.56857   2.58823   2.59624   2.59889
 Alpha virt. eigenvalues --    2.62995   2.63188   2.63802   2.64124   2.64246
 Alpha virt. eigenvalues --    2.65876   2.66624   2.67505   2.67997   2.68667
 Alpha virt. eigenvalues --    2.70698   2.72265   2.72406   2.73132   2.73178
 Alpha virt. eigenvalues --    2.73347   2.73457   2.75518   2.76219   2.76837
 Alpha virt. eigenvalues --    2.78971   2.80599   2.80726   2.83915   2.84057
 Alpha virt. eigenvalues --    2.84320   2.85040   2.85152   2.85434   2.85934
 Alpha virt. eigenvalues --    2.86114   2.87954   2.89884   2.90416   2.91259
 Alpha virt. eigenvalues --    2.91890   2.92071   2.92510   2.95107   2.95259
 Alpha virt. eigenvalues --    2.99666   3.00836   3.00854   3.07505   3.08111
 Alpha virt. eigenvalues --    3.08523   3.08927   3.15669   3.15696   3.16941
 Alpha virt. eigenvalues --    3.19880   3.19906   3.22433   3.24201   3.24433
 Alpha virt. eigenvalues --    3.25122   3.28338   3.29786   3.30058   3.33127
 Alpha virt. eigenvalues --    3.34850   3.35182   3.44575   3.45176   3.45316
 Alpha virt. eigenvalues --    3.46072   3.46453   3.46513   3.47270   3.48201
 Alpha virt. eigenvalues --    3.48253   3.53426   3.61337   3.61456   3.65201
 Alpha virt. eigenvalues --    3.71472   3.71526   3.82410   4.04808   4.05222
 Alpha virt. eigenvalues --    4.05303   4.08930   4.14042   4.14048   4.16200
 Alpha virt. eigenvalues --    4.16304   4.16369   4.19094   4.19877   4.20047
 Alpha virt. eigenvalues --    4.24096   4.24209   4.26482   4.36829   4.36922
 Alpha virt. eigenvalues --    4.38890   4.46875   4.47269   4.47698   4.51360
 Alpha virt. eigenvalues --    4.51616   4.56565   4.63513   4.63728   4.67453
 Alpha virt. eigenvalues --    4.82524   4.82551   5.01844
          Condensed to atoms (all electrons):
 Mulliken charges:
               1
     1  C    0.050920
     2  C    0.039137
     3  C    0.040082
     4  C    0.039647
     5  C    0.051018
     6  C    0.050151
     7  C   -0.172888
     8  C    0.277544
     9  C    0.083554
    10  C   -0.201688
    11  C   -0.202100
    12  C    0.083594
    13  C    0.277868
    14  C   -0.170798
    15  C   -0.200589
    16  C    0.083754
    17  C    0.273486
    18  C   -0.174632
    19  C   -0.148226
    20  C   -0.147304
    21  C   -0.149981
    22  H    0.075004
    23  H    0.075859
    24  H    0.076083
    25  H    0.074716
    26  H    0.075319
    27  H    0.073973
    28  H    0.084254
    29  H    0.084535
    30  H    0.085395
    31  C    0.090920
    32  H    0.106162
    33  C    0.087704
    34  H    0.105023
    35  C    0.088695
    36  H    0.105054
    37  N   -0.576644
    38  N   -0.579448
    39  N   -0.580910
    40  C   -0.163797
    41  H    0.132104
    42  H    0.130245
    43  H    0.123398
    44  C   -0.164461
    45  H    0.131211
    46  H    0.129396
    47  H    0.125902
    48  C   -0.165737
    49  H    0.130468
    50  H    0.131075
    51  H    0.125956
 Sum of Mulliken charges =  -0.00000
 Mulliken charges with hydrogens summed into heavy atoms:
               1
     1  C    0.050920
     2  C    0.039137
     3  C    0.040082
     4  C    0.039647
     5  C    0.051018
     6  C    0.050151
     7  C   -0.097885
     8  C    0.277544
     9  C    0.083554
    10  C   -0.125829
    11  C   -0.126017
    12  C    0.083594
    13  C    0.277868
    14  C   -0.096082
    15  C   -0.125269
    16  C    0.083754
    17  C    0.273486
    18  C   -0.100659
    19  C   -0.063973
    20  C   -0.062769
    21  C   -0.064586
    31  C    0.197081
    33  C    0.192727
    35  C    0.193749
    37  N   -0.576644
    38  N   -0.579448
    39  N   -0.580910
    40  C    0.221950
    44  C    0.222048
    48  C    0.221761
 Electronic spatial extent (au):  <R**2>=          14389.6694
 Charge=             -0.0000 electrons
 Dipole moment (field-independent basis, Debye):
    X=              0.1414    Y=             -0.0187    Z=             -0.0804  Tot=              0.1637
 Quadrupole moment (field-independent basis, Debye-Ang):
   XX=           -181.4350   YY=           -131.8694   ZZ=           -132.3452
   XY=             -0.0096   XZ=              0.4343   YZ=             -0.2387
 Traceless Quadrupole moment (field-independent basis, Debye-Ang):
   XX=            -32.8851   YY=             16.6805   ZZ=             16.2047
   XY=             -0.0096   XZ=              0.4343   YZ=             -0.2387
 Octapole moment (field-independent basis, Debye-Ang**2):
  XXX=            -12.0238  YYY=            -86.5694  ZZZ=             20.3257  XYY=              2.3721
  XXY=             -0.6601  XXZ=              1.9333  XZZ=              2.2406  YZZ=             81.4484
  YYZ=            -17.2460  XYZ=             -0.1762
 Hexadecapole moment (field-independent basis, Debye-Ang**3):
 XXXX=           -207.5571 YYYY=          -8100.1654 ZZZZ=          -8054.4575 XXXY=             16.1446
 XXXZ=            -71.4976 YYYX=             -2.4632 YYYZ=              6.5216 ZZZX=            -45.2718
 ZZZY=            -16.4933 XXYY=          -1772.0185 XXZZ=          -1761.5852 YYZZ=          -2686.5202
 XXYZ=              0.2043 YYXZ=            -24.6672 ZZXY=             22.2328
 N-N= 2.585780114582D+03 E-N=-7.966497960947D+03  KE= 1.193154546606D+03
 No NMR shielding tensors so no spin-rotation constants.
 Leave Link  601 at Tue Aug 15 23:14:15 2023, MaxMem=  1310720000 cpu:              49.3 elap:               1.0
 (Enter /mnt/opt/groups/app-gaussian/g16-avx2/l701.exe)
 ... and contract with generalized density number  0.
 Compute integral first derivatives.
 R6Disp: Adding Grimme-D3 dispersion energy 1st derivatives to the gradient.
 Leave Link  701 at Tue Aug 15 23:14:16 2023, MaxMem=  1310720000 cpu:              74.0 elap:               1.2
 (Enter /mnt/opt/groups/app-gaussian/g16-avx2/l702.exe)
 L702 exits ... SP integral derivatives will be done elsewhere.
 Leave Link  702 at Tue Aug 15 23:14:16 2023, MaxMem=  1310720000 cpu:               1.4 elap:               0.1
 (Enter /mnt/opt/groups/app-gaussian/g16-avx2/l703.exe)
 Integral derivatives from FoFJK, PRISM(SPDF).
 Compute integral first derivatives, UseDBF=F ICtDFT=           0.
 Calling FoFJK, ICntrl=      2127 FMM=F ISym2X=0 I1Cent= 0 IOpClX= 0 NMat=1 NMatS=1 NMatT=0.
 FoFJK:  IHMeth= 1 ICntrl=    2127 DoSepK=F KAlg= 0 I1Cent=           0 FoldK=F
 IRaf=         0 NMat=       1 IRICut=       1 DoRegI=T DoRafI=F ISym2E= 0 IDoP0=0 IntGTp=1.
 FoFCou: FMM=F IPFlag=           0 FMFlag=      100000 FMFlg1=         800
         NFxFlg=           0 DoJE=F BraDBF=F KetDBF=F FulRan=T
         wScrn=  0.000000 ICntrl=      2127 IOpCl=  0 I1Cent=           0 NGrid=           0
         NMat0=    1 NMatS0=      1 NMatT0=    0 NMatD0=    1 NMtDS0=    0 NMtDT0=    0
 Symmetry not used in FoFCou.
 Leave Link  703 at Tue Aug 15 23:14:39 2023, MaxMem=  1310720000 cpu:            1413.9 elap:              22.2
 (Enter /mnt/opt/groups/app-gaussian/g16-avx2/l716.exe)
 Dipole        = 5.56321069D-02-7.34230484D-03-3.16306644D-02
 -------------------------------------------------------------------
 Center     Atomic                   Forces (Hartrees/Bohr)
 Number     Number              X              Y              Z
 -------------------------------------------------------------------
      1        6          -0.000084473    0.007549631    0.001306982
      2        6           0.000321970   -0.008311992   -0.002575070
      3        6           0.000401367    0.001681968    0.008231760
      4        6           0.000150887    0.006336423   -0.005782853
      5        6          -0.000192175   -0.002646119   -0.007302871
      6        6           0.000006796   -0.004728718    0.005854296
      7        6          -0.000040758   -0.010300063   -0.005695874
      8        6          -0.001106168    0.041398554   -0.042338323
      9        6          -0.000557320    0.023627479   -0.010318045
     10        6           0.000156566   -0.010173806    0.001175010
     11        6           0.000237482    0.006204377    0.008272721
     12        6          -0.000495157   -0.020767799   -0.015256639
     13        6          -0.000499504   -0.057334753   -0.014804032
     14        6           0.000183754    0.000443012    0.011561073
     15        6          -0.000026303    0.003808382   -0.009051248
     16        6           0.000053751   -0.003079083    0.024373834
     17        6           0.000282384    0.011183445    0.057912452
     18        6          -0.000082356    0.010085757   -0.005837968
     19        6           0.000028695   -0.016365455    0.012649347
     20        6          -0.000218587    0.019269651    0.008005123
     21        6          -0.000487677   -0.002037588   -0.021210925
     22        1          -0.000261578   -0.000180682    0.000334622
     23        1          -0.000005220    0.000539659   -0.000667099
     24        1           0.000001635   -0.000847480   -0.000125653
     25        1          -0.000404274    0.000591268    0.000090288
     26        1           0.000019933    0.000270462    0.000722814
     27        1          -0.000430921   -0.000302948   -0.000700364
     28        1           0.000037616   -0.000066215   -0.003087523
     29        1           0.000117515   -0.002645893    0.001597614
     30        1           0.000066217    0.002855926    0.001710155
     31        6          -0.000417062    0.057648073   -0.018620320
     32        1          -0.000033975    0.009365145   -0.001677968
     33        6           0.000857689   -0.009426905    0.059424163
     34        1           0.000195228   -0.003295698    0.008897260
     35        6          -0.000471488   -0.046789953   -0.037513558
     36        1          -0.000059846   -0.006102834   -0.007382723
     37        7           0.003850273   -0.070772286   -0.045719472
     38        7           0.005661922    0.008030303    0.081170960
     39        7           0.004332286    0.067940844   -0.046355913
     40        6          -0.003555255   -0.037354347    0.004030890
     41        1           0.011243619    0.007083392   -0.009608155
     42        1          -0.016034663    0.009910559   -0.000922692
     43        1           0.005208132    0.002995660    0.014576170
     44        6          -0.005321791    0.022754941   -0.029002591
     45        1           0.008657908    0.005416872    0.012016714
     46        1          -0.016047308   -0.007438918    0.007484069
     47        1           0.008241075   -0.012724624   -0.005206064
     48        6           0.003508198    0.009021842    0.035825585
     49        1           0.008859226   -0.016064873   -0.000023492
     50        1          -0.014861192   -0.001246481   -0.011524357
     51        1          -0.000987074    0.014991887   -0.008912108
 -------------------------------------------------------------------
 Cartesian Forces:  Max     0.081170960 RMS     0.018711185
 Leave Link  716 at Tue Aug 15 23:14:39 2023, MaxMem=  1310720000 cpu:               1.9 elap:               0.1
 (Enter /mnt/opt/groups/app-gaussian/g16-avx2/l103.exe)

 GradGradGradGradGradGradGradGradGradGradGradGradGradGradGradGradGradGrad
 Berny optimization.
 FormGI is forming the generalized inverse of G from B-inverse, IUseBI=4.
 GSVD:  received Info=                   1 from GESDD.
 Internal  Forces:  Max     0.066692491 RMS     0.010787945
 Search for a local minimum.
 Step number   1 out of a maximum of  306
 All quantities printed in internal units (Hartrees-Bohrs-Radians)
 RMS Force = .10788D-01 SwitMx=.10000D-02 MixMth= 1
 Mixed Optimization -- RFO/linear search
 Second derivative matrix not updated -- first step.
 ITU=  0
     Eigenvalues ---    0.00407   0.00407   0.00408   0.00766   0.00766
     Eigenvalues ---    0.00766   0.00974   0.00977   0.00977   0.01336
     Eigenvalues ---    0.01337   0.01339   0.01433   0.01434   0.01562
     Eigenvalues ---    0.01581   0.01581   0.01582   0.01629   0.01640
     Eigenvalues ---    0.01641   0.01675   0.01720   0.01720   0.01806
     Eigenvalues ---    0.01828   0.01828   0.01854   0.01855   0.01856
     Eigenvalues ---    0.02108   0.02108   0.02108   0.02131   0.02131
     Eigenvalues ---    0.02132   0.02139   0.02139   0.02140   0.02213
     Eigenvalues ---    0.02213   0.02214   0.07337   0.07537   0.07537
     Eigenvalues ---    0.07537   0.07537   0.07707   0.16000   0.16000
     Eigenvalues ---    0.16000   0.16000   0.16000   0.16000   0.16000
     Eigenvalues ---    0.16000   0.16000   0.16000   0.16000   0.16000
     Eigenvalues ---    0.16000   0.16000   0.16000   0.16000   0.16000
     Eigenvalues ---    0.16000   0.16000   0.16000   0.16000   0.22683
     Eigenvalues ---    0.22683   0.22686   0.23194   0.23194   0.23221
     Eigenvalues ---    0.23974   0.24000   0.24000   0.24791   0.24792
     Eigenvalues ---    0.24792   0.25000   0.25000   0.25000   0.25000
     Eigenvalues ---    0.25000   0.25000   0.25000   0.25000   0.25000
     Eigenvalues ---    0.30133   0.30133   0.30134   0.30368   0.30369
     Eigenvalues ---    0.30370   0.34503   0.34504   0.35427   0.35427
     Eigenvalues ---    0.35427   0.35480   0.35491   0.35492   0.35531
     Eigenvalues ---    0.35531   0.35531   0.35595   0.35596   0.35596
     Eigenvalues ---    0.35654   0.35654   0.35655   0.35740   0.35740
     Eigenvalues ---    0.35740   0.36369   0.37230   0.37230   0.37230
     Eigenvalues ---    0.37230   0.37230   0.37230   0.37230   0.37230
     Eigenvalues ---    0.37230   0.37630   0.37630   0.37938   0.40339
     Eigenvalues ---    0.40339   0.40371   0.40846   0.40846   0.41490
     Eigenvalues ---    0.42592   0.42593   0.42603   0.47584   0.47586
     Eigenvalues ---    0.47586   0.49335   0.49373   0.49374   0.53114
     Eigenvalues ---    0.53116   0.53117
 RFO step:  Lambda=-9.05423797D-02 EMin= 4.07447705D-03
 Linear search not attempted -- first point.
 Maximum step size (   0.300) exceeded in Quadratic search.
    -- Step size scaled by   0.622
 Iteration  1 RMS(Cart)=  0.03848106 RMS(Int)=  0.00047203
 Iteration  2 RMS(Cart)=  0.00068128 RMS(Int)=  0.00008701
 Iteration  3 RMS(Cart)=  0.00000027 RMS(Int)=  0.00008701
 ITry= 1 IFail=0 DXMaxC= 1.83D-01 DCOld= 1.00D+10 DXMaxT= 3.00D-01 DXLimC= 3.00D+00 Rises=F
 Variable       Old X    -DE/DX   Delta X   Delta X   Delta X     New X
                                 (Linear)    (Quad)   (Total)
    R1        2.76807   0.00232   0.00000   0.00319   0.00319   2.77126
    R2        2.69454   0.00455   0.00000   0.00559   0.00559   2.70014
    R3        2.67656  -0.00324   0.00000  -0.00385  -0.00387   2.67269
    R4        2.69454   0.00451   0.00000   0.00551   0.00552   2.70006
    R5        2.76807   0.00238   0.00000   0.00326   0.00326   2.77133
    R6        2.68303  -0.00575   0.00000  -0.00697  -0.00694   2.67609
    R7        2.69452   0.00440   0.00000   0.00540   0.00541   2.69992
    R8        2.68304  -0.00546   0.00000  -0.00660  -0.00658   2.67646
    R9        2.76811   0.00232   0.00000   0.00318   0.00318   2.77129
   R10        2.68305  -0.00568   0.00000  -0.00688  -0.00686   2.67619
   R11        2.67658  -0.00342   0.00000  -0.00408  -0.00409   2.67248
   R12        2.67655  -0.00329   0.00000  -0.00393  -0.00395   2.67260
   R13        2.59520   0.00401   0.00000   0.00419   0.00421   2.59940
   R14        2.04718  -0.00020   0.00000  -0.00028  -0.00028   2.04689
   R15        2.67398  -0.00484   0.00000  -0.00578  -0.00588   2.66809
   R16        2.85751  -0.06669   0.00000  -0.10509  -0.10488   2.75264
   R17        2.60993   0.00280   0.00000   0.00302   0.00300   2.61293
   R18        2.76643  -0.01806   0.00000  -0.02305  -0.02332   2.74311
   R19        2.04626  -0.00028   0.00000  -0.00039  -0.00039   2.04586
   R20        2.60994   0.00287   0.00000   0.00310   0.00307   2.61302
   R21        2.04625  -0.00029   0.00000  -0.00040  -0.00040   2.04584
   R22        2.67397  -0.00478   0.00000  -0.00569  -0.00579   2.66818
   R23        2.76645  -0.01824   0.00000  -0.02330  -0.02357   2.74288
   R24        2.59518   0.00422   0.00000   0.00441   0.00443   2.59961
   R25        2.85749  -0.06613   0.00000  -0.10419  -0.10398   2.75351
   R26        2.04718  -0.00023   0.00000  -0.00033  -0.00033   2.04686
   R27        2.60994   0.00268   0.00000   0.00289   0.00286   2.61280
   R28        2.04626  -0.00025   0.00000  -0.00034  -0.00034   2.04592
   R29        2.67398  -0.00497   0.00000  -0.00593  -0.00602   2.66796
   R30        2.76645  -0.01835   0.00000  -0.02349  -0.02375   2.74270
   R31        2.59520   0.00432   0.00000   0.00452   0.00453   2.59973
   R32        2.85751  -0.06463   0.00000  -0.10182  -0.10162   2.75589
   R33        2.04719  -0.00032   0.00000  -0.00044  -0.00044   2.04675
   R34        2.04987  -0.00218   0.00000  -0.00305  -0.00305   2.04682
   R35        2.54625   0.00417   0.00000   0.00478   0.00471   2.55096
   R36        2.04987  -0.00218   0.00000  -0.00305  -0.00305   2.04682
   R37        2.54626   0.00417   0.00000   0.00477   0.00469   2.55095
   R38        2.04986  -0.00226   0.00000  -0.00316  -0.00316   2.04670
   R39        2.54625   0.00424   0.00000   0.00481   0.00474   2.55098
   R40        2.04822  -0.00194   0.00000  -0.00271  -0.00271   2.04551
   R41        2.85979  -0.06528   0.00000  -0.10230  -0.10210   2.75770
   R42        2.04822  -0.00186   0.00000  -0.00259  -0.00259   2.04562
   R43        2.85978  -0.06512   0.00000  -0.10207  -0.10186   2.75793
   R44        2.04821  -0.00186   0.00000  -0.00259  -0.00259   2.04562
   R45        2.85980  -0.06503   0.00000  -0.10194  -0.10172   2.75808
   R46        2.77790  -0.01533   0.00000  -0.02129  -0.02129   2.75661
   R47        2.77790  -0.01645   0.00000  -0.02284  -0.02284   2.75505
   R48        2.77790  -0.01597   0.00000  -0.02218  -0.02218   2.75572
   R49        2.02201   0.01632   0.00000   0.02194   0.02194   2.04394
   R50        2.02201   0.01854   0.00000   0.02492   0.02492   2.04692
   R51        2.02201   0.01575   0.00000   0.02116   0.02116   2.04317
   R52        2.02201   0.01570   0.00000   0.02110   0.02110   2.04310
   R53        2.02201   0.01870   0.00000   0.02513   0.02513   2.04714
   R54        2.02201   0.01600   0.00000   0.02151   0.02151   2.04352
   R55        2.02201   0.01787   0.00000   0.02402   0.02402   2.04603
   R56        2.02201   0.01730   0.00000   0.02325   0.02325   2.04526
   R57        2.02201   0.01560   0.00000   0.02097   0.02097   2.04298
    A1        2.09312  -0.00045   0.00000  -0.00083  -0.00082   2.09230
    A2        2.11284  -0.00053   0.00000  -0.00114  -0.00112   2.11172
    A3        2.07722   0.00097   0.00000   0.00197   0.00194   2.07916
    A4        2.09571   0.00042   0.00000   0.00079   0.00078   2.09649
    A5        2.07639   0.00142   0.00000   0.00270   0.00272   2.07911
    A6        2.11109  -0.00184   0.00000  -0.00349  -0.00350   2.10759
    A7        2.09568   0.00044   0.00000   0.00080   0.00079   2.09647
    A8        2.11112  -0.00195   0.00000  -0.00371  -0.00371   2.10741
    A9        2.07638   0.00151   0.00000   0.00290   0.00292   2.07930
   A10        2.09568   0.00045   0.00000   0.00083   0.00082   2.09650
   A11        2.07636   0.00136   0.00000   0.00261   0.00262   2.07898
   A12        2.11115  -0.00180   0.00000  -0.00344  -0.00345   2.10770
   A13        2.09308  -0.00046   0.00000  -0.00084  -0.00083   2.09225
   A14        2.07719   0.00090   0.00000   0.00180   0.00177   2.07897
   A15        2.11291  -0.00044   0.00000  -0.00096  -0.00095   2.11196
   A16        2.09311  -0.00041   0.00000  -0.00076  -0.00075   2.09236
   A17        2.11287  -0.00044   0.00000  -0.00097  -0.00095   2.11191
   A18        2.07721   0.00085   0.00000   0.00173   0.00170   2.07892
   A19        2.11022  -0.00550   0.00000  -0.01083  -0.01081   2.09942
   A20        2.09889   0.00243   0.00000   0.00461   0.00460   2.10349
   A21        2.07407   0.00307   0.00000   0.00622   0.00621   2.08028
   A22        2.09758   0.00724   0.00000   0.01428   0.01422   2.11180
   A23        2.28673  -0.00527   0.00000  -0.00889  -0.00894   2.27779
   A24        1.89888  -0.00196   0.00000  -0.00539  -0.00528   1.89360
   A25        2.09817  -0.00406   0.00000  -0.00835  -0.00823   2.08994
   A26        1.88726  -0.00616   0.00000  -0.00897  -0.00929   1.87797
   A27        2.29775   0.01022   0.00000   0.01732   0.01752   2.31528
   A28        2.10682  -0.00000   0.00000   0.00032   0.00026   2.10707
   A29        2.10537   0.00083   0.00000   0.00190   0.00193   2.10730
   A30        2.07100  -0.00083   0.00000  -0.00222  -0.00219   2.06881
   A31        2.10682   0.00003   0.00000   0.00036   0.00029   2.10712
   A32        2.10541   0.00081   0.00000   0.00187   0.00190   2.10731
   A33        2.07096  -0.00084   0.00000  -0.00223  -0.00220   2.06876
   A34        2.09817  -0.00388   0.00000  -0.00799  -0.00787   2.09029
   A35        2.29777   0.01003   0.00000   0.01696   0.01716   2.31493
   A36        1.88725  -0.00615   0.00000  -0.00897  -0.00929   1.87796
   A37        2.09759   0.00688   0.00000   0.01364   0.01358   2.11116
   A38        1.89889  -0.00205   0.00000  -0.00553  -0.00542   1.89347
   A39        2.28671  -0.00483   0.00000  -0.00811  -0.00816   2.27855
   A40        2.11021  -0.00535   0.00000  -0.01051  -0.01049   2.09972
   A41        2.09887   0.00211   0.00000   0.00386   0.00385   2.10271
   A42        2.07411   0.00324   0.00000   0.00666   0.00665   2.08076
   A43        2.10681  -0.00020   0.00000  -0.00013  -0.00019   2.10662
   A44        2.10540   0.00085   0.00000   0.00192   0.00195   2.10735
   A45        2.07098  -0.00065   0.00000  -0.00179  -0.00176   2.06921
   A46        2.09818  -0.00333   0.00000  -0.00699  -0.00688   2.09130
   A47        2.29775   0.01019   0.00000   0.01732   0.01751   2.31525
   A48        1.88726  -0.00686   0.00000  -0.01033  -0.01063   1.87663
   A49        2.09757   0.00651   0.00000   0.01295   0.01289   2.11046
   A50        1.89888  -0.00141   0.00000  -0.00433  -0.00422   1.89466
   A51        2.28673  -0.00510   0.00000  -0.00862  -0.00867   2.27806
   A52        2.11021  -0.00534   0.00000  -0.01046  -0.01044   2.09977
   A53        2.09888   0.00195   0.00000   0.00345   0.00344   2.10232
   A54        2.07409   0.00339   0.00000   0.00701   0.00700   2.08109
   A55        2.16810   0.00832   0.00000   0.01564   0.01581   2.18391
   A56        1.91426  -0.01215   0.00000  -0.02016  -0.02049   1.89377
   A57        2.20083   0.00384   0.00000   0.00452   0.00468   2.20551
   A58        2.16811   0.00826   0.00000   0.01555   0.01571   2.18381
   A59        1.91425  -0.01202   0.00000  -0.01993  -0.02025   1.89400
   A60        2.20083   0.00376   0.00000   0.00439   0.00455   2.20537
   A61        2.16811   0.00817   0.00000   0.01556   0.01572   2.18383
   A62        1.91425  -0.01133   0.00000  -0.01868  -0.01899   1.89526
   A63        2.20082   0.00316   0.00000   0.00312   0.00328   2.20410
   A64        2.19878   0.01032   0.00000   0.02486   0.02481   2.22359
   A65        1.93570  -0.00156   0.00000  -0.00236  -0.00226   1.93345
   A66        2.14870  -0.00876   0.00000  -0.02250  -0.02256   2.12615
   A67        2.19878   0.01037   0.00000   0.02494   0.02488   2.22366
   A68        1.93570  -0.00168   0.00000  -0.00256  -0.00244   1.93326
   A69        2.14871  -0.00869   0.00000  -0.02238  -0.02244   2.12627
   A70        2.19878   0.01048   0.00000   0.02520   0.02514   2.22392
   A71        1.93570  -0.00172   0.00000  -0.00261  -0.00249   1.93321
   A72        2.14871  -0.00876   0.00000  -0.02259  -0.02265   2.12606
   A73        1.78869   0.02116   0.00000   0.03570   0.03609   1.82478
   A74        2.10989   0.00522   0.00000   0.01100   0.01081   2.12069
   A75        2.38461  -0.02638   0.00000  -0.04671  -0.04690   2.33771
   A76        1.78868   0.02199   0.00000   0.03714   0.03755   1.82624
   A77        2.19354  -0.00592   0.00000  -0.00930  -0.00951   2.18403
   A78        2.30096  -0.01607   0.00000  -0.02784  -0.02805   2.27292
   A79        1.78869   0.02190   0.00000   0.03699   0.03740   1.82609
   A80        2.19354  -0.00495   0.00000  -0.00755  -0.00775   2.18579
   A81        2.30096  -0.01694   0.00000  -0.02944  -0.02965   2.27130
   A82        1.91063  -0.00197   0.00000  -0.00537  -0.00538   1.90525
   A83        1.91063   0.00570   0.00000   0.01508   0.01507   1.92571
   A84        1.91063   0.00005   0.00000  -0.00032  -0.00035   1.91029
   A85        1.91063  -0.00097   0.00000  -0.00150  -0.00149   1.90914
   A86        1.91063  -0.00087   0.00000  -0.00402  -0.00404   1.90660
   A87        1.91063  -0.00194   0.00000  -0.00387  -0.00390   1.90674
   A88        1.91063  -0.00280   0.00000  -0.00772  -0.00772   1.90291
   A89        1.91063   0.00716   0.00000   0.01891   0.01890   1.92953
   A90        1.91063  -0.00034   0.00000  -0.00122  -0.00126   1.90937
   A91        1.91063  -0.00141   0.00000  -0.00274  -0.00272   1.90791
   A92        1.91063  -0.00068   0.00000  -0.00396  -0.00399   1.90664
   A93        1.91063  -0.00192   0.00000  -0.00327  -0.00331   1.90732
   A94        1.91063  -0.00347   0.00000  -0.00680  -0.00679   1.90384
   A95        1.91063   0.00819   0.00000   0.01902   0.01904   1.92968
   A96        1.91063  -0.00148   0.00000  -0.00426  -0.00423   1.90640
   A97        1.91063  -0.00143   0.00000  -0.00247  -0.00246   1.90818
   A98        1.83450   0.00493   0.00000   0.01498   0.01499   1.84948
   A99        1.98476  -0.00704   0.00000  -0.02089  -0.02085   1.96391
    D1        0.00009  -0.00002   0.00000  -0.00008  -0.00008   0.00001
    D2       -3.14156   0.00005   0.00000   0.00030   0.00030  -3.14126
    D3       -3.14144  -0.00003   0.00000  -0.00016  -0.00015   3.14159
    D4        0.00009   0.00004   0.00000   0.00023   0.00023   0.00032
    D5        0.00013   0.00001   0.00000   0.00006   0.00006   0.00019
    D6       -3.14145  -0.00004   0.00000  -0.00026  -0.00026   3.14148
    D7       -3.14152   0.00002   0.00000   0.00013   0.00012  -3.14139
    D8        0.00009  -0.00003   0.00000  -0.00019  -0.00019  -0.00010
    D9        3.14152   0.00000   0.00000   0.00001   0.00001   3.14153
   D10       -0.00004   0.00001   0.00000   0.00004   0.00004  -0.00000
   D11       -0.00002  -0.00001   0.00000  -0.00006  -0.00006  -0.00007
   D12       -3.14158  -0.00000   0.00000  -0.00003  -0.00003   3.14158
   D13        0.00011   0.00002   0.00000   0.00010   0.00010   0.00021
   D14       -3.14146   0.00004   0.00000   0.00025   0.00025  -3.14121
   D15       -3.14155  -0.00005   0.00000  -0.00031  -0.00031   3.14132
   D16        0.00006  -0.00003   0.00000  -0.00016  -0.00016  -0.00010
   D17        0.00011  -0.00002   0.00000  -0.00013  -0.00013  -0.00001
   D18       -3.14153  -0.00005   0.00000  -0.00028  -0.00028   3.14138
   D19       -3.14141   0.00005   0.00000   0.00029   0.00029  -3.14112
   D20        0.00013   0.00002   0.00000   0.00013   0.00013   0.00027
   D21       -0.00002   0.00013   0.00000   0.00074   0.00073   0.00071
   D22       -3.14156   0.00018   0.00000   0.00099   0.00099  -3.14056
   D23        3.14150   0.00006   0.00000   0.00032   0.00032  -3.14136
   D24       -0.00003   0.00011   0.00000   0.00058   0.00058   0.00055
   D25       -0.00021   0.00002   0.00000   0.00012   0.00012  -0.00010
   D26        3.14143   0.00005   0.00000   0.00027   0.00027  -3.14149
   D27        3.14144  -0.00004   0.00000  -0.00026  -0.00026   3.14118
   D28       -0.00011  -0.00002   0.00000  -0.00010  -0.00010  -0.00021
   D29       -3.14148   0.00005   0.00000   0.00027   0.00027  -3.14121
   D30        0.00012   0.00012   0.00000   0.00065   0.00065   0.00077
   D31        0.00006   0.00011   0.00000   0.00065   0.00065   0.00070
   D32       -3.14153   0.00019   0.00000   0.00103   0.00103  -3.14050
   D33       -0.00023  -0.00001   0.00000  -0.00006  -0.00006  -0.00030
   D34        3.14134  -0.00004   0.00000  -0.00022  -0.00022   3.14112
   D35        3.14135   0.00004   0.00000   0.00025   0.00025  -3.14159
   D36       -0.00027   0.00002   0.00000   0.00010   0.00010  -0.00017
   D37       -0.00010   0.00011   0.00000   0.00060   0.00059   0.00049
   D38        3.14143   0.00012   0.00000   0.00069   0.00068  -3.14107
   D39        3.14151   0.00005   0.00000   0.00028   0.00028  -3.14140
   D40       -0.00014   0.00007   0.00000   0.00037   0.00037   0.00023
   D41       -0.00006  -0.00002   0.00000  -0.00011  -0.00011  -0.00018
   D42        3.14147  -0.00003   0.00000  -0.00016  -0.00016   3.14132
   D43        3.14155   0.00001   0.00000   0.00004   0.00004   3.14159
   D44       -0.00010   0.00000   0.00000   0.00000   0.00000  -0.00010
   D45       -3.14146   0.00001   0.00000   0.00005   0.00005  -3.14141
   D46        0.00014  -0.00000   0.00000  -0.00002  -0.00002   0.00012
   D47        0.00009  -0.00002   0.00000  -0.00010  -0.00011  -0.00002
   D48       -3.14150  -0.00003   0.00000  -0.00017  -0.00017   3.14151
   D49        0.00003  -0.00013   0.00000  -0.00075  -0.00075  -0.00072
   D50       -3.14158  -0.00012   0.00000  -0.00064  -0.00064   3.14096
   D51       -3.14150  -0.00015   0.00000  -0.00084  -0.00084   3.14084
   D52        0.00007  -0.00013   0.00000  -0.00073  -0.00073  -0.00066
   D53        0.00005   0.00009   0.00000   0.00050   0.00050   0.00055
   D54       -3.14158   0.00006   0.00000   0.00036   0.00037  -3.14122
   D55       -3.14153   0.00007   0.00000   0.00041   0.00041  -3.14112
   D56        0.00003   0.00005   0.00000   0.00027   0.00028   0.00030
   D57        3.14159  -0.00007   0.00000  -0.00044  -0.00045   3.14114
   D58       -0.00001   0.00014   0.00000   0.00094   0.00096   0.00095
   D59       -0.00003  -0.00006   0.00000  -0.00034  -0.00035  -0.00037
   D60        3.14156   0.00016   0.00000   0.00104   0.00106  -3.14056
   D61       -0.00005  -0.00002   0.00000  -0.00009  -0.00009  -0.00014
   D62        3.14151  -0.00002   0.00000  -0.00012  -0.00011   3.14139
   D63        3.14158   0.00002   0.00000   0.00008   0.00009  -3.14152
   D64       -0.00004   0.00001   0.00000   0.00006   0.00006   0.00002
   D65        3.14157   0.00002   0.00000   0.00010   0.00010  -3.14151
   D66       -0.00002  -0.00002   0.00000  -0.00009  -0.00009  -0.00011
   D67       -0.00006  -0.00001   0.00000  -0.00006  -0.00006  -0.00012
   D68        3.14153  -0.00005   0.00000  -0.00025  -0.00025   3.14129
   D69        0.00002  -0.00003   0.00000  -0.00018  -0.00017  -0.00015
   D70        3.14158  -0.00001   0.00000  -0.00007  -0.00007   3.14151
   D71       -3.14151  -0.00002   0.00000  -0.00013  -0.00013   3.14154
   D72        0.00004  -0.00000   0.00000  -0.00003  -0.00003   0.00001
   D73        0.00002   0.00013   0.00000   0.00076   0.00076   0.00078
   D74        3.14156   0.00011   0.00000   0.00061   0.00061  -3.14101
   D75       -3.14154   0.00011   0.00000   0.00067   0.00068  -3.14087
   D76       -0.00000   0.00009   0.00000   0.00053   0.00053   0.00053
   D77        0.00004  -0.00001   0.00000  -0.00004  -0.00004   0.00000
   D78       -3.14156  -0.00006   0.00000  -0.00033  -0.00033   3.14129
   D79       -3.14159   0.00001   0.00000   0.00005   0.00006  -3.14153
   D80       -0.00001  -0.00004   0.00000  -0.00023  -0.00023  -0.00024
   D81       -0.00002  -0.00018   0.00000  -0.00104  -0.00104  -0.00106
   D82        3.14152  -0.00023   0.00000  -0.00129  -0.00130   3.14022
   D83       -3.14155  -0.00015   0.00000  -0.00086  -0.00086   3.14078
   D84       -0.00001  -0.00020   0.00000  -0.00111  -0.00111  -0.00112
   D85        0.00001  -0.00010   0.00000  -0.00060  -0.00061  -0.00060
   D86       -3.14158   0.00013   0.00000   0.00087   0.00089  -3.14069
   D87        3.14154  -0.00013   0.00000  -0.00076  -0.00077   3.14077
   D88       -0.00004   0.00010   0.00000   0.00071   0.00073   0.00068
   D89       -0.00001  -0.00004   0.00000  -0.00022  -0.00022  -0.00022
   D90        3.14154  -0.00003   0.00000  -0.00020  -0.00020   3.14134
   D91        3.14158  -0.00003   0.00000  -0.00015  -0.00015   3.14143
   D92       -0.00006  -0.00002   0.00000  -0.00013  -0.00014  -0.00019
   D93       -0.00005   0.00013   0.00000   0.00076   0.00077   0.00072
   D94        3.14154   0.00010   0.00000   0.00058   0.00057  -3.14107
   D95        3.14158   0.00013   0.00000   0.00075   0.00076  -3.14085
   D96       -0.00001   0.00009   0.00000   0.00056   0.00056   0.00055
   D97        0.00004  -0.00002   0.00000  -0.00011  -0.00010  -0.00006
   D98       -3.14155  -0.00003   0.00000  -0.00016  -0.00016   3.14147
   D99        3.14159  -0.00001   0.00000  -0.00009  -0.00009   3.14150
   D100       0.00000  -0.00003   0.00000  -0.00015  -0.00015  -0.00015
   D101       0.00002  -0.00017   0.00000  -0.00098  -0.00099  -0.00096
   D102      -3.14158  -0.00024   0.00000  -0.00136  -0.00136   3.14024
   D103      -3.14157  -0.00013   0.00000  -0.00074  -0.00074   3.14088
   D104       0.00002  -0.00020   0.00000  -0.00112  -0.00112  -0.00110
   D105       0.00002  -0.00012   0.00000  -0.00072  -0.00073  -0.00071
   D106      -3.14157   0.00010   0.00000   0.00066   0.00071  -3.14086
   D107      -3.14157  -0.00015   0.00000  -0.00093  -0.00095   3.14066
   D108       0.00002   0.00006   0.00000   0.00045   0.00049   0.00051
   D109       3.14159  -0.00002   0.00000  -0.00014  -0.00014   3.14145
   D110       0.00000  -0.00002   0.00000  -0.00014  -0.00014  -0.00014
   D111       0.00001  -0.00006   0.00000  -0.00034  -0.00033  -0.00033
   D112      -3.14158  -0.00006   0.00000  -0.00033  -0.00033   3.14127
   D113      -3.14158   0.00000   0.00000   0.00001   0.00002  -3.14156
   D114       0.00001  -0.00003   0.00000  -0.00017  -0.00016  -0.00015
   D115       0.00000  -0.00005   0.00000  -0.00028  -0.00028  -0.00027
   D116      -3.14159  -0.00008   0.00000  -0.00046  -0.00046   3.14114
   D117       3.14159  -0.00003   0.00000  -0.00016  -0.00015   3.14144
   D118       0.00001  -0.00005   0.00000  -0.00033  -0.00033  -0.00031
   D119       0.00000  -0.00004   0.00000  -0.00022  -0.00021  -0.00021
   D120      -3.14157  -0.00007   0.00000  -0.00039  -0.00039   3.14122
   D121      -0.00002   0.00010   0.00000   0.00064   0.00065   0.00063
   D122       3.14157  -0.00017   0.00000  -0.00108  -0.00105   3.14051
   D123       3.14159   0.00008   0.00000   0.00048   0.00049  -3.14111
   D124      -0.00001  -0.00019   0.00000  -0.00124  -0.00122  -0.00123
   D125      -0.00001   0.00008   0.00000   0.00047   0.00048   0.00046
   D126       3.14157  -0.00017   0.00000  -0.00113  -0.00113   3.14045
   D127       3.14158   0.00005   0.00000   0.00030   0.00031  -3.14130
   D128      -0.00002  -0.00020   0.00000  -0.00130  -0.00130  -0.00132
   D129       0.00001   0.00005   0.00000   0.00029   0.00030   0.00032
   D130      -3.14157  -0.00018   0.00000  -0.00121  -0.00121   3.14040
   D131      -3.14158   0.00005   0.00000   0.00029   0.00030  -3.14128
   D132       0.00002  -0.00018   0.00000  -0.00121  -0.00121  -0.00119
   D133      -0.72168  -0.00162   0.00000  -0.00739  -0.00737  -0.72905
   D134       1.37272  -0.00052   0.00000  -0.00327  -0.00328   1.36944
   D135      -2.81607   0.00062   0.00000   0.00102   0.00104  -2.81503
   D136       2.41992  -0.00131   0.00000  -0.00543  -0.00543   2.41449
   D137      -1.76887  -0.00022   0.00000  -0.00131  -0.00134  -1.77021
   D138       0.32552   0.00093   0.00000   0.00298   0.00298   0.32850
   D139      -0.69708   0.00038   0.00000   0.00057   0.00058  -0.69650
   D140       1.39732   0.00152   0.00000   0.00503   0.00505   1.40236
   D141      -2.69938  -0.00278   0.00000  -0.01124  -0.01125  -2.71062
   D142       2.44451   0.00066   0.00000   0.00238   0.00237   2.44688
   D143      -1.74428   0.00180   0.00000   0.00683   0.00683  -1.73745
   D144       0.44221  -0.00250   0.00000  -0.00944  -0.00946   0.43275
   D145      -0.51285  -0.00165   0.00000  -0.00729  -0.00726  -0.52011
   D146       1.58154  -0.00072   0.00000  -0.00379  -0.00381   1.57774
   D147      -2.60725   0.00110   0.00000   0.00303   0.00305  -2.60420
   D148       2.62875  -0.00135   0.00000  -0.00537  -0.00536   2.62339
   D149      -1.56004  -0.00042   0.00000  -0.00187  -0.00191  -1.56195
   D150       0.53435   0.00140   0.00000   0.00495   0.00495   0.53930
         Item               Value     Threshold  Converged?
 Maximum Force            0.066692     0.000450     NO 
 RMS     Force            0.010788     0.000300     NO 
 Maximum Displacement     0.182793     0.001800     NO 
 RMS     Displacement     0.038759     0.001200     NO 
 Predicted change in Energy=-4.290947D-02
 Lowest energy point so far.  Saving SCF results.
 GradGradGradGradGradGradGradGradGradGradGradGradGradGradGradGradGradGrad

 Leave Link  103 at Tue Aug 15 23:14:40 2023, MaxMem=  1310720000 cpu:              34.1 elap:               0.8
 (Enter /mnt/opt/groups/app-gaussian/g16-avx2/l202.exe)
 Symmetry turned off by external request.
 Stoichiometry    C27H21N3
 Framework group  C1[X(C27H21N3)]
 Deg. of freedom   147
 Full point group                 C1      NOp   1
                          Input orientation:                          
 ---------------------------------------------------------------------
 Center     Atomic      Atomic             Coordinates (Angstroms)
 Number     Number       Type             X           Y           Z
 ---------------------------------------------------------------------
      1          6           0        0.014511    1.452072   -0.020367
      2          6           0        0.023721   -1.443197   -0.025860
      3          6           0        0.034890    0.715184    1.247372
      4          6           0       -0.000737    0.738619   -1.258255
      5          6           0        0.003720   -0.727871   -1.262554
      6          6           0        0.039516   -0.713546    1.246166
      7          6           0       -0.020468    1.466471   -2.472919
      8          6           0       -0.024255    2.841923   -2.457495
      9          6           0       -0.009550    3.555465   -1.239265
     10          6           0        0.009619    2.866244   -0.040738
     11          6           0       -0.011733   -1.452882   -2.476692
     12          6           0       -0.007433   -2.835622   -2.474043
     13          6           0        0.012777   -3.534162   -1.247175
     14          6           0        0.027420   -2.859135   -0.048615
     15          6           0        0.059142   -1.402627    2.481065
     16          6           0        0.073742   -0.708377    3.676673
     17          6           0        0.069341    0.703417    3.668902
     18          6           0        0.049812    1.403761    2.484952
     19          6           0       -0.018602    4.971216   -1.559710
     20          6           0       -0.020010   -3.820844   -3.539849
     21          6           0        0.094390   -1.137684    5.062949
     22          1           0       -0.032781    0.948776   -3.424284
     23          1           0        0.020853    3.432998    0.881616
     24          1           0       -0.027281   -0.937651   -3.428716
     25          1           0        0.041496   -3.423385    0.875852
     26          1           0        0.063005   -2.484862    2.510930
     27          1           0        0.045630    2.486539    2.510806
     28          1           0       -0.010987    5.774690   -0.833390
     29          1           0       -0.036222   -3.593276   -4.598678
     30          1           0        0.102090   -2.168211    5.396103
     31          6           0        0.102268   -0.042752    5.852476
     32          1           0        0.117195   -0.012400    6.934383
     33          6           0       -0.007719   -5.051821   -2.985964
     34          1           0       -0.012186   -6.004362   -3.500208
     35          6           0       -0.037659    5.106411   -2.902698
     36          1           0       -0.048656    6.027669   -3.470992
     37          7           0        0.087917    1.175177    5.048718
     38          7           0       -0.042250    3.800393   -3.554212
     39          7           0        0.013831   -4.963670   -1.529357
     40          6           0        0.087307    2.598589    5.367787
     41          1           0        0.756099    3.114220    4.691977
     42          1           0       -0.910981    3.006598    5.266596
     43          1           0        0.428829    2.739960    6.383842
     44          6           0        0.031047   -6.019717   -0.523873
     45          1           0        0.549724   -5.661637    0.354572
     46          1           0       -0.978729   -6.303464   -0.252993
     47          1           0        0.550836   -6.882286   -0.917803
     48          6           0       -0.062012    3.454703   -4.970408
     49          1           0        0.593919    2.609696   -5.137683
     50          1           0       -1.065122    3.197346   -5.284920
     51          1           0        0.354389    4.272206   -5.542305
 ---------------------------------------------------------------------
 Rotational constants (GHZ):           0.1427162           0.1420101           0.0712769
 Leave Link  202 at Tue Aug 15 23:14:40 2023, MaxMem=  1310720000 cpu:               0.9 elap:               0.0
 (Enter /mnt/opt/groups/app-gaussian/g16-avx2/l301.exe)
 Standard basis: 6-31G(d,p) (6D, 7F)
 Ernie: Thresh=  0.10000D-02 Tol=  0.10000D-05 Strict=F.
   555 basis functions,   987 primitive gaussians,   555 cartesian basis functions
   102 alpha electrons      102 beta electrons
       nuclear repulsion energy      2602.1996946232 Hartrees.
 IExCor=  402 DFT=T Ex+Corr=B3LYP ExCW=0 ScaHFX=  0.200000
 ScaDFX=  0.800000  0.720000  1.000000  0.810000 ScalE2=  1.000000  1.000000
 IRadAn=      5 IRanWt=     -1 IRanGd=            0 ICorTp=0 IEmpDi=131
 NAtoms=   51 NActive=   51 NUniq=   51 SFac= 1.00D+00 NAtFMM=   60 NAOKFM=F Big=F
 Integral buffers will be    131072 words long.
 Raffenetti 2 integral format.
 Two-electron integral symmetry is turned off.
 R6Disp:  Grimme-D3 Dispersion energy=       -0.0482308646 Hartrees.
 Nuclear repulsion after empirical dispersion term =     2602.1514637586 Hartrees.
 Leave Link  301 at Tue Aug 15 23:14:40 2023, MaxMem=  1310720000 cpu:               3.9 elap:               0.1
 (Enter /mnt/opt/groups/app-gaussian/g16-avx2/l302.exe)
 NPDir=0 NMtPBC=     1 NCelOv=     1 NCel=       1 NClECP=     1 NCelD=      1
         NCelK=      1 NCelE2=     1 NClLst=     1 CellRange=     0.0.
 One-electron integrals computed using PRISM.
 NBasis=   555 RedAO= T EigKep=  1.15D-04  NBF=   555
 NBsUse=   555 1.00D-06 EigRej= -1.00D+00 NBFU=   555
 Precomputing XC quadrature grid using
 IXCGrd= 4 IRadAn=           5 IRanWt=          -1 IRanGd=           0 AccXCQ= 0.00D+00.
 Generated NRdTot=       0 NPtTot=           0 NUsed=           0 NTot=          32
 NSgBfM=   535   535   535   535   535 MxSgAt=    51 MxSgA2=    51.
 Leave Link  302 at Tue Aug 15 23:14:42 2023, MaxMem=  1310720000 cpu:             127.2 elap:               2.0
 (Enter /mnt/opt/groups/app-gaussian/g16-avx2/l303.exe)
 DipDrv:  MaxL=1.
 Leave Link  303 at Tue Aug 15 23:14:42 2023, MaxMem=  1310720000 cpu:              12.9 elap:               0.3
 (Enter /mnt/opt/groups/app-gaussian/g16-avx2/l401.exe)
 Initial guess from the checkpoint file:  "/tmp/Gau-214892.chk"
 B after Tr=    -0.000545    0.000341   -0.002387
         Rot=    1.000000   -0.000719    0.000037    0.000049 Ang=  -0.08 deg.
 Guess basis will be translated and rotated to current coordinates.
 JPrj=2 DoOrth=T DoCkMO=T.
 Generating alternative initial guess.
 ExpMin= 1.61D-01 ExpMax= 4.17D+03 ExpMxC= 6.27D+02 IAcc=3 IRadAn=         5 AccDes= 0.00D+00
 Harris functional with IExCor=  402 and IRadAn=       5 diagonalized for initial guess.
 HarFok:  IExCor=  402 AccDes= 0.00D+00 IRadAn=         5 IDoV= 1 UseB2=F ITyADJ=14
 ICtDFT=  3500011 ScaDFX=  1.000000  1.000000  1.000000  1.000000
 FoFCou: FMM=F IPFlag=           0 FMFlag=      100000 FMFlg1=           0
         NFxFlg=           0 DoJE=T BraDBF=F KetDBF=T FulRan=T
         wScrn=  0.000000 ICntrl=       500 IOpCl=  0 I1Cent=   200000004 NGrid=           0
         NMat0=    1 NMatS0=      1 NMatT0=    0 NMatD0=    1 NMtDS0=    0 NMtDT0=    0
 Symmetry not used in FoFCou.
 Harris En= -1205.83644215209    
 Leave Link  401 at Tue Aug 15 23:14:47 2023, MaxMem=  1310720000 cpu:             314.8 elap:               5.0
 (Enter /mnt/opt/groups/app-gaussian/g16-avx2/l502.exe)
 Two-electron integral symmetry not used.
 Closed shell SCF:
 Using DIIS extrapolation, IDIIS=    10.
 NGot=  1310720000 LenX=  1310062735 LenY=  1309754155
 Requested convergence on RMS density matrix=1.00D-08 within 100 cycles.
 Requested convergence on MAX density matrix=1.00D-06.
 Requested convergence on             energy=1.00D-06.
 Level shift goal  0.100 maximum shift  0.100.
 No special actions if energy rises.
 Dynamic level shift is on during FON iterations.

 Cycle   1  Pass 1  IDiag  1:
 FoFJK:  IHMeth= 1 ICntrl=       0 DoSepK=F KAlg= 0 I1Cent=           0 FoldK=F
 IRaf= 600000000 NMat=       1 IRICut=       1 DoRegI=T DoRafI=F ISym2E= 0 IDoP0=0 IntGTp=1.
 FoFCou: FMM=F IPFlag=           0 FMFlag=      100000 FMFlg1=           0
         NFxFlg=           0 DoJE=F BraDBF=F KetDBF=F FulRan=T
         wScrn=  0.000000 ICntrl=         0 IOpCl=  0 I1Cent=           0 NGrid=           0
         NMat0=    1 NMatS0=      1 NMatT0=    0 NMatD0=    1 NMtDS0=    0 NMtDT0=    0
 Symmetry not used in FoFCou.
 E= -1205.85607568706    
 DIIS: error= 2.48D-03 at cycle   1 NSaved=   1.
 NSaved= 1 IEnMin= 1 EnMin= -1205.85607568706     IErMin= 1 ErrMin= 2.48D-03
 ErrMax= 2.48D-03  0.00D+00 EMaxC= 1.00D+00 BMatC= 5.47D-03 BMatP= 5.47D-03
 IDIUse=1 WtCom= 1.00D+00 WtEn= 0.00D+00
 Coeff-Com:  0.100D+01
 Coeff:      0.100D+01
 Gap=     1.824 Goal=     0.100 Shift=    0.000
 GapD=    1.824 DampG=2.000 DampE=1.000 DampFc=2.0000 IDamp=-1.
 RMSDP=2.94D-04 MaxDP=1.25D-02              OVMax= 1.28D-02

 Cycle   2  Pass 1  IDiag  1:
 E= -1205.86276798010     Delta-E=       -0.006692293041 Rises=F Damp=F
 DIIS: error= 2.07D-03 at cycle   2 NSaved=   2.
 NSaved= 2 IEnMin= 2 EnMin= -1205.86276798010     IErMin= 2 ErrMin= 2.07D-03
 ErrMax= 2.07D-03  0.00D+00 EMaxC= 1.00D+00 BMatC= 1.47D-03 BMatP= 5.47D-03
 IDIUse=1 WtCom= 1.00D+00 WtEn= 0.00D+00
 Coeff-Com:  0.269D+00 0.731D+00
 Coeff:      0.269D+00 0.731D+00
 Gap=     0.154 Goal=     0.100 Shift=    0.000
 GapD=    0.154 DampG=1.000 DampE=1.000 DampFc=1.0000 IDamp=-1.
 RMSDP=1.32D-04 MaxDP=1.19D-02 DE=-6.69D-03 OVMax= 1.69D-02

 Cycle   3  Pass 1  IDiag  1:
 E= -1205.86212173660     Delta-E=        0.000646243506 Rises=F Damp=F
 DIIS: error= 2.20D-03 at cycle   3 NSaved=   3.
 NSaved= 3 IEnMin= 2 EnMin= -1205.86276798010     IErMin= 2 ErrMin= 2.07D-03
 ErrMax= 2.20D-03  0.00D+00 EMaxC= 1.00D+00 BMatC= 2.03D-03 BMatP= 1.47D-03
 IDIUse=1 WtCom= 1.00D+00 WtEn= 0.00D+00
 Coeff-Com: -0.974D-02 0.544D+00 0.466D+00
 Coeff:     -0.974D-02 0.544D+00 0.466D+00
 Gap=     0.155 Goal=   None    Shift=    0.000
 RMSDP=1.01D-04 MaxDP=6.27D-03 DE= 6.46D-04 OVMax= 1.23D-02

 Cycle   4  Pass 1  IDiag  1:
 E= -1205.86393950678     Delta-E=       -0.001817770182 Rises=F Damp=F
 DIIS: error= 4.32D-04 at cycle   4 NSaved=   4.
 NSaved= 4 IEnMin= 4 EnMin= -1205.86393950678     IErMin= 4 ErrMin= 4.32D-04
 ErrMax= 4.32D-04  0.00D+00 EMaxC= 1.00D+00 BMatC= 1.23D-04 BMatP= 1.47D-03
 IDIUse=1 WtCom= 1.00D+00 WtEn= 0.00D+00
 Coeff-Com: -0.180D-01 0.296D+00 0.302D+00 0.419D+00
 Coeff:     -0.180D-01 0.296D+00 0.302D+00 0.419D+00
 Gap=     0.155 Goal=     0.100 Shift=    0.000
 RMSDP=2.74D-05 MaxDP=1.10D-03 DE=-1.82D-03 OVMax= 3.46D-03

 Cycle   5  Pass 1  IDiag  1:
 E= -1205.86408245634     Delta-E=       -0.000142949559 Rises=F Damp=F
 DIIS: error= 9.15D-05 at cycle   5 NSaved=   5.
 NSaved= 5 IEnMin= 5 EnMin= -1205.86408245634     IErMin= 5 ErrMin= 9.15D-05
 ErrMax= 9.15D-05  0.00D+00 EMaxC= 1.00D+00 BMatC= 6.40D-06 BMatP= 1.23D-04
 IDIUse=1 WtCom= 1.00D+00 WtEn= 0.00D+00
 Coeff-Com: -0.823D-02 0.103D+00 0.118D+00 0.226D+00 0.562D+00
 Coeff:     -0.823D-02 0.103D+00 0.118D+00 0.226D+00 0.562D+00
 Gap=     0.155 Goal=     0.100 Shift=    0.000
 RMSDP=7.08D-06 MaxDP=2.93D-04 DE=-1.43D-04 OVMax= 8.09D-04

 Cycle   6  Pass 1  IDiag  1:
 E= -1205.86408741534     Delta-E=       -0.000004958998 Rises=F Damp=F
 DIIS: error= 4.42D-05 at cycle   6 NSaved=   6.
 NSaved= 6 IEnMin= 6 EnMin= -1205.86408741534     IErMin= 6 ErrMin= 4.42D-05
 ErrMax= 4.42D-05  0.00D+00 EMaxC= 1.00D+00 BMatC= 1.74D-06 BMatP= 6.40D-06
 IDIUse=1 WtCom= 1.00D+00 WtEn= 0.00D+00
 Coeff-Com: -0.272D-02 0.200D-01 0.288D-01 0.811D-01 0.377D+00 0.495D+00
 Coeff:     -0.272D-02 0.200D-01 0.288D-01 0.811D-01 0.377D+00 0.495D+00
 Gap=     0.155 Goal=     0.100 Shift=    0.000
 RMSDP=2.90D-06 MaxDP=1.13D-04 DE=-4.96D-06 OVMax= 2.84D-04

 Cycle   7  Pass 1  IDiag  1:
 E= -1205.86408913244     Delta-E=       -0.000001717101 Rises=F Damp=F
 DIIS: error= 1.08D-05 at cycle   7 NSaved=   7.
 NSaved= 7 IEnMin= 7 EnMin= -1205.86408913244     IErMin= 7 ErrMin= 1.08D-05
 ErrMax= 1.08D-05  0.00D+00 EMaxC= 1.00D+00 BMatC= 7.28D-08 BMatP= 1.74D-06
 IDIUse=1 WtCom= 1.00D+00 WtEn= 0.00D+00
 Coeff-Com: -0.687D-03 0.193D-02 0.449D-02 0.258D-01 0.156D+00 0.243D+00
 Coeff-Com:  0.570D+00
 Coeff:     -0.687D-03 0.193D-02 0.449D-02 0.258D-01 0.156D+00 0.243D+00
 Coeff:      0.570D+00
 Gap=     0.155 Goal=     0.100 Shift=    0.000
 RMSDP=8.01D-07 MaxDP=3.86D-05 DE=-1.72D-06 OVMax= 1.02D-04

 Cycle   8  Pass 1  IDiag  1:
 E= -1205.86408919917     Delta-E=       -0.000000066729 Rises=F Damp=F
 DIIS: error= 4.39D-06 at cycle   8 NSaved=   8.
 NSaved= 8 IEnMin= 8 EnMin= -1205.86408919917     IErMin= 8 ErrMin= 4.39D-06
 ErrMax= 4.39D-06  0.00D+00 EMaxC= 1.00D+00 BMatC= 1.86D-08 BMatP= 7.28D-08
 IDIUse=1 WtCom= 1.00D+00 WtEn= 0.00D+00
 Coeff-Com:  0.153D-03-0.321D-02-0.391D-02-0.426D-03 0.208D-01 0.392D-01
 Coeff-Com:  0.348D+00 0.599D+00
 Coeff:      0.153D-03-0.321D-02-0.391D-02-0.426D-03 0.208D-01 0.392D-01
 Coeff:      0.348D+00 0.599D+00
 Gap=     0.155 Goal=     0.100 Shift=    0.000
 RMSDP=3.60D-07 MaxDP=1.39D-05 DE=-6.67D-08 OVMax= 4.70D-05

 Cycle   9  Pass 1  IDiag  1:
 E= -1205.86408922026     Delta-E=       -0.000000021090 Rises=F Damp=F
 DIIS: error= 1.23D-06 at cycle   9 NSaved=   9.
 NSaved= 9 IEnMin= 9 EnMin= -1205.86408922026     IErMin= 9 ErrMin= 1.23D-06
 ErrMax= 1.23D-06  0.00D+00 EMaxC= 1.00D+00 BMatC= 7.72D-10 BMatP= 1.86D-08
 IDIUse=1 WtCom= 1.00D+00 WtEn= 0.00D+00
 Coeff-Com:  0.107D-03-0.130D-02-0.191D-02-0.188D-02-0.261D-02-0.648D-02
 Coeff-Com:  0.844D-01 0.218D+00 0.711D+00
 Coeff:      0.107D-03-0.130D-02-0.191D-02-0.188D-02-0.261D-02-0.648D-02
 Coeff:      0.844D-01 0.218D+00 0.711D+00
 Gap=     0.155 Goal=     0.100 Shift=    0.000
 RMSDP=9.59D-08 MaxDP=6.37D-06 DE=-2.11D-08 OVMax= 1.61D-05

 Cycle  10  Pass 1  IDiag  1:
 E= -1205.86408922101     Delta-E=       -0.000000000752 Rises=F Damp=F
 DIIS: error= 5.80D-07 at cycle  10 NSaved=  10.
 NSaved=10 IEnMin=10 EnMin= -1205.86408922101     IErMin=10 ErrMin= 5.80D-07
 ErrMax= 5.80D-07  0.00D+00 EMaxC= 1.00D+00 BMatC= 2.78D-10 BMatP= 7.72D-10
 IDIUse=1 WtCom= 1.00D+00 WtEn= 0.00D+00
 Coeff-Com:  0.403D-04-0.267D-03-0.561D-03-0.102D-02-0.450D-02-0.105D-01
 Coeff-Com: -0.260D-02 0.377D-01 0.444D+00 0.538D+00
 Coeff:      0.403D-04-0.267D-03-0.561D-03-0.102D-02-0.450D-02-0.105D-01
 Coeff:     -0.260D-02 0.377D-01 0.444D+00 0.538D+00
 Gap=     0.155 Goal=     0.100 Shift=    0.000
 RMSDP=4.06D-08 MaxDP=3.15D-06 DE=-7.52D-10 OVMax= 6.19D-06

 Cycle  11  Pass 1  IDiag  1:
 E= -1205.86408922134     Delta-E=       -0.000000000331 Rises=F Damp=F
 DIIS: error= 8.00D-08 at cycle  11 NSaved=  11.
 NSaved=11 IEnMin=11 EnMin= -1205.86408922134     IErMin=11 ErrMin= 8.00D-08
 ErrMax= 8.00D-08  0.00D+00 EMaxC= 1.00D+00 BMatC= 9.38D-12 BMatP= 2.78D-10
 IDIUse=1 WtCom= 1.00D+00 WtEn= 0.00D+00
 Coeff-Com:  0.956D-05-0.116D-04-0.815D-04-0.310D-03-0.169D-02-0.404D-02
 Coeff-Com: -0.886D-02-0.598D-02 0.124D+00 0.220D+00 0.677D+00
 Coeff:      0.956D-05-0.116D-04-0.815D-04-0.310D-03-0.169D-02-0.404D-02
 Coeff:     -0.886D-02-0.598D-02 0.124D+00 0.220D+00 0.677D+00
 Gap=     0.155 Goal=     0.100 Shift=    0.000
 RMSDP=1.12D-08 MaxDP=4.30D-07 DE=-3.31D-10 OVMax= 2.02D-06

 Cycle  12  Pass 1  IDiag  1:
 E= -1205.86408922136     Delta-E=       -0.000000000018 Rises=F Damp=F
 DIIS: error= 6.93D-08 at cycle  12 NSaved=  12.
 NSaved=12 IEnMin=12 EnMin= -1205.86408922136     IErMin=12 ErrMin= 6.93D-08
 ErrMax= 6.93D-08  0.00D+00 EMaxC= 1.00D+00 BMatC= 3.60D-12 BMatP= 9.38D-12
 IDIUse=1 WtCom= 1.00D+00 WtEn= 0.00D+00
 Coeff-Com:  0.218D-05 0.191D-04 0.380D-05-0.108D-03-0.658D-03-0.167D-02
 Coeff-Com: -0.555D-02-0.779D-02 0.412D-01 0.922D-01 0.431D+00 0.451D+00
 Coeff:      0.218D-05 0.191D-04 0.380D-05-0.108D-03-0.658D-03-0.167D-02
 Coeff:     -0.555D-02-0.779D-02 0.412D-01 0.922D-01 0.431D+00 0.451D+00
 Gap=     0.155 Goal=     0.100 Shift=    0.000
 RMSDP=5.37D-09 MaxDP=3.30D-07 DE=-1.82D-11 OVMax= 9.29D-07

 SCF Done:  E(RB3LYP) =  -1205.86408922     A.U. after   12 cycles
            NFock= 12  Conv=0.54D-08     -V/T= 2.0102
 KE= 1.193692470279D+03 PE=-7.999672876076D+03 EE= 2.997964852817D+03
 Leave Link  502 at Tue Aug 15 23:16:18 2023, MaxMem=  1310720000 cpu:            5799.5 elap:              90.9
 (Enter /mnt/opt/groups/app-gaussian/g16-avx2/l701.exe)
 ... and contract with generalized density number  0.
 Compute integral first derivatives.
 R6Disp: Adding Grimme-D3 dispersion energy 1st derivatives to the gradient.
 Leave Link  701 at Tue Aug 15 23:16:19 2023, MaxMem=  1310720000 cpu:              74.9 elap:               1.2
 (Enter /mnt/opt/groups/app-gaussian/g16-avx2/l702.exe)
 L702 exits ... SP integral derivatives will be done elsewhere.
 Leave Link  702 at Tue Aug 15 23:16:19 2023, MaxMem=  1310720000 cpu:               1.6 elap:               0.1
 (Enter /mnt/opt/groups/app-gaussian/g16-avx2/l703.exe)
 Integral derivatives from FoFJK, PRISM(SPDF).
 Compute integral first derivatives, UseDBF=F ICtDFT=           0.
 Calling FoFJK, ICntrl=      2127 FMM=F ISym2X=0 I1Cent= 0 IOpClX= 0 NMat=1 NMatS=1 NMatT=0.
 FoFJK:  IHMeth= 1 ICntrl=    2127 DoSepK=F KAlg= 0 I1Cent=           0 FoldK=F
 IRaf=         0 NMat=       1 IRICut=       1 DoRegI=T DoRafI=F ISym2E= 0 IDoP0=0 IntGTp=1.
 FoFCou: FMM=F IPFlag=           0 FMFlag=      100000 FMFlg1=         800
         NFxFlg=           0 DoJE=F BraDBF=F KetDBF=F FulRan=T
         wScrn=  0.000000 ICntrl=      2127 IOpCl=  0 I1Cent=           0 NGrid=           0
         NMat0=    1 NMatS0=      1 NMatT0=    0 NMatD0=    1 NMtDS0=    0 NMtDT0=    0
 Symmetry not used in FoFCou.
 Leave Link  703 at Tue Aug 15 23:16:42 2023, MaxMem=  1310720000 cpu:            1437.5 elap:              22.5
 (Enter /mnt/opt/groups/app-gaussian/g16-avx2/l716.exe)
 Dipole        = 5.23466347D-02-3.00238694D-03-2.72852520D-02
 -------------------------------------------------------------------
 Center     Atomic                   Forces (Hartrees/Bohr)
 Number     Number              X              Y              Z
 -------------------------------------------------------------------
      1        6          -0.000099932    0.006278848    0.000502319
      2        6           0.000319915   -0.006764214   -0.001753802
      3        6           0.000346468    0.001676081    0.006572010
      4        6           0.000171675    0.004867523   -0.004878313
      5        6          -0.000177025   -0.002666629   -0.005743130
      6        6          -0.000006671   -0.003438292    0.005136129
      7        6           0.000031994   -0.009247915   -0.002089591
      8        6          -0.001093383    0.027736358   -0.032596594
      9        6          -0.000457326    0.016563187   -0.003409087
     10        6           0.000196656   -0.009395527    0.001684933
     11        6           0.000254829    0.006248165    0.007323600
     12        6          -0.000525583   -0.011305404   -0.012574514
     13        6          -0.000595239   -0.042036386   -0.007707256
     14        6           0.000149004    0.003032384    0.008849885
     15        6          -0.000002502    0.003121186   -0.008792240
     16        6          -0.000092564   -0.005251632    0.015725940
     17        6          -0.000004514    0.010944468    0.040750375
     18        6          -0.000074670    0.006438554   -0.006717407
     19        6          -0.000032625   -0.008812413    0.013444258
     20        6          -0.000348469    0.016124503    0.000962889
     21        6          -0.000409782   -0.007056653   -0.014531719
     22        1          -0.000351469    0.000142711    0.000502831
     23        1           0.000004525    0.000381809   -0.000337978
     24        1           0.000002543   -0.000473548   -0.000165128
     25        1          -0.000497892    0.000566899   -0.000296615
     26        1           0.000019802    0.000098884    0.000481636
     27        1          -0.000469452   -0.000596047   -0.000364478
     28        1           0.000096038    0.000103432   -0.002193021
     29        1           0.000150695   -0.001946540    0.000994225
     30        1           0.000108454    0.001879114    0.001331901
     31        6          -0.000383098    0.043855363   -0.009937718
     32        1           0.000023405    0.005946600   -0.001000878
     33        6           0.000465394   -0.010359528    0.042570280
     34        1           0.000176575   -0.002117074    0.005700889
     35        6          -0.000586321   -0.031678059   -0.029959972
     36        1          -0.000001333   -0.003922678   -0.004736792
     37        7           0.002821073   -0.047598890   -0.032434954
     38        7           0.003887495    0.005753555    0.054729347
     39        7           0.003220730    0.045464377   -0.031519518
     40        6          -0.002431651   -0.022632700    0.005200372
     41        1           0.005625495    0.004380373   -0.003874836
     42        1          -0.007535771    0.005813672   -0.000418682
     43        1           0.002525845    0.001872116    0.007054659
     44        6          -0.003584359    0.012061778   -0.017903626
     45        1           0.004505912    0.001482785    0.006047837
     46        1          -0.007580907   -0.004072758    0.004528877
     47        1           0.004042915   -0.006562606   -0.001838953
     48        6           0.004610284    0.005557905    0.020632102
     49        1           0.003399321   -0.008049304   -0.000413230
     50        1          -0.007241952   -0.000098399   -0.007257975
     51        1          -0.002572554    0.007690568   -0.005279285
 -------------------------------------------------------------------
 Cartesian Forces:  Max     0.054729347 RMS     0.012906300
 Leave Link  716 at Tue Aug 15 23:16:42 2023, MaxMem=  1310720000 cpu:               1.7 elap:               0.1
 (Enter /mnt/opt/groups/app-gaussian/g16-avx2/l103.exe)

 GradGradGradGradGradGradGradGradGradGradGradGradGradGradGradGradGradGrad
 Berny optimization.
 Using GEDIIS/GDIIS optimizer.
 FormGI is forming the generalized inverse of G from B-inverse, IUseBI=4.
 GSVD:  received Info=                   1 from GESDD.
 Internal  Forces:  Max     0.043174408 RMS     0.007039674
 Search for a local minimum.
 Step number   2 out of a maximum of  306
 All quantities printed in internal units (Hartrees-Bohrs-Radians)
 RMS Force = .70397D-02 SwitMx=.10000D-02 MixMth= 1
 Mixed Optimization -- RFO/linear search
 Update second derivatives using D2CorX and points    1    2
 DE= -4.69D-02 DEPred=-4.29D-02 R= 1.09D+00
 TightC=F SS=  1.41D+00  RLast= 3.01D-01 DXNew= 5.0454D-01 9.0280D-01
 Trust test= 1.09D+00 RLast= 3.01D-01 DXMaxT set to 5.05D-01
 ITU=  1  0
 Use linear search instead of GDIIS.
     Eigenvalues ---    0.00401   0.00401   0.00402   0.00766   0.00766
     Eigenvalues ---    0.00766   0.00954   0.00954   0.00954   0.01360
     Eigenvalues ---    0.01360   0.01363   0.01436   0.01436   0.01568
     Eigenvalues ---    0.01592   0.01596   0.01597   0.01632   0.01647
     Eigenvalues ---    0.01647   0.01680   0.01722   0.01723   0.01807
     Eigenvalues ---    0.01827   0.01827   0.01853   0.01853   0.01854
     Eigenvalues ---    0.02108   0.02108   0.02108   0.02131   0.02131
     Eigenvalues ---    0.02132   0.02140   0.02140   0.02141   0.02212
     Eigenvalues ---    0.02212   0.02213   0.07270   0.07417   0.07437
     Eigenvalues ---    0.07567   0.07587   0.07703   0.15542   0.16000
     Eigenvalues ---    0.16000   0.16000   0.16000   0.16000   0.16000
     Eigenvalues ---    0.16000   0.16000   0.16000   0.16000   0.16000
     Eigenvalues ---    0.16000   0.16000   0.16000   0.16000   0.16000
     Eigenvalues ---    0.16000   0.16000   0.16000   0.16207   0.19849
     Eigenvalues ---    0.22705   0.22705   0.22740   0.23195   0.23195
     Eigenvalues ---    0.23310   0.24005   0.24006   0.24068   0.24791
     Eigenvalues ---    0.24792   0.24833   0.25000   0.25000   0.25000
     Eigenvalues ---    0.25000   0.25000   0.25000   0.25000   0.25066
     Eigenvalues ---    0.26428   0.30083   0.30086   0.30367   0.30369
     Eigenvalues ---    0.30409   0.34505   0.34506   0.35423   0.35427
     Eigenvalues ---    0.35427   0.35467   0.35478   0.35479   0.35531
     Eigenvalues ---    0.35531   0.35538   0.35595   0.35596   0.35604
     Eigenvalues ---    0.35654   0.35654   0.35655   0.35738   0.35740
     Eigenvalues ---    0.35814   0.36377   0.37228   0.37230   0.37230
     Eigenvalues ---    0.37230   0.37230   0.37230   0.37230   0.37230
     Eigenvalues ---    0.37556   0.37598   0.37598   0.38869   0.40347
     Eigenvalues ---    0.40347   0.40404   0.40805   0.40805   0.41703
     Eigenvalues ---    0.42546   0.42586   0.42587   0.47590   0.47591
     Eigenvalues ---    0.47611   0.49368   0.49369   0.49402   0.53062
     Eigenvalues ---    0.53062   0.54028
 RFO step:  Lambda=-5.49328079D-03 EMin= 4.01127460D-03
 Quartic linear search produced a step of  1.35060.
 Iteration  1 RMS(Cart)=  0.05052341 RMS(Int)=  0.00138012
 Iteration  2 RMS(Cart)=  0.00194460 RMS(Int)=  0.00035351
 Iteration  3 RMS(Cart)=  0.00000274 RMS(Int)=  0.00035351
 Iteration  4 RMS(Cart)=  0.00000000 RMS(Int)=  0.00035351
 ITry= 1 IFail=0 DXMaxC= 2.92D-01 DCOld= 1.00D+10 DXMaxT= 5.05D-01 DXLimC= 3.00D+00 Rises=F
 Variable       Old X    -DE/DX   Delta X   Delta X   Delta X     New X
                                 (Linear)    (Quad)   (Total)
    R1        2.77126   0.00244   0.00430   0.00649   0.01079   2.78205
    R2        2.70014   0.00344   0.00756   0.00262   0.01020   2.71034
    R3        2.67269  -0.00309  -0.00522  -0.00666  -0.01193   2.66076
    R4        2.70006   0.00339   0.00746   0.00243   0.00992   2.70998
    R5        2.77133   0.00241   0.00440   0.00607   0.01046   2.78179
    R6        2.67609  -0.00407  -0.00938  -0.00387  -0.01318   2.66291
    R7        2.69992   0.00336   0.00730   0.00266   0.00999   2.70992
    R8        2.67646  -0.00391  -0.00888  -0.00395  -0.01277   2.66369
    R9        2.77129   0.00237   0.00430   0.00600   0.01030   2.78159
   R10        2.67619  -0.00401  -0.00926  -0.00381  -0.01300   2.66320
   R11        2.67248  -0.00327  -0.00553  -0.00705  -0.01262   2.65987
   R12        2.67260  -0.00309  -0.00533  -0.00646  -0.01184   2.66077
   R13        2.59940   0.00496   0.00568   0.01230   0.01802   2.61742
   R14        2.04689  -0.00051  -0.00038  -0.00248  -0.00286   2.04403
   R15        2.66809   0.00084  -0.00795   0.02172   0.01346   2.68155
   R16        2.75264  -0.04271  -0.14164  -0.01195  -0.15289   2.59975
   R17        2.61293   0.00365   0.00405   0.00996   0.01394   2.62687
   R18        2.74311  -0.01012  -0.03149   0.00833  -0.02406   2.71905
   R19        2.04586  -0.00009  -0.00053   0.00055   0.00002   2.04588
   R20        2.61302   0.00369   0.00415   0.00995   0.01403   2.62705
   R21        2.04584  -0.00008  -0.00055   0.00063   0.00009   2.04593
   R22        2.66818   0.00094  -0.00783   0.02212   0.01397   2.68215
   R23        2.74288  -0.01025  -0.03183   0.00816  -0.02456   2.71832
   R24        2.59961   0.00514   0.00598   0.01261   0.01863   2.61824
   R25        2.75351  -0.04216  -0.14044  -0.01039  -0.15013   2.60338
   R26        2.04686  -0.00055  -0.00044  -0.00267  -0.00311   2.04375
   R27        2.61280   0.00353   0.00387   0.00973   0.01353   2.62633
   R28        2.04592  -0.00009  -0.00047   0.00043  -0.00003   2.04588
   R29        2.66796   0.00079  -0.00813   0.02187   0.01342   2.68138
   R30        2.74270  -0.01016  -0.03207   0.00924  -0.02372   2.71898
   R31        2.59973   0.00505   0.00612   0.01190   0.01806   2.61779
   R32        2.75589  -0.04171  -0.13725  -0.01412  -0.15066   2.60522
   R33        2.04675  -0.00060  -0.00059  -0.00266  -0.00325   2.04350
   R34        2.04682  -0.00139  -0.00412  -0.00036  -0.00448   2.04234
   R35        2.55096   0.00807   0.00636   0.02420   0.03034   2.58130
   R36        2.04682  -0.00138  -0.00412  -0.00030  -0.00441   2.04240
   R37        2.55095   0.00801   0.00634   0.02390   0.03004   2.58099
   R38        2.04670  -0.00138  -0.00427   0.00006  -0.00421   2.04250
   R39        2.55098   0.00796   0.00640   0.02359   0.02977   2.58076
   R40        2.04551  -0.00083  -0.00366   0.00233  -0.00133   2.04418
   R41        2.75770  -0.04317  -0.13789  -0.02142  -0.15858   2.59911
   R42        2.04562  -0.00085  -0.00350   0.00191  -0.00159   2.04403
   R43        2.75793  -0.04288  -0.13757  -0.01996  -0.15680   2.60112
   R44        2.04562  -0.00085  -0.00350   0.00188  -0.00162   2.04400
   R45        2.75808  -0.04280  -0.13738  -0.01978  -0.15643   2.60164
   R46        2.75661  -0.00857  -0.02875   0.00538  -0.02338   2.73323
   R47        2.75505  -0.00865  -0.03085   0.00931  -0.02154   2.73351
   R48        2.75572  -0.00846  -0.02996   0.00864  -0.02132   2.73440
   R49        2.04394   0.00799   0.02963  -0.01232   0.01730   2.06125
   R50        2.04692   0.00917   0.03365  -0.01337   0.02028   2.06721
   R51        2.04317   0.00767   0.02858  -0.01210   0.01648   2.05965
   R52        2.04310   0.00757   0.02849  -0.01257   0.01593   2.05903
   R53        2.04714   0.00927   0.03394  -0.01341   0.02053   2.06767
   R54        2.04352   0.00785   0.02905  -0.01198   0.01706   2.06058
   R55        2.04603   0.00841   0.03244  -0.01561   0.01683   2.06285
   R56        2.04526   0.00884   0.03140  -0.01071   0.02069   2.06595
   R57        2.04298   0.00762   0.02832  -0.01189   0.01643   2.05940
    A1        2.09230  -0.00014  -0.00111   0.00128   0.00020   2.09250
    A2        2.11172  -0.00078  -0.00151  -0.00149  -0.00296   2.10876
    A3        2.07916   0.00092   0.00262   0.00022   0.00276   2.08192
    A4        2.09649   0.00009   0.00105  -0.00160  -0.00058   2.09591
    A5        2.07911   0.00131   0.00367   0.00094   0.00465   2.08376
    A6        2.10759  -0.00140  -0.00473   0.00066  -0.00407   2.10352
    A7        2.09647   0.00012   0.00107  -0.00134  -0.00030   2.09617
    A8        2.10741  -0.00140  -0.00501   0.00115  -0.00387   2.10354
    A9        2.07930   0.00128   0.00394   0.00020   0.00417   2.08348
   A10        2.09650   0.00011   0.00111  -0.00156  -0.00048   2.09602
   A11        2.07898   0.00126   0.00354   0.00096   0.00454   2.08353
   A12        2.10770  -0.00138  -0.00466   0.00060  -0.00407   2.10363
   A13        2.09225  -0.00009  -0.00112   0.00181   0.00072   2.09298
   A14        2.07897   0.00087   0.00240   0.00015   0.00247   2.08143
   A15        2.11196  -0.00079  -0.00128  -0.00196  -0.00319   2.10877
   A16        2.09236  -0.00010  -0.00101   0.00142   0.00043   2.09279
   A17        2.11191  -0.00081  -0.00129  -0.00228  -0.00352   2.10839
   A18        2.07892   0.00091   0.00230   0.00086   0.00309   2.08200
   A19        2.09942  -0.00274  -0.01460   0.00766  -0.00690   2.09252
   A20        2.10349   0.00126   0.00621  -0.00237   0.00381   2.10730
   A21        2.08028   0.00148   0.00839  -0.00528   0.00308   2.08337
   A22        2.11180   0.00299   0.01921  -0.01133   0.00763   2.11943
   A23        2.27779  -0.00240  -0.01207   0.00823  -0.00400   2.27379
   A24        1.89360  -0.00059  -0.00714   0.00310  -0.00364   1.88996
   A25        2.08994  -0.00301  -0.01112  -0.00325  -0.01396   2.07598
   A26        1.87797  -0.00499  -0.01255  -0.00726  -0.02086   1.85711
   A27        2.31528   0.00800   0.02367   0.01050   0.03482   2.35010
   A28        2.10707   0.00057   0.00035   0.00574   0.00591   2.11298
   A29        2.10730   0.00023   0.00261  -0.00343  -0.00074   2.10657
   A30        2.06881  -0.00080  -0.00295  -0.00231  -0.00517   2.06364
   A31        2.10712   0.00061   0.00040   0.00584   0.00606   2.11318
   A32        2.10731   0.00020   0.00257  -0.00355  -0.00089   2.10641
   A33        2.06876  -0.00081  -0.00296  -0.00230  -0.00517   2.06359
   A34        2.09029  -0.00286  -0.01063  -0.00287  -0.01310   2.07719
   A35        2.31493   0.00776   0.02318   0.00935   0.03318   2.34811
   A36        1.87796  -0.00490  -0.01255  -0.00648  -0.02007   1.85788
   A37        2.11116   0.00267   0.01834  -0.01224   0.00586   2.11702
   A38        1.89347  -0.00076  -0.00732   0.00213  -0.00479   1.88868
   A39        2.27855  -0.00191  -0.01102   0.01011  -0.00107   2.27748
   A40        2.09972  -0.00260  -0.01417   0.00817  -0.00596   2.09376
   A41        2.10271   0.00096   0.00519  -0.00349   0.00168   2.10439
   A42        2.08076   0.00163   0.00898  -0.00468   0.00428   2.08503
   A43        2.10662   0.00052  -0.00025   0.00654   0.00611   2.11273
   A44        2.10735   0.00024   0.00264  -0.00333  -0.00060   2.10675
   A45        2.06921  -0.00076  -0.00238  -0.00322  -0.00551   2.06370
   A46        2.09130  -0.00280  -0.00929  -0.00562  -0.01451   2.07679
   A47        2.31525   0.00788   0.02364   0.00948   0.03377   2.34902
   A48        1.87663  -0.00508  -0.01435  -0.00386  -0.01926   1.85737
   A49        2.11046   0.00279   0.01741  -0.00896   0.00821   2.11866
   A50        1.89466  -0.00067  -0.00570  -0.00083  -0.00613   1.88854
   A51        2.27806  -0.00213  -0.01171   0.00979  -0.00208   2.27598
   A52        2.09977  -0.00270  -0.01410   0.00697  -0.00709   2.09268
   A53        2.10232   0.00099   0.00465  -0.00188   0.00275   2.10507
   A54        2.08109   0.00172   0.00945  -0.00509   0.00434   2.08543
   A55        2.18391   0.00624   0.02135   0.00699   0.02887   2.21278
   A56        1.89377  -0.00901  -0.02767  -0.00721  -0.03594   1.85783
   A57        2.20551   0.00277   0.00632   0.00022   0.00707   2.21257
   A58        2.18381   0.00620   0.02121   0.00707   0.02881   2.21262
   A59        1.89400  -0.00894  -0.02735  -0.00752  -0.03592   1.85808
   A60        2.20537   0.00273   0.00614   0.00045   0.00711   2.21248
   A61        2.18383   0.00627   0.02123   0.00810   0.02985   2.21368
   A62        1.89526  -0.00876  -0.02565  -0.01003  -0.03673   1.85852
   A63        2.20410   0.00249   0.00442   0.00193   0.00688   2.21098
   A64        2.22359   0.00638   0.03351  -0.00595   0.02734   2.25093
   A65        1.93345  -0.00054  -0.00305   0.00452   0.00189   1.93534
   A66        2.12615  -0.00584  -0.03046   0.00142  -0.02925   2.09690
   A67        2.22366   0.00644   0.03361  -0.00530   0.02808   2.25174
   A68        1.93326  -0.00056  -0.00330   0.00490   0.00201   1.93527
   A69        2.12627  -0.00588  -0.03031   0.00040  -0.03013   2.09614
   A70        2.22392   0.00655   0.03395  -0.00496   0.02876   2.25268
   A71        1.93321  -0.00064  -0.00336   0.00441   0.00146   1.93466
   A72        2.12606  -0.00591  -0.03059   0.00056  -0.03025   2.09581
   A73        1.82478   0.01505   0.04875   0.01019   0.06017   1.88495
   A74        2.12069   0.00681   0.01460   0.03443   0.04829   2.16899
   A75        2.33771  -0.02186  -0.06335  -0.04465  -0.10867   2.22904
   A76        1.82624   0.01522   0.05072   0.00696   0.05888   1.88512
   A77        2.18403  -0.00243  -0.01284   0.01453   0.00094   2.18497
   A78        2.27292  -0.01279  -0.03788  -0.02152  -0.06011   2.21281
   A79        1.82609   0.01516   0.05052   0.00696   0.05867   1.88476
   A80        2.18579  -0.00148  -0.01047   0.01759   0.00636   2.19215
   A81        2.27130  -0.01368  -0.04005  -0.02459  -0.06535   2.20596
   A82        1.90525   0.00032  -0.00727   0.02498   0.01759   1.92284
   A83        1.92571   0.00374   0.02036  -0.00289   0.01733   1.94304
   A84        1.91029   0.00027  -0.00047   0.00373   0.00320   1.91349
   A85        1.90914  -0.00140  -0.00202  -0.01136  -0.01356   1.89558
   A86        1.90660  -0.00141  -0.00545  -0.00758  -0.01308   1.89351
   A87        1.90674  -0.00157  -0.00526  -0.00696  -0.01230   1.89444
   A88        1.90291  -0.00009  -0.01043   0.02770   0.01713   1.92004
   A89        1.92953   0.00434   0.02553  -0.00867   0.01672   1.94625
   A90        1.90937   0.00042  -0.00170   0.00960   0.00778   1.91715
   A91        1.90791  -0.00159  -0.00368  -0.00975  -0.01359   1.89432
   A92        1.90664  -0.00151  -0.00539  -0.00960  -0.01510   1.89154
   A93        1.90732  -0.00163  -0.00447  -0.00930  -0.01389   1.89343
   A94        1.90384  -0.00065  -0.00918   0.02421   0.01483   1.91867
   A95        1.92968   0.00508   0.02572  -0.00730   0.01839   1.94807
   A96        1.90640   0.00000  -0.00572   0.01480   0.00901   1.91541
   A97        1.90818  -0.00165  -0.00332  -0.01182  -0.01528   1.89290
   A98        1.84948   0.00270   0.02024  -0.00489   0.01510   1.86458
   A99        1.96391  -0.00554  -0.02816  -0.01359  -0.04167   1.92224
    D1        0.00001  -0.00001  -0.00011   0.00026   0.00015   0.00016
    D2       -3.14126   0.00005   0.00040   0.00063   0.00103  -3.14024
    D3        3.14159  -0.00003  -0.00021  -0.00091  -0.00111   3.14048
    D4        0.00032   0.00003   0.00031  -0.00054  -0.00024   0.00008
    D5        0.00019   0.00001   0.00008  -0.00016  -0.00008   0.00011
    D6        3.14148  -0.00004  -0.00035  -0.00072  -0.00107   3.14041
    D7       -3.14139   0.00003   0.00017   0.00099   0.00116  -3.14023
    D8       -0.00010  -0.00003  -0.00025   0.00043   0.00017   0.00008
    D9        3.14153   0.00001   0.00002   0.00095   0.00096  -3.14069
   D10       -0.00000   0.00000   0.00005  -0.00091  -0.00086  -0.00086
   D11       -0.00007  -0.00001  -0.00008  -0.00022  -0.00029  -0.00036
   D12        3.14158  -0.00002  -0.00004  -0.00207  -0.00212   3.13946
   D13        0.00021   0.00002   0.00013   0.00009   0.00022   0.00042
   D14       -3.14121   0.00005   0.00034   0.00153   0.00188  -3.13934
   D15        3.14132  -0.00005  -0.00042  -0.00067  -0.00110   3.14022
   D16       -0.00010  -0.00002  -0.00021   0.00077   0.00056   0.00046
   D17       -0.00001  -0.00002  -0.00017   0.00001  -0.00015  -0.00016
   D18        3.14138  -0.00005  -0.00038  -0.00105  -0.00145   3.13993
   D19       -3.14112   0.00005   0.00039   0.00078   0.00118  -3.13994
   D20        0.00027   0.00002   0.00018  -0.00028  -0.00012   0.00015
   D21        0.00071   0.00013   0.00099   0.00277   0.00377   0.00449
   D22       -3.14056   0.00021   0.00134   0.00483   0.00618  -3.13439
   D23       -3.14136   0.00006   0.00043   0.00201   0.00245  -3.13891
   D24        0.00055   0.00014   0.00078   0.00407   0.00485   0.00540
   D25       -0.00010   0.00002   0.00016  -0.00019  -0.00003  -0.00013
   D26       -3.14149   0.00005   0.00037   0.00086   0.00124  -3.14024
   D27        3.14118  -0.00004  -0.00035  -0.00055  -0.00090   3.14027
   D28       -0.00021  -0.00001  -0.00014   0.00050   0.00038   0.00016
   D29       -3.14121   0.00005   0.00037   0.00166   0.00206  -3.13915
   D30        0.00077   0.00014   0.00088   0.00350   0.00437   0.00515
   D31        0.00070   0.00011   0.00088   0.00202   0.00293   0.00363
   D32       -3.14050   0.00020   0.00139   0.00386   0.00524  -3.13526
   D33       -0.00030  -0.00001  -0.00009  -0.00001  -0.00010  -0.00040
   D34        3.14112  -0.00005  -0.00030  -0.00148  -0.00179   3.13933
   D35       -3.14159   0.00004   0.00034   0.00055   0.00089  -3.14069
   D36       -0.00017   0.00001   0.00013  -0.00092  -0.00079  -0.00096
   D37        0.00049   0.00011   0.00080   0.00232   0.00313   0.00362
   D38       -3.14107   0.00015   0.00092   0.00388   0.00481  -3.13625
   D39       -3.14140   0.00006   0.00037   0.00176   0.00214  -3.13926
   D40        0.00023   0.00010   0.00050   0.00332   0.00382   0.00405
   D41       -0.00018  -0.00002  -0.00015  -0.00060  -0.00076  -0.00093
   D42        3.14132  -0.00004  -0.00021  -0.00268  -0.00290   3.13842
   D43        3.14159   0.00001   0.00006   0.00086   0.00092  -3.14068
   D44       -0.00010  -0.00001   0.00000  -0.00122  -0.00122  -0.00132
   D45       -3.14141   0.00001   0.00007   0.00076   0.00084  -3.14057
   D46        0.00012  -0.00001  -0.00002  -0.00074  -0.00079  -0.00067
   D47       -0.00002  -0.00002  -0.00014  -0.00029  -0.00045  -0.00047
   D48        3.14151  -0.00004  -0.00023  -0.00179  -0.00208   3.13943
   D49       -0.00072  -0.00016  -0.00102  -0.00530  -0.00639  -0.00711
   D50        3.14096  -0.00014  -0.00087  -0.00533  -0.00611   3.13485
   D51        3.14084  -0.00020  -0.00114  -0.00684  -0.00805   3.13279
   D52       -0.00066  -0.00018  -0.00099  -0.00687  -0.00777  -0.00844
   D53        0.00055   0.00013   0.00068   0.00549   0.00622   0.00676
   D54       -3.14122   0.00011   0.00049   0.00678   0.00727  -3.13394
   D55       -3.14112   0.00011   0.00056   0.00551   0.00599  -3.13512
   D56        0.00030   0.00009   0.00037   0.00680   0.00705   0.00736
   D57        3.14114  -0.00015  -0.00061  -0.01135  -0.01242   3.12871
   D58        0.00095   0.00016   0.00130   0.00853   0.01050   0.01145
   D59       -0.00037  -0.00013  -0.00047  -0.01138  -0.01218  -0.01255
   D60       -3.14056   0.00017   0.00143   0.00850   0.01075  -3.12982
   D61       -0.00014  -0.00004  -0.00012  -0.00267  -0.00280  -0.00294
   D62        3.14139  -0.00003  -0.00015  -0.00086  -0.00102   3.14038
   D63       -3.14152  -0.00001   0.00012  -0.00434  -0.00422   3.13745
   D64        0.00002  -0.00000   0.00008  -0.00253  -0.00244  -0.00242
   D65       -3.14151   0.00003   0.00014  -0.00014   0.00012  -3.14139
   D66       -0.00011  -0.00001  -0.00012   0.00097   0.00074   0.00063
   D67       -0.00012   0.00001  -0.00008   0.00138   0.00141   0.00129
   D68        3.14129  -0.00004  -0.00033   0.00249   0.00203  -3.13987
   D69       -0.00015  -0.00005  -0.00023  -0.00302  -0.00327  -0.00342
   D70        3.14151  -0.00003  -0.00009  -0.00483  -0.00493   3.13658
   D71        3.14154  -0.00004  -0.00018  -0.00099  -0.00118   3.14036
   D72        0.00001  -0.00002  -0.00004  -0.00280  -0.00285  -0.00283
   D73        0.00078   0.00017   0.00103   0.00664   0.00773   0.00851
   D74       -3.14101   0.00014   0.00083   0.00529   0.00604  -3.13497
   D75       -3.14087   0.00016   0.00091   0.00804   0.00898  -3.13189
   D76        0.00053   0.00013   0.00072   0.00669   0.00728   0.00781
   D77        0.00000   0.00001  -0.00005   0.00159   0.00167   0.00167
   D78        3.14129  -0.00005  -0.00044   0.00276   0.00219  -3.13971
   D79       -3.14153   0.00003   0.00008  -0.00006   0.00014  -3.14138
   D80       -0.00024  -0.00003  -0.00031   0.00111   0.00067   0.00043
   D81       -0.00106  -0.00021  -0.00140  -0.00650  -0.00799  -0.00905
   D82        3.14022  -0.00029  -0.00175  -0.00853  -0.01037   3.12985
   D83        3.14078  -0.00017  -0.00116  -0.00481  -0.00588   3.13490
   D84       -0.00112  -0.00024  -0.00150  -0.00684  -0.00826  -0.00938
   D85       -0.00060  -0.00017  -0.00082  -0.01133  -0.01249  -0.01309
   D86       -3.14069   0.00016   0.00121   0.00958   0.01173  -3.12895
   D87        3.14077  -0.00021  -0.00104  -0.01286  -0.01439   3.12638
   D88        0.00068   0.00012   0.00098   0.00805   0.00983   0.01052
   D89       -0.00022  -0.00005  -0.00029  -0.00236  -0.00269  -0.00292
   D90        3.14134  -0.00005  -0.00027  -0.00347  -0.00386   3.13748
   D91        3.14143  -0.00004  -0.00020  -0.00089  -0.00110   3.14033
   D92       -0.00019  -0.00003  -0.00018  -0.00201  -0.00227  -0.00247
   D93        0.00072   0.00016   0.00104   0.00493   0.00612   0.00684
   D94       -3.14107   0.00011   0.00078   0.00317   0.00390  -3.13717
   D95       -3.14085   0.00016   0.00103   0.00579   0.00698  -3.13386
   D96        0.00055   0.00011   0.00076   0.00403   0.00476   0.00531
   D97       -0.00006   0.00000  -0.00013   0.00180   0.00183   0.00177
   D98        3.14147  -0.00002  -0.00022   0.00251   0.00218  -3.13953
   D99        3.14150   0.00001  -0.00012   0.00079   0.00077  -3.14091
   D100      -0.00015  -0.00001  -0.00020   0.00150   0.00112   0.00097
   D101      -0.00096  -0.00019  -0.00133  -0.00475  -0.00624  -0.00720
   D102       3.14024  -0.00027  -0.00184  -0.00656  -0.00853   3.13172
   D103       3.14088  -0.00013  -0.00100  -0.00255  -0.00347   3.13741
   D104      -0.00110  -0.00022  -0.00151  -0.00437  -0.00576  -0.00686
   D105      -0.00071  -0.00016  -0.00099  -0.00758  -0.00887  -0.00958
   D106      -3.14086   0.00014   0.00096   0.00745   0.00984  -3.13102
   D107       3.14066  -0.00021  -0.00129  -0.00957  -0.01136   3.12930
   D108       0.00051   0.00009   0.00066   0.00547   0.00735   0.00786
   D109       3.14145  -0.00002  -0.00019  -0.00031  -0.00002   3.14144
   D110      -0.00014  -0.00008  -0.00019  -0.00845  -0.00838  -0.00852
   D111      -0.00033  -0.00006  -0.00045   0.00082   0.00060   0.00028
   D112       3.14127  -0.00012  -0.00045  -0.00732  -0.00776   3.13350
   D113      -3.14156   0.00001   0.00002  -0.00008   0.00047  -3.14109
   D114      -0.00015  -0.00008  -0.00022  -0.00856  -0.00851  -0.00866
   D115      -0.00027  -0.00005  -0.00037   0.00111   0.00100   0.00072
   D116       3.14114  -0.00013  -0.00062  -0.00737  -0.00799   3.13315
   D117       3.14144  -0.00001  -0.00020   0.00010   0.00050  -3.14125
   D118      -0.00031  -0.00009  -0.00044  -0.00651  -0.00672  -0.00703
   D119      -0.00021  -0.00003  -0.00029   0.00082   0.00085   0.00064
   D120       3.14122  -0.00011  -0.00053  -0.00579  -0.00637   3.13485
   D121       0.00063   0.00016   0.00088   0.00876   0.00989   0.01052
   D122       3.14051  -0.00016  -0.00142  -0.00894  -0.00945   3.13106
   D123      -3.14111   0.00009   0.00066   0.00258   0.00341  -3.13770
   D124      -0.00123  -0.00023  -0.00165  -0.01512  -0.01593  -0.01716
   D125       0.00046   0.00016   0.00064   0.01236   0.01331   0.01378
   D126       3.14045  -0.00018  -0.00152  -0.00993  -0.01106   3.12938
   D127      -3.14130   0.00008   0.00042   0.00443   0.00525  -3.13605
   D128      -0.00132  -0.00026  -0.00175  -0.01786  -0.01913  -0.02044
   D129       0.00032   0.00013   0.00041   0.01232   0.01303   0.01334
   D130       3.14040  -0.00018  -0.00163  -0.00893  -0.01029   3.13011
   D131      -3.14128   0.00008   0.00041   0.00471   0.00552  -3.13575
   D132      -0.00119  -0.00024  -0.00163  -0.01655  -0.01780  -0.01899
   D133      -0.72905  -0.00128  -0.00996  -0.02191  -0.03168  -0.76073
   D134       1.36944  -0.00049  -0.00443  -0.02193  -0.02608   1.34336
   D135      -2.81503   0.00008   0.00140  -0.02997  -0.02833  -2.84337
   D136       2.41449  -0.00092  -0.00734  -0.00178  -0.00939   2.40509
   D137      -1.77021  -0.00013  -0.00181  -0.00180  -0.00379  -1.77400
   D138       0.32850   0.00044   0.00402  -0.00984  -0.00604   0.32246
   D139      -0.69650   0.00031   0.00078  -0.02326  -0.02219  -0.71868
   D140       1.40236   0.00101   0.00682  -0.02697  -0.01983   1.38253
   D141      -2.71062  -0.00255  -0.01519  -0.03887  -0.05396  -2.76458
   D142       2.44688   0.00067   0.00320   0.00191   0.00492   2.45180
   D143      -1.73745   0.00138   0.00923  -0.00181   0.00728  -1.73017
   D144       0.43275  -0.00219  -0.01278  -0.01370  -0.02685   0.40590
   D145      -0.52011  -0.00132  -0.00981  -0.03203  -0.04161  -0.56172
   D146       1.57774  -0.00066  -0.00514  -0.03183  -0.03672   1.54102
   D147      -2.60420   0.00032   0.00411  -0.04264  -0.03828  -2.64248
   D148       2.62339  -0.00093  -0.00724  -0.00561  -0.01311   2.61027
   D149      -1.56195  -0.00027  -0.00258  -0.00541  -0.00822  -1.57017
   D150       0.53930   0.00071   0.00668  -0.01622  -0.00978   0.52952
         Item               Value     Threshold  Converged?
 Maximum Force            0.043174     0.000450     NO 
 RMS     Force            0.007040     0.000300     NO 
 Maximum Displacement     0.291816     0.001800     NO 
 RMS     Displacement     0.051139     0.001200     NO 
 Predicted change in Energy=-3.525554D-02
 Lowest energy point so far.  Saving SCF results.
 GradGradGradGradGradGradGradGradGradGradGradGradGradGradGradGradGradGrad

 Leave Link  103 at Tue Aug 15 23:16:43 2023, MaxMem=  1310720000 cpu:              27.5 elap:               0.7
 (Enter /mnt/opt/groups/app-gaussian/g16-avx2/l202.exe)
 Symmetry turned off by external request.
 Stoichiometry    C27H21N3
 Framework group  C1[X(C27H21N3)]
 Deg. of freedom   147
 Full point group                 C1      NOp   1
                          Input orientation:                          
 ---------------------------------------------------------------------
 Center     Atomic      Atomic             Coordinates (Angstroms)
 Number     Number       Type             X           Y           Z
 ---------------------------------------------------------------------
      1          6           0        0.018929    1.460701   -0.019351
      2          6           0        0.027638   -1.445595   -0.038092
      3          6           0        0.038866    0.715235    1.249997
      4          6           0        0.003700    0.750389   -1.265263
      5          6           0        0.007846   -0.721523   -1.275774
      6          6           0        0.043262   -0.718761    1.241920
      7          6           0       -0.016775    1.474880   -2.473910
      8          6           0       -0.017643    2.859728   -2.448671
      9          6           0       -0.006862    3.577595   -1.224681
     10          6           0        0.013017    2.868668   -0.029128
     11          6           0       -0.009662   -1.434151   -2.489456
     12          6           0       -0.006935   -2.824231   -2.505487
     13          6           0        0.018147   -3.526862   -1.272530
     14          6           0        0.029738   -2.854557   -0.061119
     15          6           0        0.060754   -1.414459    2.465935
     16          6           0        0.074335   -0.733496    3.677391
     17          6           0        0.073977    0.685402    3.668791
     18          6           0        0.052334    1.399763    2.482112
     19          6           0       -0.021758    4.973755   -1.572292
     20          6           0       -0.026201   -3.821281   -3.542176
     21          6           0        0.088820   -1.131827    5.059901
     22          1           0       -0.033494    0.961668   -3.425915
     23          1           0        0.022240    3.427852    0.897871
     24          1           0       -0.027728   -0.911026   -3.437174
     25          1           0        0.037820   -3.419775    0.860897
     26          1           0        0.062395   -2.496895    2.486653
     27          1           0        0.043419    2.480698    2.511629
     28          1           0       -0.018793    5.810905   -0.888762
     29          1           0       -0.047214   -3.645736   -4.608411
     30          1           0        0.093590   -2.142476    5.443028
     31          6           0        0.094994    0.019235    5.794812
     32          1           0        0.106065    0.140024    6.869721
     33          6           0       -0.012990   -5.033657   -2.913384
     34          1           0       -0.020119   -6.025099   -3.345785
     35          6           0       -0.040957    5.032348   -2.936867
     36          1           0       -0.056249    5.900561   -3.581777
     37          7           0        0.094470    1.124047    4.975610
     38          7           0       -0.028332    3.768117   -3.481793
     39          7           0        0.024530   -4.877001   -1.546387
     40          6           0        0.087786    2.516240    5.367689
     41          1           0        0.776112    3.086379    4.742456
     42          1           0       -0.911437    2.951348    5.273382
     43          1           0        0.408387    2.605991    6.405517
     44          6           0        0.033660   -5.936375   -0.560790
     45          1           0        0.580304   -5.616177    0.325698
     46          1           0       -0.981318   -6.215000   -0.261818
     47          1           0        0.527982   -6.818115   -0.969662
     48          6           0       -0.055154    3.430783   -4.888167
     49          1           0        0.610732    2.587642   -5.081385
     50          1           0       -1.061531    3.159678   -5.218177
     51          1           0        0.318967    4.269337   -5.475109
 ---------------------------------------------------------------------
 Rotational constants (GHZ):           0.1441912           0.1440087           0.0721485
 Leave Link  202 at Tue Aug 15 23:16:43 2023, MaxMem=  1310720000 cpu:               0.9 elap:               0.0
 (Enter /mnt/opt/groups/app-gaussian/g16-avx2/l301.exe)
 Standard basis: 6-31G(d,p) (6D, 7F)
 Ernie: Thresh=  0.10000D-02 Tol=  0.10000D-05 Strict=F.
   555 basis functions,   987 primitive gaussians,   555 cartesian basis functions
   102 alpha electrons      102 beta electrons
       nuclear repulsion energy      2620.3963061690 Hartrees.
 IExCor=  402 DFT=T Ex+Corr=B3LYP ExCW=0 ScaHFX=  0.200000
 ScaDFX=  0.800000  0.720000  1.000000  0.810000 ScalE2=  1.000000  1.000000
 IRadAn=      5 IRanWt=     -1 IRanGd=            0 ICorTp=0 IEmpDi=131
 NAtoms=   51 NActive=   51 NUniq=   51 SFac= 1.00D+00 NAtFMM=   60 NAOKFM=F Big=F
 Integral buffers will be    131072 words long.
 Raffenetti 2 integral format.
 Two-electron integral symmetry is turned off.
 R6Disp:  Grimme-D3 Dispersion energy=       -0.0486145570 Hartrees.
 Nuclear repulsion after empirical dispersion term =     2620.3476916120 Hartrees.
 Leave Link  301 at Tue Aug 15 23:16:43 2023, MaxMem=  1310720000 cpu:               4.4 elap:               0.1
 (Enter /mnt/opt/groups/app-gaussian/g16-avx2/l302.exe)
 NPDir=0 NMtPBC=     1 NCelOv=     1 NCel=       1 NClECP=     1 NCelD=      1
         NCelK=      1 NCelE2=     1 NClLst=     1 CellRange=     0.0.
 One-electron integrals computed using PRISM.
 NBasis=   555 RedAO= T EigKep=  1.19D-04  NBF=   555
 NBsUse=   555 1.00D-06 EigRej= -1.00D+00 NBFU=   555
 Precomputing XC quadrature grid using
 IXCGrd= 4 IRadAn=           5 IRanWt=          -1 IRanGd=           0 AccXCQ= 0.00D+00.
 Generated NRdTot=       0 NPtTot=           0 NUsed=           0 NTot=          32
 NSgBfM=   535   535   535   535   535 MxSgAt=    51 MxSgA2=    51.
 Leave Link  302 at Tue Aug 15 23:16:46 2023, MaxMem=  1310720000 cpu:             156.2 elap:               2.5
 (Enter /mnt/opt/groups/app-gaussian/g16-avx2/l303.exe)
 DipDrv:  MaxL=1.
 Leave Link  303 at Tue Aug 15 23:16:46 2023, MaxMem=  1310720000 cpu:              12.3 elap:               0.3
 (Enter /mnt/opt/groups/app-gaussian/g16-avx2/l401.exe)
 Initial guess from the checkpoint file:  "/tmp/Gau-214892.chk"
 B after Tr=     0.003569    0.002182   -0.005196
         Rot=    1.000000   -0.000766    0.000107    0.000071 Ang=  -0.09 deg.
 Guess basis will be translated and rotated to current coordinates.
 JPrj=2 DoOrth=T DoCkMO=T.
 Generating alternative initial guess.
 ExpMin= 1.61D-01 ExpMax= 4.17D+03 ExpMxC= 6.27D+02 IAcc=3 IRadAn=         5 AccDes= 0.00D+00
 Harris functional with IExCor=  402 and IRadAn=       5 diagonalized for initial guess.
 HarFok:  IExCor=  402 AccDes= 0.00D+00 IRadAn=         5 IDoV= 1 UseB2=F ITyADJ=14
 ICtDFT=  3500011 ScaDFX=  1.000000  1.000000  1.000000  1.000000
 FoFCou: FMM=F IPFlag=           0 FMFlag=      100000 FMFlg1=           0
         NFxFlg=           0 DoJE=T BraDBF=F KetDBF=T FulRan=T
         wScrn=  0.000000 ICntrl=       500 IOpCl=  0 I1Cent=   200000004 NGrid=           0
         NMat0=    1 NMatS0=      1 NMatT0=    0 NMatD0=    1 NMtDS0=    0 NMtDT0=    0
 Symmetry not used in FoFCou.
 Harris En= -1205.86200912194    
 Leave Link  401 at Tue Aug 15 23:16:51 2023, MaxMem=  1310720000 cpu:             319.9 elap:               5.1
 (Enter /mnt/opt/groups/app-gaussian/g16-avx2/l502.exe)
 Two-electron integral symmetry not used.
 Closed shell SCF:
 Using DIIS extrapolation, IDIIS=    10.
 NGot=  1310720000 LenX=  1310062735 LenY=  1309754155
 Requested convergence on RMS density matrix=1.00D-08 within 100 cycles.
 Requested convergence on MAX density matrix=1.00D-06.
 Requested convergence on             energy=1.00D-06.
 Level shift goal  0.100 maximum shift  0.100.
 No special actions if energy rises.
 Dynamic level shift is on during FON iterations.

 Cycle   1  Pass 1  IDiag  1:
 FoFJK:  IHMeth= 1 ICntrl=       0 DoSepK=F KAlg= 0 I1Cent=           0 FoldK=F
 IRaf= 600000000 NMat=       1 IRICut=       1 DoRegI=T DoRafI=F ISym2E= 0 IDoP0=0 IntGTp=1.
 FoFCou: FMM=F IPFlag=           0 FMFlag=      100000 FMFlg1=           0
         NFxFlg=           0 DoJE=F BraDBF=F KetDBF=F FulRan=T
         wScrn=  0.000000 ICntrl=         0 IOpCl=  0 I1Cent=           0 NGrid=           0
         NMat0=    1 NMatS0=      1 NMatT0=    0 NMatD0=    1 NMtDS0=    0 NMtDT0=    0
 Symmetry not used in FoFCou.
 E= -1205.86907234531    
 DIIS: error= 4.20D-03 at cycle   1 NSaved=   1.
 NSaved= 1 IEnMin= 1 EnMin= -1205.86907234531     IErMin= 1 ErrMin= 4.20D-03
 ErrMax= 4.20D-03  0.00D+00 EMaxC= 1.00D+00 BMatC= 1.57D-02 BMatP= 1.57D-02
 IDIUse=1 WtCom= 1.00D+00 WtEn= 0.00D+00
 Coeff-Com:  0.100D+01
 Coeff:      0.100D+01
 Gap=     1.809 Goal=     0.100 Shift=    0.000
 T=  316. Gap= 0.153 NK=0 IS=  103 IE=  555 IFin=  102
          NO(<0.9)=   0  NV(>0.1)=   0    102.00e < EF      0.00e >EF  Err=0.0D+00
 GapD=    1.809 DampG=2.000 DampE=1.000 DampFc=2.0000 IDamp=-1.
 RMSDP=4.55D-04 MaxDP=2.05D-02              OVMax= 2.38D-02

 Cycle   2  Pass 1  IDiag  1:
 E= -1205.88894323884     Delta-E=       -0.019870893530 Rises=F Damp=F
 DIIS: error= 4.53D-03 at cycle   2 NSaved=   2.
 NSaved= 2 IEnMin= 2 EnMin= -1205.88894323884     IErMin= 1 ErrMin= 4.20D-03
 ErrMax= 4.53D-03  0.00D+00 EMaxC= 1.00D+00 BMatC= 3.84D-03 BMatP= 1.57D-02
 IDIUse=1 WtCom= 1.00D+00 WtEn= 0.00D+00
 Coeff-Com:  0.252D+00 0.748D+00
 Coeff:      0.252D+00 0.748D+00
 Gap=     0.152 Goal=     0.100 Shift=    0.000
 T=  316. Gap= 0.152 NK=0 IS=  103 IE=  555 IFin=  102
          NO(<0.9)=   0  NV(>0.1)=   0    102.00e < EF      0.00e >EF  Err=0.0D+00
 GapD=    0.152 DampG=1.000 DampE=1.000 DampFc=1.0000 IDamp=-1.
 RMSDP=2.15D-04 MaxDP=1.94D-02 DE=-1.99D-02 OVMax= 2.82D-02

 Cycle   3  Pass 1  IDiag  1:
 E= -1205.88714969610     Delta-E=        0.001793542745 Rises=F Damp=F
 DIIS: error= 4.75D-03 at cycle   3 NSaved=   3.
 NSaved= 3 IEnMin= 2 EnMin= -1205.88894323884     IErMin= 1 ErrMin= 4.20D-03
 ErrMax= 4.75D-03  0.00D+00 EMaxC= 1.00D+00 BMatC= 5.41D-03 BMatP= 3.84D-03
 IDIUse=1 WtCom= 1.00D+00 WtEn= 0.00D+00
 Coeff-Com: -0.124D-01 0.547D+00 0.465D+00
 Coeff:     -0.124D-01 0.547D+00 0.465D+00
 Gap=     0.153 Goal=   None    Shift=    0.000
 T=  316. Gap= 0.152 NK=0 IS=  103 IE=  555 IFin=  102
          NO(<0.9)=   0  NV(>0.1)=   0    102.00e < EF      0.00e >EF  Err=0.0D+00
 RMSDP=1.65D-04 MaxDP=1.01D-02 DE= 1.79D-03 OVMax= 1.95D-02

 Cycle   4  Pass 1  IDiag  1:
 E= -1205.89196773364     Delta-E=       -0.004818037543 Rises=F Damp=F
 DIIS: error= 9.23D-04 at cycle   4 NSaved=   4.
 NSaved= 4 IEnMin= 4 EnMin= -1205.89196773364     IErMin= 4 ErrMin= 9.23D-04
 ErrMax= 9.23D-04  0.00D+00 EMaxC= 1.00D+00 BMatC= 2.97D-04 BMatP= 3.84D-03
 IDIUse=1 WtCom= 1.00D+00 WtEn= 0.00D+00
 Coeff-Com: -0.179D-01 0.292D+00 0.295D+00 0.431D+00
 Coeff:     -0.179D-01 0.292D+00 0.295D+00 0.431D+00
 Gap=     0.153 Goal=     0.100 Shift=    0.000
 RMSDP=4.58D-05 MaxDP=1.90D-03 DE=-4.82D-03 OVMax= 5.89D-03

 Cycle   5  Pass 1  IDiag  1:
 E= -1205.89230114337     Delta-E=       -0.000333409730 Rises=F Damp=F
 DIIS: error= 2.11D-04 at cycle   5 NSaved=   5.
 NSaved= 5 IEnMin= 5 EnMin= -1205.89230114337     IErMin= 5 ErrMin= 2.11D-04
 ErrMax= 2.11D-04  0.00D+00 EMaxC= 1.00D+00 BMatC= 2.65D-05 BMatP= 2.97D-04
 IDIUse=1 WtCom= 1.00D+00 WtEn= 0.00D+00
 Coeff-Com: -0.810D-02 0.951D-01 0.112D+00 0.258D+00 0.543D+00
 Coeff:     -0.810D-02 0.951D-01 0.112D+00 0.258D+00 0.543D+00
 Gap=     0.153 Goal=     0.100 Shift=    0.000
 RMSDP=1.36D-05 MaxDP=5.34D-04 DE=-3.33D-04 OVMax= 1.56D-03

 Cycle   6  Pass 1  IDiag  1:
 E= -1205.89232495174     Delta-E=       -0.000023808375 Rises=F Damp=F
 DIIS: error= 7.82D-05 at cycle   6 NSaved=   6.
 NSaved= 6 IEnMin= 6 EnMin= -1205.89232495174     IErMin= 6 ErrMin= 7.82D-05
 ErrMax= 7.82D-05  0.00D+00 EMaxC= 1.00D+00 BMatC= 4.43D-06 BMatP= 2.65D-05
 IDIUse=1 WtCom= 1.00D+00 WtEn= 0.00D+00
 Coeff-Com: -0.311D-02 0.251D-01 0.347D-01 0.112D+00 0.348D+00 0.483D+00
 Coeff:     -0.311D-02 0.251D-01 0.347D-01 0.112D+00 0.348D+00 0.483D+00
 Gap=     0.153 Goal=     0.100 Shift=    0.000
 RMSDP=4.76D-06 MaxDP=2.27D-04 DE=-2.38D-05 OVMax= 4.90D-04

 Cycle   7  Pass 1  IDiag  1:
 E= -1205.89232939112     Delta-E=       -0.000004439373 Rises=F Damp=F
 DIIS: error= 1.84D-05 at cycle   7 NSaved=   7.
 NSaved= 7 IEnMin= 7 EnMin= -1205.89232939112     IErMin= 7 ErrMin= 1.84D-05
 ErrMax= 1.84D-05  0.00D+00 EMaxC= 1.00D+00 BMatC= 2.07D-07 BMatP= 4.43D-06
 IDIUse=1 WtCom= 1.00D+00 WtEn= 0.00D+00
 Coeff-Com: -0.641D-03 0.204D-02 0.446D-02 0.301D-01 0.125D+00 0.233D+00
 Coeff-Com:  0.606D+00
 Coeff:     -0.641D-03 0.204D-02 0.446D-02 0.301D-01 0.125D+00 0.233D+00
 Coeff:      0.606D+00
 Gap=     0.153 Goal=     0.100 Shift=    0.000
 RMSDP=1.38D-06 MaxDP=7.27D-05 DE=-4.44D-06 OVMax= 2.19D-04

 Cycle   8  Pass 1  IDiag  1:
 E= -1205.89232957763     Delta-E=       -0.000000186518 Rises=F Damp=F
 DIIS: error= 8.72D-06 at cycle   8 NSaved=   8.
 NSaved= 8 IEnMin= 8 EnMin= -1205.89232957763     IErMin= 8 ErrMin= 8.72D-06
 ErrMax= 8.72D-06  0.00D+00 EMaxC= 1.00D+00 BMatC= 5.56D-08 BMatP= 2.07D-07
 IDIUse=1 WtCom= 1.00D+00 WtEn= 0.00D+00
 Coeff-Com:  0.176D-03-0.350D-02-0.412D-02-0.133D-02 0.167D-01 0.526D-01
 Coeff-Com:  0.372D+00 0.568D+00
 Coeff:      0.176D-03-0.350D-02-0.412D-02-0.133D-02 0.167D-01 0.526D-01
 Coeff:      0.372D+00 0.568D+00
 Gap=     0.153 Goal=     0.100 Shift=    0.000
 RMSDP=6.19D-07 MaxDP=2.93D-05 DE=-1.87D-07 OVMax= 8.35D-05

 Cycle   9  Pass 1  IDiag  1:
 E= -1205.89232964133     Delta-E=       -0.000000063701 Rises=F Damp=F
 DIIS: error= 2.41D-06 at cycle   9 NSaved=   9.
 NSaved= 9 IEnMin= 9 EnMin= -1205.89232964133     IErMin= 9 ErrMin= 2.41D-06
 ErrMax= 2.41D-06  0.00D+00 EMaxC= 1.00D+00 BMatC= 2.29D-09 BMatP= 5.56D-08
 IDIUse=1 WtCom= 1.00D+00 WtEn= 0.00D+00
 Coeff-Com:  0.107D-03-0.129D-02-0.187D-02-0.245D-02-0.220D-02-0.194D-02
 Coeff-Com:  0.790D-01 0.200D+00 0.730D+00
 Coeff:      0.107D-03-0.129D-02-0.187D-02-0.245D-02-0.220D-02-0.194D-02
 Coeff:      0.790D-01 0.200D+00 0.730D+00
 Gap=     0.153 Goal=     0.100 Shift=    0.000
 RMSDP=1.63D-07 MaxDP=9.09D-06 DE=-6.37D-08 OVMax= 2.97D-05

 Cycle  10  Pass 1  IDiag  1:
 E= -1205.89232964387     Delta-E=       -0.000000002533 Rises=F Damp=F
 DIIS: error= 9.73D-07 at cycle  10 NSaved=  10.
 NSaved=10 IEnMin=10 EnMin= -1205.89232964387     IErMin=10 ErrMin= 9.73D-07
 ErrMax= 9.73D-07  0.00D+00 EMaxC= 1.00D+00 BMatC= 8.02D-10 BMatP= 2.29D-09
 IDIUse=1 WtCom= 1.00D+00 WtEn= 0.00D+00
 Coeff-Com:  0.417D-04-0.288D-03-0.588D-03-0.137D-02-0.384D-02-0.970D-02
 Coeff-Com: -0.831D-02 0.339D-01 0.448D+00 0.542D+00
 Coeff:      0.417D-04-0.288D-03-0.588D-03-0.137D-02-0.384D-02-0.970D-02
 Coeff:     -0.831D-02 0.339D-01 0.448D+00 0.542D+00
 Gap=     0.153 Goal=     0.100 Shift=    0.000
 RMSDP=6.44D-08 MaxDP=3.90D-06 DE=-2.53D-09 OVMax= 8.99D-06

 Cycle  11  Pass 1  IDiag  1:
 E= -1205.89232964473     Delta-E=       -0.000000000862 Rises=F Damp=F
 DIIS: error= 1.29D-07 at cycle  11 NSaved=  11.
 NSaved=11 IEnMin=11 EnMin= -1205.89232964473     IErMin=11 ErrMin= 1.29D-07
 ErrMax= 1.29D-07  0.00D+00 EMaxC= 1.00D+00 BMatC= 2.28D-11 BMatP= 8.02D-10
 IDIUse=1 WtCom= 1.00D+00 WtEn= 0.00D+00
 Coeff-Com:  0.806D-05-0.400D-05-0.670D-04-0.363D-03-0.132D-02-0.385D-02
 Coeff-Com: -0.112D-01-0.818D-02 0.115D+00 0.203D+00 0.707D+00
 Coeff:      0.806D-05-0.400D-05-0.670D-04-0.363D-03-0.132D-02-0.385D-02
 Coeff:     -0.112D-01-0.818D-02 0.115D+00 0.203D+00 0.707D+00
 Gap=     0.153 Goal=     0.100 Shift=    0.000
 RMSDP=1.87D-08 MaxDP=7.39D-07 DE=-8.62D-10 OVMax= 2.92D-06

 Cycle  12  Pass 1  IDiag  1:
 E= -1205.89232964473     Delta-E=       -0.000000000003 Rises=F Damp=F
 DIIS: error= 9.79D-08 at cycle  12 NSaved=  12.
 NSaved=12 IEnMin=12 EnMin= -1205.89232964473     IErMin=12 ErrMin= 9.79D-08
 ErrMax= 9.79D-08  0.00D+00 EMaxC= 1.00D+00 BMatC= 9.83D-12 BMatP= 2.28D-11
 IDIUse=1 WtCom= 1.00D+00 WtEn= 0.00D+00
 Coeff-Com:  0.139D-05 0.229D-04 0.108D-04-0.114D-03-0.477D-03-0.162D-02
 Coeff-Com: -0.626D-02-0.806D-02 0.379D-01 0.835D-01 0.448D+00 0.447D+00
 Coeff:      0.139D-05 0.229D-04 0.108D-04-0.114D-03-0.477D-03-0.162D-02
 Coeff:     -0.626D-02-0.806D-02 0.379D-01 0.835D-01 0.448D+00 0.447D+00
 Gap=     0.153 Goal=     0.100 Shift=    0.000
 RMSDP=8.79D-09 MaxDP=4.15D-07 DE=-2.73D-12 OVMax= 1.40D-06

 SCF Done:  E(RB3LYP) =  -1205.89232964     A.U. after   12 cycles
            NFock= 12  Conv=0.88D-08     -V/T= 2.0095
 KE= 1.194501190781D+03 PE=-8.036591960280D+03 EE= 3.015850748243D+03
 Leave Link  502 at Tue Aug 15 23:18:24 2023, MaxMem=  1310720000 cpu:            5913.5 elap:              92.6
 (Enter /mnt/opt/groups/app-gaussian/g16-avx2/l701.exe)
 ... and contract with generalized density number  0.
 Compute integral first derivatives.
 R6Disp: Adding Grimme-D3 dispersion energy 1st derivatives to the gradient.
 Leave Link  701 at Tue Aug 15 23:18:25 2023, MaxMem=  1310720000 cpu:              76.4 elap:               1.3
 (Enter /mnt/opt/groups/app-gaussian/g16-avx2/l702.exe)
 L702 exits ... SP integral derivatives will be done elsewhere.
 Leave Link  702 at Tue Aug 15 23:18:25 2023, MaxMem=  1310720000 cpu:               1.4 elap:               0.1
 (Enter /mnt/opt/groups/app-gaussian/g16-avx2/l703.exe)
 Integral derivatives from FoFJK, PRISM(SPDF).
 Compute integral first derivatives, UseDBF=F ICtDFT=           0.
 Calling FoFJK, ICntrl=      2127 FMM=F ISym2X=0 I1Cent= 0 IOpClX= 0 NMat=1 NMatS=1 NMatT=0.
 FoFJK:  IHMeth= 1 ICntrl=    2127 DoSepK=F KAlg= 0 I1Cent=           0 FoldK=F
 IRaf=         0 NMat=       1 IRICut=       1 DoRegI=T DoRafI=F ISym2E= 0 IDoP0=0 IntGTp=1.
 FoFCou: FMM=F IPFlag=           0 FMFlag=      100000 FMFlg1=         800
         NFxFlg=           0 DoJE=F BraDBF=F KetDBF=F FulRan=T
         wScrn=  0.000000 ICntrl=      2127 IOpCl=  0 I1Cent=           0 NGrid=           0
         NMat0=    1 NMatS0=      1 NMatT0=    0 NMatD0=    1 NMtDS0=    0 NMtDT0=    0
 Symmetry not used in FoFCou.
 Leave Link  703 at Tue Aug 15 23:18:48 2023, MaxMem=  1310720000 cpu:            1437.2 elap:              22.5
 (Enter /mnt/opt/groups/app-gaussian/g16-avx2/l716.exe)
 Dipole        = 2.94627524D-02-3.41444107D-03-1.10658215D-02
 -------------------------------------------------------------------
 Center     Atomic                   Forces (Hartrees/Bohr)
 Number     Number              X              Y              Z
 -------------------------------------------------------------------
      1        6          -0.000109587    0.002574360   -0.000281644
      2        6           0.000160072   -0.002680377   -0.000596855
      3        6           0.000171207    0.000866920    0.002595667
      4        6           0.000087244    0.001828233   -0.002002358
      5        6          -0.000146413   -0.001487562   -0.002071488
      6        6          -0.000065848   -0.001118075    0.002408759
      7        6           0.000242555   -0.002839213    0.001715950
      8        6          -0.000002232   -0.007773756    0.004607651
      9        6          -0.000372311    0.004640778    0.000365072
     10        6           0.000069330   -0.003819588   -0.000192538
     11        6           0.000121043    0.001669520    0.003324621
     12        6          -0.000425463   -0.002020483   -0.004102646
     13        6          -0.000228136    0.007193586    0.004290497
     14        6           0.000243449    0.002755124    0.001454434
     15        6           0.000012418    0.002089660   -0.003303268
     16        6          -0.000172947   -0.002684666    0.004012370
     17        6          -0.000392996   -0.000712010   -0.007257751
     18        6           0.000131754   -0.000098976   -0.003094220
     19        6          -0.000568566   -0.002070909    0.004182729
     20        6          -0.000719382    0.004661604   -0.000359275
     21        6          -0.000604206   -0.002913600   -0.003873251
     22        1          -0.000241524    0.000050663   -0.000194256
     23        1           0.000012218    0.000358432   -0.000202526
     24        1           0.000004976   -0.000404906   -0.000205566
     25        1          -0.000306550   -0.000270237    0.000059611
     26        1           0.000026065    0.000014187    0.000416014
     27        1          -0.000207736    0.000333839    0.000374528
     28        1           0.000037307    0.000377052   -0.000996981
     29        1           0.000069081   -0.001039164    0.000177659
     30        1           0.000053953    0.000703990    0.000719066
     31        6           0.000688158   -0.004324729    0.011349728
     32        1           0.000104273    0.001018405   -0.000081698
     33        6           0.000596109   -0.006654550   -0.009160276
     34        1           0.000173617   -0.000444462    0.000833395
     35        6           0.000568093    0.011222573   -0.001196106
     36        1           0.000118482   -0.000492773   -0.000755210
     37        7           0.001694719    0.007167396   -0.005138127
     38        7           0.001360647   -0.003110895   -0.005371672
     39        7           0.002312905   -0.001741594    0.005997695
     40        6          -0.002217114   -0.002495119    0.002787203
     41        1           0.001796947    0.000705334   -0.000936207
     42        1          -0.001619818    0.001480707   -0.000461731
     43        1           0.000630109   -0.000168801    0.001364908
     44        6          -0.002966278   -0.000245436   -0.002345102
     45        1           0.001750330    0.000656989    0.000925347
     46        1          -0.001690976   -0.000545883    0.001447072
     47        1           0.001029077   -0.000979835   -0.000872802
     48        6           0.001892601   -0.000134424    0.001488003
     49        1           0.000730872   -0.002012983    0.000698288
     50        1          -0.001754068    0.000425322   -0.001903580
     51        1          -0.002077464    0.002490334   -0.000639132
 -------------------------------------------------------------------
 Cartesian Forces:  Max     0.011349728 RMS     0.002705366
 Leave Link  716 at Tue Aug 15 23:18:48 2023, MaxMem=  1310720000 cpu:               1.6 elap:               0.1
 (Enter /mnt/opt/groups/app-gaussian/g16-avx2/l103.exe)

 GradGradGradGradGradGradGradGradGradGradGradGradGradGradGradGradGradGrad
 Berny optimization.
 Using GEDIIS/GDIIS optimizer.
 FormGI is forming the generalized inverse of G from B-inverse, IUseBI=4.
 GSVD:  received Info=                   1 from GESDD.
 Internal  Forces:  Max     0.007993882 RMS     0.001384543
 Search for a local minimum.
 Step number   3 out of a maximum of  306
 All quantities printed in internal units (Hartrees-Bohrs-Radians)
 RMS Force = .13845D-02 SwitMx=.10000D-02 MixMth= 1
 Mixed Optimization -- RFO/linear search
 Update second derivatives using D2CorX and points    2    3
 DE= -2.82D-02 DEPred=-3.53D-02 R= 8.01D-01
 TightC=F SS=  1.41D+00  RLast= 4.78D-01 DXNew= 8.4853D-01 1.4333D+00
 Trust test= 8.01D-01 RLast= 4.78D-01 DXMaxT set to 8.49D-01
 ITU=  1  1  0
 Use linear search instead of GDIIS.
     Eigenvalues ---    0.00391   0.00392   0.00392   0.00765   0.00766
     Eigenvalues ---    0.00766   0.00919   0.00920   0.00922   0.01382
     Eigenvalues ---    0.01383   0.01387   0.01439   0.01440   0.01569
     Eigenvalues ---    0.01603   0.01609   0.01609   0.01639   0.01657
     Eigenvalues ---    0.01658   0.01690   0.01728   0.01728   0.01808
     Eigenvalues ---    0.01825   0.01825   0.01853   0.01856   0.01856
     Eigenvalues ---    0.02108   0.02108   0.02108   0.02130   0.02130
     Eigenvalues ---    0.02131   0.02141   0.02141   0.02141   0.02209
     Eigenvalues ---    0.02209   0.02210   0.07165   0.07243   0.07265
     Eigenvalues ---    0.07445   0.07456   0.07505   0.15817   0.15999
     Eigenvalues ---    0.15999   0.16000   0.16000   0.16000   0.16000
     Eigenvalues ---    0.16000   0.16000   0.16000   0.16000   0.16000
     Eigenvalues ---    0.16000   0.16000   0.16000   0.16000   0.16000
     Eigenvalues ---    0.16000   0.16000   0.16030   0.16199   0.21992
     Eigenvalues ---    0.22741   0.22742   0.22809   0.23195   0.23195
     Eigenvalues ---    0.23414   0.24006   0.24007   0.24163   0.24787
     Eigenvalues ---    0.24789   0.24873   0.24985   0.24988   0.25000
     Eigenvalues ---    0.25000   0.25000   0.25000   0.25000   0.25104
     Eigenvalues ---    0.30010   0.30017   0.30331   0.30373   0.30393
     Eigenvalues ---    0.31878   0.34516   0.34518   0.35420   0.35427
     Eigenvalues ---    0.35427   0.35469   0.35470   0.35529   0.35531
     Eigenvalues ---    0.35531   0.35592   0.35596   0.35596   0.35654
     Eigenvalues ---    0.35654   0.35655   0.35704   0.35737   0.35740
     Eigenvalues ---    0.35955   0.36591   0.37229   0.37230   0.37230
     Eigenvalues ---    0.37230   0.37230   0.37230   0.37230   0.37234
     Eigenvalues ---    0.37475   0.37556   0.37557   0.39361   0.40359
     Eigenvalues ---    0.40361   0.40416   0.40741   0.40742   0.41889
     Eigenvalues ---    0.42577   0.42578   0.42714   0.47590   0.47591
     Eigenvalues ---    0.47620   0.49372   0.49374   0.49442   0.52982
     Eigenvalues ---    0.52983   0.54472
 RFO step:  Lambda=-2.21477407D-03 EMin= 3.91476156D-03
 Quartic linear search produced a step of -0.05447.
 Iteration  1 RMS(Cart)=  0.03178830 RMS(Int)=  0.00053859
 Iteration  2 RMS(Cart)=  0.00082234 RMS(Int)=  0.00007240
 Iteration  3 RMS(Cart)=  0.00000071 RMS(Int)=  0.00007240
 ITry= 1 IFail=0 DXMaxC= 2.05D-01 DCOld= 1.00D+10 DXMaxT= 8.49D-01 DXLimC= 3.00D+00 Rises=F
 Variable       Old X    -DE/DX   Delta X   Delta X   Delta X     New X
                                 (Linear)    (Quad)   (Total)
    R1        2.78205   0.00099  -0.00059   0.00325   0.00266   2.78471
    R2        2.71034   0.00062  -0.00056   0.00187   0.00130   2.71164
    R3        2.66076  -0.00133   0.00065  -0.00391  -0.00326   2.65750
    R4        2.70998   0.00072  -0.00054   0.00214   0.00159   2.71157
    R5        2.78179   0.00117  -0.00057   0.00375   0.00319   2.78498
    R6        2.66291  -0.00217   0.00072  -0.00587  -0.00515   2.65776
    R7        2.70992   0.00075  -0.00054   0.00220   0.00165   2.71156
    R8        2.66369  -0.00224   0.00070  -0.00602  -0.00533   2.65836
    R9        2.78159   0.00112  -0.00056   0.00357   0.00301   2.78460
   R10        2.66320  -0.00222   0.00071  -0.00596  -0.00526   2.65794
   R11        2.65987  -0.00121   0.00069  -0.00366  -0.00298   2.65689
   R12        2.66077  -0.00124   0.00064  -0.00365  -0.00301   2.65776
   R13        2.61742   0.00143  -0.00098   0.00394   0.00296   2.62038
   R14        2.04403   0.00015   0.00016   0.00024   0.00039   2.04443
   R15        2.68155   0.00218  -0.00073   0.00505   0.00432   2.68587
   R16        2.59975   0.00697   0.00833   0.00727   0.01561   2.61536
   R17        2.62687   0.00089  -0.00076   0.00259   0.00184   2.62871
   R18        2.71905   0.00130   0.00131   0.00047   0.00176   2.72082
   R19        2.04588   0.00001  -0.00000   0.00001   0.00001   2.04589
   R20        2.62705   0.00086  -0.00076   0.00254   0.00178   2.62883
   R21        2.04593  -0.00002  -0.00000  -0.00006  -0.00006   2.04587
   R22        2.68215   0.00213  -0.00076   0.00491   0.00416   2.68631
   R23        2.71832   0.00129   0.00134   0.00043   0.00175   2.72007
   R24        2.61824   0.00121  -0.00101   0.00353   0.00252   2.62076
   R25        2.60338   0.00610   0.00818   0.00478   0.01298   2.61636
   R26        2.04375   0.00019   0.00017   0.00032   0.00049   2.04424
   R27        2.62633   0.00106  -0.00074   0.00291   0.00218   2.62851
   R28        2.04588  -0.00001   0.00000  -0.00004  -0.00003   2.04585
   R29        2.68138   0.00223  -0.00073   0.00503   0.00431   2.68569
   R30        2.71898   0.00123   0.00129   0.00037   0.00166   2.72064
   R31        2.61779   0.00096  -0.00098   0.00302   0.00204   2.61983
   R32        2.60522   0.00507   0.00821   0.00167   0.00988   2.61511
   R33        2.04350   0.00035   0.00018   0.00072   0.00090   2.04440
   R34        2.04234  -0.00034   0.00024  -0.00129  -0.00105   2.04129
   R35        2.58130   0.00319  -0.00165   0.00718   0.00551   2.58682
   R36        2.04240  -0.00035   0.00024  -0.00130  -0.00106   2.04134
   R37        2.58099   0.00318  -0.00164   0.00718   0.00553   2.58652
   R38        2.04250  -0.00040   0.00023  -0.00145  -0.00122   2.04127
   R39        2.58076   0.00345  -0.00162   0.00769   0.00606   2.58682
   R40        2.04418   0.00003   0.00007  -0.00013  -0.00005   2.04412
   R41        2.59911   0.00799   0.00864   0.01068   0.01932   2.61843
   R42        2.04403   0.00007   0.00009  -0.00003   0.00006   2.04409
   R43        2.60112   0.00751   0.00854   0.00931   0.01787   2.61899
   R44        2.04400   0.00005   0.00009  -0.00008   0.00001   2.04400
   R45        2.60164   0.00748   0.00852   0.00925   0.01778   2.61942
   R46        2.73323   0.00029   0.00127  -0.00156  -0.00029   2.73294
   R47        2.73351   0.00019   0.00117  -0.00183  -0.00065   2.73286
   R48        2.73440   0.00023   0.00116  -0.00168  -0.00052   2.73388
   R49        2.06125   0.00204  -0.00094   0.00718   0.00624   2.06748
   R50        2.06721   0.00211  -0.00110   0.00766   0.00656   2.07376
   R51        2.05965   0.00147  -0.00090   0.00567   0.00477   2.06442
   R52        2.05903   0.00182  -0.00087   0.00652   0.00566   2.06468
   R53        2.06767   0.00210  -0.00112   0.00767   0.00656   2.07423
   R54        2.06058   0.00159  -0.00093   0.00600   0.00507   2.06565
   R55        2.06285   0.00188  -0.00092   0.00686   0.00594   2.06880
   R56        2.06595   0.00208  -0.00113   0.00753   0.00641   2.07235
   R57        2.05940   0.00155  -0.00089   0.00584   0.00495   2.06435
    A1        2.09250  -0.00019  -0.00001  -0.00072  -0.00073   2.09178
    A2        2.10876  -0.00039   0.00016  -0.00084  -0.00067   2.10809
    A3        2.08192   0.00058  -0.00015   0.00155   0.00140   2.08332
    A4        2.09591   0.00020   0.00003   0.00074   0.00077   2.09668
    A5        2.08376  -0.00007  -0.00025  -0.00042  -0.00068   2.08308
    A6        2.10352  -0.00013   0.00022  -0.00032  -0.00009   2.10342
    A7        2.09617   0.00025   0.00002   0.00092   0.00094   2.09711
    A8        2.10354  -0.00025   0.00021  -0.00071  -0.00050   2.10304
    A9        2.08348  -0.00000  -0.00023  -0.00021  -0.00045   2.08303
   A10        2.09602   0.00022   0.00003   0.00077   0.00079   2.09682
   A11        2.08353  -0.00007  -0.00025  -0.00047  -0.00073   2.08280
   A12        2.10363  -0.00015   0.00022  -0.00030  -0.00007   2.10356
   A13        2.09298  -0.00021  -0.00004  -0.00075  -0.00079   2.09218
   A14        2.08143   0.00050  -0.00013   0.00131   0.00117   2.08260
   A15        2.10877  -0.00029   0.00017  -0.00056  -0.00038   2.10840
   A16        2.09279  -0.00027  -0.00002  -0.00096  -0.00098   2.09180
   A17        2.10839  -0.00022   0.00019  -0.00036  -0.00016   2.10823
   A18        2.08200   0.00049  -0.00017   0.00132   0.00114   2.08315
   A19        2.09252  -0.00031   0.00038  -0.00237  -0.00199   2.09053
   A20        2.10730   0.00030  -0.00021   0.00197   0.00175   2.10905
   A21        2.08337   0.00001  -0.00017   0.00040   0.00023   2.08359
   A22        2.11943   0.00125  -0.00042   0.00666   0.00623   2.12565
   A23        2.27379   0.00099   0.00022   0.00259   0.00277   2.27656
   A24        1.88996  -0.00224   0.00020  -0.00925  -0.00903   1.88093
   A25        2.07598  -0.00267   0.00076  -0.01043  -0.00966   2.06632
   A26        1.85711   0.00249   0.00114   0.00653   0.00767   1.86478
   A27        2.35010   0.00018  -0.00190   0.00390   0.00198   2.35208
   A28        2.11298   0.00123  -0.00032   0.00503   0.00471   2.11769
   A29        2.10657  -0.00020   0.00004   0.00023   0.00027   2.10684
   A30        2.06364  -0.00104   0.00028  -0.00526  -0.00498   2.05865
   A31        2.11318   0.00122  -0.00033   0.00504   0.00471   2.11789
   A32        2.10641  -0.00014   0.00005   0.00048   0.00052   2.10694
   A33        2.06359  -0.00107   0.00028  -0.00551  -0.00523   2.05836
   A34        2.07719  -0.00265   0.00071  -0.01035  -0.00963   2.06756
   A35        2.34811   0.00020  -0.00181   0.00387   0.00205   2.35016
   A36        1.85788   0.00245   0.00109   0.00649   0.00758   1.86546
   A37        2.11702   0.00131  -0.00032   0.00673   0.00638   2.12340
   A38        1.88868  -0.00210   0.00026  -0.00889  -0.00859   1.88009
   A39        2.27748   0.00079   0.00006   0.00214   0.00215   2.27963
   A40        2.09376  -0.00031   0.00032  -0.00235  -0.00202   2.09174
   A41        2.10439   0.00036  -0.00009   0.00217   0.00207   2.10646
   A42        2.08503  -0.00005  -0.00023   0.00017  -0.00007   2.08496
   A43        2.11273   0.00119  -0.00033   0.00500   0.00468   2.11741
   A44        2.10675  -0.00017   0.00003   0.00028   0.00031   2.10706
   A45        2.06370  -0.00102   0.00030  -0.00528  -0.00498   2.05872
   A46        2.07679  -0.00279   0.00079  -0.01083  -0.01003   2.06676
   A47        2.34902   0.00041  -0.00184   0.00470   0.00284   2.35186
   A48        1.85737   0.00238   0.00105   0.00613   0.00719   1.86456
   A49        2.11866   0.00146  -0.00045   0.00742   0.00696   2.12563
   A50        1.88854  -0.00171   0.00033  -0.00763  -0.00727   1.88126
   A51        2.27598   0.00025   0.00011   0.00020   0.00028   2.27626
   A52        2.09268  -0.00035   0.00039  -0.00272  -0.00234   2.09035
   A53        2.10507   0.00055  -0.00015   0.00332   0.00317   2.10824
   A54        2.08543  -0.00019  -0.00024  -0.00061  -0.00085   2.08459
   A55        2.21278   0.00032  -0.00157   0.00582   0.00423   2.21701
   A56        1.85783   0.00142   0.00196   0.00259   0.00454   1.86237
   A57        2.21257  -0.00174  -0.00039  -0.00841  -0.00881   2.20376
   A58        2.21262   0.00039  -0.00157   0.00599   0.00440   2.21703
   A59        1.85808   0.00126   0.00196   0.00208   0.00401   1.86209
   A60        2.21248  -0.00165  -0.00039  -0.00807  -0.00848   2.20401
   A61        2.21368   0.00040  -0.00163   0.00591   0.00426   2.21794
   A62        1.85852   0.00108   0.00200   0.00154   0.00355   1.86207
   A63        2.21098  -0.00148  -0.00037  -0.00745  -0.00785   2.20313
   A64        2.25093   0.00224  -0.00149   0.01406   0.01254   2.26347
   A65        1.93534  -0.00240  -0.00010  -0.00868  -0.00877   1.92657
   A66        2.09690   0.00015   0.00159  -0.00532  -0.00375   2.09315
   A67        2.25174   0.00215  -0.00153   0.01365   0.01208   2.26382
   A68        1.93527  -0.00237  -0.00011  -0.00865  -0.00873   1.92654
   A69        2.09614   0.00022   0.00164  -0.00492  -0.00332   2.09283
   A70        2.25268   0.00208  -0.00157   0.01337   0.01177   2.26445
   A71        1.93466  -0.00231  -0.00008  -0.00854  -0.00862   1.92605
   A72        2.09581   0.00024   0.00165  -0.00475  -0.00313   2.09268
   A73        1.88495   0.00065  -0.00328   0.00879   0.00534   1.89029
   A74        2.16899   0.00359  -0.00263   0.01598   0.01309   2.18208
   A75        2.22904  -0.00424   0.00592  -0.02552  -0.01980   2.20924
   A76        1.88512   0.00065  -0.00321   0.00894   0.00550   1.89062
   A77        2.18497   0.00137  -0.00005   0.00361   0.00327   2.18824
   A78        2.21281  -0.00202   0.00327  -0.01354  -0.01053   2.20228
   A79        1.88476   0.00076  -0.00320   0.00925   0.00581   1.89057
   A80        2.19215   0.00136  -0.00035   0.00398   0.00327   2.19542
   A81        2.20596  -0.00213   0.00356  -0.01436  -0.01113   2.19483
   A82        1.92284  -0.00067  -0.00096  -0.00443  -0.00539   1.91745
   A83        1.94304   0.00120  -0.00094   0.01100   0.01006   1.95310
   A84        1.91349  -0.00057  -0.00017  -0.00371  -0.00390   1.90959
   A85        1.89558  -0.00010   0.00074  -0.00043   0.00033   1.89591
   A86        1.89351   0.00002   0.00071  -0.00453  -0.00385   1.88966
   A87        1.89444   0.00011   0.00067   0.00184   0.00250   1.89694
   A88        1.92004  -0.00099  -0.00093  -0.00696  -0.00792   1.91212
   A89        1.94625   0.00147  -0.00091   0.01346   0.01256   1.95881
   A90        1.91715  -0.00076  -0.00042  -0.00480  -0.00526   1.91189
   A91        1.89432   0.00002   0.00074   0.00053   0.00130   1.89562
   A92        1.89154   0.00003   0.00082  -0.00591  -0.00515   1.88638
   A93        1.89343   0.00022   0.00076   0.00336   0.00411   1.89754
   A94        1.91867  -0.00089  -0.00081  -0.00039  -0.00119   1.91748
   A95        1.94807   0.00142  -0.00100   0.00761   0.00659   1.95466
   A96        1.91541  -0.00091  -0.00049  -0.00634  -0.00684   1.90857
   A97        1.89290   0.00007   0.00083   0.00146   0.00229   1.89519
   A98        1.86458   0.00199  -0.00082   0.02037   0.01957   1.88415
   A99        1.92224  -0.00165   0.00227  -0.02209  -0.01985   1.90238
    D1        0.00016  -0.00002  -0.00001  -0.00110  -0.00111  -0.00095
    D2       -3.14024   0.00001  -0.00006   0.00090   0.00085  -3.13939
    D3        3.14048  -0.00002   0.00006  -0.00106  -0.00100   3.13947
    D4        0.00008   0.00001   0.00001   0.00094   0.00095   0.00103
    D5        0.00011   0.00002   0.00000   0.00149   0.00149   0.00160
    D6        3.14041  -0.00001   0.00006  -0.00070  -0.00065   3.13977
    D7       -3.14023   0.00003  -0.00006   0.00145   0.00139  -3.13884
    D8        0.00008  -0.00000  -0.00001  -0.00074  -0.00075  -0.00067
    D9       -3.14069  -0.00001  -0.00005  -0.00037  -0.00042  -3.14111
   D10       -0.00086  -0.00000   0.00005   0.00036   0.00040  -0.00046
   D11       -0.00036  -0.00001   0.00002  -0.00033  -0.00032  -0.00068
   D12        3.13946  -0.00001   0.00012   0.00040   0.00050   3.13997
   D13        0.00042   0.00003  -0.00001   0.00190   0.00189   0.00231
   D14       -3.13934   0.00003  -0.00010   0.00202   0.00192  -3.13741
   D15        3.14022  -0.00001   0.00006  -0.00080  -0.00075   3.13948
   D16        0.00046  -0.00000  -0.00003  -0.00068  -0.00071  -0.00024
   D17       -0.00016  -0.00002   0.00001  -0.00151  -0.00150  -0.00166
   D18        3.13993  -0.00002   0.00008  -0.00135  -0.00128   3.13865
   D19       -3.13994   0.00001  -0.00006   0.00122   0.00116  -3.13878
   D20        0.00015   0.00002   0.00001   0.00139   0.00139   0.00153
   D21        0.00449   0.00007  -0.00021   0.00465   0.00445   0.00893
   D22       -3.13439   0.00016  -0.00034   0.00925   0.00891  -3.12548
   D23       -3.13891   0.00004  -0.00013   0.00193   0.00180  -3.13710
   D24        0.00540   0.00012  -0.00026   0.00654   0.00627   0.01167
   D25       -0.00013   0.00002   0.00000   0.00109   0.00109   0.00096
   D26       -3.14024   0.00002  -0.00007   0.00093   0.00087  -3.13937
   D27        3.14027  -0.00001   0.00005  -0.00089  -0.00084   3.13943
   D28        0.00016  -0.00001  -0.00002  -0.00105  -0.00106  -0.00090
   D29       -3.13915   0.00003  -0.00011   0.00165   0.00155  -3.13760
   D30        0.00515   0.00008  -0.00024   0.00475   0.00451   0.00966
   D31        0.00363   0.00006  -0.00016   0.00364   0.00349   0.00712
   D32       -3.13526   0.00011  -0.00029   0.00674   0.00645  -3.12881
   D33       -0.00040  -0.00003   0.00001  -0.00191  -0.00190  -0.00230
   D34        3.13933  -0.00003   0.00010  -0.00203  -0.00194   3.13739
   D35       -3.14069   0.00000  -0.00005   0.00031   0.00027  -3.14043
   D36       -0.00096  -0.00000   0.00004   0.00019   0.00023  -0.00073
   D37        0.00362   0.00006  -0.00017   0.00377   0.00361   0.00723
   D38       -3.13625   0.00013  -0.00026   0.00774   0.00747  -3.12878
   D39       -3.13926   0.00003  -0.00012   0.00157   0.00146  -3.13780
   D40        0.00405   0.00010  -0.00021   0.00553   0.00533   0.00937
   D41       -0.00093  -0.00001   0.00004  -0.00067  -0.00064  -0.00157
   D42        3.13842  -0.00002   0.00016  -0.00028  -0.00014   3.13828
   D43       -3.14068  -0.00001  -0.00005  -0.00055  -0.00060  -3.14128
   D44       -0.00132  -0.00001   0.00007  -0.00016  -0.00010  -0.00142
   D45       -3.14057  -0.00000  -0.00005  -0.00026  -0.00030  -3.14087
   D46       -0.00067  -0.00000   0.00004   0.00018   0.00021  -0.00046
   D47       -0.00047  -0.00000   0.00002  -0.00009  -0.00008  -0.00055
   D48        3.13943  -0.00000   0.00011   0.00035   0.00043   3.13986
   D49       -0.00711  -0.00011   0.00035  -0.00584  -0.00554  -0.01265
   D50        3.13485   0.00005   0.00033   0.00429   0.00464   3.13949
   D51        3.13279  -0.00018   0.00044  -0.00975  -0.00935   3.12344
   D52       -0.00844  -0.00002   0.00042   0.00038   0.00083  -0.00761
   D53        0.00676   0.00009  -0.00034   0.00470   0.00438   0.01115
   D54       -3.13394   0.00007  -0.00040   0.00177   0.00144  -3.13250
   D55       -3.13512  -0.00004  -0.00033  -0.00344  -0.00375  -3.13887
   D56        0.00736  -0.00005  -0.00038  -0.00636  -0.00669   0.00067
   D57        3.12871   0.00005   0.00068   0.00672   0.00739   3.13610
   D58        0.01145   0.00024  -0.00057   0.04878   0.04841   0.05986
   D59       -0.01255   0.00019   0.00066   0.01583   0.01647   0.00392
   D60       -3.12982   0.00038  -0.00059   0.05788   0.05749  -3.07233
   D61       -0.00294  -0.00003   0.00015  -0.00155  -0.00139  -0.00433
   D62        3.14038  -0.00003   0.00006  -0.00227  -0.00220   3.13818
   D63        3.13745  -0.00001   0.00023   0.00239   0.00257   3.14003
   D64       -0.00242  -0.00001   0.00013   0.00167   0.00177  -0.00065
   D65       -3.14139   0.00004  -0.00001   0.00522   0.00520  -3.13619
   D66        0.00063  -0.00010  -0.00004  -0.00556  -0.00565  -0.00502
   D67        0.00129   0.00002  -0.00008   0.00163   0.00157   0.00286
   D68       -3.13987  -0.00012  -0.00011  -0.00915  -0.00929   3.13403
   D69       -0.00342  -0.00003   0.00018  -0.00185  -0.00166  -0.00508
   D70        3.13658  -0.00001   0.00027   0.00175   0.00197   3.13854
   D71        3.14036  -0.00003   0.00006  -0.00224  -0.00216   3.13820
   D72       -0.00283  -0.00001   0.00016   0.00136   0.00147  -0.00136
   D73        0.00851   0.00011  -0.00042   0.00596   0.00556   0.01408
   D74       -3.13497  -0.00002  -0.00033  -0.00274  -0.00305  -3.13802
   D75       -3.13189   0.00009  -0.00049   0.00328   0.00287  -3.12903
   D76        0.00781  -0.00003  -0.00040  -0.00542  -0.00575   0.00206
   D77        0.00167   0.00003  -0.00009   0.00207   0.00199   0.00366
   D78       -3.13971  -0.00013  -0.00012  -0.00961  -0.00976   3.13372
   D79       -3.14138   0.00005  -0.00001   0.00534   0.00532  -3.13607
   D80        0.00043  -0.00012  -0.00004  -0.00634  -0.00643  -0.00600
   D81       -0.00905  -0.00014   0.00044  -0.00740  -0.00701  -0.01606
   D82        3.12985  -0.00022   0.00056  -0.01195  -0.01142   3.11843
   D83        3.13490   0.00003   0.00032   0.00348   0.00381   3.13871
   D84       -0.00938  -0.00005   0.00045  -0.00108  -0.00060  -0.00998
   D85       -0.01309   0.00018   0.00068   0.01507   0.01573   0.00264
   D86       -3.12895   0.00040  -0.00064   0.06103   0.06060  -3.06835
   D87        3.12638   0.00003   0.00078   0.00530   0.00607   3.13245
   D88        0.01052   0.00026  -0.00054   0.05126   0.05095   0.06146
   D89       -0.00292  -0.00002   0.00015  -0.00128  -0.00114  -0.00406
   D90        3.13748  -0.00002   0.00021   0.00106   0.00119   3.13867
   D91        3.14033  -0.00002   0.00006  -0.00171  -0.00164   3.13868
   D92       -0.00247  -0.00002   0.00012   0.00063   0.00070  -0.00177
   D93        0.00684   0.00007  -0.00033   0.00397   0.00369   0.01053
   D94       -3.13717  -0.00001  -0.00021  -0.00172  -0.00192  -3.13910
   D95       -3.13386   0.00007  -0.00038   0.00223   0.00196  -3.13191
   D96        0.00531  -0.00001  -0.00026  -0.00346  -0.00366   0.00165
   D97        0.00177   0.00003  -0.00010   0.00152   0.00145   0.00322
   D98       -3.13953  -0.00010  -0.00012  -0.00746  -0.00760   3.13605
   D99       -3.14091   0.00003  -0.00004   0.00364   0.00359  -3.13733
   D100       0.00097  -0.00010  -0.00006  -0.00533  -0.00546  -0.00449
   D101      -0.00720  -0.00010   0.00034  -0.00519  -0.00491  -0.01211
   D102       3.13172  -0.00014   0.00046  -0.00825  -0.00782   3.12390
   D103       3.13741   0.00000   0.00019   0.00192   0.00212   3.13953
   D104      -0.00686  -0.00004   0.00031  -0.00114  -0.00079  -0.00765
   D105      -0.00958   0.00012   0.00048   0.01092   0.01138   0.00180
   D106      -3.13102   0.00034  -0.00054   0.04831   0.04816  -3.08286
   D107       3.12930   0.00003   0.00062   0.00455   0.00513   3.13442
   D108       0.00786   0.00025  -0.00040   0.04194   0.04190   0.04976
   D109       3.14144   0.00004   0.00000   0.00494   0.00488  -3.13687
   D110      -0.00852   0.00022   0.00046   0.01574   0.01614   0.00762
   D111       0.00028  -0.00011  -0.00003  -0.00584  -0.00587  -0.00560
   D112       3.13350   0.00008   0.00042   0.00496   0.00538   3.13889
   D113      -3.14109   0.00006  -0.00003   0.00607   0.00598  -3.13511
   D114      -0.00866   0.00024   0.00046   0.01610   0.01649   0.00783
   D115       0.00072  -0.00010  -0.00005  -0.00561  -0.00566  -0.00493
   D116       3.13315   0.00007   0.00044   0.00442   0.00485   3.13800
   D117      -3.14125   0.00005  -0.00003   0.00427   0.00426  -3.13698
   D118      -0.00703   0.00019   0.00037   0.01245   0.01278   0.00575
   D119       0.00064  -0.00008  -0.00005  -0.00468  -0.00469  -0.00405
   D120       3.13485   0.00006   0.00035   0.00350   0.00383   3.13868
   D121       0.01052  -0.00020  -0.00054  -0.01482  -0.01534  -0.00482
   D122       3.13106  -0.00030   0.00051  -0.05323  -0.05234   3.07872
   D123      -3.13770  -0.00006  -0.00019  -0.00737  -0.00770   3.13779
   D124      -0.01716  -0.00017   0.00087  -0.04578  -0.04470  -0.06186
   D125       0.01378  -0.00026  -0.00073  -0.01976  -0.02045  -0.00668
   D126       3.12938  -0.00042   0.00060  -0.06583  -0.06504   3.06434
   D127      -3.13605  -0.00009  -0.00029  -0.01063  -0.01103   3.13611
   D128      -0.02044  -0.00025   0.00104  -0.05670  -0.05561  -0.07606
   D129       0.01334  -0.00026  -0.00071  -0.02001  -0.02069  -0.00735
   D130       3.13011  -0.00040   0.00056  -0.06261  -0.06188   3.06824
   D131      -3.13575  -0.00008  -0.00030  -0.01021  -0.01062   3.13681
   D132      -0.01899  -0.00022   0.00097  -0.05281  -0.05181  -0.07079
   D133      -0.76073  -0.00071   0.00173  -0.06332  -0.06153  -0.82226
   D134       1.34336  -0.00049   0.00142  -0.05960  -0.05813   1.28523
   D135      -2.84337   0.00004   0.00154  -0.05272  -0.05113  -2.89450
   D136       2.40509  -0.00053   0.00051  -0.01892  -0.01844   2.38666
   D137      -1.77400  -0.00031   0.00021  -0.01519  -0.01504  -1.78904
   D138       0.32246   0.00022   0.00033  -0.00831  -0.00804   0.31441
   D139      -0.71868  -0.00006   0.00121  -0.05507  -0.05382  -0.77250
   D140       1.38253   0.00035   0.00108  -0.04852  -0.04740   1.33513
   D141      -2.76458  -0.00142   0.00294  -0.07587  -0.07285  -2.83743
   D142       2.45180   0.00012  -0.00027  -0.00550  -0.00583   2.44596
   D143      -1.73017   0.00053  -0.00040   0.00105   0.00058  -1.72959
   D144       0.40590  -0.00124   0.00146  -0.02630  -0.02487   0.38103
   D145      -0.56172  -0.00096   0.00227  -0.08202  -0.07965  -0.64138
   D146       1.54102  -0.00064   0.00200  -0.07721  -0.07516   1.46586
   D147      -2.64248   0.00009   0.00208  -0.06748  -0.06535  -2.70783
   D148       2.61027  -0.00075   0.00071  -0.02812  -0.02744   2.58283
   D149      -1.57017  -0.00043   0.00045  -0.02332  -0.02295  -1.59312
   D150       0.52952   0.00029   0.00053  -0.01358  -0.01313   0.51638
         Item               Value     Threshold  Converged?
 Maximum Force            0.007994     0.000450     NO 
 RMS     Force            0.001385     0.000300     NO 
 Maximum Displacement     0.204999     0.001800     NO 
 RMS     Displacement     0.031874     0.001200     NO 
 Predicted change in Energy=-1.219428D-03
 Lowest energy point so far.  Saving SCF results.
 GradGradGradGradGradGradGradGradGradGradGradGradGradGradGradGradGradGrad

 Leave Link  103 at Tue Aug 15 23:18:48 2023, MaxMem=  1310720000 cpu:              28.0 elap:               0.7
 (Enter /mnt/opt/groups/app-gaussian/g16-avx2/l202.exe)
 Symmetry turned off by external request.
 Stoichiometry    C27H21N3
 Framework group  C1[X(C27H21N3)]
 Deg. of freedom   147
 Full point group                 C1      NOp   1
                          Input orientation:                          
 ---------------------------------------------------------------------
 Center     Atomic      Atomic             Coordinates (Angstroms)
 Number     Number       Type             X           Y           Z
 ---------------------------------------------------------------------
      1          6           0        0.035699    1.461118   -0.024236
      2          6           0        0.046132   -1.447570   -0.035650
      3          6           0        0.055279    0.717689    1.247942
      4          6           0        0.022367    0.746871   -1.268714
      5          6           0        0.026182   -0.726651   -1.276144
      6          6           0        0.059848   -0.717196    1.244309
      7          6           0        0.001480    1.467314   -2.476533
      8          6           0        0.002733    2.853734   -2.451546
      9          6           0        0.009428    3.580612   -1.230194
     10          6           0        0.028453    2.867337   -0.036083
     11          6           0        0.008186   -1.440564   -2.487234
     12          6           0        0.011196   -2.831533   -2.507444
     13          6           0        0.039385   -3.527034   -1.267994
     14          6           0        0.046993   -2.853855   -0.055511
     15          6           0        0.075889   -1.409718    2.468316
     16          6           0        0.088073   -0.731492    3.682644
     17          6           0        0.089045    0.689586    3.663627
     18          6           0        0.065835    1.404101    2.475809
     19          6           0       -0.003695    4.978119   -1.576329
     20          6           0       -0.006431   -3.828239   -3.545775
     21          6           0        0.102168   -1.129906    5.066047
     22          1           0       -0.020803    0.953623   -3.428402
     23          1           0        0.036712    3.428154    0.889944
     24          1           0       -0.010123   -0.919581   -3.436087
     25          1           0        0.046857   -3.419086    0.866839
     26          1           0        0.078014   -2.492086    2.491475
     27          1           0        0.050796    2.485426    2.505976
     28          1           0        0.001658    5.816895   -0.895688
     29          1           0       -0.024300   -3.656467   -4.612110
     30          1           0        0.109052   -2.138259    5.453342
     31          6           0        0.116727    0.021306    5.806553
     32          1           0        0.133763    0.151855    6.880214
     33          6           0        0.018920   -5.046267   -2.921928
     34          1           0        0.021851   -6.040722   -3.347482
     35          6           0       -0.010769    5.044815   -2.943570
     36          1           0       -0.017039    5.909203   -3.593752
     37          7           0        0.105260    1.129938    4.975450
     38          7           0       -0.012805    3.770261   -3.488446
     39          7           0        0.041520   -4.883389   -1.545808
     40          6           0        0.041880    2.514933    5.386905
     41          1           0        0.746491    3.110130    4.798480
     42          1           0       -0.963976    2.934515    5.258580
     43          1           0        0.322456    2.594116    6.439730
     44          6           0       -0.019244   -5.947452   -0.567522
     45          1           0        0.553965   -5.663186    0.318121
     46          1           0       -1.049144   -6.171605   -0.261155
     47          1           0        0.427822   -6.853573   -0.984578
     48          6           0       -0.105392    3.442820   -4.894009
     49          1           0        0.564195    2.608487   -5.126478
     50          1           0       -1.125410    3.163759   -5.184371
     51          1           0        0.210486    4.303615   -5.487817
 ---------------------------------------------------------------------
 Rotational constants (GHZ):           0.1438093           0.1435948           0.0719532
 Leave Link  202 at Tue Aug 15 23:18:49 2023, MaxMem=  1310720000 cpu:               0.9 elap:               0.0
 (Enter /mnt/opt/groups/app-gaussian/g16-avx2/l301.exe)
 Standard basis: 6-31G(d,p) (6D, 7F)
 Ernie: Thresh=  0.10000D-02 Tol=  0.10000D-05 Strict=F.
   555 basis functions,   987 primitive gaussians,   555 cartesian basis functions
   102 alpha electrons      102 beta electrons
       nuclear repulsion energy      2616.9920847574 Hartrees.
 IExCor=  402 DFT=T Ex+Corr=B3LYP ExCW=0 ScaHFX=  0.200000
 ScaDFX=  0.800000  0.720000  1.000000  0.810000 ScalE2=  1.000000  1.000000
 IRadAn=      5 IRanWt=     -1 IRanGd=            0 ICorTp=0 IEmpDi=131
 NAtoms=   51 NActive=   51 NUniq=   51 SFac= 1.00D+00 NAtFMM=   60 NAOKFM=F Big=F
 Integral buffers will be    131072 words long.
 Raffenetti 2 integral format.
 Two-electron integral symmetry is turned off.
 R6Disp:  Grimme-D3 Dispersion energy=       -0.0485758973 Hartrees.
 Nuclear repulsion after empirical dispersion term =     2616.9435088600 Hartrees.
 Leave Link  301 at Tue Aug 15 23:18:49 2023, MaxMem=  1310720000 cpu:               4.1 elap:               0.1
 (Enter /mnt/opt/groups/app-gaussian/g16-avx2/l302.exe)
 NPDir=0 NMtPBC=     1 NCelOv=     1 NCel=       1 NClECP=     1 NCelD=      1
         NCelK=      1 NCelE2=     1 NClLst=     1 CellRange=     0.0.
 One-electron integrals computed using PRISM.
 NBasis=   555 RedAO= T EigKep=  1.19D-04  NBF=   555
 NBsUse=   555 1.00D-06 EigRej= -1.00D+00 NBFU=   555
 Precomputing XC quadrature grid using
 IXCGrd= 4 IRadAn=           5 IRanWt=          -1 IRanGd=           0 AccXCQ= 0.00D+00.
 Generated NRdTot=       0 NPtTot=           0 NUsed=           0 NTot=          32
 NSgBfM=   535   535   535   535   535 MxSgAt=    51 MxSgA2=    51.
 Leave Link  302 at Tue Aug 15 23:18:51 2023, MaxMem=  1310720000 cpu:             135.8 elap:               2.2
 (Enter /mnt/opt/groups/app-gaussian/g16-avx2/l303.exe)
 DipDrv:  MaxL=1.
 Leave Link  303 at Tue Aug 15 23:18:51 2023, MaxMem=  1310720000 cpu:              11.4 elap:               0.3
 (Enter /mnt/opt/groups/app-gaussian/g16-avx2/l401.exe)
 Initial guess from the checkpoint file:  "/tmp/Gau-214892.chk"
 B after Tr=     0.015987   -0.000598   -0.001085
         Rot=    1.000000    0.000149    0.000197   -0.000021 Ang=   0.03 deg.
 Guess basis will be translated and rotated to current coordinates.
 JPrj=2 DoOrth=T DoCkMO=T.
 Generating alternative initial guess.
 ExpMin= 1.61D-01 ExpMax= 4.17D+03 ExpMxC= 6.27D+02 IAcc=3 IRadAn=         5 AccDes= 0.00D+00
 Harris functional with IExCor=  402 and IRadAn=       5 diagonalized for initial guess.
 HarFok:  IExCor=  402 AccDes= 0.00D+00 IRadAn=         5 IDoV= 1 UseB2=F ITyADJ=14
 ICtDFT=  3500011 ScaDFX=  1.000000  1.000000  1.000000  1.000000
 FoFCou: FMM=F IPFlag=           0 FMFlag=      100000 FMFlg1=           0
         NFxFlg=           0 DoJE=T BraDBF=F KetDBF=T FulRan=T
         wScrn=  0.000000 ICntrl=       500 IOpCl=  0 I1Cent=   200000004 NGrid=           0
         NMat0=    1 NMatS0=      1 NMatT0=    0 NMatD0=    1 NMtDS0=    0 NMtDT0=    0
 Symmetry not used in FoFCou.
 Harris En= -1205.85841247668    
 Leave Link  401 at Tue Aug 15 23:18:56 2023, MaxMem=  1310720000 cpu:             332.7 elap:               5.3
 (Enter /mnt/opt/groups/app-gaussian/g16-avx2/l502.exe)
 Two-electron integral symmetry not used.
 Closed shell SCF:
 Using DIIS extrapolation, IDIIS=    10.
 NGot=  1310720000 LenX=  1310062735 LenY=  1309754155
 Requested convergence on RMS density matrix=1.00D-08 within 100 cycles.
 Requested convergence on MAX density matrix=1.00D-06.
 Requested convergence on             energy=1.00D-06.
 Level shift goal  0.100 maximum shift  0.100.
 No special actions if energy rises.
 Dynamic level shift is on during FON iterations.

 Cycle   1  Pass 1  IDiag  1:
 FoFJK:  IHMeth= 1 ICntrl=       0 DoSepK=F KAlg= 0 I1Cent=           0 FoldK=F
 IRaf= 600000000 NMat=       1 IRICut=       1 DoRegI=T DoRafI=F ISym2E= 0 IDoP0=0 IntGTp=1.
 FoFCou: FMM=F IPFlag=           0 FMFlag=      100000 FMFlg1=           0
         NFxFlg=           0 DoJE=F BraDBF=F KetDBF=F FulRan=T
         wScrn=  0.000000 ICntrl=         0 IOpCl=  0 I1Cent=           0 NGrid=           0
         NMat0=    1 NMatS0=      1 NMatT0=    0 NMatD0=    1 NMtDS0=    0 NMtDT0=    0
 Symmetry not used in FoFCou.
 E= -1205.88959138755    
 DIIS: error= 1.70D-03 at cycle   1 NSaved=   1.
 NSaved= 1 IEnMin= 1 EnMin= -1205.88959138755     IErMin= 1 ErrMin= 1.70D-03
 ErrMax= 1.70D-03  0.00D+00 EMaxC= 1.00D+00 BMatC= 2.11D-03 BMatP= 2.11D-03
 IDIUse=1 WtCom= 1.00D+00 WtEn= 0.00D+00
 Coeff-Com:  0.100D+01
 Coeff:      0.100D+01
 Gap=     1.768 Goal=     0.100 Shift=    0.000
 GapD=    1.768 DampG=2.000 DampE=1.000 DampFc=2.0000 IDamp=-1.
 RMSDP=1.60D-04 MaxDP=7.67D-03              OVMax= 1.45D-02

 Cycle   2  Pass 1  IDiag  1:
 E= -1205.89337264578     Delta-E=       -0.003781258230 Rises=F Damp=F
 DIIS: error= 5.93D-04 at cycle   2 NSaved=   2.
 NSaved= 2 IEnMin= 2 EnMin= -1205.89337264578     IErMin= 2 ErrMin= 5.93D-04
 ErrMax= 5.93D-04  0.00D+00 EMaxC= 1.00D+00 BMatC= 9.00D-05 BMatP= 2.11D-03
 IDIUse=1 WtCom= 1.00D+00 WtEn= 0.00D+00
 Coeff-Com: -0.630D-02 0.101D+01
 Coeff:     -0.630D-02 0.101D+01
 Gap=     0.153 Goal=     0.100 Shift=    0.000
 RMSDP=4.54D-05 MaxDP=3.74D-03 DE=-3.78D-03 OVMax= 5.08D-03

 Cycle   3  Pass 1  IDiag  1:
 E= -1205.89321158187     Delta-E=        0.000161063911 Rises=F Damp=F
 DIIS: error= 1.14D-03 at cycle   3 NSaved=   3.
 NSaved= 3 IEnMin= 2 EnMin= -1205.89337264578     IErMin= 2 ErrMin= 5.93D-04
 ErrMax= 1.14D-03  0.00D+00 EMaxC= 1.00D+00 BMatC= 2.73D-04 BMatP= 9.00D-05
 IDIUse=1 WtCom= 1.00D+00 WtEn= 0.00D+00
 Coeff-Com: -0.492D-01 0.676D+00 0.373D+00
 Coeff:     -0.492D-01 0.676D+00 0.373D+00
 Gap=     0.153 Goal=   None    Shift=    0.000
 RMSDP=3.45D-05 MaxDP=2.55D-03 DE= 1.61D-04 OVMax= 4.17D-03

 Cycle   4  Pass 1  IDiag  1:
 E= -1205.89346392115     Delta-E=       -0.000252339275 Rises=F Damp=F
 DIIS: error= 1.58D-04 at cycle   4 NSaved=   4.
 NSaved= 4 IEnMin= 4 EnMin= -1205.89346392115     IErMin= 4 ErrMin= 1.58D-04
 ErrMax= 1.58D-04  0.00D+00 EMaxC= 1.00D+00 BMatC= 7.61D-06 BMatP= 9.00D-05
 IDIUse=1 WtCom= 1.00D+00 WtEn= 0.00D+00
 Coeff-Com: -0.259D-01 0.319D+00 0.220D+00 0.488D+00
 Coeff:     -0.259D-01 0.319D+00 0.220D+00 0.488D+00
 Gap=     0.153 Goal=     0.100 Shift=    0.000
 RMSDP=8.38D-06 MaxDP=3.40D-04 DE=-2.52D-04 OVMax= 1.08D-03

 Cycle   5  Pass 1  IDiag  1:
 E= -1205.89347170277     Delta-E=       -0.000007781628 Rises=F Damp=F
 DIIS: error= 4.39D-05 at cycle   5 NSaved=   5.
 NSaved= 5 IEnMin= 5 EnMin= -1205.89347170277     IErMin= 5 ErrMin= 4.39D-05
 ErrMax= 4.39D-05  0.00D+00 EMaxC= 1.00D+00 BMatC= 1.44D-06 BMatP= 7.61D-06
 IDIUse=1 WtCom= 1.00D+00 WtEn= 0.00D+00
 Coeff-Com: -0.956D-02 0.106D+00 0.917D-01 0.332D+00 0.480D+00
 Coeff:     -0.956D-02 0.106D+00 0.917D-01 0.332D+00 0.480D+00
 Gap=     0.153 Goal=     0.100 Shift=    0.000
 RMSDP=2.79D-06 MaxDP=1.22D-04 DE=-7.78D-06 OVMax= 3.24D-04

 Cycle   6  Pass 1  IDiag  1:
 E= -1205.89347314327     Delta-E=       -0.000001440496 Rises=F Damp=F
 DIIS: error= 1.32D-05 at cycle   6 NSaved=   6.
 NSaved= 6 IEnMin= 6 EnMin= -1205.89347314327     IErMin= 6 ErrMin= 1.32D-05
 ErrMax= 1.32D-05  0.00D+00 EMaxC= 1.00D+00 BMatC= 9.49D-08 BMatP= 1.44D-06
 IDIUse=1 WtCom= 1.00D+00 WtEn= 0.00D+00
 Coeff-Com: -0.220D-02 0.202D-01 0.248D-01 0.131D+00 0.263D+00 0.563D+00
 Coeff:     -0.220D-02 0.202D-01 0.248D-01 0.131D+00 0.263D+00 0.563D+00
 Gap=     0.153 Goal=     0.100 Shift=    0.000
 RMSDP=9.07D-07 MaxDP=4.55D-05 DE=-1.44D-06 OVMax= 8.63D-05

 Cycle   7  Pass 1  IDiag  1:
 E= -1205.89347322470     Delta-E=       -0.000000081426 Rises=F Damp=F
 DIIS: error= 5.17D-06 at cycle   7 NSaved=   7.
 NSaved= 7 IEnMin= 7 EnMin= -1205.89347322470     IErMin= 7 ErrMin= 5.17D-06
 ErrMax= 5.17D-06  0.00D+00 EMaxC= 1.00D+00 BMatC= 1.85D-08 BMatP= 9.49D-08
 IDIUse=1 WtCom= 1.00D+00 WtEn= 0.00D+00
 Coeff-Com: -0.126D-03-0.123D-02 0.314D-02 0.383D-01 0.979D-01 0.352D+00
 Coeff-Com:  0.510D+00
 Coeff:     -0.126D-03-0.123D-02 0.314D-02 0.383D-01 0.979D-01 0.352D+00
 Coeff:      0.510D+00
 Gap=     0.153 Goal=     0.100 Shift=    0.000
 RMSDP=3.32D-07 MaxDP=1.52D-05 DE=-8.14D-08 OVMax= 4.55D-05

 Cycle   8  Pass 1  IDiag  1:
 E= -1205.89347324389     Delta-E=       -0.000000019196 Rises=F Damp=F
 DIIS: error= 9.85D-07 at cycle   8 NSaved=   8.
 NSaved= 8 IEnMin= 8 EnMin= -1205.89347324389     IErMin= 8 ErrMin= 9.85D-07
 ErrMax= 9.85D-07  0.00D+00 EMaxC= 1.00D+00 BMatC= 9.63D-10 BMatP= 1.85D-08
 IDIUse=1 WtCom= 1.00D+00 WtEn= 0.00D+00
 Coeff-Com:  0.138D-03-0.256D-02-0.969D-03 0.727D-02 0.242D-01 0.123D+00
 Coeff-Com:  0.258D+00 0.590D+00
 Coeff:      0.138D-03-0.256D-02-0.969D-03 0.727D-02 0.242D-01 0.123D+00
 Coeff:      0.258D+00 0.590D+00
 Gap=     0.153 Goal=     0.100 Shift=    0.000
 RMSDP=8.64D-08 MaxDP=3.90D-06 DE=-1.92D-08 OVMax= 9.70D-06

 Cycle   9  Pass 1  IDiag  1:
 E= -1205.89347324490     Delta-E=       -0.000000001004 Rises=F Damp=F
 DIIS: error= 3.04D-07 at cycle   9 NSaved=   9.
 NSaved= 9 IEnMin= 9 EnMin= -1205.89347324490     IErMin= 9 ErrMin= 3.04D-07
 ErrMax= 3.04D-07  0.00D+00 EMaxC= 1.00D+00 BMatC= 6.45D-11 BMatP= 9.63D-10
 IDIUse=1 WtCom= 1.00D+00 WtEn= 0.00D+00
 Coeff-Com:  0.748D-04-0.120D-02-0.680D-03 0.166D-02 0.657D-02 0.424D-01
 Coeff-Com:  0.102D+00 0.290D+00 0.559D+00
 Coeff:      0.748D-04-0.120D-02-0.680D-03 0.166D-02 0.657D-02 0.424D-01
 Coeff:      0.102D+00 0.290D+00 0.559D+00
 Gap=     0.153 Goal=     0.100 Shift=    0.000
 RMSDP=2.23D-08 MaxDP=1.72D-06 DE=-1.00D-09 OVMax= 3.54D-06

 Cycle  10  Pass 1  IDiag  1:
 E= -1205.89347324494     Delta-E=       -0.000000000048 Rises=F Damp=F
 DIIS: error= 1.11D-07 at cycle  10 NSaved=  10.
 NSaved=10 IEnMin=10 EnMin= -1205.89347324494     IErMin=10 ErrMin= 1.11D-07
 ErrMax= 1.11D-07  0.00D+00 EMaxC= 1.00D+00 BMatC= 1.12D-11 BMatP= 6.45D-11
 IDIUse=1 WtCom= 1.00D+00 WtEn= 0.00D+00
 Coeff-Com:  0.186D-04-0.241D-03-0.227D-03-0.237D-03-0.571D-03 0.313D-02
 Coeff-Com:  0.144D-01 0.591D-01 0.314D+00 0.610D+00
 Coeff:      0.186D-04-0.241D-03-0.227D-03-0.237D-03-0.571D-03 0.313D-02
 Coeff:      0.144D-01 0.591D-01 0.314D+00 0.610D+00
 Gap=     0.153 Goal=     0.100 Shift=    0.000
 RMSDP=8.18D-09 MaxDP=4.97D-07 DE=-4.77D-11 OVMax= 9.26D-07

 SCF Done:  E(RB3LYP) =  -1205.89347324     A.U. after   10 cycles
            NFock= 10  Conv=0.82D-08     -V/T= 2.0097
 KE= 1.194297770220D+03 PE=-8.029610054739D+03 EE= 3.012475302414D+03
 Leave Link  502 at Tue Aug 15 23:20:15 2023, MaxMem=  1310720000 cpu:            4983.6 elap:              78.1
 (Enter /mnt/opt/groups/app-gaussian/g16-avx2/l701.exe)
 ... and contract with generalized density number  0.
 Compute integral first derivatives.
 R6Disp: Adding Grimme-D3 dispersion energy 1st derivatives to the gradient.
 Leave Link  701 at Tue Aug 15 23:20:16 2023, MaxMem=  1310720000 cpu:              71.7 elap:               1.2
 (Enter /mnt/opt/groups/app-gaussian/g16-avx2/l702.exe)
 L702 exits ... SP integral derivatives will be done elsewhere.
 Leave Link  702 at Tue Aug 15 23:20:16 2023, MaxMem=  1310720000 cpu:               1.4 elap:               0.1
 (Enter /mnt/opt/groups/app-gaussian/g16-avx2/l703.exe)
 Integral derivatives from FoFJK, PRISM(SPDF).
 Compute integral first derivatives, UseDBF=F ICtDFT=           0.
 Calling FoFJK, ICntrl=      2127 FMM=F ISym2X=0 I1Cent= 0 IOpClX= 0 NMat=1 NMatS=1 NMatT=0.
 FoFJK:  IHMeth= 1 ICntrl=    2127 DoSepK=F KAlg= 0 I1Cent=           0 FoldK=F
 IRaf=         0 NMat=       1 IRICut=       1 DoRegI=T DoRafI=F ISym2E= 0 IDoP0=0 IntGTp=1.
 FoFCou: FMM=F IPFlag=           0 FMFlag=      100000 FMFlg1=         800
         NFxFlg=           0 DoJE=F BraDBF=F KetDBF=F FulRan=T
         wScrn=  0.000000 ICntrl=      2127 IOpCl=  0 I1Cent=           0 NGrid=           0
         NMat0=    1 NMatS0=      1 NMatT0=    0 NMatD0=    1 NMtDS0=    0 NMtDT0=    0
 Symmetry not used in FoFCou.
 Leave Link  703 at Tue Aug 15 23:20:39 2023, MaxMem=  1310720000 cpu:            1440.1 elap:              22.6
 (Enter /mnt/opt/groups/app-gaussian/g16-avx2/l716.exe)
 Dipole        =-4.73373376D-02 4.80566944D-04-2.20552745D-03
 -------------------------------------------------------------------
 Center     Atomic                   Forces (Hartrees/Bohr)
 Number     Number              X              Y              Z
 -------------------------------------------------------------------
      1        6          -0.000015028    0.000806135   -0.000156812
      2        6          -0.000053892   -0.000520127   -0.000218946
      3        6          -0.000046252    0.000170131    0.000617260
      4        6          -0.000048019    0.000466412   -0.000369229
      5        6          -0.000007914   -0.000516589   -0.000618593
      6        6           0.000032726   -0.000343582    0.000817013
      7        6          -0.000144432    0.000015049    0.000116760
      8        6          -0.001625680    0.000612429    0.000504510
      9        6           0.000125794    0.001814022   -0.000781385
     10        6           0.000125918   -0.001305262    0.000256776
     11        6           0.000133963    0.000861658    0.001005852
     12        6           0.000071967   -0.001441213   -0.001184842
     13        6          -0.001937832    0.000267644   -0.000685841
     14        6          -0.000105752    0.000105640    0.000029365
     15        6           0.000062954    0.000530597   -0.001376147
     16        6           0.000091679   -0.000407640    0.001994177
     17        6          -0.001327009   -0.001024596    0.000308649
     18        6          -0.000100187   -0.000067005   -0.000330089
     19        6           0.000647148   -0.001715535    0.000585700
     20        6           0.000669220    0.001311224    0.001163820
     21        6           0.000515030    0.000431489   -0.001720362
     22        1           0.000009645    0.000306649   -0.000147253
     23        1           0.000012525    0.000099643    0.000102359
     24        1           0.000001060    0.000050441   -0.000156885
     25        1          -0.000010382   -0.000329114   -0.000208876
     26        1           0.000032822   -0.000160601    0.000024970
     27        1           0.000046464   -0.000023056    0.000494853
     28        1           0.000383595    0.000236938   -0.000073995
     29        1           0.000416541   -0.000165106   -0.000168744
     30        1           0.000339339   -0.000066883    0.000187776
     31        6          -0.001365853   -0.000976479    0.000637131
     32        1          -0.000172827    0.000438892   -0.000309936
     33        6          -0.001646248    0.000389893   -0.000989691
     34        1          -0.000193152    0.000040116    0.000522449
     35        6          -0.001684171    0.000434890    0.000839040
     36        1          -0.000191470   -0.000430188   -0.000189317
     37        7           0.001334961    0.001699495   -0.001147872
     38        7           0.001882226   -0.000994112   -0.000965017
     39        7           0.002129305   -0.000730073    0.001252705
     40        6           0.000435819   -0.000334266    0.000862008
     41        1           0.000136852    0.000606084    0.000135788
     42        1           0.000180806   -0.000230441   -0.000341893
     43        1          -0.000165916   -0.000080008   -0.000245333
     44        6           0.000280699   -0.000158045   -0.000244443
     45        1           0.000395179   -0.000434520    0.000383887
     46        1           0.000123741    0.000571018    0.000018287
     47        1          -0.000292011    0.000140992   -0.000003271
     48        6           0.001659711   -0.000079226   -0.000068431
     49        1          -0.000245850    0.000181914   -0.000151690
     50        1          -0.000245992   -0.000081905    0.000022255
     51        1          -0.000651817    0.000026178   -0.000028495
 -------------------------------------------------------------------
 Cartesian Forces:  Max     0.002129305 RMS     0.000718413
 Leave Link  716 at Tue Aug 15 23:20:39 2023, MaxMem=  1310720000 cpu:               1.7 elap:               0.1
 (Enter /mnt/opt/groups/app-gaussian/g16-avx2/l103.exe)

 GradGradGradGradGradGradGradGradGradGradGradGradGradGradGradGradGradGrad
 Berny optimization.
 Using GEDIIS/GDIIS optimizer.
 FormGI is forming the generalized inverse of G from B-inverse, IUseBI=4.
 Internal  Forces:  Max     0.001467800 RMS     0.000332017
 Search for a local minimum.
 Step number   4 out of a maximum of  306
 All quantities printed in internal units (Hartrees-Bohrs-Radians)
 RMS Force = .33202D-03 SwitMx=.10000D-02 MixMth= 2
 Mixed Optimization -- En-DIIS/RFO-DIIS
 Update second derivatives using D2CorX and points    2    3    4
 DE= -1.14D-03 DEPred=-1.22D-03 R= 9.38D-01
 TightC=F SS=  1.41D+00  RLast= 2.91D-01 DXNew= 1.4270D+00 8.7328D-01
 Trust test= 9.38D-01 RLast= 2.91D-01 DXMaxT set to 8.73D-01
 ITU=  1  1  1  0
 Use linear search instead of GDIIS.
     Eigenvalues ---    0.00394   0.00395   0.00442   0.00610   0.00766
     Eigenvalues ---    0.00766   0.00921   0.00922   0.01073   0.01388
     Eigenvalues ---    0.01388   0.01392   0.01441   0.01441   0.01571
     Eigenvalues ---    0.01611   0.01611   0.01621   0.01653   0.01661
     Eigenvalues ---    0.01661   0.01729   0.01730   0.01733   0.01807
     Eigenvalues ---    0.01825   0.01825   0.01854   0.01854   0.01878
     Eigenvalues ---    0.02107   0.02107   0.02107   0.02129   0.02130
     Eigenvalues ---    0.02130   0.02140   0.02140   0.02152   0.02192
     Eigenvalues ---    0.02207   0.02207   0.07077   0.07169   0.07206
     Eigenvalues ---    0.07373   0.07507   0.07578   0.14816   0.15997
     Eigenvalues ---    0.15998   0.15999   0.15999   0.16000   0.16000
     Eigenvalues ---    0.16000   0.16000   0.16000   0.16000   0.16000
     Eigenvalues ---    0.16000   0.16000   0.16000   0.16000   0.16000
     Eigenvalues ---    0.16000   0.16000   0.16042   0.16605   0.21190
     Eigenvalues ---    0.22740   0.22741   0.22925   0.23195   0.23196
     Eigenvalues ---    0.23345   0.24002   0.24004   0.24155   0.24777
     Eigenvalues ---    0.24778   0.24885   0.24905   0.24954   0.24994
     Eigenvalues ---    0.24998   0.24999   0.25000   0.25000   0.25686
     Eigenvalues ---    0.29998   0.30011   0.30166   0.30360   0.30388
     Eigenvalues ---    0.31823   0.34519   0.34521   0.35400   0.35427
     Eigenvalues ---    0.35427   0.35468   0.35470   0.35525   0.35531
     Eigenvalues ---    0.35531   0.35592   0.35595   0.35596   0.35645
     Eigenvalues ---    0.35654   0.35655   0.35722   0.35740   0.35782
     Eigenvalues ---    0.35817   0.36760   0.37161   0.37230   0.37230
     Eigenvalues ---    0.37230   0.37230   0.37230   0.37230   0.37236
     Eigenvalues ---    0.37563   0.37563   0.38508   0.39745   0.40360
     Eigenvalues ---    0.40362   0.40491   0.40753   0.40753   0.42081
     Eigenvalues ---    0.42448   0.42579   0.42582   0.47588   0.47589
     Eigenvalues ---    0.47678   0.49374   0.49375   0.49621   0.52995
     Eigenvalues ---    0.52995   0.54472
 RFO step:  Lambda=-9.99634824D-04 EMin= 3.94197752D-03
 Quartic linear search produced a step of -0.01131.
 Iteration  1 RMS(Cart)=  0.03599033 RMS(Int)=  0.00081275
 Iteration  2 RMS(Cart)=  0.00099415 RMS(Int)=  0.00012378
 Iteration  3 RMS(Cart)=  0.00000093 RMS(Int)=  0.00012378
 ITry= 1 IFail=0 DXMaxC= 2.41D-01 DCOld= 1.00D+10 DXMaxT= 8.73D-01 DXLimC= 3.00D+00 Rises=F
 Variable       Old X    -DE/DX   Delta X   Delta X   Delta X     New X
                                 (Linear)    (Quad)   (Total)
    R1        2.78471   0.00039  -0.00003   0.00263   0.00260   2.78730
    R2        2.71164   0.00018  -0.00001   0.00129   0.00132   2.71296
    R3        2.65750  -0.00072   0.00004  -0.00355  -0.00349   2.65401
    R4        2.71157   0.00018  -0.00002   0.00143   0.00145   2.71303
    R5        2.78498   0.00030  -0.00004   0.00265   0.00261   2.78759
    R6        2.65776  -0.00014   0.00006  -0.00328  -0.00320   2.65456
    R7        2.71156   0.00022  -0.00002   0.00156   0.00157   2.71313
    R8        2.65836  -0.00018   0.00006  -0.00347  -0.00340   2.65496
    R9        2.78460   0.00032  -0.00003   0.00260   0.00257   2.78716
   R10        2.65794  -0.00013   0.00006  -0.00333  -0.00326   2.65468
   R11        2.65689  -0.00069   0.00003  -0.00335  -0.00329   2.65359
   R12        2.65776  -0.00073   0.00003  -0.00343  -0.00338   2.65438
   R13        2.62038  -0.00048  -0.00003   0.00091   0.00085   2.62123
   R14        2.04443  -0.00002  -0.00000   0.00012   0.00011   2.04454
   R15        2.68587  -0.00004  -0.00005   0.00229   0.00224   2.68811
   R16        2.61536  -0.00037  -0.00018   0.00438   0.00413   2.61949
   R17        2.62871   0.00059  -0.00002   0.00241   0.00237   2.63108
   R18        2.72082  -0.00147  -0.00002  -0.00370  -0.00361   2.71720
   R19        2.04589   0.00014  -0.00000   0.00039   0.00039   2.04628
   R20        2.62883   0.00057  -0.00002   0.00233   0.00229   2.63112
   R21        2.04587   0.00016   0.00000   0.00041   0.00041   2.04628
   R22        2.68631  -0.00003  -0.00005   0.00222   0.00217   2.68847
   R23        2.72007  -0.00132  -0.00002  -0.00334  -0.00327   2.71680
   R24        2.62076  -0.00045  -0.00003   0.00074   0.00069   2.62145
   R25        2.61636  -0.00026  -0.00015   0.00341   0.00320   2.61955
   R26        2.04424  -0.00001  -0.00001   0.00019   0.00019   2.04443
   R27        2.62851   0.00063  -0.00002   0.00264   0.00261   2.63112
   R28        2.04585   0.00016   0.00000   0.00042   0.00042   2.04627
   R29        2.68569  -0.00004  -0.00005   0.00227   0.00222   2.68791
   R30        2.72064  -0.00130  -0.00002  -0.00328  -0.00324   2.71740
   R31        2.61983  -0.00034  -0.00002   0.00070   0.00066   2.62049
   R32        2.61511  -0.00033  -0.00011   0.00152   0.00137   2.61647
   R33        2.04440  -0.00001  -0.00001   0.00039   0.00038   2.04479
   R34        2.04129   0.00014   0.00001  -0.00025  -0.00023   2.04106
   R35        2.58682   0.00014  -0.00006   0.00362   0.00357   2.59039
   R36        2.04134   0.00013   0.00001  -0.00027  -0.00026   2.04108
   R37        2.58652   0.00020  -0.00006   0.00373   0.00368   2.59021
   R38        2.04127   0.00013   0.00001  -0.00036  -0.00034   2.04093
   R39        2.58682   0.00022  -0.00007   0.00406   0.00400   2.59083
   R40        2.04412  -0.00026   0.00000  -0.00077  -0.00077   2.04335
   R41        2.61843   0.00050  -0.00022   0.00906   0.00878   2.62721
   R42        2.04409  -0.00024  -0.00000  -0.00068  -0.00068   2.04341
   R43        2.61899   0.00038  -0.00020   0.00796   0.00767   2.62666
   R44        2.04400  -0.00023  -0.00000  -0.00067  -0.00067   2.04333
   R45        2.61942   0.00025  -0.00020   0.00750   0.00721   2.62663
   R46        2.73294   0.00005   0.00000  -0.00047  -0.00046   2.73248
   R47        2.73286   0.00018   0.00001  -0.00030  -0.00029   2.73257
   R48        2.73388  -0.00000   0.00001  -0.00072  -0.00071   2.73317
   R49        2.06748   0.00034  -0.00007   0.00457   0.00449   2.07198
   R50        2.07376  -0.00021  -0.00007   0.00332   0.00325   2.07701
   R51        2.06442  -0.00028  -0.00005   0.00211   0.00206   2.06648
   R52        2.06468   0.00041  -0.00006   0.00439   0.00433   2.06901
   R53        2.07423  -0.00023  -0.00007   0.00329   0.00321   2.07744
   R54        2.06565  -0.00024  -0.00006   0.00242   0.00236   2.06801
   R55        2.06880  -0.00026  -0.00007   0.00283   0.00276   2.07155
   R56        2.07235   0.00024  -0.00007   0.00444   0.00437   2.07672
   R57        2.06435  -0.00015  -0.00006   0.00256   0.00250   2.06685
    A1        2.09178   0.00008   0.00001  -0.00007  -0.00007   2.09171
    A2        2.10809  -0.00003   0.00001  -0.00048  -0.00049   2.10761
    A3        2.08332  -0.00006  -0.00002   0.00055   0.00055   2.08387
    A4        2.09668  -0.00006  -0.00001   0.00017   0.00016   2.09683
    A5        2.08308   0.00002   0.00001  -0.00028  -0.00026   2.08282
    A6        2.10342   0.00004   0.00000   0.00012   0.00011   2.10353
    A7        2.09711  -0.00010  -0.00001   0.00014   0.00013   2.09724
    A8        2.10304   0.00017   0.00001   0.00041   0.00041   2.10345
    A9        2.08303  -0.00007   0.00001  -0.00054  -0.00053   2.08250
   A10        2.09682  -0.00008  -0.00001   0.00011   0.00010   2.09691
   A11        2.08280   0.00004   0.00001  -0.00022  -0.00020   2.08260
   A12        2.10356   0.00004   0.00000   0.00013   0.00011   2.10367
   A13        2.09218   0.00009   0.00001  -0.00010  -0.00009   2.09209
   A14        2.08260  -0.00001  -0.00001   0.00061   0.00062   2.08322
   A15        2.10840  -0.00008   0.00000  -0.00051  -0.00052   2.10787
   A16        2.09180   0.00007   0.00001  -0.00024  -0.00022   2.09158
   A17        2.10823  -0.00012   0.00000  -0.00058  -0.00059   2.10765
   A18        2.08315   0.00005  -0.00001   0.00081   0.00081   2.08396
   A19        2.09053   0.00005   0.00002  -0.00110  -0.00114   2.08938
   A20        2.10905   0.00032  -0.00002   0.00310   0.00310   2.11216
   A21        2.08359  -0.00037  -0.00000  -0.00197  -0.00195   2.08165
   A22        2.12565   0.00009  -0.00007   0.00370   0.00369   2.12934
   A23        2.27656  -0.00061  -0.00003  -0.00102  -0.00081   2.27576
   A24        1.88093   0.00053   0.00010  -0.00255  -0.00286   1.87807
   A25        2.06632  -0.00021   0.00011  -0.00595  -0.00583   2.06049
   A26        1.86478   0.00003  -0.00009   0.00350   0.00318   1.86796
   A27        2.35208   0.00018  -0.00002   0.00247   0.00264   2.35472
   A28        2.11769   0.00009  -0.00005   0.00299   0.00289   2.12058
   A29        2.10684  -0.00001  -0.00000   0.00012   0.00013   2.10697
   A30        2.05865  -0.00008   0.00006  -0.00311  -0.00304   2.05562
   A31        2.11789   0.00008  -0.00005   0.00293   0.00283   2.12072
   A32        2.10694  -0.00001  -0.00001   0.00027   0.00029   2.10722
   A33        2.05836  -0.00007   0.00006  -0.00321  -0.00313   2.05523
   A34        2.06756  -0.00025   0.00011  -0.00609  -0.00596   2.06160
   A35        2.35016   0.00024  -0.00002   0.00273   0.00291   2.35307
   A36        1.86546   0.00001  -0.00009   0.00337   0.00304   1.86850
   A37        2.12340   0.00016  -0.00007   0.00404   0.00403   2.12743
   A38        1.88009   0.00052   0.00010  -0.00235  -0.00267   1.87741
   A39        2.27963  -0.00067  -0.00002  -0.00153  -0.00130   2.27833
   A40        2.09174   0.00001   0.00002  -0.00127  -0.00131   2.09043
   A41        2.10646   0.00039  -0.00002   0.00363   0.00364   2.11010
   A42        2.08496  -0.00040   0.00000  -0.00234  -0.00231   2.08265
   A43        2.11741   0.00014  -0.00005   0.00317   0.00309   2.12049
   A44        2.10706  -0.00005  -0.00000  -0.00002  -0.00001   2.10704
   A45        2.05872  -0.00009   0.00006  -0.00315  -0.00308   2.05564
   A46        2.06676  -0.00037   0.00011  -0.00680  -0.00667   2.06009
   A47        2.35186   0.00033  -0.00003   0.00353   0.00363   2.35549
   A48        1.86456   0.00004  -0.00008   0.00327   0.00304   1.86760
   A49        2.12563   0.00021  -0.00008   0.00464   0.00459   2.13022
   A50        1.88126   0.00049   0.00008  -0.00190  -0.00208   1.87918
   A51        2.27626  -0.00070  -0.00000  -0.00263  -0.00249   2.27377
   A52        2.09035   0.00004   0.00003  -0.00130  -0.00131   2.08904
   A53        2.10824   0.00049  -0.00004   0.00480   0.00478   2.11302
   A54        2.08459  -0.00053   0.00001  -0.00348  -0.00346   2.08113
   A55        2.21701   0.00021  -0.00005   0.00418   0.00423   2.22123
   A56        1.86237  -0.00001  -0.00005   0.00159   0.00117   1.86354
   A57        2.20376  -0.00020   0.00010  -0.00558  -0.00539   2.19838
   A58        2.21703   0.00018  -0.00005   0.00409   0.00415   2.22117
   A59        1.86209   0.00004  -0.00005   0.00157   0.00113   1.86322
   A60        2.20401  -0.00022   0.00010  -0.00544  -0.00524   2.19876
   A61        2.21794   0.00013  -0.00005   0.00371   0.00372   2.22166
   A62        1.86207   0.00007  -0.00004   0.00140   0.00113   1.86320
   A63        2.20313  -0.00019   0.00009  -0.00498  -0.00483   2.19830
   A64        2.26347   0.00041  -0.00014   0.00954   0.00941   2.27288
   A65        1.92657   0.00014   0.00010  -0.00363  -0.00398   1.92259
   A66        2.09315  -0.00055   0.00004  -0.00588  -0.00581   2.08733
   A67        2.26382   0.00035  -0.00014   0.00899   0.00886   2.27268
   A68        1.92654   0.00023   0.00010  -0.00311  -0.00373   1.92280
   A69        2.09283  -0.00059   0.00004  -0.00583  -0.00577   2.08706
   A70        2.26445   0.00027  -0.00013   0.00841   0.00830   2.27275
   A71        1.92605   0.00031   0.00010  -0.00278  -0.00338   1.92266
   A72        2.09268  -0.00057   0.00004  -0.00554  -0.00546   2.08722
   A73        1.89029  -0.00074  -0.00006   0.00111   0.00058   1.89087
   A74        2.18208   0.00119  -0.00015   0.01193   0.01183   2.19391
   A75        2.20924  -0.00047   0.00022  -0.01447  -0.01414   2.19510
   A76        1.89062  -0.00085  -0.00006   0.00073  -0.00003   1.89059
   A77        2.18824   0.00061  -0.00004   0.00359   0.00369   2.19193
   A78        2.20228   0.00022   0.00012  -0.00619  -0.00591   2.19637
   A79        1.89057  -0.00080  -0.00007   0.00097   0.00012   1.89069
   A80        2.19542   0.00041  -0.00004   0.00268   0.00269   2.19811
   A81        2.19483   0.00037   0.00013  -0.00620  -0.00599   2.18884
   A82        1.91745   0.00087   0.00006   0.00309   0.00315   1.92060
   A83        1.95310  -0.00055  -0.00011   0.00172   0.00160   1.95471
   A84        1.90959  -0.00009   0.00004  -0.00250  -0.00245   1.90713
   A85        1.89591  -0.00021  -0.00000  -0.00150  -0.00151   1.89440
   A86        1.88966  -0.00022   0.00004  -0.00263  -0.00259   1.88707
   A87        1.89694   0.00021  -0.00003   0.00167   0.00165   1.89859
   A88        1.91212   0.00077   0.00009   0.00115   0.00123   1.91336
   A89        1.95881  -0.00065  -0.00014   0.00254   0.00240   1.96121
   A90        1.91189  -0.00003   0.00006  -0.00284  -0.00278   1.90911
   A91        1.89562  -0.00008  -0.00001  -0.00000  -0.00002   1.89560
   A92        1.88638  -0.00025   0.00006  -0.00375  -0.00370   1.88269
   A93        1.89754   0.00024  -0.00005   0.00269   0.00264   1.90018
   A94        1.91748   0.00044   0.00001   0.00312   0.00313   1.92061
   A95        1.95466  -0.00034  -0.00007   0.00072   0.00063   1.95529
   A96        1.90857   0.00016   0.00008  -0.00241  -0.00235   1.90622
   A97        1.89519  -0.00010  -0.00003   0.00017   0.00014   1.89534
   A98        1.88415   0.00007  -0.00022   0.01290   0.01267   1.89681
   A99        1.90238  -0.00023   0.00022  -0.01412  -0.01392   1.88847
    D1       -0.00095   0.00002   0.00001   0.00218   0.00219   0.00124
    D2       -3.13939  -0.00004  -0.00001  -0.00160  -0.00161  -3.14100
    D3        3.13947   0.00006   0.00001   0.00236   0.00237  -3.14134
    D4        0.00103  -0.00000  -0.00001  -0.00142  -0.00144  -0.00040
    D5        0.00160  -0.00002  -0.00002  -0.00184  -0.00186  -0.00026
    D6        3.13977   0.00005   0.00001   0.00224   0.00225  -3.14117
    D7       -3.13884  -0.00005  -0.00002  -0.00202  -0.00204  -3.14088
    D8       -0.00067   0.00001   0.00001   0.00206   0.00208   0.00140
    D9       -3.14111   0.00001   0.00000   0.00070   0.00072  -3.14039
   D10       -0.00046  -0.00002  -0.00000  -0.00406  -0.00406  -0.00453
   D11       -0.00068   0.00005   0.00000   0.00088   0.00090   0.00021
   D12        3.13997   0.00001  -0.00001  -0.00388  -0.00389   3.13608
   D13        0.00231  -0.00003  -0.00002  -0.00208  -0.00210   0.00021
   D14       -3.13741  -0.00006  -0.00002  -0.00205  -0.00208  -3.13949
   D15        3.13948   0.00004   0.00001   0.00184   0.00185   3.14133
   D16       -0.00024   0.00001   0.00001   0.00187   0.00188   0.00164
   D17       -0.00166   0.00003   0.00002   0.00241   0.00243   0.00077
   D18        3.13865   0.00007   0.00001   0.00292   0.00293   3.14158
   D19       -3.13878  -0.00004  -0.00001  -0.00155  -0.00157  -3.14035
   D20        0.00153  -0.00000  -0.00002  -0.00104  -0.00107   0.00047
   D21        0.00893  -0.00004  -0.00005  -0.00073  -0.00078   0.00815
   D22       -3.12548  -0.00010  -0.00010  -0.00472  -0.00484  -3.13031
   D23       -3.13710   0.00002  -0.00002   0.00321   0.00319  -3.13391
   D24        0.01167  -0.00003  -0.00007  -0.00078  -0.00086   0.01081
   D25        0.00096  -0.00003  -0.00001  -0.00243  -0.00245  -0.00149
   D26       -3.13937  -0.00006  -0.00001  -0.00293  -0.00294   3.14087
   D27        3.13943   0.00003   0.00001   0.00130   0.00131   3.14075
   D28       -0.00090  -0.00000   0.00001   0.00080   0.00082  -0.00008
   D29       -3.13760   0.00002  -0.00002   0.00277   0.00277  -3.13483
   D30        0.00966  -0.00003  -0.00005  -0.00106  -0.00113   0.00853
   D31        0.00712  -0.00004  -0.00004  -0.00097  -0.00101   0.00612
   D32       -3.12881  -0.00010  -0.00007  -0.00481  -0.00490  -3.13371
   D33       -0.00230   0.00002   0.00002   0.00182   0.00185  -0.00045
   D34        3.13739   0.00005   0.00002   0.00180   0.00182   3.13921
   D35       -3.14043  -0.00004  -0.00000  -0.00230  -0.00231   3.14044
   D36       -0.00073  -0.00001  -0.00000  -0.00233  -0.00234  -0.00308
   D37        0.00723  -0.00004  -0.00004  -0.00127  -0.00131   0.00592
   D38       -3.12878  -0.00010  -0.00008  -0.00572  -0.00582  -3.13460
   D39       -3.13780   0.00002  -0.00002   0.00283   0.00282  -3.13499
   D40        0.00937  -0.00004  -0.00006  -0.00162  -0.00169   0.00768
   D41       -0.00157   0.00005   0.00001   0.00075   0.00077  -0.00080
   D42        3.13828   0.00002   0.00000  -0.00415  -0.00415   3.13414
   D43       -3.14128   0.00001   0.00001   0.00078   0.00080  -3.14048
   D44       -0.00142  -0.00002   0.00000  -0.00412  -0.00412  -0.00554
   D45       -3.14087   0.00002   0.00000   0.00095   0.00096  -3.13991
   D46       -0.00046  -0.00000  -0.00000  -0.00233  -0.00233  -0.00279
   D47       -0.00055   0.00005   0.00000   0.00145   0.00146   0.00091
   D48        3.13986   0.00003  -0.00000  -0.00182  -0.00183   3.13803
   D49       -0.01265   0.00003   0.00006  -0.00249  -0.00246  -0.01510
   D50        3.13949  -0.00027  -0.00005  -0.02058  -0.02064   3.11884
   D51        3.12344   0.00009   0.00011   0.00191   0.00199   3.12544
   D52       -0.00761  -0.00021  -0.00001  -0.01617  -0.01619  -0.02380
   D53        0.01115   0.00003  -0.00005   0.00533   0.00531   0.01645
   D54       -3.13250   0.00000  -0.00002   0.01159   0.01157  -3.12092
   D55       -3.13887   0.00026   0.00004   0.01978   0.01984  -3.11903
   D56        0.00067   0.00024   0.00008   0.02604   0.02611   0.02678
   D57        3.13610  -0.00038  -0.00008  -0.04090  -0.04101   3.09509
   D58        0.05986  -0.00008  -0.00055  -0.01088  -0.01135   0.04851
   D59        0.00392  -0.00064  -0.00019  -0.05707  -0.05722  -0.05330
   D60       -3.07233  -0.00035  -0.00065  -0.02705  -0.02756  -3.09989
   D61       -0.00433  -0.00006   0.00002  -0.00445  -0.00445  -0.00879
   D62        3.13818  -0.00003   0.00002   0.00018   0.00020   3.13837
   D63        3.14003  -0.00003  -0.00003  -0.01288  -0.01291   3.12711
   D64       -0.00065   0.00000  -0.00002  -0.00825  -0.00826  -0.00891
   D65       -3.13619   0.00011  -0.00006  -0.00460  -0.00465  -3.14084
   D66       -0.00502   0.00026   0.00006   0.01488   0.01498   0.00996
   D67        0.00286   0.00008  -0.00002   0.00314   0.00315   0.00601
   D68        3.13403   0.00023   0.00011   0.02261   0.02278  -3.12638
   D69       -0.00508  -0.00006   0.00002  -0.00435  -0.00435  -0.00943
   D70        3.13854  -0.00001  -0.00002  -0.01260  -0.01261   3.12593
   D71        3.13820  -0.00003   0.00002   0.00041   0.00042   3.13863
   D72       -0.00136   0.00002  -0.00002  -0.00783  -0.00784  -0.00920
   D73        0.01408   0.00002  -0.00006   0.00559   0.00556   0.01963
   D74       -3.13802   0.00027   0.00003   0.02055   0.02061  -3.11741
   D75       -3.12903  -0.00001  -0.00003   0.01172   0.01169  -3.11734
   D76        0.00206   0.00023   0.00007   0.02668   0.02674   0.02880
   D77        0.00366   0.00008  -0.00002   0.00348   0.00350   0.00716
   D78        3.13372   0.00024   0.00011   0.02308   0.02326  -3.12621
   D79       -3.13607   0.00013  -0.00006  -0.00408  -0.00411  -3.14018
   D80       -0.00600   0.00028   0.00007   0.01551   0.01564   0.00964
   D81       -0.01606   0.00003   0.00008  -0.00309  -0.00303  -0.01910
   D82        3.11843   0.00008   0.00013   0.00088   0.00099   3.11942
   D83        3.13871  -0.00029  -0.00004  -0.02186  -0.02192   3.11679
   D84       -0.00998  -0.00023   0.00001  -0.01790  -0.01790  -0.02788
   D85        0.00264  -0.00066  -0.00018  -0.05875  -0.05890  -0.05626
   D86       -3.06835  -0.00033  -0.00069  -0.02060  -0.02112  -3.08947
   D87        3.13245  -0.00038  -0.00007  -0.04194  -0.04204   3.09041
   D88        0.06146  -0.00005  -0.00058  -0.00378  -0.00426   0.05720
   D89       -0.00406  -0.00005   0.00001  -0.00341  -0.00342  -0.00747
   D90        3.13867  -0.00001  -0.00001  -0.00952  -0.00954   3.12913
   D91        3.13868  -0.00004   0.00002  -0.00022  -0.00022   3.13847
   D92       -0.00177   0.00001  -0.00001  -0.00633  -0.00634  -0.00811
   D93        0.01053   0.00001  -0.00004   0.00328   0.00328   0.01381
   D94       -3.13910   0.00020   0.00002   0.01601   0.01606  -3.12304
   D95       -3.13191  -0.00002  -0.00002   0.00781   0.00781  -3.12410
   D96        0.00165   0.00017   0.00004   0.02054   0.02060   0.02225
   D97        0.00322   0.00007  -0.00002   0.00267   0.00272   0.00594
   D98        3.13605   0.00019   0.00009   0.01813   0.01827  -3.12886
   D99       -3.13733   0.00011  -0.00004  -0.00294  -0.00293  -3.14026
   D100      -0.00449   0.00023   0.00006   0.01252   0.01262   0.00813
   D101      -0.01211   0.00003   0.00006  -0.00112  -0.00110  -0.01321
   D102       3.12390   0.00009   0.00009   0.00270   0.00275   3.12665
   D103       3.13953  -0.00022  -0.00002  -0.01705  -0.01708   3.12245
   D104      -0.00765  -0.00016   0.00001  -0.01324  -0.01323  -0.02088
   D105       0.00180  -0.00051  -0.00013  -0.04581  -0.04592  -0.04412
   D106      -3.08286  -0.00024  -0.00054  -0.01925  -0.01952  -3.10239
   D107       3.13442  -0.00028  -0.00006  -0.03155  -0.03167   3.10275
   D108       0.04976  -0.00002  -0.00047  -0.00499  -0.00528   0.04448
   D109      -3.13687  -0.00008  -0.00006  -0.01194  -0.01178   3.13454
   D110       0.00762  -0.00067  -0.00018  -0.05100  -0.05114  -0.04352
   D111      -0.00560   0.00008   0.00007   0.00742   0.00759   0.00199
   D112       3.13889  -0.00052  -0.00006  -0.03164  -0.03176   3.10712
   D113      -3.13511  -0.00009  -0.00007  -0.01219  -0.01202   3.13605
   D114       0.00783  -0.00070  -0.00019  -0.05275  -0.05287  -0.04505
   D115      -0.00493   0.00007   0.00006   0.00730   0.00749   0.00255
   D116       3.13800  -0.00054  -0.00005  -0.03326  -0.03337   3.10464
   D117      -3.13698  -0.00007  -0.00005  -0.00986  -0.00966   3.13654
   D118       0.00575  -0.00055  -0.00014  -0.04156  -0.04162  -0.03587
   D119      -0.00405   0.00006   0.00005   0.00549   0.00568   0.00162
   D120       3.13868  -0.00043  -0.00004  -0.02621  -0.02628   3.11240
   D121      -0.00482   0.00068   0.00017   0.05547   0.05558   0.05076
   D122       3.07872   0.00048   0.00059   0.02949   0.03023   3.10895
   D123       3.13779   0.00024   0.00009   0.02731   0.02751  -3.11789
   D124      -0.06186   0.00004   0.00051   0.00133   0.00216  -0.05970
   D125      -0.00668   0.00087   0.00023   0.07081   0.07097   0.06429
   D126       3.06434   0.00054   0.00074   0.03313   0.03389   3.09823
   D127       3.13611   0.00033   0.00012   0.03480   0.03509  -3.11199
   D128      -0.07606  -0.00000   0.00063  -0.00288  -0.00199  -0.07805
   D129      -0.00735   0.00084   0.00023   0.06861   0.06878   0.06143
   D130       3.06824   0.00056   0.00070   0.03876   0.03948   3.10772
   D131       3.13681   0.00031   0.00012   0.03394   0.03420  -3.11218
   D132      -0.07079   0.00003   0.00059   0.00408   0.00490  -0.06590
   D133      -0.82226  -0.00023   0.00070  -0.05107  -0.05039  -0.87265
   D134       1.28523  -0.00027   0.00066  -0.04973  -0.04908   1.23615
   D135      -2.89450  -0.00043   0.00058  -0.04820  -0.04763  -2.94213
   D136       2.38666   0.00007   0.00021  -0.02040  -0.02018   2.36647
   D137      -1.78904   0.00004   0.00017  -0.01905  -0.01887  -1.80791
   D138       0.31441  -0.00012   0.00009  -0.01752  -0.01742   0.29699
   D139      -0.77250  -0.00023   0.00061  -0.05207  -0.05147  -0.82397
   D140       1.33513  -0.00028   0.00054  -0.04923  -0.04872   1.28641
   D141      -2.83743  -0.00068   0.00082  -0.06819  -0.06737  -2.90481
   D142       2.44596   0.00015   0.00007  -0.01710  -0.01702   2.42895
   D143      -1.72959   0.00011  -0.00001  -0.01427  -0.01427  -1.74386
   D144       0.38103  -0.00029   0.00028  -0.03322  -0.03293   0.34811
   D145      -0.64138  -0.00049   0.00090  -0.08298  -0.08209  -0.72346
   D146       1.46586  -0.00048   0.00085  -0.08053  -0.07968   1.38618
   D147      -2.70783  -0.00063   0.00074  -0.07740  -0.07667  -2.78450
   D148       2.58283  -0.00005   0.00031  -0.03870  -0.03838   2.54445
   D149      -1.59312  -0.00005   0.00026  -0.03625  -0.03598  -1.62910
   D150       0.51638  -0.00020   0.00015  -0.03313  -0.03297   0.48341
         Item               Value     Threshold  Converged?
 Maximum Force            0.001468     0.000450     NO 
 RMS     Force            0.000332     0.000300     NO 
 Maximum Displacement     0.241365     0.001800     NO 
 RMS     Displacement     0.035984     0.001200     NO 
 Predicted change in Energy=-5.493001D-04
 Lowest energy point so far.  Saving SCF results.
 GradGradGradGradGradGradGradGradGradGradGradGradGradGradGradGradGradGrad

 Leave Link  103 at Tue Aug 15 23:20:39 2023, MaxMem=  1310720000 cpu:              21.0 elap:               0.5
 (Enter /mnt/opt/groups/app-gaussian/g16-avx2/l202.exe)
 Symmetry turned off by external request.
 Stoichiometry    C27H21N3
 Framework group  C1[X(C27H21N3)]
 Deg. of freedom   147
 Full point group                 C1      NOp   1
                          Input orientation:                          
 ---------------------------------------------------------------------
 Center     Atomic      Atomic             Coordinates (Angstroms)
 Number     Number       Type             X           Y           Z
 ---------------------------------------------------------------------
      1          6           0        0.022248    1.462113   -0.026267
      2          6           0        0.031325   -1.448680   -0.035353
      3          6           0        0.040982    0.718953    1.247672
      4          6           0        0.007896    0.746491   -1.270747
      5          6           0        0.012186   -0.728393   -1.277117
      6          6           0        0.046424   -0.716762    1.245302
      7          6           0       -0.009372    1.465318   -2.477580
      8          6           0       -0.005198    2.852170   -2.451885
      9          6           0       -0.002004    3.583536   -1.231821
     10          6           0        0.017044    2.866491   -0.038507
     11          6           0       -0.004582   -1.441667   -2.486578
     12          6           0       -0.002135   -2.833791   -2.510450
     13          6           0        0.029796   -3.525701   -1.267770
     14          6           0        0.034909   -2.853277   -0.054440
     15          6           0        0.065201   -1.408296    2.467771
     16          6           0        0.077620   -0.733056    3.685338
     17          6           0        0.080144    0.689113    3.661079
     18          6           0        0.054460    1.404932    2.473690
     19          6           0       -0.026524    4.979053   -1.577418
     20          6           0       -0.031701   -3.829625   -3.546946
     21          6           0        0.084396   -1.130118    5.067400
     22          1           0       -0.026934    0.953969   -3.430876
     23          1           0        0.022486    3.427782    0.887493
     24          1           0       -0.026113   -0.921067   -3.435823
     25          1           0        0.038719   -3.421411    0.866235
     26          1           0        0.066317   -2.490887    2.491025
     27          1           0        0.043488    2.486366    2.508602
     28          1           0       -0.030520    5.820544   -0.900326
     29          1           0       -0.058694   -3.662639   -4.613711
     30          1           0        0.085792   -2.136610    5.459063
     31          6           0        0.079912    0.022506    5.809757
     32          1           0        0.078329    0.162565    6.881941
     33          6           0       -0.029940   -5.049885   -2.922669
     34          1           0       -0.051668   -6.047401   -3.339514
     35          6           0       -0.056278    5.047143   -2.946178
     36          1           0       -0.086561    5.906299   -3.602008
     37          7           0        0.117451    1.131727    4.972474
     38          7           0        0.004765    3.769791   -3.490800
     39          7           0        0.057913   -4.883512   -1.545493
     40          6           0        0.086294    2.513321    5.397966
     41          1           0        0.833903    3.093880    4.844593
     42          1           0       -0.900067    2.971137    5.238182
     43          1           0        0.332000    2.568858    6.462090
     44          6           0        0.034171   -5.950392   -0.569237
     45          1           0        0.681689   -5.691113    0.274709
     46          1           0       -0.978109   -6.145867   -0.187643
     47          1           0        0.424501   -6.866595   -1.022896
     48          6           0       -0.043660    3.446698   -4.899423
     49          1           0        0.675714    2.651589   -5.127454
     50          1           0       -1.043568    3.114832   -5.212074
     51          1           0        0.219219    4.334469   -5.481666
 ---------------------------------------------------------------------
 Rotational constants (GHZ):           0.1436512           0.1435017           0.0718886
 Leave Link  202 at Tue Aug 15 23:20:39 2023, MaxMem=  1310720000 cpu:               0.9 elap:               0.0
 (Enter /mnt/opt/groups/app-gaussian/g16-avx2/l301.exe)
 Standard basis: 6-31G(d,p) (6D, 7F)
 Ernie: Thresh=  0.10000D-02 Tol=  0.10000D-05 Strict=F.
   555 basis functions,   987 primitive gaussians,   555 cartesian basis functions
   102 alpha electrons      102 beta electrons
       nuclear repulsion energy      2615.8507535340 Hartrees.
 IExCor=  402 DFT=T Ex+Corr=B3LYP ExCW=0 ScaHFX=  0.200000
 ScaDFX=  0.800000  0.720000  1.000000  0.810000 ScalE2=  1.000000  1.000000
 IRadAn=      5 IRanWt=     -1 IRanGd=            0 ICorTp=0 IEmpDi=131
 NAtoms=   51 NActive=   51 NUniq=   51 SFac= 1.00D+00 NAtFMM=   60 NAOKFM=F Big=F
 Integral buffers will be    131072 words long.
 Raffenetti 2 integral format.
 Two-electron integral symmetry is turned off.
 R6Disp:  Grimme-D3 Dispersion energy=       -0.0485539510 Hartrees.
 Nuclear repulsion after empirical dispersion term =     2615.8021995830 Hartrees.
 Leave Link  301 at Tue Aug 15 23:20:39 2023, MaxMem=  1310720000 cpu:               4.2 elap:               0.1
 (Enter /mnt/opt/groups/app-gaussian/g16-avx2/l302.exe)
 NPDir=0 NMtPBC=     1 NCelOv=     1 NCel=       1 NClECP=     1 NCelD=      1
         NCelK=      1 NCelE2=     1 NClLst=     1 CellRange=     0.0.
 One-electron integrals computed using PRISM.
 NBasis=   555 RedAO= T EigKep=  1.19D-04  NBF=   555
 NBsUse=   555 1.00D-06 EigRej= -1.00D+00 NBFU=   555
 Precomputing XC quadrature grid using
 IXCGrd= 4 IRadAn=           5 IRanWt=          -1 IRanGd=           0 AccXCQ= 0.00D+00.
 Generated NRdTot=       0 NPtTot=           0 NUsed=           0 NTot=          32
 NSgBfM=   535   535   535   535   535 MxSgAt=    51 MxSgA2=    51.
 Leave Link  302 at Tue Aug 15 23:20:42 2023, MaxMem=  1310720000 cpu:             135.1 elap:               2.1
 (Enter /mnt/opt/groups/app-gaussian/g16-avx2/l303.exe)
 DipDrv:  MaxL=1.
 Leave Link  303 at Tue Aug 15 23:20:42 2023, MaxMem=  1310720000 cpu:              12.3 elap:               0.3
 (Enter /mnt/opt/groups/app-gaussian/g16-avx2/l401.exe)
 Initial guess from the checkpoint file:  "/tmp/Gau-214892.chk"
 B after Tr=    -0.009144   -0.000142   -0.000750
         Rot=    1.000000    0.000030    0.000020    0.000053 Ang=   0.01 deg.
 Guess basis will be translated and rotated to current coordinates.
 JPrj=2 DoOrth=T DoCkMO=T.
 Generating alternative initial guess.
 ExpMin= 1.61D-01 ExpMax= 4.17D+03 ExpMxC= 6.27D+02 IAcc=3 IRadAn=         5 AccDes= 0.00D+00
 Harris functional with IExCor=  402 and IRadAn=       5 diagonalized for initial guess.
 HarFok:  IExCor=  402 AccDes= 0.00D+00 IRadAn=         5 IDoV= 1 UseB2=F ITyADJ=14
 ICtDFT=  3500011 ScaDFX=  1.000000  1.000000  1.000000  1.000000
 FoFCou: FMM=F IPFlag=           0 FMFlag=      100000 FMFlg1=           0
         NFxFlg=           0 DoJE=T BraDBF=F KetDBF=T FulRan=T
         wScrn=  0.000000 ICntrl=       500 IOpCl=  0 I1Cent=   200000004 NGrid=           0
         NMat0=    1 NMatS0=      1 NMatT0=    0 NMatD0=    1 NMtDS0=    0 NMtDT0=    0
 Symmetry not used in FoFCou.
 Harris En= -1205.85632826992    
 Leave Link  401 at Tue Aug 15 23:20:47 2023, MaxMem=  1310720000 cpu:             293.6 elap:               4.7
 (Enter /mnt/opt/groups/app-gaussian/g16-avx2/l502.exe)
 Two-electron integral symmetry not used.
 Closed shell SCF:
 Using DIIS extrapolation, IDIIS=    10.
 NGot=  1310720000 LenX=  1310062735 LenY=  1309754155
 Requested convergence on RMS density matrix=1.00D-08 within 100 cycles.
 Requested convergence on MAX density matrix=1.00D-06.
 Requested convergence on             energy=1.00D-06.
 Level shift goal  0.100 maximum shift  0.100.
 No special actions if energy rises.
 Dynamic level shift is on during FON iterations.

 Cycle   1  Pass 1  IDiag  1:
 FoFJK:  IHMeth= 1 ICntrl=       0 DoSepK=F KAlg= 0 I1Cent=           0 FoldK=F
 IRaf= 600000000 NMat=       1 IRICut=       1 DoRegI=T DoRafI=F ISym2E= 0 IDoP0=0 IntGTp=1.
 FoFCou: FMM=F IPFlag=           0 FMFlag=      100000 FMFlg1=           0
         NFxFlg=           0 DoJE=F BraDBF=F KetDBF=F FulRan=T
         wScrn=  0.000000 ICntrl=         0 IOpCl=  0 I1Cent=           0 NGrid=           0
         NMat0=    1 NMatS0=      1 NMatT0=    0 NMatD0=    1 NMtDS0=    0 NMtDT0=    0
 Symmetry not used in FoFCou.
 E= -1205.88659661766    
 DIIS: error= 1.95D-03 at cycle   1 NSaved=   1.
 NSaved= 1 IEnMin= 1 EnMin= -1205.88659661766     IErMin= 1 ErrMin= 1.95D-03
 ErrMax= 1.95D-03  0.00D+00 EMaxC= 1.00D+00 BMatC= 3.41D-03 BMatP= 3.41D-03
 IDIUse=1 WtCom= 1.00D+00 WtEn= 0.00D+00
 Coeff-Com:  0.100D+01
 Coeff:      0.100D+01
 Gap=     1.774 Goal=     0.100 Shift=    0.000
 GapD=    1.774 DampG=2.000 DampE=1.000 DampFc=2.0000 IDamp=-1.
 RMSDP=2.12D-04 MaxDP=1.06D-02              OVMax= 1.40D-02

 Cycle   2  Pass 1  IDiag  1:
 E= -1205.89304172150     Delta-E=       -0.006445103837 Rises=F Damp=F
 DIIS: error= 2.98D-04 at cycle   2 NSaved=   2.
 NSaved= 2 IEnMin= 2 EnMin= -1205.89304172150     IErMin= 2 ErrMin= 2.98D-04
 ErrMax= 2.98D-04  0.00D+00 EMaxC= 1.00D+00 BMatC= 5.05D-05 BMatP= 3.41D-03
 IDIUse=1 WtCom= 1.00D+00 WtEn= 0.00D+00
 Coeff-Com: -0.714D-01 0.107D+01
 Coeff:     -0.714D-01 0.107D+01
 Gap=     0.153 Goal=     0.100 Shift=    0.000
 RMSDP=3.46D-05 MaxDP=2.16D-03 DE=-6.45D-03 OVMax= 3.13D-03

 Cycle   3  Pass 1  IDiag  1:
 E= -1205.89303603968     Delta-E=        0.000005681822 Rises=F Damp=F
 DIIS: error= 6.58D-04 at cycle   3 NSaved=   3.
 NSaved= 3 IEnMin= 2 EnMin= -1205.89304172150     IErMin= 2 ErrMin= 2.98D-04
 ErrMax= 6.58D-04  0.00D+00 EMaxC= 1.00D+00 BMatC= 9.86D-05 BMatP= 5.05D-05
 IDIUse=1 WtCom= 1.00D+00 WtEn= 0.00D+00
 Coeff-Com: -0.549D-01 0.685D+00 0.370D+00
 Coeff:     -0.549D-01 0.685D+00 0.370D+00
 Gap=     0.153 Goal=   None    Shift=    0.000
 RMSDP=2.03D-05 MaxDP=1.64D-03 DE= 5.68D-06 OVMax= 2.52D-03

 Cycle   4  Pass 1  IDiag  1:
 E= -1205.89312553335     Delta-E=       -0.000089493668 Rises=F Damp=F
 DIIS: error= 7.82D-05 at cycle   4 NSaved=   4.
 NSaved= 4 IEnMin= 4 EnMin= -1205.89312553335     IErMin= 4 ErrMin= 7.82D-05
 ErrMax= 7.82D-05  0.00D+00 EMaxC= 1.00D+00 BMatC= 2.37D-06 BMatP= 5.05D-05
 IDIUse=1 WtCom= 1.00D+00 WtEn= 0.00D+00
 Coeff-Com: -0.160D-01 0.188D+00 0.171D+00 0.657D+00
 Coeff:     -0.160D-01 0.188D+00 0.171D+00 0.657D+00
 Gap=     0.153 Goal=     0.100 Shift=    0.000
 RMSDP=5.34D-06 MaxDP=2.27D-04 DE=-8.95D-05 OVMax= 6.86D-04

 Cycle   5  Pass 1  IDiag  1:
 E= -1205.89312693892     Delta-E=       -0.000001405572 Rises=F Damp=F
 DIIS: error= 5.78D-05 at cycle   5 NSaved=   5.
 NSaved= 5 IEnMin= 5 EnMin= -1205.89312693892     IErMin= 5 ErrMin= 5.78D-05
 ErrMax= 5.78D-05  0.00D+00 EMaxC= 1.00D+00 BMatC= 1.12D-06 BMatP= 2.37D-06
 IDIUse=1 WtCom= 1.00D+00 WtEn= 0.00D+00
 Coeff-Com: -0.375D-02 0.380D-01 0.687D-01 0.464D+00 0.433D+00
 Coeff:     -0.375D-02 0.380D-01 0.687D-01 0.464D+00 0.433D+00
 Gap=     0.153 Goal=     0.100 Shift=    0.000
 RMSDP=2.59D-06 MaxDP=1.16D-04 DE=-1.41D-06 OVMax= 3.49D-04

 Cycle   6  Pass 1  IDiag  1:
 E= -1205.89312815929     Delta-E=       -0.000001220373 Rises=F Damp=F
 DIIS: error= 1.14D-05 at cycle   6 NSaved=   6.
 NSaved= 6 IEnMin= 6 EnMin= -1205.89312815929     IErMin= 6 ErrMin= 1.14D-05
 ErrMax= 1.14D-05  0.00D+00 EMaxC= 1.00D+00 BMatC= 7.21D-08 BMatP= 1.12D-06
 IDIUse=1 WtCom= 1.00D+00 WtEn= 0.00D+00
 Coeff-Com: -0.435D-04-0.372D-02 0.171D-01 0.191D+00 0.251D+00 0.545D+00
 Coeff:     -0.435D-04-0.372D-02 0.171D-01 0.191D+00 0.251D+00 0.545D+00
 Gap=     0.153 Goal=     0.100 Shift=    0.000
 RMSDP=7.64D-07 MaxDP=2.77D-05 DE=-1.22D-06 OVMax= 8.26D-05

 Cycle   7  Pass 1  IDiag  1:
 E= -1205.89312822246     Delta-E=       -0.000000063163 Rises=F Damp=F
 DIIS: error= 4.87D-06 at cycle   7 NSaved=   7.
 NSaved= 7 IEnMin= 7 EnMin= -1205.89312822246     IErMin= 7 ErrMin= 4.87D-06
 ErrMax= 4.87D-06  0.00D+00 EMaxC= 1.00D+00 BMatC= 1.49D-08 BMatP= 7.21D-08
 IDIUse=1 WtCom= 1.00D+00 WtEn= 0.00D+00
 Coeff-Com:  0.429D-03-0.725D-02 0.235D-02 0.675D-01 0.109D+00 0.361D+00
 Coeff-Com:  0.467D+00
 Coeff:      0.429D-03-0.725D-02 0.235D-02 0.675D-01 0.109D+00 0.361D+00
 Coeff:      0.467D+00
 Gap=     0.153 Goal=     0.100 Shift=    0.000
 RMSDP=2.84D-07 MaxDP=1.05D-05 DE=-6.32D-08 OVMax= 3.49D-05

 Cycle   8  Pass 1  IDiag  1:
 E= -1205.89312823822     Delta-E=       -0.000000015761 Rises=F Damp=F
 DIIS: error= 8.22D-07 at cycle   8 NSaved=   8.
 NSaved= 8 IEnMin= 8 EnMin= -1205.89312823822     IErMin= 8 ErrMin= 8.22D-07
 ErrMax= 8.22D-07  0.00D+00 EMaxC= 1.00D+00 BMatC= 4.78D-10 BMatP= 1.49D-08
 IDIUse=1 WtCom= 1.00D+00 WtEn= 0.00D+00
 Coeff-Com:  0.206D-03-0.320D-02-0.291D-03 0.179D-01 0.332D-01 0.134D+00
 Coeff-Com:  0.229D+00 0.590D+00
 Coeff:      0.206D-03-0.320D-02-0.291D-03 0.179D-01 0.332D-01 0.134D+00
 Coeff:      0.229D+00 0.590D+00
 Gap=     0.153 Goal=     0.100 Shift=    0.000
 RMSDP=5.58D-08 MaxDP=2.47D-06 DE=-1.58D-08 OVMax= 6.94D-06

 Cycle   9  Pass 1  IDiag  1:
 E= -1205.89312823871     Delta-E=       -0.000000000496 Rises=F Damp=F
 DIIS: error= 2.08D-07 at cycle   9 NSaved=   9.
 NSaved= 9 IEnMin= 9 EnMin= -1205.89312823871     IErMin= 9 ErrMin= 2.08D-07
 ErrMax= 2.08D-07  0.00D+00 EMaxC= 1.00D+00 BMatC= 3.78D-11 BMatP= 4.78D-10
 IDIUse=1 WtCom= 1.00D+00 WtEn= 0.00D+00
 Coeff-Com:  0.501D-04-0.731D-03-0.334D-03 0.149D-02 0.435D-02 0.261D-01
 Coeff-Com:  0.600D-01 0.269D+00 0.640D+00
 Coeff:      0.501D-04-0.731D-03-0.334D-03 0.149D-02 0.435D-02 0.261D-01
 Coeff:      0.600D-01 0.269D+00 0.640D+00
 Gap=     0.153 Goal=     0.100 Shift=    0.000
 RMSDP=1.69D-08 MaxDP=1.19D-06 DE=-4.96D-10 OVMax= 2.08D-06

 Cycle  10  Pass 1  IDiag  1:
 E= -1205.89312823875     Delta-E=       -0.000000000042 Rises=F Damp=F
 DIIS: error= 7.76D-08 at cycle  10 NSaved=  10.
 NSaved=10 IEnMin=10 EnMin= -1205.89312823875     IErMin=10 ErrMin= 7.76D-08
 ErrMax= 7.76D-08  0.00D+00 EMaxC= 1.00D+00 BMatC= 6.64D-12 BMatP= 3.78D-11
 IDIUse=1 WtCom= 1.00D+00 WtEn= 0.00D+00
 Coeff-Com:  0.376D-05-0.261D-04-0.138D-03-0.127D-02-0.161D-02-0.107D-02
 Coeff-Com:  0.637D-02 0.788D-01 0.347D+00 0.572D+00
 Coeff:      0.376D-05-0.261D-04-0.138D-03-0.127D-02-0.161D-02-0.107D-02
 Coeff:      0.637D-02 0.788D-01 0.347D+00 0.572D+00
 Gap=     0.153 Goal=     0.100 Shift=    0.000
 RMSDP=6.48D-09 MaxDP=4.74D-07 DE=-4.18D-11 OVMax= 9.01D-07

 SCF Done:  E(RB3LYP) =  -1205.89312824     A.U. after   10 cycles
            NFock= 10  Conv=0.65D-08     -V/T= 2.0098
 KE= 1.194228738690D+03 PE=-8.027271288840D+03 EE= 3.011347222329D+03
 Leave Link  502 at Tue Aug 15 23:22:04 2023, MaxMem=  1310720000 cpu:            4935.5 elap:              77.3
 (Enter /mnt/opt/groups/app-gaussian/g16-avx2/l701.exe)
 ... and contract with generalized density number  0.
 Compute integral first derivatives.
 R6Disp: Adding Grimme-D3 dispersion energy 1st derivatives to the gradient.
 Leave Link  701 at Tue Aug 15 23:22:05 2023, MaxMem=  1310720000 cpu:              74.8 elap:               1.2
 (Enter /mnt/opt/groups/app-gaussian/g16-avx2/l702.exe)
 L702 exits ... SP integral derivatives will be done elsewhere.
 Leave Link  702 at Tue Aug 15 23:22:05 2023, MaxMem=  1310720000 cpu:               1.5 elap:               0.1
 (Enter /mnt/opt/groups/app-gaussian/g16-avx2/l703.exe)
 Integral derivatives from FoFJK, PRISM(SPDF).
 Compute integral first derivatives, UseDBF=F ICtDFT=           0.
 Calling FoFJK, ICntrl=      2127 FMM=F ISym2X=0 I1Cent= 0 IOpClX= 0 NMat=1 NMatS=1 NMatT=0.
 FoFJK:  IHMeth= 1 ICntrl=    2127 DoSepK=F KAlg= 0 I1Cent=           0 FoldK=F
 IRaf=         0 NMat=       1 IRICut=       1 DoRegI=T DoRafI=F ISym2E= 0 IDoP0=0 IntGTp=1.
 FoFCou: FMM=F IPFlag=           0 FMFlag=      100000 FMFlg1=         800
         NFxFlg=           0 DoJE=F BraDBF=F KetDBF=F FulRan=T
         wScrn=  0.000000 ICntrl=      2127 IOpCl=  0 I1Cent=           0 NGrid=           0
         NMat0=    1 NMatS0=      1 NMatT0=    0 NMatD0=    1 NMtDS0=    0 NMtDT0=    0
 Symmetry not used in FoFCou.
 Leave Link  703 at Tue Aug 15 23:22:28 2023, MaxMem=  1310720000 cpu:            1426.3 elap:              22.4
 (Enter /mnt/opt/groups/app-gaussian/g16-avx2/l716.exe)
 Dipole        =-2.27912354D-02 3.11457566D-03 1.93957100D-03
 -------------------------------------------------------------------
 Center     Atomic                   Forces (Hartrees/Bohr)
 Number     Number              X              Y              Z
 -------------------------------------------------------------------
      1        6          -0.000076115   -0.000812171   -0.000032510
      2        6          -0.000002670    0.001117547    0.000223782
      3        6          -0.000038192   -0.000205180   -0.000973973
      4        6           0.000036626   -0.000735410    0.000795295
      5        6          -0.000088143    0.000346738    0.000734512
      6        6          -0.000089665    0.000360508   -0.000620613
      7        6           0.000687953    0.001308584   -0.000672307
      8        6           0.002051268    0.003189129   -0.000854738
      9        6          -0.000146386   -0.001263335   -0.000712414
     10        6          -0.000184582    0.000966395    0.000330804
     11        6          -0.000182788   -0.000238244   -0.000978729
     12        6          -0.000129131    0.000112031    0.001394373
     13        6           0.001828392   -0.001912255   -0.002297887
     14        6           0.000715340   -0.001226585   -0.000650332
     15        6          -0.000134550   -0.000680248    0.000610127
     16        6          -0.000121320    0.001133080   -0.000674361
     17        6           0.001699044   -0.000778554    0.002505579
     18        6           0.000562241   -0.000049108    0.001017663
     19        6          -0.002342357   -0.000105188   -0.001797845
     20        6          -0.002343663   -0.001622682    0.001080863
     21        6          -0.001856813    0.001886684    0.000898252
     22        1           0.000083196    0.000228947   -0.000123071
     23        1           0.000017207   -0.000107298    0.000186702
     24        1           0.000003830    0.000221110   -0.000003556
     25        1           0.000085219   -0.000257558   -0.000174723
     26        1           0.000012373   -0.000105217   -0.000180096
     27        1           0.000120309   -0.000081154    0.000239757
     28        1          -0.000392638    0.000031048    0.000383221
     29        1          -0.000373791    0.000315367   -0.000213567
     30        1          -0.000316251   -0.000389693   -0.000155913
     31        6           0.003700521    0.000178250   -0.004148376
     32        1           0.000366504   -0.000298828   -0.000056067
     33        6           0.004798826    0.003201563    0.001939301
     34        1           0.000459614    0.000182815   -0.000234470
     35        6           0.004658309   -0.003449418    0.001558152
     36        1           0.000487572    0.000137150    0.000264317
     37        7          -0.003689245   -0.001119330    0.002017443
     38        7          -0.004176310    0.000486840    0.000722719
     39        7          -0.004414448   -0.000540044   -0.001083458
     40        6           0.000036508    0.001389258   -0.000496176
     41        1          -0.000832161   -0.000327122    0.000433205
     42        1           0.001096838   -0.000602156   -0.000001868
     43        1          -0.000542257   -0.000068578   -0.001049389
     44        6          -0.000025550   -0.000431095    0.001234625
     45        1          -0.000517300   -0.000267663   -0.000419855
     46        1           0.001108104    0.000503120   -0.000346414
     47        1          -0.000934060    0.000926682    0.000333225
     48        6          -0.001497741   -0.000108621   -0.001073393
     49        1          -0.000589890    0.001253920   -0.000028823
     50        1           0.000890416   -0.000494491    0.000654444
     51        1           0.000531801   -0.001199543    0.000496563
 -------------------------------------------------------------------
 Cartesian Forces:  Max     0.004798826 RMS     0.001324343
 Leave Link  716 at Tue Aug 15 23:22:28 2023, MaxMem=  1310720000 cpu:               1.7 elap:               0.1
 (Enter /mnt/opt/groups/app-gaussian/g16-avx2/l103.exe)

 GradGradGradGradGradGradGradGradGradGradGradGradGradGradGradGradGradGrad
 Berny optimization.
 Using GEDIIS/GDIIS optimizer.
 FormGI is forming the generalized inverse of G from B-inverse, IUseBI=4.
 Internal  Forces:  Max     0.002510842 RMS     0.000667348
 Search for a local minimum.
 Step number   5 out of a maximum of  306
 All quantities printed in internal units (Hartrees-Bohrs-Radians)
 RMS Force = .66735D-03 SwitMx=.10000D-02 MixMth= 2
 Mixed Optimization -- En-DIIS/RFO-DIIS
 Swapping is turned off.
 Update second derivatives using D2CorX and points    3    4    5
 DE=  3.45D-04 DEPred=-5.49D-04 R=-6.28D-01
 Trust test=-6.28D-01 RLast= 3.13D-01 DXMaxT set to 4.37D-01
 ITU= -1  1  1  1  0
     Eigenvalues ---    0.00340   0.00400   0.00404   0.00576   0.00766
     Eigenvalues ---    0.00767   0.00924   0.00927   0.01389   0.01393
     Eigenvalues ---    0.01393   0.01442   0.01442   0.01490   0.01574
     Eigenvalues ---    0.01614   0.01614   0.01631   0.01664   0.01664
     Eigenvalues ---    0.01681   0.01732   0.01732   0.01800   0.01820
     Eigenvalues ---    0.01825   0.01826   0.01854   0.01855   0.02107
     Eigenvalues ---    0.02107   0.02107   0.02124   0.02125   0.02129
     Eigenvalues ---    0.02129   0.02139   0.02140   0.02169   0.02206
     Eigenvalues ---    0.02206   0.03663   0.07141   0.07148   0.07186
     Eigenvalues ---    0.07319   0.07512   0.07588   0.14394   0.15975
     Eigenvalues ---    0.15984   0.15988   0.15999   0.15999   0.16000
     Eigenvalues ---    0.16000   0.16000   0.16000   0.16000   0.16000
     Eigenvalues ---    0.16000   0.16000   0.16000   0.16000   0.16000
     Eigenvalues ---    0.16000   0.16019   0.16050   0.16600   0.21553
     Eigenvalues ---    0.22726   0.22731   0.22914   0.23193   0.23194
     Eigenvalues ---    0.23328   0.23998   0.24002   0.24055   0.24659
     Eigenvalues ---    0.24753   0.24763   0.24795   0.24853   0.24993
     Eigenvalues ---    0.24999   0.25000   0.25000   0.25001   0.25762
     Eigenvalues ---    0.29599   0.30005   0.30015   0.30357   0.30382
     Eigenvalues ---    0.31456   0.34521   0.34523   0.35405   0.35427
     Eigenvalues ---    0.35427   0.35466   0.35468   0.35523   0.35531
     Eigenvalues ---    0.35531   0.35593   0.35595   0.35596   0.35633
     Eigenvalues ---    0.35654   0.35655   0.35717   0.35740   0.35765
     Eigenvalues ---    0.35812   0.36763   0.37124   0.37230   0.37230
     Eigenvalues ---    0.37230   0.37230   0.37230   0.37231   0.37238
     Eigenvalues ---    0.37561   0.37562   0.39069   0.40052   0.40360
     Eigenvalues ---    0.40361   0.40705   0.40753   0.40755   0.42138
     Eigenvalues ---    0.42473   0.42578   0.42620   0.47585   0.47588
     Eigenvalues ---    0.47722   0.49374   0.49376   0.49740   0.52991
     Eigenvalues ---    0.52993   0.55085
 En-DIIS/RFO-DIIS/Sim-DIIS IScMMF=       -3 using points:     5    4
 RFO step:  Lambda=-1.26465698D-03.
 NNeg= 0 NGDIIS= 2 SimSw=  2.50D-03 Rises=T DC=  3.45D-04 SmlDif=  1.00D-05
 NRisDI= 1 DoIntr=F SqrtH=F CThrHd= 10.0 CDAdj=  3.0
 RMS Error=  0.1055577988D-01 NUsed= 2 OKEnD=T EnDIS=T
 InvSVX:  RCond= 8.57D-02 Info=           0 Equed=N FErr=  1.73D-15 BErr=  3.11D-17
 IWarn =    0
 DidBck=T Rises=T En-DIIS coefs:    0.43580    0.56420
 Iteration  1 RMS(Cart)=  0.02741009 RMS(Int)=  0.00024232
 Iteration  2 RMS(Cart)=  0.00045366 RMS(Int)=  0.00002926
 Iteration  3 RMS(Cart)=  0.00000007 RMS(Int)=  0.00002926
 ITry= 1 IFail=0 DXMaxC= 1.28D-01 DCOld= 1.00D+10 DXMaxT= 4.37D-01 DXLimC= 3.00D+00 Rises=F
 Variable       Old X    -DE/DX   Delta X   Delta X   Delta X     New X
                                 (Linear)    (Quad)   (Total)
    R1        2.78730  -0.00036  -0.00147   0.00091  -0.00055   2.78675
    R2        2.71296  -0.00024  -0.00074   0.00040  -0.00035   2.71261
    R3        2.65401   0.00027   0.00197  -0.00154   0.00042   2.65443
    R4        2.71303  -0.00025  -0.00082   0.00042  -0.00040   2.71263
    R5        2.78759  -0.00038  -0.00148   0.00079  -0.00069   2.78690
    R6        2.65456   0.00099   0.00181  -0.00031   0.00149   2.65605
    R7        2.71313  -0.00024  -0.00089   0.00052  -0.00037   2.71276
    R8        2.65496   0.00087   0.00192  -0.00053   0.00139   2.65635
    R9        2.78716  -0.00036  -0.00145   0.00082  -0.00063   2.78654
   R10        2.65468   0.00098   0.00184  -0.00034   0.00149   2.65618
   R11        2.65359   0.00031   0.00186  -0.00142   0.00043   2.65403
   R12        2.65438   0.00020   0.00191  -0.00158   0.00033   2.65471
   R13        2.62123  -0.00094  -0.00048  -0.00084  -0.00132   2.61991
   R14        2.04454  -0.00000  -0.00006   0.00002  -0.00004   2.04450
   R15        2.68811  -0.00117  -0.00126  -0.00028  -0.00153   2.68657
   R16        2.61949  -0.00251  -0.00233  -0.00115  -0.00349   2.61600
   R17        2.63108   0.00004  -0.00134   0.00128  -0.00005   2.63103
   R18        2.71720  -0.00099   0.00204  -0.00375  -0.00171   2.71550
   R19        2.04628   0.00010  -0.00022   0.00039   0.00017   2.04645
   R20        2.63112   0.00001  -0.00129   0.00122  -0.00007   2.63106
   R21        2.04628   0.00011  -0.00023   0.00043   0.00020   2.04648
   R22        2.68847  -0.00118  -0.00122  -0.00030  -0.00152   2.68695
   R23        2.71680  -0.00089   0.00185  -0.00340  -0.00155   2.71525
   R24        2.62145  -0.00088  -0.00039  -0.00083  -0.00121   2.62023
   R25        2.61955  -0.00218  -0.00180  -0.00091  -0.00273   2.61683
   R26        2.04443  -0.00001  -0.00011   0.00005  -0.00006   2.04437
   R27        2.63112   0.00002  -0.00147   0.00137  -0.00010   2.63102
   R28        2.04627   0.00010  -0.00024   0.00043   0.00019   2.04646
   R29        2.68791  -0.00117  -0.00125  -0.00027  -0.00152   2.68639
   R30        2.71740  -0.00099   0.00183  -0.00344  -0.00160   2.71580
   R31        2.62049  -0.00059  -0.00037  -0.00054  -0.00091   2.61958
   R32        2.61647  -0.00165  -0.00077  -0.00103  -0.00181   2.61466
   R33        2.04479  -0.00007  -0.00022   0.00005  -0.00017   2.04461
   R34        2.04106   0.00027   0.00013   0.00037   0.00050   2.04156
   R35        2.59039  -0.00149  -0.00202   0.00024  -0.00178   2.58861
   R36        2.04108   0.00027   0.00015   0.00036   0.00051   2.04158
   R37        2.59021  -0.00147  -0.00208   0.00032  -0.00175   2.58846
   R38        2.04093   0.00031   0.00019   0.00037   0.00056   2.04149
   R39        2.59083  -0.00162  -0.00226   0.00035  -0.00191   2.58892
   R40        2.04335  -0.00009   0.00044  -0.00063  -0.00019   2.04316
   R41        2.62721  -0.00225  -0.00495   0.00176  -0.00320   2.62401
   R42        2.04341  -0.00009   0.00038  -0.00058  -0.00019   2.04322
   R43        2.62666  -0.00205  -0.00433   0.00148  -0.00285   2.62381
   R44        2.04333  -0.00006   0.00038  -0.00053  -0.00016   2.04318
   R45        2.62663  -0.00212  -0.00407   0.00106  -0.00301   2.62362
   R46        2.73248   0.00005   0.00026   0.00010   0.00036   2.73284
   R47        2.73257   0.00010   0.00017   0.00035   0.00051   2.73308
   R48        2.73317   0.00001   0.00040  -0.00009   0.00031   2.73348
   R49        2.07198  -0.00096  -0.00254   0.00081  -0.00173   2.07025
   R50        2.07701  -0.00123  -0.00183  -0.00050  -0.00233   2.07468
   R51        2.06648  -0.00115  -0.00116  -0.00086  -0.00202   2.06446
   R52        2.06901  -0.00069  -0.00244   0.00108  -0.00136   2.06765
   R53        2.07744  -0.00123  -0.00181  -0.00052  -0.00233   2.07511
   R54        2.06801  -0.00125  -0.00133  -0.00080  -0.00213   2.06588
   R55        2.07155  -0.00129  -0.00156  -0.00075  -0.00230   2.06925
   R56        2.07672  -0.00085  -0.00247   0.00075  -0.00171   2.07501
   R57        2.06685  -0.00111  -0.00141  -0.00053  -0.00194   2.06491
    A1        2.09171   0.00012   0.00004   0.00027   0.00031   2.09202
    A2        2.10761   0.00006   0.00027  -0.00022   0.00005   2.10766
    A3        2.08387  -0.00018  -0.00031  -0.00005  -0.00036   2.08351
    A4        2.09683  -0.00009  -0.00009  -0.00018  -0.00027   2.09656
    A5        2.08282  -0.00011   0.00015  -0.00017  -0.00002   2.08279
    A6        2.10353   0.00020  -0.00006   0.00035   0.00029   2.10382
    A7        2.09724  -0.00013  -0.00007  -0.00028  -0.00035   2.09689
    A8        2.10345   0.00024  -0.00023   0.00072   0.00050   2.10394
    A9        2.08250  -0.00012   0.00030  -0.00045  -0.00015   2.08235
   A10        2.09691  -0.00012  -0.00005  -0.00025  -0.00031   2.09661
   A11        2.08260  -0.00009   0.00011  -0.00010   0.00002   2.08262
   A12        2.10367   0.00021  -0.00006   0.00035   0.00029   2.10396
   A13        2.09209   0.00010   0.00005   0.00024   0.00029   2.09238
   A14        2.08322  -0.00015  -0.00035   0.00010  -0.00025   2.08297
   A15        2.10787   0.00005   0.00030  -0.00033  -0.00004   2.10784
   A16        2.09158   0.00011   0.00013   0.00020   0.00033   2.09191
   A17        2.10765   0.00003   0.00033  -0.00043  -0.00010   2.10755
   A18        2.08396  -0.00014  -0.00046   0.00023  -0.00023   2.08373
   A19        2.08938   0.00018   0.00065   0.00005   0.00069   2.09008
   A20        2.11216   0.00017  -0.00175   0.00228   0.00053   2.11268
   A21        2.08165  -0.00036   0.00110  -0.00233  -0.00123   2.08041
   A22        2.12934  -0.00034  -0.00208   0.00055  -0.00153   2.12781
   A23        2.27576  -0.00094   0.00046  -0.00263  -0.00219   2.27357
   A24        1.87807   0.00128   0.00161   0.00208   0.00374   1.88181
   A25        2.06049   0.00093   0.00329  -0.00087   0.00240   2.06289
   A26        1.86796  -0.00096  -0.00179  -0.00015  -0.00191   1.86605
   A27        2.35472   0.00003  -0.00149   0.00103  -0.00048   2.35424
   A28        2.12058  -0.00051  -0.00163   0.00043  -0.00119   2.11939
   A29        2.10697   0.00006  -0.00008  -0.00006  -0.00014   2.10684
   A30        2.05562   0.00045   0.00171  -0.00038   0.00134   2.05695
   A31        2.12072  -0.00050  -0.00160   0.00040  -0.00118   2.11953
   A32        2.10722   0.00005  -0.00016  -0.00001  -0.00018   2.10705
   A33        2.05523   0.00044   0.00177  -0.00039   0.00137   2.05660
   A34        2.06160   0.00087   0.00336  -0.00107   0.00228   2.06388
   A35        2.35307   0.00011  -0.00164   0.00134  -0.00034   2.35273
   A36        1.86850  -0.00098  -0.00171  -0.00026  -0.00192   1.86658
   A37        2.12743  -0.00026  -0.00227   0.00089  -0.00138   2.12605
   A38        1.87741   0.00127   0.00151   0.00215   0.00370   1.88112
   A39        2.27833  -0.00101   0.00074  -0.00304  -0.00232   2.27601
   A40        2.09043   0.00014   0.00074  -0.00014   0.00060   2.09103
   A41        2.11010   0.00025  -0.00205   0.00277   0.00071   2.11081
   A42        2.08265  -0.00039   0.00130  -0.00264  -0.00134   2.08132
   A43        2.12049  -0.00044  -0.00174   0.00066  -0.00108   2.11942
   A44        2.10704   0.00003   0.00001  -0.00020  -0.00019   2.10685
   A45        2.05564   0.00040   0.00174  -0.00046   0.00128   2.05692
   A46        2.06009   0.00090   0.00376  -0.00146   0.00229   2.06238
   A47        2.35549   0.00001  -0.00205   0.00160  -0.00046   2.35503
   A48        1.86760  -0.00091  -0.00171  -0.00013  -0.00183   1.86578
   A49        2.13022  -0.00041  -0.00259   0.00099  -0.00160   2.12862
   A50        1.87918   0.00105   0.00117   0.00192   0.00311   1.88229
   A51        2.27377  -0.00064   0.00140  -0.00291  -0.00150   2.27227
   A52        2.08904   0.00021   0.00074   0.00005   0.00079   2.08982
   A53        2.11302   0.00014  -0.00270   0.00318   0.00049   2.11350
   A54        2.08113  -0.00035   0.00195  -0.00323  -0.00128   2.07985
   A55        2.22123  -0.00010  -0.00238   0.00149  -0.00094   2.22029
   A56        1.86354  -0.00034  -0.00066  -0.00003  -0.00067   1.86287
   A57        2.19838   0.00045   0.00304  -0.00139   0.00161   2.19998
   A58        2.22117  -0.00015  -0.00234   0.00131  -0.00108   2.22009
   A59        1.86322  -0.00025  -0.00064   0.00016  -0.00044   1.86278
   A60        2.19876   0.00041   0.00296  -0.00141   0.00149   2.20026
   A61        2.22166  -0.00021  -0.00210   0.00098  -0.00115   2.22051
   A62        1.86320  -0.00017  -0.00063   0.00027  -0.00035   1.86285
   A63        2.19830   0.00038   0.00273  -0.00121   0.00149   2.19979
   A64        2.27288  -0.00077  -0.00531   0.00256  -0.00273   2.27014
   A65        1.92259   0.00101   0.00225   0.00070   0.00298   1.92557
   A66        2.08733  -0.00021   0.00328  -0.00319   0.00010   2.08743
   A67        2.27268  -0.00073  -0.00500   0.00229  -0.00268   2.27000
   A68        1.92280   0.00098   0.00211   0.00106   0.00325   1.92605
   A69        2.08706  -0.00021   0.00325  -0.00328  -0.00001   2.08705
   A70        2.27275  -0.00076  -0.00468   0.00186  -0.00280   2.26995
   A71        1.92266   0.00100   0.00191   0.00130   0.00328   1.92594
   A72        2.08722  -0.00020   0.00308  -0.00308   0.00002   2.08724
   A73        1.89087  -0.00090  -0.00033  -0.00241  -0.00268   1.88819
   A74        2.19391  -0.00115  -0.00668   0.00385  -0.00276   2.19116
   A75        2.19510   0.00209   0.00798  -0.00225   0.00577   2.20087
   A76        1.89059  -0.00086   0.00002  -0.00273  -0.00261   1.88798
   A77        2.19193  -0.00058  -0.00208   0.00115  -0.00087   2.19106
   A78        2.19637   0.00150   0.00333   0.00051   0.00390   2.20027
   A79        1.89069  -0.00089  -0.00007  -0.00271  -0.00263   1.88806
   A80        2.19811  -0.00090  -0.00152  -0.00018  -0.00157   2.19653
   A81        2.18884   0.00185   0.00338   0.00106   0.00454   2.19338
   A82        1.92060   0.00033  -0.00178   0.00430   0.00252   1.92312
   A83        1.95471  -0.00037  -0.00091  -0.00234  -0.00325   1.95146
   A84        1.90713   0.00008   0.00138  -0.00068   0.00071   1.90784
   A85        1.89440  -0.00013   0.00085  -0.00164  -0.00079   1.89361
   A86        1.88707   0.00009   0.00146  -0.00018   0.00127   1.88834
   A87        1.89859   0.00001  -0.00093   0.00057  -0.00036   1.89823
   A88        1.91336   0.00036  -0.00070   0.00358   0.00289   1.91625
   A89        1.96121  -0.00041  -0.00135  -0.00246  -0.00381   1.95740
   A90        1.90911   0.00002   0.00157  -0.00082   0.00075   1.90986
   A91        1.89560  -0.00011   0.00001  -0.00066  -0.00064   1.89496
   A92        1.88269   0.00017   0.00209  -0.00041   0.00167   1.88436
   A93        1.90018  -0.00000  -0.00149   0.00081  -0.00068   1.89950
   A94        1.92061   0.00009  -0.00176   0.00204   0.00028   1.92089
   A95        1.95529  -0.00028  -0.00035  -0.00144  -0.00179   1.95350
   A96        1.90622   0.00030   0.00133   0.00064   0.00198   1.90820
   A97        1.89534  -0.00012  -0.00008  -0.00098  -0.00106   1.89427
   A98        1.89681  -0.00064  -0.00715   0.00268  -0.00446   1.89235
   A99        1.88847   0.00063   0.00785  -0.00289   0.00498   1.89345
    D1        0.00124  -0.00006  -0.00124  -0.00044  -0.00168  -0.00043
    D2       -3.14100   0.00002   0.00091  -0.00119  -0.00027  -3.14128
    D3       -3.14134  -0.00009  -0.00134   0.00054  -0.00079   3.14105
    D4       -0.00040  -0.00002   0.00081  -0.00020   0.00061   0.00021
    D5       -0.00026   0.00008   0.00105   0.00111   0.00216   0.00190
    D6       -3.14117  -0.00002  -0.00127   0.00133   0.00005  -3.14111
    D7       -3.14088   0.00011   0.00115   0.00014   0.00129  -3.13959
    D8        0.00140   0.00001  -0.00117   0.00036  -0.00082   0.00058
    D9       -3.14039  -0.00001  -0.00041  -0.00018  -0.00060  -3.14099
   D10       -0.00453   0.00004   0.00229   0.00004   0.00234  -0.00219
   D11        0.00021  -0.00005  -0.00051   0.00079   0.00028   0.00050
   D12        3.13608   0.00000   0.00219   0.00102   0.00322   3.13930
   D13        0.00021   0.00007   0.00119   0.00075   0.00194   0.00215
   D14       -3.13949   0.00011   0.00117  -0.00010   0.00107  -3.13842
   D15        3.14133  -0.00002  -0.00105   0.00104  -0.00001   3.14132
   D16        0.00164   0.00001  -0.00106   0.00018  -0.00088   0.00075
   D17        0.00077  -0.00005  -0.00137  -0.00009  -0.00146  -0.00069
   D18        3.14158  -0.00009  -0.00166   0.00086  -0.00079   3.14079
   D19       -3.14035   0.00004   0.00089  -0.00038   0.00051  -3.13984
   D20        0.00047   0.00001   0.00060   0.00057   0.00118   0.00165
   D21        0.00815  -0.00003   0.00044  -0.00134  -0.00090   0.00725
   D22       -3.13031   0.00013   0.00273   0.00027   0.00301  -3.12730
   D23       -3.13391  -0.00012  -0.00180  -0.00105  -0.00286  -3.13677
   D24        0.01081   0.00004   0.00049   0.00056   0.00105   0.01186
   D25       -0.00149   0.00005   0.00138  -0.00008   0.00130  -0.00019
   D26        3.14087   0.00008   0.00166  -0.00101   0.00064   3.14152
   D27        3.14075  -0.00003  -0.00074   0.00066  -0.00008   3.14067
   D28       -0.00008   0.00001  -0.00046  -0.00027  -0.00074  -0.00082
   D29       -3.13483  -0.00009  -0.00156  -0.00065  -0.00223  -3.13706
   D30        0.00853   0.00002   0.00064   0.00004   0.00069   0.00922
   D31        0.00612  -0.00002   0.00057  -0.00140  -0.00083   0.00528
   D32       -3.13371   0.00009   0.00277  -0.00070   0.00208  -3.13163
   D33       -0.00045  -0.00008  -0.00104  -0.00127  -0.00232  -0.00277
   D34        3.13921  -0.00012  -0.00103  -0.00040  -0.00143   3.13778
   D35        3.14044   0.00002   0.00131  -0.00149  -0.00019   3.14026
   D36       -0.00308  -0.00002   0.00132  -0.00062   0.00070  -0.00237
   D37        0.00592  -0.00001   0.00074  -0.00138  -0.00065   0.00527
   D38       -3.13460   0.00014   0.00329  -0.00011   0.00319  -3.13142
   D39       -3.13499  -0.00011  -0.00159  -0.00116  -0.00276  -3.13775
   D40        0.00768   0.00004   0.00096   0.00011   0.00108   0.00875
   D41       -0.00080  -0.00004  -0.00043   0.00091   0.00047  -0.00033
   D42        3.13414   0.00000   0.00234   0.00095   0.00330   3.13743
   D43       -3.14048  -0.00001  -0.00045   0.00004  -0.00041  -3.14089
   D44       -0.00554   0.00004   0.00232   0.00009   0.00241  -0.00312
   D45       -3.13991  -0.00000  -0.00054   0.00030  -0.00025  -3.14016
   D46       -0.00279   0.00004   0.00132   0.00093   0.00225  -0.00054
   D47        0.00091  -0.00003  -0.00083   0.00124   0.00041   0.00133
   D48        3.13803   0.00001   0.00103   0.00188   0.00292   3.14094
   D49       -0.01510   0.00006   0.00139   0.00131   0.00271  -0.01239
   D50        3.11884   0.00056   0.01165   0.00110   0.01275   3.13159
   D51        3.12544  -0.00009  -0.00112   0.00006  -0.00105   3.12438
   D52       -0.02380   0.00041   0.00914  -0.00015   0.00898  -0.01482
   D53        0.01645  -0.00009  -0.00299  -0.00018  -0.00318   0.01327
   D54       -3.12092  -0.00006  -0.00653  -0.00158  -0.00812  -3.12905
   D55       -3.11903  -0.00048  -0.01119   0.00001  -0.01121  -3.13024
   D56        0.02678  -0.00045  -0.01473  -0.00139  -0.01615   0.01063
   D57        3.09509   0.00095   0.02314   0.00573   0.02886   3.12395
   D58        0.04851   0.00030   0.00640   0.01756   0.02391   0.07242
   D59       -0.05330   0.00139   0.03228   0.00554   0.03780  -0.01550
   D60       -3.09989   0.00074   0.01555   0.01737   0.03285  -3.06704
   D61       -0.00879   0.00008   0.00251  -0.00088   0.00164  -0.00715
   D62        3.13837   0.00003  -0.00011  -0.00110  -0.00121   3.13716
   D63        3.12711   0.00004   0.00728   0.00100   0.00831   3.13542
   D64       -0.00891  -0.00001   0.00466   0.00078   0.00546  -0.00346
   D65       -3.14084  -0.00005   0.00262   0.00467   0.00730  -3.13354
   D66        0.00996  -0.00065  -0.00845  -0.00319  -0.01166  -0.00170
   D67        0.00601  -0.00002  -0.00178   0.00293   0.00115   0.00716
   D68       -3.12638  -0.00061  -0.01285  -0.00493  -0.01781   3.13900
   D69       -0.00943   0.00008   0.00245  -0.00081   0.00165  -0.00778
   D70        3.12593   0.00004   0.00712   0.00135   0.00848   3.13441
   D71        3.13863   0.00004  -0.00024  -0.00085  -0.00109   3.13753
   D72       -0.00920  -0.00000   0.00442   0.00130   0.00573  -0.00347
   D73        0.01963  -0.00010  -0.00314  -0.00037  -0.00352   0.01611
   D74       -3.11741  -0.00048  -0.01163   0.00048  -0.01118  -3.12859
   D75       -3.11734  -0.00007  -0.00660  -0.00198  -0.00859  -3.12592
   D76        0.02880  -0.00045  -0.01509  -0.00112  -0.01624   0.01256
   D77        0.00716  -0.00002  -0.00198   0.00319   0.00120   0.00836
   D78       -3.12621  -0.00061  -0.01312  -0.00453  -0.01769   3.13929
   D79       -3.14018  -0.00005   0.00232   0.00518   0.00750  -3.13268
   D80        0.00964  -0.00065  -0.00882  -0.00255  -0.01139  -0.00175
   D81       -0.01910   0.00008   0.00171   0.00144   0.00317  -0.01593
   D82        3.11942  -0.00008  -0.00056  -0.00013  -0.00067   3.11875
   D83        3.11679   0.00056   0.01237   0.00039   0.01276   3.12955
   D84       -0.02788   0.00041   0.01010  -0.00118   0.00892  -0.01896
   D85       -0.05626   0.00139   0.03323   0.00448   0.03768  -0.01858
   D86       -3.08947   0.00072   0.01192   0.02227   0.03411  -3.05537
   D87        3.09041   0.00096   0.02372   0.00542   0.02913   3.11955
   D88        0.05720   0.00029   0.00241   0.02321   0.02556   0.08276
   D89       -0.00747   0.00007   0.00193  -0.00051   0.00142  -0.00605
   D90        3.12913   0.00004   0.00538   0.00176   0.00716   3.13629
   D91        3.13847   0.00003   0.00012  -0.00113  -0.00101   3.13746
   D92       -0.00811  -0.00000   0.00358   0.00114   0.00473  -0.00338
   D93        0.01381  -0.00009  -0.00185  -0.00122  -0.00309   0.01072
   D94       -3.12304  -0.00040  -0.00906  -0.00028  -0.00936  -3.13240
   D95       -3.12410  -0.00007  -0.00441  -0.00290  -0.00733  -3.13143
   D96        0.02225  -0.00037  -0.01162  -0.00196  -0.01361   0.00864
   D97        0.00594  -0.00002  -0.00153   0.00240   0.00085   0.00678
   D98       -3.12886  -0.00049  -0.01031  -0.00401  -0.01435   3.13998
   D99       -3.14026  -0.00005   0.00165   0.00449   0.00614  -3.13412
   D100       0.00813  -0.00052  -0.00712  -0.00192  -0.00906  -0.00092
   D101      -0.01321   0.00007   0.00062   0.00217   0.00281  -0.01040
   D102       3.12665  -0.00004  -0.00155   0.00149  -0.00005   3.12660
   D103       3.12245   0.00046   0.00964   0.00101   0.01065   3.13309
   D104      -0.02088   0.00035   0.00746   0.00033   0.00779  -0.01309
   D105      -0.04412   0.00113   0.02591   0.00518   0.03107  -0.01305
   D106      -3.10239   0.00056   0.01101   0.01561   0.02649  -3.07590
   D107       3.10275   0.00079   0.01787   0.00621   0.02410   3.12684
   D108       0.04448   0.00022   0.00298   0.01664   0.01951   0.06400
   D109       3.13454   0.00023   0.00665   0.00388   0.01047  -3.13818
   D110      -0.04352   0.00152   0.02885   0.00668   0.03557  -0.00796
   D111       0.00199  -0.00035  -0.00428  -0.00386  -0.00819  -0.00619
   D112       3.10712   0.00094   0.01792  -0.00107   0.01690   3.12403
   D113       3.13605   0.00021   0.00678   0.00328   0.00999  -3.13714
   D114      -0.04505   0.00151   0.02983   0.00536   0.03522  -0.00983
   D115       0.00255  -0.00038  -0.00422  -0.00433  -0.00861  -0.00606
   D116       3.10464   0.00093   0.01883  -0.00225   0.01662   3.12125
   D117       3.13654   0.00016   0.00545   0.00263   0.00800  -3.13865
   D118      -0.03587   0.00121   0.02348   0.00517   0.02866  -0.00721
   D119       0.00162  -0.00030  -0.00320  -0.00368  -0.00695  -0.00532
   D120       3.11240   0.00075   0.01483  -0.00114   0.01371   3.12611
   D121       0.05076  -0.00150  -0.03136  -0.00662  -0.03793   0.01283
   D122       3.10895  -0.00112  -0.01706  -0.01669  -0.03383   3.07512
   D123      -3.11789  -0.00059  -0.01552  -0.00428  -0.01981  -3.13771
   D124      -0.05970  -0.00021  -0.00122  -0.01435  -0.01572  -0.07542
   D125       0.06429  -0.00186  -0.04004  -0.00631  -0.04631   0.01799
   D126       3.09823  -0.00140  -0.01912  -0.02408  -0.04322   3.05501
   D127      -3.11199  -0.00073  -0.01980  -0.00435  -0.02419  -3.13618
   D128      -0.07805  -0.00027   0.00112  -0.02212  -0.02110  -0.09915
   D129       0.06143  -0.00186  -0.03881  -0.00782  -0.04659   0.01485
   D130       3.10772  -0.00135  -0.02227  -0.01964  -0.04193   3.06578
   D131      -3.11218  -0.00075  -0.01929  -0.00526  -0.02458  -3.13675
   D132      -0.06590  -0.00024  -0.00276  -0.01707  -0.01992  -0.08582
   D133      -0.87265   0.00035   0.02843  -0.02563   0.00280  -0.86984
   D134       1.23615   0.00017   0.02769  -0.02631   0.00138   1.23753
   D135      -2.94213  -0.00000   0.02687  -0.02756  -0.00069  -2.94282
   D136       2.36647  -0.00015   0.01139  -0.01349  -0.00209   2.36438
   D137      -1.80791  -0.00033   0.01065  -0.01417  -0.00352  -1.81144
   D138       0.29699  -0.00050   0.00983  -0.01542  -0.00559   0.29140
   D139      -0.82397   0.00008   0.02904  -0.03160  -0.00257  -0.82654
   D140       1.28641  -0.00019   0.02749  -0.03240  -0.00492   1.28150
   D141      -2.90481   0.00062   0.03801  -0.03650   0.00150  -2.90330
   D142       2.42895  -0.00053   0.00960  -0.01759  -0.00799   2.42096
   D143      -1.74386  -0.00081   0.00805  -0.01839  -0.01033  -1.75419
   D144       0.34811   0.00001   0.01858  -0.02249  -0.00391   0.34419
   D145      -0.72346   0.00027   0.04631  -0.05105  -0.00475  -0.72821
   D146       1.38618   0.00010   0.04496  -0.05103  -0.00609   1.38009
   D147      -2.78450  -0.00016   0.04326  -0.05218  -0.00893  -2.79343
   D148       2.54445  -0.00032   0.02166  -0.03008  -0.00841   2.53604
   D149      -1.62910  -0.00048   0.02030  -0.03006  -0.00975  -1.63885
   D150       0.48341  -0.00074   0.01860  -0.03121  -0.01260   0.47081
         Item               Value     Threshold  Converged?
 Maximum Force            0.002511     0.000450     NO 
 RMS     Force            0.000667     0.000300     NO 
 Maximum Displacement     0.128218     0.001800     NO 
 RMS     Displacement     0.027393     0.001200     NO 
 Predicted change in Energy=-6.515939D-04
 GradGradGradGradGradGradGradGradGradGradGradGradGradGradGradGradGradGrad

 Leave Link  103 at Tue Aug 15 23:22:29 2023, MaxMem=  1310720000 cpu:              20.8 elap:               0.5
 (Enter /mnt/opt/groups/app-gaussian/g16-avx2/l202.exe)
 Symmetry turned off by external request.
 Stoichiometry    C27H21N3
 Framework group  C1[X(C27H21N3)]
 Deg. of freedom   147
 Full point group                 C1      NOp   1
                          Input orientation:                          
 ---------------------------------------------------------------------
 Center     Atomic      Atomic             Coordinates (Angstroms)
 Number     Number       Type             X           Y           Z
 ---------------------------------------------------------------------
      1          6           0        0.033399    1.461995   -0.025313
      2          6           0        0.044864   -1.448231   -0.036415
      3          6           0        0.052854    0.718316    1.247973
      4          6           0        0.020785    0.747508   -1.270251
      5          6           0        0.024831   -0.727041   -1.277395
      6          6           0        0.058650   -0.717200    1.244342
      7          6           0        0.002863    1.467724   -2.477166
      8          6           0        0.003944    2.853880   -2.451267
      9          6           0        0.007834    3.582777   -1.230674
     10          6           0        0.026879    2.866598   -0.036870
     11          6           0        0.008026   -1.439749   -2.487455
     12          6           0        0.010761   -2.831851   -2.510468
     13          6           0        0.040891   -3.525436   -1.269597
     14          6           0        0.048193   -2.853601   -0.056687
     15          6           0        0.077331   -1.409611    2.466518
     16          6           0        0.088804   -0.733878    3.683761
     17          6           0        0.088695    0.687534    3.662195
     18          6           0        0.064992    1.403396    2.475352
     19          6           0       -0.009350    4.977432   -1.576435
     20          6           0       -0.010096   -3.827386   -3.546329
     21          6           0        0.102507   -1.130774    5.064938
     22          1           0       -0.016386    0.957671   -3.431098
     23          1           0        0.033995    3.427374    0.889538
     24          1           0       -0.011108   -0.918379   -3.436449
     25          1           0        0.049870   -3.423150    0.863081
     26          1           0        0.081425   -2.492314    2.488823
     27          1           0        0.051810    2.484660    2.511921
     28          1           0       -0.004642    5.818727   -0.898677
     29          1           0       -0.027168   -3.659483   -4.613425
     30          1           0        0.112743   -2.137988    5.455429
     31          6           0        0.111177    0.021249    5.806329
     32          1           0        0.124683    0.158711    6.878661
     33          6           0        0.009737   -5.046443   -2.922050
     34          1           0        0.007352   -6.043080   -3.341285
     35          6           0       -0.020363    5.044501   -2.944582
     36          1           0       -0.031465    5.905096   -3.598991
     37          7           0        0.113132    1.131523    4.972418
     38          7           0       -0.000779    3.768199   -3.490672
     39          7           0        0.054918   -4.882665   -1.544023
     40          6           0        0.043977    2.513368    5.393234
     41          1           0        0.772523    3.114495    4.838207
     42          1           0       -0.954753    2.939577    5.231332
     43          1           0        0.286205    2.579802    6.456434
     44          6           0       -0.015247   -5.945638   -0.565499
     45          1           0        0.613839   -5.699107    0.295110
     46          1           0       -1.040805   -6.115747   -0.211780
     47          1           0        0.364118   -6.871304   -1.006347
     48          6           0       -0.093389    3.442153   -4.896677
     49          1           0        0.608019    2.638101   -5.142750
     50          1           0       -1.105156    3.120758   -5.177291
     51          1           0        0.167746    4.321827   -5.489961
 ---------------------------------------------------------------------
 Rotational constants (GHZ):           0.1437481           0.1436271           0.0719456
 Leave Link  202 at Tue Aug 15 23:22:29 2023, MaxMem=  1310720000 cpu:               0.9 elap:               0.0
 (Enter /mnt/opt/groups/app-gaussian/g16-avx2/l301.exe)
 Standard basis: 6-31G(d,p) (6D, 7F)
 Ernie: Thresh=  0.10000D-02 Tol=  0.10000D-05 Strict=F.
   555 basis functions,   987 primitive gaussians,   555 cartesian basis functions
   102 alpha electrons      102 beta electrons
       nuclear repulsion energy      2616.7212224129 Hartrees.
 IExCor=  402 DFT=T Ex+Corr=B3LYP ExCW=0 ScaHFX=  0.200000
 ScaDFX=  0.800000  0.720000  1.000000  0.810000 ScalE2=  1.000000  1.000000
 IRadAn=      5 IRanWt=     -1 IRanGd=            0 ICorTp=0 IEmpDi=131
 NAtoms=   51 NActive=   51 NUniq=   51 SFac= 1.00D+00 NAtFMM=   60 NAOKFM=F Big=F
 Integral buffers will be    131072 words long.
 Raffenetti 2 integral format.
 Two-electron integral symmetry is turned off.
 R6Disp:  Grimme-D3 Dispersion energy=       -0.0485776373 Hartrees.
 Nuclear repulsion after empirical dispersion term =     2616.6726447756 Hartrees.
 Leave Link  301 at Tue Aug 15 23:22:29 2023, MaxMem=  1310720000 cpu:               4.0 elap:               0.1
 (Enter /mnt/opt/groups/app-gaussian/g16-avx2/l302.exe)
 NPDir=0 NMtPBC=     1 NCelOv=     1 NCel=       1 NClECP=     1 NCelD=      1
         NCelK=      1 NCelE2=     1 NClLst=     1 CellRange=     0.0.
 One-electron integrals computed using PRISM.
 NBasis=   555 RedAO= T EigKep=  1.19D-04  NBF=   555
 NBsUse=   555 1.00D-06 EigRej= -1.00D+00 NBFU=   555
 Precomputing XC quadrature grid using
 IXCGrd= 4 IRadAn=           5 IRanWt=          -1 IRanGd=           0 AccXCQ= 0.00D+00.
 Generated NRdTot=       0 NPtTot=           0 NUsed=           0 NTot=          32
 NSgBfM=   535   535   535   535   535 MxSgAt=    51 MxSgA2=    51.
 Leave Link  302 at Tue Aug 15 23:22:31 2023, MaxMem=  1310720000 cpu:             135.1 elap:               2.1
 (Enter /mnt/opt/groups/app-gaussian/g16-avx2/l303.exe)
 DipDrv:  MaxL=1.
 Leave Link  303 at Tue Aug 15 23:22:31 2023, MaxMem=  1310720000 cpu:              11.3 elap:               0.3
 (Enter /mnt/opt/groups/app-gaussian/g16-avx2/l401.exe)
 Initial guess from the checkpoint file:  "/tmp/Gau-214892.chk"
 B after Tr=     0.009935    0.000094   -0.000013
         Rot=    1.000000   -0.000031    0.000024   -0.000086 Ang=  -0.01 deg.
 Guess basis will be translated and rotated to current coordinates.
 JPrj=2 DoOrth=T DoCkMO=T.
 Generating alternative initial guess.
 ExpMin= 1.61D-01 ExpMax= 4.17D+03 ExpMxC= 6.27D+02 IAcc=3 IRadAn=         5 AccDes= 0.00D+00
 Harris functional with IExCor=  402 and IRadAn=       5 diagonalized for initial guess.
 HarFok:  IExCor=  402 AccDes= 0.00D+00 IRadAn=         5 IDoV= 1 UseB2=F ITyADJ=14
 ICtDFT=  3500011 ScaDFX=  1.000000  1.000000  1.000000  1.000000
 FoFCou: FMM=F IPFlag=           0 FMFlag=      100000 FMFlg1=           0
         NFxFlg=           0 DoJE=T BraDBF=F KetDBF=T FulRan=T
         wScrn=  0.000000 ICntrl=       500 IOpCl=  0 I1Cent=   200000004 NGrid=           0
         NMat0=    1 NMatS0=      1 NMatT0=    0 NMatD0=    1 NMtDS0=    0 NMtDT0=    0
 Symmetry not used in FoFCou.
 Harris En= -1205.85832155164    
 Leave Link  401 at Tue Aug 15 23:22:36 2023, MaxMem=  1310720000 cpu:             294.3 elap:               4.7
 (Enter /mnt/opt/groups/app-gaussian/g16-avx2/l502.exe)
 Two-electron integral symmetry not used.
 Closed shell SCF:
 Using DIIS extrapolation, IDIIS=    10.
 NGot=  1310720000 LenX=  1310062735 LenY=  1309754155
 Requested convergence on RMS density matrix=1.00D-08 within 100 cycles.
 Requested convergence on MAX density matrix=1.00D-06.
 Requested convergence on             energy=1.00D-06.
 Level shift goal  0.100 maximum shift  0.100.
 No special actions if energy rises.
 Dynamic level shift is on during FON iterations.

 Cycle   1  Pass 1  IDiag  1:
 FoFJK:  IHMeth= 1 ICntrl=       0 DoSepK=F KAlg= 0 I1Cent=           0 FoldK=F
 IRaf= 600000000 NMat=       1 IRICut=       1 DoRegI=T DoRafI=F ISym2E= 0 IDoP0=0 IntGTp=1.
 FoFCou: FMM=F IPFlag=           0 FMFlag=      100000 FMFlg1=           0
         NFxFlg=           0 DoJE=F BraDBF=F KetDBF=F FulRan=T
         wScrn=  0.000000 ICntrl=         0 IOpCl=  0 I1Cent=           0 NGrid=           0
         NMat0=    1 NMatS0=      1 NMatT0=    0 NMatD0=    1 NMtDS0=    0 NMtDT0=    0
 Symmetry not used in FoFCou.
 E= -1205.89100572013    
 DIIS: error= 1.45D-03 at cycle   1 NSaved=   1.
 NSaved= 1 IEnMin= 1 EnMin= -1205.89100572013     IErMin= 1 ErrMin= 1.45D-03
 ErrMax= 1.45D-03  0.00D+00 EMaxC= 1.00D+00 BMatC= 1.44D-03 BMatP= 1.44D-03
 IDIUse=1 WtCom= 1.00D+00 WtEn= 0.00D+00
 Coeff-Com:  0.100D+01
 Coeff:      0.100D+01
 Gap=     1.774 Goal=     0.100 Shift=    0.000
 GapD=    1.774 DampG=2.000 DampE=1.000 DampFc=2.0000 IDamp=-1.
 RMSDP=1.43D-04 MaxDP=7.12D-03              OVMax= 1.01D-02

 Cycle   2  Pass 1  IDiag  1:
 E= -1205.89377218904     Delta-E=       -0.002766468912 Rises=F Damp=F
 DIIS: error= 1.52D-04 at cycle   2 NSaved=   2.
 NSaved= 2 IEnMin= 2 EnMin= -1205.89377218904     IErMin= 2 ErrMin= 1.52D-04
 ErrMax= 1.52D-04  0.00D+00 EMaxC= 1.00D+00 BMatC= 1.46D-05 BMatP= 1.44D-03
 IDIUse=1 WtCom= 1.00D+00 WtEn= 0.00D+00
 Coeff-Com: -0.779D-01 0.108D+01
 Coeff:     -0.779D-01 0.108D+01
 Gap=     0.153 Goal=     0.100 Shift=    0.000
 RMSDP=1.96D-05 MaxDP=7.81D-04 DE=-2.77D-03 OVMax= 1.43D-03

 Cycle   3  Pass 1  IDiag  1:
 E= -1205.89378824393     Delta-E=       -0.000016054889 Rises=F Damp=F
 DIIS: error= 2.10D-04 at cycle   3 NSaved=   3.
 NSaved= 3 IEnMin= 3 EnMin= -1205.89378824393     IErMin= 2 ErrMin= 1.52D-04
 ErrMax= 2.10D-04  0.00D+00 EMaxC= 1.00D+00 BMatC= 1.47D-05 BMatP= 1.46D-05
 IDIUse=1 WtCom= 1.00D+00 WtEn= 0.00D+00
 Coeff-Com: -0.512D-01 0.653D+00 0.398D+00
 Coeff:     -0.512D-01 0.653D+00 0.398D+00
 Gap=     0.153 Goal=     0.100 Shift=    0.000
 RMSDP=9.69D-06 MaxDP=5.44D-04 DE=-1.61D-05 OVMax= 1.14D-03

 Cycle   4  Pass 1  IDiag  1:
 E= -1205.89380193280     Delta-E=       -0.000013688872 Rises=F Damp=F
 DIIS: error= 6.04D-05 at cycle   4 NSaved=   4.
 NSaved= 4 IEnMin= 4 EnMin= -1205.89380193280     IErMin= 4 ErrMin= 6.04D-05
 ErrMax= 6.04D-05  0.00D+00 EMaxC= 1.00D+00 BMatC= 1.42D-06 BMatP= 1.46D-05
 IDIUse=1 WtCom= 1.00D+00 WtEn= 0.00D+00
 Coeff-Com: -0.156D-01 0.186D+00 0.245D+00 0.584D+00
 Coeff:     -0.156D-01 0.186D+00 0.245D+00 0.584D+00
 Gap=     0.153 Goal=     0.100 Shift=    0.000
 RMSDP=3.59D-06 MaxDP=1.55D-04 DE=-1.37D-05 OVMax= 4.71D-04

 Cycle   5  Pass 1  IDiag  1:
 E= -1205.89380319501     Delta-E=       -0.000001262204 Rises=F Damp=F
 DIIS: error= 2.45D-05 at cycle   5 NSaved=   5.
 NSaved= 5 IEnMin= 5 EnMin= -1205.89380319501     IErMin= 5 ErrMin= 2.45D-05
 ErrMax= 2.45D-05  0.00D+00 EMaxC= 1.00D+00 BMatC= 3.72D-07 BMatP= 1.42D-06
 IDIUse=1 WtCom= 1.00D+00 WtEn= 0.00D+00
 Coeff-Com: -0.141D-02 0.889D-02 0.964D-01 0.405D+00 0.491D+00
 Coeff:     -0.141D-02 0.889D-02 0.964D-01 0.405D+00 0.491D+00
 Gap=     0.153 Goal=     0.100 Shift=    0.000
 RMSDP=1.42D-06 MaxDP=6.77D-05 DE=-1.26D-06 OVMax= 1.61D-04

 Cycle   6  Pass 1  IDiag  1:
 E= -1205.89380358225     Delta-E=       -0.000000387245 Rises=F Damp=F
 DIIS: error= 5.94D-06 at cycle   6 NSaved=   6.
 NSaved= 6 IEnMin= 6 EnMin= -1205.89380358225     IErMin= 6 ErrMin= 5.94D-06
 ErrMax= 5.94D-06  0.00D+00 EMaxC= 1.00D+00 BMatC= 1.79D-08 BMatP= 3.72D-07
 IDIUse=1 WtCom= 1.00D+00 WtEn= 0.00D+00
 Coeff-Com:  0.609D-03-0.119D-01 0.300D-01 0.173D+00 0.264D+00 0.544D+00
 Coeff:      0.609D-03-0.119D-01 0.300D-01 0.173D+00 0.264D+00 0.544D+00
 Gap=     0.153 Goal=     0.100 Shift=    0.000
 RMSDP=3.14D-07 MaxDP=1.61D-05 DE=-3.87D-07 OVMax= 3.04D-05

 Cycle   7  Pass 1  IDiag  1:
 E= -1205.89380359748     Delta-E=       -0.000000015229 Rises=F Damp=F
 DIIS: error= 1.62D-06 at cycle   7 NSaved=   7.
 NSaved= 7 IEnMin= 7 EnMin= -1205.89380359748     IErMin= 7 ErrMin= 1.62D-06
 ErrMax= 1.62D-06  0.00D+00 EMaxC= 1.00D+00 BMatC= 1.89D-09 BMatP= 1.79D-08
 IDIUse=1 WtCom= 1.00D+00 WtEn= 0.00D+00
 Coeff-Com:  0.448D-03-0.740D-02 0.835D-02 0.645D-01 0.107D+00 0.308D+00
 Coeff-Com:  0.519D+00
 Coeff:      0.448D-03-0.740D-02 0.835D-02 0.645D-01 0.107D+00 0.308D+00
 Coeff:      0.519D+00
 Gap=     0.153 Goal=     0.100 Shift=    0.000
 RMSDP=1.13D-07 MaxDP=6.46D-06 DE=-1.52D-08 OVMax= 1.22D-05

 Cycle   8  Pass 1  IDiag  1:
 E= -1205.89380359922     Delta-E=       -0.000000001741 Rises=F Damp=F
 DIIS: error= 6.16D-07 at cycle   8 NSaved=   8.
 NSaved= 8 IEnMin= 8 EnMin= -1205.89380359922     IErMin= 8 ErrMin= 6.16D-07
 ErrMax= 6.16D-07  0.00D+00 EMaxC= 1.00D+00 BMatC= 2.32D-10 BMatP= 1.89D-09
 IDIUse=1 WtCom= 1.00D+00 WtEn= 0.00D+00
 Coeff-Com:  0.183D-03-0.283D-02 0.966D-03 0.158D-01 0.292D-01 0.112D+00
 Coeff-Com:  0.309D+00 0.535D+00
 Coeff:      0.183D-03-0.283D-02 0.966D-03 0.158D-01 0.292D-01 0.112D+00
 Coeff:      0.309D+00 0.535D+00
 Gap=     0.153 Goal=     0.100 Shift=    0.000
 RMSDP=3.85D-08 MaxDP=1.60D-06 DE=-1.74D-09 OVMax= 4.51D-06

 Cycle   9  Pass 1  IDiag  1:
 E= -1205.89380359945     Delta-E=       -0.000000000230 Rises=F Damp=F
 DIIS: error= 1.33D-07 at cycle   9 NSaved=   9.
 NSaved= 9 IEnMin= 9 EnMin= -1205.89380359945     IErMin= 9 ErrMin= 1.33D-07
 ErrMax= 1.33D-07  0.00D+00 EMaxC= 1.00D+00 BMatC= 1.45D-11 BMatP= 2.32D-10
 IDIUse=1 WtCom= 1.00D+00 WtEn= 0.00D+00
 Coeff-Com:  0.396D-04-0.553D-03-0.424D-03 0.598D-03 0.243D-02 0.219D-01
 Coeff-Com:  0.978D-01 0.260D+00 0.619D+00
 Coeff:      0.396D-04-0.553D-03-0.424D-03 0.598D-03 0.243D-02 0.219D-01
 Coeff:      0.978D-01 0.260D+00 0.619D+00
 Gap=     0.153 Goal=     0.100 Shift=    0.000
 RMSDP=1.17D-08 MaxDP=7.79D-07 DE=-2.30D-10 OVMax= 1.96D-06

 Cycle  10  Pass 1  IDiag  1:
 E= -1205.89380359944     Delta-E=        0.000000000008 Rises=F Damp=F
 DIIS: error= 6.36D-08 at cycle  10 NSaved=  10.
 NSaved=10 IEnMin= 9 EnMin= -1205.89380359945     IErMin=10 ErrMin= 6.36D-08
 ErrMax= 6.36D-08  0.00D+00 EMaxC= 1.00D+00 BMatC= 3.07D-12 BMatP= 1.45D-11
 IDIUse=1 WtCom= 1.00D+00 WtEn= 0.00D+00
 Coeff-Com: -0.200D-06 0.424D-04-0.389D-03-0.174D-02-0.252D-02-0.153D-02
 Coeff-Com:  0.189D-01 0.828D-01 0.366D+00 0.538D+00
 Coeff:     -0.200D-06 0.424D-04-0.389D-03-0.174D-02-0.252D-02-0.153D-02
 Coeff:      0.189D-01 0.828D-01 0.366D+00 0.538D+00
 Gap=     0.153 Goal=     0.100 Shift=    0.000
 RMSDP=4.47D-09 MaxDP=3.07D-07 DE= 7.73D-12 OVMax= 5.82D-07

 SCF Done:  E(RB3LYP) =  -1205.89380360     A.U. after   10 cycles
            NFock= 10  Conv=0.45D-08     -V/T= 2.0097
 KE= 1.194278680858D+03 PE=-8.029055743623D+03 EE= 3.012210614390D+03
 Leave Link  502 at Tue Aug 15 23:23:52 2023, MaxMem=  1310720000 cpu:            4873.4 elap:              76.4
 (Enter /mnt/opt/groups/app-gaussian/g16-avx2/l701.exe)
 ... and contract with generalized density number  0.
 Compute integral first derivatives.
 R6Disp: Adding Grimme-D3 dispersion energy 1st derivatives to the gradient.
 Leave Link  701 at Tue Aug 15 23:23:54 2023, MaxMem=  1310720000 cpu:              76.5 elap:               1.3
 (Enter /mnt/opt/groups/app-gaussian/g16-avx2/l702.exe)
 L702 exits ... SP integral derivatives will be done elsewhere.
 Leave Link  702 at Tue Aug 15 23:23:54 2023, MaxMem=  1310720000 cpu:               1.4 elap:               0.1
 (Enter /mnt/opt/groups/app-gaussian/g16-avx2/l703.exe)
 Integral derivatives from FoFJK, PRISM(SPDF).
 Compute integral first derivatives, UseDBF=F ICtDFT=           0.
 Calling FoFJK, ICntrl=      2127 FMM=F ISym2X=0 I1Cent= 0 IOpClX= 0 NMat=1 NMatS=1 NMatT=0.
 FoFJK:  IHMeth= 1 ICntrl=    2127 DoSepK=F KAlg= 0 I1Cent=           0 FoldK=F
 IRaf=         0 NMat=       1 IRICut=       1 DoRegI=T DoRafI=F ISym2E= 0 IDoP0=0 IntGTp=1.
 FoFCou: FMM=F IPFlag=           0 FMFlag=      100000 FMFlg1=         800
         NFxFlg=           0 DoJE=F BraDBF=F KetDBF=F FulRan=T
         wScrn=  0.000000 ICntrl=      2127 IOpCl=  0 I1Cent=           0 NGrid=           0
         NMat0=    1 NMatS0=      1 NMatT0=    0 NMatD0=    1 NMtDS0=    0 NMtDT0=    0
 Symmetry not used in FoFCou.
 Leave Link  703 at Tue Aug 15 23:24:16 2023, MaxMem=  1310720000 cpu:            1440.5 elap:              22.6
 (Enter /mnt/opt/groups/app-gaussian/g16-avx2/l716.exe)
 Dipole        =-5.77005520D-02 2.77936816D-03 6.46622917D-04
 -------------------------------------------------------------------
 Center     Atomic                   Forces (Hartrees/Bohr)
 Number     Number              X              Y              Z
 -------------------------------------------------------------------
      1        6           0.000033228   -0.000411182   -0.000022416
      2        6          -0.000031705    0.000476302    0.000207573
      3        6          -0.000024988    0.000022823   -0.000464335
      4        6          -0.000011636   -0.000416820    0.000278098
      5        6           0.000043934    0.000148731    0.000372832
      6        6           0.000037788    0.000184858   -0.000303230
      7        6          -0.000054468    0.000284164   -0.000168882
      8        6          -0.000241099    0.001068940   -0.000235799
      9        6           0.000058935   -0.000885102   -0.000263093
     10        6          -0.000061669    0.000519522    0.000181142
     11        6          -0.000054665   -0.000140362   -0.000539437
     12        6           0.000085060    0.000221852    0.000868013
     13        6          -0.000426245   -0.000611625   -0.000821700
     14        6          -0.000048211   -0.000331237   -0.000094412
     15        6          -0.000029631   -0.000377220    0.000346571
     16        6           0.000076547    0.000641222   -0.000558568
     17        6          -0.000198576   -0.000274811    0.000855654
     18        6          -0.000077680    0.000005597    0.000169329
     19        6           0.000020727    0.000284208   -0.000973884
     20        6          -0.000041701   -0.001034272    0.000284274
     21        6           0.000013236    0.000800553    0.000731362
     22        1           0.000082372    0.000017099   -0.000043679
     23        1          -0.000003900   -0.000067534    0.000052788
     24        1          -0.000006668    0.000069571    0.000040221
     25        1           0.000078883   -0.000067171   -0.000017464
     26        1           0.000007034    0.000001816   -0.000075176
     27        1           0.000085718    0.000018779    0.000015707
     28        1           0.000049922    0.000004553    0.000100470
     29        1           0.000061580    0.000088592   -0.000059916
     30        1           0.000034175   -0.000116871   -0.000051578
     31        6           0.000174991    0.000324739   -0.001685578
     32        1          -0.000060495   -0.000185275    0.000085877
     33        6           0.000445088    0.001151974    0.001042050
     34        1          -0.000068887    0.000013948   -0.000192272
     35        6           0.000240759   -0.001426264    0.000362418
     36        1          -0.000058678    0.000172640    0.000110877
     37        7          -0.000302336   -0.000975527    0.001115879
     38        7          -0.000321970    0.000786934    0.000543592
     39        7          -0.000342499   -0.000229140   -0.001172103
     40        6           0.000396376    0.000551180   -0.000356813
     41        1          -0.000282472   -0.000175896    0.000223399
     42        1           0.000445451   -0.000293420   -0.000081344
     43        1          -0.000282314   -0.000066327   -0.000375126
     44        6           0.000456272   -0.000033642    0.000561875
     45        1          -0.000083988   -0.000183053   -0.000199702
     46        1           0.000451344    0.000361148   -0.000090775
     47        1          -0.000535746    0.000380427    0.000036226
     48        6          -0.000288759   -0.000094097   -0.000328018
     49        1          -0.000081191    0.000502219   -0.000167129
     50        1           0.000439440   -0.000255830    0.000485487
     51        1           0.000203318   -0.000451714    0.000270716
 -------------------------------------------------------------------
 Cartesian Forces:  Max     0.001685578 RMS     0.000429865
 Leave Link  716 at Tue Aug 15 23:24:16 2023, MaxMem=  1310720000 cpu:               1.7 elap:               0.1
 (Enter /mnt/opt/groups/app-gaussian/g16-avx2/l103.exe)

 GradGradGradGradGradGradGradGradGradGradGradGradGradGradGradGradGradGrad
 Berny optimization.
 Using GEDIIS/GDIIS optimizer.
 FormGI is forming the generalized inverse of G from B-inverse, IUseBI=4.
 Internal  Forces:  Max     0.001100815 RMS     0.000230505
 Search for a local minimum.
 Step number   6 out of a maximum of  306
 All quantities printed in internal units (Hartrees-Bohrs-Radians)
 RMS Force = .23050D-03 SwitMx=.10000D-02 MixMth= 2
 Mixed Optimization -- En-DIIS/RFO-DIIS
 Swapping is turned off.
 Update second derivatives using D2CorX and points    3    4    5    6
 DE= -6.75D-04 DEPred=-6.52D-04 R= 1.04D+00
 TightC=F SS=  1.41D+00  RLast= 1.82D-01 DXNew= 7.3434D-01 5.4747D-01
 Trust test= 1.04D+00 RLast= 1.82D-01 DXMaxT set to 5.47D-01
 ITU=  1 -1  1  1  1  0
     Eigenvalues ---    0.00341   0.00399   0.00404   0.00524   0.00766
     Eigenvalues ---    0.00767   0.00924   0.00927   0.01390   0.01391
     Eigenvalues ---    0.01392   0.01442   0.01442   0.01499   0.01573
     Eigenvalues ---    0.01613   0.01613   0.01633   0.01663   0.01663
     Eigenvalues ---    0.01679   0.01731   0.01731   0.01801   0.01819
     Eigenvalues ---    0.01825   0.01825   0.01854   0.01855   0.02107
     Eigenvalues ---    0.02107   0.02107   0.02120   0.02129   0.02129
     Eigenvalues ---    0.02130   0.02139   0.02139   0.02184   0.02206
     Eigenvalues ---    0.02206   0.04026   0.07166   0.07192   0.07204
     Eigenvalues ---    0.07402   0.07494   0.07571   0.15272   0.15932
     Eigenvalues ---    0.15998   0.15998   0.15999   0.15999   0.16000
     Eigenvalues ---    0.16000   0.16000   0.16000   0.16000   0.16000
     Eigenvalues ---    0.16000   0.16000   0.16000   0.16000   0.16000
     Eigenvalues ---    0.16009   0.16040   0.16085   0.16550   0.21690
     Eigenvalues ---    0.22736   0.22740   0.22968   0.23194   0.23196
     Eigenvalues ---    0.23393   0.23995   0.24003   0.24057   0.24483
     Eigenvalues ---    0.24769   0.24776   0.24804   0.24886   0.24994
     Eigenvalues ---    0.24999   0.25000   0.25000   0.25003   0.25929
     Eigenvalues ---    0.30006   0.30012   0.30355   0.30383   0.30445
     Eigenvalues ---    0.32639   0.34521   0.34523   0.35421   0.35427
     Eigenvalues ---    0.35428   0.35467   0.35470   0.35531   0.35531
     Eigenvalues ---    0.35533   0.35594   0.35595   0.35596   0.35649
     Eigenvalues ---    0.35654   0.35655   0.35734   0.35740   0.35804
     Eigenvalues ---    0.36264   0.36894   0.37145   0.37230   0.37230
     Eigenvalues ---    0.37230   0.37230   0.37230   0.37237   0.37248
     Eigenvalues ---    0.37563   0.37563   0.38827   0.39962   0.40359
     Eigenvalues ---    0.40361   0.40661   0.40753   0.40754   0.42027
     Eigenvalues ---    0.42575   0.42579   0.43223   0.47575   0.47588
     Eigenvalues ---    0.47603   0.49373   0.49376   0.49795   0.52995
     Eigenvalues ---    0.52996   0.55718
 En-DIIS/RFO-DIIS/Sim-DIIS IScMMF=       -3 using points:     6    5    4
 RFO step:  Lambda=-1.44412917D-04.
 NNeg= 0 NGDIIS= 3 SimSw=  2.50D-03 Rises=F DC= -6.75D-04 SmlDif=  1.00D-05
 NRisDI= 0 DoIntr=F SqrtH=F CThrHd= 10.0 CDAdj=  3.0
 RMS Error=  0.8928419804D-02 NUsed= 3 OKEnD=T EnDIS=F
 InvSVX:  RCond= 2.46D-03 Info=           0 Equed=N FErr=  6.93D-15 BErr=  7.63D-17
 DidBck=F Rises=F RFO-DIIS coefs:    1.86086   -0.22955   -0.63131
 Iteration  1 RMS(Cart)=  0.01638109 RMS(Int)=  0.00043289
 Iteration  2 RMS(Cart)=  0.00044851 RMS(Int)=  0.00002569
 Iteration  3 RMS(Cart)=  0.00000030 RMS(Int)=  0.00002569
 ITry= 1 IFail=0 DXMaxC= 1.36D-01 DCOld= 1.00D+10 DXMaxT= 5.47D-01 DXLimC= 3.00D+00 Rises=F
 Variable       Old X    -DE/DX   Delta X   Delta X   Delta X     New X
                                 (Linear)    (Quad)   (Total)
    R1        2.78675  -0.00027   0.00116  -0.00174  -0.00058   2.78617
    R2        2.71261  -0.00011   0.00053  -0.00059  -0.00005   2.71256
    R3        2.65443   0.00023  -0.00184   0.00186   0.00003   2.65446
    R4        2.71263  -0.00010   0.00057  -0.00051   0.00007   2.71270
    R5        2.78690  -0.00021   0.00106  -0.00126  -0.00020   2.78671
    R6        2.65605   0.00029  -0.00074   0.00097   0.00024   2.65629
    R7        2.71276  -0.00010   0.00067  -0.00062   0.00005   2.71282
    R8        2.65635   0.00021  -0.00095   0.00076  -0.00019   2.65617
    R9        2.78654  -0.00020   0.00108  -0.00128  -0.00020   2.78634
   R10        2.65618   0.00028  -0.00077   0.00092   0.00015   2.65633
   R11        2.65403   0.00027  -0.00170   0.00196   0.00026   2.65429
   R12        2.65471   0.00020  -0.00185   0.00180  -0.00005   2.65466
   R13        2.61991  -0.00007  -0.00060   0.00061   0.00001   2.61992
   R14        2.04450   0.00003   0.00003   0.00017   0.00021   2.04471
   R15        2.68657  -0.00061   0.00009  -0.00170  -0.00161   2.68496
   R16        2.61600  -0.00078  -0.00040  -0.00051  -0.00091   2.61509
   R17        2.63103  -0.00001   0.00145  -0.00088   0.00057   2.63160
   R18        2.71550   0.00007  -0.00375   0.00373  -0.00001   2.71549
   R19        2.04645   0.00001   0.00039  -0.00025   0.00015   2.04660
   R20        2.63106  -0.00002   0.00139  -0.00088   0.00051   2.63156
   R21        2.04648  -0.00000   0.00043  -0.00034   0.00009   2.04657
   R22        2.68695  -0.00065   0.00006  -0.00186  -0.00180   2.68516
   R23        2.71525   0.00007  -0.00340   0.00343   0.00004   2.71529
   R24        2.62023  -0.00008  -0.00061   0.00051  -0.00011   2.62012
   R25        2.61683  -0.00072  -0.00033  -0.00066  -0.00099   2.61584
   R26        2.04437   0.00002   0.00007   0.00013   0.00019   2.04456
   R27        2.63102  -0.00001   0.00156  -0.00089   0.00067   2.63169
   R28        2.04646  -0.00000   0.00043  -0.00034   0.00009   2.04655
   R29        2.68639  -0.00061   0.00009  -0.00163  -0.00153   2.68485
   R30        2.71580  -0.00000  -0.00342   0.00311  -0.00031   2.71548
   R31        2.61958   0.00002  -0.00037   0.00060   0.00023   2.61982
   R32        2.61466  -0.00051  -0.00069   0.00024  -0.00045   2.61421
   R33        2.04461   0.00002   0.00009   0.00016   0.00025   2.04487
   R34        2.04156   0.00007   0.00029  -0.00004   0.00024   2.04180
   R35        2.58861  -0.00070   0.00072  -0.00179  -0.00107   2.58754
   R36        2.04158   0.00007   0.00027  -0.00001   0.00026   2.04184
   R37        2.58846  -0.00073   0.00082  -0.00194  -0.00113   2.58733
   R38        2.04149   0.00009   0.00027   0.00006   0.00032   2.04181
   R39        2.58892  -0.00077   0.00089  -0.00209  -0.00121   2.58771
   R40        2.04316   0.00006  -0.00066   0.00080   0.00015   2.04330
   R41        2.62401  -0.00110   0.00279  -0.00422  -0.00144   2.62257
   R42        2.04322   0.00006  -0.00060   0.00078   0.00018   2.04340
   R43        2.62381  -0.00103   0.00239  -0.00376  -0.00137   2.62244
   R44        2.04318   0.00007  -0.00056   0.00078   0.00023   2.04340
   R45        2.62362  -0.00100   0.00196  -0.00328  -0.00133   2.62230
   R46        2.73284  -0.00017   0.00002  -0.00067  -0.00066   2.73218
   R47        2.73308  -0.00020   0.00026  -0.00106  -0.00080   2.73228
   R48        2.73348  -0.00019  -0.00018  -0.00065  -0.00083   2.73265
   R49        2.07025  -0.00040   0.00135  -0.00201  -0.00066   2.06960
   R50        2.07468  -0.00051   0.00004  -0.00147  -0.00142   2.07326
   R51        2.06446  -0.00043  -0.00044  -0.00103  -0.00147   2.06299
   R52        2.06765  -0.00025   0.00156  -0.00157  -0.00001   2.06764
   R53        2.07511  -0.00051   0.00002  -0.00145  -0.00143   2.07368
   R54        2.06588  -0.00052  -0.00035  -0.00146  -0.00181   2.06407
   R55        2.06925  -0.00038  -0.00024  -0.00080  -0.00104   2.06821
   R56        2.07501  -0.00045   0.00129  -0.00218  -0.00089   2.07412
   R57        2.06491  -0.00046  -0.00009  -0.00140  -0.00149   2.06342
    A1        2.09202   0.00001   0.00022  -0.00025  -0.00003   2.09199
    A2        2.10766  -0.00004  -0.00026  -0.00041  -0.00068   2.10698
    A3        2.08351   0.00003   0.00004   0.00067   0.00071   2.08422
    A4        2.09656   0.00001  -0.00013   0.00029   0.00016   2.09672
    A5        2.08279  -0.00011  -0.00018  -0.00056  -0.00074   2.08206
    A6        2.10382   0.00011   0.00032   0.00026   0.00058   2.10440
    A7        2.09689   0.00001  -0.00022   0.00039   0.00017   2.09706
    A8        2.10394   0.00006   0.00068  -0.00035   0.00034   2.10428
    A9        2.08235  -0.00007  -0.00046  -0.00004  -0.00050   2.08185
   A10        2.09661   0.00000  -0.00020   0.00032   0.00011   2.09672
   A11        2.08262  -0.00011  -0.00011  -0.00064  -0.00076   2.08186
   A12        2.10396   0.00011   0.00032   0.00033   0.00065   2.10461
   A13        2.09238  -0.00002   0.00019  -0.00040  -0.00021   2.09217
   A14        2.08297   0.00002   0.00017   0.00048   0.00066   2.08362
   A15        2.10784  -0.00000  -0.00036  -0.00008  -0.00045   2.10739
   A16        2.09191  -0.00001   0.00014  -0.00034  -0.00020   2.09171
   A17        2.10755   0.00002  -0.00045   0.00024  -0.00022   2.10733
   A18        2.08373  -0.00001   0.00031   0.00011   0.00042   2.08415
   A19        2.09008   0.00005  -0.00013   0.00021   0.00008   2.09015
   A20        2.11268   0.00001   0.00241  -0.00138   0.00104   2.11372
   A21        2.08041  -0.00006  -0.00229   0.00117  -0.00111   2.07930
   A22        2.12781  -0.00005   0.00101  -0.00048   0.00054   2.12835
   A23        2.27357  -0.00021  -0.00239   0.00103  -0.00133   2.27223
   A24        1.88181   0.00026   0.00141  -0.00056   0.00079   1.88260
   A25        2.06289   0.00031  -0.00161   0.00162   0.00002   2.06291
   A26        1.86605  -0.00039   0.00037  -0.00131  -0.00099   1.86507
   A27        2.35424   0.00008   0.00125  -0.00031   0.00097   2.35521
   A28        2.11939  -0.00022   0.00080  -0.00137  -0.00057   2.11882
   A29        2.10684   0.00002  -0.00003  -0.00011  -0.00014   2.10670
   A30        2.05695   0.00020  -0.00077   0.00148   0.00072   2.05767
   A31        2.11953  -0.00022   0.00077  -0.00128  -0.00052   2.11901
   A32        2.10705   0.00003   0.00003  -0.00010  -0.00006   2.10698
   A33        2.05660   0.00019  -0.00079   0.00138   0.00059   2.05719
   A34        2.06388   0.00029  -0.00180   0.00161  -0.00019   2.06370
   A35        2.35273   0.00012   0.00154  -0.00021   0.00137   2.35410
   A36        1.86658  -0.00041   0.00026  -0.00139  -0.00118   1.86539
   A37        2.12605   0.00000   0.00135  -0.00039   0.00096   2.12701
   A38        1.88112   0.00029   0.00150  -0.00035   0.00110   1.88221
   A39        2.27601  -0.00029  -0.00282   0.00073  -0.00206   2.27395
   A40        2.09103   0.00002  -0.00031   0.00016  -0.00016   2.09087
   A41        2.11081   0.00006   0.00291  -0.00127   0.00165   2.11246
   A42        2.08132  -0.00008  -0.00261   0.00112  -0.00149   2.07983
   A43        2.11942  -0.00020   0.00102  -0.00136  -0.00035   2.11907
   A44        2.10685   0.00002  -0.00018   0.00002  -0.00015   2.10670
   A45        2.05692   0.00017  -0.00085   0.00134   0.00050   2.05741
   A46        2.06238   0.00033  -0.00224   0.00215  -0.00008   2.06230
   A47        2.35503   0.00004   0.00189  -0.00090   0.00102   2.35604
   A48        1.86578  -0.00037   0.00035  -0.00125  -0.00094   1.86484
   A49        2.12862  -0.00010   0.00152  -0.00107   0.00045   2.12908
   A50        1.88229   0.00021   0.00137  -0.00057   0.00076   1.88305
   A51        2.27227  -0.00010  -0.00287   0.00164  -0.00121   2.27106
   A52        2.08982   0.00005  -0.00015   0.00022   0.00006   2.08989
   A53        2.11350  -0.00001   0.00344  -0.00214   0.00130   2.11480
   A54        2.07985  -0.00004  -0.00329   0.00193  -0.00136   2.07849
   A55        2.22029  -0.00005   0.00186  -0.00155   0.00032   2.22062
   A56        1.86287  -0.00005   0.00016   0.00048   0.00058   1.86344
   A57        2.19998   0.00010  -0.00202   0.00108  -0.00092   2.19906
   A58        2.22009  -0.00006   0.00169  -0.00147   0.00023   2.22032
   A59        1.86278  -0.00003   0.00034   0.00036   0.00062   1.86340
   A60        2.20026   0.00010  -0.00202   0.00111  -0.00090   2.19936
   A61        2.22051  -0.00008   0.00136  -0.00136   0.00001   2.22052
   A62        1.86285  -0.00002   0.00041   0.00020   0.00057   1.86342
   A63        2.19979   0.00010  -0.00177   0.00117  -0.00059   2.19920
   A64        2.27014  -0.00032   0.00359  -0.00381  -0.00023   2.26992
   A65        1.92557   0.00023   0.00005  -0.00004  -0.00005   1.92551
   A66        2.08743   0.00008  -0.00358   0.00388   0.00029   2.08772
   A67        2.27000  -0.00028   0.00328  -0.00339  -0.00012   2.26988
   A68        1.92605   0.00018   0.00044  -0.00055  -0.00022   1.92583
   A69        2.08705   0.00010  -0.00365   0.00404   0.00038   2.08743
   A70        2.26995  -0.00028   0.00283  -0.00312  -0.00030   2.26965
   A71        1.92594   0.00016   0.00069  -0.00090  -0.00032   1.92562
   A72        2.08724   0.00012  -0.00343   0.00406   0.00063   2.08787
   A73        1.88819  -0.00005  -0.00194   0.00168  -0.00035   1.88784
   A74        2.19116  -0.00077   0.00509  -0.00665  -0.00160   2.18956
   A75        2.20087   0.00082  -0.00396   0.00623   0.00225   2.20312
   A76        1.88798   0.00001  -0.00227   0.00237  -0.00004   1.88793
   A77        2.19106  -0.00053   0.00158  -0.00365  -0.00210   2.18896
   A78        2.20027   0.00052  -0.00037   0.00286   0.00246   2.20273
   A79        1.88806  -0.00003  -0.00219   0.00212  -0.00025   1.88781
   A80        2.19653  -0.00072   0.00034  -0.00418  -0.00393   2.19260
   A81        2.19338   0.00075   0.00013   0.00383   0.00387   2.19725
   A82        1.92312   0.00014   0.00416  -0.00223   0.00193   1.92505
   A83        1.95146  -0.00027  -0.00178  -0.00068  -0.00247   1.94900
   A84        1.90784   0.00002  -0.00094   0.00061  -0.00033   1.90751
   A85        1.89361   0.00001  -0.00163   0.00084  -0.00079   1.89282
   A86        1.88834   0.00006  -0.00054   0.00186   0.00132   1.88966
   A87        1.89823   0.00005   0.00073  -0.00028   0.00044   1.89867
   A88        1.91625   0.00023   0.00327  -0.00066   0.00261   1.91885
   A89        1.95740  -0.00033  -0.00176  -0.00108  -0.00284   1.95456
   A90        1.90986  -0.00004  -0.00111  -0.00025  -0.00136   1.90850
   A91        1.89496  -0.00001  -0.00057   0.00017  -0.00040   1.89456
   A92        1.88436   0.00009  -0.00090   0.00274   0.00185   1.88620
   A93        1.89950   0.00006   0.00108  -0.00077   0.00031   1.89981
   A94        1.92089   0.00026   0.00221  -0.00044   0.00177   1.92266
   A95        1.95350  -0.00040  -0.00115  -0.00149  -0.00264   1.95086
   A96        1.90820   0.00002   0.00022  -0.00056  -0.00034   1.90786
   A97        1.89427   0.00000  -0.00082   0.00032  -0.00051   1.89377
   A98        1.89235  -0.00031   0.00416  -0.00518  -0.00103   1.89132
   A99        1.89345   0.00042  -0.00450   0.00730   0.00280   1.89624
    D1       -0.00043  -0.00000  -0.00006  -0.00037  -0.00043  -0.00087
    D2       -3.14128  -0.00000  -0.00125   0.00064  -0.00062   3.14129
    D3        3.14105  -0.00001   0.00081  -0.00179  -0.00098   3.14007
    D4        0.00021  -0.00001  -0.00038  -0.00078  -0.00116  -0.00095
    D5        0.00190   0.00001   0.00068   0.00097   0.00165   0.00355
    D6       -3.14111   0.00001   0.00147  -0.00052   0.00095  -3.14016
    D7       -3.13959   0.00002  -0.00018   0.00237   0.00219  -3.13740
    D8        0.00058   0.00001   0.00061   0.00088   0.00149   0.00207
    D9       -3.14099  -0.00000  -0.00006  -0.00028  -0.00034  -3.14133
   D10       -0.00219   0.00000  -0.00055   0.00078   0.00023  -0.00196
   D11        0.00050  -0.00001   0.00081  -0.00169  -0.00088  -0.00038
   D12        3.13930  -0.00000   0.00032  -0.00063  -0.00031   3.13898
   D13        0.00215  -0.00000   0.00034   0.00000   0.00035   0.00249
   D14       -3.13842   0.00001  -0.00039   0.00195   0.00156  -3.13686
   D15        3.14132  -0.00000   0.00116  -0.00144  -0.00028   3.14104
   D16        0.00075   0.00001   0.00043   0.00051   0.00094   0.00169
   D17       -0.00069   0.00001   0.00028   0.00059   0.00087   0.00018
   D18        3.14079  -0.00000   0.00117  -0.00155  -0.00038   3.14041
   D19       -3.13984   0.00001  -0.00055   0.00206   0.00150  -3.13833
   D20        0.00165  -0.00000   0.00034  -0.00009   0.00025   0.00190
   D21        0.00725  -0.00002  -0.00127  -0.00016  -0.00143   0.00582
   D22       -3.12730  -0.00004  -0.00046  -0.00090  -0.00136  -3.12866
   D23       -3.13677  -0.00002  -0.00044  -0.00162  -0.00206  -3.13883
   D24        0.01186  -0.00004   0.00036  -0.00235  -0.00199   0.00988
   D25       -0.00019  -0.00001  -0.00042  -0.00041  -0.00083  -0.00102
   D26        3.14152   0.00000  -0.00130   0.00171   0.00041  -3.14126
   D27        3.14067  -0.00001   0.00076  -0.00141  -0.00065   3.14002
   D28       -0.00082   0.00000  -0.00012   0.00071   0.00059  -0.00023
   D29       -3.13706  -0.00002  -0.00017  -0.00092  -0.00108  -3.13814
   D30        0.00922  -0.00004  -0.00012  -0.00251  -0.00263   0.00658
   D31        0.00528  -0.00002  -0.00135   0.00009  -0.00126   0.00402
   D32       -3.13163  -0.00004  -0.00131  -0.00151  -0.00281  -3.13445
   D33       -0.00277  -0.00001  -0.00083  -0.00079  -0.00162  -0.00438
   D34        3.13778  -0.00002  -0.00008  -0.00277  -0.00285   3.13494
   D35        3.14026  -0.00001  -0.00162   0.00072  -0.00090   3.13936
   D36       -0.00237  -0.00002  -0.00087  -0.00126  -0.00213  -0.00451
   D37        0.00527  -0.00002  -0.00138  -0.00021  -0.00159   0.00368
   D38       -3.13142  -0.00004  -0.00093  -0.00112  -0.00205  -3.13347
   D39       -3.13775  -0.00003  -0.00060  -0.00171  -0.00230  -3.14005
   D40        0.00875  -0.00004  -0.00014  -0.00261  -0.00276   0.00599
   D41       -0.00033  -0.00000   0.00089  -0.00121  -0.00032  -0.00065
   D42        3.13743  -0.00000   0.00022  -0.00066  -0.00044   3.13700
   D43       -3.14089   0.00001   0.00015   0.00076   0.00091  -3.13999
   D44       -0.00312   0.00001  -0.00052   0.00131   0.00079  -0.00234
   D45       -3.14016   0.00001   0.00039   0.00086   0.00125  -3.13891
   D46       -0.00054   0.00001   0.00047   0.00080   0.00126   0.00072
   D47        0.00133   0.00000   0.00128  -0.00128   0.00000   0.00133
   D48        3.14094   0.00000   0.00136  -0.00134   0.00001   3.14096
   D49       -0.01239   0.00003   0.00078   0.00032   0.00109  -0.01130
   D50        3.13159   0.00001  -0.00206   0.00350   0.00144   3.13303
   D51        3.12438   0.00004   0.00035   0.00120   0.00155   3.12593
   D52       -0.01482   0.00002  -0.00249   0.00438   0.00189  -0.01292
   D53        0.01327  -0.00002   0.00061  -0.00107  -0.00046   0.01281
   D54       -3.12905  -0.00002   0.00031  -0.00114  -0.00082  -3.12986
   D55       -3.13024  -0.00000   0.00287  -0.00362  -0.00074  -3.13098
   D56        0.01063  -0.00001   0.00258  -0.00368  -0.00110   0.00953
   D57        3.12395  -0.00000  -0.00104   0.00212   0.00108   3.12503
   D58        0.07242  -0.00006   0.01342  -0.01636  -0.00292   0.06950
   D59       -0.01550  -0.00002  -0.00359   0.00496   0.00138  -0.01412
   D60       -3.06704  -0.00008   0.01088  -0.01353  -0.00261  -3.06965
   D61       -0.00715   0.00001  -0.00140   0.00176   0.00035  -0.00679
   D62        3.13716   0.00000  -0.00092   0.00073  -0.00019   3.13697
   D63        3.13542   0.00001  -0.00100   0.00185   0.00084   3.13626
   D64       -0.00346   0.00001  -0.00052   0.00081   0.00030  -0.00316
   D65       -3.13354   0.00002   0.00335  -0.00085   0.00252  -3.13102
   D66       -0.00170   0.00003  -0.00058   0.00096   0.00039  -0.00131
   D67        0.00716   0.00001   0.00298  -0.00093   0.00207   0.00923
   D68        3.13900   0.00002  -0.00095   0.00088  -0.00006   3.13893
   D69       -0.00778   0.00001  -0.00133   0.00151   0.00018  -0.00760
   D70        3.13441   0.00001  -0.00067   0.00128   0.00062   3.13503
   D71        3.13753   0.00001  -0.00067   0.00097   0.00030   3.13783
   D72       -0.00347   0.00001  -0.00001   0.00074   0.00073  -0.00273
   D73        0.01611  -0.00002   0.00048  -0.00116  -0.00068   0.01543
   D74       -3.12859  -0.00000   0.00339  -0.00433  -0.00093  -3.12953
   D75       -3.12592  -0.00002  -0.00001  -0.00098  -0.00100  -3.12692
   D76        0.01256  -0.00000   0.00290  -0.00416  -0.00126   0.01130
   D77        0.00836   0.00002   0.00325  -0.00044   0.00282   0.01119
   D78        3.13929   0.00002  -0.00054  -0.00119  -0.00173   3.13756
   D79       -3.13268   0.00002   0.00386  -0.00065   0.00322  -3.12946
   D80       -0.00175   0.00002   0.00007  -0.00141  -0.00133  -0.00308
   D81       -0.01593   0.00003   0.00081   0.00050   0.00131  -0.01461
   D82        3.11875   0.00005   0.00004   0.00121   0.00125   3.12000
   D83        3.12955   0.00001  -0.00285   0.00448   0.00163   3.13118
   D84       -0.01896   0.00002  -0.00362   0.00519   0.00157  -0.01739
   D85       -0.01858  -0.00001  -0.00474   0.00808   0.00335  -0.01523
   D86       -3.05537  -0.00008   0.01603  -0.00995   0.00609  -3.04927
   D87        3.11955   0.00001  -0.00146   0.00454   0.00307   3.12262
   D88        0.08276  -0.00006   0.01931  -0.01350   0.00582   0.08857
   D89       -0.00605   0.00001  -0.00093   0.00101   0.00007  -0.00598
   D90        3.13629   0.00000   0.00014  -0.00086  -0.00073   3.13556
   D91        3.13746   0.00000  -0.00100   0.00107   0.00006   3.13753
   D92       -0.00338  -0.00000   0.00007  -0.00080  -0.00074  -0.00412
   D93        0.01072  -0.00002  -0.00059  -0.00019  -0.00077   0.00995
   D94       -3.13240   0.00001   0.00208  -0.00149   0.00060  -3.13181
   D95       -3.13143  -0.00002  -0.00138   0.00119  -0.00018  -3.13160
   D96        0.00864   0.00001   0.00129  -0.00011   0.00119   0.00983
   D97        0.00678   0.00001   0.00245  -0.00107   0.00140   0.00818
   D98        3.13998   0.00002  -0.00082   0.00084   0.00003   3.14001
   D99       -3.13412   0.00000   0.00343  -0.00279   0.00066  -3.13346
   D100      -0.00092   0.00001   0.00017  -0.00088  -0.00071  -0.00164
   D101      -0.01040   0.00003   0.00172  -0.00034   0.00137  -0.00903
   D102       3.12660   0.00005   0.00170   0.00121   0.00290   3.12950
   D103       3.13309  -0.00000  -0.00162   0.00128  -0.00033   3.13276
   D104      -0.01309   0.00002  -0.00165   0.00284   0.00120  -0.01189
   D105      -0.01305  -0.00003  -0.00224   0.00102  -0.00122  -0.01427
   D106      -3.07590  -0.00009   0.01048  -0.01594  -0.00537  -3.08127
   D107       3.12684  -0.00000   0.00075  -0.00043   0.00030   3.12714
   D108       0.06400  -0.00007   0.01347  -0.01739  -0.00385   0.06015
   D109      -3.13818  -0.00003   0.00158  -0.00239  -0.00077  -3.13895
   D110      -0.00796  -0.00004  -0.00167   0.00213   0.00047  -0.00748
   D111      -0.00619  -0.00002  -0.00226  -0.00063  -0.00285  -0.00905
   D112       3.12403  -0.00003  -0.00550   0.00389  -0.00161   3.12241
   D113      -3.13714  -0.00004   0.00101  -0.00129  -0.00023  -3.13737
   D114      -0.00983  -0.00002  -0.00306   0.00652   0.00347  -0.00636
   D115      -0.00606  -0.00004  -0.00268  -0.00205  -0.00470  -0.01076
   D116       3.12125  -0.00003  -0.00676   0.00576  -0.00100   3.12025
   D117      -3.13865  -0.00003   0.00079  -0.00224  -0.00139  -3.14003
   D118      -0.00721  -0.00003  -0.00160   0.00155  -0.00003  -0.00724
   D119      -0.00532  -0.00002  -0.00240  -0.00038  -0.00274  -0.00806
   D120       3.12611  -0.00002  -0.00479   0.00342  -0.00138   3.12474
   D121       0.01283   0.00004   0.00243  -0.00164   0.00078   0.01360
   D122       3.07512   0.00001  -0.01004   0.01471   0.00475   3.07986
   D123      -3.13771   0.00004   0.00031   0.00165   0.00197  -3.13574
   D124      -0.07542   0.00001  -0.01216   0.01800   0.00594  -0.06948
   D125       0.01799   0.00002   0.00494  -0.00926  -0.00434   0.01364
   D126       3.05501  -0.00002  -0.01581   0.00812  -0.00769   3.04733
   D127      -3.13618   0.00003   0.00133  -0.00245  -0.00109  -3.13726
   D128      -0.09915  -0.00001  -0.01942   0.01493  -0.00443  -0.10358
   D129       0.01485   0.00004   0.00332  -0.00448  -0.00118   0.01367
   D130       3.06578   0.00003  -0.01117   0.01370   0.00255   3.06834
   D131      -3.13675   0.00003   0.00043  -0.00055  -0.00009  -3.13685
   D132      -0.08582   0.00002  -0.01406   0.01763   0.00364  -0.08218
   D133      -0.86984  -0.00001  -0.02940   0.00342  -0.02598  -0.89582
   D134       1.23753  -0.00008  -0.02980   0.00250  -0.02731   1.21022
   D135      -2.94282  -0.00018  -0.03066   0.00212  -0.02855  -2.97137
   D136       2.36438  -0.00003  -0.01454  -0.01618  -0.03071   2.33367
   D137      -1.81144  -0.00010  -0.01495  -0.01709  -0.03204  -1.84347
   D138       0.29140  -0.00020  -0.01581  -0.01748  -0.03328   0.25812
   D139      -0.82654  -0.00017  -0.03470  -0.00253  -0.03724  -0.86378
   D140       1.28150  -0.00025  -0.03499  -0.00342  -0.03842   1.24307
   D141      -2.90330   0.00004  -0.04124   0.00441  -0.03684  -2.94014
   D142       2.42096  -0.00020  -0.01762  -0.02415  -0.04176   2.37920
   D143      -1.75419  -0.00028  -0.01790  -0.02505  -0.04294  -1.79714
   D144       0.34419   0.00001  -0.02415  -0.01721  -0.04136   0.30284
   D145      -0.72821  -0.00014  -0.05591  -0.00937  -0.06529  -0.79350
   D146       1.38009  -0.00020  -0.05554  -0.01033  -0.06589   1.31420
   D147      -2.79343  -0.00036  -0.05610  -0.01217  -0.06828  -2.86171
   D148       2.53604  -0.00015  -0.03147  -0.03025  -0.06171   2.47433
   D149      -1.63885  -0.00021  -0.03111  -0.03121  -0.06231  -1.70116
   D150       0.47081  -0.00038  -0.03166  -0.03305  -0.06470   0.40612
         Item               Value     Threshold  Converged?
 Maximum Force            0.001101     0.000450     NO 
 RMS     Force            0.000231     0.000300     YES
 Maximum Displacement     0.136365     0.001800     NO 
 RMS     Displacement     0.016384     0.001200     NO 
 Predicted change in Energy=-6.806372D-05
 Lowest energy point so far.  Saving SCF results.
 GradGradGradGradGradGradGradGradGradGradGradGradGradGradGradGradGradGrad

 Leave Link  103 at Tue Aug 15 23:24:17 2023, MaxMem=  1310720000 cpu:              22.1 elap:               0.6
 (Enter /mnt/opt/groups/app-gaussian/g16-avx2/l202.exe)
 Symmetry turned off by external request.
 Stoichiometry    C27H21N3
 Framework group  C1[X(C27H21N3)]
 Deg. of freedom   147
 Full point group                 C1      NOp   1
                          Input orientation:                          
 ---------------------------------------------------------------------
 Center     Atomic      Atomic             Coordinates (Angstroms)
 Number     Number       Type             X           Y           Z
 ---------------------------------------------------------------------
      1          6           0        0.033591    1.461510   -0.025236
      2          6           0        0.048825   -1.448477   -0.037072
      3          6           0        0.053715    0.717669    1.247591
      4          6           0        0.023250    0.747322   -1.270336
      5          6           0        0.028187   -0.727117   -1.277986
      6          6           0        0.061897   -0.717864    1.243809
      7          6           0        0.005824    1.468767   -2.476619
      8          6           0        0.003292    2.854900   -2.449411
      9          6           0        0.004253    3.582874   -1.229252
     10          6           0        0.023579    2.866118   -0.035446
     11          6           0        0.010157   -1.438953   -2.488701
     12          6           0        0.012636   -2.831316   -2.512070
     13          6           0        0.043529   -3.524524   -1.272098
     14          6           0        0.052648   -2.853954   -0.058566
     15          6           0        0.080690   -1.410875    2.465611
     16          6           0        0.090010   -0.735175    3.683297
     17          6           0        0.087467    0.685425    3.661890
     18          6           0        0.064403    1.401973    2.475304
     19          6           0       -0.015132    4.977288   -1.575849
     20          6           0       -0.008664   -3.828015   -3.546830
     21          6           0        0.102459   -1.130853    5.064663
     22          1           0       -0.009843    0.960583   -3.431739
     23          1           0        0.028652    3.425926    0.891652
     24          1           0       -0.009854   -0.916761   -3.437279
     25          1           0        0.056043   -3.425863    0.859853
     26          1           0        0.086566   -2.493630    2.487187
     27          1           0        0.052048    2.483312    2.513893
     28          1           0       -0.010732    5.819322   -0.898807
     29          1           0       -0.023591   -3.661532   -4.614320
     30          1           0        0.114472   -2.137875    5.456072
     31          6           0        0.109014    0.020840    5.805407
     32          1           0        0.119929    0.158369    6.877838
     33          6           0        0.013411   -5.046225   -2.922283
     34          1           0        0.011288   -6.043100   -3.341201
     35          6           0       -0.025029    5.044294   -2.943441
     36          1           0       -0.037728    5.905146   -3.597681
     37          7           0        0.110845    1.130237    4.971599
     38          7           0       -0.003279    3.768481   -3.488810
     39          7           0        0.055922   -4.881540   -1.545010
     40          6           0        0.045399    2.512952    5.388941
     41          1           0        0.794193    3.107004    4.854304
     42          1           0       -0.943699    2.947451    5.197709
     43          1           0        0.256991    2.577435    6.457986
     44          6           0       -0.021512   -5.939187   -0.561924
     45          1           0        0.654085   -5.724243    0.271461
     46          1           0       -1.037863   -6.058181   -0.165650
     47          1           0        0.291957   -6.880863   -1.018010
     48          6           0       -0.090985    3.438622   -4.893803
     49          1           0        0.640382    2.664420   -5.145861
     50          1           0       -1.090483    3.075207   -5.165109
     51          1           0        0.130449    4.327575   -5.487951
 ---------------------------------------------------------------------
 Rotational constants (GHZ):           0.1438244           0.1436972           0.0719824
 Leave Link  202 at Tue Aug 15 23:24:17 2023, MaxMem=  1310720000 cpu:               0.9 elap:               0.0
 (Enter /mnt/opt/groups/app-gaussian/g16-avx2/l301.exe)
 Standard basis: 6-31G(d,p) (6D, 7F)
 Ernie: Thresh=  0.10000D-02 Tol=  0.10000D-05 Strict=F.
   555 basis functions,   987 primitive gaussians,   555 cartesian basis functions
   102 alpha electrons      102 beta electrons
       nuclear repulsion energy      2617.2546769381 Hartrees.
 IExCor=  402 DFT=T Ex+Corr=B3LYP ExCW=0 ScaHFX=  0.200000
 ScaDFX=  0.800000  0.720000  1.000000  0.810000 ScalE2=  1.000000  1.000000
 IRadAn=      5 IRanWt=     -1 IRanGd=            0 ICorTp=0 IEmpDi=131
 NAtoms=   51 NActive=   51 NUniq=   51 SFac= 1.00D+00 NAtFMM=   60 NAOKFM=F Big=F
 Integral buffers will be    131072 words long.
 Raffenetti 2 integral format.
 Two-electron integral symmetry is turned off.
 R6Disp:  Grimme-D3 Dispersion energy=       -0.0485972778 Hartrees.
 Nuclear repulsion after empirical dispersion term =     2617.2060796603 Hartrees.
 Leave Link  301 at Tue Aug 15 23:24:17 2023, MaxMem=  1310720000 cpu:               4.3 elap:               0.1
 (Enter /mnt/opt/groups/app-gaussian/g16-avx2/l302.exe)
 NPDir=0 NMtPBC=     1 NCelOv=     1 NCel=       1 NClECP=     1 NCelD=      1
         NCelK=      1 NCelE2=     1 NClLst=     1 CellRange=     0.0.
 One-electron integrals computed using PRISM.
 NBasis=   555 RedAO= T EigKep=  1.19D-04  NBF=   555
 NBsUse=   555 1.00D-06 EigRej= -1.00D+00 NBFU=   555
 Precomputing XC quadrature grid using
 IXCGrd= 4 IRadAn=           5 IRanWt=          -1 IRanGd=           0 AccXCQ= 0.00D+00.
 Generated NRdTot=       0 NPtTot=           0 NUsed=           0 NTot=          32
 NSgBfM=   535   535   535   535   535 MxSgAt=    51 MxSgA2=    51.
 Leave Link  302 at Tue Aug 15 23:24:19 2023, MaxMem=  1310720000 cpu:             124.7 elap:               2.0
 (Enter /mnt/opt/groups/app-gaussian/g16-avx2/l303.exe)
 DipDrv:  MaxL=1.
 Leave Link  303 at Tue Aug 15 23:24:20 2023, MaxMem=  1310720000 cpu:              12.4 elap:               0.3
 (Enter /mnt/opt/groups/app-gaussian/g16-avx2/l401.exe)
 Initial guess from the checkpoint file:  "/tmp/Gau-214892.chk"
 B after Tr=     0.000410   -0.000179   -0.000183
         Rot=    1.000000   -0.000048    0.000027   -0.000146 Ang=  -0.02 deg.
 Guess basis will be translated and rotated to current coordinates.
 JPrj=2 DoOrth=T DoCkMO=T.
 Generating alternative initial guess.
 ExpMin= 1.61D-01 ExpMax= 4.17D+03 ExpMxC= 6.27D+02 IAcc=3 IRadAn=         5 AccDes= 0.00D+00
 Harris functional with IExCor=  402 and IRadAn=       5 diagonalized for initial guess.
 HarFok:  IExCor=  402 AccDes= 0.00D+00 IRadAn=         5 IDoV= 1 UseB2=F ITyADJ=14
 ICtDFT=  3500011 ScaDFX=  1.000000  1.000000  1.000000  1.000000
 FoFCou: FMM=F IPFlag=           0 FMFlag=      100000 FMFlg1=           0
         NFxFlg=           0 DoJE=T BraDBF=F KetDBF=T FulRan=T
         wScrn=  0.000000 ICntrl=       500 IOpCl=  0 I1Cent=   200000004 NGrid=           0
         NMat0=    1 NMatS0=      1 NMatT0=    0 NMatD0=    1 NMtDS0=    0 NMtDT0=    0
 Symmetry not used in FoFCou.
 Harris En= -1205.85898975722    
 Leave Link  401 at Tue Aug 15 23:24:25 2023, MaxMem=  1310720000 cpu:             324.6 elap:               5.1
 (Enter /mnt/opt/groups/app-gaussian/g16-avx2/l502.exe)
 Two-electron integral symmetry not used.
 Closed shell SCF:
 Using DIIS extrapolation, IDIIS=    10.
 NGot=  1310720000 LenX=  1310062735 LenY=  1309754155
 Requested convergence on RMS density matrix=1.00D-08 within 100 cycles.
 Requested convergence on MAX density matrix=1.00D-06.
 Requested convergence on             energy=1.00D-06.
 Level shift goal  0.100 maximum shift  0.100.
 No special actions if energy rises.
 Dynamic level shift is on during FON iterations.

 Cycle   1  Pass 1  IDiag  1:
 FoFJK:  IHMeth= 1 ICntrl=       0 DoSepK=F KAlg= 0 I1Cent=           0 FoldK=F
 IRaf= 600000000 NMat=       1 IRICut=       1 DoRegI=T DoRafI=F ISym2E= 0 IDoP0=0 IntGTp=1.
 FoFCou: FMM=F IPFlag=           0 FMFlag=      100000 FMFlg1=           0
         NFxFlg=           0 DoJE=F BraDBF=F KetDBF=F FulRan=T
         wScrn=  0.000000 ICntrl=         0 IOpCl=  0 I1Cent=           0 NGrid=           0
         NMat0=    1 NMatS0=      1 NMatT0=    0 NMatD0=    1 NMtDS0=    0 NMtDT0=    0
 Symmetry not used in FoFCou.
 E= -1205.89247846598    
 DIIS: error= 1.36D-03 at cycle   1 NSaved=   1.
 NSaved= 1 IEnMin= 1 EnMin= -1205.89247846598     IErMin= 1 ErrMin= 1.36D-03
 ErrMax= 1.36D-03  0.00D+00 EMaxC= 1.00D+00 BMatC= 7.82D-04 BMatP= 7.82D-04
 IDIUse=1 WtCom= 1.00D+00 WtEn= 0.00D+00
 Coeff-Com:  0.100D+01
 Coeff:      0.100D+01
 Gap=     1.773 Goal=     0.100 Shift=    0.000
 GapD=    1.773 DampG=2.000 DampE=1.000 DampFc=2.0000 IDamp=-1.
 RMSDP=7.67D-05 MaxDP=7.55D-03              OVMax= 8.39D-03

 Cycle   2  Pass 1  IDiag  1:
 E= -1205.89394101256     Delta-E=       -0.001462546581 Rises=F Damp=F
 DIIS: error= 1.43D-04 at cycle   2 NSaved=   2.
 NSaved= 2 IEnMin= 2 EnMin= -1205.89394101256     IErMin= 2 ErrMin= 1.43D-04
 ErrMax= 1.43D-04  0.00D+00 EMaxC= 1.00D+00 BMatC= 6.96D-06 BMatP= 7.82D-04
 IDIUse=1 WtCom= 1.00D+00 WtEn= 0.00D+00
 Coeff-Com: -0.891D-01 0.109D+01
 Coeff:     -0.891D-01 0.109D+01
 Gap=     0.153 Goal=     0.100 Shift=    0.000
 RMSDP=1.13D-05 MaxDP=1.07D-03 DE=-1.46D-03 OVMax= 1.02D-03

 Cycle   3  Pass 1  IDiag  1:
 E= -1205.89395565808     Delta-E=       -0.000014645524 Rises=F Damp=F
 DIIS: error= 5.59D-05 at cycle   3 NSaved=   3.
 NSaved= 3 IEnMin= 3 EnMin= -1205.89395565808     IErMin= 3 ErrMin= 5.59D-05
 ErrMax= 5.59D-05  0.00D+00 EMaxC= 1.00D+00 BMatC= 1.64D-06 BMatP= 6.96D-06
 IDIUse=1 WtCom= 1.00D+00 WtEn= 0.00D+00
 Coeff-Com: -0.458D-01 0.536D+00 0.510D+00
 Coeff:     -0.458D-01 0.536D+00 0.510D+00
 Gap=     0.153 Goal=     0.100 Shift=    0.000
 RMSDP=3.95D-06 MaxDP=1.73D-04 DE=-1.46D-05 OVMax= 4.78D-04

 Cycle   4  Pass 1  IDiag  1:
 E= -1205.89395687041     Delta-E=       -0.000001212330 Rises=F Damp=F
 DIIS: error= 3.56D-05 at cycle   4 NSaved=   4.
 NSaved= 4 IEnMin= 4 EnMin= -1205.89395687041     IErMin= 4 ErrMin= 3.56D-05
 ErrMax= 3.56D-05  0.00D+00 EMaxC= 1.00D+00 BMatC= 4.84D-07 BMatP= 1.64D-06
 IDIUse=1 WtCom= 1.00D+00 WtEn= 0.00D+00
 Coeff-Com: -0.880D-02 0.914D-01 0.344D+00 0.574D+00
 Coeff:     -0.880D-02 0.914D-01 0.344D+00 0.574D+00
 Gap=     0.153 Goal=     0.100 Shift=    0.000
 RMSDP=2.01D-06 MaxDP=8.53D-05 DE=-1.21D-06 OVMax= 2.64D-04

 Cycle   5  Pass 1  IDiag  1:
 E= -1205.89395729201     Delta-E=       -0.000000421599 Rises=F Damp=F
 DIIS: error= 1.38D-05 at cycle   5 NSaved=   5.
 NSaved= 5 IEnMin= 5 EnMin= -1205.89395729201     IErMin= 5 ErrMin= 1.38D-05
 ErrMax= 1.38D-05  0.00D+00 EMaxC= 1.00D+00 BMatC= 1.23D-07 BMatP= 4.84D-07
 IDIUse=1 WtCom= 1.00D+00 WtEn= 0.00D+00
 Coeff-Com:  0.489D-03-0.143D-01 0.170D+00 0.409D+00 0.435D+00
 Coeff:      0.489D-03-0.143D-01 0.170D+00 0.409D+00 0.435D+00
 Gap=     0.153 Goal=     0.100 Shift=    0.000
 RMSDP=7.83D-07 MaxDP=3.71D-05 DE=-4.22D-07 OVMax= 9.35D-05

 Cycle   6  Pass 1  IDiag  1:
 E= -1205.89395742169     Delta-E=       -0.000000129674 Rises=F Damp=F
 DIIS: error= 2.40D-06 at cycle   6 NSaved=   6.
 NSaved= 6 IEnMin= 6 EnMin= -1205.89395742169     IErMin= 6 ErrMin= 2.40D-06
 ErrMax= 2.40D-06  0.00D+00 EMaxC= 1.00D+00 BMatC= 4.41D-09 BMatP= 1.23D-07
 IDIUse=1 WtCom= 1.00D+00 WtEn= 0.00D+00
 Coeff-Com:  0.792D-03-0.138D-01 0.806D-01 0.212D+00 0.253D+00 0.467D+00
 Coeff:      0.792D-03-0.138D-01 0.806D-01 0.212D+00 0.253D+00 0.467D+00
 Gap=     0.153 Goal=     0.100 Shift=    0.000
 RMSDP=1.44D-07 MaxDP=7.71D-06 DE=-1.30D-07 OVMax= 1.35D-05

 Cycle   7  Pass 1  IDiag  1:
 E= -1205.89395742573     Delta-E=       -0.000000004040 Rises=F Damp=F
 DIIS: error= 6.77D-07 at cycle   7 NSaved=   7.
 NSaved= 7 IEnMin= 7 EnMin= -1205.89395742573     IErMin= 7 ErrMin= 6.77D-07
 ErrMax= 6.77D-07  0.00D+00 EMaxC= 1.00D+00 BMatC= 2.33D-10 BMatP= 4.41D-09
 IDIUse=1 WtCom= 1.00D+00 WtEn= 0.00D+00
 Coeff-Com:  0.394D-03-0.643D-02 0.310D-01 0.859D-01 0.103D+00 0.248D+00
 Coeff-Com:  0.538D+00
 Coeff:      0.394D-03-0.643D-02 0.310D-01 0.859D-01 0.103D+00 0.248D+00
 Coeff:      0.538D+00
 Gap=     0.153 Goal=     0.100 Shift=    0.000
 RMSDP=4.29D-08 MaxDP=2.00D-06 DE=-4.04D-09 OVMax= 4.58D-06

 Cycle   8  Pass 1  IDiag  1:
 E= -1205.89395742594     Delta-E=       -0.000000000211 Rises=F Damp=F
 DIIS: error= 2.70D-07 at cycle   8 NSaved=   8.
 NSaved= 8 IEnMin= 8 EnMin= -1205.89395742594     IErMin= 8 ErrMin= 2.70D-07
 ErrMax= 2.70D-07  0.00D+00 EMaxC= 1.00D+00 BMatC= 3.95D-11 BMatP= 2.33D-10
 IDIUse=1 WtCom= 1.00D+00 WtEn= 0.00D+00
 Coeff-Com:  0.141D-03-0.222D-02 0.888D-02 0.262D-01 0.310D-01 0.908D-01
 Coeff-Com:  0.335D+00 0.511D+00
 Coeff:      0.141D-03-0.222D-02 0.888D-02 0.262D-01 0.310D-01 0.908D-01
 Coeff:      0.335D+00 0.511D+00
 Gap=     0.153 Goal=     0.100 Shift=    0.000
 RMSDP=1.55D-08 MaxDP=7.68D-07 DE=-2.11D-10 OVMax= 1.73D-06

 Cycle   9  Pass 1  IDiag  1:
 E= -1205.89395742597     Delta-E=       -0.000000000028 Rises=F Damp=F
 DIIS: error= 5.94D-08 at cycle   9 NSaved=   9.
 NSaved= 9 IEnMin= 9 EnMin= -1205.89395742597     IErMin= 9 ErrMin= 5.94D-08
 ErrMax= 5.94D-08  0.00D+00 EMaxC= 1.00D+00 BMatC= 2.25D-12 BMatP= 3.95D-11
 IDIUse=1 WtCom= 1.00D+00 WtEn= 0.00D+00
 Coeff-Com:  0.168D-04-0.235D-03 0.296D-03 0.155D-02 0.151D-02 0.112D-01
 Coeff-Com:  0.947D-01 0.242D+00 0.649D+00
 Coeff:      0.168D-04-0.235D-03 0.296D-03 0.155D-02 0.151D-02 0.112D-01
 Coeff:      0.947D-01 0.242D+00 0.649D+00
 Gap=     0.153 Goal=     0.100 Shift=    0.000
 RMSDP=4.73D-09 MaxDP=2.60D-07 DE=-2.82D-11 OVMax= 7.30D-07

 SCF Done:  E(RB3LYP) =  -1205.89395743     A.U. after    9 cycles
            NFock=  9  Conv=0.47D-08     -V/T= 2.0097
 KE= 1.194304375617D+03 PE=-8.030142083944D+03 EE= 3.012737671241D+03
 Leave Link  502 at Tue Aug 15 23:25:34 2023, MaxMem=  1310720000 cpu:            4426.9 elap:              69.4
 (Enter /mnt/opt/groups/app-gaussian/g16-avx2/l701.exe)
 ... and contract with generalized density number  0.
 Compute integral first derivatives.
 R6Disp: Adding Grimme-D3 dispersion energy 1st derivatives to the gradient.
 Leave Link  701 at Tue Aug 15 23:25:35 2023, MaxMem=  1310720000 cpu:              73.9 elap:               1.2
 (Enter /mnt/opt/groups/app-gaussian/g16-avx2/l702.exe)
 L702 exits ... SP integral derivatives will be done elsewhere.
 Leave Link  702 at Tue Aug 15 23:25:36 2023, MaxMem=  1310720000 cpu:               1.4 elap:               0.1
 (Enter /mnt/opt/groups/app-gaussian/g16-avx2/l703.exe)
 Integral derivatives from FoFJK, PRISM(SPDF).
 Compute integral first derivatives, UseDBF=F ICtDFT=           0.
 Calling FoFJK, ICntrl=      2127 FMM=F ISym2X=0 I1Cent= 0 IOpClX= 0 NMat=1 NMatS=1 NMatT=0.
 FoFJK:  IHMeth= 1 ICntrl=    2127 DoSepK=F KAlg= 0 I1Cent=           0 FoldK=F
 IRaf=         0 NMat=       1 IRICut=       1 DoRegI=T DoRafI=F ISym2E= 0 IDoP0=0 IntGTp=1.
 FoFCou: FMM=F IPFlag=           0 FMFlag=      100000 FMFlg1=         800
         NFxFlg=           0 DoJE=F BraDBF=F KetDBF=F FulRan=T
         wScrn=  0.000000 ICntrl=      2127 IOpCl=  0 I1Cent=           0 NGrid=           0
         NMat0=    1 NMatS0=      1 NMatT0=    0 NMatD0=    1 NMtDS0=    0 NMtDT0=    0
 Symmetry not used in FoFCou.
 Leave Link  703 at Tue Aug 15 23:25:58 2023, MaxMem=  1310720000 cpu:            1439.1 elap:              22.6
 (Enter /mnt/opt/groups/app-gaussian/g16-avx2/l716.exe)
 Dipole        =-6.09399148D-02 3.82779738D-03 5.86950151D-04
 -------------------------------------------------------------------
 Center     Atomic                   Forces (Hartrees/Bohr)
 Number     Number              X              Y              Z
 -------------------------------------------------------------------
      1        6          -0.000017622   -0.000302589    0.000031926
      2        6          -0.000039019    0.000274077    0.000103237
      3        6          -0.000019271   -0.000068186   -0.000261711
      4        6          -0.000018675   -0.000198160    0.000161260
      5        6          -0.000006013    0.000172584    0.000252423
      6        6          -0.000011745    0.000112559   -0.000304842
      7        6          -0.000065218    0.000153656   -0.000242072
      8        6          -0.000222180    0.000426079   -0.000437253
      9        6           0.000125925   -0.000623380    0.000250061
     10        6          -0.000005373    0.000620516   -0.000073107
     11        6          -0.000028999   -0.000320135   -0.000480672
     12        6           0.000122747    0.000517758    0.000420447
     13        6          -0.000429424   -0.000509815   -0.000121958
     14        6          -0.000130586   -0.000299052    0.000018175
     15        6          -0.000022882   -0.000283714    0.000540541
     16        6          -0.000031651    0.000187800   -0.000723603
     17        6           0.000056159    0.000314042    0.000425011
     18        6          -0.000004794    0.000094488    0.000353757
     19        6           0.000130543    0.000665310   -0.000156746
     20        6           0.000325051   -0.000483024   -0.000524411
     21        6           0.000121570   -0.000203761    0.000664158
     22        1           0.000087523   -0.000047047    0.000033567
     23        1          -0.000020406   -0.000072563   -0.000049246
     24        1          -0.000014258    0.000038091    0.000077582
     25        1           0.000086280    0.000051352    0.000033797
     26        1           0.000004242    0.000038620   -0.000059718
     27        1           0.000049501   -0.000053178   -0.000103006
     28        1          -0.000044381   -0.000090384    0.000099195
     29        1           0.000013649    0.000121286    0.000029354
     30        1          -0.000045393   -0.000027223   -0.000108955
     31        6           0.000229014    0.000497283   -0.000950628
     32        1          -0.000000639   -0.000194519    0.000038840
     33        6          -0.000057705    0.000502503    0.000842691
     34        1          -0.000090376    0.000077964   -0.000168877
     35        6           0.000173222   -0.000958858   -0.000020298
     36        1          -0.000038480    0.000087462    0.000141221
     37        7          -0.000444787   -0.000740419    0.000679577
     38        7          -0.000323662    0.000479802    0.000386736
     39        7          -0.000178385   -0.000074755   -0.000723576
     40        6           0.000268019    0.000308464   -0.000473860
     41        1          -0.000000082   -0.000041088    0.000062987
     42        1           0.000045931   -0.000050670   -0.000025310
     43        1          -0.000168648    0.000026074    0.000045215
     44        6           0.000597132    0.000144823    0.000360366
     45        1           0.000069134   -0.000112449    0.000042138
     46        1           0.000056607    0.000166750    0.000034222
     47        1          -0.000322632   -0.000012179   -0.000034219
     48        6          -0.000280204   -0.000126560   -0.000082529
     49        1           0.000210761    0.000004901   -0.000217163
     50        1           0.000243492   -0.000121213    0.000218216
     51        1           0.000066985   -0.000069328   -0.000002938
 -------------------------------------------------------------------
 Cartesian Forces:  Max     0.000958858 RMS     0.000293780
 Leave Link  716 at Tue Aug 15 23:25:58 2023, MaxMem=  1310720000 cpu:               1.7 elap:               0.1
 (Enter /mnt/opt/groups/app-gaussian/g16-avx2/l103.exe)

 GradGradGradGradGradGradGradGradGradGradGradGradGradGradGradGradGradGrad
 Berny optimization.
 Using GEDIIS/GDIIS optimizer.
 FormGI is forming the generalized inverse of G from B-inverse, IUseBI=4.
 Internal  Forces:  Max     0.000656104 RMS     0.000138724
 Search for a local minimum.
 Step number   7 out of a maximum of  306
 All quantities printed in internal units (Hartrees-Bohrs-Radians)
 RMS Force = .13872D-03 SwitMx=.10000D-02 MixMth= 2
 Mixed Optimization -- En-DIIS/RFO-DIIS
 Swapping is turned off.
 Update second derivatives using D2CorX and points    4    5    6    7
 DE= -1.54D-04 DEPred=-6.81D-05 R= 2.26D+00
 TightC=F SS=  1.41D+00  RLast= 2.02D-01 DXNew= 9.2074D-01 6.0537D-01
 Trust test= 2.26D+00 RLast= 2.02D-01 DXMaxT set to 6.05D-01
 ITU=  1  1 -1  1  1  1  0
     Eigenvalues ---    0.00093   0.00399   0.00422   0.00521   0.00766
     Eigenvalues ---    0.00766   0.00925   0.01030   0.01390   0.01392
     Eigenvalues ---    0.01394   0.01442   0.01443   0.01501   0.01573
     Eigenvalues ---    0.01613   0.01617   0.01634   0.01663   0.01666
     Eigenvalues ---    0.01699   0.01731   0.01734   0.01800   0.01819
     Eigenvalues ---    0.01825   0.01826   0.01855   0.01866   0.02107
     Eigenvalues ---    0.02107   0.02107   0.02118   0.02128   0.02129
     Eigenvalues ---    0.02138   0.02139   0.02146   0.02196   0.02206
     Eigenvalues ---    0.02212   0.04108   0.07163   0.07188   0.07224
     Eigenvalues ---    0.07354   0.07491   0.07509   0.15001   0.15952
     Eigenvalues ---    0.15997   0.15998   0.15999   0.15999   0.16000
     Eigenvalues ---    0.16000   0.16000   0.16000   0.16000   0.16000
     Eigenvalues ---    0.16000   0.16000   0.16000   0.16000   0.16004
     Eigenvalues ---    0.16038   0.16045   0.16143   0.16481   0.20689
     Eigenvalues ---    0.22736   0.22740   0.23133   0.23195   0.23198
     Eigenvalues ---    0.23516   0.23994   0.24020   0.24034   0.24438
     Eigenvalues ---    0.24769   0.24792   0.24820   0.24934   0.24996
     Eigenvalues ---    0.24999   0.25000   0.25000   0.25059   0.26460
     Eigenvalues ---    0.30007   0.30012   0.30352   0.30383   0.30447
     Eigenvalues ---    0.31764   0.34521   0.34554   0.35419   0.35427
     Eigenvalues ---    0.35428   0.35467   0.35471   0.35531   0.35531
     Eigenvalues ---    0.35537   0.35593   0.35596   0.35598   0.35654
     Eigenvalues ---    0.35655   0.35657   0.35732   0.35740   0.35812
     Eigenvalues ---    0.36354   0.37033   0.37148   0.37204   0.37230
     Eigenvalues ---    0.37230   0.37230   0.37230   0.37230   0.37315
     Eigenvalues ---    0.37563   0.37564   0.39404   0.40227   0.40359
     Eigenvalues ---    0.40387   0.40752   0.40754   0.40898   0.42452
     Eigenvalues ---    0.42567   0.42579   0.43288   0.47588   0.47589
     Eigenvalues ---    0.48562   0.49375   0.49384   0.49954   0.52993
     Eigenvalues ---    0.52994   0.57371
 En-DIIS/RFO-DIIS/Sim-DIIS IScMMF=       -3 using points:     7    6    5    4
 RFO step:  Lambda=-3.44690411D-04.
 NNeg= 0 NGDIIS= 4 SimSw=  2.50D-03 Rises=F DC= -1.54D-04 SmlDif=  1.00D-05
 NRisDI= 0 DoIntr=F SqrtH=F CThrHd= 10.0 CDAdj=  3.0
 RMS Error=  0.2807747772D-01 NUsed= 4 OKEnD=T EnDIS=F
 InvSVX:  RCond= 1.59D-04 Info=           0 Equed=N FErr=  6.58D-13 BErr=  2.16D-17
 Old DIIS coefficients:      3.32074     -1.47873     -0.39030     -0.45170
 DidBck=F Rises=F RFO-DIIS coefs:    3.00000   -1.27437   -0.33636   -0.38927
 Iteration  1 RMS(Cart)=  0.04647585 RMS(Int)=  0.00358849
 Iteration  2 RMS(Cart)=  0.00375351 RMS(Int)=  0.00003903
 Iteration  3 RMS(Cart)=  0.00002431 RMS(Int)=  0.00003463
 Iteration  4 RMS(Cart)=  0.00000000 RMS(Int)=  0.00003463
 ITry= 1 IFail=0 DXMaxC= 3.26D-01 DCOld= 1.00D+10 DXMaxT= 6.05D-01 DXLimC= 3.00D+00 Rises=F
 Variable       Old X    -DE/DX   Delta X   Delta X   Delta X     New X
                                 (Linear)    (Quad)   (Total)
    R1        2.78617  -0.00003  -0.00055   0.00024  -0.00031   2.78586
    R2        2.71256  -0.00000   0.00016   0.00018   0.00034   2.71290
    R3        2.65446   0.00028  -0.00099   0.00112   0.00014   2.65460
    R4        2.71270  -0.00006   0.00042  -0.00014   0.00029   2.71298
    R5        2.78671  -0.00020   0.00012  -0.00075  -0.00063   2.78607
    R6        2.65629   0.00014   0.00031  -0.00007   0.00024   2.65653
    R7        2.71282  -0.00003   0.00045   0.00002   0.00048   2.71330
    R8        2.65617   0.00023  -0.00069   0.00047  -0.00022   2.65595
    R9        2.78634  -0.00016   0.00015  -0.00056  -0.00041   2.78593
   R10        2.65633   0.00015   0.00012   0.00002   0.00014   2.65647
   R11        2.65429   0.00022  -0.00045   0.00082   0.00038   2.65466
   R12        2.65466   0.00020  -0.00118   0.00081  -0.00036   2.65430
   R13        2.61992  -0.00005  -0.00061   0.00033  -0.00029   2.61963
   R14        2.04471  -0.00001   0.00043  -0.00004   0.00039   2.04510
   R15        2.68496   0.00002  -0.00346   0.00120  -0.00226   2.68270
   R16        2.61509  -0.00048  -0.00275  -0.00005  -0.00281   2.61227
   R17        2.63160  -0.00024   0.00203  -0.00110   0.00093   2.63253
   R18        2.71549   0.00017  -0.00266   0.00216  -0.00049   2.71500
   R19        2.04660  -0.00008   0.00057  -0.00055   0.00003   2.04663
   R20        2.63156  -0.00023   0.00185  -0.00103   0.00081   2.63237
   R21        2.04657  -0.00005   0.00049  -0.00038   0.00010   2.04667
   R22        2.68516   0.00002  -0.00386   0.00124  -0.00262   2.68254
   R23        2.71529   0.00020  -0.00232   0.00229  -0.00001   2.71527
   R24        2.62012  -0.00003  -0.00083   0.00037  -0.00047   2.61966
   R25        2.61584  -0.00044  -0.00271  -0.00027  -0.00299   2.61285
   R26        2.04456   0.00000   0.00042   0.00003   0.00045   2.04501
   R27        2.63169  -0.00027   0.00229  -0.00121   0.00108   2.63276
   R28        2.04655  -0.00004   0.00047  -0.00032   0.00015   2.04670
   R29        2.68485  -0.00000  -0.00331   0.00112  -0.00219   2.68266
   R30        2.71548   0.00020  -0.00305   0.00227  -0.00076   2.71472
   R31        2.61982  -0.00002   0.00007   0.00025   0.00031   2.62013
   R32        2.61421  -0.00033  -0.00169  -0.00001  -0.00171   2.61250
   R33        2.04487  -0.00006   0.00053  -0.00025   0.00028   2.04515
   R34        2.04180  -0.00001   0.00076  -0.00031   0.00044   2.04225
   R35        2.58754  -0.00007  -0.00204   0.00078  -0.00125   2.58629
   R36        2.04184  -0.00001   0.00078  -0.00033   0.00045   2.04230
   R37        2.58733  -0.00007  -0.00210   0.00079  -0.00131   2.58602
   R38        2.04181  -0.00001   0.00092  -0.00039   0.00053   2.04234
   R39        2.58771  -0.00011  -0.00224   0.00070  -0.00153   2.58618
   R40        2.04330   0.00001  -0.00015   0.00016   0.00001   2.04331
   R41        2.62257  -0.00047  -0.00179   0.00013  -0.00168   2.62089
   R42        2.04340  -0.00001  -0.00004   0.00005   0.00001   2.04341
   R43        2.62244  -0.00039  -0.00183   0.00044  -0.00141   2.62103
   R44        2.04340  -0.00002   0.00008  -0.00003   0.00005   2.04345
   R45        2.62230  -0.00041  -0.00203   0.00038  -0.00167   2.62063
   R46        2.73218   0.00011  -0.00123   0.00082  -0.00042   2.73176
   R47        2.73228   0.00014  -0.00135   0.00090  -0.00045   2.73183
   R48        2.73265   0.00012  -0.00172   0.00088  -0.00084   2.73180
   R49        2.06960  -0.00005  -0.00081   0.00055  -0.00026   2.06934
   R50        2.07326  -0.00006  -0.00327   0.00100  -0.00227   2.07099
   R51        2.06299   0.00001  -0.00360   0.00119  -0.00241   2.06058
   R52        2.06764   0.00005   0.00068   0.00084   0.00152   2.06916
   R53        2.07368  -0.00006  -0.00330   0.00100  -0.00230   2.07138
   R54        2.06407  -0.00007  -0.00425   0.00087  -0.00338   2.06069
   R55        2.06821   0.00019  -0.00268   0.00215  -0.00053   2.06768
   R56        2.07412  -0.00024  -0.00133  -0.00031  -0.00164   2.07248
   R57        2.06342  -0.00004  -0.00341   0.00087  -0.00254   2.06088
    A1        2.09199  -0.00003   0.00014  -0.00034  -0.00020   2.09178
    A2        2.10698   0.00008  -0.00151   0.00053  -0.00098   2.10600
    A3        2.08422  -0.00005   0.00137  -0.00019   0.00118   2.08540
    A4        2.09672   0.00002   0.00018   0.00025   0.00043   2.09715
    A5        2.08206   0.00002  -0.00159   0.00034  -0.00125   2.08080
    A6        2.10440  -0.00004   0.00141  -0.00058   0.00083   2.10523
    A7        2.09706  -0.00003   0.00013  -0.00007   0.00006   2.09712
    A8        2.10428   0.00007   0.00119   0.00011   0.00130   2.10558
    A9        2.08185  -0.00004  -0.00132  -0.00004  -0.00136   2.08049
   A10        2.09672   0.00002   0.00004   0.00028   0.00031   2.09703
   A11        2.08186   0.00004  -0.00159   0.00052  -0.00106   2.08079
   A12        2.10461  -0.00006   0.00155  -0.00080   0.00075   2.10536
   A13        2.09217  -0.00000  -0.00025  -0.00017  -0.00043   2.09174
   A14        2.08362   0.00003   0.00137   0.00036   0.00173   2.08536
   A15        2.10739  -0.00003  -0.00112  -0.00019  -0.00131   2.10608
   A16        2.09171   0.00002  -0.00025   0.00005  -0.00020   2.09151
   A17        2.10733  -0.00006  -0.00074  -0.00047  -0.00122   2.10611
   A18        2.08415   0.00004   0.00099   0.00043   0.00142   2.08557
   A19        2.09015  -0.00003   0.00021  -0.00054  -0.00035   2.08980
   A20        2.11372  -0.00004   0.00367  -0.00100   0.00268   2.11640
   A21        2.07930   0.00008  -0.00388   0.00155  -0.00232   2.07698
   A22        2.12835  -0.00006   0.00141   0.00013   0.00155   2.12990
   A23        2.27223  -0.00011  -0.00457   0.00049  -0.00403   2.26820
   A24        1.88260   0.00017   0.00318  -0.00062   0.00248   1.88508
   A25        2.06291   0.00020  -0.00049   0.00017  -0.00032   2.06259
   A26        1.86507  -0.00015  -0.00212   0.00056  -0.00161   1.86346
   A27        2.35521  -0.00005   0.00262  -0.00073   0.00193   2.35714
   A28        2.11882  -0.00010  -0.00088  -0.00009  -0.00099   2.11783
   A29        2.10670   0.00001  -0.00033   0.00003  -0.00030   2.10640
   A30        2.05767   0.00009   0.00122   0.00006   0.00128   2.05895
   A31        2.11901  -0.00013  -0.00081  -0.00038  -0.00120   2.11781
   A32        2.10698  -0.00001  -0.00015  -0.00026  -0.00040   2.10659
   A33        2.05719   0.00014   0.00095   0.00063   0.00159   2.05877
   A34        2.06370   0.00017  -0.00104   0.00001  -0.00103   2.06267
   A35        2.35410  -0.00002   0.00362  -0.00060   0.00306   2.35715
   A36        1.86539  -0.00015  -0.00258   0.00060  -0.00203   1.86336
   A37        2.12701  -0.00002   0.00249   0.00041   0.00291   2.12993
   A38        1.88221   0.00017   0.00384  -0.00085   0.00290   1.88511
   A39        2.27395  -0.00014  -0.00631   0.00045  -0.00581   2.26815
   A40        2.09087  -0.00006  -0.00039  -0.00074  -0.00115   2.08973
   A41        2.11246  -0.00003   0.00523  -0.00107   0.00416   2.11662
   A42        2.07983   0.00009  -0.00484   0.00184  -0.00300   2.07683
   A43        2.11907  -0.00013  -0.00027  -0.00047  -0.00075   2.11832
   A44        2.10670   0.00000  -0.00045  -0.00008  -0.00052   2.10618
   A45        2.05741   0.00012   0.00072   0.00055   0.00127   2.05869
   A46        2.06230   0.00024  -0.00109   0.00049  -0.00060   2.06171
   A47        2.35604  -0.00012   0.00311  -0.00124   0.00191   2.35795
   A48        1.86484  -0.00012  -0.00201   0.00075  -0.00131   1.86353
   A49        2.12908  -0.00010   0.00154  -0.00011   0.00144   2.13051
   A50        1.88305   0.00009   0.00297  -0.00085   0.00203   1.88508
   A51        2.27106   0.00001  -0.00448   0.00096  -0.00347   2.26759
   A52        2.08989  -0.00001   0.00019  -0.00029  -0.00012   2.08977
   A53        2.11480  -0.00010   0.00481  -0.00171   0.00311   2.11791
   A54        2.07849   0.00011  -0.00499   0.00200  -0.00298   2.07551
   A55        2.22062  -0.00002   0.00161  -0.00058   0.00103   2.22164
   A56        1.86344  -0.00023   0.00112  -0.00115  -0.00012   1.86333
   A57        2.19906   0.00025  -0.00277   0.00176  -0.00101   2.19805
   A58        2.22032  -0.00001   0.00129  -0.00030   0.00099   2.22131
   A59        1.86340  -0.00022   0.00136  -0.00124   0.00001   1.86341
   A60        2.19936   0.00024  -0.00276   0.00177  -0.00099   2.19837
   A61        2.22052  -0.00001   0.00063  -0.00024   0.00039   2.22091
   A62        1.86342  -0.00021   0.00132  -0.00121   0.00002   1.86344
   A63        2.19920   0.00022  -0.00198   0.00144  -0.00054   2.19865
   A64        2.26992  -0.00032   0.00122  -0.00217  -0.00096   2.26896
   A65        1.92551   0.00024   0.00051   0.00054   0.00090   1.92641
   A66        2.08772   0.00008  -0.00161   0.00169   0.00008   2.08780
   A67        2.26988  -0.00032   0.00126  -0.00209  -0.00082   2.26905
   A68        1.92583   0.00025   0.00046   0.00031   0.00060   1.92643
   A69        2.08743   0.00007  -0.00149   0.00165   0.00017   2.08760
   A70        2.26965  -0.00030   0.00060  -0.00177  -0.00118   2.26847
   A71        1.92562   0.00025   0.00042   0.00054   0.00082   1.92645
   A72        2.08787   0.00004  -0.00085   0.00125   0.00039   2.08826
   A73        1.88784  -0.00001  -0.00243   0.00104  -0.00155   1.88628
   A74        2.18956  -0.00065  -0.00059  -0.00311  -0.00371   2.18585
   A75        2.20312   0.00066   0.00318   0.00295   0.00614   2.20925
   A76        1.88793  -0.00005  -0.00199   0.00068  -0.00149   1.88645
   A77        2.18896  -0.00038  -0.00339  -0.00155  -0.00497   2.18400
   A78        2.20273   0.00043   0.00546   0.00214   0.00759   2.21032
   A79        1.88781  -0.00005  -0.00235   0.00076  -0.00181   1.88600
   A80        2.19260  -0.00055  -0.00797  -0.00178  -0.00978   2.18282
   A81        2.19725   0.00060   0.00871   0.00342   0.01210   2.20935
   A82        1.92505   0.00002   0.00691  -0.00151   0.00540   1.93044
   A83        1.94900  -0.00009  -0.00666   0.00099  -0.00568   1.94332
   A84        1.90751   0.00007  -0.00110   0.00054  -0.00058   1.90693
   A85        1.89282   0.00003  -0.00274   0.00086  -0.00186   1.89096
   A86        1.88966   0.00002   0.00255   0.00030   0.00283   1.89249
   A87        1.89867  -0.00005   0.00127  -0.00120   0.00005   1.89873
   A88        1.91885   0.00020   0.00779   0.00051   0.00830   1.92715
   A89        1.95456  -0.00021  -0.00752  -0.00038  -0.00791   1.94665
   A90        1.90850   0.00005  -0.00325   0.00043  -0.00285   1.90565
   A91        1.89456  -0.00003  -0.00127  -0.00023  -0.00148   1.89307
   A92        1.88620   0.00003   0.00347   0.00095   0.00441   1.89061
   A93        1.89981  -0.00003   0.00115  -0.00125  -0.00014   1.89967
   A94        1.92266   0.00019   0.00495   0.00073   0.00568   1.92833
   A95        1.95086  -0.00019  -0.00633  -0.00004  -0.00637   1.94449
   A96        1.90786   0.00005  -0.00016  -0.00025  -0.00042   1.90744
   A97        1.89377  -0.00003  -0.00172   0.00004  -0.00167   1.89210
   A98        1.89132  -0.00018  -0.00036  -0.00039  -0.00077   1.89056
   A99        1.89624   0.00015   0.00379  -0.00010   0.00368   1.89992
    D1       -0.00087  -0.00001  -0.00123  -0.00165  -0.00287  -0.00374
    D2        3.14129  -0.00002  -0.00206  -0.00212  -0.00418   3.13711
    D3        3.14007   0.00001  -0.00161   0.00043  -0.00117   3.13890
    D4       -0.00095  -0.00000  -0.00243  -0.00004  -0.00248  -0.00343
    D5        0.00355   0.00001   0.00415   0.00131   0.00546   0.00901
    D6       -3.14016   0.00003   0.00282   0.00273   0.00555  -3.13462
    D7       -3.13740  -0.00001   0.00452  -0.00074   0.00379  -3.13361
    D8        0.00207   0.00001   0.00319   0.00068   0.00387   0.00594
    D9       -3.14133  -0.00002  -0.00083  -0.00270  -0.00352   3.13834
   D10       -0.00196  -0.00002   0.00057  -0.00284  -0.00228  -0.00424
   D11       -0.00038  -0.00000  -0.00120  -0.00063  -0.00183  -0.00221
   D12        3.13898  -0.00000   0.00020  -0.00078  -0.00058   3.13840
   D13        0.00249  -0.00001   0.00128  -0.00090   0.00038   0.00287
   D14       -3.13686  -0.00002   0.00309  -0.00172   0.00137  -3.13549
   D15        3.14104   0.00002   0.00016   0.00180   0.00196  -3.14019
   D16        0.00169   0.00000   0.00196   0.00098   0.00295   0.00464
   D17        0.00018   0.00001   0.00163   0.00057   0.00220   0.00238
   D18        3.14041   0.00002  -0.00020   0.00268   0.00247  -3.14030
   D19       -3.13833  -0.00002   0.00277  -0.00217   0.00060  -3.13773
   D20        0.00190  -0.00000   0.00094  -0.00006   0.00088   0.00277
   D21        0.00582  -0.00002  -0.00382  -0.00067  -0.00448   0.00134
   D22       -3.12866  -0.00005  -0.00241  -0.00495  -0.00736  -3.13602
   D23       -3.13883   0.00001  -0.00495   0.00205  -0.00290   3.14146
   D24        0.00988  -0.00003  -0.00354  -0.00223  -0.00578   0.00410
   D25       -0.00102  -0.00000  -0.00167   0.00070  -0.00097  -0.00199
   D26       -3.14126  -0.00002   0.00014  -0.00138  -0.00124   3.14068
   D27        3.14002   0.00001  -0.00085   0.00117   0.00032   3.14034
   D28       -0.00023  -0.00000   0.00095  -0.00091   0.00005  -0.00018
   D29       -3.13814   0.00001  -0.00270   0.00121  -0.00148  -3.13961
   D30        0.00658  -0.00000  -0.00521   0.00237  -0.00284   0.00374
   D31        0.00402  -0.00001  -0.00352   0.00074  -0.00277   0.00124
   D32       -3.13445  -0.00001  -0.00603   0.00189  -0.00414  -3.13858
   D33       -0.00438  -0.00000  -0.00419  -0.00005  -0.00424  -0.00862
   D34        3.13494   0.00001  -0.00602   0.00078  -0.00524   3.12970
   D35        3.13936  -0.00002  -0.00284  -0.00148  -0.00432   3.13504
   D36       -0.00451  -0.00001  -0.00467  -0.00065  -0.00532  -0.00982
   D37        0.00368  -0.00002  -0.00417  -0.00090  -0.00506  -0.00138
   D38       -3.13347  -0.00005  -0.00406  -0.00269  -0.00676  -3.14022
   D39       -3.14005  -0.00000  -0.00551   0.00053  -0.00498   3.13816
   D40        0.00599  -0.00003  -0.00540  -0.00127  -0.00667  -0.00068
   D41       -0.00065   0.00000   0.00000  -0.00082  -0.00081  -0.00147
   D42        3.13700   0.00000  -0.00009  -0.00230  -0.00239   3.13461
   D43       -3.13999  -0.00001   0.00182  -0.00164   0.00018  -3.13980
   D44       -0.00234  -0.00001   0.00173  -0.00312  -0.00139  -0.00373
   D45       -3.13891  -0.00002   0.00269  -0.00221   0.00049  -3.13841
   D46        0.00072   0.00000   0.00325   0.00004   0.00329   0.00402
   D47        0.00133  -0.00000   0.00088  -0.00011   0.00077   0.00209
   D48        3.14096   0.00002   0.00143   0.00214   0.00357  -3.13866
   D49       -0.01130   0.00003   0.00320   0.00108   0.00426  -0.00704
   D50        3.13303  -0.00000   0.00409   0.00057   0.00466   3.13769
   D51        3.12593   0.00005   0.00311   0.00284   0.00594   3.13187
   D52       -0.01292   0.00002   0.00400   0.00232   0.00633  -0.00659
   D53        0.01281  -0.00002  -0.00116  -0.00100  -0.00214   0.01067
   D54       -3.12986  -0.00001  -0.00302   0.00028  -0.00273  -3.13260
   D55       -3.13098   0.00000  -0.00188  -0.00059  -0.00247  -3.13345
   D56        0.00953   0.00001  -0.00375   0.00069  -0.00306   0.00647
   D57        3.12503  -0.00000   0.00713   0.00054   0.00766   3.13269
   D58        0.06950  -0.00007   0.00710  -0.01490  -0.00773   0.06177
   D59       -0.01412  -0.00003   0.00792   0.00009   0.00801  -0.00611
   D60       -3.06965  -0.00009   0.00788  -0.01536  -0.00738  -3.07703
   D61       -0.00679   0.00001   0.00016   0.00077   0.00093  -0.00587
   D62        3.13697   0.00001  -0.00119   0.00091  -0.00029   3.13668
   D63        3.13626  -0.00000   0.00269  -0.00096   0.00173   3.13799
   D64       -0.00316  -0.00000   0.00133  -0.00081   0.00052  -0.00264
   D65       -3.13102  -0.00003   0.00852  -0.00452   0.00403  -3.12699
   D66       -0.00131   0.00001  -0.00185  -0.00121  -0.00307  -0.00438
   D67        0.00923  -0.00002   0.00619  -0.00293   0.00329   0.01251
   D68        3.13893   0.00002  -0.00418   0.00038  -0.00381   3.13513
   D69       -0.00760   0.00001  -0.00013   0.00033   0.00019  -0.00740
   D70        3.13503   0.00001   0.00248  -0.00552  -0.00303   3.13199
   D71        3.13783   0.00001  -0.00004   0.00177   0.00173   3.13956
   D72       -0.00273   0.00001   0.00257  -0.00408  -0.00150  -0.00423
   D73        0.01543  -0.00002  -0.00175   0.00000  -0.00175   0.01368
   D74       -3.12953   0.00003  -0.00196   0.00493   0.00299  -3.12653
   D75       -3.12692  -0.00002  -0.00368   0.00434   0.00063  -3.12629
   D76        0.01130   0.00003  -0.00389   0.00926   0.00537   0.01668
   D77        0.01119  -0.00001   0.00788  -0.00196   0.00593   0.01711
   D78        3.13756   0.00009  -0.00724   0.01408   0.00683  -3.13879
   D79       -3.12946  -0.00001   0.01029  -0.00735   0.00296  -3.12650
   D80       -0.00308   0.00009  -0.00484   0.00869   0.00386   0.00078
   D81       -0.01461   0.00003   0.00375   0.00018   0.00394  -0.01067
   D82        3.12000   0.00007   0.00241   0.00437   0.00678   3.12678
   D83        3.13118  -0.00003   0.00398  -0.00596  -0.00197   3.12921
   D84       -0.01739   0.00000   0.00264  -0.00177   0.00087  -0.01652
   D85       -0.01523  -0.00013   0.01112  -0.02363  -0.01251  -0.02774
   D86       -3.04927  -0.00018   0.02872  -0.04712  -0.01841  -3.06768
   D87        3.12262  -0.00007   0.01092  -0.01815  -0.00724   3.11538
   D88        0.08857  -0.00012   0.02852  -0.04163  -0.01314   0.07544
   D89       -0.00598   0.00001  -0.00015   0.00125   0.00109  -0.00488
   D90        3.13556   0.00002   0.00003   0.00485   0.00487   3.14044
   D91        3.13753  -0.00000  -0.00069  -0.00094  -0.00163   3.13589
   D92       -0.00412   0.00001  -0.00051   0.00266   0.00215  -0.00197
   D93        0.00995  -0.00002  -0.00250  -0.00143  -0.00392   0.00602
   D94       -3.13181  -0.00004   0.00065  -0.00715  -0.00650  -3.13831
   D95       -3.13160  -0.00003  -0.00263  -0.00409  -0.00671  -3.13832
   D96        0.00983  -0.00005   0.00052  -0.00981  -0.00929   0.00054
   D97        0.00818  -0.00002   0.00447  -0.00176   0.00274   0.01092
   D98        3.14001   0.00001  -0.00324  -0.00345  -0.00670   3.13331
   D99       -3.13346  -0.00001   0.00464   0.00156   0.00622  -3.12724
   D100      -0.00164   0.00003  -0.00308  -0.00014  -0.00322  -0.00485
   D101      -0.00903   0.00002   0.00435   0.00044   0.00479  -0.00424
   D102       3.12950   0.00003   0.00684  -0.00070   0.00613   3.13563
   D103       3.13276   0.00004   0.00042   0.00755   0.00798   3.14075
   D104      -0.01189   0.00005   0.00290   0.00642   0.00932  -0.00257
   D105      -0.01427   0.00005   0.00223   0.01600   0.01823   0.00395
   D106      -3.08127  -0.00004   0.00088   0.00358   0.00457  -3.07670
   D107       3.12714   0.00003   0.00575   0.00966   0.01538  -3.14066
   D108       0.06015  -0.00006   0.00440  -0.00276   0.00172   0.06187
   D109      -3.13895  -0.00002   0.00148  -0.00161  -0.00007  -3.13902
   D110      -0.00748  -0.00003   0.00685   0.00130   0.00817   0.00069
   D111      -0.00905   0.00002  -0.00870   0.00163  -0.00702  -0.01607
   D112       3.12241   0.00001  -0.00332   0.00454   0.00122   3.12364
   D113      -3.13737  -0.00005   0.00211  -0.00870  -0.00656   3.13925
   D114      -0.00636  -0.00017   0.01192  -0.02373  -0.01179  -0.01815
   D115      -0.01076   0.00004  -0.01274   0.00706  -0.00566  -0.01642
   D116       3.12025  -0.00008  -0.00293  -0.00796  -0.01088   3.10937
   D117      -3.14003  -0.00002  -0.00073   0.00191   0.00125  -3.13878
   D118      -0.00724   0.00001   0.00454   0.01014   0.01471   0.00747
   D119      -0.00806   0.00001  -0.00830   0.00023  -0.00802  -0.01608
   D120       3.12474   0.00004  -0.00303   0.00846   0.00544   3.13017
   D121       0.01360  -0.00004  -0.00434  -0.01653  -0.02087  -0.00726
   D122       3.07986  -0.00002  -0.00329  -0.00432  -0.00752   3.07234
   D123      -3.13574  -0.00001   0.00027  -0.00931  -0.00901   3.13844
   D124      -0.06948   0.00000   0.00132   0.00290   0.00434  -0.06514
   D125       0.01364   0.00019  -0.01466   0.03005   0.01538   0.02902
   D126       3.04733   0.00015  -0.03354   0.05322   0.01966   3.06699
   D127      -3.13726   0.00009  -0.00607   0.01680   0.01076  -3.12650
   D128      -0.10358   0.00005  -0.02495   0.03996   0.01505  -0.08853
   D129       0.01367   0.00004  -0.00939  -0.00087  -0.01027   0.00340
   D130       3.06834   0.00005  -0.00995   0.01449   0.00462   3.07295
   D131      -3.13685   0.00003  -0.00471   0.00167  -0.00301  -3.13986
   D132      -0.08218   0.00004  -0.00527   0.01704   0.01187  -0.07030
   D133      -0.89582  -0.00002  -0.06954  -0.00580  -0.07533  -0.97116
   D134       1.21022  -0.00002  -0.07272  -0.00508  -0.07781   1.13241
   D135      -2.97137  -0.00010  -0.07615  -0.00558  -0.08173  -3.05311
   D136       2.33367  -0.00008  -0.07080  -0.02028  -0.09107   2.24260
   D137      -1.84347  -0.00009  -0.07398  -0.01956  -0.09354  -1.93702
   D138       0.25812  -0.00017  -0.07740  -0.02007  -0.09747   0.16065
   D139      -0.86378  -0.00010  -0.09638  -0.00689  -0.10327  -0.96705
   D140       1.24307  -0.00013  -0.09938  -0.00637  -0.10576   1.13731
   D141      -2.94014  -0.00003  -0.09881  -0.00670  -0.10550  -3.04564
   D142       2.37920  -0.00014  -0.09594  -0.02497  -0.12090   2.25830
   D143      -1.79714  -0.00017  -0.09894  -0.02445  -0.12339  -1.92053
   D144       0.30284  -0.00007  -0.09837  -0.02477  -0.12314   0.17970
   D145      -0.79350  -0.00010  -0.16598  -0.01089  -0.17687  -0.97037
   D146       1.31420  -0.00014  -0.16721  -0.01109  -0.17834   1.13586
   D147      -2.86171  -0.00028  -0.17288  -0.01262  -0.18550  -3.04721
   D148       2.47433  -0.00011  -0.14447  -0.03822  -0.18266   2.29167
   D149      -1.70116  -0.00014  -0.14570  -0.03842  -0.18413  -1.88529
   D150       0.40612  -0.00029  -0.15137  -0.03994  -0.19129   0.21483
         Item               Value     Threshold  Converged?
 Maximum Force            0.000656     0.000450     NO 
 RMS     Force            0.000139     0.000300     YES
 Maximum Displacement     0.326273     0.001800     NO 
 RMS     Displacement     0.046585     0.001200     NO 
 Predicted change in Energy=-2.172636D-04
 Lowest energy point so far.  Saving SCF results.
 GradGradGradGradGradGradGradGradGradGradGradGradGradGradGradGradGradGrad

 Leave Link  103 at Tue Aug 15 23:25:59 2023, MaxMem=  1310720000 cpu:              23.6 elap:               0.6
 (Enter /mnt/opt/groups/app-gaussian/g16-avx2/l202.exe)
 Symmetry turned off by external request.
 Stoichiometry    C27H21N3
 Framework group  C1[X(C27H21N3)]
 Deg. of freedom   147
 Full point group                 C1      NOp   1
                          Input orientation:                          
 ---------------------------------------------------------------------
 Center     Atomic      Atomic             Coordinates (Angstroms)
 Number     Number       Type             X           Y           Z
 ---------------------------------------------------------------------
      1          6           0        0.030230    1.461637   -0.024980
      2          6           0        0.046715   -1.448157   -0.038909
      3          6           0        0.051491    0.716920    1.247123
      4          6           0        0.023590    0.748086   -1.270678
      5          6           0        0.026489   -0.726133   -1.279619
      6          6           0        0.060905   -0.718855    1.242323
      7          6           0        0.011828    1.471563   -2.475899
      8          6           0        0.005159    2.857473   -2.445900
      9          6           0        0.001358    3.584253   -1.226428
     10          6           0        0.017606    2.866313   -0.032715
     11          6           0        0.005690   -1.435397   -2.492030
     12          6           0        0.006001   -2.828170   -2.516779
     13          6           0        0.037274   -3.520698   -1.278025
     14          6           0        0.050974   -2.853722   -0.062837
     15          6           0        0.082288   -1.414341    2.462456
     16          6           0        0.092120   -0.740028    3.681556
     17          6           0        0.086022    0.679419    3.661292
     18          6           0        0.063680    1.398648    2.476124
     19          6           0       -0.017627    4.978010   -1.574610
     20          6           0       -0.021248   -3.826976   -3.549355
     21          6           0        0.111847   -1.134817    5.062670
     22          1           0        0.005290    0.967427   -3.433501
     23          1           0        0.019346    3.424205    0.895568
     24          1           0       -0.016276   -0.910710   -3.439250
     25          1           0        0.060886   -3.431139    0.852364
     26          1           0        0.092426   -2.497198    2.481121
     27          1           0        0.054360    2.479954    2.520267
     28          1           0       -0.012711    5.821722   -0.899289
     29          1           0       -0.035558   -3.663756   -4.617601
     30          1           0        0.133479   -2.141620    5.454996
     31          6           0        0.123172    0.016592    5.802298
     32          1           0        0.141066    0.153675    6.874699
     33          6           0       -0.007088   -5.043320   -2.922460
     34          1           0       -0.020821   -6.040729   -3.339894
     35          6           0       -0.018658    5.043322   -2.941655
     36          1           0       -0.028294    5.904157   -3.596012
     37          7           0        0.102047    1.125585    4.969695
     38          7           0       -0.002273    3.767962   -3.486027
     39          7           0        0.051299   -4.876924   -1.546726
     40          6           0        0.025395    2.509594    5.380015
     41          1           0        0.818926    3.096652    4.905887
     42          1           0       -0.939828    2.952824    5.109962
     43          1           0        0.150007    2.571525    6.461514
     44          6           0       -0.004190   -5.921840   -0.549304
     45          1           0        0.803742   -5.797779    0.179241
     46          1           0       -0.959818   -5.915272   -0.012439
     47          1           0        0.119301   -6.889460   -1.036733
     48          6           0       -0.077634    3.427697   -4.889009
     49          1           0        0.727125    2.737435   -5.159390
     50          1           0       -1.036321    2.955557   -5.135534
     51          1           0        0.032873    4.333730   -5.485867
 ---------------------------------------------------------------------
 Rotational constants (GHZ):           0.1439745           0.1439456           0.0720819
 Leave Link  202 at Tue Aug 15 23:25:59 2023, MaxMem=  1310720000 cpu:               0.9 elap:               0.0
 (Enter /mnt/opt/groups/app-gaussian/g16-avx2/l301.exe)
 Standard basis: 6-31G(d,p) (6D, 7F)
 Ernie: Thresh=  0.10000D-02 Tol=  0.10000D-05 Strict=F.
   555 basis functions,   987 primitive gaussians,   555 cartesian basis functions
   102 alpha electrons      102 beta electrons
       nuclear repulsion energy      2618.4354008384 Hartrees.
 IExCor=  402 DFT=T Ex+Corr=B3LYP ExCW=0 ScaHFX=  0.200000
 ScaDFX=  0.800000  0.720000  1.000000  0.810000 ScalE2=  1.000000  1.000000
 IRadAn=      5 IRanWt=     -1 IRanGd=            0 ICorTp=0 IEmpDi=131
 NAtoms=   51 NActive=   51 NUniq=   51 SFac= 1.00D+00 NAtFMM=   60 NAOKFM=F Big=F
 Integral buffers will be    131072 words long.
 Raffenetti 2 integral format.
 Two-electron integral symmetry is turned off.
 R6Disp:  Grimme-D3 Dispersion energy=       -0.0486439590 Hartrees.
 Nuclear repulsion after empirical dispersion term =     2618.3867568794 Hartrees.
 Leave Link  301 at Tue Aug 15 23:25:59 2023, MaxMem=  1310720000 cpu:               3.9 elap:               0.1
 (Enter /mnt/opt/groups/app-gaussian/g16-avx2/l302.exe)
 NPDir=0 NMtPBC=     1 NCelOv=     1 NCel=       1 NClECP=     1 NCelD=      1
         NCelK=      1 NCelE2=     1 NClLst=     1 CellRange=     0.0.
 One-electron integrals computed using PRISM.
 NBasis=   555 RedAO= T EigKep=  1.19D-04  NBF=   555
 NBsUse=   555 1.00D-06 EigRej= -1.00D+00 NBFU=   555
 Precomputing XC quadrature grid using
 IXCGrd= 4 IRadAn=           5 IRanWt=          -1 IRanGd=           0 AccXCQ= 0.00D+00.
 Generated NRdTot=       0 NPtTot=           0 NUsed=           0 NTot=          32
 NSgBfM=   535   535   535   535   535 MxSgAt=    51 MxSgA2=    51.
 Leave Link  302 at Tue Aug 15 23:26:01 2023, MaxMem=  1310720000 cpu:             139.2 elap:               2.2
 (Enter /mnt/opt/groups/app-gaussian/g16-avx2/l303.exe)
 DipDrv:  MaxL=1.
 Leave Link  303 at Tue Aug 15 23:26:02 2023, MaxMem=  1310720000 cpu:              12.4 elap:               0.3
 (Enter /mnt/opt/groups/app-gaussian/g16-avx2/l401.exe)
 Initial guess from the checkpoint file:  "/tmp/Gau-214892.chk"
 B after Tr=    -0.001781   -0.000070   -0.000739
         Rot=    1.000000   -0.000142   -0.000014    0.000136 Ang=  -0.02 deg.
 Guess basis will be translated and rotated to current coordinates.
 JPrj=2 DoOrth=T DoCkMO=T.
 Generating alternative initial guess.
 ExpMin= 1.61D-01 ExpMax= 4.17D+03 ExpMxC= 6.27D+02 IAcc=3 IRadAn=         5 AccDes= 0.00D+00
 Harris functional with IExCor=  402 and IRadAn=       5 diagonalized for initial guess.
 HarFok:  IExCor=  402 AccDes= 0.00D+00 IRadAn=         5 IDoV= 1 UseB2=F ITyADJ=14
 ICtDFT=  3500011 ScaDFX=  1.000000  1.000000  1.000000  1.000000
 FoFCou: FMM=F IPFlag=           0 FMFlag=      100000 FMFlg1=           0
         NFxFlg=           0 DoJE=T BraDBF=F KetDBF=T FulRan=T
         wScrn=  0.000000 ICntrl=       500 IOpCl=  0 I1Cent=   200000004 NGrid=           0
         NMat0=    1 NMatS0=      1 NMatT0=    0 NMatD0=    1 NMtDS0=    0 NMtDT0=    0
 Symmetry not used in FoFCou.
 Harris En= -1205.85987743261    
 Leave Link  401 at Tue Aug 15 23:26:07 2023, MaxMem=  1310720000 cpu:             317.4 elap:               5.0
 (Enter /mnt/opt/groups/app-gaussian/g16-avx2/l502.exe)
 Two-electron integral symmetry not used.
 Closed shell SCF:
 Using DIIS extrapolation, IDIIS=    10.
 NGot=  1310720000 LenX=  1310062735 LenY=  1309754155
 Requested convergence on RMS density matrix=1.00D-08 within 100 cycles.
 Requested convergence on MAX density matrix=1.00D-06.
 Requested convergence on             energy=1.00D-06.
 Level shift goal  0.100 maximum shift  0.100.
 No special actions if energy rises.
 Dynamic level shift is on during FON iterations.

 Cycle   1  Pass 1  IDiag  1:
 FoFJK:  IHMeth= 1 ICntrl=       0 DoSepK=F KAlg= 0 I1Cent=           0 FoldK=F
 IRaf= 600000000 NMat=       1 IRICut=       1 DoRegI=T DoRafI=F ISym2E= 0 IDoP0=0 IntGTp=1.
 FoFCou: FMM=F IPFlag=           0 FMFlag=      100000 FMFlg1=           0
         NFxFlg=           0 DoJE=F BraDBF=F KetDBF=F FulRan=T
         wScrn=  0.000000 ICntrl=         0 IOpCl=  0 I1Cent=           0 NGrid=           0
         NMat0=    1 NMatS0=      1 NMatT0=    0 NMatD0=    1 NMtDS0=    0 NMtDT0=    0
 Symmetry not used in FoFCou.
 E= -1205.88205259542    
 DIIS: error= 5.31D-03 at cycle   1 NSaved=   1.
 NSaved= 1 IEnMin= 1 EnMin= -1205.88205259542     IErMin= 1 ErrMin= 5.31D-03
 ErrMax= 5.31D-03  0.00D+00 EMaxC= 1.00D+00 BMatC= 6.36D-03 BMatP= 6.36D-03
 IDIUse=1 WtCom= 1.00D+00 WtEn= 0.00D+00
 Coeff-Com:  0.100D+01
 Coeff:      0.100D+01
 Gap=     1.773 Goal=     0.100 Shift=    0.000
 T=  457. Gap= 0.153 NK=0 IS=  103 IE=  555 IFin=  102
          NO(<0.9)=   0  NV(>0.1)=   0    102.00e < EF      0.00e >EF  Err=0.0D+00
 GapD=    1.773 DampG=2.000 DampE=1.000 DampFc=2.0000 IDamp=-1.
 RMSDP=2.26D-04 MaxDP=2.21D-02              OVMax= 2.73D-02

 Cycle   2  Pass 1  IDiag  1:
 E= -1205.89396248110     Delta-E=       -0.011909885675 Rises=F Damp=F
 DIIS: error= 4.66D-04 at cycle   2 NSaved=   2.
 NSaved= 2 IEnMin= 2 EnMin= -1205.89396248110     IErMin= 2 ErrMin= 4.66D-04
 ErrMax= 4.66D-04  0.00D+00 EMaxC= 1.00D+00 BMatC= 5.41D-05 BMatP= 6.36D-03
 IDIUse=1 WtCom= 1.00D+00 WtEn= 0.00D+00
 Coeff-Com: -0.898D-01 0.109D+01
 Coeff:     -0.898D-01 0.109D+01
 Gap=     0.153 Goal=     0.100 Shift=    0.000
 RMSDP=3.08D-05 MaxDP=3.11D-03 DE=-1.19D-02 OVMax= 3.34D-03

 Cycle   3  Pass 1  IDiag  1:
 E= -1205.89408799953     Delta-E=       -0.000125518427 Rises=F Damp=F
 DIIS: error= 7.68D-05 at cycle   3 NSaved=   3.
 NSaved= 3 IEnMin= 3 EnMin= -1205.89408799953     IErMin= 3 ErrMin= 7.68D-05
 ErrMax= 7.68D-05  0.00D+00 EMaxC= 1.00D+00 BMatC= 4.56D-06 BMatP= 5.41D-05
 IDIUse=1 WtCom= 1.00D+00 WtEn= 0.00D+00
 Coeff-Com: -0.323D-01 0.375D+00 0.658D+00
 Coeff:     -0.323D-01 0.375D+00 0.658D+00
 Gap=     0.153 Goal=     0.100 Shift=    0.000
 RMSDP=8.40D-06 MaxDP=3.56D-04 DE=-1.26D-04 OVMax= 9.86D-04

 Cycle   4  Pass 1  IDiag  1:
 E= -1205.89408820621     Delta-E=       -0.000000206683 Rises=F Damp=F
 DIIS: error= 9.16D-05 at cycle   4 NSaved=   4.
 NSaved= 4 IEnMin= 4 EnMin= -1205.89408820621     IErMin= 3 ErrMin= 7.68D-05
 ErrMax= 9.16D-05  0.00D+00 EMaxC= 1.00D+00 BMatC= 4.11D-06 BMatP= 4.56D-06
 IDIUse=1 WtCom= 1.00D+00 WtEn= 0.00D+00
 Coeff-Com: -0.289D-02 0.217D-01 0.483D+00 0.498D+00
 Coeff:     -0.289D-02 0.217D-01 0.483D+00 0.498D+00
 Gap=     0.153 Goal=     0.100 Shift=    0.000
 RMSDP=5.23D-06 MaxDP=1.91D-04 DE=-2.07D-07 OVMax= 6.66D-04

 Cycle   5  Pass 1  IDiag  1:
 E= -1205.89409230310     Delta-E=       -0.000004096894 Rises=F Damp=F
 DIIS: error= 2.80D-05 at cycle   5 NSaved=   5.
 NSaved= 5 IEnMin= 5 EnMin= -1205.89409230310     IErMin= 5 ErrMin= 2.80D-05
 ErrMax= 2.80D-05  0.00D+00 EMaxC= 1.00D+00 BMatC= 4.69D-07 BMatP= 4.11D-06
 IDIUse=1 WtCom= 1.00D+00 WtEn= 0.00D+00
 Coeff-Com:  0.771D-03-0.173D-01 0.270D+00 0.340D+00 0.406D+00
 Coeff:      0.771D-03-0.173D-01 0.270D+00 0.340D+00 0.406D+00
 Gap=     0.153 Goal=     0.100 Shift=    0.000
 RMSDP=1.60D-06 MaxDP=7.52D-05 DE=-4.10D-06 OVMax= 1.95D-04

 Cycle   6  Pass 1  IDiag  1:
 E= -1205.89409281457     Delta-E=       -0.000000511464 Rises=F Damp=F
 DIIS: error= 4.21D-06 at cycle   6 NSaved=   6.
 NSaved= 6 IEnMin= 6 EnMin= -1205.89409281457     IErMin= 6 ErrMin= 4.21D-06
 ErrMax= 4.21D-06  0.00D+00 EMaxC= 1.00D+00 BMatC= 1.51D-08 BMatP= 4.69D-07
 IDIUse=1 WtCom= 1.00D+00 WtEn= 0.00D+00
 Coeff-Com:  0.660D-03-0.113D-01 0.106D+00 0.145D+00 0.219D+00 0.540D+00
 Coeff:      0.660D-03-0.113D-01 0.106D+00 0.145D+00 0.219D+00 0.540D+00
 Gap=     0.153 Goal=     0.100 Shift=    0.000
 RMSDP=3.03D-07 MaxDP=1.74D-05 DE=-5.11D-07 OVMax= 3.32D-05

 Cycle   7  Pass 1  IDiag  1:
 E= -1205.89409282781     Delta-E=       -0.000000013245 Rises=F Damp=F
 DIIS: error= 1.51D-06 at cycle   7 NSaved=   7.
 NSaved= 7 IEnMin= 7 EnMin= -1205.89409282781     IErMin= 7 ErrMin= 1.51D-06
 ErrMax= 1.51D-06  0.00D+00 EMaxC= 1.00D+00 BMatC= 1.71D-09 BMatP= 1.51D-08
 IDIUse=1 WtCom= 1.00D+00 WtEn= 0.00D+00
 Coeff-Com:  0.320D-03-0.518D-02 0.398D-01 0.573D-01 0.962D-01 0.319D+00
 Coeff-Com:  0.492D+00
 Coeff:      0.320D-03-0.518D-02 0.398D-01 0.573D-01 0.962D-01 0.319D+00
 Coeff:      0.492D+00
 Gap=     0.153 Goal=     0.100 Shift=    0.000
[truncated: 1,233,557 more chars]
