# Supplementary material for: HOMA Index Establishes Similarity to a Reference Molecule
Source: J Chem Inf Model. 2023 Dec 6;63(24):7744–54. doi: 10.1021/acs.jcim.3c01551 (PMC10751799; doi:10.1021/acs.jcim.3c01551)
Supplement: Supplementary file 5 — ci3c01551_si_005.zip [file ci3c01551_si_005.zip › ad-Fig3-Central 6-membered-ring-Gaussian16-output/5.log]

 Set GAUSS_PDEF to "64".
 Set GAUSS_MDEF to "10000MB".
 Entering Gaussian System, Link 0=g16
 Initial command:
 /mnt/opt/groups/app-gaussian/g16-avx2/l1.exe "/tmp/Gau-146834.inp" -scrdir="/tmp/"
 Default is to use a total of  64 processors:
                               64 via shared-memory
                                1 via Linda
 Entering Link 1 = /mnt/opt/groups/app-gaussian/g16-avx2/l1.exe PID=    146835.
  
 Copyright (c) 1988-2019, Gaussian, Inc.  All Rights Reserved.
  
 This is part of the Gaussian(R) 16 program.  It is based on
 the Gaussian(R) 09 system (copyright 2009, Gaussian, Inc.),
 the Gaussian(R) 03 system (copyright 2003, Gaussian, Inc.),
 the Gaussian(R) 98 system (copyright 1998, Gaussian, Inc.),
 the Gaussian(R) 94 system (copyright 1995, Gaussian, Inc.),
 the Gaussian 92(TM) system (copyright 1992, Gaussian, Inc.),
 the Gaussian 90(TM) system (copyright 1990, Gaussian, Inc.),
 the Gaussian 88(TM) system (copyright 1988, Gaussian, Inc.),
 the Gaussian 86(TM) system (copyright 1986, Carnegie Mellon
 University), and the Gaussian 82(TM) system (copyright 1983,
 Carnegie Mellon University). Gaussian is a federally registered
 trademark of Gaussian, Inc.
  
 This software contains proprietary and confidential information,
 including trade secrets, belonging to Gaussian, Inc.
  
 This software is provided under written license and may be
 used, copied, transmitted, or stored only in accord with that
 written license.
  
 The following legend is applicable only to US Government
 contracts under FAR:
  
                    RESTRICTED RIGHTS LEGEND
  
 Use, reproduction and disclosure by the US Government is
 subject to restrictions as set forth in subparagraphs (a)
 and (c) of the Commercial Computer Software - Restricted
 Rights clause in FAR 52.227-19.
  
 Gaussian, Inc.
 340 Quinnipiac St., Bldg. 40, Wallingford CT 06492
  
  
 ---------------------------------------------------------------
 Warning -- This program may not be used in any manner that
 competes with the business of Gaussian, Inc. or will provide
 assistance to any competitor of Gaussian, Inc.  The licensee
 of this program is prohibited from giving any competitor of
 Gaussian, Inc. access to this program.  By using this program,
 the user acknowledges that Gaussian, Inc. is engaged in the
 business of creating and licensing software in the field of
 computational chemistry and represents and warrants to the
 licensee that it is not a competitor of Gaussian, Inc. and that
 it will not use this program in any manner prohibited above.
 ---------------------------------------------------------------
  

 Cite this work as:
 Gaussian 16, Revision C.01,
 M. J. Frisch, G. W. Trucks, H. B. Schlegel, G. E. Scuseria, 
 M. A. Robb, J. R. Cheeseman, G. Scalmani, V. Barone, 
 G. A. Petersson, H. Nakatsuji, X. Li, M. Caricato, A. V. Marenich, 
 J. Bloino, B. G. Janesko, R. Gomperts, B. Mennucci, H. P. Hratchian, 
 J. V. Ortiz, A. F. Izmaylov, J. L. Sonnenberg, D. Williams-Young, 
 F. Ding, F. Lipparini, F. Egidi, J. Goings, B. Peng, A. Petrone, 
 T. Henderson, D. Ranasinghe, V. G. Zakrzewski, J. Gao, N. Rega, 
 G. Zheng, W. Liang, M. Hada, M. Ehara, K. Toyota, R. Fukuda, 
 J. Hasegawa, M. Ishida, T. Nakajima, Y. Honda, O. Kitao, H. Nakai, 
 T. Vreven, K. Throssell, J. A. Montgomery, Jr., J. E. Peralta, 
 F. Ogliaro, M. J. Bearpark, J. J. Heyd, E. N. Brothers, K. N. Kudin, 
 V. N. Staroverov, T. A. Keith, R. Kobayashi, J. Normand, 
 K. Raghavachari, A. P. Rendell, J. C. Burant, S. S. Iyengar, 
 J. Tomasi, M. Cossi, J. M. Millam, M. Klene, C. Adamo, R. Cammi, 
 J. W. Ochterski, R. L. Martin, K. Morokuma, O. Farkas, 
 J. B. Foresman, and D. J. Fox, Gaussian, Inc., Wallingford CT, 2019.
 
 ******************************************
 Gaussian 16:  ES64L-G16RevC.01  3-Jul-2019
                15-Aug-2023 
 ******************************************
 ----------------------------------------------------------------------
 #p opt freq b3lyp/6-31g(d,p) nosymm empiricaldispersion=gd3 scf=(maxcy
 c=100,ferm,novaracc,noincfoc,intrep)
 ----------------------------------------------------------------------
 1/18=20,19=15,26=3,38=1/1,3;
 2/9=110,12=2,15=1,17=6,18=5,40=1/2;
 3/5=1,6=6,7=101,11=2,25=1,30=1,71=1,74=-5,124=31/1,2,3;
 4//1;
 5/5=100002,7=100,17=20,22=13,38=1/2;
 6/7=2,8=2,9=2,10=2,28=1/1;
 7/30=1/1,2,3,16;
 1/18=20,19=15,26=3/3(2);
 2/9=110,15=1/2;
 99//99;
 2/9=110,15=1/2;
 3/5=1,6=6,7=101,11=2,25=1,30=1,71=1,74=-5,124=31/1,2,3;
 4/5=5,16=3,69=1/1;
 5/5=100002,7=100,17=20,22=13,38=1/2;
 7/30=1/1,2,3,16;
 1/18=20,19=15,26=3/3(-5);
 2/9=110,15=1/2;
 6/7=2,8=2,9=2,10=2,19=2,28=1/1;
 99/9=1/99;
 Leave Link    1 at Tue Aug 15 23:10:21 2023, MaxMem=           0 cpu:              15.1 elap:               0.2
 (Enter /mnt/opt/groups/app-gaussian/g16-avx2/l101.exe)
 -------------------
 Title Card Required
 -------------------
 Symbolic Z-matrix:
 Charge =  0 Multiplicity = 1
 C                     0.01458   1.4491   -0.02378 
 C                     0.02422  -1.44155  -0.0177 
 C                     0.03514   0.71863   1.24573 
 C                    -0.00065   0.73271  -1.25655 
 C                     0.00407  -0.7321   -1.2544 
 C                     0.04004  -0.70724   1.24965 
 C                    -0.0203    1.46127  -2.47502 
 C                    -0.02481   2.83458  -2.47576 
 C                    -0.0098    3.54669  -1.25309 
 C                     0.00954   2.86518  -0.05198 
 C                    -0.01112  -1.46471  -2.4665 
 C                    -0.00649  -2.84578  -2.45607 
 C                     0.01356  -3.54859  -1.22811 
 C                     0.02851  -2.86118  -0.03931 
 C                     0.06023  -1.39077   2.49001 
 C                     0.07491  -0.69118   3.68074 
 C                     0.06992   0.72381   3.67546 
 C                     0.05052   1.40974   2.48587 
 C                    -0.01885   4.97817  -1.55945 
 C                    -0.01907  -3.82702  -3.54242 
 C                     0.09642  -1.1415    5.07354 
 H                    -0.03196   0.93823  -3.42363 
 H                     0.02081   3.43535   0.86851 
 H                    -0.02666  -0.95266  -3.42048 
 H                     0.04367  -3.42117   0.88793 
 H                     0.06448  -2.47308   2.5235 
 H                     0.04708   2.49285   2.50725 
 H                    -0.01082   5.7625   -0.81016 
 H                    -0.03515  -3.57032  -4.59623 
 H                     0.10439  -2.18258   5.37806 
 C                     0.10449  -0.07387   5.8955 
 H                     0.12011  -0.10437   6.97883 
 C                    -0.00762  -5.07268  -3.02886 
 H                    -0.01286  -5.99574  -3.59694 
 C                    -0.03838   5.15626  -2.89491 
 H                    -0.04882   6.1098   -3.41009 
 N                     0.08867   1.21647   5.10496 
 H                     0.0882    2.19507   5.31073 
 N                    -0.04424   3.82635  -3.61705 
 H                    -0.05726   3.59573  -4.59001 
 N                     0.01416  -5.03301  -1.51621 
 H                     0.02642  -5.76033  -0.83002 
 
 ITRead=  0  0  0  0  0  0  0  0  0  0  0  0  0  0  0  0  0  0  0  0
 ITRead=  0  0  0  0  0  0  0  0  0  0  0  0  0  0  0  0  0  0  0  0
 ITRead=  0  0
 MicOpt= -1 -1 -1 -1 -1 -1 -1 -1 -1 -1 -1 -1 -1 -1 -1 -1 -1 -1 -1 -1
 MicOpt= -1 -1 -1 -1 -1 -1 -1 -1 -1 -1 -1 -1 -1 -1 -1 -1 -1 -1 -1 -1
 MicOpt= -1 -1
 NAtoms=     42 NQM=       42 NQMF=       0 NMMI=      0 NMMIF=      0
                NMic=       0 NMicF=      0.
                    Isotopes and Nuclear Properties:
 (Nuclear quadrupole moments (NQMom) in fm**2, nuclear magnetic moments (NMagM)
  in nuclear magnetons)

  Atom         1           2           3           4           5           6           7           8           9          10
 IAtWgt=          12          12          12          12          12          12          12          12          12          12
 AtmWgt=  12.0000000  12.0000000  12.0000000  12.0000000  12.0000000  12.0000000  12.0000000  12.0000000  12.0000000  12.0000000
 NucSpn=           0           0           0           0           0           0           0           0           0           0
 AtZEff=  -0.0000000  -0.0000000  -0.0000000  -0.0000000  -0.0000000  -0.0000000  -0.0000000  -0.0000000  -0.0000000  -0.0000000
 NQMom=    0.0000000   0.0000000   0.0000000   0.0000000   0.0000000   0.0000000   0.0000000   0.0000000   0.0000000   0.0000000
 NMagM=    0.0000000   0.0000000   0.0000000   0.0000000   0.0000000   0.0000000   0.0000000   0.0000000   0.0000000   0.0000000
 AtZNuc=   6.0000000   6.0000000   6.0000000   6.0000000   6.0000000   6.0000000   6.0000000   6.0000000   6.0000000   6.0000000

  Atom        11          12          13          14          15          16          17          18          19          20
 IAtWgt=          12          12          12          12          12          12          12          12          12          12
 AtmWgt=  12.0000000  12.0000000  12.0000000  12.0000000  12.0000000  12.0000000  12.0000000  12.0000000  12.0000000  12.0000000
 NucSpn=           0           0           0           0           0           0           0           0           0           0
 AtZEff=  -0.0000000  -0.0000000  -0.0000000  -0.0000000  -0.0000000  -0.0000000  -0.0000000  -0.0000000  -0.0000000  -0.0000000
 NQMom=    0.0000000   0.0000000   0.0000000   0.0000000   0.0000000   0.0000000   0.0000000   0.0000000   0.0000000   0.0000000
 NMagM=    0.0000000   0.0000000   0.0000000   0.0000000   0.0000000   0.0000000   0.0000000   0.0000000   0.0000000   0.0000000
 AtZNuc=   6.0000000   6.0000000   6.0000000   6.0000000   6.0000000   6.0000000   6.0000000   6.0000000   6.0000000   6.0000000

  Atom        21          22          23          24          25          26          27          28          29          30
 IAtWgt=          12           1           1           1           1           1           1           1           1           1
 AtmWgt=  12.0000000   1.0078250   1.0078250   1.0078250   1.0078250   1.0078250   1.0078250   1.0078250   1.0078250   1.0078250
 NucSpn=           0           1           1           1           1           1           1           1           1           1
 AtZEff=  -0.0000000  -0.0000000  -0.0000000  -0.0000000  -0.0000000  -0.0000000  -0.0000000  -0.0000000  -0.0000000  -0.0000000
 NQMom=    0.0000000   0.0000000   0.0000000   0.0000000   0.0000000   0.0000000   0.0000000   0.0000000   0.0000000   0.0000000
 NMagM=    0.0000000   2.7928460   2.7928460   2.7928460   2.7928460   2.7928460   2.7928460   2.7928460   2.7928460   2.7928460
 AtZNuc=   6.0000000   1.0000000   1.0000000   1.0000000   1.0000000   1.0000000   1.0000000   1.0000000   1.0000000   1.0000000

  Atom        31          32          33          34          35          36          37          38          39          40
 IAtWgt=          12           1          12           1          12           1          14           1          14           1
 AtmWgt=  12.0000000   1.0078250  12.0000000   1.0078250  12.0000000   1.0078250  14.0030740   1.0078250  14.0030740   1.0078250
 NucSpn=           0           1           0           1           0           1           2           1           2           1
 AtZEff=  -0.0000000  -0.0000000  -0.0000000  -0.0000000  -0.0000000  -0.0000000  -0.0000000  -0.0000000  -0.0000000  -0.0000000
 NQMom=    0.0000000   0.0000000   0.0000000   0.0000000   0.0000000   0.0000000   2.0440000   0.0000000   2.0440000   0.0000000
 NMagM=    0.0000000   2.7928460   0.0000000   2.7928460   0.0000000   2.7928460   0.4037610   2.7928460   0.4037610   2.7928460
 AtZNuc=   6.0000000   1.0000000   6.0000000   1.0000000   6.0000000   1.0000000   7.0000000   1.0000000   7.0000000   1.0000000

  Atom        41          42
 IAtWgt=          14           1
 AtmWgt=  14.0030740   1.0078250
 NucSpn=           2           1
 AtZEff=  -0.0000000  -0.0000000
 NQMom=    2.0440000   0.0000000
 NMagM=    0.4037610   2.7928460
 AtZNuc=   7.0000000   1.0000000
 Leave Link  101 at Tue Aug 15 23:10:21 2023, MaxMem=  1310720000 cpu:              21.3 elap:               0.4
 (Enter /mnt/opt/groups/app-gaussian/g16-avx2/l103.exe)

 GradGradGradGradGradGradGradGradGradGradGradGradGradGradGradGradGradGrad
 Berny optimization.
 Initialization pass.
                           ----------------------------
                           !    Initial Parameters    !
                           ! (Angstroms and Degrees)  !
 --------------------------                            --------------------------
 ! Name  Definition              Value          Derivative Info.                !
 --------------------------------------------------------------------------------
 ! R1    R(1,3)                  1.4648         estimate D2E/DX2                !
 ! R2    R(1,4)                  1.4259         estimate D2E/DX2                !
 ! R3    R(1,10)                 1.4164         estimate D2E/DX2                !
 ! R4    R(2,5)                  1.4259         estimate D2E/DX2                !
 ! R5    R(2,6)                  1.4648         estimate D2E/DX2                !
 ! R6    R(2,14)                 1.4198         estimate D2E/DX2                !
 ! R7    R(3,6)                  1.4259         estimate D2E/DX2                !
 ! R8    R(3,18)                 1.4198         estimate D2E/DX2                !
 ! R9    R(4,5)                  1.4648         estimate D2E/DX2                !
 ! R10   R(4,7)                  1.4198         estimate D2E/DX2                !
 ! R11   R(5,11)                 1.4164         estimate D2E/DX2                !
 ! R12   R(6,15)                 1.4164         estimate D2E/DX2                !
 ! R13   R(7,8)                  1.3733         estimate D2E/DX2                !
 ! R14   R(7,22)                 1.0833         estimate D2E/DX2                !
 ! R15   R(8,9)                  1.415          estimate D2E/DX2                !
 ! R16   R(8,39)                 1.5121         estimate D2E/DX2                !
 ! R17   R(9,10)                 1.3811         estimate D2E/DX2                !
 ! R18   R(9,19)                 1.4639         estimate D2E/DX2                !
 ! R19   R(10,23)                1.0828         estimate D2E/DX2                !
 ! R20   R(11,12)                1.3811         estimate D2E/DX2                !
 ! R21   R(11,24)                1.0828         estimate D2E/DX2                !
 ! R22   R(12,13)                1.415          estimate D2E/DX2                !
 ! R23   R(12,20)                1.4639         estimate D2E/DX2                !
 ! R24   R(13,14)                1.3733         estimate D2E/DX2                !
 ! R25   R(13,41)                1.5121         estimate D2E/DX2                !
 ! R26   R(14,25)                1.0833         estimate D2E/DX2                !
 ! R27   R(15,16)                1.3811         estimate D2E/DX2                !
 ! R28   R(15,26)                1.0828         estimate D2E/DX2                !
 ! R29   R(16,17)                1.415          estimate D2E/DX2                !
 ! R30   R(16,21)                1.4639         estimate D2E/DX2                !
 ! R31   R(17,18)                1.3733         estimate D2E/DX2                !
 ! R32   R(17,37)                1.5121         estimate D2E/DX2                !
 ! R33   R(18,27)                1.0833         estimate D2E/DX2                !
 ! R34   R(19,28)                1.0847         estimate D2E/DX2                !
 ! R35   R(19,35)                1.3474         estimate D2E/DX2                !
 ! R36   R(20,29)                1.0847         estimate D2E/DX2                !
 ! R37   R(20,33)                1.3474         estimate D2E/DX2                !
 ! R38   R(21,30)                1.0847         estimate D2E/DX2                !
 ! R39   R(21,31)                1.3474         estimate D2E/DX2                !
 ! R40   R(31,32)                1.0839         estimate D2E/DX2                !
 ! R41   R(31,37)                1.5133         estimate D2E/DX2                !
 ! R42   R(33,34)                1.0839         estimate D2E/DX2                !
 ! R43   R(33,41)                1.5133         estimate D2E/DX2                !
 ! R44   R(35,36)                1.0839         estimate D2E/DX2                !
 ! R45   R(35,39)                1.5133         estimate D2E/DX2                !
 ! R46   R(37,38)                1.0            estimate D2E/DX2                !
 ! R47   R(39,40)                1.0            estimate D2E/DX2                !
 ! R48   R(41,42)                1.0            estimate D2E/DX2                !
 ! A1    A(3,1,4)              119.927          estimate D2E/DX2                !
 ! A2    A(3,1,10)             121.057          estimate D2E/DX2                !
 ! A3    A(4,1,10)             119.016          estimate D2E/DX2                !
 ! A4    A(5,2,6)              120.0751         estimate D2E/DX2                !
 ! A5    A(5,2,14)             118.9685         estimate D2E/DX2                !
 ! A6    A(6,2,14)             120.9564         estimate D2E/DX2                !
 ! A7    A(1,3,6)              120.0736         estimate D2E/DX2                !
 ! A8    A(1,3,18)             120.9583         estimate D2E/DX2                !
 ! A9    A(6,3,18)             118.9681         estimate D2E/DX2                !
 ! A10   A(1,4,5)              120.0734         estimate D2E/DX2                !
 ! A11   A(1,4,7)              118.9667         estimate D2E/DX2                !
 ! A12   A(5,4,7)              120.9599         estimate D2E/DX2                !
 ! A13   A(2,5,4)              119.9248         estimate D2E/DX2                !
 ! A14   A(2,5,11)             119.0144         estimate D2E/DX2                !
 ! A15   A(4,5,11)             121.0608         estimate D2E/DX2                !
 ! A16   A(2,6,3)              119.9261         estimate D2E/DX2                !
 ! A17   A(2,6,15)             121.0583         estimate D2E/DX2                !
 ! A18   A(3,6,15)             119.0156         estimate D2E/DX2                !
 ! A19   A(4,7,8)              120.9069         estimate D2E/DX2                !
 ! A20   A(4,7,22)             120.2574         estimate D2E/DX2                !
 ! A21   A(8,7,22)             118.8357         estimate D2E/DX2                !
 ! A22   A(7,8,9)              120.1822         estimate D2E/DX2                !
 ! A23   A(7,8,39)             131.0197         estimate D2E/DX2                !
 ! A24   A(9,8,39)             108.7981         estimate D2E/DX2                !
 ! A25   A(8,9,10)             120.2166         estimate D2E/DX2                !
 ! A26   A(8,9,19)             108.1319         estimate D2E/DX2                !
 ! A27   A(10,9,19)            131.6515         estimate D2E/DX2                !
 ! A28   A(1,10,9)             120.7117         estimate D2E/DX2                !
 ! A29   A(1,10,23)            120.629          estimate D2E/DX2                !
 ! A30   A(9,10,23)            118.6593         estimate D2E/DX2                !
 ! A31   A(5,11,12)            120.7121         estimate D2E/DX2                !
 ! A32   A(5,11,24)            120.6308         estimate D2E/DX2                !
 ! A33   A(12,11,24)           118.6571         estimate D2E/DX2                !
 ! A34   A(11,12,13)           120.216          estimate D2E/DX2                !
 ! A35   A(11,12,20)           131.6527         estimate D2E/DX2                !
 ! A36   A(13,12,20)           108.1313         estimate D2E/DX2                !
 ! A37   A(12,13,14)           120.1829         estimate D2E/DX2                !
 ! A38   A(12,13,41)           108.7984         estimate D2E/DX2                !
 ! A39   A(14,13,41)           131.0186         estimate D2E/DX2                !
 ! A40   A(2,14,13)            120.9061         estimate D2E/DX2                !
 ! A41   A(2,14,25)            120.2561         estimate D2E/DX2                !
 ! A42   A(13,14,25)           118.8378         estimate D2E/DX2                !
 ! A43   A(6,15,16)            120.7113         estimate D2E/DX2                !
 ! A44   A(6,15,26)            120.6305         estimate D2E/DX2                !
 ! A45   A(16,15,26)           118.6583         estimate D2E/DX2                !
 ! A46   A(15,16,17)           120.2169         estimate D2E/DX2                !
 ! A47   A(15,16,21)           131.6512         estimate D2E/DX2                !
 ! A48   A(17,16,21)           108.1319         estimate D2E/DX2                !
 ! A49   A(16,17,18)           120.182          estimate D2E/DX2                !
 ! A50   A(16,17,37)           108.7978         estimate D2E/DX2                !
 ! A51   A(18,17,37)           131.0202         estimate D2E/DX2                !
 ! A52   A(3,18,17)            120.9062         estimate D2E/DX2                !
 ! A53   A(3,18,27)            120.257          estimate D2E/DX2                !
 ! A54   A(17,18,27)           118.8368         estimate D2E/DX2                !
 ! A55   A(9,19,28)            124.2232         estimate D2E/DX2                !
 ! A56   A(9,19,35)            109.6788         estimate D2E/DX2                !
 ! A57   A(28,19,35)           126.098          estimate D2E/DX2                !
 ! A58   A(12,20,29)           124.2234         estimate D2E/DX2                !
 ! A59   A(12,20,33)           109.6786         estimate D2E/DX2                !
 ! A60   A(29,20,33)           126.0981         estimate D2E/DX2                !
 ! A61   A(16,21,30)           124.2237         estimate D2E/DX2                !
 ! A62   A(16,21,31)           109.6784         estimate D2E/DX2                !
 ! A63   A(30,21,31)           126.0979         estimate D2E/DX2                !
 ! A64   A(21,31,32)           125.9807         estimate D2E/DX2                !
 ! A65   A(21,31,37)           110.9076         estimate D2E/DX2                !
 ! A66   A(32,31,37)           123.1117         estimate D2E/DX2                !
 ! A67   A(20,33,34)           125.9807         estimate D2E/DX2                !
 ! A68   A(20,33,41)           110.9072         estimate D2E/DX2                !
 ! A69   A(34,33,41)           123.1121         estimate D2E/DX2                !
 ! A70   A(19,35,36)           125.9809         estimate D2E/DX2                !
 ! A71   A(19,35,39)           110.9073         estimate D2E/DX2                !
 ! A72   A(36,35,39)           123.1118         estimate D2E/DX2                !
 ! A73   A(17,37,31)           102.4843         estimate D2E/DX2                !
 ! A74   A(17,37,38)           120.8876         estimate D2E/DX2                !
 ! A75   A(31,37,38)           136.6281         estimate D2E/DX2                !
 ! A76   A(8,39,35)            102.484          estimate D2E/DX2                !
 ! A77   A(8,39,40)            125.6805         estimate D2E/DX2                !
 ! A78   A(35,39,40)           131.8355         estimate D2E/DX2                !
 ! A79   A(13,41,33)           102.4845         estimate D2E/DX2                !
 ! A80   A(13,41,42)           125.6805         estimate D2E/DX2                !
 ! A81   A(33,41,42)           131.835          estimate D2E/DX2                !
 ! D1    D(4,1,3,6)              0.0051         estimate D2E/DX2                !
 ! D2    D(4,1,3,18)          -179.9982         estimate D2E/DX2                !
 ! D3    D(10,1,3,6)          -179.9915         estimate D2E/DX2                !
 ! D4    D(10,1,3,18)            0.0052         estimate D2E/DX2                !
 ! D5    D(3,1,4,5)              0.0077         estimate D2E/DX2                !
 ! D6    D(3,1,4,7)           -179.9916         estimate D2E/DX2                !
 ! D7    D(10,1,4,5)          -179.9956         estimate D2E/DX2                !
 ! D8    D(10,1,4,7)             0.0051         estimate D2E/DX2                !
 ! D9    D(3,1,10,9)           179.9958         estimate D2E/DX2                !
 ! D10   D(3,1,10,23)           -0.0023         estimate D2E/DX2                !
 ! D11   D(4,1,10,9)            -0.0009         estimate D2E/DX2                !
 ! D12   D(4,1,10,23)         -179.999          estimate D2E/DX2                !
 ! D13   D(6,2,5,4)              0.0062         estimate D2E/DX2                !
 ! D14   D(6,2,5,11)          -179.9926         estimate D2E/DX2                !
 ! D15   D(14,2,5,4)          -179.9977         estimate D2E/DX2                !
 ! D16   D(14,2,5,11)            0.0035         estimate D2E/DX2                !
 ! D17   D(5,2,6,3)              0.0066         estimate D2E/DX2                !
 ! D18   D(5,2,6,15)          -179.9963         estimate D2E/DX2                !
 ! D19   D(14,2,6,3)          -179.9894         estimate D2E/DX2                !
 ! D20   D(14,2,6,15)            0.0077         estimate D2E/DX2                !
 ! D21   D(5,2,14,13)           -0.0011         estimate D2E/DX2                !
 ! D22   D(5,2,14,25)         -179.9979         estimate D2E/DX2                !
 ! D23   D(6,2,14,13)          179.9949         estimate D2E/DX2                !
 ! D24   D(6,2,14,25)           -0.0019         estimate D2E/DX2                !
 ! D25   D(1,3,6,2)             -0.0122         estimate D2E/DX2                !
 ! D26   D(1,3,6,15)           179.9906         estimate D2E/DX2                !
 ! D27   D(18,3,6,2)           179.991          estimate D2E/DX2                !
 ! D28   D(18,3,6,15)           -0.0062         estimate D2E/DX2                !
 ! D29   D(1,3,18,17)         -179.9936         estimate D2E/DX2                !
 ! D30   D(1,3,18,27)            0.0069         estimate D2E/DX2                !
 ! D31   D(6,3,18,17)            0.0032         estimate D2E/DX2                !
 ! D32   D(6,3,18,27)         -179.9963         estimate D2E/DX2                !
 ! D33   D(1,4,5,2)             -0.0133         estimate D2E/DX2                !
 ! D34   D(1,4,5,11)           179.9855         estimate D2E/DX2                !
 ! D35   D(7,4,5,2)            179.9859         estimate D2E/DX2                !
 ! D36   D(7,4,5,11)            -0.0153         estimate D2E/DX2                !
 ! D37   D(1,4,7,8)             -0.0056         estimate D2E/DX2                !
 ! D38   D(1,4,7,22)           179.991          estimate D2E/DX2                !
 ! D39   D(5,4,7,8)            179.9952         estimate D2E/DX2                !
 ! D40   D(5,4,7,22)            -0.0083         estimate D2E/DX2                !
 ! D41   D(2,5,11,12)           -0.0036         estimate D2E/DX2                !
 ! D42   D(2,5,11,24)          179.9932         estimate D2E/DX2                !
 ! D43   D(4,5,11,12)          179.9976         estimate D2E/DX2                !
 ! D44   D(4,5,11,24)           -0.0056         estimate D2E/DX2                !
 ! D45   D(2,6,15,16)         -179.9923         estimate D2E/DX2                !
 ! D46   D(2,6,15,26)            0.0081         estimate D2E/DX2                !
 ! D47   D(3,6,15,16)            0.0049         estimate D2E/DX2                !
 ! D48   D(3,6,15,26)         -179.9948         estimate D2E/DX2                !
 ! D49   D(4,7,8,9)              0.0017         estimate D2E/DX2                !
 ! D50   D(4,7,8,39)          -179.9994         estimate D2E/DX2                !
 ! D51   D(22,7,8,9)          -179.9949         estimate D2E/DX2                !
 ! D52   D(22,7,8,39)            0.004          estimate D2E/DX2                !
 ! D53   D(7,8,9,10)             0.0026         estimate D2E/DX2                !
 ! D54   D(7,8,9,19)          -179.9993         estimate D2E/DX2                !
 ! D55   D(39,8,9,10)         -179.9965         estimate D2E/DX2                !
 ! D56   D(39,8,9,19)            0.0016         estimate D2E/DX2                !
 ! D57   D(7,8,39,35)          179.9996         estimate D2E/DX2                !
 ! D58   D(7,8,39,40)           -0.0008         estimate D2E/DX2                !
 ! D59   D(9,8,39,35)           -0.0015         estimate D2E/DX2                !
 ! D60   D(9,8,39,40)          179.9982         estimate D2E/DX2                !
 ! D61   D(8,9,10,1)            -0.003          estimate D2E/DX2                !
 ! D62   D(8,9,10,23)          179.9951         estimate D2E/DX2                !
 ! D63   D(19,9,10,1)          179.9995         estimate D2E/DX2                !
 ! D64   D(19,9,10,23)          -0.0024         estimate D2E/DX2                !
 ! D65   D(8,9,19,28)          179.9986         estimate D2E/DX2                !
 ! D66   D(8,9,19,35)           -0.0011         estimate D2E/DX2                !
 ! D67   D(10,9,19,28)          -0.0037         estimate D2E/DX2                !
 ! D68   D(10,9,19,35)         179.9967         estimate D2E/DX2                !
 ! D69   D(5,11,12,13)           0.0014         estimate D2E/DX2                !
 ! D70   D(5,11,12,20)         179.9992         estimate D2E/DX2                !
 ! D71   D(24,11,12,13)       -179.9955         estimate D2E/DX2                !
 ! D72   D(24,11,12,20)          0.0023         estimate D2E/DX2                !
 ! D73   D(11,12,13,14)          0.001          estimate D2E/DX2                !
 ! D74   D(11,12,13,41)        179.9981         estimate D2E/DX2                !
 ! D75   D(20,12,13,14)       -179.9973         estimate D2E/DX2                !
 ! D76   D(20,12,13,41)         -0.0002         estimate D2E/DX2                !
 ! D77   D(11,12,20,29)          0.0023         estimate D2E/DX2                !
 ! D78   D(11,12,20,33)       -179.9983         estimate D2E/DX2                !
 ! D79   D(13,12,20,29)       -179.9996         estimate D2E/DX2                !
 ! D80   D(13,12,20,33)         -0.0003         estimate D2E/DX2                !
 ! D81   D(12,13,14,2)          -0.0011         estimate D2E/DX2                !
 ! D82   D(12,13,14,25)        179.9957         estimate D2E/DX2                !
 ! D83   D(41,13,14,2)        -179.9974         estimate D2E/DX2                !
 ! D84   D(41,13,14,25)         -0.0006         estimate D2E/DX2                !
 ! D85   D(12,13,41,33)          0.0005         estimate D2E/DX2                !
 ! D86   D(12,13,41,42)       -179.9992         estimate D2E/DX2                !
 ! D87   D(14,13,41,33)        179.9972         estimate D2E/DX2                !
 ! D88   D(14,13,41,42)         -0.0025         estimate D2E/DX2                !
 ! D89   D(6,15,16,17)          -0.0004         estimate D2E/DX2                !
 ! D90   D(6,15,16,21)         179.997          estimate D2E/DX2                !
 ! D91   D(26,15,16,17)        179.9993         estimate D2E/DX2                !
 ! D92   D(26,15,16,21)         -0.0033         estimate D2E/DX2                !
 ! D93   D(15,16,17,18)         -0.0028         estimate D2E/DX2                !
 ! D94   D(15,16,17,37)        179.9971         estimate D2E/DX2                !
 ! D95   D(21,16,17,18)        179.9992         estimate D2E/DX2                !
 ! D96   D(21,16,17,37)         -0.0008         estimate D2E/DX2                !
 ! D97   D(15,16,21,30)          0.0021         estimate D2E/DX2                !
 ! D98   D(15,16,21,31)       -179.9976         estimate D2E/DX2                !
 ! D99   D(17,16,21,30)        179.9997         estimate D2E/DX2                !
 ! D100  D(17,16,21,31)          0.0001         estimate D2E/DX2                !
 ! D101  D(16,17,18,3)           0.0014         estimate D2E/DX2                !
 ! D102  D(16,17,18,27)       -179.9991         estimate D2E/DX2                !
 ! D103  D(37,17,18,3)        -179.9986         estimate D2E/DX2                !
 ! D104  D(37,17,18,27)          0.0009         estimate D2E/DX2                !
 ! D105  D(16,17,37,31)          0.0012         estimate D2E/DX2                !
 ! D106  D(16,17,37,38)       -179.9987         estimate D2E/DX2                !
 ! D107  D(18,17,37,31)       -179.9989         estimate D2E/DX2                !
 ! D108  D(18,17,37,38)          0.0012         estimate D2E/DX2                !
 ! D109  D(9,19,35,36)         180.0            estimate D2E/DX2                !
 ! D110  D(9,19,35,39)           0.0001         estimate D2E/DX2                !
 ! D111  D(28,19,35,36)          0.0004         estimate D2E/DX2                !
 ! D112  D(28,19,35,39)       -179.9996         estimate D2E/DX2                !
 ! D113  D(12,20,33,34)       -179.9992         estimate D2E/DX2                !
 ! D114  D(12,20,33,41)          0.0007         estimate D2E/DX2                !
 ! D115  D(29,20,33,34)          0.0001         estimate D2E/DX2                !
 ! D116  D(29,20,33,41)       -180.0            estimate D2E/DX2                !
 ! D117  D(16,21,31,32)        179.9998         estimate D2E/DX2                !
 ! D118  D(16,21,31,37)          0.0007         estimate D2E/DX2                !
 ! D119  D(30,21,31,32)          0.0002         estimate D2E/DX2                !
 ! D120  D(30,21,31,37)       -179.9989         estimate D2E/DX2                !
 ! D121  D(21,31,37,17)         -0.0012         estimate D2E/DX2                !
 ! D122  D(21,31,37,38)        179.9987         estimate D2E/DX2                !
 ! D123  D(32,31,37,17)        179.9997         estimate D2E/DX2                !
 ! D124  D(32,31,37,38)         -0.0004         estimate D2E/DX2                !
 ! D125  D(20,33,41,13)         -0.0007         estimate D2E/DX2                !
 ! D126  D(20,33,41,42)        179.9989         estimate D2E/DX2                !
 ! D127  D(34,33,41,13)        179.9992         estimate D2E/DX2                !
 ! D128  D(34,33,41,42)         -0.0012         estimate D2E/DX2                !
 ! D129  D(19,35,39,8)           0.0008         estimate D2E/DX2                !
 ! D130  D(19,35,39,40)       -179.9988         estimate D2E/DX2                !
 ! D131  D(36,35,39,8)        -179.9991         estimate D2E/DX2                !
 ! D132  D(36,35,39,40)          0.0013         estimate D2E/DX2                !
 --------------------------------------------------------------------------------
 Trust Radius=3.00D-01 FncErr=1.00D-07 GrdErr=1.00D-06 EigMax=2.50D+02 EigMin=1.00D-04
 Number of steps in this run=    252 maximum allowed number of steps=    252.
 GradGradGradGradGradGradGradGradGradGradGradGradGradGradGradGradGradGrad

 Leave Link  103 at Tue Aug 15 23:10:21 2023, MaxMem=  1310720000 cpu:               1.7 elap:               0.1
 (Enter /mnt/opt/groups/app-gaussian/g16-avx2/l202.exe)
                          Input orientation:                          
 ---------------------------------------------------------------------
 Center     Atomic      Atomic             Coordinates (Angstroms)
 Number     Number       Type             X           Y           Z
 ---------------------------------------------------------------------
      1          6           0        0.014576    1.449097   -0.023775
      2          6           0        0.024220   -1.441551   -0.017697
      3          6           0        0.035138    0.718627    1.245725
      4          6           0       -0.000654    0.732710   -1.256546
      5          6           0        0.004074   -0.732100   -1.254400
      6          6           0        0.040042   -0.707237    1.249651
      7          6           0       -0.020298    1.461269   -2.475016
      8          6           0       -0.024812    2.834580   -2.475756
      9          6           0       -0.009796    3.546689   -1.253087
     10          6           0        0.009539    2.865180   -0.051984
     11          6           0       -0.011118   -1.464709   -2.466503
     12          6           0       -0.006489   -2.845784   -2.456074
     13          6           0        0.013558   -3.548587   -1.228105
     14          6           0        0.028509   -2.861180   -0.039312
     15          6           0        0.060233   -1.390767    2.490008
     16          6           0        0.074906   -0.691178    3.680743
     17          6           0        0.069922    0.723811    3.675460
     18          6           0        0.050518    1.409743    2.485870
     19          6           0       -0.018854    4.978174   -1.559453
     20          6           0       -0.019068   -3.827018   -3.542420
     21          6           0        0.096420   -1.141496    5.073537
     22          1           0       -0.031960    0.938233   -3.423634
     23          1           0        0.020812    3.435348    0.868508
     24          1           0       -0.026657   -0.952659   -3.420484
     25          1           0        0.043671   -3.421168    0.887927
     26          1           0        0.064480   -2.473077    2.523499
     27          1           0        0.047081    2.492854    2.507254
     28          1           0       -0.010818    5.762496   -0.810158
     29          1           0       -0.035152   -3.570321   -4.596229
     30          1           0        0.104389   -2.182585    5.378061
     31          6           0        0.104490   -0.073866    5.895505
     32          1           0        0.120111   -0.104372    6.978832
     33          6           0       -0.007616   -5.072679   -3.028864
     34          1           0       -0.012862   -5.995737   -3.596938
     35          6           0       -0.038376    5.156260   -2.894909
     36          1           0       -0.048821    6.109804   -3.410093
     37          7           0        0.088670    1.216474    5.104959
     38          1           0        0.088201    2.195074    5.310730
     39          7           0       -0.044238    3.826346   -3.617053
     40          1           0       -0.057259    3.595732   -4.590011
     41          7           0        0.014155   -5.033005   -1.516209
     42          1           0        0.026421   -5.760328   -0.830023
 ---------------------------------------------------------------------
                    Distance matrix (angstroms):
                    1          2          3          4          5
     1  C    0.000000
     2  C    2.890670   0.000000
     3  C    1.464800   2.502543   0.000000
     4  C    1.425892   2.502554   2.502567   0.000000
     5  C    2.504430   1.425890   2.890709   1.464819   0.000000
     6  C    2.504404   1.464800   1.425878   2.890697   2.504433
     7  C    2.451519   3.803520   3.794536   1.419807   2.510252
     8  C    2.816616   4.932520   4.281387   2.430003   3.770113
     9  C    2.431398   5.139055   3.774124   2.813996   4.278812
    10  C    1.416373   4.306893   2.508464   2.449184   3.792922
    11  C    3.802347   2.449170   4.306940   2.508537   1.416383
    12  C    4.935841   2.813982   5.139073   3.774191   2.431418
    13  C    5.140745   2.429980   4.932486   4.281415   2.816626
    14  C    4.310328   1.419800   3.803470   3.794543   2.451534
    15  C    3.792890   2.508478   2.449166   4.306916   3.802313
    16  C    4.278770   3.774134   2.813973   5.139065   4.935821
    17  C    3.770072   4.281389   2.429990   4.932519   5.140772
    18  C    2.510211   3.794525   1.419802   3.803508   4.310368
    19  C    3.848871   6.602404   5.100557   4.256295   5.718462
    20  C    6.341875   4.256289   6.602436   5.100655   3.848907
    21  C    5.718432   5.100579   4.256285   6.602425   6.341839
    22  H    3.438341   4.155350   4.675002   2.177037   2.738044
    23  H    2.177476   4.956765   2.742822   3.438105   4.677033
    24  H    4.160260   3.438105   4.956866   2.742950   2.177501
    25  H    4.954950   2.177020   4.155237   4.674979   3.438345
    26  H    4.677023   2.742871   3.438101   4.956819   4.160189
    27  H    2.737991   4.674981   2.177035   4.155307   4.955020
    28  H    4.384570   7.247587   5.446961   5.049566   6.509789
    29  H    6.790020   5.049568   7.247651   5.447086   4.384616
    30  H    6.509763   5.446996   5.049557   7.247620   6.789956
    31  C    6.112723   6.069840   4.717341   7.198156   7.180842
    32  H    7.173626   7.123809   5.792501   8.278692   8.257943
    33  C    7.180851   4.717333   7.198136   6.069901   4.689295
    34  H    8.257954   5.792491   8.278670   7.123874   5.761393
    35  C    4.689272   7.198151   6.069830   4.717356   6.112762
    36  H    5.761368   8.278686   7.123797   5.792515   7.173664
    37  N    5.134541   5.771556   3.891581   6.380498   6.651732
    38  H    5.386914   6.451455   4.325156   6.728708   7.188627
    39  N    4.308877   6.380501   5.771553   3.891590   5.134578
    40  H    5.046158   6.803449   6.507080   4.394552   5.464448
    41  N    6.651692   3.891553   6.380438   5.771578   4.308878
    42  H    7.254377   4.394509   6.803356   6.507088   5.046154
                    6          7          8          9         10
     6  C    0.000000
     7  C    4.310360   0.000000
     8  C    5.140752   1.373319   0.000000
     9  C    4.935795   2.417064   1.415007   0.000000
    10  C    3.802282   2.800525   2.424209   1.381114   0.000000
    11  C    3.792912   2.926005   4.299321   5.156209   4.957647
    12  C    4.278779   4.307117   5.680428   6.504683   6.196371
    13  C    3.770046   5.162808   6.504070   7.095358   6.520712
    14  C    2.510185   4.961714   6.195223   6.521925   5.726405
    15  C    1.416371   5.726435   6.520706   6.196300   4.957558
    16  C    2.431395   6.521922   7.095308   6.504565   5.156084
    17  C    2.816619   6.195187   6.503982   5.680279   4.299180
    18  C    2.451520   4.961659   5.162709   4.306968   2.925864
    19  C    6.341800   3.634127   2.331232   1.463930   2.595768
    20  C    5.718433   5.394936   6.746458   7.720925   7.547813
    21  C    3.848878   7.985528   8.533212   7.875058   6.506302
    22  H    4.955033   1.083318   2.120060   3.393495   3.883667
    23  H    4.160126   3.883018   3.398103   2.124735   1.082832
    24  H    4.677055   2.592489   3.903293   4.994199   5.091561
    25  H    2.737933   5.928884   7.103058   7.289570   6.356317
    26  H    2.177493   6.361715   7.291896   7.106736   5.927320
    27  H    3.438342   5.088391   4.995231   3.905633   2.586452
    28  H    6.789908   4.612201   3.368546   2.259643   2.994943
    29  H    6.509779   5.460464   6.746797   7.863146   7.878314
    30  H    4.384582   8.658177   9.320466   8.764117   7.414467
    31  C    4.689272   8.511042   8.863057   8.013978   6.634729
    32  H    5.761369   9.583642   9.901903   9.006199   7.633010
    33  C    6.112695   6.557392   7.926599   8.800392   8.477719
    34  H    7.173594   7.540935   8.901218   9.826064   9.543744
    35  C    7.180816   3.718816   2.359252   2.299373   3.651516
    36  H    8.257915   4.741736   3.405973   3.350188   4.669892
    37  N    4.308878   7.584710   7.752315   6.772322   5.414661
    38  H    4.991802   7.821002   7.813520   6.702250   5.404991
    39  N    6.651713   2.626483   1.512130   2.380699   3.692756
    40  H    7.254424   3.005079   2.247327   3.337622   4.596940
    41  N    5.134483   6.564761   7.925979   8.583761   8.032764
    42  H    5.464335   7.406730   8.751200   9.316698   8.660543
                   11         12         13         14         15
    11  C    0.000000
    12  C    1.381122   0.000000
    13  C    2.424208   1.415006   0.000000
    14  C    2.800528   2.417064   1.373310   0.000000
    15  C    4.957576   5.156089   4.299155   2.925847   0.000000
    16  C    6.196320   6.504573   5.680259   4.306956   1.381119
    17  C    6.520728   7.095319   6.503961   5.162694   2.424217
    18  C    5.726454   6.521930   6.195160   4.961634   2.800530
    19  C    6.506423   7.875176   8.533258   7.985521   7.547702
    20  C    2.595797   1.463942   2.331232   3.634126   6.506289
    21  C    7.547730   7.720766   6.746232   5.394734   2.595779
    22  H    2.586632   3.905843   4.995395   5.088500   6.356406
    23  H    5.927384   7.106772   7.291858   6.361640   5.091385
    24  H    1.082828   2.124715   3.398086   3.883017   5.927344
    25  H    3.883675   3.393512   2.120079   1.083323   2.586400
    26  H    5.091428   4.994006   3.903056   2.592280   1.082836
    27  H    6.356410   7.289619   7.103030   5.928830   3.883682
    28  H    7.414578   8.764219   9.320490   8.658149   7.878154
    29  H    2.994981   2.259655   3.368546   4.612204   7.414466
    30  H    7.878190   7.862938   6.746528   5.460236   2.994958
    31  C    8.477676   8.800268   7.926397   6.557206   3.651520
    32  H    9.543694   9.825926   8.900999   7.540738   4.669897
    33  C    3.651535   2.299381   2.359245   3.718797   6.634684
    34  H    4.669914   3.350196   3.405967   4.741715   7.632955
    35  C    6.634870   8.014131   8.863142   8.511066   8.477654
    36  H    7.633153   9.006359   9.901994   9.583668   9.543671
    37  N    8.032791   8.583718   7.925853   6.564633   3.692761
    38  H    8.595884   9.259722   8.703538   7.361536   4.562402
    39  N    5.414806   6.772490   7.752422   7.584756   8.032769
    40  H    5.488122   6.785970   7.896121   7.899869   8.660580
    41  N    3.692754   2.380695   1.512118   2.626453   5.414591
    42  H    4.596935   3.337617   2.247317   3.005043   5.487878
                   16         17         18         19         20
    16  C    0.000000
    17  C    1.415008   0.000000
    18  C    2.417061   1.373318   0.000000
    19  C    7.720751   6.746243   5.394734   0.000000
    20  C    7.875050   8.533215   7.985536   9.025717   0.000000
    21  C    1.463941   2.331243   3.634136   9.025531   9.025524
    22  H    7.289621   7.103062   5.928858   4.449322   4.766749
    23  H    4.993977   3.903053   2.592261   2.876957   8.497049
    24  H    7.106765   7.291934   6.361754   6.215970   2.876954
    25  H    3.905591   4.995186   5.088337   8.748858   4.449340
    26  H    2.124732   3.398108   3.883027   8.496975   6.215747
    27  H    3.393510   2.120080   1.083328   4.766473   8.748926
    28  H    7.862916   6.746528   5.460222   1.084744   9.971164
    29  H    8.764122   9.320485   8.658204   9.071882   1.084742
    30  H    2.259658   3.368557   4.612211   9.970996   9.071625
    31  C    2.299374   2.359255   3.718820   9.006371  10.157551
    32  H    3.350190   3.405976   4.741740   9.937499  11.161282
    33  C    8.013937   8.863028   8.511020  10.157704   1.347421
    34  H    9.006147   9.901866   9.583616  11.161456   2.169413
    35  C    8.800259   7.926417   6.557215   1.347419   9.006605
    36  H    9.825916   8.901016   7.540744   2.169413   9.937748
    37  N    2.380697   1.512130   2.626487   7.653518  10.011273
    38  H    3.314737   2.199785   2.932234   7.413266  10.707724
    39  N    8.583708   7.925875   6.564649   2.358192   7.653769
    40  H    9.316675   8.751121   7.406636   3.331202   7.496407
    41  N    6.772257   7.752256   7.584653  10.011327   2.358186
    42  H    6.785694   7.895905   7.899724  10.763342   3.331194
                   21         22         23         24         25
    21  C    0.000000
    22  H    8.748924   0.000000
    23  H    6.215745   4.965969   0.000000
    24  H    8.497011   1.890902   6.136148   0.000000
    25  H    4.766447   6.131856   6.856582   4.965973   0.000000
    26  H    2.876947   6.856729   6.135991   6.136034   1.890610
    27  H    4.449353   6.131764   1.890628   6.856754   6.131712
    28  H    9.071630   5.486731   2.869588   7.204676   9.339494
    29  H    9.971002   4.658546   8.885149   2.869600   5.486750
    30  H    1.084742   9.339589   7.204459   8.885060   4.658227
    31  C    1.347416   9.374930   6.131255   9.358265   6.023617
    32  H    2.169409  10.455690   7.062261  10.434889   6.935856
    33  C    9.006327   6.023911   9.358250   4.138634   4.251043
    34  H    9.937441   6.936162  10.434879   5.046183   5.171616
    35  C   10.157560   4.251040   4.138641   6.131497   9.374905
    36  H   11.161291   5.171616   5.046186   7.062505  10.455666
    37  N    2.358192   8.533983   4.782836   8.797819   6.268421
    38  H    3.345000   8.825146   4.612608   9.281999   7.148800
    39  N   10.011273   2.894608   4.503040   4.783078   8.533993
    40  H   10.763322   2.902305   5.461433   4.696444   8.902521
    41  N    7.653454   6.268659   8.797723   4.503016   2.894609
    42  H    7.496034   7.183380   9.351229   5.461409   2.902295
                   26         27         28         29         30
    26  H    0.000000
    27  H    4.965988   0.000000
    28  H    8.885021   4.658233   0.000000
    29  H    7.204471   9.339610  10.071564   0.000000
    30  H    2.869582   5.486761  10.071328  10.071333   0.000000
    31  C    4.138628   4.251070   8.890576  11.059891   2.171277
    32  H    5.046172   5.171646   9.752212  12.083830   2.623296
    33  C    6.131220   9.374907  11.060004   2.171283   8.890533
    34  H    7.062214  10.455665  12.083964   2.623304   9.752153
    35  C    9.358232   6.023653   2.171283   8.890878  11.059885
    36  H   10.434855   6.935886   2.623305   9.752534  12.083826
    37  N    4.503033   2.894641   7.460886  10.818585   3.410049
    38  H    5.436989   2.819546   7.085306  11.463107   4.378207
    39  N    8.797780   6.268467   3.410052   7.461203  10.818568
    40  H    9.351326   7.183203   4.357099   7.166090  11.522914
    41  N    4.782782   8.533926  10.818594   3.410044   7.460831
    42  H    4.696123   8.902407  11.522901   4.357089   7.165656
                   31         32         33         34         35
    31  C    0.000000
    32  H    1.083869   0.000000
    33  C   10.229617  11.173825   0.000000
    34  H   11.188780  12.106724   1.083869   0.000000
    35  C   10.229663  11.188839  10.229862  11.174101   0.000000
    36  H   11.173873  12.106787  11.189055  12.107036   1.083868
    37  N    1.513338   2.292820  10.282110  11.302624   8.918293
    38  H    2.343143   2.840957  11.062470  12.101493   8.724514
    39  N   10.282146  11.302669   8.918517   9.822154   1.513340
    40  H   11.110273  12.147443   8.808007   9.642844   2.304121
    41  N    8.918224   9.821831   1.513332   2.292818  10.282251
    42  H    8.807648   9.642449   2.304110   2.777189  11.110348
                   36         37         38         39         40
    36  H    0.000000
    37  N    9.821899   0.000000
    38  H    9.560158   1.000000   0.000000
    39  N    2.292822   9.105086   9.076557   0.000000
    40  H    2.777199   9.983717  10.000383   1.000000   0.000000
    41  N   11.302785   9.105021   9.942721   9.105221   9.160156
    42  H   12.147528   9.159893  10.049929   9.983829  10.083668
                   41         42
    41  N    0.000000
    42  H    1.000000   0.000000
 Symmetry turned off by external request.
 Stoichiometry    C24H15N3
 Framework group  C1[X(C24H15N3)]
 Deg. of freedom   120
 Full point group                 C1      NOp   1
 Rotational constants (GHZ):           0.1812467           0.1811759           0.0906056
 Leave Link  202 at Tue Aug 15 23:10:21 2023, MaxMem=  1310720000 cpu:               1.2 elap:               0.0
 (Enter /mnt/opt/groups/app-gaussian/g16-avx2/l301.exe)
 Standard basis: 6-31G(d,p) (6D, 7F)
 Ernie: Thresh=  0.10000D-02 Tol=  0.10000D-05 Strict=F.
   480 basis functions,   861 primitive gaussians,   480 cartesian basis functions
    90 alpha electrons       90 beta electrons
       nuclear repulsion energy      2139.5440109861 Hartrees.
 IExCor=  402 DFT=T Ex+Corr=B3LYP ExCW=0 ScaHFX=  0.200000
 ScaDFX=  0.800000  0.720000  1.000000  0.810000 ScalE2=  1.000000  1.000000
 IRadAn=      5 IRanWt=     -1 IRanGd=            0 ICorTp=0 IEmpDi=131
 NAtoms=   42 NActive=   42 NUniq=   42 SFac= 1.00D+00 NAtFMM=   60 NAOKFM=F Big=F
 Integral buffers will be    131072 words long.
 Raffenetti 2 integral format.
 Two-electron integral symmetry is turned off.
 R6Disp:  Grimme-D3 Dispersion energy=       -0.0382696475 Hartrees.
 Nuclear repulsion after empirical dispersion term =     2139.5057413387 Hartrees.
 Leave Link  301 at Tue Aug 15 23:10:21 2023, MaxMem=  1310720000 cpu:               4.0 elap:               0.1
 (Enter /mnt/opt/groups/app-gaussian/g16-avx2/l302.exe)
 NPDir=0 NMtPBC=     1 NCelOv=     1 NCel=       1 NClECP=     1 NCelD=      1
         NCelK=      1 NCelE2=     1 NClLst=     1 CellRange=     0.0.
 One-electron integrals computed using PRISM.
 NBasis=   480 RedAO= T EigKep=  1.16D-04  NBF=   480
 NBsUse=   480 1.00D-06 EigRej= -1.00D+00 NBFU=   480
 Precomputing XC quadrature grid using
 IXCGrd= 4 IRadAn=           5 IRanWt=          -1 IRanGd=           0 AccXCQ= 0.00D+00.
 Generated NRdTot=       0 NPtTot=           0 NUsed=           0 NTot=          32
 NSgBfM=   468   468   468   468   468 MxSgAt=    42 MxSgA2=    42.
 Leave Link  302 at Tue Aug 15 23:10:23 2023, MaxMem=  1310720000 cpu:             104.2 elap:               1.7
 (Enter /mnt/opt/groups/app-gaussian/g16-avx2/l303.exe)
 DipDrv:  MaxL=1.
 Leave Link  303 at Tue Aug 15 23:10:23 2023, MaxMem=  1310720000 cpu:              10.1 elap:               0.2
 (Enter /mnt/opt/groups/app-gaussian/g16-avx2/l401.exe)
 ExpMin= 1.61D-01 ExpMax= 4.17D+03 ExpMxC= 6.27D+02 IAcc=3 IRadAn=         5 AccDes= 0.00D+00
 Harris functional with IExCor=  402 and IRadAn=       5 diagonalized for initial guess.
 HarFok:  IExCor=  402 AccDes= 0.00D+00 IRadAn=         5 IDoV= 1 UseB2=F ITyADJ=14
 ICtDFT=  3500011 ScaDFX=  1.000000  1.000000  1.000000  1.000000
 FoFCou: FMM=F IPFlag=           0 FMFlag=      100000 FMFlg1=           0
         NFxFlg=           0 DoJE=T BraDBF=F KetDBF=T FulRan=T
         wScrn=  0.000000 ICntrl=       500 IOpCl=  0 I1Cent=   200000004 NGrid=           0
         NMat0=    1 NMatS0=      1 NMatT0=    0 NMatD0=    1 NMtDS0=    0 NMtDT0=    0
 Symmetry not used in FoFCou.
 Harris En= -1087.82595405875    
 JPrj=0 DoOrth=F DoCkMO=F.
 Leave Link  401 at Tue Aug 15 23:10:26 2023, MaxMem=  1310720000 cpu:             191.8 elap:               3.1
 (Enter /mnt/opt/groups/app-gaussian/g16-avx2/l502.exe)
 Two-electron integral symmetry not used.
 Closed shell SCF:
 Using DIIS extrapolation, IDIIS=    10.
 NGot=  1310720000 LenX=  1310223730 LenY=  1309992850
 Requested convergence on RMS density matrix=1.00D-08 within 100 cycles.
 Requested convergence on MAX density matrix=1.00D-06.
 Requested convergence on             energy=1.00D-06.
 Level shift goal  0.100 maximum shift  0.100.
 No special actions if energy rises.
 Dynamic level shift is on during FON iterations.

 Cycle   1  Pass 1  IDiag  1:
 FoFJK:  IHMeth= 1 ICntrl=       0 DoSepK=F KAlg= 0 I1Cent=           0 FoldK=F
 IRaf= 650000000 NMat=       1 IRICut=       1 DoRegI=T DoRafI=F ISym2E= 0 IDoP0=0 IntGTp=1.
 FoFCou: FMM=F IPFlag=           0 FMFlag=      100000 FMFlg1=           0
         NFxFlg=           0 DoJE=F BraDBF=F KetDBF=F FulRan=T
         wScrn=  0.000000 ICntrl=         0 IOpCl=  0 I1Cent=           0 NGrid=           0
         NMat0=    1 NMatS0=      1 NMatT0=    0 NMatD0=    1 NMtDS0=    0 NMtDT0=    0
 Symmetry not used in FoFCou.
 E= -1087.37265677953    
 DIIS: error= 3.67D-02 at cycle   1 NSaved=   1.
 NSaved= 1 IEnMin= 1 EnMin= -1087.37265677953     IErMin= 1 ErrMin= 3.67D-02
 ErrMax= 3.67D-02  0.00D+00 EMaxC= 1.00D+00 BMatC= 4.58D-01 BMatP= 4.58D-01
 IDIUse=1 WtCom= 1.00D+00 WtEn= 0.00D+00
 Coeff-Com:  0.100D+01
 Coeff:      0.100D+01
 Gap=     0.183 Goal=     0.100 Shift=    0.000
 T= 1616. Gap= 0.148 NK=0 IS=   91 IE=  480 IFin=   90
          NO(<0.9)=   0  NV(>0.1)=   0     90.00e < EF      0.00e >EF  Err=0.0D+00
 GapD=    0.183 DampG=1.000 DampE=0.500 DampFc=0.5000 IDamp=-1.
 Damping current iteration by 5.00D-01
 RMSDP=4.00D-03 MaxDP=1.46D-01              OVMax= 2.22D-01

 Cycle   2  Pass 1  IDiag  1:
 E= -1087.58930216324     Delta-E=       -0.216645383709 Rises=F Damp=T
 DIIS: error= 7.76D-03 at cycle   2 NSaved=   2.
 NSaved= 2 IEnMin= 2 EnMin= -1087.58930216324     IErMin= 2 ErrMin= 7.76D-03
 ErrMax= 7.76D-03  0.00D+00 EMaxC= 1.00D+00 BMatC= 4.49D-02 BMatP= 4.58D-01
 IDIUse=1 WtCom= 1.00D+00 WtEn= 0.00D+00
 Coeff-Com:  0.346D-01 0.965D+00
 Coeff:      0.346D-01 0.965D+00
 Gap=     0.295 Goal=     0.100 Shift=    0.000
 T= 1433. Gap= 0.152 NK=4 IS=   91 IE=  105 IFin=   90
          NO(<0.9)=   0  NV(>0.1)=   0     90.00e < EF      0.00e >EF  Err=0.0D+00
 GapD=    0.295 DampG=1.000 DampE=1.000 DampFc=1.0000 IDamp=-1.
 RMSDP=1.76D-03 MaxDP=5.36D-02 DE=-2.17D-01 OVMax= 2.41D-01

 Cycle   3  Pass 1  IDiag  1:
 E= -1087.78173448614     Delta-E=       -0.192432322905 Rises=F Damp=F
 DIIS: error= 1.39D-02 at cycle   3 NSaved=   3.
 NSaved= 3 IEnMin= 3 EnMin= -1087.78173448614     IErMin= 2 ErrMin= 7.76D-03
 ErrMax= 1.39D-02  0.00D+00 EMaxC= 1.00D+00 BMatC= 8.41D-02 BMatP= 4.49D-02
 IDIUse=1 WtCom= 1.00D+00 WtEn= 0.00D+00
 Coeff-Com: -0.573D-01 0.624D+00 0.433D+00
 Coeff:     -0.573D-01 0.624D+00 0.433D+00
 Gap=     0.163 Goal=     0.100 Shift=    0.000
 T= 1235. Gap= 0.158 NK=0 IS=   91 IE=  480 IFin=   90
          NO(<0.9)=   0  NV(>0.1)=   0     90.00e < EF      0.00e >EF  Err=0.0D+00
 GapD=    0.163 DampG=1.000 DampE=0.500 DampFc=0.5000 IDamp=-1.
 Damping current iteration by 5.00D-01
 RMSDP=7.91D-04 MaxDP=4.33D-02 DE=-1.92D-01 OVMax= 9.41D-02

 Cycle   4  Pass 1  IDiag  1:
 E= -1087.84843594475     Delta-E=       -0.066701458610 Rises=F Damp=T
 DIIS: error= 5.81D-03 at cycle   4 NSaved=   4.
 NSaved= 4 IEnMin= 4 EnMin= -1087.84843594475     IErMin= 4 ErrMin= 5.81D-03
 ErrMax= 5.81D-03  0.00D+00 EMaxC= 1.00D+00 BMatC= 1.39D-02 BMatP= 4.49D-02
 IDIUse=1 WtCom= 1.00D+00 WtEn= 0.00D+00
 Coeff-Com: -0.388D-01 0.176D+00-0.379D+00 0.124D+01
 Coeff:     -0.388D-01 0.176D+00-0.379D+00 0.124D+01
 Gap=     0.159 Goal=     0.100 Shift=    0.000
 T=  783. Gap= 0.159 NK=0 IS=   91 IE=  480 IFin=   90
          NO(<0.9)=   0  NV(>0.1)=   0     90.00e < EF      0.00e >EF  Err=0.0D+00
 GapD=    0.159 DampG=1.000 DampE=1.000 DampFc=1.0000 IDamp=-1.
 RMSDP=3.14D-04 MaxDP=1.43D-02 DE=-6.67D-02 OVMax= 2.40D-02

 Cycle   5  Pass 1  IDiag  1:
 E= -1087.87289390864     Delta-E=       -0.024457963891 Rises=F Damp=F
 DIIS: error= 1.70D-03 at cycle   5 NSaved=   5.
 NSaved= 5 IEnMin= 5 EnMin= -1087.87289390864     IErMin= 5 ErrMin= 1.70D-03
 ErrMax= 1.70D-03  0.00D+00 EMaxC= 1.00D+00 BMatC= 1.46D-03 BMatP= 1.39D-02
 IDIUse=1 WtCom= 1.00D+00 WtEn= 0.00D+00
 Coeff-Com: -0.204D-01 0.663D-01-0.282D+00 0.820D+00 0.416D+00
 Coeff:     -0.204D-01 0.663D-01-0.282D+00 0.820D+00 0.416D+00
 Gap=     0.158 Goal=     0.100 Shift=    0.000
 T=  633. Gap= 0.158 NK=0 IS=   91 IE=  480 IFin=   90
          NO(<0.9)=   0  NV(>0.1)=   0     90.00e < EF      0.00e >EF  Err=0.0D+00
 GapD=    0.158 DampG=1.000 DampE=1.000 DampFc=1.0000 IDamp=-1.
 RMSDP=1.13D-04 MaxDP=4.16D-03 DE=-2.45D-02 OVMax= 1.13D-02

 Cycle   6  Pass 1  IDiag  1:
 E= -1087.87439674801     Delta-E=       -0.001502839365 Rises=F Damp=F
 DIIS: error= 4.29D-04 at cycle   6 NSaved=   6.
 NSaved= 6 IEnMin= 6 EnMin= -1087.87439674801     IErMin= 6 ErrMin= 4.29D-04
 ErrMax= 4.29D-04  0.00D+00 EMaxC= 1.00D+00 BMatC= 9.99D-05 BMatP= 1.46D-03
 IDIUse=1 WtCom= 1.00D+00 WtEn= 0.00D+00
 Coeff-Com: -0.553D-02 0.121D-01-0.924D-01 0.260D+00 0.244D+00 0.582D+00
 Coeff:     -0.553D-02 0.121D-01-0.924D-01 0.260D+00 0.244D+00 0.582D+00
 Gap=     0.158 Goal=     0.100 Shift=    0.000
 RMSDP=2.86D-05 MaxDP=1.09D-03 DE=-1.50D-03 OVMax= 2.74D-03

 Cycle   7  Pass 1  IDiag  1:
 E= -1087.87450443431     Delta-E=       -0.000107686303 Rises=F Damp=F
 DIIS: error= 1.11D-04 at cycle   7 NSaved=   7.
 NSaved= 7 IEnMin= 7 EnMin= -1087.87450443431     IErMin= 7 ErrMin= 1.11D-04
 ErrMax= 1.11D-04  0.00D+00 EMaxC= 1.00D+00 BMatC= 8.40D-06 BMatP= 9.99D-05
 IDIUse=1 WtCom= 1.00D+00 WtEn= 0.00D+00
 Coeff-Com: -0.215D-02 0.314D-02-0.394D-01 0.110D+00 0.126D+00 0.352D+00
 Coeff-Com:  0.451D+00
 Coeff:     -0.215D-02 0.314D-02-0.394D-01 0.110D+00 0.126D+00 0.352D+00
 Coeff:      0.451D+00
 Gap=     0.158 Goal=     0.100 Shift=    0.000
 RMSDP=5.74D-06 MaxDP=2.38D-04 DE=-1.08D-04 OVMax= 4.82D-04

 Cycle   8  Pass 1  IDiag  1:
 E= -1087.87451206411     Delta-E=       -0.000007629798 Rises=F Damp=F
 DIIS: error= 1.51D-05 at cycle   8 NSaved=   8.
 NSaved= 8 IEnMin= 8 EnMin= -1087.87451206411     IErMin= 8 ErrMin= 1.51D-05
 ErrMax= 1.51D-05  0.00D+00 EMaxC= 1.00D+00 BMatC= 1.05D-07 BMatP= 8.40D-06
 IDIUse=1 WtCom= 1.00D+00 WtEn= 0.00D+00
 Coeff-Com: -0.235D-03-0.634D-05-0.533D-02 0.155D-01 0.227D-01 0.701D-01
 Coeff-Com:  0.119D+00 0.778D+00
 Coeff:     -0.235D-03-0.634D-05-0.533D-02 0.155D-01 0.227D-01 0.701D-01
 Coeff:      0.119D+00 0.778D+00
 Gap=     0.158 Goal=     0.100 Shift=    0.000
 RMSDP=1.29D-06 MaxDP=7.24D-05 DE=-7.63D-06 OVMax= 1.32D-04

 Cycle   9  Pass 1  IDiag  1:
 E= -1087.87451214370     Delta-E=       -0.000000079589 Rises=F Damp=F
 DIIS: error= 7.62D-06 at cycle   9 NSaved=   9.
 NSaved= 9 IEnMin= 9 EnMin= -1087.87451214370     IErMin= 9 ErrMin= 7.62D-06
 ErrMax= 7.62D-06  0.00D+00 EMaxC= 1.00D+00 BMatC= 5.01D-08 BMatP= 1.05D-07
 IDIUse=1 WtCom= 1.00D+00 WtEn= 0.00D+00
 Coeff-Com:  0.799D-04-0.349D-03 0.856D-03-0.188D-02 0.714D-03 0.626D-02
 Coeff-Com:  0.200D-01 0.453D+00 0.521D+00
 Coeff:      0.799D-04-0.349D-03 0.856D-03-0.188D-02 0.714D-03 0.626D-02
 Coeff:      0.200D-01 0.453D+00 0.521D+00
 Gap=     0.158 Goal=     0.100 Shift=    0.000
 RMSDP=5.17D-07 MaxDP=2.68D-05 DE=-7.96D-08 OVMax= 5.45D-05

 Cycle  10  Pass 1  IDiag  1:
 E= -1087.87451219115     Delta-E=       -0.000000047452 Rises=F Damp=F
 DIIS: error= 1.80D-06 at cycle  10 NSaved=  10.
 NSaved=10 IEnMin=10 EnMin= -1087.87451219115     IErMin=10 ErrMin= 1.80D-06
 ErrMax= 1.80D-06  0.00D+00 EMaxC= 1.00D+00 BMatC= 1.99D-09 BMatP= 5.01D-08
 IDIUse=1 WtCom= 1.00D+00 WtEn= 0.00D+00
 Coeff-Com:  0.559D-04-0.117D-03 0.977D-03-0.250D-02-0.247D-02-0.601D-02
 Coeff-Com: -0.886D-02 0.710D-01 0.191D+00 0.757D+00
 Coeff:      0.559D-04-0.117D-03 0.977D-03-0.250D-02-0.247D-02-0.601D-02
 Coeff:     -0.886D-02 0.710D-01 0.191D+00 0.757D+00
 Gap=     0.158 Goal=     0.100 Shift=    0.000
 RMSDP=1.48D-07 MaxDP=7.23D-06 DE=-4.75D-08 OVMax= 1.61D-05

 Cycle  11  Pass 1  IDiag  1:
 E= -1087.87451219314     Delta-E=       -0.000000001991 Rises=F Damp=F
 DIIS: error= 5.80D-07 at cycle  11 NSaved=  11.
 NSaved=11 IEnMin=11 EnMin= -1087.87451219314     IErMin=11 ErrMin= 5.80D-07
 ErrMax= 5.80D-07  0.00D+00 EMaxC= 1.00D+00 BMatC= 2.72D-10 BMatP= 1.99D-09
 IDIUse=1 WtCom= 1.00D+00 WtEn= 0.00D+00
 Coeff-Com:  0.227D-04-0.402D-04 0.412D-03-0.105D-02-0.117D-02-0.300D-02
 Coeff-Com: -0.504D-02 0.152D-01 0.686D-01 0.381D+00 0.545D+00
 Coeff:      0.227D-04-0.402D-04 0.412D-03-0.105D-02-0.117D-02-0.300D-02
 Coeff:     -0.504D-02 0.152D-01 0.686D-01 0.381D+00 0.545D+00
 Gap=     0.158 Goal=     0.100 Shift=    0.000
 RMSDP=5.35D-08 MaxDP=3.39D-06 DE=-1.99D-09 OVMax= 4.67D-06

 Cycle  12  Pass 1  IDiag  1:
 E= -1087.87451219342     Delta-E=       -0.000000000276 Rises=F Damp=F
 DIIS: error= 2.23D-07 at cycle  12 NSaved=  12.
 NSaved=12 IEnMin=12 EnMin= -1087.87451219342     IErMin=12 ErrMin= 2.23D-07
 ErrMax= 2.23D-07  0.00D+00 EMaxC= 1.00D+00 BMatC= 3.70D-11 BMatP= 2.72D-10
 IDIUse=1 WtCom= 1.00D+00 WtEn= 0.00D+00
 Coeff-Com:  0.333D-05-0.286D-05 0.641D-04-0.154D-03-0.214D-03-0.593D-03
 Coeff-Com: -0.114D-02-0.278D-02 0.438D-02 0.762D-01 0.291D+00 0.634D+00
 Coeff:      0.333D-05-0.286D-05 0.641D-04-0.154D-03-0.214D-03-0.593D-03
 Coeff:     -0.114D-02-0.278D-02 0.438D-02 0.762D-01 0.291D+00 0.634D+00
 Gap=     0.158 Goal=     0.100 Shift=    0.000
 RMSDP=1.89D-08 MaxDP=1.24D-06 DE=-2.76D-10 OVMax= 2.02D-06

 Cycle  13  Pass 1  IDiag  1:
 E= -1087.87451219343     Delta-E=       -0.000000000020 Rises=F Damp=F
 DIIS: error= 1.35D-07 at cycle  13 NSaved=  13.
 NSaved=13 IEnMin=13 EnMin= -1087.87451219343     IErMin=13 ErrMin= 1.35D-07
 ErrMax= 1.35D-07  0.00D+00 EMaxC= 1.00D+00 BMatC= 9.45D-12 BMatP= 3.70D-11
 IDIUse=1 WtCom= 1.00D+00 WtEn= 0.00D+00
 Coeff-Com:  0.316D-06 0.145D-05 0.722D-05-0.108D-04-0.376D-04-0.123D-03
 Coeff-Com: -0.300D-03-0.285D-02-0.308D-02 0.171D-01 0.146D+00 0.421D+00
 Coeff-Com:  0.422D+00
 Coeff:      0.316D-06 0.145D-05 0.722D-05-0.108D-04-0.376D-04-0.123D-03
 Coeff:     -0.300D-03-0.285D-02-0.308D-02 0.171D-01 0.146D+00 0.421D+00
 Coeff:      0.422D+00
 Gap=     0.158 Goal=     0.100 Shift=    0.000
 RMSDP=8.33D-09 MaxDP=4.71D-07 DE=-1.96D-11 OVMax= 1.07D-06

 SCF Done:  E(RB3LYP) =  -1087.87451219     A.U. after   13 cycles
            NFock= 13  Conv=0.83D-08     -V/T= 2.0108
 KE= 1.076244074138D+03 PE=-6.801693410401D+03 EE= 2.498069082731D+03
 Leave Link  502 at Tue Aug 15 23:11:41 2023, MaxMem=  1310720000 cpu:            4748.5 elap:              74.4
 (Enter /mnt/opt/groups/app-gaussian/g16-avx2/l601.exe)
 Copying SCF densities to generalized density rwf, IOpCl= 0 IROHF=0.

 **********************************************************************

            Population analysis using the SCF Density.

 **********************************************************************

 Alpha  occ. eigenvalues --  -14.36683 -14.36677 -14.36672 -10.22845 -10.22642
 Alpha  occ. eigenvalues --  -10.22635 -10.21997 -10.21990 -10.21823 -10.18984
 Alpha  occ. eigenvalues --  -10.18981 -10.18976 -10.18620 -10.18615 -10.18609
 Alpha  occ. eigenvalues --  -10.18203 -10.18196 -10.18163 -10.18017 -10.18014
 Alpha  occ. eigenvalues --  -10.18009 -10.17842 -10.17834 -10.17827 -10.17766
 Alpha  occ. eigenvalues --  -10.17692 -10.17685  -0.91734  -0.91638  -0.91620
 Alpha  occ. eigenvalues --   -0.86455  -0.82550  -0.82528  -0.78062  -0.77545
 Alpha  occ. eigenvalues --   -0.77496  -0.74812  -0.74058  -0.74001  -0.70284
 Alpha  occ. eigenvalues --   -0.69190  -0.69140  -0.63390  -0.61260  -0.61186
 Alpha  occ. eigenvalues --   -0.58790  -0.58764  -0.58044  -0.56166  -0.56038
 Alpha  occ. eigenvalues --   -0.54467  -0.51959  -0.51213  -0.51124  -0.48742
 Alpha  occ. eigenvalues --   -0.46988  -0.46903  -0.44536  -0.43242  -0.43201
 Alpha  occ. eigenvalues --   -0.43139  -0.42973  -0.42427  -0.40936  -0.40843
 Alpha  occ. eigenvalues --   -0.40685  -0.40341  -0.39611  -0.39317  -0.39292
 Alpha  occ. eigenvalues --   -0.38810  -0.38806  -0.37043  -0.35703  -0.35161
 Alpha  occ. eigenvalues --   -0.35124  -0.34526  -0.31526  -0.31521  -0.31303
 Alpha  occ. eigenvalues --   -0.31286  -0.27298  -0.27291  -0.26494  -0.24600
 Alpha  occ. eigenvalues --   -0.22645  -0.22625  -0.18959  -0.18286  -0.18272
 Alpha virt. eigenvalues --   -0.02445  -0.02231  -0.02215   0.03436   0.03459
 Alpha virt. eigenvalues --    0.04647   0.07420   0.07442   0.07926   0.08169
 Alpha virt. eigenvalues --    0.08218   0.10609   0.10915   0.10922   0.10977
 Alpha virt. eigenvalues --    0.12988   0.13039   0.13043   0.15167   0.15299
 Alpha virt. eigenvalues --    0.15507   0.17666   0.17719   0.18046   0.18058
 Alpha virt. eigenvalues --    0.18399   0.19944   0.19979   0.20434   0.23332
 Alpha virt. eigenvalues --    0.23414   0.23858   0.24829   0.24860   0.25908
 Alpha virt. eigenvalues --    0.26967   0.30262   0.30295   0.32210   0.33555
 Alpha virt. eigenvalues --    0.33670   0.33740   0.36213   0.36641   0.36770
 Alpha virt. eigenvalues --    0.39519   0.39575   0.39658   0.43251   0.43254
 Alpha virt. eigenvalues --    0.44917   0.44991   0.45606   0.46418   0.50189
 Alpha virt. eigenvalues --    0.51154   0.51186   0.51233   0.53216   0.53220
 Alpha virt. eigenvalues --    0.53971   0.54009   0.54070   0.55569   0.56255
 Alpha virt. eigenvalues --    0.56303   0.56323   0.56810   0.56838   0.57210
 Alpha virt. eigenvalues --    0.58044   0.58082   0.59298   0.59428   0.59553
 Alpha virt. eigenvalues --    0.59562   0.59999   0.60307   0.60474   0.60797
 Alpha virt. eigenvalues --    0.60946   0.61491   0.61927   0.61966   0.63144
 Alpha virt. eigenvalues --    0.64757   0.64777   0.65275   0.65363   0.65426
 Alpha virt. eigenvalues --    0.65802   0.65834   0.66801   0.67726   0.69101
 Alpha virt. eigenvalues --    0.69114   0.69528   0.70197   0.74525   0.74531
 Alpha virt. eigenvalues --    0.76268   0.76273   0.77477   0.78366   0.78469
 Alpha virt. eigenvalues --    0.79496   0.80773   0.80801   0.81049   0.81165
 Alpha virt. eigenvalues --    0.82087   0.82885   0.82926   0.83200   0.84026
 Alpha virt. eigenvalues --    0.84857   0.84948   0.85314   0.85334   0.85505
 Alpha virt. eigenvalues --    0.87368   0.87513   0.88148   0.89767   0.89875
 Alpha virt. eigenvalues --    0.90169   0.92523   0.93078   0.93134   0.95444
 Alpha virt. eigenvalues --    0.96456   0.96509   0.97928   0.97971   0.98098
 Alpha virt. eigenvalues --    1.00732   1.02537   1.02660   1.04045   1.07113
 Alpha virt. eigenvalues --    1.07150   1.07364   1.08278   1.08465   1.12505
 Alpha virt. eigenvalues --    1.12857   1.12903   1.15234   1.15305   1.15454
 Alpha virt. eigenvalues --    1.20154   1.20296   1.21976   1.24098   1.24351
 Alpha virt. eigenvalues --    1.24650   1.25084   1.25099   1.28235   1.28301
 Alpha virt. eigenvalues --    1.30491   1.30528   1.30609   1.33205   1.33457
 Alpha virt. eigenvalues --    1.34201   1.34921   1.34991   1.35114   1.35705
 Alpha virt. eigenvalues --    1.35774   1.37627   1.37929   1.38037   1.38859
 Alpha virt. eigenvalues --    1.39116   1.39184   1.39488   1.41202   1.41528
 Alpha virt. eigenvalues --    1.42562   1.44596   1.44611   1.45187   1.45773
 Alpha virt. eigenvalues --    1.47409   1.47549   1.51739   1.51769   1.56252
 Alpha virt. eigenvalues --    1.56514   1.58410   1.58734   1.59412   1.59989
 Alpha virt. eigenvalues --    1.60095   1.61521   1.69948   1.71535   1.71587
 Alpha virt. eigenvalues --    1.72054   1.72426   1.74209   1.74347   1.74449
 Alpha virt. eigenvalues --    1.74933   1.76472   1.76890   1.77658   1.78824
 Alpha virt. eigenvalues --    1.78841   1.79759   1.79850   1.80683   1.82300
 Alpha virt. eigenvalues --    1.82635   1.83168   1.83312   1.83805   1.86693
 Alpha virt. eigenvalues --    1.86947   1.87048   1.88529   1.90985   1.91107
 Alpha virt. eigenvalues --    1.91931   1.92118   1.95088   1.95147   1.95439
 Alpha virt. eigenvalues --    1.98321   1.98377   1.98497   1.99057   1.99252
 Alpha virt. eigenvalues --    1.99915   2.00112   2.02421   2.03445   2.03919
 Alpha virt. eigenvalues --    2.04181   2.04998   2.05276   2.06453   2.09572
 Alpha virt. eigenvalues --    2.09692   2.10122   2.12491   2.12528   2.13719
 Alpha virt. eigenvalues --    2.16612   2.16662   2.16778   2.16810   2.16963
 Alpha virt. eigenvalues --    2.21043   2.21189   2.24415   2.24433   2.25352
 Alpha virt. eigenvalues --    2.25455   2.28410   2.29618   2.30169   2.33395
 Alpha virt. eigenvalues --    2.33519   2.33777   2.33968   2.34974   2.36617
 Alpha virt. eigenvalues --    2.37170   2.37328   2.38289   2.39050   2.39231
 Alpha virt. eigenvalues --    2.39841   2.40868   2.41247   2.41678   2.42608
 Alpha virt. eigenvalues --    2.42710   2.43120   2.45085   2.45160   2.46524
 Alpha virt. eigenvalues --    2.47264   2.48408   2.48735   2.51859   2.52205
 Alpha virt. eigenvalues --    2.52311   2.52319   2.52430   2.54326   2.56617
 Alpha virt. eigenvalues --    2.56702   2.57384   2.57767   2.58750   2.58929
 Alpha virt. eigenvalues --    2.62879   2.63089   2.63400   2.63916   2.64024
 Alpha virt. eigenvalues --    2.67521   2.68077   2.70873   2.71118   2.72881
 Alpha virt. eigenvalues --    2.73718   2.73866   2.73931   2.74414   2.76709
 Alpha virt. eigenvalues --    2.76900   2.77638   2.78689   2.80814   2.81647
 Alpha virt. eigenvalues --    2.82478   2.82857   2.82986   2.83560   2.84426
 Alpha virt. eigenvalues --    2.84739   2.88369   2.89311   2.89808   2.90794
 Alpha virt. eigenvalues --    2.91116   2.95217   2.95655   2.99257   3.01514
 Alpha virt. eigenvalues --    3.04682   3.04746   3.05432   3.14999   3.15469
 Alpha virt. eigenvalues --    3.16359   3.18842   3.19053   3.20866   3.22583
 Alpha virt. eigenvalues --    3.22651   3.26262   3.28945   3.31127   3.32023
 Alpha virt. eigenvalues --    3.40740   3.43945   3.44868   3.45455   3.47013
 Alpha virt. eigenvalues --    3.47165   3.55438   3.66225   3.66635   3.69894
 Alpha virt. eigenvalues --    3.71711   3.71831   3.81971   4.08237   4.09497
 Alpha virt. eigenvalues --    4.09632   4.10105   4.13617   4.13637   4.16264
 Alpha virt. eigenvalues --    4.16387   4.16597   4.19356   4.20532   4.20700
 Alpha virt. eigenvalues --    4.24793   4.24987   4.26112   4.36731   4.36848
 Alpha virt. eigenvalues --    4.39009   4.49161   4.49333   4.55215   4.64107
 Alpha virt. eigenvalues --    4.64356   4.67806   4.81896   4.81983   5.01403
          Condensed to atoms (all electrons):
               1          2          3          4          5          6
     1  C    5.077242  -0.083833   0.249207   0.389577   0.028542   0.028643
     2  C   -0.083833   5.046096   0.031857   0.031825   0.389892   0.248951
     3  C    0.249207   0.031857   5.044316   0.031903  -0.083801   0.389877
     4  C    0.389577   0.031825   0.031903   5.046419   0.249311  -0.083877
     5  C    0.028542   0.389892  -0.083801   0.249311   5.076712   0.028457
     6  C    0.028643   0.248951   0.389877  -0.083877   0.028457   5.077697
     7  C   -0.057469   0.011022   0.013532   0.465729  -0.077067  -0.001330
     8  C   -0.035968  -0.000179   0.000147  -0.004332   0.007437   0.000035
     9  C    0.003028   0.000027   0.006303  -0.026265  -0.000110  -0.000185
    10  C    0.432297  -0.001385  -0.075369  -0.061940   0.013902   0.011125
    11  C    0.011106  -0.061787  -0.001384  -0.075454   0.432330   0.013907
    12  C   -0.000186  -0.026277   0.000027   0.006298   0.003030  -0.000111
    13  C    0.000035  -0.004338  -0.000179   0.000147  -0.035970   0.007443
    14  C   -0.001332   0.465698   0.011033   0.013538  -0.057488  -0.076959
    15  C    0.013920  -0.075329  -0.061902  -0.001382   0.011102   0.433103
    16  C   -0.000112   0.006298  -0.026342   0.000026  -0.000182   0.002378
    17  C    0.007463   0.000177  -0.004803  -0.000177   0.000034  -0.035942
    18  C   -0.077234   0.013566   0.467179   0.011082  -0.001338  -0.057903
    19  C    0.006113  -0.000000  -0.000162   0.000533  -0.000003   0.000000
    20  C    0.000000   0.000533  -0.000000  -0.000162   0.006111  -0.000003
    21  C   -0.000003  -0.000163   0.000548  -0.000000   0.000000   0.006037
    22  H    0.004098  -0.000330  -0.000208  -0.023844  -0.016272   0.000030
    23  H   -0.028741   0.000030  -0.015580   0.004082  -0.000212  -0.000343
    24  H   -0.000342   0.004076   0.000030  -0.015562  -0.028743  -0.000212
    25  H    0.000030  -0.023852  -0.000330  -0.000208   0.004099  -0.016272
    26  H   -0.000212  -0.015512   0.004057   0.000031  -0.000342  -0.028867
    27  H   -0.016326  -0.000209  -0.023520  -0.000334   0.000030   0.004131
    28  H   -0.000120  -0.000000   0.000003   0.000011   0.000000   0.000000
    29  H    0.000000   0.000011  -0.000000   0.000003  -0.000120   0.000000
    30  H    0.000000   0.000003   0.000011  -0.000000   0.000000  -0.000129
    31  C    0.000001   0.000002   0.000015  -0.000000   0.000000  -0.000316
    32  H   -0.000000  -0.000000  -0.000001   0.000000  -0.000000   0.000005
    33  C    0.000000   0.000011  -0.000000   0.000002  -0.000324   0.000001
    34  H   -0.000000  -0.000001   0.000000  -0.000000   0.000005  -0.000000
    35  C   -0.000324  -0.000000   0.000002   0.000011   0.000001   0.000000
    36  H    0.000005   0.000000  -0.000000  -0.000001  -0.000000  -0.000000
    37  N   -0.000065   0.000000   0.002788   0.000000  -0.000000   0.000127
    38  H    0.000005  -0.000000  -0.000115  -0.000000  -0.000000  -0.000012
    39  N    0.000117   0.000000   0.000000   0.002872  -0.000066  -0.000000
    40  H   -0.000011  -0.000000  -0.000000  -0.000082   0.000004  -0.000000
    41  N   -0.000000   0.002872   0.000000   0.000000   0.000117  -0.000066
    42  H   -0.000000  -0.000082  -0.000000  -0.000000  -0.000011   0.000004
               7          8          9         10         11         12
     1  C   -0.057469  -0.035968   0.003028   0.432297   0.011106  -0.000186
     2  C    0.011022  -0.000179   0.000027  -0.001385  -0.061787  -0.026277
     3  C    0.013532   0.000147   0.006303  -0.075369  -0.001384   0.000027
     4  C    0.465729  -0.004332  -0.026265  -0.061940  -0.075454   0.006298
     5  C   -0.077067   0.007437  -0.000110   0.013902   0.432330   0.003030
     6  C   -0.001330   0.000035  -0.000185   0.011125   0.013907  -0.000111
     7  C    5.247809   0.433166  -0.042058  -0.093504  -0.022517   0.000783
     8  C    0.433166   4.799447   0.481974  -0.037829   0.000644  -0.000025
     9  C   -0.042058   0.481974   4.728061   0.441662  -0.000033  -0.000000
    10  C   -0.093504  -0.037829   0.441662   5.313617  -0.000070  -0.000000
    11  C   -0.022517   0.000644  -0.000033  -0.000070   5.313493   0.441606
    12  C    0.000783  -0.000025  -0.000000  -0.000000   0.441606   4.728145
    13  C   -0.000039   0.000000   0.000000   0.000000  -0.037827   0.481982
    14  C   -0.000067  -0.000000  -0.000000  -0.000005  -0.093525  -0.042079
    15  C   -0.000005   0.000000  -0.000000  -0.000070  -0.000071  -0.000033
    16  C   -0.000000   0.000000  -0.000000  -0.000033  -0.000000  -0.000000
    17  C   -0.000000   0.000000  -0.000025   0.000637   0.000000   0.000000
    18  C   -0.000067  -0.000039   0.000779  -0.022632  -0.000005  -0.000000
    19  C    0.015335  -0.033404   0.419201  -0.085581   0.000000   0.000000
    20  C    0.000010  -0.000000  -0.000000  -0.000000  -0.085578   0.419193
    21  C    0.000000   0.000000   0.000000   0.000000  -0.000000  -0.000000
    22  H    0.341468  -0.037001   0.004472   0.001029   0.003442   0.000721
    23  H    0.000620   0.005424  -0.039905   0.349217   0.000001   0.000000
    24  H    0.003055   0.000690  -0.000000  -0.000004   0.349299  -0.039887
    25  H    0.000001   0.000000  -0.000000   0.000000   0.001029   0.004472
    26  H    0.000000  -0.000000   0.000000   0.000001  -0.000004  -0.000000
    27  H   -0.000003  -0.000003   0.000719   0.003482   0.000000  -0.000000
    28  H   -0.000219   0.006387  -0.030013  -0.007260  -0.000000  -0.000000
    29  H   -0.000002  -0.000000  -0.000000  -0.000000  -0.007258  -0.030005
    30  H   -0.000000   0.000000  -0.000000  -0.000000  -0.000000  -0.000000
    31  C    0.000000  -0.000000   0.000000   0.000000   0.000000  -0.000000
    32  H    0.000000  -0.000000   0.000000   0.000000  -0.000000  -0.000000
    33  C    0.000000   0.000000  -0.000000   0.000000   0.009777  -0.003845
    34  H   -0.000000  -0.000000  -0.000000  -0.000000  -0.000204   0.001855
    35  C    0.002856  -0.086487  -0.003846   0.009776   0.000000   0.000000
    36  H   -0.000055   0.004226   0.001855  -0.000204   0.000000   0.000000
    37  N   -0.000000  -0.000000  -0.000000   0.000001   0.000000  -0.000000
    38  H   -0.000000  -0.000000  -0.000000  -0.000002  -0.000000   0.000000
    39  N   -0.069543   0.250875  -0.043584   0.009454   0.000002  -0.000000
    40  H   -0.003810  -0.024885   0.004993  -0.000062  -0.000002  -0.000000
    41  N    0.000000   0.000000   0.000000   0.000000   0.009454  -0.043585
    42  H    0.000000   0.000000   0.000000  -0.000000  -0.000062   0.004993
              13         14         15         16         17         18
     1  C    0.000035  -0.001332   0.013920  -0.000112   0.007463  -0.077234
     2  C   -0.004338   0.465698  -0.075329   0.006298   0.000177   0.013566
     3  C   -0.000179   0.011033  -0.061902  -0.026342  -0.004803   0.467179
     4  C    0.000147   0.013538  -0.001382   0.000026  -0.000177   0.011082
     5  C   -0.035970  -0.057488   0.011102  -0.000182   0.000034  -0.001338
     6  C    0.007443  -0.076959   0.433103   0.002378  -0.035942  -0.057903
     7  C   -0.000039  -0.000067  -0.000005  -0.000000  -0.000000  -0.000067
     8  C    0.000000  -0.000000   0.000000   0.000000   0.000000  -0.000039
     9  C    0.000000  -0.000000  -0.000000  -0.000000  -0.000025   0.000779
    10  C    0.000000  -0.000005  -0.000070  -0.000033   0.000637  -0.022632
    11  C   -0.037827  -0.093525  -0.000071  -0.000000   0.000000  -0.000005
    12  C    0.481982  -0.042079  -0.000033  -0.000000   0.000000  -0.000000
    13  C    4.799431   0.433203   0.000640  -0.000025   0.000000  -0.000000
    14  C    0.433203   5.247876  -0.022570   0.000775  -0.000040  -0.000068
    15  C    0.000640  -0.022570   5.313764   0.441753  -0.039225  -0.093038
    16  C   -0.000025   0.000775   0.441753   4.723313   0.483102  -0.041781
    17  C    0.000000  -0.000040  -0.039225   0.483102   4.806137   0.433739
    18  C   -0.000000  -0.000068  -0.093038  -0.041781   0.433739   5.247782
    19  C    0.000000   0.000000  -0.000000  -0.000000  -0.000000   0.000011
    20  C   -0.033389   0.015337   0.000000   0.000000   0.000000   0.000000
    21  C   -0.000000   0.000011  -0.085259   0.420054  -0.033375   0.015169
    22  H   -0.000003  -0.000004   0.000000  -0.000000   0.000000   0.000001
    23  H   -0.000000   0.000000  -0.000004  -0.000000   0.000686   0.003050
    24  H    0.005420   0.000620   0.000001   0.000000  -0.000000   0.000000
    25  H   -0.037009   0.341467   0.003439   0.000719  -0.000003  -0.000004
    26  H    0.000687   0.003017   0.348637  -0.039515   0.005474   0.000644
    27  H    0.000000   0.000001   0.001014   0.004512  -0.037682   0.340740
    28  H    0.000000  -0.000000  -0.000000  -0.000000  -0.000000  -0.000002
    29  H    0.006387  -0.000219  -0.000000  -0.000000   0.000000  -0.000000
    30  H   -0.000000  -0.000002  -0.007301  -0.029343   0.006441  -0.000219
    31  C    0.000000   0.000000   0.009723  -0.005289  -0.086325   0.002962
    32  H   -0.000000   0.000000  -0.000198   0.001932   0.004119  -0.000058
    33  C   -0.086493   0.002855   0.000000   0.000000  -0.000000   0.000000
    34  H    0.004226  -0.000055   0.000000   0.000000  -0.000000   0.000000
    35  C   -0.000000   0.000000   0.000000  -0.000000   0.000000   0.000000
    36  H   -0.000000   0.000000  -0.000000  -0.000000  -0.000000  -0.000000
    37  N    0.000000   0.000000   0.009542  -0.043114   0.257320  -0.070057
    38  H    0.000000   0.000000  -0.000075   0.005196  -0.026304  -0.004327
    39  N   -0.000000  -0.000000   0.000000   0.000000   0.000000   0.000000
    40  H   -0.000000  -0.000000  -0.000000   0.000000   0.000000   0.000000
    41  N    0.250871  -0.069545   0.000002  -0.000000  -0.000000  -0.000000
    42  H   -0.024886  -0.003810  -0.000002  -0.000000  -0.000000  -0.000000
              19         20         21         22         23         24
     1  C    0.006113   0.000000  -0.000003   0.004098  -0.028741  -0.000342
     2  C   -0.000000   0.000533  -0.000163  -0.000330   0.000030   0.004076
     3  C   -0.000162  -0.000000   0.000548  -0.000208  -0.015580   0.000030
     4  C    0.000533  -0.000162  -0.000000  -0.023844   0.004082  -0.015562
     5  C   -0.000003   0.006111   0.000000  -0.016272  -0.000212  -0.028743
     6  C    0.000000  -0.000003   0.006037   0.000030  -0.000343  -0.000212
     7  C    0.015335   0.000010   0.000000   0.341468   0.000620   0.003055
     8  C   -0.033404  -0.000000   0.000000  -0.037001   0.005424   0.000690
     9  C    0.419201  -0.000000   0.000000   0.004472  -0.039905  -0.000000
    10  C   -0.085581  -0.000000   0.000000   0.001029   0.349217  -0.000004
    11  C    0.000000  -0.085578  -0.000000   0.003442   0.000001   0.349299
    12  C    0.000000   0.419193  -0.000000   0.000721   0.000000  -0.039887
    13  C    0.000000  -0.033389  -0.000000  -0.000003  -0.000000   0.005420
    14  C    0.000000   0.015337   0.000011  -0.000004   0.000000   0.000620
    15  C   -0.000000   0.000000  -0.085259   0.000000  -0.000004   0.000001
    16  C   -0.000000   0.000000   0.420054  -0.000000  -0.000000   0.000000
    17  C   -0.000000   0.000000  -0.033375   0.000000   0.000686  -0.000000
    18  C    0.000011   0.000000   0.015169   0.000001   0.003050   0.000000
    19  C    4.973487  -0.000000  -0.000000  -0.000355  -0.007075   0.000000
    20  C   -0.000000   4.973458  -0.000000  -0.000000   0.000000  -0.007069
    21  C   -0.000000  -0.000000   4.976236  -0.000000   0.000000   0.000000
    22  H   -0.000355  -0.000000  -0.000000   0.648230   0.000023   0.001422
    23  H   -0.007075   0.000000   0.000000   0.000023   0.645951   0.000000
    24  H    0.000000  -0.007069   0.000000   0.001422   0.000000   0.645573
    25  H   -0.000000  -0.000355  -0.000000   0.000000   0.000000   0.000023
    26  H    0.000000   0.000000  -0.007028   0.000000   0.000000   0.000000
    27  H    0.000000  -0.000000  -0.000347   0.000000   0.001362   0.000000
    28  H    0.370406  -0.000000   0.000000   0.000003   0.003684   0.000000
    29  H    0.000000   0.370414  -0.000000  -0.000004  -0.000000   0.003682
    30  H   -0.000000   0.000000   0.370142  -0.000000   0.000000  -0.000000
    31  C   -0.000000  -0.000000   0.568093   0.000000   0.000000  -0.000000
    32  H    0.000000  -0.000000  -0.034470   0.000000  -0.000000   0.000000
    33  C   -0.000000   0.568198  -0.000000  -0.000000  -0.000000  -0.000076
    34  H    0.000000  -0.033765   0.000000   0.000000   0.000000  -0.000003
    35  C    0.568204  -0.000000  -0.000000  -0.000001  -0.000077   0.000000
    36  H   -0.033765   0.000000   0.000000   0.000001  -0.000003  -0.000000
    37  N    0.000000  -0.000000  -0.059106   0.000000  -0.000003  -0.000000
    38  H    0.000000   0.000000   0.003143  -0.000000  -0.000005  -0.000000
    39  N   -0.058521   0.000000  -0.000000  -0.004815  -0.000109  -0.000003
    40  H    0.003151   0.000000   0.000000   0.002150   0.000003  -0.000004
    41  N   -0.000000  -0.058523   0.000000  -0.000000  -0.000000  -0.000109
    42  H    0.000000   0.003151   0.000000   0.000000  -0.000000   0.000003
              25         26         27         28         29         30
     1  C    0.000030  -0.000212  -0.016326  -0.000120   0.000000   0.000000
     2  C   -0.023852  -0.015512  -0.000209  -0.000000   0.000011   0.000003
     3  C   -0.000330   0.004057  -0.023520   0.000003  -0.000000   0.000011
     4  C   -0.000208   0.000031  -0.000334   0.000011   0.000003  -0.000000
     5  C    0.004099  -0.000342   0.000030   0.000000  -0.000120   0.000000
     6  C   -0.016272  -0.028867   0.004131   0.000000   0.000000  -0.000129
     7  C    0.000001   0.000000  -0.000003  -0.000219  -0.000002  -0.000000
     8  C    0.000000  -0.000000  -0.000003   0.006387  -0.000000   0.000000
     9  C   -0.000000   0.000000   0.000719  -0.030013  -0.000000  -0.000000
    10  C    0.000000   0.000001   0.003482  -0.007260  -0.000000  -0.000000
    11  C    0.001029  -0.000004   0.000000  -0.000000  -0.007258  -0.000000
    12  C    0.004472  -0.000000  -0.000000  -0.000000  -0.030005  -0.000000
    13  C   -0.037009   0.000687   0.000000   0.000000   0.006387  -0.000000
    14  C    0.341467   0.003017   0.000001  -0.000000  -0.000219  -0.000002
    15  C    0.003439   0.348637   0.001014  -0.000000  -0.000000  -0.007301
    16  C    0.000719  -0.039515   0.004512  -0.000000  -0.000000  -0.029343
    17  C   -0.000003   0.005474  -0.037682  -0.000000   0.000000   0.006441
    18  C   -0.000004   0.000644   0.340740  -0.000002  -0.000000  -0.000219
    19  C   -0.000000   0.000000   0.000000   0.370406   0.000000  -0.000000
    20  C   -0.000355   0.000000  -0.000000  -0.000000   0.370414   0.000000
    21  C   -0.000000  -0.007028  -0.000347   0.000000  -0.000000   0.370142
    22  H    0.000000   0.000000   0.000000   0.000003  -0.000004  -0.000000
    23  H    0.000000   0.000000   0.001362   0.003684  -0.000000   0.000000
    24  H    0.000023   0.000000   0.000000   0.000000   0.003682  -0.000000
    25  H    0.648315   0.001409   0.000000  -0.000000   0.000003  -0.000004
    26  H    0.001409   0.646195   0.000023  -0.000000   0.000000   0.003701
    27  H    0.000000   0.000023   0.650612  -0.000004  -0.000000   0.000003
    28  H   -0.000000  -0.000000  -0.000004   0.618124  -0.000000  -0.000000
    29  H    0.000003   0.000000  -0.000000  -0.000000   0.618085  -0.000000
    30  H   -0.000004   0.003701   0.000003  -0.000000  -0.000000   0.616001
    31  C   -0.000000  -0.000085  -0.000013  -0.000000  -0.000000  -0.050348
    32  H    0.000000  -0.000003   0.000001  -0.000000  -0.000000  -0.001586
    33  C   -0.000001   0.000000   0.000000  -0.000000  -0.050782  -0.000000
    34  H    0.000001  -0.000000   0.000000  -0.000000  -0.001638  -0.000000
    35  C    0.000000  -0.000000  -0.000000  -0.050777  -0.000000  -0.000000
    36  H    0.000000   0.000000   0.000000  -0.001638  -0.000000  -0.000000
    37  N   -0.000000  -0.000112  -0.004875   0.000000   0.000000   0.003694
    38  H    0.000000   0.000003   0.002623  -0.000000  -0.000000  -0.000071
    39  N    0.000000  -0.000000  -0.000000   0.003770   0.000000   0.000000
    40  H   -0.000000  -0.000000   0.000000  -0.000076  -0.000000  -0.000000
    41  N   -0.004816  -0.000003   0.000000   0.000000   0.003770   0.000000
    42  H    0.002151  -0.000004  -0.000000  -0.000000  -0.000076  -0.000000
              31         32         33         34         35         36
     1  C    0.000001  -0.000000   0.000000  -0.000000  -0.000324   0.000005
     2  C    0.000002  -0.000000   0.000011  -0.000001  -0.000000   0.000000
     3  C    0.000015  -0.000001  -0.000000   0.000000   0.000002  -0.000000
     4  C   -0.000000   0.000000   0.000002  -0.000000   0.000011  -0.000001
     5  C    0.000000  -0.000000  -0.000324   0.000005   0.000001  -0.000000
     6  C   -0.000316   0.000005   0.000001  -0.000000   0.000000  -0.000000
     7  C    0.000000   0.000000   0.000000  -0.000000   0.002856  -0.000055
     8  C   -0.000000  -0.000000   0.000000  -0.000000  -0.086487   0.004226
     9  C    0.000000   0.000000  -0.000000  -0.000000  -0.003846   0.001855
    10  C    0.000000   0.000000   0.000000  -0.000000   0.009776  -0.000204
    11  C    0.000000  -0.000000   0.009777  -0.000204   0.000000   0.000000
    12  C   -0.000000  -0.000000  -0.003845   0.001855   0.000000   0.000000
    13  C    0.000000  -0.000000  -0.086493   0.004226  -0.000000  -0.000000
    14  C    0.000000   0.000000   0.002855  -0.000055   0.000000   0.000000
    15  C    0.009723  -0.000198   0.000000   0.000000   0.000000  -0.000000
    16  C   -0.005289   0.001932   0.000000   0.000000  -0.000000  -0.000000
    17  C   -0.086325   0.004119  -0.000000  -0.000000   0.000000  -0.000000
    18  C    0.002962  -0.000058   0.000000   0.000000   0.000000  -0.000000
    19  C   -0.000000   0.000000  -0.000000   0.000000   0.568204  -0.033765
    20  C   -0.000000  -0.000000   0.568198  -0.033765  -0.000000   0.000000
    21  C    0.568093  -0.034470  -0.000000   0.000000  -0.000000   0.000000
    22  H    0.000000   0.000000  -0.000000   0.000000  -0.000001   0.000001
    23  H    0.000000  -0.000000  -0.000000   0.000000  -0.000077  -0.000003
    24  H   -0.000000   0.000000  -0.000076  -0.000003   0.000000  -0.000000
    25  H   -0.000000   0.000000  -0.000001   0.000001   0.000000   0.000000
    26  H   -0.000085  -0.000003   0.000000  -0.000000  -0.000000   0.000000
    27  H   -0.000013   0.000001   0.000000   0.000000  -0.000000   0.000000
    28  H   -0.000000  -0.000000  -0.000000  -0.000000  -0.050777  -0.001638
    29  H   -0.000000  -0.000000  -0.050782  -0.001638  -0.000000  -0.000000
    30  H   -0.050348  -0.001586  -0.000000  -0.000000  -0.000000  -0.000000
    31  C    4.811570   0.372468   0.000000   0.000000   0.000000   0.000000
    32  H    0.372468   0.586870   0.000000  -0.000000   0.000000  -0.000000
    33  C    0.000000   0.000000   4.816665   0.371772   0.000000   0.000000
    34  H    0.000000  -0.000000   0.371772   0.588293   0.000000  -0.000000
    35  C    0.000000   0.000000   0.000000   0.000000   4.816597   0.371777
    36  H    0.000000  -0.000000   0.000000  -0.000000   0.371777   0.588252
    37  N    0.299697  -0.038697  -0.000000  -0.000000  -0.000000  -0.000000
    38  H   -0.022983  -0.000500  -0.000000   0.000000  -0.000000  -0.000000
    39  N   -0.000000  -0.000000  -0.000000  -0.000000   0.301379  -0.038949
    40  H   -0.000000   0.000000  -0.000000  -0.000000  -0.024795  -0.000529
    41  N   -0.000000  -0.000000   0.301364  -0.038953  -0.000000  -0.000000
    42  H   -0.000000  -0.000000  -0.024798  -0.000529  -0.000000   0.000000
              37         38         39         40         41         42
     1  C   -0.000065   0.000005   0.000117  -0.000011  -0.000000  -0.000000
     2  C    0.000000  -0.000000   0.000000  -0.000000   0.002872  -0.000082
     3  C    0.002788  -0.000115   0.000000  -0.000000   0.000000  -0.000000
     4  C    0.000000  -0.000000   0.002872  -0.000082   0.000000  -0.000000
     5  C   -0.000000  -0.000000  -0.000066   0.000004   0.000117  -0.000011
     6  C    0.000127  -0.000012  -0.000000  -0.000000  -0.000066   0.000004
     7  C   -0.000000  -0.000000  -0.069543  -0.003810   0.000000   0.000000
     8  C   -0.000000  -0.000000   0.250875  -0.024885   0.000000   0.000000
     9  C   -0.000000  -0.000000  -0.043584   0.004993   0.000000   0.000000
    10  C    0.000001  -0.000002   0.009454  -0.000062   0.000000  -0.000000
    11  C    0.000000  -0.000000   0.000002  -0.000002   0.009454  -0.000062
    12  C   -0.000000   0.000000  -0.000000  -0.000000  -0.043585   0.004993
    13  C    0.000000   0.000000  -0.000000  -0.000000   0.250871  -0.024886
    14  C    0.000000   0.000000  -0.000000  -0.000000  -0.069545  -0.003810
    15  C    0.009542  -0.000075   0.000000  -0.000000   0.000002  -0.000002
    16  C   -0.043114   0.005196   0.000000   0.000000  -0.000000  -0.000000
    17  C    0.257320  -0.026304   0.000000   0.000000  -0.000000  -0.000000
    18  C   -0.070057  -0.004327   0.000000   0.000000  -0.000000  -0.000000
    19  C    0.000000   0.000000  -0.058521   0.003151  -0.000000   0.000000
    20  C   -0.000000   0.000000   0.000000   0.000000  -0.058523   0.003151
    21  C   -0.059106   0.003143  -0.000000   0.000000   0.000000   0.000000
    22  H    0.000000  -0.000000  -0.004815   0.002150  -0.000000   0.000000
    23  H   -0.000003  -0.000005  -0.000109   0.000003  -0.000000  -0.000000
    24  H   -0.000000  -0.000000  -0.000003  -0.000004  -0.000109   0.000003
    25  H   -0.000000   0.000000   0.000000  -0.000000  -0.004816   0.002151
    26  H   -0.000112   0.000003  -0.000000  -0.000000  -0.000003  -0.000004
    27  H   -0.004875   0.002623  -0.000000   0.000000   0.000000  -0.000000
    28  H    0.000000  -0.000000   0.003770  -0.000076   0.000000  -0.000000
    29  H    0.000000  -0.000000   0.000000  -0.000000   0.003770  -0.000076
    30  H    0.003694  -0.000071   0.000000  -0.000000   0.000000  -0.000000
    31  C    0.299697  -0.022983  -0.000000  -0.000000  -0.000000  -0.000000
    32  H   -0.038697  -0.000500  -0.000000   0.000000  -0.000000  -0.000000
    33  C   -0.000000  -0.000000  -0.000000  -0.000000   0.301364  -0.024798
    34  H   -0.000000   0.000000  -0.000000  -0.000000  -0.038953  -0.000529
    35  C   -0.000000  -0.000000   0.301379  -0.024795  -0.000000  -0.000000
    36  H   -0.000000  -0.000000  -0.038949  -0.000529  -0.000000   0.000000
    37  N    6.936618   0.355098  -0.000000   0.000000  -0.000000   0.000000
    38  H    0.355098   0.429001   0.000000  -0.000000   0.000000  -0.000000
    39  N   -0.000000   0.000000   6.943228   0.356605  -0.000000   0.000000
    40  H    0.000000  -0.000000   0.356605   0.429176   0.000000  -0.000000
    41  N   -0.000000   0.000000  -0.000000   0.000000   6.943271   0.356601
    42  H    0.000000  -0.000000   0.000000  -0.000000   0.356601   0.429217
 Mulliken charges:
               1
     1  C    0.050850
     2  C    0.040328
     3  C    0.040857
     4  C    0.040217
     5  C    0.050932
     6  C    0.050574
     7  C   -0.167633
     8  C    0.269699
     9  C    0.092950
    10  C   -0.200251
    11  C   -0.200311
    12  C    0.092927
    13  C    0.269682
    14  C   -0.167666
    15  C   -0.200177
    16  C    0.095679
    17  C    0.258572
    18  C   -0.167936
    19  C   -0.137575
    20  C   -0.137562
    21  C   -0.139684
    22  H    0.075748
    23  H    0.077924
    24  H    0.078120
    25  H    0.075696
    26  H    0.077808
    27  H    0.074064
    28  H    0.087720
    29  H    0.087749
    30  H    0.089007
    31  C    0.100830
    32  H    0.110118
    33  C    0.095672
    34  H    0.108995
    35  C    0.095703
    36  H    0.109027
    37  N   -0.648859
    38  H    0.259325
    39  N   -0.652711
    40  H    0.258172
    41  N   -0.652721
    42  H    0.258140
 Sum of Mulliken charges =  -0.00000
 Mulliken charges with hydrogens summed into heavy atoms:
               1
     1  C    0.050850
     2  C    0.040328
     3  C    0.040857
     4  C    0.040217
     5  C    0.050932
     6  C    0.050574
     7  C   -0.091885
     8  C    0.269699
     9  C    0.092950
    10  C   -0.122327
    11  C   -0.122191
    12  C    0.092927
    13  C    0.269682
    14  C   -0.091970
    15  C   -0.122369
    16  C    0.095679
    17  C    0.258572
    18  C   -0.093872
    19  C   -0.049855
    20  C   -0.049813
    21  C   -0.050677
    31  C    0.210948
    33  C    0.204667
    35  C    0.204731
    37  N   -0.389534
    39  N   -0.394539
    41  N   -0.394582
 Electronic spatial extent (au):  <R**2>=          11003.8771
 Charge=             -0.0000 electrons
 Dipole moment (field-independent basis, Debye):
    X=             -0.0007    Y=             -0.0104    Z=             -0.0482  Tot=              0.0493
 Quadrupole moment (field-independent basis, Debye-Ang):
   XX=           -163.2841   YY=           -115.2272   ZZ=           -115.9543
   XY=             -0.1618   XZ=              0.6761   YZ=             -0.2880
 Traceless Quadrupole moment (field-independent basis, Debye-Ang):
   XX=            -31.7956   YY=             16.2613   ZZ=             15.5342
   XY=             -0.1618   XZ=              0.6761   YZ=             -0.2880
 Octapole moment (field-independent basis, Debye-Ang**2):
  XXX=             -9.5695  YYY=            -62.5048  ZZZ=             16.4785  XYY=             -2.3250
  XXY=             -0.5550  XXZ=              1.6265  XZZ=             -2.2832  YZZ=             58.4646
  YYZ=            -17.5164  XYZ=              0.8772
 Hexadecapole moment (field-independent basis, Debye-Ang**3):
 XXXX=           -169.1573 YYYY=          -5925.8161 ZZZZ=          -5965.2826 XXXY=             12.9947
 XXXZ=            -57.8876 YYYX=              4.2639 YYYZ=              0.4611 ZZZX=            -24.8775
 ZZZY=            -24.5000 XXYY=          -1404.2645 XXZZ=          -1402.9996 YYZZ=          -1976.5690
 XXYZ=             -0.1522 YYXZ=             -8.5799 ZZXY=              2.6464
 N-N= 2.139505741339D+03 E-N=-6.801693432907D+03  KE= 1.076244074138D+03
 No NMR shielding tensors so no spin-rotation constants.
 Leave Link  601 at Tue Aug 15 23:11:42 2023, MaxMem=  1310720000 cpu:              47.3 elap:               0.9
 (Enter /mnt/opt/groups/app-gaussian/g16-avx2/l701.exe)
 ... and contract with generalized density number  0.
 Compute integral first derivatives.
 R6Disp: Adding Grimme-D3 dispersion energy 1st derivatives to the gradient.
 Leave Link  701 at Tue Aug 15 23:11:43 2023, MaxMem=  1310720000 cpu:              63.0 elap:               1.0
 (Enter /mnt/opt/groups/app-gaussian/g16-avx2/l702.exe)
 L702 exits ... SP integral derivatives will be done elsewhere.
 Leave Link  702 at Tue Aug 15 23:11:43 2023, MaxMem=  1310720000 cpu:               1.5 elap:               0.1
 (Enter /mnt/opt/groups/app-gaussian/g16-avx2/l703.exe)
 Integral derivatives from FoFJK, PRISM(SPDF).
 Compute integral first derivatives, UseDBF=F ICtDFT=           0.
 Calling FoFJK, ICntrl=      2127 FMM=F ISym2X=0 I1Cent= 0 IOpClX= 0 NMat=1 NMatS=1 NMatT=0.
 FoFJK:  IHMeth= 1 ICntrl=    2127 DoSepK=F KAlg= 0 I1Cent=           0 FoldK=F
 IRaf=         0 NMat=       1 IRICut=       1 DoRegI=T DoRafI=F ISym2E= 0 IDoP0=0 IntGTp=1.
 FoFCou: FMM=F IPFlag=           0 FMFlag=      100000 FMFlg1=         800
         NFxFlg=           0 DoJE=F BraDBF=F KetDBF=F FulRan=T
         wScrn=  0.000000 ICntrl=      2127 IOpCl=  0 I1Cent=           0 NGrid=           0
         NMat0=    1 NMatS0=      1 NMatT0=    0 NMatD0=    1 NMtDS0=    0 NMtDT0=    0
 Symmetry not used in FoFCou.
 Leave Link  703 at Tue Aug 15 23:12:00 2023, MaxMem=  1310720000 cpu:            1069.3 elap:              16.8
 (Enter /mnt/opt/groups/app-gaussian/g16-avx2/l716.exe)
 Dipole        =-2.89866726D-04-4.11005110D-03-1.89448603D-02
 -------------------------------------------------------------------
 Center     Atomic                   Forces (Hartrees/Bohr)
 Number     Number              X              Y              Z
 -------------------------------------------------------------------
      1        6          -0.000010713    0.007586195    0.001080904
      2        6          -0.000015171   -0.008055396   -0.002903698
      3        6           0.000114547    0.001587794    0.008407783
      4        6          -0.000099760    0.006542982   -0.005533423
      5        6          -0.000094050   -0.002869861   -0.007136352
      6        6           0.000103992   -0.004728923    0.006057830
      7        6          -0.000037049   -0.009990696   -0.004958560
      8        6          -0.000742984    0.038154899   -0.043648867
      9        6          -0.000238243    0.022812276   -0.011462124
     10        6           0.000053031   -0.010382203    0.001309015
     11        6           0.000100032    0.006334380    0.008325778
     12        6          -0.000135189   -0.021335069   -0.014014022
     13        6           0.000020293   -0.056887481   -0.011222511
     14        6           0.000158283    0.000694901    0.011125964
     15        6          -0.000148845    0.003782067   -0.009452825
     16        6           0.000353992   -0.001698850    0.024317001
     17        6           0.000744835    0.015030645    0.055783489
     18        6          -0.000118549    0.009154371   -0.006040480
     19        6           0.000203101   -0.016601235    0.010412408
     20        6           0.000077096    0.017322635    0.009168972
     21        6          -0.000290386    0.000110302   -0.020350139
     22        1           0.000005092   -0.000152361    0.000357079
     23        1          -0.000013128    0.000539560   -0.000794869
     24        1           0.000002191   -0.000952841   -0.000070592
     25        1          -0.000002148    0.000387913   -0.000052112
     26        1           0.000009684    0.000375601    0.000781288
     27        1          -0.000004732   -0.000065274   -0.000380314
     28        1          -0.000046981   -0.000008724   -0.003316794
     29        1           0.000033339   -0.002866984    0.001665976
     30        1           0.000016823    0.003001545    0.001867126
     31        6          -0.000438405    0.056921799   -0.016611086
     32        1          -0.000061582    0.008903875   -0.002132301
     33        6           0.000872597   -0.011216836    0.057796067
     34        1           0.000133847   -0.002660428    0.008659456
     35        6          -0.000401135   -0.044456909   -0.038624082
     36        1          -0.000073758   -0.006169030   -0.006634616
     37        7          -0.000403485   -0.094954712   -0.051428394
     38        1           0.000187054    0.001250441    0.013310768
     39        7           0.001456113    0.012342202    0.105711656
     40        1          -0.000081112    0.003975958   -0.004792288
     41        7          -0.001192928    0.085378522   -0.063531365
     42        1           0.000004390   -0.006137047   -0.001046746
 -------------------------------------------------------------------
 Cartesian Forces:  Max     0.105711656 RMS     0.021738374
 Leave Link  716 at Tue Aug 15 23:12:00 2023, MaxMem=  1310720000 cpu:               2.0 elap:               0.1
 (Enter /mnt/opt/groups/app-gaussian/g16-avx2/l103.exe)

 GradGradGradGradGradGradGradGradGradGradGradGradGradGradGradGradGradGrad
 Berny optimization.
 FormGI is forming the generalized inverse of G from B-inverse, IUseBI=4.
 GSVD:  received Info=                   1 from GESDD.
 Internal  Forces:  Max     0.066533762 RMS     0.011137020
 Search for a local minimum.
 Step number   1 out of a maximum of  252
 All quantities printed in internal units (Hartrees-Bohrs-Radians)
 RMS Force = .11137D-01 SwitMx=.10000D-02 MixMth= 1
 Mixed Optimization -- RFO/linear search
 Second derivative matrix not updated -- first step.
 ITU=  0
     Eigenvalues ---    0.00230   0.00230   0.00230   0.01031   0.01036
     Eigenvalues ---    0.01036   0.01337   0.01338   0.01341   0.01434
     Eigenvalues ---    0.01434   0.01563   0.01582   0.01582   0.01583
     Eigenvalues ---    0.01630   0.01641   0.01642   0.01676   0.01720
     Eigenvalues ---    0.01721   0.01806   0.01828   0.01828   0.01856
     Eigenvalues ---    0.01856   0.01858   0.02108   0.02108   0.02108
     Eigenvalues ---    0.02131   0.02131   0.02132   0.02141   0.02142
     Eigenvalues ---    0.02142   0.02216   0.02217   0.02218   0.16000
     Eigenvalues ---    0.16000   0.16000   0.16000   0.16000   0.16000
     Eigenvalues ---    0.16000   0.16000   0.16000   0.16000   0.16000
     Eigenvalues ---    0.16000   0.16000   0.16000   0.16000   0.22219
     Eigenvalues ---    0.22219   0.22220   0.23184   0.23184   0.23212
     Eigenvalues ---    0.23839   0.23855   0.23855   0.24329   0.24340
     Eigenvalues ---    0.24340   0.25000   0.25000   0.25000   0.25000
     Eigenvalues ---    0.25000   0.25000   0.29954   0.29954   0.29955
     Eigenvalues ---    0.30361   0.30361   0.30363   0.34503   0.34504
     Eigenvalues ---    0.35411   0.35422   0.35423   0.35427   0.35427
     Eigenvalues ---    0.35427   0.35531   0.35531   0.35531   0.35595
     Eigenvalues ---    0.35596   0.35596   0.35654   0.35654   0.35655
     Eigenvalues ---    0.36369   0.37630   0.37630   0.37938   0.40338
     Eigenvalues ---    0.40338   0.40371   0.40844   0.40844   0.41487
     Eigenvalues ---    0.42592   0.42592   0.42602   0.47584   0.47586
     Eigenvalues ---    0.47586   0.47688   0.47688   0.47688   0.49334
     Eigenvalues ---    0.49372   0.49373   0.53105   0.53107   0.53108
 RFO step:  Lambda=-8.52170777D-02 EMin= 2.30000000D-03
 Linear search not attempted -- first point.
 Maximum step size (   0.300) exceeded in Quadratic search.
    -- Step size scaled by   0.629
 Iteration  1 RMS(Cart)=  0.03105752 RMS(Int)=  0.00052956
 Iteration  2 RMS(Cart)=  0.00078116 RMS(Int)=  0.00012792
 Iteration  3 RMS(Cart)=  0.00000027 RMS(Int)=  0.00012792
 ITry= 1 IFail=0 DXMaxC= 1.71D-01 DCOld= 1.00D+10 DXMaxT= 3.00D-01 DXLimC= 3.00D+00 Rises=F
 Variable       Old X    -DE/DX   Delta X   Delta X   Delta X     New X
                                 (Linear)    (Quad)   (Total)
    R1        2.76807   0.00238   0.00000   0.00333   0.00333   2.77141
    R2        2.69454   0.00422   0.00000   0.00537   0.00538   2.69992
    R3        2.67656  -0.00352   0.00000  -0.00421  -0.00424   2.67232
    R4        2.69454   0.00421   0.00000   0.00535   0.00536   2.69990
    R5        2.76807   0.00238   0.00000   0.00334   0.00334   2.77141
    R6        2.68303  -0.00564   0.00000  -0.00697  -0.00694   2.67609
    R7        2.69452   0.00429   0.00000   0.00547   0.00548   2.70000
    R8        2.68304  -0.00555   0.00000  -0.00685  -0.00682   2.67622
    R9        2.76811   0.00235   0.00000   0.00328   0.00328   2.77139
   R10        2.68305  -0.00565   0.00000  -0.00699  -0.00695   2.67609
   R11        2.67658  -0.00353   0.00000  -0.00423  -0.00425   2.67233
   R12        2.67655  -0.00354   0.00000  -0.00423  -0.00425   2.67230
   R13        2.59520   0.00371   0.00000   0.00389   0.00391   2.59911
   R14        2.04718  -0.00024   0.00000  -0.00034  -0.00034   2.04683
   R15        2.67398  -0.00578   0.00000  -0.00694  -0.00708   2.66689
   R16        2.85751  -0.06653   0.00000  -0.10802  -0.10774   2.74978
   R17        2.60993   0.00286   0.00000   0.00315   0.00312   2.61304
   R18        2.76643  -0.01677   0.00000  -0.02114  -0.02150   2.74492
   R19        2.04626  -0.00039   0.00000  -0.00056  -0.00056   2.04570
   R20        2.60994   0.00285   0.00000   0.00314   0.00311   2.61305
   R21        2.04625  -0.00039   0.00000  -0.00055  -0.00055   2.04570
   R22        2.67397  -0.00578   0.00000  -0.00694  -0.00708   2.66689
   R23        2.76645  -0.01677   0.00000  -0.02115  -0.02151   2.74494
   R24        2.59518   0.00372   0.00000   0.00390   0.00392   2.59910
   R25        2.85749  -0.06653   0.00000  -0.10802  -0.10773   2.74976
   R26        2.04718  -0.00025   0.00000  -0.00035  -0.00035   2.04683
   R27        2.60994   0.00283   0.00000   0.00311   0.00307   2.61301
   R28        2.04626  -0.00035   0.00000  -0.00050  -0.00050   2.04576
   R29        2.67398  -0.00606   0.00000  -0.00732  -0.00745   2.66653
   R30        2.76645  -0.01689   0.00000  -0.02136  -0.02172   2.74473
   R31        2.59520   0.00376   0.00000   0.00394   0.00396   2.59916
   R32        2.85751  -0.06541   0.00000  -0.10619  -0.10591   2.75160
   R33        2.04719  -0.00007   0.00000  -0.00010  -0.00010   2.04709
   R34        2.04987  -0.00230   0.00000  -0.00329  -0.00329   2.04658
   R35        2.54625   0.00227   0.00000   0.00316   0.00306   2.54931
   R36        2.04987  -0.00230   0.00000  -0.00329  -0.00329   2.04658
   R37        2.54626   0.00227   0.00000   0.00316   0.00306   2.54931
   R38        2.04986  -0.00236   0.00000  -0.00337  -0.00337   2.04649
   R39        2.54625   0.00250   0.00000   0.00337   0.00327   2.54952
   R40        2.04822  -0.00238   0.00000  -0.00340  -0.00340   2.04481
   R41        2.85979  -0.06583   0.00000  -0.10626  -0.10598   2.75381
   R42        2.04822  -0.00227   0.00000  -0.00325  -0.00325   2.04497
   R43        2.85978  -0.06546   0.00000  -0.10571  -0.10541   2.75437
   R44        2.04821  -0.00227   0.00000  -0.00325  -0.00325   2.04497
   R45        2.85980  -0.06547   0.00000  -0.10573  -0.10543   2.75436
   R46        1.88973   0.00396   0.00000   0.00443   0.00443   1.89416
   R47        1.88973   0.00375   0.00000   0.00419   0.00419   1.89392
   R48        1.88973   0.00375   0.00000   0.00419   0.00419   1.89392
    A1        2.09312  -0.00041   0.00000  -0.00080  -0.00078   2.09234
    A2        2.11284  -0.00043   0.00000  -0.00110  -0.00107   2.11177
    A3        2.07722   0.00083   0.00000   0.00189   0.00185   2.07907
    A4        2.09571   0.00042   0.00000   0.00084   0.00083   2.09654
    A5        2.07639   0.00130   0.00000   0.00261   0.00263   2.07902
    A6        2.11109  -0.00173   0.00000  -0.00345  -0.00346   2.10763
    A7        2.09568   0.00038   0.00000   0.00075   0.00074   2.09642
    A8        2.11112  -0.00175   0.00000  -0.00352  -0.00353   2.10759
    A9        2.07638   0.00137   0.00000   0.00277   0.00279   2.07917
   A10        2.09568   0.00044   0.00000   0.00086   0.00084   2.09652
   A11        2.07636   0.00132   0.00000   0.00265   0.00267   2.07903
   A12        2.11115  -0.00176   0.00000  -0.00351  -0.00351   2.10764
   A13        2.09308  -0.00042   0.00000  -0.00084  -0.00083   2.09225
   A14        2.07719   0.00086   0.00000   0.00195   0.00191   2.07910
   A15        2.11291  -0.00044   0.00000  -0.00110  -0.00108   2.11183
   A16        2.09311  -0.00041   0.00000  -0.00081  -0.00080   2.09231
   A17        2.11287  -0.00040   0.00000  -0.00107  -0.00104   2.11182
   A18        2.07721   0.00081   0.00000   0.00188   0.00184   2.07906
   A19        2.11022  -0.00552   0.00000  -0.01136  -0.01133   2.09889
   A20        2.09889   0.00244   0.00000   0.00488   0.00486   2.10375
   A21        2.07407   0.00307   0.00000   0.00648   0.00647   2.08054
   A22        2.09758   0.00735   0.00000   0.01520   0.01511   2.11269
   A23        2.28673  -0.00311   0.00000  -0.00434  -0.00440   2.28233
   A24        1.89888  -0.00424   0.00000  -0.01086  -0.01071   1.88817
   A25        2.09817  -0.00409   0.00000  -0.00895  -0.00879   2.08939
   A26        1.88726  -0.00555   0.00000  -0.00773  -0.00816   1.87910
   A27        2.29775   0.00965   0.00000   0.01668   0.01695   2.31470
   A28        2.10682   0.00010   0.00000   0.00057   0.00048   2.10730
   A29        2.10537   0.00085   0.00000   0.00202   0.00206   2.10744
   A30        2.07100  -0.00095   0.00000  -0.00259  -0.00254   2.06845
   A31        2.10682   0.00009   0.00000   0.00054   0.00046   2.10728
   A32        2.10541   0.00085   0.00000   0.00202   0.00206   2.10747
   A33        2.07096  -0.00094   0.00000  -0.00256  -0.00252   2.06844
   A34        2.09817  -0.00409   0.00000  -0.00895  -0.00879   2.08938
   A35        2.29777   0.00964   0.00000   0.01667   0.01694   2.31472
   A36        1.88725  -0.00555   0.00000  -0.00772  -0.00815   1.87909
   A37        2.09759   0.00736   0.00000   0.01521   0.01512   2.11271
   A38        1.89889  -0.00424   0.00000  -0.01086  -0.01072   1.88818
   A39        2.28671  -0.00311   0.00000  -0.00434  -0.00441   2.28230
   A40        2.11021  -0.00551   0.00000  -0.01135  -0.01133   2.09888
   A41        2.09887   0.00244   0.00000   0.00488   0.00486   2.10373
   A42        2.07411   0.00307   0.00000   0.00648   0.00646   2.08057
   A43        2.10681  -0.00018   0.00000  -0.00001  -0.00009   2.10672
   A44        2.10540   0.00090   0.00000   0.00209   0.00213   2.10753
   A45        2.07098  -0.00072   0.00000  -0.00207  -0.00203   2.06894
   A46        2.09818  -0.00356   0.00000  -0.00793  -0.00778   2.09040
   A47        2.29775   0.00993   0.00000   0.01728   0.01754   2.31529
   A48        1.88726  -0.00638   0.00000  -0.00935  -0.00976   1.87749
   A49        2.09757   0.00702   0.00000   0.01453   0.01444   2.11201
   A50        1.89888  -0.00357   0.00000  -0.00956  -0.00941   1.88947
   A51        2.28673  -0.00345   0.00000  -0.00496  -0.00503   2.28170
   A52        2.11021  -0.00546   0.00000  -0.01123  -0.01120   2.09901
   A53        2.09888   0.00234   0.00000   0.00462   0.00461   2.10349
   A54        2.07409   0.00312   0.00000   0.00661   0.00660   2.08069
   A55        2.16810   0.00798   0.00000   0.01541   0.01562   2.18373
   A56        1.91426  -0.01106   0.00000  -0.01823  -0.01866   1.89559
   A57        2.20083   0.00308   0.00000   0.00282   0.00304   2.20387
   A58        2.16811   0.00798   0.00000   0.01540   0.01562   2.18373
   A59        1.91425  -0.01107   0.00000  -0.01823  -0.01866   1.89559
   A60        2.20083   0.00308   0.00000   0.00283   0.00304   2.20387
   A61        2.16811   0.00784   0.00000   0.01529   0.01550   2.18362
   A62        1.91425  -0.01028   0.00000  -0.01672  -0.01715   1.89710
   A63        2.20082   0.00244   0.00000   0.00143   0.00165   2.20247
   A64        2.19878   0.01101   0.00000   0.02743   0.02735   2.22613
   A65        1.93570  -0.00391   0.00000  -0.00840  -0.00826   1.92745
   A66        2.14870  -0.00710   0.00000  -0.01902  -0.01910   2.12961
   A67        2.19878   0.01088   0.00000   0.02713   0.02705   2.22583
   A68        1.93570  -0.00379   0.00000  -0.00818  -0.00802   1.92768
   A69        2.14871  -0.00709   0.00000  -0.01895  -0.01903   2.12968
   A70        2.19878   0.01088   0.00000   0.02713   0.02705   2.22583
   A71        1.93570  -0.00379   0.00000  -0.00818  -0.00802   1.92768
   A72        2.14871  -0.00709   0.00000  -0.01895  -0.01903   2.12967
   A73        1.78869   0.02414   0.00000   0.04404   0.04458   1.83327
   A74        2.10989  -0.00000   0.00000   0.00893   0.00866   2.11855
   A75        2.38461  -0.02413   0.00000  -0.05297  -0.05324   2.33137
   A76        1.78868   0.02465   0.00000   0.04500   0.04556   1.83424
   A77        2.19354  -0.00763   0.00000  -0.01044  -0.01072   2.18282
   A78        2.30096  -0.01703   0.00000  -0.03456  -0.03484   2.26613
   A79        1.78869   0.02465   0.00000   0.04500   0.04555   1.83424
   A80        2.19354  -0.00763   0.00000  -0.01044  -0.01072   2.18282
   A81        2.30096  -0.01702   0.00000  -0.03455  -0.03483   2.26612
    D1        0.00009   0.00000   0.00000   0.00000   0.00000   0.00009
    D2       -3.14156  -0.00000   0.00000  -0.00000  -0.00000  -3.14156
    D3       -3.14144   0.00000   0.00000   0.00000   0.00000  -3.14144
    D4        0.00009   0.00000   0.00000   0.00000   0.00000   0.00009
    D5        0.00013  -0.00000   0.00000  -0.00000  -0.00000   0.00013
    D6       -3.14145   0.00000   0.00000   0.00000   0.00000  -3.14145
    D7       -3.14152  -0.00000   0.00000  -0.00000  -0.00000  -3.14152
    D8        0.00009  -0.00000   0.00000  -0.00000  -0.00000   0.00009
    D9        3.14152  -0.00000   0.00000  -0.00000  -0.00000   3.14152
   D10       -0.00004   0.00000   0.00000   0.00000   0.00000  -0.00004
   D11       -0.00002   0.00000   0.00000   0.00000   0.00000  -0.00001
   D12       -3.14158   0.00000   0.00000   0.00000   0.00000  -3.14157
   D13        0.00011   0.00000   0.00000   0.00000   0.00000   0.00011
   D14       -3.14146  -0.00000   0.00000  -0.00000  -0.00000  -3.14146
   D15       -3.14155   0.00000   0.00000   0.00000   0.00000  -3.14155
   D16        0.00006   0.00000   0.00000   0.00000   0.00000   0.00006
   D17        0.00011  -0.00000   0.00000  -0.00000  -0.00000   0.00011
   D18       -3.14153  -0.00000   0.00000  -0.00000  -0.00000  -3.14153
   D19       -3.14141  -0.00000   0.00000  -0.00000  -0.00000  -3.14141
   D20        0.00013  -0.00000   0.00000  -0.00000  -0.00000   0.00013
   D21       -0.00002   0.00000   0.00000   0.00000   0.00000  -0.00002
   D22       -3.14156  -0.00000   0.00000  -0.00000  -0.00000  -3.14156
   D23        3.14150   0.00000   0.00000   0.00000   0.00000   3.14151
   D24       -0.00003   0.00000   0.00000   0.00000   0.00000  -0.00003
   D25       -0.00021   0.00000   0.00000   0.00000   0.00000  -0.00021
   D26        3.14143   0.00000   0.00000   0.00000   0.00000   3.14143
   D27        3.14144   0.00000   0.00000   0.00000   0.00000   3.14144
   D28       -0.00011   0.00000   0.00000   0.00000   0.00000  -0.00011
   D29       -3.14148   0.00000   0.00000   0.00000   0.00000  -3.14148
   D30        0.00012  -0.00000   0.00000  -0.00000  -0.00000   0.00012
   D31        0.00006  -0.00000   0.00000  -0.00000  -0.00000   0.00005
   D32       -3.14153  -0.00000   0.00000  -0.00000  -0.00000  -3.14153
   D33       -0.00023   0.00000   0.00000   0.00000   0.00000  -0.00023
   D34        3.14134   0.00000   0.00000   0.00000   0.00000   3.14134
   D35        3.14135  -0.00000   0.00000  -0.00000  -0.00000   3.14135
   D36       -0.00027   0.00000   0.00000   0.00000   0.00000  -0.00027
   D37       -0.00010   0.00000   0.00000   0.00000   0.00000  -0.00010
   D38        3.14143   0.00000   0.00000   0.00000   0.00000   3.14144
   D39        3.14151   0.00000   0.00000   0.00000   0.00000   3.14151
   D40       -0.00014   0.00000   0.00000   0.00000   0.00000  -0.00014
   D41       -0.00006  -0.00000   0.00000  -0.00000  -0.00000  -0.00006
   D42        3.14147   0.00000   0.00000   0.00000   0.00000   3.14147
   D43        3.14155  -0.00000   0.00000  -0.00000  -0.00000   3.14155
   D44       -0.00010  -0.00000   0.00000  -0.00000  -0.00000  -0.00010
   D45       -3.14146  -0.00000   0.00000  -0.00000  -0.00000  -3.14146
   D46        0.00014  -0.00000   0.00000  -0.00000  -0.00000   0.00014
   D47        0.00009  -0.00000   0.00000  -0.00000  -0.00000   0.00008
   D48       -3.14150  -0.00000   0.00000  -0.00000  -0.00000  -3.14150
   D49        0.00003   0.00000   0.00000   0.00000   0.00000   0.00003
   D50       -3.14158   0.00000   0.00000   0.00000   0.00000  -3.14158
   D51       -3.14150   0.00000   0.00000   0.00000   0.00000  -3.14150
   D52        0.00007   0.00000   0.00000   0.00000   0.00000   0.00007
   D53        0.00005  -0.00000   0.00000  -0.00000  -0.00000   0.00004
   D54       -3.14158  -0.00000   0.00000  -0.00000  -0.00000  -3.14158
   D55       -3.14153  -0.00000   0.00000  -0.00000  -0.00000  -3.14153
   D56        0.00003  -0.00000   0.00000  -0.00000  -0.00000   0.00002
   D57        3.14159   0.00000   0.00000   0.00000   0.00000   3.14159
   D58       -0.00001  -0.00000   0.00000   0.00000   0.00000  -0.00001
   D59       -0.00003   0.00000   0.00000   0.00000   0.00000  -0.00002
   D60        3.14156   0.00000   0.00000   0.00000   0.00000   3.14156
   D61       -0.00005   0.00000   0.00000   0.00000   0.00000  -0.00005
   D62        3.14151   0.00000   0.00000   0.00000   0.00000   3.14151
   D63        3.14158   0.00000   0.00000   0.00000   0.00000   3.14159
   D64       -0.00004   0.00000   0.00000   0.00000   0.00000  -0.00004
   D65        3.14157   0.00000   0.00000   0.00000   0.00000   3.14157
   D66       -0.00002   0.00000   0.00000   0.00000   0.00000  -0.00002
   D67       -0.00006  -0.00000   0.00000  -0.00000  -0.00000  -0.00006
   D68        3.14153  -0.00000   0.00000   0.00000   0.00000   3.14154
   D69        0.00002   0.00000   0.00000   0.00000   0.00000   0.00002
   D70        3.14158   0.00000   0.00000   0.00000   0.00000   3.14158
   D71       -3.14151  -0.00000   0.00000  -0.00000  -0.00000  -3.14152
   D72        0.00004  -0.00000   0.00000  -0.00000  -0.00000   0.00004
   D73        0.00002   0.00000   0.00000   0.00000   0.00000   0.00002
   D74        3.14156   0.00000   0.00000   0.00000   0.00000   3.14156
   D75       -3.14154   0.00000   0.00000   0.00000   0.00000  -3.14154
   D76       -0.00000   0.00000   0.00000   0.00000   0.00000  -0.00000
   D77        0.00004  -0.00000   0.00000  -0.00000  -0.00000   0.00004
   D78       -3.14156  -0.00000   0.00000  -0.00000  -0.00000  -3.14156
   D79       -3.14159   0.00000   0.00000   0.00000   0.00000  -3.14159
   D80       -0.00001   0.00000   0.00000  -0.00000  -0.00000  -0.00001
   D81       -0.00002  -0.00000   0.00000  -0.00000  -0.00000  -0.00002
   D82        3.14152  -0.00000   0.00000  -0.00000  -0.00000   3.14152
   D83       -3.14155  -0.00000   0.00000  -0.00000  -0.00000  -3.14155
   D84       -0.00001  -0.00000   0.00000  -0.00000  -0.00000  -0.00001
   D85        0.00001   0.00000   0.00000  -0.00000  -0.00000   0.00001
   D86       -3.14158  -0.00000   0.00000  -0.00000  -0.00000  -3.14158
   D87        3.14154   0.00000   0.00000   0.00000   0.00000   3.14154
   D88       -0.00004   0.00000   0.00000   0.00000   0.00000  -0.00004
   D89       -0.00001  -0.00000   0.00000  -0.00000  -0.00000  -0.00001
   D90        3.14154  -0.00000   0.00000  -0.00000  -0.00000   3.14154
   D91        3.14158  -0.00000   0.00000  -0.00000  -0.00000   3.14158
   D92       -0.00006  -0.00000   0.00000  -0.00000  -0.00000  -0.00006
   D93       -0.00005   0.00000   0.00000   0.00000   0.00000  -0.00005
   D94        3.14154   0.00000   0.00000   0.00000   0.00000   3.14155
   D95        3.14158  -0.00000   0.00000   0.00000   0.00000   3.14158
   D96       -0.00001   0.00000   0.00000   0.00000   0.00000  -0.00001
   D97        0.00004   0.00000   0.00000  -0.00000  -0.00000   0.00004
   D98       -3.14155   0.00000   0.00000   0.00000   0.00000  -3.14155
   D99        3.14159  -0.00000   0.00000   0.00000   0.00000   3.14159
   D100       0.00000   0.00000   0.00000   0.00000   0.00000   0.00000
   D101       0.00002  -0.00000   0.00000  -0.00000  -0.00000   0.00002
   D102      -3.14158   0.00000   0.00000   0.00000   0.00000  -3.14158
   D103      -3.14157  -0.00000   0.00000  -0.00000  -0.00000  -3.14157
   D104       0.00002  -0.00000   0.00000  -0.00000  -0.00000   0.00001
   D105       0.00002  -0.00000   0.00000  -0.00001  -0.00001   0.00002
   D106      -3.14157  -0.00000   0.00000  -0.00000  -0.00000  -3.14157
   D107      -3.14157  -0.00000   0.00000  -0.00000  -0.00000  -3.14158
   D108       0.00002   0.00000   0.00000  -0.00000  -0.00000   0.00002
   D109       3.14159   0.00000   0.00000  -0.00000  -0.00000   3.14159
   D110       0.00000   0.00000   0.00000  -0.00000  -0.00000   0.00000
   D111       0.00001   0.00000   0.00000   0.00000   0.00000   0.00001
   D112      -3.14158   0.00000   0.00000   0.00000   0.00000  -3.14158
   D113      -3.14158  -0.00000   0.00000   0.00000   0.00000  -3.14158
   D114       0.00001  -0.00000   0.00000  -0.00000  -0.00000   0.00001
   D115       0.00000  -0.00000   0.00000  -0.00000  -0.00000   0.00000
   D116      -3.14159  -0.00000   0.00000  -0.00000  -0.00000   3.14159
   D117       3.14159  -0.00000   0.00000  -0.00000  -0.00000   3.14159
   D118       0.00001  -0.00000   0.00000  -0.00001  -0.00001   0.00001
   D119       0.00000   0.00000   0.00000   0.00000   0.00000   0.00000
   D120      -3.14157  -0.00000   0.00000  -0.00000  -0.00000  -3.14158
   D121      -0.00002   0.00000   0.00000   0.00001   0.00001  -0.00001
   D122       3.14157   0.00000   0.00000   0.00000   0.00000   3.14157
   D123       3.14159   0.00000   0.00000   0.00000   0.00000   3.14159
   D124      -0.00001  -0.00000   0.00000  -0.00000  -0.00000  -0.00001
   D125      -0.00001   0.00000   0.00000   0.00000   0.00000  -0.00001
   D126       3.14157   0.00000   0.00000   0.00000   0.00000   3.14157
   D127       3.14158  -0.00000   0.00000   0.00000   0.00000   3.14158
   D128      -0.00002   0.00000   0.00000  -0.00000  -0.00000  -0.00002
   D129       0.00001  -0.00000   0.00000  -0.00000  -0.00000   0.00001
   D130      -3.14157  -0.00000   0.00000   0.00000   0.00000  -3.14157
   D131      -3.14158  -0.00000   0.00000  -0.00000  -0.00000  -3.14158
   D132       0.00002  -0.00000   0.00000   0.00000   0.00000   0.00002
         Item               Value     Threshold  Converged?
 Maximum Force            0.066534     0.000450     NO 
 RMS     Force            0.011137     0.000300     NO 
 Maximum Displacement     0.170504     0.001800     NO 
 RMS     Displacement     0.031440     0.001200     NO 
 Predicted change in Energy=-4.059036D-02
 Lowest energy point so far.  Saving SCF results.
 GradGradGradGradGradGradGradGradGradGradGradGradGradGradGradGradGradGrad

 Leave Link  103 at Tue Aug 15 23:12:01 2023, MaxMem=  1310720000 cpu:              25.0 elap:               0.6
 (Enter /mnt/opt/groups/app-gaussian/g16-avx2/l202.exe)
                          Input orientation:                          
 ---------------------------------------------------------------------
 Center     Atomic      Atomic             Coordinates (Angstroms)
 Number     Number       Type             X           Y           Z
 ---------------------------------------------------------------------
      1          6           0        0.014659    1.451528   -0.017101
      2          6           0        0.024122   -1.443708   -0.024661
      3          6           0        0.035215    0.713750    1.250209
      4          6           0       -0.000666    0.739008   -1.255394
      5          6           0        0.003959   -0.727530   -1.260760
      6          6           0        0.040039   -0.715020    1.247963
      7          6           0       -0.020250    1.467640   -2.469532
      8          6           0       -0.024513    2.842916   -2.452472
      9          6           0       -0.009561    3.555784   -1.234584
     10          6           0        0.009758    2.865516   -0.036590
     11          6           0       -0.011298   -1.451454   -2.475452
     12          6           0       -0.006792   -2.834213   -2.474218
     13          6           0        0.013220   -3.532546   -1.248011
     14          6           0        0.028369   -2.859627   -0.048579
     15          6           0        0.060163   -1.405090    2.482118
     16          6           0        0.074941   -0.711933    3.678489
     17          6           0        0.069941    0.699105    3.670819
     18          6           0        0.050581    1.401208    2.488260
     19          6           0       -0.018738    4.972924   -1.553226
     20          6           0       -0.019087   -3.818851   -3.542051
     21          6           0        0.096304   -1.142840    5.065381
     22          1           0       -0.031983    0.950845   -3.421358
     23          1           0        0.021079    3.431773    0.885966
     24          1           0       -0.026817   -0.935597   -3.427047
     25          1           0        0.043498   -3.425560    0.874827
     26          1           0        0.064344   -2.487262    2.511229
     27          1           0        0.047244    2.484112    2.516295
     28          1           0       -0.011062    5.775139   -0.825704
     29          1           0       -0.035150   -3.589905   -4.600455
     30          1           0        0.104628   -2.173637    5.397319
     31          6           0        0.103862   -0.050727    5.857484
     32          1           0        0.119247   -0.020627    6.939024
     33          6           0       -0.007145   -5.050600   -2.992000
     34          1           0       -0.011521   -6.002494   -3.506711
     35          6           0       -0.038226    5.112382   -2.894894
     36          1           0       -0.049296    6.034102   -3.461779
     37          7           0        0.088089    1.162882    5.050951
     38          1           0        0.087866    2.140271    5.273233
     39          7           0       -0.043122    3.806639   -3.542545
     40          1           0       -0.056163    3.573391   -4.517157
     41          7           0        0.013617   -4.958566   -1.537507
     42          1           0        0.025932   -5.686032   -0.848244
 ---------------------------------------------------------------------
                    Distance matrix (angstroms):
                    1          2          3          4          5
     1  C    0.000000
     2  C    2.895261   0.000000
     3  C    1.466565   2.506001   0.000000
     4  C    1.428737   2.505907   2.505987   0.000000
     5  C    2.509003   1.428726   2.895381   1.466556   0.000000
     6  C    2.508976   1.466565   1.428780   2.895281   2.509014
     7  C    2.452732   3.802014   3.795773   1.416128   2.506090
     8  C    2.805089   4.926639   4.271622   2.420741   3.764183
     9  C    2.431203   5.143926   3.775362   2.816867   4.283416
    10  C    1.414131   4.309264   2.507308   2.451046   3.795867
    11  C    3.804138   2.451059   4.309387   2.507345   1.414134
    12  C    4.940189   2.816877   5.144042   3.775379   2.431195
    13  C    5.133823   2.420733   4.926725   4.271583   2.805060
    14  C    4.311291   1.416127   3.802094   3.795710   2.452715
    15  C    3.795844   2.507335   2.451063   4.309276   3.804127
    16  C    4.282707   3.775101   2.816149   5.143359   4.939783
    17  C    3.764299   4.272039   2.420904   4.926880   5.134210
    18  C    2.506124   3.795921   1.416194   3.802115   4.311479
    19  C    3.842009   6.596326   5.099287   4.244417   5.707998
    20  C    6.340608   4.244433   6.596452   5.099336   3.842016
    21  C    5.706928   5.099437   4.243371   6.595677   6.340431
    22  H    3.441195   4.156270   4.678062   2.176524   2.736132
    23  H    2.176452   4.959795   2.742357   3.440477   4.680655
    24  H    4.162670   3.440495   4.959931   2.742456   2.176474
    25  H    4.958059   2.176509   4.156304   4.677971   3.441171
    26  H    4.680704   2.742509   3.440567   4.959888   4.162715
    27  H    2.735943   4.678115   2.176534   4.156118   4.958091
    28  H    4.398649   7.263240   5.470760   5.054439   6.517224
    29  H    6.813637   5.054460   7.263378   5.470842   4.398668
    30  H    6.516584   5.471485   5.053746   7.263139   6.814057
    31  C    6.064279   6.045360   4.670773   7.157349   7.151045
    32  H    7.110968   7.108243   5.736636   8.230426   8.231006
    33  C    7.150396   4.670733   7.157224   6.044452   4.656849
    34  H    8.230462   5.736591   8.230335   7.107489   5.733217
    35  C    4.656860   7.157125   6.044438   4.670735   6.064384
    36  H    5.733226   8.230238   7.107469   5.736595   7.111048
    37  N    5.076796   5.706157   3.827552   6.321197   6.589266
    38  H    5.335482   6.396612   4.268777   6.677900   7.136133
    39  N    4.240123   6.320299   5.704611   3.826646   5.076165
    40  H    4.975723   6.735002   6.438043   4.321562   5.394966
    41  N    6.587939   3.826623   6.320364   5.704572   4.240088
    42  H    7.185797   4.321528   6.735043   6.437983   4.975680
                    6          7          8          9         10
     6  C    0.000000
     7  C    4.311312   0.000000
     8  C    5.133838   1.375388   0.000000
     9  C    4.940169   2.426016   1.411260   0.000000
    10  C    3.804107   2.806094   2.416231   1.382763   0.000000
    11  C    3.795891   2.919114   4.294451   5.158700   4.958298
    12  C    4.283435   4.301877   5.677198   6.509130   6.199131
    13  C    3.764182   5.147339   6.488348   7.088380   6.511739
    14  C    2.506092   4.958690   6.188738   6.524227   5.725185
    15  C    1.414122   5.725197   6.511751   6.199114   4.958277
    16  C    2.430778   6.523630   7.087701   6.508367   5.157926
    17  C    2.805507   6.188916   6.488415   5.677140   4.294396
    18  C    2.452930   4.958742   5.147328   4.301789   2.919029
    19  C    6.340570   3.623070   2.312058   1.452551   2.596569
    20  C    5.708021   5.394190   6.750285   7.727208   7.547838
    21  C    3.841728   7.975155   8.509932   7.859888   6.488799
    22  H    4.958110   1.083138   2.125730   3.401204   3.889005
    23  H    4.162607   3.888302   3.390280   2.124394   1.082536
    24  H    4.680689   2.586973   3.902174   4.997969   5.093623
    25  H    2.736105   5.927242   7.097135   7.293257   6.356843
    26  H    2.176528   6.360533   7.284024   7.110203   5.928456
    27  H    3.441389   5.088834   4.982221   3.901384   2.581490
    28  H    6.813580   4.610510   3.353280   2.256706   3.014804
    29  H    6.517255   5.488152   6.781970   7.898773   7.905905
    30  H    4.398737   8.669593   9.316743   8.764785   7.411439
    31  C    4.657579   8.465225   8.800285   7.957212   6.576734
    32  H    5.733814   9.526559   9.819406   8.922734   7.549901
    33  C    6.064385   6.539158   7.911951   8.783983   8.449830
    34  H    7.111046   7.541799   8.908023   9.824625   9.522804
    35  C    7.150385   3.669523   2.312229   2.276060   3.636016
    36  H    8.230450   4.673112   3.347087   3.332272   4.666406
    37  N    4.241643   7.527434   7.690028   6.726326   5.365460
    38  H    4.935359   7.772679   7.758405   6.660695   5.359692
    39  N    6.587965   2.573480   1.455119   2.321796   3.630459
    40  H    7.185842   2.937387   2.190325   3.282951   4.536619
    41  N    5.076143   6.493531   7.855045   8.519769   7.966745
    42  H    5.394928   7.335239   8.678654   9.249956   8.589995
                   11         12         13         14         15
    11  C    0.000000
    12  C    1.382767   0.000000
    13  C    2.416228   1.411260   0.000000
    14  C    2.806106   2.426027   1.375386   0.000000
    15  C    4.958302   5.158696   4.294431   2.919095   0.000000
    16  C    6.198815   6.508960   5.677153   4.301836   1.382746
    17  C    6.512154   7.088844   6.488835   5.147837   2.416763
    18  C    5.725377   6.524437   6.188945   4.958907   2.806321
    19  C    6.490238   7.861283   8.511005   7.975904   7.547801
    20  C    2.596587   1.452560   2.312063   3.623080   6.490234
    21  C    7.547912   7.727673   6.751038   5.394864   2.596792
    22  H    2.581900   3.901842   4.982597   5.089103   6.356882
    23  H    5.928413   7.110148   7.283932   6.360436   5.093572
    24  H    1.082535   2.124388   3.390272   3.888313   5.928425
    25  H    3.889018   3.401224   2.125748   1.083138   2.581852
    26  H    5.093682   4.998011   3.902194   2.586999   1.082572
    27  H    6.356858   7.293334   7.097276   5.927434   3.889374
    28  H    7.412511   8.765761   9.317292   8.669755   7.905849
    29  H    3.014827   2.256713   3.353283   4.610522   7.412513
    30  H    7.906675   7.899992   6.783466   5.489463   3.015135
    31  C    8.450628   8.785061   7.913238   6.540428   3.637211
    32  H    9.523480   9.825543   8.909117   7.542863   4.667359
    33  C    3.636027   2.276064   2.312228   3.669516   6.577252
    34  H    4.666419   3.332277   3.347086   4.673102   7.550321
    35  C    6.577279   7.957785   8.800549   8.465156   8.449816
    36  H    7.550354   8.923234   9.819646   9.526509   9.522787
    37  N    7.968146   8.521381   7.856816   6.495332   3.632376
    38  H    8.541220   9.207468   8.643671   7.302342   4.512280
    39  N    5.365375   6.726334   7.689714   7.526753   7.966766
    40  H    5.423987   6.725580   7.822178   7.833201   8.590032
    41  N    3.630454   2.321792   1.455109   2.573455   5.365328
    42  H    4.536611   3.282946   2.190314   2.937352   5.423924
                   16         17         18         19         20
    16  C    0.000000
    17  C    1.411068   0.000000
    18  C    2.425407   1.375416   0.000000
    19  C    7.726398   6.750114   5.394031   0.000000
    20  C    7.861169   8.511483   7.976122   9.013919   0.000000
    21  C    1.452449   2.310467   3.621577   9.012312   9.014557
    22  H    7.292742   7.097375   5.927328   4.434773   4.771240
    23  H    4.997138   3.901957   2.586777   2.885549   8.495911
    24  H    7.109783   7.284320   6.360621   6.198540   2.885557
    25  H    3.901958   4.983084   5.089293   8.742645   4.434795
    26  H    2.124712   3.390814   3.888562   8.495945   6.198571
    27  H    3.400907   2.125957   1.083273   4.770696   8.742728
    28  H    7.897927   6.781696   5.487935   1.083003   9.971121
    29  H    8.765600   9.317758   8.669973   9.088890   1.083002
    30  H    2.256510   3.351813   4.609237   9.969887   9.090345
    31  C    2.277290   2.311905   3.669145   8.953811  10.127444
    32  H    3.333311   3.346881   4.672861   9.852559  11.148927
    33  C    7.957775   8.801034   8.465365  10.126265   1.349038
    34  H    8.923262   9.820133   9.526717  11.147913   2.183942
    35  C    8.783212   7.911845   6.539040   1.349037   8.954670
    36  H    9.823841   8.907882   7.541661   2.183943   9.853327
    37  N    2.323522   1.456084   2.574022   7.625155   9.933218
    38  H    3.267789   2.155229   2.881611   7.391606  10.641044
    39  N    8.519082   7.855073   6.493496   2.306124   7.625528
    40  H    9.249313   8.678731   7.335233   3.277954   7.456369
    41  N    6.726385   7.690193   7.526944   9.931556   2.306126
    42  H    6.725725   7.822649   7.833379  10.682338   3.277955
                   21         22         23         24         25
    21  C    0.000000
    22  H    8.742122   0.000000
    23  H    6.196794   4.971002   0.000000
    24  H    8.495848   1.886458   6.138265   0.000000
    25  H    4.772247   6.133173   6.857379   4.971013   0.000000
    26  H    2.886553   6.857510   6.138268   6.138330   1.886438
    27  H    4.433399   6.132936   1.885926   6.857347   6.133405
    28  H    9.087070   5.478291   2.902105   7.197306   9.356690
    29  H    9.971649   4.691342   8.911113   2.902121   5.478312
    30  H    1.082957   9.356822   7.195826   8.911760   4.692972
    31  C    1.349145   9.333729   6.070474   9.327518   6.018306
    32  H    2.184131  10.406928   6.969090  10.407398   6.955127
    33  C    8.955595   6.016835   9.326847   4.137982   4.194719
    34  H    9.854371   6.953893  10.406829   5.067547   5.083453
    35  C   10.124815   4.194711   4.137978   6.071357   9.333484
    36  H   11.146396   5.083448   5.067539   6.969822  10.406727
    37  N    2.305781   8.475812   4.743359   8.734601   6.204498
    38  H    3.289694   8.776389   4.573899   9.228705   7.094111
    39  N    9.930417   2.858386   4.444813   4.743671   8.474985
    40  H   10.681344   2.842377   5.405531   4.638984   8.835651
    41  N    7.626581   6.202589   8.733331   4.444803   2.858383
    42  H    7.457648   7.118455   9.281265   5.405519   2.842361
                   26         27         28         29         30
    26  H    0.000000
    27  H    4.971407   0.000000
    28  H    8.911121   4.690758   0.000000
    29  H    7.197344   9.356740  10.097196   0.000000
    30  H    2.903361   5.477063  10.095665  10.098556   0.000000
    31  C    4.139528   4.194302   8.866732  11.041449   2.172210
    32  H    5.068794   5.083251   9.690144  12.079866   2.648116
    33  C    6.071354   9.333603  11.040357   2.172911   8.869616
    34  H    6.969807  10.406851  12.078926   2.649042   9.693059
    35  C    9.326911   6.016317   2.172908   8.867849  11.039351
    36  H   10.406891   6.953353   2.649040   9.691145  12.077843
    37  N    4.446830   2.858636   7.471133  10.758894   3.354490
    38  H    5.389182   2.778595   7.100640  11.416644   4.315724
    39  N    8.733437   6.202160   3.355182   7.471820  10.756705
    40  H    9.281392   7.118052   4.298436   7.163810  11.460847
    41  N    4.743646   8.475134  10.757309   3.355184   7.473682
    42  H    4.638929   8.835827  11.461253   4.298438   7.165904
                   31         32         33         34         35
    31  C    0.000000
    32  H    1.082068   0.000000
    33  C   10.164862  11.132917   0.000000
    34  H   11.096170  12.037991   1.082151   0.000000
    35  C   10.162776  11.094076  10.163493  11.131735   0.000000
    36  H   11.130915  12.035982  11.094732  12.036740   1.082150
    37  N    1.457255   2.228562  10.163930  11.161815   8.874173
    38  H    2.267615   2.728612  10.955899  11.975054   8.692965
    39  N   10.161763  11.159643   8.874406   9.809250   1.457546
    40  H   10.990588  12.007990   8.757952   9.629152   2.236192
    41  N    8.875861   9.810504   1.457550   2.228942  10.162145
    42  H    8.759539   9.630528   2.236192   2.677498  10.990843
                   36         37         38         39         40
    36  H    0.000000
    37  N    9.808885   0.000000
    38  H    9.564579   1.002347   0.000000
    39  N    2.228936   8.991932   8.972842   0.000000
    40  H    2.677494   9.868133   9.895773   1.002219   0.000000
    41  N   11.159997   8.993633   9.837946   8.991786   9.037559
    42  H   12.008238   9.039468   9.936163   9.867869   9.960149
                   41         42
    41  N    0.000000
    42  H    1.002218   0.000000
 Symmetry turned off by external request.
 Stoichiometry    C24H15N3
 Framework group  C1[X(C24H15N3)]
 Deg. of freedom   120
 Full point group                 C1      NOp   1
 Rotational constants (GHZ):           0.1829633           0.1828874           0.0914627
 Leave Link  202 at Tue Aug 15 23:12:01 2023, MaxMem=  1310720000 cpu:               1.1 elap:               0.1
 (Enter /mnt/opt/groups/app-gaussian/g16-avx2/l301.exe)
 Standard basis: 6-31G(d,p) (6D, 7F)
 Ernie: Thresh=  0.10000D-02 Tol=  0.10000D-05 Strict=F.
   480 basis functions,   861 primitive gaussians,   480 cartesian basis functions
    90 alpha electrons       90 beta electrons
       nuclear repulsion energy      2150.9994339181 Hartrees.
 IExCor=  402 DFT=T Ex+Corr=B3LYP ExCW=0 ScaHFX=  0.200000
 ScaDFX=  0.800000  0.720000  1.000000  0.810000 ScalE2=  1.000000  1.000000
 IRadAn=      5 IRanWt=     -1 IRanGd=            0 ICorTp=0 IEmpDi=131
 NAtoms=   42 NActive=   42 NUniq=   42 SFac= 1.00D+00 NAtFMM=   60 NAOKFM=F Big=F
 Integral buffers will be    131072 words long.
 Raffenetti 2 integral format.
 Two-electron integral symmetry is turned off.
 R6Disp:  Grimme-D3 Dispersion energy=       -0.0382474697 Hartrees.
 Nuclear repulsion after empirical dispersion term =     2150.9611864484 Hartrees.
 Leave Link  301 at Tue Aug 15 23:12:01 2023, MaxMem=  1310720000 cpu:               4.1 elap:               0.1
 (Enter /mnt/opt/groups/app-gaussian/g16-avx2/l302.exe)
 NPDir=0 NMtPBC=     1 NCelOv=     1 NCel=       1 NClECP=     1 NCelD=      1
         NCelK=      1 NCelE2=     1 NClLst=     1 CellRange=     0.0.
 One-electron integrals computed using PRISM.
 NBasis=   480 RedAO= T EigKep=  1.17D-04  NBF=   480
 NBsUse=   480 1.00D-06 EigRej= -1.00D+00 NBFU=   480
 Precomputing XC quadrature grid using
 IXCGrd= 4 IRadAn=           5 IRanWt=          -1 IRanGd=           0 AccXCQ= 0.00D+00.
 Generated NRdTot=       0 NPtTot=           0 NUsed=           0 NTot=          32
 NSgBfM=   468   468   468   468   468 MxSgAt=    42 MxSgA2=    42.
 Leave Link  302 at Tue Aug 15 23:12:03 2023, MaxMem=  1310720000 cpu:             113.3 elap:               1.8
 (Enter /mnt/opt/groups/app-gaussian/g16-avx2/l303.exe)
 DipDrv:  MaxL=1.
 Leave Link  303 at Tue Aug 15 23:12:03 2023, MaxMem=  1310720000 cpu:              10.3 elap:               0.2
 (Enter /mnt/opt/groups/app-gaussian/g16-avx2/l401.exe)
 Initial guess from the checkpoint file:  "/tmp/Gau-146835.chk"
 B after Tr=    -0.000011    0.000015   -0.000662
         Rot=    0.999999   -0.001027   -0.000004    0.000015 Ang=  -0.12 deg.
 Guess basis will be translated and rotated to current coordinates.
 JPrj=2 DoOrth=T DoCkMO=T.
 Generating alternative initial guess.
 ExpMin= 1.61D-01 ExpMax= 4.17D+03 ExpMxC= 6.27D+02 IAcc=3 IRadAn=         5 AccDes= 0.00D+00
 Harris functional with IExCor=  402 and IRadAn=       5 diagonalized for initial guess.
 HarFok:  IExCor=  402 AccDes= 0.00D+00 IRadAn=         5 IDoV= 1 UseB2=F ITyADJ=14
 ICtDFT=  3500011 ScaDFX=  1.000000  1.000000  1.000000  1.000000
 FoFCou: FMM=F IPFlag=           0 FMFlag=      100000 FMFlg1=           0
         NFxFlg=           0 DoJE=T BraDBF=F KetDBF=T FulRan=T
         wScrn=  0.000000 ICntrl=       500 IOpCl=  0 I1Cent=   200000004 NGrid=           0
         NMat0=    1 NMatS0=      1 NMatT0=    0 NMatD0=    1 NMtDS0=    0 NMtDT0=    0
 Symmetry not used in FoFCou.
 Harris En= -1087.87755637199    
 Leave Link  401 at Tue Aug 15 23:12:07 2023, MaxMem=  1310720000 cpu:             247.7 elap:               3.9
 (Enter /mnt/opt/groups/app-gaussian/g16-avx2/l502.exe)
 Two-electron integral symmetry not used.
 Closed shell SCF:
 Using DIIS extrapolation, IDIIS=    10.
 NGot=  1310720000 LenX=  1310223730 LenY=  1309992850
 Requested convergence on RMS density matrix=1.00D-08 within 100 cycles.
 Requested convergence on MAX density matrix=1.00D-06.
 Requested convergence on             energy=1.00D-06.
 Level shift goal  0.100 maximum shift  0.100.
 No special actions if energy rises.
 Dynamic level shift is on during FON iterations.

 Cycle   1  Pass 1  IDiag  1:
 FoFJK:  IHMeth= 1 ICntrl=       0 DoSepK=F KAlg= 0 I1Cent=           0 FoldK=F
 IRaf= 650000000 NMat=       1 IRICut=       1 DoRegI=T DoRafI=F ISym2E= 0 IDoP0=0 IntGTp=1.
 FoFCou: FMM=F IPFlag=           0 FMFlag=      100000 FMFlg1=           0
         NFxFlg=           0 DoJE=F BraDBF=F KetDBF=F FulRan=T
         wScrn=  0.000000 ICntrl=         0 IOpCl=  0 I1Cent=           0 NGrid=           0
         NMat0=    1 NMatS0=      1 NMatT0=    0 NMatD0=    1 NMtDS0=    0 NMtDT0=    0
 Symmetry not used in FoFCou.
 E= -1087.91127373891    
 DIIS: error= 2.73D-03 at cycle   1 NSaved=   1.
 NSaved= 1 IEnMin= 1 EnMin= -1087.91127373891     IErMin= 1 ErrMin= 2.73D-03
 ErrMax= 2.73D-03  0.00D+00 EMaxC= 1.00D+00 BMatC= 5.23D-03 BMatP= 5.23D-03
 IDIUse=1 WtCom= 1.00D+00 WtEn= 0.00D+00
 Coeff-Com:  0.100D+01
 Coeff:      0.100D+01
 Gap=     1.826 Goal=     0.100 Shift=    0.000
 T=   57. Gap= 0.157 NK=0 IS=   91 IE=  480 IFin=   90
          NO(<0.9)=   0  NV(>0.1)=   0     90.00e < EF      0.00e >EF  Err=0.0D+00
 GapD=    1.826 DampG=2.000 DampE=1.000 DampFc=2.0000 IDamp=-1.
 RMSDP=3.26D-04 MaxDP=1.17D-02              OVMax= 1.43D-02

 Cycle   2  Pass 1  IDiag  1:
 E= -1087.91831712221     Delta-E=       -0.007043383296 Rises=F Damp=F
 DIIS: error= 1.76D-03 at cycle   2 NSaved=   2.
 NSaved= 2 IEnMin= 2 EnMin= -1087.91831712221     IErMin= 2 ErrMin= 1.76D-03
 ErrMax= 1.76D-03  0.00D+00 EMaxC= 1.00D+00 BMatC= 8.91D-04 BMatP= 5.23D-03
 IDIUse=1 WtCom= 1.00D+00 WtEn= 0.00D+00
 Coeff-Com:  0.196D+00 0.804D+00
 Coeff:      0.196D+00 0.804D+00
 Gap=     0.157 Goal=     0.100 Shift=    0.000
 GapD=    0.157 DampG=1.000 DampE=1.000 DampFc=1.0000 IDamp=-1.
 RMSDP=1.32D-04 MaxDP=9.85D-03 DE=-7.04D-03 OVMax= 1.56D-02

 Cycle   3  Pass 1  IDiag  1:
 E= -1087.91747367662     Delta-E=        0.000843445589 Rises=F Damp=F
 DIIS: error= 2.14D-03 at cycle   3 NSaved=   3.
 NSaved= 3 IEnMin= 2 EnMin= -1087.91831712221     IErMin= 2 ErrMin= 1.76D-03
 ErrMax= 2.14D-03  0.00D+00 EMaxC= 1.00D+00 BMatC= 1.63D-03 BMatP= 8.91D-04
 IDIUse=1 WtCom= 1.00D+00 WtEn= 0.00D+00
 Coeff-Com: -0.127D-01 0.582D+00 0.431D+00
 Coeff:     -0.127D-01 0.582D+00 0.431D+00
 Gap=     0.157 Goal=   None    Shift=    0.000
 RMSDP=1.05D-04 MaxDP=5.30D-03 DE= 8.43D-04 OVMax= 1.16D-02

 Cycle   4  Pass 1  IDiag  1:
 E= -1087.91906196423     Delta-E=       -0.001588287606 Rises=F Damp=F
 DIIS: error= 5.70D-04 at cycle   4 NSaved=   4.
 NSaved= 4 IEnMin= 4 EnMin= -1087.91906196423     IErMin= 4 ErrMin= 5.70D-04
 ErrMax= 5.70D-04  0.00D+00 EMaxC= 1.00D+00 BMatC= 7.18D-05 BMatP= 8.91D-04
 IDIUse=1 WtCom= 1.00D+00 WtEn= 0.00D+00
 Coeff-Com: -0.170D-01 0.272D+00 0.260D+00 0.486D+00
 Coeff:     -0.170D-01 0.272D+00 0.260D+00 0.486D+00
 Gap=     0.157 Goal=     0.100 Shift=    0.000
 RMSDP=2.80D-05 MaxDP=1.06D-03 DE=-1.59D-03 OVMax= 3.09D-03

 Cycle   5  Pass 1  IDiag  1:
 E= -1087.91914173802     Delta-E=       -0.000079773797 Rises=F Damp=F
 DIIS: error= 1.48D-04 at cycle   5 NSaved=   5.
 NSaved= 5 IEnMin= 5 EnMin= -1087.91914173802     IErMin= 5 ErrMin= 1.48D-04
 ErrMax= 1.48D-04  0.00D+00 EMaxC= 1.00D+00 BMatC= 1.06D-05 BMatP= 7.18D-05
 IDIUse=1 WtCom= 1.00D+00 WtEn= 0.00D+00
 Coeff-Com: -0.815D-02 0.940D-01 0.111D+00 0.315D+00 0.488D+00
 Coeff:     -0.815D-02 0.940D-01 0.111D+00 0.315D+00 0.488D+00
 Gap=     0.157 Goal=     0.100 Shift=    0.000
 RMSDP=8.55D-06 MaxDP=3.19D-04 DE=-7.98D-05 OVMax= 8.24D-04

 Cycle   6  Pass 1  IDiag  1:
 E= -1087.91915197685     Delta-E=       -0.000010238825 Rises=F Damp=F
 DIIS: error= 3.88D-05 at cycle   6 NSaved=   6.
 NSaved= 6 IEnMin= 6 EnMin= -1087.91915197685     IErMin= 6 ErrMin= 3.88D-05
 ErrMax= 3.88D-05  0.00D+00 EMaxC= 1.00D+00 BMatC= 7.16D-07 BMatP= 1.06D-05
 IDIUse=1 WtCom= 1.00D+00 WtEn= 0.00D+00
 Coeff-Com: -0.275D-02 0.237D-01 0.335D-01 0.127D+00 0.276D+00 0.542D+00
 Coeff:     -0.275D-02 0.237D-01 0.335D-01 0.127D+00 0.276D+00 0.542D+00
 Gap=     0.157 Goal=     0.100 Shift=    0.000
 RMSDP=2.65D-06 MaxDP=1.28D-04 DE=-1.02D-05 OVMax= 2.11D-04

 Cycle   7  Pass 1  IDiag  1:
 E= -1087.91915265254     Delta-E=       -0.000000675690 Rises=F Damp=F
 DIIS: error= 1.14D-05 at cycle   7 NSaved=   7.
 NSaved= 7 IEnMin= 7 EnMin= -1087.91915265254     IErMin= 7 ErrMin= 1.14D-05
 ErrMax= 1.14D-05  0.00D+00 EMaxC= 1.00D+00 BMatC= 8.63D-08 BMatP= 7.16D-07
 IDIUse=1 WtCom= 1.00D+00 WtEn= 0.00D+00
 Coeff-Com: -0.428D-03 0.256D-03 0.299D-02 0.321D-01 0.995D-01 0.298D+00
 Coeff-Com:  0.568D+00
 Coeff:     -0.428D-03 0.256D-03 0.299D-02 0.321D-01 0.995D-01 0.298D+00
 Coeff:      0.568D+00
 Gap=     0.157 Goal=     0.100 Shift=    0.000
 RMSDP=9.08D-07 MaxDP=4.05D-05 DE=-6.76D-07 OVMax= 9.98D-05

 Cycle   8  Pass 1  IDiag  1:
 E= -1087.91915274068     Delta-E=       -0.000000088145 Rises=F Damp=F
 DIIS: error= 4.72D-06 at cycle   8 NSaved=   8.
 NSaved= 8 IEnMin= 8 EnMin= -1087.91915274068     IErMin= 8 ErrMin= 4.72D-06
 ErrMax= 4.72D-06  0.00D+00 EMaxC= 1.00D+00 BMatC= 1.16D-08 BMatP= 8.63D-08
 IDIUse=1 WtCom= 1.00D+00 WtEn= 0.00D+00
 Coeff-Com:  0.157D-03-0.340D-02-0.376D-02-0.122D-02 0.150D-01 0.685D-01
 Coeff-Com:  0.302D+00 0.623D+00
 Coeff:      0.157D-03-0.340D-02-0.376D-02-0.122D-02 0.150D-01 0.685D-01
 Coeff:      0.302D+00 0.623D+00
 Gap=     0.157 Goal=     0.100 Shift=    0.000
 RMSDP=3.50D-07 MaxDP=1.26D-05 DE=-8.81D-08 OVMax= 4.19D-05

 Cycle   9  Pass 1  IDiag  1:
 E= -1087.91915275418     Delta-E=       -0.000000013499 Rises=F Damp=F
 DIIS: error= 1.48D-06 at cycle   9 NSaved=   9.
 NSaved= 9 IEnMin= 9 EnMin= -1087.91915275418     IErMin= 9 ErrMin= 1.48D-06
 ErrMax= 1.48D-06  0.00D+00 EMaxC= 1.00D+00 BMatC= 7.92D-10 BMatP= 1.16D-08
 IDIUse=1 WtCom= 1.00D+00 WtEn= 0.00D+00
 Coeff-Com:  0.109D-03-0.150D-02-0.198D-02-0.319D-02-0.121D-02 0.126D-02
 Coeff-Com:  0.790D-01 0.270D+00 0.658D+00
 Coeff:      0.109D-03-0.150D-02-0.198D-02-0.319D-02-0.121D-02 0.126D-02
 Coeff:      0.790D-01 0.270D+00 0.658D+00
 Gap=     0.157 Goal=     0.100 Shift=    0.000
 RMSDP=1.08D-07 MaxDP=5.81D-06 DE=-1.35D-08 OVMax= 1.51D-05

 Cycle  10  Pass 1  IDiag  1:
 E= -1087.91915275501     Delta-E=       -0.000000000829 Rises=F Damp=F
 DIIS: error= 6.44D-07 at cycle  10 NSaved=  10.
 NSaved=10 IEnMin=10 EnMin= -1087.91915275501     IErMin=10 ErrMin= 6.44D-07
 ErrMax= 6.44D-07  0.00D+00 EMaxC= 1.00D+00 BMatC= 2.31D-10 BMatP= 7.92D-10
 IDIUse=1 WtCom= 1.00D+00 WtEn= 0.00D+00
 Coeff-Com:  0.379D-04-0.281D-03-0.535D-03-0.164D-02-0.312D-02-0.118D-01
 Coeff-Com: -0.556D-02 0.507D-01 0.399D+00 0.573D+00
 Coeff:      0.379D-04-0.281D-03-0.535D-03-0.164D-02-0.312D-02-0.118D-01
 Coeff:     -0.556D-02 0.507D-01 0.399D+00 0.573D+00
 Gap=     0.157 Goal=     0.100 Shift=    0.000
 RMSDP=4.38D-08 MaxDP=2.81D-06 DE=-8.29D-10 OVMax= 5.86D-06

 Cycle  11  Pass 1  IDiag  1:
 E= -1087.91915275529     Delta-E=       -0.000000000276 Rises=F Damp=F
 DIIS: error= 8.24D-08 at cycle  11 NSaved=  11.
 NSaved=11 IEnMin=11 EnMin= -1087.91915275529     IErMin=11 ErrMin= 8.24D-08
 ErrMax= 8.24D-08  0.00D+00 EMaxC= 1.00D+00 BMatC= 6.56D-12 BMatP= 2.31D-10
 IDIUse=1 WtCom= 1.00D+00 WtEn= 0.00D+00
 Coeff-Com:  0.746D-05-0.589D-05-0.654D-04-0.428D-03-0.110D-02-0.504D-02
 Coeff-Com: -0.807D-02-0.199D-02 0.108D+00 0.213D+00 0.696D+00
 Coeff:      0.746D-05-0.589D-05-0.654D-04-0.428D-03-0.110D-02-0.504D-02
 Coeff:     -0.807D-02-0.199D-02 0.108D+00 0.213D+00 0.696D+00
 Gap=     0.157 Goal=     0.100 Shift=    0.000
 RMSDP=1.04D-08 MaxDP=4.55D-07 DE=-2.76D-10 OVMax= 1.49D-06

 Cycle  12  Pass 1  IDiag  1:
 E= -1087.91915275528     Delta-E=        0.000000000009 Rises=F Damp=F
 DIIS: error= 5.25D-08 at cycle  12 NSaved=  12.
 NSaved=12 IEnMin=11 EnMin= -1087.91915275529     IErMin=12 ErrMin= 5.25D-08
 ErrMax= 5.25D-08  0.00D+00 EMaxC= 1.00D+00 BMatC= 2.41D-12 BMatP= 6.56D-12
 IDIUse=1 WtCom= 1.00D+00 WtEn= 0.00D+00
 Coeff-Com:  0.751D-06 0.249D-04 0.152D-04-0.108D-03-0.372D-03-0.208D-02
 Coeff-Com: -0.443D-02-0.607D-02 0.294D-01 0.750D-01 0.423D+00 0.486D+00
 Coeff:      0.751D-06 0.249D-04 0.152D-04-0.108D-03-0.372D-03-0.208D-02
 Coeff:     -0.443D-02-0.607D-02 0.294D-01 0.750D-01 0.423D+00 0.486D+00
 Gap=     0.157 Goal=     0.100 Shift=    0.000
 RMSDP=5.20D-09 MaxDP=2.01D-07 DE= 8.64D-12 OVMax= 7.04D-07

 SCF Done:  E(RB3LYP) =  -1087.91915276     A.U. after   12 cycles
            NFock= 12  Conv=0.52D-08     -V/T= 2.0102
 KE= 1.076885590860D+03 PE=-6.825255001207D+03 EE= 2.509489071143D+03
 Leave Link  502 at Tue Aug 15 23:13:16 2023, MaxMem=  1310720000 cpu:            4427.4 elap:              69.4
 (Enter /mnt/opt/groups/app-gaussian/g16-avx2/l701.exe)
 ... and contract with generalized density number  0.
 Compute integral first derivatives.
 R6Disp: Adding Grimme-D3 dispersion energy 1st derivatives to the gradient.
 Leave Link  701 at Tue Aug 15 23:13:18 2023, MaxMem=  1310720000 cpu:              69.7 elap:               1.1
 (Enter /mnt/opt/groups/app-gaussian/g16-avx2/l702.exe)
 L702 exits ... SP integral derivatives will be done elsewhere.
 Leave Link  702 at Tue Aug 15 23:13:18 2023, MaxMem=  1310720000 cpu:               1.5 elap:               0.1
 (Enter /mnt/opt/groups/app-gaussian/g16-avx2/l703.exe)
 Integral derivatives from FoFJK, PRISM(SPDF).
 Compute integral first derivatives, UseDBF=F ICtDFT=           0.
 Calling FoFJK, ICntrl=      2127 FMM=F ISym2X=0 I1Cent= 0 IOpClX= 0 NMat=1 NMatS=1 NMatT=0.
 FoFJK:  IHMeth= 1 ICntrl=    2127 DoSepK=F KAlg= 0 I1Cent=           0 FoldK=F
 IRaf=         0 NMat=       1 IRICut=       1 DoRegI=T DoRafI=F ISym2E= 0 IDoP0=0 IntGTp=1.
 FoFCou: FMM=F IPFlag=           0 FMFlag=      100000 FMFlg1=         800
         NFxFlg=           0 DoJE=F BraDBF=F KetDBF=F FulRan=T
         wScrn=  0.000000 ICntrl=      2127 IOpCl=  0 I1Cent=           0 NGrid=           0
         NMat0=    1 NMatS0=      1 NMatT0=    0 NMatD0=    1 NMtDS0=    0 NMtDT0=    0
 Symmetry not used in FoFCou.
 Leave Link  703 at Tue Aug 15 23:13:35 2023, MaxMem=  1310720000 cpu:            1106.0 elap:              17.4
 (Enter /mnt/opt/groups/app-gaussian/g16-avx2/l716.exe)
 Dipole        =-2.93636364D-04-1.84311047D-03-1.92719414D-02
 -------------------------------------------------------------------
 Center     Atomic                   Forces (Hartrees/Bohr)
 Number     Number              X              Y              Z
 -------------------------------------------------------------------
      1        6          -0.000016931    0.006460564    0.000385411
      2        6          -0.000004887   -0.006766779   -0.001906181
      3        6           0.000090967    0.001772083    0.006806191
      4        6          -0.000085990    0.005036124   -0.004917779
      5        6          -0.000074620   -0.002899986   -0.005789297
      6        6           0.000090646   -0.003531065    0.005412047
      7        6           0.000011362   -0.008975992   -0.001306390
      8        6          -0.000557855    0.025790152   -0.033447230
      9        6          -0.000109382    0.016325115   -0.003894199
     10        6           0.000059572   -0.009557784    0.001958043
     11        6           0.000084454    0.006484747    0.007289500
     12        6          -0.000140215   -0.011535669   -0.012184732
     13        6           0.000053407   -0.041867569   -0.005610369
     14        6           0.000110849    0.003358829    0.008430651
     15        6          -0.000141505    0.002974096   -0.009154997
     16        6           0.000242692   -0.004791365    0.015790350
     17        6           0.000517390    0.013467588    0.039482626
     18        6          -0.000120429    0.005632701   -0.007003745
     19        6           0.000212080   -0.008976392    0.012842607
     20        6          -0.000030426    0.015614425    0.001352315
     21        6          -0.000183278   -0.006377400   -0.014431153
     22        1           0.000001469    0.000238070    0.000188134
     23        1          -0.000006250    0.000377143   -0.000354413
     24        1          -0.000000519   -0.000489475   -0.000145969
     25        1          -0.000004583    0.000044356   -0.000299156
     26        1           0.000006200    0.000122900    0.000476847
     27        1           0.000002198   -0.000228768    0.000065334
     28        1          -0.000030762    0.000113294   -0.002151675
     29        1           0.000020297   -0.001920222    0.000978185
     30        1           0.000012760    0.001829540    0.001313925
     31        6          -0.000277354    0.043186306   -0.008779650
     32        1          -0.000036643    0.005305552   -0.001266282
     33        6           0.000638306   -0.011607684    0.041493473
     34        1           0.000081618   -0.001609725    0.005288698
     35        6          -0.000337811   -0.030134785   -0.030803407
     36        1          -0.000044796   -0.003775305   -0.004038460
     37        7          -0.000297443   -0.059477773   -0.035329804
     38        1           0.000158639   -0.000365330    0.010938334
     39        7           0.000920080    0.007436469    0.066731212
     40        1          -0.000054068    0.003615033   -0.002958504
     41        7          -0.000749236    0.054074049   -0.039799870
     42        1          -0.000010003   -0.004370064   -0.001650621
 -------------------------------------------------------------------
 Cartesian Forces:  Max     0.066731212 RMS     0.014751078
 Leave Link  716 at Tue Aug 15 23:13:35 2023, MaxMem=  1310720000 cpu:               1.6 elap:               0.1
 (Enter /mnt/opt/groups/app-gaussian/g16-avx2/l103.exe)

 GradGradGradGradGradGradGradGradGradGradGradGradGradGradGradGradGradGrad
 Berny optimization.
 Using GEDIIS/GDIIS optimizer.
 FormGI is forming the generalized inverse of G from B-inverse, IUseBI=4.
 GSVD:  received Info=                   1 from GESDD.
 Internal  Forces:  Max     0.042441928 RMS     0.007270211
 Search for a local minimum.
 Step number   2 out of a maximum of  252
 All quantities printed in internal units (Hartrees-Bohrs-Radians)
 RMS Force = .72702D-02 SwitMx=.10000D-02 MixMth= 1
 Mixed Optimization -- RFO/linear search
 Update second derivatives using D2CorX and points    1    2
 DE= -4.46D-02 DEPred=-4.06D-02 R= 1.10D+00
 TightC=F SS=  1.41D+00  RLast= 3.00D-01 DXNew= 5.0454D-01 8.9994D-01
 Trust test= 1.10D+00 RLast= 3.00D-01 DXMaxT set to 5.05D-01
 ITU=  1  0
 Use linear search instead of GDIIS.
     Eigenvalues ---    0.00230   0.00230   0.00230   0.01001   0.01002
     Eigenvalues ---    0.01002   0.01360   0.01361   0.01363   0.01436
     Eigenvalues ---    0.01436   0.01568   0.01593   0.01597   0.01597
     Eigenvalues ---    0.01633   0.01648   0.01648   0.01682   0.01723
     Eigenvalues ---    0.01723   0.01806   0.01827   0.01827   0.01853
     Eigenvalues ---    0.01854   0.01855   0.02108   0.02108   0.02108
     Eigenvalues ---    0.02131   0.02131   0.02132   0.02142   0.02142
     Eigenvalues ---    0.02143   0.02215   0.02215   0.02216   0.15212
     Eigenvalues ---    0.16000   0.16000   0.16000   0.16000   0.16000
     Eigenvalues ---    0.16000   0.16000   0.16000   0.16000   0.16000
     Eigenvalues ---    0.16000   0.16000   0.16000   0.16113   0.21065
     Eigenvalues ---    0.22222   0.22222   0.22348   0.23184   0.23184
     Eigenvalues ---    0.23372   0.23847   0.23854   0.24097   0.24324
     Eigenvalues ---    0.24328   0.24480   0.25000   0.25000   0.25000
     Eigenvalues ---    0.25000   0.25008   0.25094   0.29888   0.29890
     Eigenvalues ---    0.30365   0.30372   0.30372   0.34505   0.34505
     Eigenvalues ---    0.35323   0.35410   0.35411   0.35427   0.35427
     Eigenvalues ---    0.35428   0.35531   0.35531   0.35537   0.35596
     Eigenvalues ---    0.35596   0.35598   0.35654   0.35655   0.35656
     Eigenvalues ---    0.36401   0.37597   0.37597   0.38268   0.40346
     Eigenvalues ---    0.40346   0.40388   0.40805   0.40805   0.41679
     Eigenvalues ---    0.42530   0.42586   0.42586   0.47590   0.47591
     Eigenvalues ---    0.47606   0.47688   0.47688   0.47695   0.49365
     Eigenvalues ---    0.49368   0.49369   0.53054   0.53055   0.54413
 RFO step:  Lambda=-3.48660828D-03 EMin= 2.30000000D-03
 Quartic linear search produced a step of  1.31440.
 Iteration  1 RMS(Cart)=  0.04235208 RMS(Int)=  0.00114080
 Iteration  2 RMS(Cart)=  0.00157174 RMS(Int)=  0.00035285
 Iteration  3 RMS(Cart)=  0.00000141 RMS(Int)=  0.00035284
 Iteration  4 RMS(Cart)=  0.00000000 RMS(Int)=  0.00035284
 ITry= 1 IFail=0 DXMaxC= 2.50D-01 DCOld= 1.00D+10 DXMaxT= 5.05D-01 DXLimC= 3.00D+00 Rises=F
 Variable       Old X    -DE/DX   Delta X   Delta X   Delta X     New X
                                 (Linear)    (Quad)   (Total)
    R1        2.77141   0.00250   0.00438   0.00654   0.01093   2.78233
    R2        2.69992   0.00344   0.00707   0.00351   0.01061   2.71053
    R3        2.67232  -0.00331  -0.00557  -0.00671  -0.01233   2.65999
    R4        2.69990   0.00343   0.00705   0.00353   0.01060   2.71050
    R5        2.77141   0.00248   0.00438   0.00640   0.01078   2.78219
    R6        2.67609  -0.00405  -0.00912  -0.00408  -0.01312   2.66297
    R7        2.70000   0.00346   0.00721   0.00342   0.01066   2.71066
    R8        2.67622  -0.00405  -0.00896  -0.00437  -0.01326   2.66296
    R9        2.77139   0.00249   0.00431   0.00657   0.01088   2.78227
   R10        2.67609  -0.00404  -0.00914  -0.00402  -0.01308   2.66301
   R11        2.67233  -0.00332  -0.00559  -0.00674  -0.01237   2.65995
   R12        2.67230  -0.00328  -0.00559  -0.00648  -0.01212   2.66018
   R13        2.59911   0.00456   0.00514   0.01106   0.01625   2.61535
   R14        2.04683  -0.00028  -0.00045  -0.00084  -0.00129   2.04554
   R15        2.66689   0.00063  -0.00931   0.02347   0.01381   2.68070
   R16        2.74978  -0.04244  -0.14161  -0.00844  -0.14924   2.60054
   R17        2.61304   0.00382   0.00410   0.01052   0.01454   2.62758
   R18        2.74492  -0.00962  -0.02826   0.00701  -0.02226   2.72266
   R19        2.04570  -0.00010  -0.00073   0.00088   0.00015   2.04585
   R20        2.61305   0.00382   0.00409   0.01055   0.01455   2.62761
   R21        2.04570  -0.00010  -0.00073   0.00087   0.00014   2.04584
   R22        2.66689   0.00063  -0.00931   0.02349   0.01383   2.68073
   R23        2.74494  -0.00962  -0.02827   0.00701  -0.02227   2.72267
   R24        2.59910   0.00456   0.00516   0.01103   0.01624   2.61534
   R25        2.74976  -0.04244  -0.14160  -0.00844  -0.14923   2.60052
   R26        2.04683  -0.00028  -0.00046  -0.00082  -0.00128   2.04556
   R27        2.61301   0.00376   0.00404   0.01035   0.01431   2.62733
   R28        2.04576  -0.00011  -0.00066   0.00069   0.00003   2.04579
   R29        2.66653   0.00049  -0.00979   0.02363   0.01350   2.68003
   R30        2.74473  -0.00961  -0.02855   0.00764  -0.02192   2.72281
   R31        2.59916   0.00454   0.00521   0.01084   0.01610   2.61526
   R32        2.75160  -0.04201  -0.13921  -0.01052  -0.14892   2.60268
   R33        2.04709  -0.00023  -0.00014  -0.00117  -0.00131   2.04578
   R34        2.04658  -0.00136  -0.00432   0.00038  -0.00394   2.04263
   R35        2.54931   0.00774   0.00402   0.02728   0.03105   2.58036
   R36        2.04658  -0.00136  -0.00432   0.00037  -0.00395   2.04263
   R37        2.54931   0.00774   0.00402   0.02728   0.03105   2.58036
   R38        2.04649  -0.00134  -0.00443   0.00076  -0.00367   2.04282
   R39        2.54952   0.00774   0.00430   0.02677   0.03081   2.58032
   R40        2.04481  -0.00112  -0.00447   0.00228  -0.00219   2.04262
   R41        2.75381  -0.04234  -0.13930  -0.01023  -0.14871   2.60510
   R42        2.04497  -0.00110  -0.00427   0.00197  -0.00230   2.04267
   R43        2.75437  -0.04208  -0.13855  -0.00994  -0.14767   2.60670
   R44        2.04497  -0.00110  -0.00427   0.00197  -0.00230   2.04267
   R45        2.75436  -0.04208  -0.13858  -0.00990  -0.14766   2.60671
   R46        1.89416   0.00207   0.00583  -0.00153   0.00430   1.89846
   R47        1.89392   0.00204   0.00551  -0.00106   0.00445   1.89837
   R48        1.89392   0.00204   0.00551  -0.00106   0.00445   1.89837
    A1        2.09234  -0.00010  -0.00103   0.00132   0.00033   2.09267
    A2        2.11177  -0.00080  -0.00141  -0.00215  -0.00350   2.10827
    A3        2.07907   0.00090   0.00244   0.00082   0.00317   2.08225
    A4        2.09654   0.00011   0.00109  -0.00138  -0.00033   2.09621
    A5        2.07902   0.00123   0.00345   0.00064   0.00414   2.08316
    A6        2.10763  -0.00134  -0.00454   0.00074  -0.00381   2.10382
    A7        2.09642   0.00010   0.00097  -0.00120  -0.00026   2.09616
    A8        2.10759  -0.00131  -0.00464   0.00114  -0.00351   2.10408
    A9        2.07917   0.00121   0.00366   0.00006   0.00377   2.08294
   A10        2.09652   0.00010   0.00111  -0.00152  -0.00044   2.09607
   A11        2.07903   0.00123   0.00351   0.00053   0.00408   2.08311
   A12        2.10764  -0.00133  -0.00461   0.00099  -0.00363   2.10400
   A13        2.09225  -0.00010  -0.00109   0.00150   0.00045   2.09270
   A14        2.07910   0.00091   0.00251   0.00074   0.00316   2.08226
   A15        2.11183  -0.00081  -0.00142  -0.00224  -0.00360   2.10823
   A16        2.09231  -0.00011  -0.00105   0.00127   0.00025   2.09256
   A17        2.11182  -0.00083  -0.00137  -0.00253  -0.00385   2.10797
   A18        2.07906   0.00094   0.00242   0.00127   0.00360   2.08266
   A19        2.09889  -0.00267  -0.01489   0.00856  -0.00628   2.09262
   A20        2.10375   0.00146   0.00639   0.00044   0.00680   2.11055
   A21        2.08054   0.00121   0.00850  -0.00900  -0.00053   2.08002
   A22        2.11269   0.00302   0.01987  -0.01209   0.00752   2.12021
   A23        2.28233  -0.00154  -0.00578   0.00369  -0.00228   2.28005
   A24        1.88817  -0.00148  -0.01408   0.00840  -0.00524   1.88293
   A25        2.08939  -0.00300  -0.01155  -0.00261  -0.01370   2.07568
   A26        1.87910  -0.00466  -0.01073  -0.00741  -0.01932   1.85977
   A27        2.31470   0.00767   0.02228   0.01002   0.03303   2.34773
   A28        2.10730   0.00052   0.00063   0.00478   0.00521   2.11251
   A29        2.10744   0.00026   0.00271  -0.00363  -0.00082   2.10662
   A30        2.06845  -0.00078  -0.00334  -0.00115  -0.00440   2.06405
   A31        2.10728   0.00052   0.00060   0.00479   0.00519   2.11247
   A32        2.10747   0.00025   0.00271  -0.00369  -0.00088   2.10659
   A33        2.06844  -0.00077  -0.00331  -0.00110  -0.00431   2.06413
   A34        2.08938  -0.00300  -0.01155  -0.00258  -0.01367   2.07570
   A35        2.31472   0.00767   0.02227   0.01002   0.03302   2.34773
   A36        1.87909  -0.00466  -0.01072  -0.00744  -0.01934   1.85975
   A37        2.11271   0.00302   0.01987  -0.01211   0.00750   2.12021
   A38        1.88818  -0.00148  -0.01408   0.00841  -0.00522   1.88295
   A39        2.28230  -0.00154  -0.00579   0.00370  -0.00228   2.28002
   A40        2.09888  -0.00267  -0.01489   0.00852  -0.00631   2.09257
   A41        2.10373   0.00146   0.00639   0.00044   0.00680   2.11053
   A42        2.08057   0.00121   0.00850  -0.00896  -0.00049   2.08008
   A43        2.10672   0.00042  -0.00012   0.00563   0.00531   2.11202
   A44        2.10753   0.00028   0.00280  -0.00361  -0.00072   2.10681
   A45        2.06894  -0.00070  -0.00267  -0.00202  -0.00459   2.06435
   A46        2.09040  -0.00291  -0.01022  -0.00491  -0.01468   2.07573
   A47        2.31529   0.00778   0.02306   0.00931   0.03309   2.34838
   A48        1.87749  -0.00487  -0.01283  -0.00440  -0.01841   1.85908
   A49        2.11201   0.00304   0.01898  -0.00984   0.00887   2.12088
   A50        1.88947  -0.00136  -0.01237   0.00542  -0.00649   1.88298
   A51        2.28170  -0.00168  -0.00661   0.00442  -0.00238   2.27932
   A52        2.09901  -0.00270  -0.01472   0.00780  -0.00687   2.09214
   A53        2.10349   0.00142   0.00605   0.00084   0.00687   2.11035
   A54        2.08069   0.00128   0.00867  -0.00863   0.00001   2.08070
   A55        2.18373   0.00597   0.02053   0.00483   0.02596   2.20969
   A56        1.89559  -0.00852  -0.02453  -0.00812  -0.03386   1.86173
   A57        2.20387   0.00255   0.00400   0.00330   0.00790   2.21176
   A58        2.18373   0.00597   0.02053   0.00483   0.02596   2.20969
   A59        1.89559  -0.00852  -0.02453  -0.00812  -0.03385   1.86174
   A60        2.20387   0.00255   0.00400   0.00329   0.00789   2.21176
   A61        2.18362   0.00600   0.02038   0.00579   0.02677   2.21039
   A62        1.89710  -0.00829  -0.02254  -0.01071  -0.03446   1.86264
   A63        2.20247   0.00229   0.00216   0.00492   0.00769   2.21016
   A64        2.22613   0.00635   0.03595  -0.01331   0.02241   2.24854
   A65        1.92745  -0.00177  -0.01085   0.00816  -0.00223   1.92522
   A66        2.12961  -0.00457  -0.02510   0.00516  -0.02018   2.10943
   A67        2.22583   0.00640   0.03555  -0.01132   0.02400   2.24983
   A68        1.92768  -0.00173  -0.01054   0.00785  -0.00221   1.92547
   A69        2.12968  -0.00468  -0.02502   0.00346  -0.02179   2.10789
   A70        2.22583   0.00640   0.03555  -0.01131   0.02400   2.24983
   A71        1.92768  -0.00173  -0.01054   0.00784  -0.00222   1.92545
   A72        2.12967  -0.00468  -0.02502   0.00348  -0.02178   2.10790
   A73        1.83327   0.01629   0.05860   0.00153   0.06160   1.89486
   A74        2.11855   0.00203   0.01139   0.02804   0.03869   2.15724
   A75        2.33137  -0.01833  -0.06998  -0.02956  -0.10028   2.23108
   A76        1.83424   0.01639   0.05988  -0.00070   0.06064   1.89488
   A77        2.18282  -0.00421  -0.01409   0.01180  -0.00303   2.17979
   A78        2.26613  -0.01218  -0.04579  -0.01110  -0.05762   2.20851
   A79        1.83424   0.01639   0.05987  -0.00071   0.06063   1.89487
   A80        2.18282  -0.00421  -0.01409   0.01181  -0.00302   2.17980
   A81        2.26612  -0.01218  -0.04578  -0.01110  -0.05761   2.20851
    D1        0.00009   0.00000   0.00000   0.00001   0.00001   0.00010
    D2       -3.14156   0.00000  -0.00000   0.00001   0.00000  -3.14156
    D3       -3.14144   0.00000   0.00000   0.00002   0.00002  -3.14142
    D4        0.00009   0.00000   0.00000   0.00001   0.00001   0.00011
    D5        0.00013  -0.00000  -0.00000  -0.00001  -0.00001   0.00012
    D6       -3.14145  -0.00000   0.00000  -0.00001  -0.00001  -3.14146
    D7       -3.14152  -0.00000  -0.00000  -0.00001  -0.00002  -3.14154
    D8        0.00009  -0.00000  -0.00000  -0.00002  -0.00002   0.00007
    D9        3.14152   0.00000  -0.00000   0.00001   0.00001   3.14153
   D10       -0.00004   0.00000   0.00000   0.00001   0.00001  -0.00003
   D11       -0.00001   0.00000   0.00000   0.00002   0.00002   0.00000
   D12       -3.14157   0.00000   0.00000   0.00001   0.00002  -3.14156
   D13        0.00011   0.00000   0.00000   0.00000   0.00001   0.00012
   D14       -3.14146  -0.00000  -0.00000  -0.00001  -0.00001  -3.14147
   D15       -3.14155   0.00000   0.00000   0.00000   0.00001  -3.14154
   D16        0.00006   0.00000   0.00000  -0.00001  -0.00000   0.00006
   D17        0.00011  -0.00000  -0.00000  -0.00000  -0.00000   0.00011
   D18       -3.14153  -0.00000  -0.00000   0.00000  -0.00000  -3.14153
   D19       -3.14141  -0.00000  -0.00001  -0.00000  -0.00001  -3.14142
   D20        0.00013  -0.00000  -0.00000   0.00000  -0.00000   0.00013
   D21       -0.00002   0.00000   0.00000   0.00001   0.00001  -0.00001
   D22       -3.14156  -0.00000  -0.00000   0.00000   0.00000  -3.14156
   D23        3.14151   0.00000   0.00000   0.00001   0.00001   3.14152
   D24       -0.00003   0.00000   0.00000   0.00000   0.00000  -0.00003
   D25       -0.00021   0.00000   0.00000  -0.00000  -0.00000  -0.00022
   D26        3.14143  -0.00000   0.00000  -0.00001  -0.00001   3.14142
   D27        3.14144   0.00000   0.00000  -0.00000   0.00000   3.14144
   D28       -0.00011   0.00000   0.00000  -0.00000  -0.00000  -0.00011
   D29       -3.14148   0.00000   0.00000   0.00001   0.00001  -3.14147
   D30        0.00012  -0.00000  -0.00000  -0.00000  -0.00000   0.00012
   D31        0.00005  -0.00000  -0.00000   0.00001   0.00000   0.00006
   D32       -3.14153  -0.00000  -0.00000  -0.00000  -0.00001  -3.14154
   D33       -0.00023   0.00000   0.00000   0.00000   0.00000  -0.00023
   D34        3.14134   0.00000   0.00000   0.00001   0.00001   3.14136
   D35        3.14135  -0.00000  -0.00000   0.00000   0.00000   3.14135
   D36       -0.00027   0.00000   0.00000   0.00001   0.00002  -0.00025
   D37       -0.00010   0.00000   0.00000   0.00000   0.00001  -0.00009
   D38        3.14144   0.00000   0.00000   0.00001   0.00001   3.14145
   D39        3.14151   0.00000   0.00000   0.00000   0.00000   3.14152
   D40       -0.00014   0.00000   0.00000   0.00001   0.00001  -0.00013
   D41       -0.00006  -0.00000  -0.00000  -0.00001  -0.00001  -0.00007
   D42        3.14147   0.00000   0.00000   0.00001   0.00001   3.14148
   D43        3.14155  -0.00000  -0.00000  -0.00002  -0.00002   3.14153
   D44       -0.00010  -0.00000  -0.00000  -0.00000  -0.00001  -0.00010
   D45       -3.14146  -0.00000  -0.00000  -0.00000  -0.00000  -3.14146
   D46        0.00014  -0.00000  -0.00000  -0.00000  -0.00001   0.00013
   D47        0.00008  -0.00000  -0.00000   0.00000   0.00000   0.00008
   D48       -3.14150  -0.00000  -0.00000  -0.00000  -0.00000  -3.14151
   D49        0.00003   0.00000   0.00000   0.00001   0.00001   0.00004
   D50       -3.14158   0.00000   0.00000   0.00002   0.00002  -3.14156
   D51       -3.14150   0.00000   0.00000   0.00000   0.00000  -3.14150
   D52        0.00007   0.00000   0.00000   0.00001   0.00001   0.00008
   D53        0.00004  -0.00000  -0.00000  -0.00001  -0.00001   0.00003
   D54       -3.14158  -0.00000  -0.00000  -0.00001  -0.00002   3.14158
   D55       -3.14153  -0.00000  -0.00000  -0.00002  -0.00002  -3.14156
   D56        0.00002  -0.00000  -0.00000  -0.00002  -0.00002   0.00000
   D57        3.14159   0.00000   0.00000   0.00002   0.00002  -3.14158
   D58       -0.00001   0.00000   0.00000   0.00001   0.00001  -0.00000
   D59       -0.00002   0.00000   0.00000   0.00003   0.00003   0.00001
   D60        3.14156   0.00000   0.00000   0.00002   0.00002   3.14158
   D61       -0.00005   0.00000   0.00000  -0.00000  -0.00000  -0.00005
   D62        3.14151   0.00000   0.00000   0.00000   0.00000   3.14151
   D63        3.14159   0.00000   0.00000   0.00000   0.00000   3.14159
   D64       -0.00004   0.00000   0.00000   0.00000   0.00001  -0.00003
   D65        3.14157   0.00000   0.00000   0.00002   0.00002   3.14159
   D66       -0.00002   0.00000   0.00000   0.00001   0.00001  -0.00001
   D67       -0.00006   0.00000  -0.00000   0.00002   0.00001  -0.00005
   D68        3.14154   0.00000   0.00000   0.00000   0.00000   3.14154
   D69        0.00002   0.00000   0.00000   0.00001   0.00001   0.00004
   D70        3.14158   0.00000   0.00000   0.00002   0.00003  -3.14158
   D71       -3.14152  -0.00000  -0.00000   0.00000  -0.00000  -3.14152
   D72        0.00004  -0.00000  -0.00000   0.00001   0.00001   0.00005
   D73        0.00002   0.00000   0.00000  -0.00001  -0.00001   0.00001
   D74        3.14156   0.00000   0.00000  -0.00000   0.00000   3.14156
   D75       -3.14154  -0.00000   0.00000  -0.00002  -0.00002  -3.14156
   D76       -0.00000   0.00000   0.00000  -0.00001  -0.00001  -0.00001
   D77        0.00004  -0.00000  -0.00000  -0.00001  -0.00001   0.00003
   D78       -3.14156  -0.00000  -0.00000  -0.00000  -0.00001  -3.14157
   D79       -3.14159   0.00000   0.00000   0.00000   0.00000  -3.14158
   D80       -0.00001   0.00000  -0.00000   0.00000   0.00000  -0.00000
   D81       -0.00002  -0.00000  -0.00000  -0.00000  -0.00001  -0.00003
   D82        3.14152  -0.00000  -0.00000   0.00001   0.00000   3.14152
   D83       -3.14155  -0.00000  -0.00000  -0.00001  -0.00002  -3.14157
   D84       -0.00001  -0.00000  -0.00000  -0.00000  -0.00001  -0.00002
   D85        0.00001   0.00000  -0.00000   0.00001   0.00001   0.00002
   D86       -3.14158   0.00000  -0.00000   0.00001   0.00001  -3.14157
   D87        3.14154   0.00000   0.00000   0.00002   0.00002   3.14156
   D88       -0.00004   0.00000   0.00000   0.00002   0.00002  -0.00002
   D89       -0.00001  -0.00000  -0.00000  -0.00000  -0.00000  -0.00001
   D90        3.14154  -0.00000  -0.00000   0.00000   0.00000   3.14154
   D91        3.14158  -0.00000  -0.00000   0.00000   0.00000   3.14158
   D92       -0.00006  -0.00000  -0.00000   0.00000   0.00000  -0.00005
   D93       -0.00005   0.00000   0.00000   0.00000   0.00000  -0.00004
   D94        3.14155   0.00000   0.00000   0.00000   0.00001   3.14155
   D95        3.14158   0.00000   0.00000   0.00000   0.00000   3.14158
   D96       -0.00001   0.00000   0.00000   0.00000   0.00001  -0.00001
   D97        0.00004  -0.00000  -0.00000  -0.00001  -0.00001   0.00002
   D98       -3.14155   0.00000   0.00000  -0.00001  -0.00001  -3.14156
   D99        3.14159  -0.00000   0.00000  -0.00001  -0.00001   3.14158
   D100       0.00000   0.00000   0.00000  -0.00001  -0.00001  -0.00000
   D101       0.00002  -0.00000  -0.00000  -0.00000  -0.00001   0.00002
   D102      -3.14158   0.00000   0.00000   0.00000   0.00001  -3.14157
   D103      -3.14157  -0.00000  -0.00000  -0.00001  -0.00001  -3.14158
   D104       0.00001  -0.00000  -0.00000   0.00000  -0.00000   0.00001
   D105       0.00002  -0.00000  -0.00001   0.00001  -0.00000   0.00002
   D106      -3.14157  -0.00000  -0.00000   0.00000  -0.00000  -3.14158
   D107      -3.14158  -0.00000  -0.00000   0.00001   0.00000  -3.14157
   D108       0.00002   0.00000  -0.00000   0.00000   0.00000   0.00002
   D109       3.14159   0.00000  -0.00000   0.00001   0.00001  -3.14158
   D110       0.00000   0.00000  -0.00000   0.00001   0.00001   0.00001
   D111       0.00001   0.00000   0.00000  -0.00000  -0.00000   0.00001
   D112      -3.14158   0.00000   0.00000  -0.00000  -0.00000  -3.14158
   D113      -3.14158  -0.00000   0.00000  -0.00001  -0.00001  -3.14159
   D114       0.00001  -0.00000  -0.00000   0.00000   0.00000   0.00001
   D115       0.00000  -0.00000  -0.00000  -0.00000  -0.00001  -0.00000
   D116       3.14159  -0.00000  -0.00000   0.00001   0.00000  -3.14159
   D117       3.14159  -0.00000  -0.00000  -0.00000  -0.00000   3.14158
   D118       0.00001  -0.00000  -0.00001   0.00002   0.00001   0.00001
   D119       0.00000   0.00000   0.00000  -0.00000  -0.00000   0.00000
   D120      -3.14158  -0.00000  -0.00001   0.00001   0.00001  -3.14157
   D121      -0.00001   0.00000   0.00001  -0.00001  -0.00000  -0.00002
   D122       3.14157   0.00000   0.00001  -0.00001  -0.00000   3.14157
   D123       3.14159   0.00000   0.00000   0.00000   0.00000  -3.14159
   D124      -0.00001   0.00000  -0.00000   0.00001   0.00001   0.00000
   D125      -0.00001  -0.00000   0.00000  -0.00001  -0.00001  -0.00002
   D126       3.14157   0.00000   0.00000  -0.00001  -0.00001   3.14157
   D127       3.14158  -0.00000   0.00000  -0.00000  -0.00000   3.14158
   D128      -0.00002   0.00000  -0.00000   0.00000   0.00000  -0.00002
   D129       0.00001  -0.00000  -0.00000  -0.00002  -0.00002  -0.00001
   D130      -3.14157  -0.00000   0.00000  -0.00001  -0.00001  -3.14159
   D131      -3.14158  -0.00000  -0.00000  -0.00002  -0.00002   3.14158
   D132       0.00002  -0.00000   0.00000  -0.00001  -0.00001   0.00001
         Item               Value     Threshold  Converged?
 Maximum Force            0.042442     0.000450     NO 
 RMS     Force            0.007270     0.000300     NO 
 Maximum Displacement     0.249958     0.001800     NO 
 RMS     Displacement     0.042966     0.001200     NO 
 Predicted change in Energy=-3.182461D-02
 Lowest energy point so far.  Saving SCF results.
 GradGradGradGradGradGradGradGradGradGradGradGradGradGradGradGradGradGrad

 Leave Link  103 at Tue Aug 15 23:13:36 2023, MaxMem=  1310720000 cpu:              23.2 elap:               0.6
 (Enter /mnt/opt/groups/app-gaussian/g16-avx2/l202.exe)
                          Input orientation:                          
 ---------------------------------------------------------------------
 Center     Atomic      Atomic             Coordinates (Angstroms)
 Number     Number       Type             X           Y           Z
 ---------------------------------------------------------------------
      1          6           0        0.014768    1.457740   -0.007288
      2          6           0        0.023942   -1.448735   -0.036543
      3          6           0        0.035352    0.707723    1.259541
      4          6           0       -0.000740    0.751988   -1.255901
      5          6           0        0.003744   -0.720234   -1.271938
      6          6           0        0.040033   -0.726629    1.246377
      7          6           0       -0.020212    1.481403   -2.461484
      8          6           0       -0.024293    2.865040   -2.430651
      9          6           0       -0.009195    3.578705   -1.204769
     10          6           0        0.010138    2.865332   -0.011415
     11          6           0       -0.011593   -1.427656   -2.488743
     12          6           0       -0.007364   -2.817960   -2.509785
     13          6           0        0.012735   -3.522814   -1.278874
     14          6           0        0.028100   -2.857619   -0.065335
     15          6           0        0.060004   -1.427297    2.467160
     16          6           0        0.075102   -0.750304    3.681427
     17          6           0        0.070121    0.667888    3.676324
     18          6           0        0.050702    1.387042    2.494074
     19          6           0       -0.018590    4.978790   -1.544620
     20          6           0       -0.019223   -3.812462   -3.552214
     21          6           0        0.096319   -1.154902    5.064142
     22          1           0       -0.032069    0.974859   -3.418029
     23          1           0        0.021612    3.420826    0.917751
     24          1           0       -0.027057   -0.900648   -3.434294
     25          1           0        0.043169   -3.432716    0.851595
     26          1           0        0.063994   -2.509755    2.483367
     27          1           0        0.047546    2.468894    2.533670
     28          1           0       -0.011480    5.809879   -0.853520
     29          1           0       -0.035223   -3.629531   -4.617415
     30          1           0        0.105198   -2.168520    5.439763
     31          6           0        0.103030   -0.010132    5.808391
     32          1           0        0.118058    0.099141    6.883658
     33          6           0       -0.006309   -5.029304   -2.932830
     34          1           0       -0.009492   -6.015909   -3.374439
     35          6           0       -0.038195    5.050774   -2.908047
     36          1           0       -0.050044    5.926547   -3.541529
     37          7           0        0.087393    1.095680    4.985370
     38          1           0        0.087877    2.063737    5.253942
     39          7           0       -0.041844    3.784270   -3.454606
     40          1           0       -0.054987    3.554946   -4.432565
     41          7           0        0.012979   -4.869329   -1.562867
     42          1           0        0.025281   -5.601648   -0.875316
 ---------------------------------------------------------------------
                    Distance matrix (angstroms):
                    1          2          3          4          5
     1  C    0.000000
     2  C    2.906637   0.000000
     3  C    1.472347   2.516004   0.000000
     4  C    1.434350   2.516073   2.516090   0.000000
     5  C    2.518538   1.434337   2.906621   1.472316   0.000000
     6  C    2.518687   1.472271   1.434420   2.906780   2.518585
     7  C    2.454559   3.803682   3.801012   1.409204   2.502558
     8  C    2.802624   4.933835   4.274937   2.417763   3.767968
     9  C    2.435781   5.161493   3.783828   2.827193   4.299483
    10  C    1.407605   4.314162   2.504245   2.452567   3.800689
    11  C    3.805763   2.452548   4.314126   2.504170   1.407585
    12  C    4.954250   2.827133   5.161403   3.783754   2.435743
    13  C    5.140317   2.417708   4.933711   4.274885   2.802604
    14  C    4.315770   1.409184   3.803552   3.800992   2.454567
    15  C    3.801103   2.504055   2.453010   4.314413   3.805780
    16  C    4.299503   3.783349   2.827181   5.161380   4.953971
    17  C    3.767749   4.274063   2.417361   4.933451   5.139707
    18  C    2.502619   3.800839   1.409178   3.803716   4.315746
    19  C    3.842173   6.602211   5.109623   4.236689   5.705587
    20  C    6.351590   4.236627   6.602124   5.109560   3.842143
    21  C    5.705432   5.109654   4.236517   6.602166   6.351647
    22  H    3.445072   4.160696   4.685677   2.173810   2.735019
    23  H    2.170126   4.962188   2.734582   3.442086   4.684382
    24  H    4.160303   3.442051   4.962141   2.734465   2.170088
    25  H    4.965386   2.173785   4.160495   4.685640   3.445071
    26  H    4.684742   2.734468   3.442490   4.962387   4.160329
    27  H    2.734954   4.685549   2.173770   4.160642   4.965391
    28  H    4.433724   7.304532   5.522610   5.073883   6.543522
    29  H    6.865574   5.073831   7.304476   5.522561   4.433705
    30  H    6.544334   5.524004   5.074634   7.305649   6.866933
    31  C    5.998714   6.019891   4.605641   7.106041   7.116542
    32  H    7.024358   7.091823   5.657552   8.166562   8.197450
    33  C    7.116248   4.605417   7.105715   6.019590   4.618090
    34  H    8.197178   5.657008   8.165966   7.091736   5.697795
    35  C    4.618127   7.105844   6.019659   4.605491   5.998595
    36  H    5.697832   8.166100   7.091804   5.657083   7.023790
    37  N    5.006295   5.630070   3.746334   6.251348   6.516014
    38  H    5.296520   6.350652   4.218622   6.641280   7.095399
    39  N    4.159320   6.250746   5.629768   3.745761   5.005664
    40  H    4.897572   6.660935   6.365132   4.236828   5.316970
    41  N    6.515492   3.745697   6.250599   5.629709   4.159293
    42  H    7.112563   4.236771   6.660771   6.365078   4.897548
                    6          7          8          9         10
     6  C    0.000000
     7  C    4.315932   0.000000
     8  C    5.140502   1.383986   0.000000
     9  C    4.954437   2.445021   1.418567   0.000000
    10  C    3.805932   2.814074   2.419480   1.390456   0.000000
    11  C    3.800688   2.909200   4.293108   5.168390   4.956549
    12  C    4.299380   4.299654   5.683576   6.528430   6.208218
    13  C    3.767796   5.142163   6.490966   7.101940   6.512670
    14  C    2.502369   4.956912   6.192437   6.536510   5.723233
    15  C    1.407709   5.723504   6.513049   6.208696   4.957064
    16  C    2.435418   6.536433   7.101978   6.528579   5.168571
    17  C    2.801826   6.192144   6.490880   5.683680   4.293225
    18  C    2.454479   4.956963   5.142277   4.299816   2.909375
    19  C    6.351764   3.615571   2.291947   1.440772   2.611177
    20  C    5.705467   5.405063   6.771039   7.754996   7.558509
    21  C    3.842124   7.974881   8.505669   7.856044   6.475414
    22  H    4.965576   1.082454   2.132548   3.417464   3.896240
    23  H    4.160495   3.896452   3.394524   2.128606   1.082615
    24  H    4.684386   2.573048   3.897142   5.003570   5.089213
    25  H    2.734734   5.926979   7.102072   7.306943   6.356988
    26  H    2.170313   6.355154   7.283117   7.118782   5.926078
    27  H    3.445076   5.092277   4.980619   3.900106   2.576047
    28  H    6.865724   4.617502   3.340596   2.258654   3.062673
    29  H    6.543437   5.547064   6.852847   7.975306   7.962446
    30  H    4.434837   8.704445   9.343281   8.785983   7.420515
    31  C    4.618366   8.404207   8.727235   7.878881   6.492078
    32  H    5.697975   9.447827   9.717345   8.806033   7.430040
    33  C    5.998411   6.527762   7.910321   8.779752   8.417851
    34  H    7.023594   7.552701   8.930969   9.836875   9.496671
    35  C    7.116442   3.597242   2.237305   2.251440   3.628907
    36  H    8.197372   4.574570   3.256921   3.312774   4.672939
    37  N    4.159702   7.457612   7.624989   6.670274   5.301461
    38  H    4.883544   7.738126   7.727072   6.634720   5.326592
    39  N    6.515685   2.507978   1.376146   2.259444   3.564086
    40  H    7.112756   2.861110   2.117681   3.228208   4.475083
    41  N    5.005452   6.414079   7.782988   8.455650   7.888726
    42  H    5.316729   7.258623   8.608503   9.186328   8.510952
                   11         12         13         14         15
    11  C    0.000000
    12  C    1.390469   0.000000
    13  C    2.419517   1.418579   0.000000
    14  C    2.814120   2.445029   1.383979   0.000000
    15  C    4.956421   5.168024   4.292575   2.908672   0.000000
    16  C    6.207844   6.527872   5.682894   4.298978   1.390321
    17  C    6.511992   7.101063   6.489936   5.141107   2.419087
    18  C    5.723188   6.536362   6.192194   4.956635   2.814483
    19  C    6.475645   7.856270   8.505814   7.974946   7.559002
    20  C    2.611193   1.440775   2.291941   3.615562   6.475196
    21  C    7.558579   7.755056   6.771104   5.405131   2.611481
    22  H    2.576057   3.900127   4.980668   5.092353   6.357223
    23  H    5.925629   7.118377   7.282814   6.354948   5.089837
    24  H    1.082610   2.128659   3.394580   3.896493   5.925547
    25  H    3.896296   3.417507   2.132590   1.082463   2.575275
    26  H    5.089060   5.003164   3.896585   2.572583   1.082587
    27  H    6.356983   7.306865   7.101920   5.926799   3.896778
    28  H    7.419965   8.785376   9.342413   8.703351   7.962960
    29  H    3.062687   2.258656   3.340591   4.617498   7.419576
    30  H    7.963902   7.976826   6.854396   5.548595   3.063955
    31  C    8.418132   8.779985   7.910525   6.527975   3.629604
    32  H    9.496832   9.836766   8.930653   7.552418   4.673203
    33  C    3.628927   2.251447   2.237286   3.597211   6.491437
    34  H    4.672957   3.312780   3.256902   4.574536   7.428625
    35  C    6.492040   7.878866   8.727154   8.404051   8.418307
    36  H    7.429276   8.805266   9.716685   9.447306   9.497129
    37  N    7.889194   8.455939   7.783111   6.414180   3.564764
    38  H    8.494051   9.171450   8.596097   7.246932   4.467017
    39  N    5.300753   6.669581   7.624321   7.456992   7.889114
    40  H    5.348518   6.656822   7.748874   7.758903   8.511297
    41  N    3.564121   2.259465   1.376138   2.507949   5.300087
    42  H    4.475122   3.228231   2.117679   2.861079   5.347763
                   16         17         18         19         20
    16  C    0.000000
    17  C    1.418210   0.000000
    18  C    2.445128   1.383935   0.000000
    19  C    7.755183   6.771263   5.405229   0.000000
    20  C    7.855653   8.504898   7.974794   9.017569   0.000000
    21  C    1.440850   2.291133   3.615081   9.017268   9.017626
    22  H    7.306843   7.101727   5.927032   4.420555   4.789219
    23  H    5.003908   3.897531   2.573309   2.914127   8.503100
    24  H    7.118043   7.282214   6.354929   6.175657   2.914211
    25  H    3.899270   4.979436   5.091942   8.746377   4.420592
    26  H    2.128648   3.394202   3.896835   8.503518   6.175129
    27  H    3.417798   2.133024   1.082580   4.789196   8.746306
    28  H    7.975540   6.853190   5.547228   1.080916   9.993621
    29  H    8.784811   9.341575   8.703256   9.140325   1.080912
    30  H    2.259201   3.340084   4.617584   9.994047   9.141864
    31  C    2.252245   2.237522   3.597156   8.886558  10.104137
    32  H    3.313258   3.257723   4.575114   9.739893  11.145712
    33  C    7.878126   8.726097   8.403811  10.103922   1.365470
    34  H    8.804488   9.715593   9.447050  11.145929   2.210628
    35  C    8.779893   7.910459   6.527920   1.365467   8.886634
    36  H    9.837027   8.931144   7.552864   2.210628   9.739064
    37  N    2.260105   1.377281   2.508544   7.598061   9.848430
    38  H    3.223630   2.106558   2.841860   7.397927  10.587236
    39  N    8.455709   7.782964   6.414208   2.252879   7.597393
    40  H    9.186347   8.608416   7.258740   3.220075   7.419905
    41  N    6.668797   7.623199   7.456700   9.848187   2.252889
    42  H    6.655970   7.747679   7.758559  10.601677   3.220085
                   21         22         23         24         25
    21  C    0.000000
    22  H    8.746405   0.000000
    23  H    6.175389   4.978416   0.000000
    24  H    8.503134   1.875585   6.133336   0.000000
    25  H    4.789240   6.136943   6.853896   4.978469   0.000000
    26  H    2.914974   6.854068   6.133901   6.133207   1.874825
    27  H    4.420132   6.136872   1.875644   6.853902   6.136644
    28  H    9.139941   5.473075   2.974234   7.189702   9.398722
    29  H    9.993680   4.758040   8.963751   2.974331   5.473112
    30  H    1.081014   9.400008   7.190019   8.965148   4.759551
    31  C    1.365448   9.279832   5.974652   9.286397   6.023910
    32  H    2.209917  10.339931   6.828978  10.367293   6.990379
    33  C    8.886681   6.023791   9.286143   4.159050   4.107727
    34  H    9.739109   6.990941  10.367055   5.115641   4.953284
    35  C   10.103678   4.107700   4.158970   5.974654   9.279609
    36  H   11.145668   4.953260   5.115559   6.828076  10.339441
    37  N    2.251978   8.405116   4.685739   8.653853   6.131592
    38  H    3.224241   8.740888   4.544077   9.180754   7.042276
    39  N    9.848024   2.809666   4.387895   4.684986   8.404492
    40  H   10.601557   2.772482   5.352544   4.566141   8.761245
    41  N    7.597445   6.131736   8.653335   4.387969   2.809697
    42  H    7.419957   7.051179   9.198921   5.352617   2.772509
                   26         27         28         29         30
    26  H    0.000000
    27  H    4.978931   0.000000
    28  H    8.964197   4.758016   0.000000
    29  H    7.189217   9.398705  10.162182   0.000000
    30  H    2.976309   5.473053  10.162376  10.163715   0.000000
    31  C    4.159979   4.107609   8.846847  11.037055   2.189641
    32  H    5.115840   4.954099   9.617340  12.091367   2.688360
    33  C    5.973966   9.279467  11.036823   2.190439   8.848550
    34  H    6.827328  10.339288  12.091497   2.690809   9.617989
    35  C    9.286517   6.023764   2.190442   8.847014  11.037423
    36  H   10.367428   6.990917   2.690816   9.616464  12.092056
    37  N    4.388591   2.810362   7.505070  10.703090   3.295724
    38  H    5.347288   2.750575   7.165511  11.396146   4.236369
    39  N    8.653640   6.131692   3.296917   7.504440  10.703604
    40  H    9.199178   7.051131   4.230388   7.186882  11.412562
    41  N    4.684250   8.404304  10.702769   3.296920   7.505978
    42  H    4.565310   8.761012  11.411607   4.230391   7.188392
                   31         32         33         34         35
    31  C    0.000000
    32  H    1.080909   0.000000
    33  C   10.080327  11.076094   0.000000
    34  H   10.972984  11.943142   1.080934   0.000000
    35  C   10.080129  10.973631  10.080159  11.076544   0.000000
    36  H   11.076488  11.944515  10.972835  11.943694   1.080934
    37  N    1.378561   2.144185  10.011099  10.975905   8.829754
    38  H    2.146759   2.552748  10.832513  11.821130   8.692316
    39  N   10.011073  10.976586   8.829077   9.800561   1.379410
    40  H   10.844903  11.833403   8.714409   9.629277   2.135870
    41  N    8.829232   9.800026   1.379407   2.144048  10.011023
    42  H    8.714530   9.628566   2.135870   2.533463  10.844820
                   36         37         38         39         40
    36  H    0.000000
    37  N    9.801232   0.000000
    38  H    9.607322   1.004621   0.000000
    39  N    2.144055   8.858804   8.877830   0.000000
    40  H    2.533468   9.734770   9.801660   1.004573   0.000000
    41  N   10.975883   8.858119   9.723266   8.858130   8.899898
    42  H   11.832736   8.899759   9.814777   9.734100   9.823628
                   41         42
    41  N    0.000000
    42  H    1.004574   0.000000
 Symmetry turned off by external request.
 Stoichiometry    C24H15N3
 Framework group  C1[X(C24H15N3)]
 Deg. of freedom   120
 Full point group                 C1      NOp   1
 Rotational constants (GHZ):           0.1846773           0.1846553           0.0923332
 Leave Link  202 at Tue Aug 15 23:13:36 2023, MaxMem=  1310720000 cpu:               1.1 elap:               0.1
 (Enter /mnt/opt/groups/app-gaussian/g16-avx2/l301.exe)
 Standard basis: 6-31G(d,p) (6D, 7F)
 Ernie: Thresh=  0.10000D-02 Tol=  0.10000D-05 Strict=F.
   480 basis functions,   861 primitive gaussians,   480 cartesian basis functions
    90 alpha electrons       90 beta electrons
       nuclear repulsion energy      2163.2334170251 Hartrees.
 IExCor=  402 DFT=T Ex+Corr=B3LYP ExCW=0 ScaHFX=  0.200000
 ScaDFX=  0.800000  0.720000  1.000000  0.810000 ScalE2=  1.000000  1.000000
 IRadAn=      5 IRanWt=     -1 IRanGd=            0 ICorTp=0 IEmpDi=131
 NAtoms=   42 NActive=   42 NUniq=   42 SFac= 1.00D+00 NAtFMM=   60 NAOKFM=F Big=F
 Integral buffers will be    131072 words long.
 Raffenetti 2 integral format.
 Two-electron integral symmetry is turned off.
 R6Disp:  Grimme-D3 Dispersion energy=       -0.0381802661 Hartrees.
 Nuclear repulsion after empirical dispersion term =     2163.1952367590 Hartrees.
 Leave Link  301 at Tue Aug 15 23:13:36 2023, MaxMem=  1310720000 cpu:               3.9 elap:               0.1
 (Enter /mnt/opt/groups/app-gaussian/g16-avx2/l302.exe)
 NPDir=0 NMtPBC=     1 NCelOv=     1 NCel=       1 NClECP=     1 NCelD=      1
         NCelK=      1 NCelE2=     1 NClLst=     1 CellRange=     0.0.
 One-electron integrals computed using PRISM.
 NBasis=   480 RedAO= T EigKep=  1.21D-04  NBF=   480
 NBsUse=   480 1.00D-06 EigRej= -1.00D+00 NBFU=   480
 Precomputing XC quadrature grid using
 IXCGrd= 4 IRadAn=           5 IRanWt=          -1 IRanGd=           0 AccXCQ= 0.00D+00.
 Generated NRdTot=       0 NPtTot=           0 NUsed=           0 NTot=          32
 NSgBfM=   468   468   468   468   468 MxSgAt=    42 MxSgA2=    42.
 Leave Link  302 at Tue Aug 15 23:13:38 2023, MaxMem=  1310720000 cpu:             111.7 elap:               1.8
 (Enter /mnt/opt/groups/app-gaussian/g16-avx2/l303.exe)
 DipDrv:  MaxL=1.
 Leave Link  303 at Tue Aug 15 23:13:38 2023, MaxMem=  1310720000 cpu:               9.8 elap:               0.2
 (Enter /mnt/opt/groups/app-gaussian/g16-avx2/l401.exe)
 Initial guess from the checkpoint file:  "/tmp/Gau-146835.chk"
 B after Tr=    -0.000029    0.000387   -0.001477
         Rot=    0.999999   -0.001375   -0.000005    0.000019 Ang=  -0.16 deg.
 Guess basis will be translated and rotated to current coordinates.
 JPrj=2 DoOrth=T DoCkMO=T.
 Generating alternative initial guess.
 ExpMin= 1.61D-01 ExpMax= 4.17D+03 ExpMxC= 6.27D+02 IAcc=3 IRadAn=         5 AccDes= 0.00D+00
 Harris functional with IExCor=  402 and IRadAn=       5 diagonalized for initial guess.
 HarFok:  IExCor=  402 AccDes= 0.00D+00 IRadAn=         5 IDoV= 1 UseB2=F ITyADJ=14
 ICtDFT=  3500011 ScaDFX=  1.000000  1.000000  1.000000  1.000000
 FoFCou: FMM=F IPFlag=           0 FMFlag=      100000 FMFlg1=           0
         NFxFlg=           0 DoJE=T BraDBF=F KetDBF=T FulRan=T
         wScrn=  0.000000 ICntrl=       500 IOpCl=  0 I1Cent=   200000004 NGrid=           0
         NMat0=    1 NMatS0=      1 NMatT0=    0 NMatD0=    1 NMtDS0=    0 NMtDT0=    0
 Symmetry not used in FoFCou.
 Harris En= -1087.91136397278    
 Leave Link  401 at Tue Aug 15 23:13:42 2023, MaxMem=  1310720000 cpu:             254.6 elap:               4.1
 (Enter /mnt/opt/groups/app-gaussian/g16-avx2/l502.exe)
 Two-electron integral symmetry not used.
 Closed shell SCF:
 Using DIIS extrapolation, IDIIS=    10.
 NGot=  1310720000 LenX=  1310223730 LenY=  1309992850
 Requested convergence on RMS density matrix=1.00D-08 within 100 cycles.
 Requested convergence on MAX density matrix=1.00D-06.
 Requested convergence on             energy=1.00D-06.
 Level shift goal  0.100 maximum shift  0.100.
 No special actions if energy rises.
 Dynamic level shift is on during FON iterations.

 Cycle   1  Pass 1  IDiag  1:
 FoFJK:  IHMeth= 1 ICntrl=       0 DoSepK=F KAlg= 0 I1Cent=           0 FoldK=F
 IRaf= 650000000 NMat=       1 IRICut=       1 DoRegI=T DoRafI=F ISym2E= 0 IDoP0=0 IntGTp=1.
 FoFCou: FMM=F IPFlag=           0 FMFlag=      100000 FMFlg1=           0
         NFxFlg=           0 DoJE=F BraDBF=F KetDBF=F FulRan=T
         wScrn=  0.000000 ICntrl=         0 IOpCl=  0 I1Cent=           0 NGrid=           0
         NMat0=    1 NMatS0=      1 NMatT0=    0 NMatD0=    1 NMtDS0=    0 NMtDT0=    0
 Symmetry not used in FoFCou.
 E= -1087.92556174314    
 DIIS: error= 3.86D-03 at cycle   1 NSaved=   1.
 NSaved= 1 IEnMin= 1 EnMin= -1087.92556174314     IErMin= 1 ErrMin= 3.86D-03
 ErrMax= 3.86D-03  0.00D+00 EMaxC= 1.00D+00 BMatC= 1.28D-02 BMatP= 1.28D-02
 IDIUse=1 WtCom= 1.00D+00 WtEn= 0.00D+00
 Coeff-Com:  0.100D+01
 Coeff:      0.100D+01
 Gap=     1.820 Goal=     0.100 Shift=    0.000
 T=  265. Gap= 0.155 NK=0 IS=   91 IE=  480 IFin=   90
          NO(<0.9)=   0  NV(>0.1)=   0     90.00e < EF      0.00e >EF  Err=0.0D+00
 GapD=    1.820 DampG=2.000 DampE=1.000 DampFc=2.0000 IDamp=-1.
 RMSDP=4.74D-04 MaxDP=1.83D-02              OVMax= 2.44D-02

 Cycle   2  Pass 1  IDiag  1:
 E= -1087.94270794210     Delta-E=       -0.017146198962 Rises=F Damp=F
 DIIS: error= 4.16D-03 at cycle   2 NSaved=   2.
 NSaved= 2 IEnMin= 2 EnMin= -1087.94270794210     IErMin= 1 ErrMin= 3.86D-03
 ErrMax= 4.16D-03  0.00D+00 EMaxC= 1.00D+00 BMatC= 2.33D-03 BMatP= 1.28D-02
 IDIUse=1 WtCom= 1.00D+00 WtEn= 0.00D+00
 Coeff-Com:  0.207D+00 0.793D+00
 Coeff:      0.207D+00 0.793D+00
 Gap=     0.154 Goal=     0.100 Shift=    0.000
 T=  265. Gap= 0.154 NK=0 IS=   91 IE=  480 IFin=   90
          NO(<0.9)=   0  NV(>0.1)=   0     90.00e < EF      0.00e >EF  Err=0.0D+00
 GapD=    0.154 DampG=1.000 DampE=1.000 DampFc=1.0000 IDamp=-1.
 RMSDP=1.98D-04 MaxDP=1.57D-02 DE=-1.71D-02 OVMax= 2.35D-02

 Cycle   3  Pass 1  IDiag  1:
 E= -1087.94112887397     Delta-E=        0.001579068129 Rises=F Damp=F
 DIIS: error= 4.67D-03 at cycle   3 NSaved=   3.
 NSaved= 3 IEnMin= 2 EnMin= -1087.94270794210     IErMin= 1 ErrMin= 3.86D-03
 ErrMax= 4.67D-03  0.00D+00 EMaxC= 1.00D+00 BMatC= 3.71D-03 BMatP= 2.33D-03
 IDIUse=1 WtCom= 1.00D+00 WtEn= 0.00D+00
 Coeff-Com: -0.117D-01 0.563D+00 0.449D+00
 Coeff:     -0.117D-01 0.563D+00 0.449D+00
 Gap=     0.154 Goal=   None    Shift=    0.000
 T=  265. Gap= 0.154 NK=0 IS=   91 IE=  480 IFin=   90
          NO(<0.9)=   0  NV(>0.1)=   0     90.00e < EF      0.00e >EF  Err=0.0D+00
 RMSDP=1.57D-04 MaxDP=8.35D-03 DE= 1.58D-03 OVMax= 1.68D-02

 Cycle   4  Pass 1  IDiag  1:
 E= -1087.94458576184     Delta-E=       -0.003456887867 Rises=F Damp=F
 DIIS: error= 9.03D-04 at cycle   4 NSaved=   4.
 NSaved= 4 IEnMin= 4 EnMin= -1087.94458576184     IErMin= 4 ErrMin= 9.03D-04
 ErrMax= 9.03D-04  0.00D+00 EMaxC= 1.00D+00 BMatC= 1.79D-04 BMatP= 2.33D-03
 IDIUse=1 WtCom= 1.00D+00 WtEn= 0.00D+00
 Coeff-Com: -0.159D-01 0.266D+00 0.270D+00 0.480D+00
 Coeff:     -0.159D-01 0.266D+00 0.270D+00 0.480D+00
 Gap=     0.154 Goal=     0.100 Shift=    0.000
 RMSDP=4.58D-05 MaxDP=1.71D-03 DE=-3.46D-03 OVMax= 5.23D-03

 Cycle   5  Pass 1  IDiag  1:
 E= -1087.94477732214     Delta-E=       -0.000191560299 Rises=F Damp=F
 DIIS: error= 2.69D-04 at cycle   5 NSaved=   5.
 NSaved= 5 IEnMin= 5 EnMin= -1087.94477732214     IErMin= 5 ErrMin= 2.69D-04
 ErrMax= 2.69D-04  0.00D+00 EMaxC= 1.00D+00 BMatC= 3.26D-05 BMatP= 1.79D-04
 IDIUse=1 WtCom= 1.00D+00 WtEn= 0.00D+00
 Coeff-Com: -0.769D-02 0.858D-01 0.110D+00 0.325D+00 0.487D+00
 Coeff:     -0.769D-02 0.858D-01 0.110D+00 0.325D+00 0.487D+00
 Gap=     0.154 Goal=     0.100 Shift=    0.000
 RMSDP=1.51D-05 MaxDP=5.20D-04 DE=-1.92D-04 OVMax= 1.52D-03

 Cycle   6  Pass 1  IDiag  1:
 E= -1087.94481022947     Delta-E=       -0.000032907331 Rises=F Damp=F
 DIIS: error= 6.32D-05 at cycle   6 NSaved=   6.
 NSaved= 6 IEnMin= 6 EnMin= -1087.94481022947     IErMin= 6 ErrMin= 6.32D-05
 ErrMax= 6.32D-05  0.00D+00 EMaxC= 1.00D+00 BMatC= 1.81D-06 BMatP= 3.26D-05
 IDIUse=1 WtCom= 1.00D+00 WtEn= 0.00D+00
 Coeff-Com: -0.302D-02 0.267D-01 0.386D-01 0.145D+00 0.276D+00 0.516D+00
 Coeff:     -0.302D-02 0.267D-01 0.386D-01 0.145D+00 0.276D+00 0.516D+00
 Gap=     0.154 Goal=     0.100 Shift=    0.000
 RMSDP=4.19D-06 MaxDP=2.12D-04 DE=-3.29D-05 OVMax= 4.05D-04

 Cycle   7  Pass 1  IDiag  1:
 E= -1087.94481197049     Delta-E=       -0.000001741019 Rises=F Damp=F
 DIIS: error= 2.09D-05 at cycle   7 NSaved=   7.
 NSaved= 7 IEnMin= 7 EnMin= -1087.94481197049     IErMin= 7 ErrMin= 2.09D-05
 ErrMax= 2.09D-05  0.00D+00 EMaxC= 1.00D+00 BMatC= 2.30D-07 BMatP= 1.81D-06
 IDIUse=1 WtCom= 1.00D+00 WtEn= 0.00D+00
 Coeff-Com: -0.329D-03-0.564D-03 0.148D-02 0.288D-01 0.816D-01 0.291D+00
 Coeff-Com:  0.598D+00
 Coeff:     -0.329D-03-0.564D-03 0.148D-02 0.288D-01 0.816D-01 0.291D+00
 Coeff:      0.598D+00
 Gap=     0.154 Goal=     0.100 Shift=    0.000
 RMSDP=1.44D-06 MaxDP=6.22D-05 DE=-1.74D-06 OVMax= 1.88D-04

 Cycle   8  Pass 1  IDiag  1:
 E= -1087.94481220797     Delta-E=       -0.000000237479 Rises=F Damp=F
 DIIS: error= 6.66D-06 at cycle   8 NSaved=   8.
 NSaved= 8 IEnMin= 8 EnMin= -1087.94481220797     IErMin= 8 ErrMin= 6.66D-06
 ErrMax= 6.66D-06  0.00D+00 EMaxC= 1.00D+00 BMatC= 2.51D-08 BMatP= 2.30D-07
 IDIUse=1 WtCom= 1.00D+00 WtEn= 0.00D+00
 Coeff-Com:  0.179D-03-0.363D-02-0.432D-02-0.239D-02 0.121D-01 0.850D-01
 Coeff-Com:  0.305D+00 0.608D+00
 Coeff:      0.179D-03-0.363D-02-0.432D-02-0.239D-02 0.121D-01 0.850D-01
 Coeff:      0.305D+00 0.608D+00
 Gap=     0.154 Goal=     0.100 Shift=    0.000
 RMSDP=5.32D-07 MaxDP=2.23D-05 DE=-2.37D-07 OVMax= 6.33D-05

 Cycle   9  Pass 1  IDiag  1:
 E= -1087.94481223631     Delta-E=       -0.000000028347 Rises=F Damp=F
 DIIS: error= 2.90D-06 at cycle   9 NSaved=   9.
 NSaved= 9 IEnMin= 9 EnMin= -1087.94481223631     IErMin= 9 ErrMin= 2.90D-06
 ErrMax= 2.90D-06  0.00D+00 EMaxC= 1.00D+00 BMatC= 2.83D-09 BMatP= 2.51D-08
 IDIUse=1 WtCom= 1.00D+00 WtEn= 0.00D+00
 Coeff-Com:  0.114D-03-0.152D-02-0.215D-02-0.370D-02-0.140D-02 0.758D-02
 Coeff-Com:  0.741D-01 0.293D+00 0.634D+00
 Coeff:      0.114D-03-0.152D-02-0.215D-02-0.370D-02-0.140D-02 0.758D-02
 Coeff:      0.741D-01 0.293D+00 0.634D+00
 Gap=     0.154 Goal=     0.100 Shift=    0.000
 RMSDP=1.82D-07 MaxDP=8.89D-06 DE=-2.83D-08 OVMax= 2.71D-05

 Cycle  10  Pass 1  IDiag  1:
 E= -1087.94481223962     Delta-E=       -0.000000003303 Rises=F Damp=F
 DIIS: error= 7.43D-07 at cycle  10 NSaved=  10.
 NSaved=10 IEnMin=10 EnMin= -1087.94481223962     IErMin=10 ErrMin= 7.43D-07
 ErrMax= 7.43D-07  0.00D+00 EMaxC= 1.00D+00 BMatC= 5.02D-10 BMatP= 2.83D-09
 IDIUse=1 WtCom= 1.00D+00 WtEn= 0.00D+00
 Coeff-Com:  0.373D-04-0.275D-03-0.544D-03-0.178D-02-0.281D-02-0.106D-01
 Coeff-Com: -0.113D-01 0.541D-01 0.346D+00 0.627D+00
 Coeff:      0.373D-04-0.275D-03-0.544D-03-0.178D-02-0.281D-02-0.106D-01
 Coeff:     -0.113D-01 0.541D-01 0.346D+00 0.627D+00
 Gap=     0.154 Goal=     0.100 Shift=    0.000
 RMSDP=6.56D-08 MaxDP=2.90D-06 DE=-3.30D-09 OVMax= 8.70D-06

 Cycle  11  Pass 1  IDiag  1:
 E= -1087.94481224016     Delta-E=       -0.000000000546 Rises=F Damp=F
 DIIS: error= 1.71D-07 at cycle  11 NSaved=  11.
 NSaved=11 IEnMin=11 EnMin= -1087.94481224016     IErMin=11 ErrMin= 1.71D-07
 ErrMax= 1.71D-07  0.00D+00 EMaxC= 1.00D+00 BMatC= 1.69D-11 BMatP= 5.02D-10
 IDIUse=1 WtCom= 1.00D+00 WtEn= 0.00D+00
 Coeff-Com:  0.785D-05-0.107D-04-0.717D-04-0.476D-03-0.987D-03-0.501D-02
 Coeff-Com: -0.973D-02-0.730D-03 0.100D+00 0.240D+00 0.676D+00
 Coeff:      0.785D-05-0.107D-04-0.717D-04-0.476D-03-0.987D-03-0.501D-02
 Coeff:     -0.973D-02-0.730D-03 0.100D+00 0.240D+00 0.676D+00
 Gap=     0.154 Goal=     0.100 Shift=    0.000
 RMSDP=1.60D-08 MaxDP=6.69D-07 DE=-5.46D-10 OVMax= 2.05D-06

 Cycle  12  Pass 1  IDiag  1:
 E= -1087.94481224020     Delta-E=       -0.000000000040 Rises=F Damp=F
 DIIS: error= 8.84D-08 at cycle  12 NSaved=  12.
 NSaved=12 IEnMin=12 EnMin= -1087.94481224020     IErMin=12 ErrMin= 8.84D-08
 ErrMax= 8.84D-08  0.00D+00 EMaxC= 1.00D+00 BMatC= 5.23D-12 BMatP= 1.69D-11
 IDIUse=1 WtCom= 1.00D+00 WtEn= 0.00D+00
 Coeff-Com:  0.559D-06 0.233D-04 0.171D-04-0.103D-03-0.281D-03-0.196D-02
 Coeff-Com: -0.453D-02-0.554D-02 0.269D-01 0.776D-01 0.396D+00 0.512D+00
 Coeff:      0.559D-06 0.233D-04 0.171D-04-0.103D-03-0.281D-03-0.196D-02
 Coeff:     -0.453D-02-0.554D-02 0.269D-01 0.776D-01 0.396D+00 0.512D+00
 Gap=     0.154 Goal=     0.100 Shift=    0.000
 RMSDP=7.77D-09 MaxDP=2.89D-07 DE=-4.05D-11 OVMax= 8.97D-07

 SCF Done:  E(RB3LYP) =  -1087.94481224     A.U. after   12 cycles
            NFock= 12  Conv=0.78D-08     -V/T= 2.0095
 KE= 1.077675729912D+03 PE=-6.850395687449D+03 EE= 2.521579908537D+03
 Leave Link  502 at Tue Aug 15 23:14:51 2023, MaxMem=  1310720000 cpu:            4407.5 elap:              69.1
 (Enter /mnt/opt/groups/app-gaussian/g16-avx2/l701.exe)
 ... and contract with generalized density number  0.
 Compute integral first derivatives.
 R6Disp: Adding Grimme-D3 dispersion energy 1st derivatives to the gradient.
 Leave Link  701 at Tue Aug 15 23:14:53 2023, MaxMem=  1310720000 cpu:              66.3 elap:               1.1
 (Enter /mnt/opt/groups/app-gaussian/g16-avx2/l702.exe)
 L702 exits ... SP integral derivatives will be done elsewhere.
 Leave Link  702 at Tue Aug 15 23:14:53 2023, MaxMem=  1310720000 cpu:               1.4 elap:               0.1
 (Enter /mnt/opt/groups/app-gaussian/g16-avx2/l703.exe)
 Integral derivatives from FoFJK, PRISM(SPDF).
 Compute integral first derivatives, UseDBF=F ICtDFT=           0.
 Calling FoFJK, ICntrl=      2127 FMM=F ISym2X=0 I1Cent= 0 IOpClX= 0 NMat=1 NMatS=1 NMatT=0.
 FoFJK:  IHMeth= 1 ICntrl=    2127 DoSepK=F KAlg= 0 I1Cent=           0 FoldK=F
 IRaf=         0 NMat=       1 IRICut=       1 DoRegI=T DoRafI=F ISym2E= 0 IDoP0=0 IntGTp=1.
 FoFCou: FMM=F IPFlag=           0 FMFlag=      100000 FMFlg1=         800
         NFxFlg=           0 DoJE=F BraDBF=F KetDBF=F FulRan=T
         wScrn=  0.000000 ICntrl=      2127 IOpCl=  0 I1Cent=           0 NGrid=           0
         NMat0=    1 NMatS0=      1 NMatT0=    0 NMatD0=    1 NMtDS0=    0 NMtDT0=    0
 Symmetry not used in FoFCou.
 Leave Link  703 at Tue Aug 15 23:15:10 2023, MaxMem=  1310720000 cpu:            1095.6 elap:              17.2
 (Enter /mnt/opt/groups/app-gaussian/g16-avx2/l716.exe)
 Dipole        =-1.34590571D-04 4.86705180D-04-8.44997109D-03
 -------------------------------------------------------------------
 Center     Atomic                   Forces (Hartrees/Bohr)
 Number     Number              X              Y              Z
 -------------------------------------------------------------------
      1        6          -0.000012826    0.002601329   -0.000270494
      2        6           0.000001863   -0.002727240   -0.000512159
      3        6           0.000033858    0.000863802    0.002589566
      4        6          -0.000035768    0.001799207   -0.002094868
      5        6          -0.000025806   -0.001544882   -0.002133900
      6        6           0.000038964   -0.001096934    0.002405827
      7        6           0.000034147   -0.003004502    0.001734060
      8        6           0.000071773   -0.007355916    0.003446630
      9        6          -0.000018940    0.005039179   -0.000163856
     10        6           0.000009010   -0.003920822   -0.000278944
     11        6           0.000046020    0.001689131    0.003533278
     12        6          -0.000054064   -0.002661949   -0.004285093
     13        6           0.000044801    0.006667174    0.004648844
     14        6           0.000015022    0.002986178    0.001709559
     15        6          -0.000055280    0.002233032   -0.003333792
     16        6           0.000072732   -0.002445885    0.004528246
     17        6          -0.000104633    0.000101384   -0.007199719
     18        6          -0.000049945   -0.000007818   -0.003451750
     19        6           0.000061056   -0.002871974    0.003593157
     20        6          -0.000004578    0.004547052    0.000694748
     21        6          -0.000053742   -0.001869404   -0.004327026
     22        1          -0.000005579    0.000121407   -0.000337044
     23        1          -0.000004999    0.000360996   -0.000282232
     24        1          -0.000000988   -0.000435656   -0.000168765
     25        1           0.000001629   -0.000351012    0.000043636
     26        1           0.000005992    0.000060447    0.000439108
     27        1           0.000003897    0.000187610    0.000302374
     28        1          -0.000017310    0.000360160   -0.001149951
     29        1           0.000007604   -0.001176506    0.000261515
     30        1           0.000009131    0.000858725    0.000814506
     31        6           0.000155101   -0.002331612    0.010399947
     32        1          -0.000005577    0.001227675   -0.000093148
     33        6          -0.000080859   -0.006958641   -0.007111921
     34        1           0.000016332   -0.000497206    0.001027108
     35        6          -0.000067429    0.009631147   -0.002471789
     36        1          -0.000012051   -0.000641209   -0.000944721
     37        7          -0.000084852    0.002049054   -0.005550434
     38        1           0.000061975    0.000000901    0.004273083
     39        7           0.000007740   -0.001775257    0.000050686
     40        1          -0.000025103    0.001274150   -0.001477062
     41        7           0.000020517    0.000929250    0.001508268
     42        1           0.000001167   -0.001914568   -0.000365479
 -------------------------------------------------------------------
 Cartesian Forces:  Max     0.010399947 RMS     0.002582251
 Leave Link  716 at Tue Aug 15 23:15:10 2023, MaxMem=  1310720000 cpu:               1.7 elap:               0.1
 (Enter /mnt/opt/groups/app-gaussian/g16-avx2/l103.exe)

 GradGradGradGradGradGradGradGradGradGradGradGradGradGradGradGradGradGrad
 Berny optimization.
 Using GEDIIS/GDIIS optimizer.
 FormGI is forming the generalized inverse of G from B-inverse, IUseBI=4.
 Internal  Forces:  Max     0.005073125 RMS     0.001260649
 Search for a local minimum.
 Step number   3 out of a maximum of  252
 All quantities printed in internal units (Hartrees-Bohrs-Radians)
 RMS Force = .12606D-02 SwitMx=.10000D-02 MixMth= 1
 Mixed Optimization -- RFO/linear search
 Update second derivatives using D2CorX and points    2    3
 DE= -2.57D-02 DEPred=-3.18D-02 R= 8.06D-01
 TightC=F SS=  1.41D+00  RLast= 4.30D-01 DXNew= 8.4853D-01 1.2886D+00
 Trust test= 8.06D-01 RLast= 4.30D-01 DXMaxT set to 8.49D-01
 ITU=  1  1  0
 Use linear search instead of GDIIS.
     Eigenvalues ---    0.00230   0.00230   0.00230   0.00956   0.00956
     Eigenvalues ---    0.00956   0.01379   0.01379   0.01383   0.01439
     Eigenvalues ---    0.01439   0.01569   0.01602   0.01607   0.01608
     Eigenvalues ---    0.01638   0.01656   0.01657   0.01690   0.01727
     Eigenvalues ---    0.01727   0.01806   0.01824   0.01824   0.01853
     Eigenvalues ---    0.01856   0.01856   0.02108   0.02108   0.02108
     Eigenvalues ---    0.02130   0.02130   0.02130   0.02142   0.02142
     Eigenvalues ---    0.02142   0.02211   0.02212   0.02212   0.15324
     Eigenvalues ---    0.16000   0.16000   0.16000   0.16000   0.16000
     Eigenvalues ---    0.16000   0.16000   0.16000   0.16000   0.16000
     Eigenvalues ---    0.16000   0.16000   0.16006   0.16122   0.22027
     Eigenvalues ---    0.22225   0.22225   0.22991   0.23183   0.23183
     Eigenvalues ---    0.23706   0.23829   0.23841   0.24259   0.24302
     Eigenvalues ---    0.24306   0.24911   0.25000   0.25000   0.25000
     Eigenvalues ---    0.25000   0.25007   0.29818   0.29819   0.30231
     Eigenvalues ---    0.30382   0.30384   0.30944   0.34516   0.34517
     Eigenvalues ---    0.35406   0.35407   0.35408   0.35427   0.35427
     Eigenvalues ---    0.35523   0.35531   0.35531   0.35594   0.35596
     Eigenvalues ---    0.35597   0.35614   0.35654   0.35655   0.35657
     Eigenvalues ---    0.36534   0.37556   0.37557   0.38762   0.40359
     Eigenvalues ---    0.40360   0.40416   0.40745   0.40746   0.41783
     Eigenvalues ---    0.42577   0.42578   0.42651   0.47590   0.47591
     Eigenvalues ---    0.47613   0.47688   0.47688   0.47690   0.49371
     Eigenvalues ---    0.49372   0.49391   0.52982   0.52982   0.54805
 RFO step:  Lambda=-1.40155795D-03 EMin= 2.30000000D-03
 Quartic linear search produced a step of -0.03510.
 Iteration  1 RMS(Cart)=  0.00697517 RMS(Int)=  0.00004076
 Iteration  2 RMS(Cart)=  0.00004739 RMS(Int)=  0.00000629
 Iteration  3 RMS(Cart)=  0.00000000 RMS(Int)=  0.00000629
 ITry= 1 IFail=0 DXMaxC= 5.15D-02 DCOld= 1.00D+10 DXMaxT= 8.49D-01 DXLimC= 3.00D+00 Rises=F
 Variable       Old X    -DE/DX   Delta X   Delta X   Delta X     New X
                                 (Linear)    (Quad)   (Total)
    R1        2.78233   0.00098  -0.00038   0.00311   0.00273   2.78506
    R2        2.71053   0.00069  -0.00037   0.00193   0.00155   2.71208
    R3        2.65999  -0.00124   0.00043  -0.00352  -0.00309   2.65690
    R4        2.71050   0.00071  -0.00037   0.00199   0.00161   2.71212
    R5        2.78219   0.00110  -0.00038   0.00342   0.00304   2.78523
    R6        2.66297  -0.00236   0.00046  -0.00610  -0.00565   2.65732
    R7        2.71066   0.00067  -0.00037   0.00189   0.00152   2.71218
    R8        2.66296  -0.00232   0.00047  -0.00603  -0.00557   2.65739
    R9        2.78227   0.00101  -0.00038   0.00320   0.00282   2.78510
   R10        2.66301  -0.00240   0.00046  -0.00618  -0.00573   2.65728
   R11        2.65995  -0.00122   0.00043  -0.00347  -0.00304   2.65691
   R12        2.66018  -0.00128   0.00043  -0.00360  -0.00317   2.65701
   R13        2.61535   0.00135  -0.00057   0.00343   0.00286   2.61821
   R14        2.04554   0.00024   0.00005   0.00059   0.00064   2.04618
   R15        2.68070   0.00134  -0.00048   0.00316   0.00269   2.68339
   R16        2.60054   0.00507   0.00524   0.00582   0.01104   2.61158
   R17        2.62758   0.00084  -0.00051   0.00231   0.00181   2.62939
   R18        2.72266   0.00100   0.00078   0.00095   0.00175   2.72442
   R19        2.04585  -0.00006  -0.00001  -0.00017  -0.00017   2.04567
   R20        2.62761   0.00082  -0.00051   0.00228   0.00177   2.62938
   R21        2.04584  -0.00006  -0.00000  -0.00019  -0.00019   2.04564
   R22        2.68073   0.00133  -0.00049   0.00313   0.00265   2.68338
   R23        2.72267   0.00100   0.00078   0.00095   0.00175   2.72442
   R24        2.61534   0.00136  -0.00057   0.00343   0.00286   2.61820
   R25        2.60052   0.00507   0.00524   0.00584   0.01106   2.61158
   R26        2.04556   0.00022   0.00004   0.00054   0.00059   2.04615
   R27        2.62733   0.00097  -0.00050   0.00258   0.00208   2.62940
   R28        2.04579  -0.00005  -0.00000  -0.00016  -0.00016   2.04563
   R29        2.68003   0.00150  -0.00047   0.00349   0.00302   2.68305
   R30        2.72281   0.00090   0.00077   0.00071   0.00150   2.72431
   R31        2.61526   0.00130  -0.00057   0.00332   0.00276   2.61802
   R32        2.60268   0.00462   0.00523   0.00448   0.00969   2.61238
   R33        2.04578   0.00020   0.00005   0.00048   0.00053   2.04631
   R34        2.04263  -0.00046   0.00014  -0.00151  -0.00137   2.04127
   R35        2.58036   0.00267  -0.00109   0.00602   0.00493   2.58529
   R36        2.04263  -0.00046   0.00014  -0.00150  -0.00136   2.04126
   R37        2.58036   0.00267  -0.00109   0.00601   0.00492   2.58529
   R38        2.04282  -0.00052   0.00013  -0.00167  -0.00154   2.04128
   R39        2.58032   0.00279  -0.00108   0.00624   0.00517   2.58549
   R40        2.04262   0.00003   0.00008  -0.00012  -0.00004   2.04258
   R41        2.60510   0.00489   0.00522   0.00589   0.01109   2.61620
   R42        2.04267   0.00003   0.00008  -0.00011  -0.00003   2.04264
   R43        2.60670   0.00465   0.00518   0.00520   0.01037   2.61707
   R44        2.04267   0.00003   0.00008  -0.00011  -0.00003   2.04264
   R45        2.60671   0.00465   0.00518   0.00519   0.01036   2.61706
   R46        1.89846   0.00114  -0.00015   0.00260   0.00245   1.90091
   R47        1.89837   0.00115  -0.00016   0.00261   0.00245   1.90082
   R48        1.89837   0.00115  -0.00016   0.00260   0.00245   1.90082
    A1        2.09267  -0.00025  -0.00001  -0.00095  -0.00096   2.09170
    A2        2.10827  -0.00034   0.00012  -0.00083  -0.00070   2.10757
    A3        2.08225   0.00059  -0.00011   0.00178   0.00166   2.08391
    A4        2.09621   0.00025   0.00001   0.00095   0.00096   2.09717
    A5        2.08316  -0.00021  -0.00015  -0.00104  -0.00119   2.08197
    A6        2.10382  -0.00004   0.00013   0.00009   0.00023   2.10405
    A7        2.09616   0.00026   0.00001   0.00098   0.00099   2.09715
    A8        2.10408  -0.00016   0.00012  -0.00031  -0.00018   2.10390
    A9        2.08294  -0.00010  -0.00013  -0.00067  -0.00081   2.08213
   A10        2.09607   0.00028   0.00002   0.00103   0.00105   2.09713
   A11        2.08311  -0.00018  -0.00014  -0.00092  -0.00107   2.08203
   A12        2.10400  -0.00010   0.00013  -0.00011   0.00002   2.10403
   A13        2.09270  -0.00028  -0.00002  -0.00103  -0.00105   2.09165
   A14        2.08226   0.00059  -0.00011   0.00178   0.00167   2.08393
   A15        2.10823  -0.00031   0.00013  -0.00075  -0.00062   2.10761
   A16        2.09256  -0.00027  -0.00001  -0.00098  -0.00099   2.09157
   A17        2.10797  -0.00024   0.00014  -0.00044  -0.00030   2.10767
   A18        2.08266   0.00050  -0.00013   0.00142   0.00129   2.08395
   A19        2.09262  -0.00050   0.00022  -0.00296  -0.00274   2.08987
   A20        2.11055   0.00052  -0.00024   0.00322   0.00299   2.11354
   A21        2.08002  -0.00002   0.00002  -0.00026  -0.00024   2.07977
   A22        2.12021   0.00172  -0.00026   0.00830   0.00804   2.12825
   A23        2.28005   0.00105   0.00008   0.00390   0.00398   2.28403
   A24        1.88293  -0.00277   0.00018  -0.01220  -0.01202   1.87091
   A25        2.07568  -0.00284   0.00048  -0.01119  -0.01071   2.06497
   A26        1.85977   0.00216   0.00068   0.00637   0.00706   1.86684
   A27        2.34773   0.00067  -0.00116   0.00482   0.00365   2.35138
   A28        2.11251   0.00120  -0.00018   0.00500   0.00482   2.11734
   A29        2.10662  -0.00014   0.00003   0.00048   0.00050   2.10712
   A30        2.06405  -0.00107   0.00015  -0.00548  -0.00533   2.05873
   A31        2.11247   0.00122  -0.00018   0.00506   0.00489   2.11735
   A32        2.10659  -0.00014   0.00003   0.00049   0.00052   2.10711
   A33        2.06413  -0.00108   0.00015  -0.00555  -0.00540   2.05872
   A34        2.07570  -0.00284   0.00048  -0.01123  -0.01075   2.06496
   A35        2.34773   0.00067  -0.00116   0.00483   0.00366   2.35139
   A36        1.85975   0.00217   0.00068   0.00640   0.00709   1.86684
   A37        2.12021   0.00173  -0.00026   0.00829   0.00804   2.12825
   A38        1.88295  -0.00278   0.00018  -0.01222  -0.01205   1.87091
   A39        2.28002   0.00105   0.00008   0.00393   0.00401   2.28403
   A40        2.09257  -0.00048   0.00022  -0.00288  -0.00266   2.08992
   A41        2.11053   0.00052  -0.00024   0.00324   0.00300   2.11353
   A42        2.08008  -0.00004   0.00002  -0.00036  -0.00034   2.07974
   A43        2.11202   0.00124  -0.00019   0.00516   0.00498   2.11701
   A44        2.10681  -0.00017   0.00003   0.00030   0.00032   2.10713
   A45        2.06435  -0.00107   0.00016  -0.00546  -0.00530   2.05905
   A46        2.07573  -0.00279   0.00052  -0.01099  -0.01048   2.06525
   A47        2.34838   0.00064  -0.00116   0.00471   0.00354   2.35192
   A48        1.85908   0.00215   0.00065   0.00628   0.00694   1.86602
   A49        2.12088   0.00158  -0.00031   0.00780   0.00750   2.12838
   A50        1.88298  -0.00261   0.00023  -0.01161  -0.01140   1.87158
   A51        2.27932   0.00103   0.00008   0.00381   0.00389   2.28322
   A52        2.09214  -0.00043   0.00024  -0.00272  -0.00248   2.08966
   A53        2.11035   0.00052  -0.00024   0.00327   0.00303   2.11338
   A54        2.08070  -0.00009  -0.00000  -0.00055  -0.00055   2.08015
   A55        2.20969   0.00044  -0.00091   0.00545   0.00453   2.21421
   A56        1.86173   0.00140   0.00119   0.00415   0.00536   1.86710
   A57        2.21176  -0.00184  -0.00028  -0.00960  -0.00989   2.20188
   A58        2.20969   0.00044  -0.00091   0.00545   0.00453   2.21422
   A59        1.86174   0.00140   0.00119   0.00415   0.00536   1.86710
   A60        2.21176  -0.00184  -0.00028  -0.00960  -0.00989   2.20187
   A61        2.21039   0.00044  -0.00094   0.00535   0.00439   2.21478
   A62        1.86264   0.00130   0.00121   0.00383   0.00506   1.86770
   A63        2.21016  -0.00173  -0.00027  -0.00917  -0.00945   2.20070
   A64        2.24854   0.00269  -0.00079   0.01564   0.01486   2.26340
   A65        1.92522  -0.00286   0.00008  -0.01203  -0.01195   1.91326
   A66        2.10943   0.00017   0.00071  -0.00362  -0.00291   2.10652
   A67        2.24983   0.00262  -0.00084   0.01528   0.01444   2.26427
   A68        1.92547  -0.00291   0.00008  -0.01226  -0.01219   1.91327
   A69        2.10789   0.00029   0.00076  -0.00301  -0.00224   2.10565
   A70        2.24983   0.00262  -0.00084   0.01527   0.01443   2.26427
   A71        1.92545  -0.00290   0.00008  -0.01225  -0.01218   1.91328
   A72        2.10790   0.00029   0.00076  -0.00302  -0.00225   2.10564
   A73        1.89486   0.00203  -0.00216   0.01353   0.01134   1.90621
   A74        2.15724   0.00289  -0.00136   0.02125   0.01990   2.17714
   A75        2.23108  -0.00492   0.00352  -0.03478  -0.03125   2.19984
   A76        1.89488   0.00212  -0.00213   0.01392   0.01177   1.90666
   A77        2.17979   0.00044   0.00011   0.00381   0.00393   2.18372
   A78        2.20851  -0.00256   0.00202  -0.01773  -0.01570   2.19281
   A79        1.89487   0.00212  -0.00213   0.01394   0.01179   1.90666
   A80        2.17980   0.00044   0.00011   0.00380   0.00392   2.18372
   A81        2.20851  -0.00256   0.00202  -0.01774  -0.01570   2.19281
    D1        0.00010   0.00000  -0.00000   0.00002   0.00002   0.00012
    D2       -3.14156   0.00000  -0.00000   0.00001   0.00001  -3.14154
    D3       -3.14142   0.00000  -0.00000   0.00003   0.00003  -3.14139
    D4        0.00011   0.00000  -0.00000   0.00002   0.00002   0.00013
    D5        0.00012  -0.00000   0.00000  -0.00003  -0.00003   0.00010
    D6       -3.14146  -0.00000   0.00000  -0.00001  -0.00001  -3.14146
    D7       -3.14154  -0.00000   0.00000  -0.00004  -0.00004  -3.14158
    D8        0.00007  -0.00000   0.00000  -0.00002  -0.00002   0.00005
    D9        3.14153  -0.00000  -0.00000  -0.00000  -0.00000   3.14152
   D10       -0.00003   0.00000  -0.00000   0.00000   0.00000  -0.00003
   D11        0.00000   0.00000  -0.00000   0.00001   0.00001   0.00001
   D12       -3.14156   0.00000  -0.00000   0.00002   0.00002  -3.14154
   D13        0.00012   0.00000  -0.00000   0.00001   0.00001   0.00013
   D14       -3.14147  -0.00000   0.00000  -0.00000  -0.00000  -3.14147
   D15       -3.14154   0.00000  -0.00000   0.00002   0.00002  -3.14152
   D16        0.00006   0.00000   0.00000   0.00001   0.00001   0.00006
   D17        0.00011  -0.00000   0.00000  -0.00002  -0.00002   0.00009
   D18       -3.14153  -0.00000   0.00000  -0.00002  -0.00002  -3.14155
   D19       -3.14142  -0.00000   0.00000  -0.00003  -0.00002  -3.14144
   D20        0.00013  -0.00000   0.00000  -0.00002  -0.00002   0.00010
   D21       -0.00001   0.00000  -0.00000   0.00000   0.00000  -0.00000
   D22       -3.14156  -0.00000  -0.00000  -0.00001  -0.00001  -3.14157
   D23        3.14152   0.00000  -0.00000   0.00001   0.00001   3.14153
   D24       -0.00003   0.00000  -0.00000  -0.00000  -0.00000  -0.00003
   D25       -0.00022   0.00000   0.00000  -0.00000  -0.00000  -0.00022
   D26        3.14142  -0.00000   0.00000  -0.00000  -0.00000   3.14142
   D27        3.14144   0.00000  -0.00000   0.00001   0.00001   3.14145
   D28       -0.00011   0.00000   0.00000   0.00001   0.00001  -0.00010
   D29       -3.14147   0.00000  -0.00000   0.00000   0.00000  -3.14147
   D30        0.00012  -0.00000   0.00000  -0.00001  -0.00001   0.00011
   D31        0.00006  -0.00000  -0.00000  -0.00001  -0.00001   0.00005
   D32       -3.14154  -0.00000   0.00000  -0.00002  -0.00002  -3.14156
   D33       -0.00023   0.00000  -0.00000   0.00001   0.00001  -0.00022
   D34        3.14136   0.00000  -0.00000   0.00002   0.00002   3.14138
   D35        3.14135  -0.00000  -0.00000  -0.00001  -0.00001   3.14134
   D36       -0.00025   0.00000  -0.00000   0.00001   0.00000  -0.00025
   D37       -0.00009   0.00000  -0.00000   0.00002   0.00002  -0.00007
   D38        3.14145   0.00000  -0.00000   0.00001   0.00000   3.14145
   D39        3.14152   0.00000  -0.00000   0.00003   0.00003   3.14155
   D40       -0.00013   0.00000  -0.00000   0.00002   0.00002  -0.00011
   D41       -0.00007  -0.00000   0.00000  -0.00001  -0.00001  -0.00008
   D42        3.14148   0.00000  -0.00000   0.00000   0.00000   3.14148
   D43        3.14153  -0.00000   0.00000  -0.00002  -0.00002   3.14150
   D44       -0.00010  -0.00000   0.00000  -0.00001  -0.00001  -0.00012
   D45       -3.14146  -0.00000   0.00000  -0.00000  -0.00000  -3.14147
   D46        0.00013  -0.00000   0.00000  -0.00001  -0.00001   0.00012
   D47        0.00008  -0.00000  -0.00000  -0.00000  -0.00000   0.00008
   D48       -3.14151  -0.00000   0.00000  -0.00001  -0.00001  -3.14151
   D49        0.00004  -0.00000  -0.00000   0.00000   0.00000   0.00004
   D50       -3.14156  -0.00000  -0.00000  -0.00002  -0.00002  -3.14158
   D51       -3.14150   0.00000  -0.00000   0.00001   0.00001  -3.14149
   D52        0.00008  -0.00000  -0.00000  -0.00001  -0.00001   0.00007
   D53        0.00003  -0.00000   0.00000  -0.00001  -0.00001   0.00002
   D54        3.14158  -0.00000   0.00000  -0.00001  -0.00001   3.14158
   D55       -3.14156   0.00000   0.00000   0.00001   0.00001  -3.14155
   D56        0.00000   0.00000   0.00000   0.00001   0.00001   0.00001
   D57       -3.14158  -0.00000  -0.00000  -0.00001  -0.00001  -3.14159
   D58       -0.00000   0.00000  -0.00000   0.00000   0.00000   0.00000
   D59        0.00001  -0.00000  -0.00000  -0.00003  -0.00003  -0.00002
   D60        3.14158  -0.00000  -0.00000  -0.00001  -0.00002   3.14157
   D61       -0.00005   0.00000   0.00000   0.00001   0.00001  -0.00005
   D62        3.14151   0.00000  -0.00000   0.00000   0.00000   3.14151
   D63        3.14159   0.00000  -0.00000   0.00000   0.00000  -3.14159
   D64       -0.00003   0.00000  -0.00000  -0.00000  -0.00000  -0.00003
   D65        3.14159   0.00000  -0.00000  -0.00000  -0.00000   3.14159
   D66       -0.00001   0.00000  -0.00000   0.00002   0.00002   0.00001
   D67       -0.00005  -0.00000  -0.00000   0.00000   0.00000  -0.00005
   D68        3.14154   0.00000  -0.00000   0.00002   0.00002   3.14156
   D69        0.00004  -0.00000  -0.00000  -0.00000  -0.00000   0.00004
   D70       -3.14158   0.00000  -0.00000   0.00000   0.00000  -3.14158
   D71       -3.14152  -0.00000   0.00000  -0.00001  -0.00001  -3.14153
   D72        0.00005  -0.00000  -0.00000  -0.00000  -0.00001   0.00005
   D73        0.00001   0.00000   0.00000   0.00001   0.00001   0.00003
   D74        3.14156   0.00000  -0.00000   0.00003   0.00003  -3.14159
   D75       -3.14156   0.00000   0.00000   0.00001   0.00001  -3.14155
   D76       -0.00001   0.00000   0.00000   0.00003   0.00003   0.00002
   D77        0.00003  -0.00000   0.00000  -0.00002  -0.00002   0.00002
   D78       -3.14157  -0.00000   0.00000  -0.00001  -0.00001  -3.14158
   D79       -3.14158  -0.00000  -0.00000  -0.00001  -0.00001   3.14159
   D80       -0.00000  -0.00000  -0.00000  -0.00000  -0.00000  -0.00001
   D81       -0.00003  -0.00000   0.00000  -0.00001  -0.00001  -0.00004
   D82        3.14152  -0.00000  -0.00000  -0.00000  -0.00000   3.14152
   D83       -3.14157  -0.00000   0.00000  -0.00004  -0.00004   3.14158
   D84       -0.00002  -0.00000   0.00000  -0.00002  -0.00002  -0.00004
   D85        0.00002  -0.00000  -0.00000  -0.00004  -0.00004  -0.00002
   D86       -3.14157  -0.00000  -0.00000  -0.00002  -0.00002  -3.14159
   D87        3.14156  -0.00000  -0.00000  -0.00002  -0.00002   3.14154
   D88       -0.00002   0.00000  -0.00000  -0.00000  -0.00000  -0.00003
   D89       -0.00001  -0.00000   0.00000  -0.00000  -0.00000  -0.00001
   D90        3.14154   0.00000  -0.00000  -0.00000  -0.00000   3.14154
   D91        3.14158  -0.00000  -0.00000   0.00000   0.00000   3.14158
   D92       -0.00005   0.00000  -0.00000   0.00000   0.00000  -0.00005
   D93       -0.00004   0.00000  -0.00000   0.00001   0.00001  -0.00004
   D94        3.14155   0.00000  -0.00000   0.00003   0.00003   3.14158
   D95        3.14158  -0.00000  -0.00000   0.00001   0.00001   3.14159
   D96       -0.00001   0.00000  -0.00000   0.00003   0.00003   0.00002
   D97        0.00002  -0.00000   0.00000  -0.00001  -0.00001   0.00001
   D98       -3.14156   0.00000   0.00000   0.00002   0.00002  -3.14154
   D99        3.14158   0.00000   0.00000  -0.00001  -0.00001   3.14157
   D100      -0.00000   0.00000   0.00000   0.00002   0.00002   0.00002
   D101       0.00002  -0.00000   0.00000  -0.00000  -0.00000   0.00002
   D102      -3.14157   0.00000  -0.00000   0.00001   0.00001  -3.14156
   D103      -3.14158  -0.00000   0.00000  -0.00003  -0.00003   3.14158
   D104       0.00001  -0.00000   0.00000  -0.00002  -0.00002  -0.00000
   D105       0.00002  -0.00000   0.00000  -0.00007  -0.00007  -0.00005
   D106      -3.14158  -0.00000   0.00000  -0.00007  -0.00007   3.14153
   D107      -3.14157  -0.00000  -0.00000  -0.00004  -0.00004   3.14157
   D108       0.00002  -0.00000  -0.00000  -0.00005  -0.00005  -0.00003
   D109      -3.14158  -0.00000  -0.00000  -0.00002  -0.00002   3.14158
   D110       0.00001  -0.00000  -0.00000  -0.00004  -0.00004  -0.00003
   D111       0.00001  -0.00000   0.00000   0.00000   0.00000   0.00001
   D112      -3.14158  -0.00000   0.00000  -0.00002  -0.00002   3.14158
   D113      -3.14159   0.00000   0.00000  -0.00001  -0.00001  -3.14159
   D114       0.00001  -0.00000  -0.00000  -0.00002  -0.00002  -0.00001
   D115      -0.00000  -0.00000   0.00000   0.00000   0.00000  -0.00000
   D116      -3.14159  -0.00000  -0.00000  -0.00002  -0.00002   3.14158
   D117       3.14158  -0.00000   0.00000  -0.00002  -0.00002   3.14157
   D118       0.00001  -0.00000  -0.00000  -0.00007  -0.00007  -0.00005
   D119       0.00000   0.00000   0.00000   0.00002   0.00002   0.00002
   D120      -3.14157  -0.00000  -0.00000  -0.00003  -0.00003   3.14158
   D121      -0.00002   0.00000   0.00000   0.00008   0.00008   0.00007
   D122       3.14157   0.00000   0.00000   0.00009   0.00009  -3.14152
   D123      -3.14159   0.00000  -0.00000   0.00004   0.00004  -3.14155
   D124       0.00000  -0.00000  -0.00000   0.00005   0.00005   0.00005
   D125      -0.00002   0.00000   0.00000   0.00004   0.00004   0.00002
   D126       3.14157   0.00000   0.00000   0.00002   0.00002   3.14159
   D127       3.14158   0.00000   0.00000   0.00002   0.00002  -3.14158
   D128      -0.00002  -0.00000  -0.00000   0.00001   0.00001  -0.00001
   D129      -0.00001   0.00000   0.00000   0.00004   0.00005   0.00003
   D130      -3.14159   0.00000   0.00000   0.00003   0.00003  -3.14156
   D131       3.14158   0.00000   0.00000   0.00003   0.00003  -3.14157
   D132       0.00001   0.00000   0.00000   0.00001   0.00001   0.00002
         Item               Value     Threshold  Converged?
 Maximum Force            0.005073     0.000450     NO 
 RMS     Force            0.001261     0.000300     NO 
 Maximum Displacement     0.051466     0.001800     NO 
 RMS     Displacement     0.006976     0.001200     NO 
 Predicted change in Energy=-7.343460D-04
 Lowest energy point so far.  Saving SCF results.
 GradGradGradGradGradGradGradGradGradGradGradGradGradGradGradGradGradGrad

 Leave Link  103 at Tue Aug 15 23:15:11 2023, MaxMem=  1310720000 cpu:              16.5 elap:               0.4
 (Enter /mnt/opt/groups/app-gaussian/g16-avx2/l202.exe)
                          Input orientation:                          
 ---------------------------------------------------------------------
 Center     Atomic      Atomic             Coordinates (Angstroms)
 Number     Number       Type             X           Y           Z
 ---------------------------------------------------------------------
      1          6           0        0.014695    1.459076   -0.010410
      2          6           0        0.023950   -1.449779   -0.034351
      3          6           0        0.035308    0.710091    1.258707
      4          6           0       -0.000816    0.749974   -1.258069
      5          6           0        0.003704   -0.723760   -1.272197
      6          6           0        0.040040   -0.725090    1.248961
      7          6           0       -0.020263    1.476274   -2.461994
      8          6           0       -0.024284    2.861375   -2.429108
      9          6           0       -0.009218    3.583819   -1.206725
     10          6           0        0.010097    2.865029   -0.015509
     11          6           0       -0.011605   -1.431211   -2.487126
     12          6           0       -0.007429   -2.822351   -2.514025
     13          6           0        0.012763   -3.519818   -1.277302
     14          6           0        0.028152   -2.855706   -0.061443
     15          6           0        0.059995   -1.423585    2.469056
     16          6           0        0.075165   -0.750783    3.686906
     17          6           0        0.070054    0.668942    3.672435
     18          6           0        0.050617    1.389928    2.489591
     19          6           0       -0.018569    4.984968   -1.546120
     20          6           0       -0.019292   -3.816924   -3.557666
     21          6           0        0.096395   -1.156088    5.070241
     22          1           0       -0.032166    0.971199   -3.419696
     23          1           0        0.021593    3.421586    0.912913
     24          1           0       -0.027087   -0.905392   -3.433221
     25          1           0        0.043241   -3.432649    0.854695
     26          1           0        0.063999   -2.505934    2.486797
     27          1           0        0.047499    2.472001    2.530770
     28          1           0       -0.011481    5.818286   -0.858846
     29          1           0       -0.035303   -3.638360   -4.622875
     30          1           0        0.105307   -2.167414    5.449671
     31          6           0        0.103199   -0.013077    5.822175
     32          1           0        0.118155    0.106350    6.896341
     33          6           0       -0.006404   -5.039732   -2.944310
     34          1           0       -0.009436   -6.030056   -3.377481
     35          6           0       -0.038278    5.065073   -2.911708
     36          1           0       -0.050222    5.935361   -3.552678
     37          7           0        0.087482    1.092014    4.988400
     38          1           0        0.088409    2.054382    5.281177
     39          7           0       -0.041833    3.790087   -3.452375
     40          1           0       -0.055063    3.569650   -4.433704
     41          7           0        0.012961   -4.870472   -1.569933
     42          1           0        0.025254   -5.610185   -0.888429
 ---------------------------------------------------------------------
                    Distance matrix (angstroms):
                    1          2          3          4          5
     1  C    0.000000
     2  C    2.908968   0.000000
     3  C    1.473791   2.517373   0.000000
     4  C    1.435172   2.517342   2.517351   0.000000
     5  C    2.521310   1.435191   2.909021   1.473809   0.000000
     6  C    2.521356   1.473881   1.435222   2.909070   2.521420
     7  C    2.451893   3.802260   3.799176   1.406173   2.501268
     8  C    2.796080   4.931859   4.269842   2.414518   3.767283
     9  C    2.438499   5.168430   3.786641   2.834322   4.308096
    10  C    1.405969   4.314870   2.503601   2.453065   3.802461
    11  C    3.806385   2.453102   4.314932   2.503650   1.405977
    12  C    4.959757   2.834382   5.168509   3.786684   2.438513
    13  C    5.137549   2.414564   4.931936   4.269858   2.796077
    14  C    4.315105   1.406195   3.802336   3.799169   2.451880
    15  C    3.802570   2.503803   2.453188   4.315034   3.806559
    16  C    4.307816   3.786684   2.834060   5.168252   4.959691
    17  C    3.767057   4.269820   2.414328   4.931679   5.137451
    18  C    2.501215   3.799333   1.406232   3.802255   4.315197
    19  C    3.845962   6.610084   5.113172   4.244816   5.715340
    20  C    6.357700   4.244878   6.610166   5.113223   3.845980
    21  C    5.714785   5.113547   4.244307   6.609843   6.357831
    22  H    3.444336   4.162312   4.686170   2.173144   2.736042
    23  H    2.168875   4.962611   2.733490   3.442553   4.686035
    24  H    4.160300   3.442569   4.962648   2.733535   2.168863
    25  H    4.967715   2.173143   4.162402   4.686156   3.444316
    26  H    4.686126   2.733726   3.442651   4.962778   4.160507
    27  H    2.735816   4.686231   2.173159   4.162092   4.967632
    28  H    4.441086   7.314766   5.529907   5.084021   6.555109
    29  H    6.874677   5.084088   7.314849   5.529971   4.441110
    30  H    6.555312   5.531376   5.084202   7.315476   6.875897
    31  C    6.016154   6.030696   4.620911   7.122003   7.130574
    32  H    7.038734   7.103866   5.670475   8.180637   8.211406
    33  C    7.130408   4.621315   7.122329   6.030269   4.628572
    34  H    8.211263   5.670676   8.180821   7.103576   5.708692
    35  C    4.628558   7.122242   6.030227   4.621255   6.016672
    36  H    5.708678   8.180734   7.103533   5.670618   7.038991
    37  N    5.012797   5.629634   3.749560   6.256450   6.519136
    38  H    5.325478   6.366956   4.241486   6.668671   7.118424
    39  N    4.157395   6.256469   5.629087   3.749526   5.012990
    40  H    4.901522   6.674969   6.370933   4.247137   5.332162
    41  N    6.518842   3.749570   6.256548   5.629109   4.157397
    42  H    7.123586   4.247167   6.675042   6.370945   4.901518
                    6          7          8          9         10
     6  C    0.000000
     7  C    4.315185   0.000000
     8  C    5.137612   1.385497   0.000000
     9  C    4.959790   2.453073   1.419990   0.000000
    10  C    3.806407   2.813334   2.413847   1.391413   0.000000
    11  C    3.802581   2.907606   4.292996   5.175901   4.956514
    12  C    4.308227   4.298959   5.684385   6.538199   6.212019
    13  C    3.767395   5.134737   6.484417   7.104022   6.508333
    14  C    2.501366   4.952882   6.188183   6.540685   5.720948
    15  C    1.406032   5.721090   6.508456   6.212106   4.956588
    16  C    2.438333   6.540478   7.103746   6.537854   5.175540
    17  C    2.795970   6.187984   6.484172   5.684100   4.292705
    18  C    2.452055   4.952845   5.134624   4.298778   2.907420
    19  C    6.357725   3.626260   2.299858   1.441698   2.614906
    20  C    5.715472   5.405409   6.772986   7.765180   7.562819
    21  C    3.845921   7.979818   8.508514   7.866268   6.483955
    22  H    4.967793   1.082791   2.134031   3.423967   3.895749
    23  H    4.160311   3.895637   3.388959   2.126061   1.082523
    24  H    4.686134   2.572093   3.898305   5.011050   5.089028
    25  H    2.736117   5.924693   7.099483   7.313210   6.357602
    26  H    2.168921   6.352607   7.278868   7.122680   5.925511
    27  H    3.444485   5.091537   4.975656   3.899773   2.576705
    28  H    6.874683   4.628523   3.348016   2.261386   3.071386
    29  H    6.555248   5.552397   6.859977   7.989407   7.970191
    30  H    4.441905   8.711295   9.347763   8.797580   7.429854
    31  C    4.628740   8.417889   8.738558   7.896565   6.509279
    32  H    5.708791   9.459085   9.724940   8.818657   7.442826
    33  C    6.016795   6.533847   7.917907   8.796866   8.429910
    34  H    7.039111   7.561959   8.941878   9.855900   9.509246
    35  C    7.130447   3.616911   2.255966   2.258743   3.637375
    36  H    8.211302   4.590637   3.272991   3.321885   4.684244
    37  N    4.157826   7.461075   7.626438   6.678176   5.309301
    38  H    4.897608   7.765482   7.753221   6.666452   5.358933
    39  N    6.518903   2.516953   1.381988   2.255339   3.559561
    40  H    7.123659   2.875948   2.126266   3.227336   4.474504
    41  N    5.013093   6.409217   7.779526   8.462119   7.890134
    42  H    5.332242   7.259206   8.610660   9.199576   8.520062
                   11         12         13         14         15
    11  C    0.000000
    12  C    1.391407   0.000000
    13  C    2.413825   1.419982   0.000000
    14  C    2.813308   2.453066   1.385494   0.000000
    15  C    4.956704   5.176116   4.293206   2.907819   0.000000
    16  C    6.212019   6.538330   5.684612   4.299190   1.391421
    17  C    6.508264   7.104042   6.484512   5.134857   2.413896
    18  C    5.721049   6.540859   6.188419   4.953150   2.813604
    19  C    6.484820   7.867096   8.509091   7.980139   7.562894
    20  C    2.614908   1.441701   2.299860   3.626260   6.485039
    21  C    7.563144   7.765841   6.773885   5.406250   2.615156
    22  H    2.577146   3.900241   4.976054   5.091827   6.357742
    23  H    5.925454   7.122605   7.278751   6.352465   5.089081
    24  H    1.082507   2.126039   3.388923   3.895595   5.925621
    25  H    3.895707   3.423931   2.133996   1.082774   2.577359
    26  H    5.089269   5.011331   3.898594   2.572383   1.082501
    27  H    6.357502   7.313216   7.099614   5.924898   3.896095
    28  H    7.430107   8.797741   9.347507   8.710658   7.970241
    29  H    3.071399   2.261392   3.348017   4.628523   7.430329
    30  H    7.971725   7.991376   6.862196   5.554465   3.072361
    31  C    8.430229   8.797527   7.918838   6.534764   3.637968
    32  H    9.509489   9.856371   8.942519   7.562582   4.684543
    33  C    3.637372   2.258744   2.255974   3.616916   6.510411
    34  H    4.684241   3.321887   3.273001   4.590644   7.443546
    35  C    6.510198   7.897503   8.739236   8.418263   8.430003
    36  H    7.443337   8.819192   9.725313   9.459267   9.509338
    37  N    7.890499   8.462721   7.780335   6.410065   3.560350
    38  H    8.515039   9.195481   8.607618   7.256459   4.472705
    39  N    5.309856   6.678775   7.626837   7.461226   7.890253
    40  H    5.366532   6.674213   7.760672   7.772309   8.520196
    41  N    3.559546   2.255332   1.381991   2.516953   5.310054
    42  H    4.474485   3.227327   2.126266   2.875946   5.366705
                   16         17         18         19         20
    16  C    0.000000
    17  C    1.419809   0.000000
    18  C    2.452919   1.385394   0.000000
    19  C    7.764805   6.772684   5.405188   0.000000
    20  C    7.867271   8.509132   7.980320   9.028822   0.000000
    21  C    1.441644   2.298976   3.625472   9.027846   9.029629
    22  H    7.313039   7.099305   5.924682   4.429539   4.790128
    23  H    5.010646   3.897994   2.571846   2.914209   8.507865
    24  H    7.122540   7.278620   6.352498   6.185270   2.914201
    25  H    3.900621   4.976287   5.092170   8.753514   4.429504
    26  H    2.126250   3.389043   3.895886   8.507929   6.185561
    27  H    3.423997   2.134228   1.082861   4.789613   8.753519
    28  H    7.988995   6.859657   5.552138   1.080191  10.006046
    29  H    8.797884   9.347519   8.710811   9.155790   1.080190
    30  H    2.261656   3.347346   4.628147  10.005648   9.157976
    31  C    2.259285   2.255578   3.616256   8.904328  10.122533
    32  H    3.322198   3.272980   4.590379   9.751654  11.166791
    33  C    7.897769   8.739343   8.418495  10.121744   1.368076
    34  H    8.819492   9.725441   9.459508  11.166231   2.220477
    35  C    8.796519   7.917615   6.533652   1.368077   8.905475
    36  H    9.855548   8.941582   7.561755   2.220478   9.752335
    37  N    2.256090   1.382410   2.516776   7.606990   9.856182
    38  H    3.226582   2.123165   2.869822   7.430461  10.611738
    39  N    8.461828   7.779266   6.409077   2.249909   7.607774
    40  H    9.199316   8.610415   7.259089   3.215992   7.438427
    41  N    6.679077   7.626978   7.461486   9.855520   2.249908
    42  H    6.674576   7.760858   7.772596  10.615636   3.215990
                   21         22         23         24         25
    21  C    0.000000
    22  H    8.753337   0.000000
    23  H    6.184179   4.977829   0.000000
    24  H    8.508053   1.876647   6.133025   0.000000
    25  H    4.791282   6.137588   6.854517   4.977771   0.000000
    26  H    2.915015   6.854660   6.133058   6.133241   1.876963
    27  H    4.428807   6.137328   1.876125   6.854308   6.137926
    28  H    9.154649   5.482028   2.980670   7.199687   9.408455
    29  H   10.006773   4.763999   8.971679   2.980681   5.481994
    30  H    1.080198   9.409328   7.199035   8.973071   4.766390
    31  C    1.368183   9.295122   5.992030   9.299223   6.030997
    32  H    2.220105  10.353318   6.841164  10.380009   7.002258
    33  C    8.906530   6.029756   9.299079   4.163200   4.125242
    34  H    9.753500   7.001420  10.379883   5.124998   4.965945
    35  C   10.120893   4.125274   4.163214   5.993209   9.295360
    36  H   11.165342   4.965975   5.125009   6.841835  10.353419
    37  N    2.249608   8.409816   4.694768   8.656008   6.128789
    38  H    3.217402   8.768866   4.577712   9.204039   7.050056
    39  N    9.854884   2.819094   4.381273   4.695542   8.409876
    40  H   10.615107   2.789387   5.349216   4.585602   8.775479
    41  N    7.608911   6.127706   8.655798   4.381245   2.819056
    42  H    7.439744   7.051611   9.209654   5.349185   2.789349
                   26         27         28         29         30
    26  H    0.000000
    27  H    4.978157   0.000000
    28  H    8.971715   4.763465   0.000000
    29  H    7.199978   9.408400  10.178243   0.000000
    30  H    2.982436   5.481559  10.177545  10.180355   0.000000
    31  C    4.164206   4.124568   8.868709  11.057166   2.186305
    32  H    5.125528   4.965834   9.632547  12.113576   2.694999
    33  C    5.993498   9.295458  11.056480   2.186838   8.872520
    34  H    6.842118  10.353533  12.113081   2.696643   9.635962
    35  C    9.299164   6.029257   2.186844   8.870053  11.056316
    36  H   10.379969   7.000910   2.696653   9.633363  12.112862
    37  N    4.382214   2.818849   7.519158  10.712988   3.291953
    38  H    5.348424   2.782232   7.202558  11.424222   4.225190
    39  N    8.655914   6.127263   3.292552   7.520103  10.712604
    40  H    9.209790   7.051188   4.223491   7.210519  11.428942
    41  N    4.695818   8.410046  10.712413   3.292549   7.522626
    42  H    4.585851   8.775713  11.428568   4.223487   7.213223
                   31         32         33         34         35
    31  C    0.000000
    32  H    1.080888   0.000000
    33  C   10.105965  11.105678   0.000000
    34  H   10.993197  11.967588   1.080920   0.000000
    35  C   10.103877  10.991416  10.104908  11.104938   0.000000
    36  H   11.103842  11.966107  10.992029  11.966769   1.080920
    37  N    1.384432   2.147722  10.026715  10.987321   8.843795
    38  H    2.137121   2.530705  10.862508  11.846521   8.729471
    39  N   10.025087  10.985966   8.844495   9.820482   1.384890
    40  H   10.864807  11.848813   8.737398   9.657745   2.133787
    41  N    8.845660   9.821284   1.384895   2.147641  10.025868
    42  H    8.738758   9.658677   2.133791   2.524455  10.865487
                   36         37         38         39         40
    36  H    0.000000
    37  N    9.819725   0.000000
    38  H    9.649777   1.005918   0.000000
    39  N    2.147634   8.862450   8.905311   0.000000
    40  H    2.524445   9.743462   9.833389   1.005870   0.000000
    41  N   10.986414   8.863889   9.741510   8.862950   8.912995
    42  H   11.849200   8.914060   9.839391   9.743892   9.840975
                   41         42
    41  N    0.000000
    42  H    1.005869   0.000000
 Symmetry turned off by external request.
 Stoichiometry    C24H15N3
 Framework group  C1[X(C24H15N3)]
 Deg. of freedom   120
 Full point group                 C1      NOp   1
 Rotational constants (GHZ):           0.1843129           0.1842570           0.0921425
 Leave Link  202 at Tue Aug 15 23:15:11 2023, MaxMem=  1310720000 cpu:               1.2 elap:               0.1
 (Enter /mnt/opt/groups/app-gaussian/g16-avx2/l301.exe)
 Standard basis: 6-31G(d,p) (6D, 7F)
 Ernie: Thresh=  0.10000D-02 Tol=  0.10000D-05 Strict=F.
   480 basis functions,   861 primitive gaussians,   480 cartesian basis functions
    90 alpha electrons       90 beta electrons
       nuclear repulsion energy      2161.2150413872 Hartrees.
 IExCor=  402 DFT=T Ex+Corr=B3LYP ExCW=0 ScaHFX=  0.200000
 ScaDFX=  0.800000  0.720000  1.000000  0.810000 ScalE2=  1.000000  1.000000
 IRadAn=      5 IRanWt=     -1 IRanGd=            0 ICorTp=0 IEmpDi=131
 NAtoms=   42 NActive=   42 NUniq=   42 SFac= 1.00D+00 NAtFMM=   60 NAOKFM=F Big=F
 Integral buffers will be    131072 words long.
 Raffenetti 2 integral format.
 Two-electron integral symmetry is turned off.
 R6Disp:  Grimme-D3 Dispersion energy=       -0.0381444277 Hartrees.
 Nuclear repulsion after empirical dispersion term =     2161.1768969595 Hartrees.
 Leave Link  301 at Tue Aug 15 23:15:11 2023, MaxMem=  1310720000 cpu:               3.8 elap:               0.1
 (Enter /mnt/opt/groups/app-gaussian/g16-avx2/l302.exe)
 NPDir=0 NMtPBC=     1 NCelOv=     1 NCel=       1 NClECP=     1 NCelD=      1
         NCelK=      1 NCelE2=     1 NClLst=     1 CellRange=     0.0.
 One-electron integrals computed using PRISM.
 NBasis=   480 RedAO= T EigKep=  1.21D-04  NBF=   480
 NBsUse=   480 1.00D-06 EigRej= -1.00D+00 NBFU=   480
 Precomputing XC quadrature grid using
 IXCGrd= 4 IRadAn=           5 IRanWt=          -1 IRanGd=           0 AccXCQ= 0.00D+00.
 Generated NRdTot=       0 NPtTot=           0 NUsed=           0 NTot=          32
 NSgBfM=   468   468   468   468   468 MxSgAt=    42 MxSgA2=    42.
 Leave Link  302 at Tue Aug 15 23:15:13 2023, MaxMem=  1310720000 cpu:             107.0 elap:               1.7
 (Enter /mnt/opt/groups/app-gaussian/g16-avx2/l303.exe)
 DipDrv:  MaxL=1.
 Leave Link  303 at Tue Aug 15 23:15:13 2023, MaxMem=  1310720000 cpu:               9.8 elap:               0.2
 (Enter /mnt/opt/groups/app-gaussian/g16-avx2/l401.exe)
 Initial guess from the checkpoint file:  "/tmp/Gau-146835.chk"
 B after Tr=    -0.000016    0.000075   -0.000481
         Rot=    1.000000   -0.000052    0.000000    0.000001 Ang=  -0.01 deg.
 Guess basis will be translated and rotated to current coordinates.
 JPrj=2 DoOrth=T DoCkMO=T.
 Generating alternative initial guess.
 ExpMin= 1.61D-01 ExpMax= 4.17D+03 ExpMxC= 6.27D+02 IAcc=3 IRadAn=         5 AccDes= 0.00D+00
 Harris functional with IExCor=  402 and IRadAn=       5 diagonalized for initial guess.
 HarFok:  IExCor=  402 AccDes= 0.00D+00 IRadAn=         5 IDoV= 1 UseB2=F ITyADJ=14
 ICtDFT=  3500011 ScaDFX=  1.000000  1.000000  1.000000  1.000000
 FoFCou: FMM=F IPFlag=           0 FMFlag=      100000 FMFlg1=           0
         NFxFlg=           0 DoJE=T BraDBF=F KetDBF=T FulRan=T
         wScrn=  0.000000 ICntrl=       500 IOpCl=  0 I1Cent=   200000004 NGrid=           0
         NMat0=    1 NMatS0=      1 NMatT0=    0 NMatD0=    1 NMtDS0=    0 NMtDT0=    0
 Symmetry not used in FoFCou.
 Harris En= -1087.90913147317    
 Leave Link  401 at Tue Aug 15 23:15:17 2023, MaxMem=  1310720000 cpu:             256.4 elap:               4.1
 (Enter /mnt/opt/groups/app-gaussian/g16-avx2/l502.exe)
 Two-electron integral symmetry not used.
 Closed shell SCF:
 Using DIIS extrapolation, IDIIS=    10.
 NGot=  1310720000 LenX=  1310223730 LenY=  1309992850
 Requested convergence on RMS density matrix=1.00D-08 within 100 cycles.
 Requested convergence on MAX density matrix=1.00D-06.
 Requested convergence on             energy=1.00D-06.
 Level shift goal  0.100 maximum shift  0.100.
 No special actions if energy rises.
 Dynamic level shift is on during FON iterations.

 Cycle   1  Pass 1  IDiag  1:
 FoFJK:  IHMeth= 1 ICntrl=       0 DoSepK=F KAlg= 0 I1Cent=           0 FoldK=F
 IRaf= 650000000 NMat=       1 IRICut=       1 DoRegI=T DoRafI=F ISym2E= 0 IDoP0=0 IntGTp=1.
 FoFCou: FMM=F IPFlag=           0 FMFlag=      100000 FMFlg1=           0
         NFxFlg=           0 DoJE=F BraDBF=F KetDBF=F FulRan=T
         wScrn=  0.000000 ICntrl=         0 IOpCl=  0 I1Cent=           0 NGrid=           0
         NMat0=    1 NMatS0=      1 NMatT0=    0 NMatD0=    1 NMtDS0=    0 NMtDT0=    0
 Symmetry not used in FoFCou.
 E= -1087.94529069370    
 DIIS: error= 4.42D-04 at cycle   1 NSaved=   1.
 NSaved= 1 IEnMin= 1 EnMin= -1087.94529069370     IErMin= 1 ErrMin= 4.42D-04
 ErrMax= 4.42D-04  0.00D+00 EMaxC= 1.00D+00 BMatC= 1.97D-04 BMatP= 1.97D-04
 IDIUse=1 WtCom= 1.00D+00 WtEn= 0.00D+00
 Coeff-Com:  0.100D+01
 Coeff:      0.100D+01
 Gap=     1.780 Goal=     0.100 Shift=    0.000
 RMSDP=8.60D-05 MaxDP=2.19D-03              OVMax= 2.93D-03

 Cycle   2  Pass 1  IDiag  1:
 E= -1087.94550829172     Delta-E=       -0.000217598019 Rises=F Damp=F
 DIIS: error= 5.97D-04 at cycle   2 NSaved=   2.
 NSaved= 2 IEnMin= 2 EnMin= -1087.94550829172     IErMin= 1 ErrMin= 4.42D-04
 ErrMax= 5.97D-04  0.00D+00 EMaxC= 1.00D+00 BMatC= 5.62D-05 BMatP= 1.97D-04
 IDIUse=1 WtCom= 1.00D+00 WtEn= 0.00D+00
 Coeff-Com:  0.275D+00 0.725D+00
 Coeff:      0.275D+00 0.725D+00
 Gap=     0.154 Goal=     0.100 Shift=    0.000
 RMSDP=2.78D-05 MaxDP=2.22D-03 DE=-2.18D-04 OVMax= 2.68D-03

 Cycle   3  Pass 1  IDiag  1:
 E= -1087.94549899359     Delta-E=        0.000009298131 Rises=F Damp=F
 DIIS: error= 6.39D-04 at cycle   3 NSaved=   3.
 NSaved= 3 IEnMin= 2 EnMin= -1087.94550829172     IErMin= 1 ErrMin= 4.42D-04
 ErrMax= 6.39D-04  0.00D+00 EMaxC= 1.00D+00 BMatC= 5.96D-05 BMatP= 5.62D-05
 IDIUse=1 WtCom= 1.00D+00 WtEn= 0.00D+00
 Coeff-Com: -0.859D-02 0.509D+00 0.499D+00
 Coeff:     -0.859D-02 0.509D+00 0.499D+00
 Gap=     0.154 Goal=   None    Shift=    0.000
 RMSDP=1.98D-05 MaxDP=1.19D-03 DE= 9.30D-06 OVMax= 2.10D-03

 Cycle   4  Pass 1  IDiag  1:
 E= -1087.94555214251     Delta-E=       -0.000053148914 Rises=F Damp=F
 DIIS: error= 1.43D-04 at cycle   4 NSaved=   4.
 NSaved= 4 IEnMin= 4 EnMin= -1087.94555214251     IErMin= 4 ErrMin= 1.43D-04
 ErrMax= 1.43D-04  0.00D+00 EMaxC= 1.00D+00 BMatC= 3.63D-06 BMatP= 5.62D-05
 IDIUse=1 WtCom= 1.00D+00 WtEn= 0.00D+00
 Coeff-Com: -0.140D-01 0.285D+00 0.327D+00 0.402D+00
 Coeff:     -0.140D-01 0.285D+00 0.327D+00 0.402D+00
 Gap=     0.154 Goal=     0.100 Shift=    0.000
 RMSDP=5.83D-06 MaxDP=2.10D-04 DE=-5.31D-05 OVMax= 6.80D-04

 Cycle   5  Pass 1  IDiag  1:
 E= -1087.94555639157     Delta-E=       -0.000004249067 Rises=F Damp=F
 DIIS: error= 2.12D-05 at cycle   5 NSaved=   5.
 NSaved= 5 IEnMin= 5 EnMin= -1087.94555639157     IErMin= 5 ErrMin= 2.12D-05
 ErrMax= 2.12D-05  0.00D+00 EMaxC= 1.00D+00 BMatC= 2.99D-07 BMatP= 3.63D-06
 IDIUse=1 WtCom= 1.00D+00 WtEn= 0.00D+00
 Coeff-Com: -0.816D-02 0.997D-01 0.138D+00 0.249D+00 0.522D+00
 Coeff:     -0.816D-02 0.997D-01 0.138D+00 0.249D+00 0.522D+00
 Gap=     0.154 Goal=     0.100 Shift=    0.000
 RMSDP=1.47D-06 MaxDP=4.80D-05 DE=-4.25D-06 OVMax= 1.33D-04

 Cycle   6  Pass 1  IDiag  1:
 E= -1087.94555666901     Delta-E=       -0.000000277439 Rises=F Damp=F
 DIIS: error= 9.90D-06 at cycle   6 NSaved=   6.
 NSaved= 6 IEnMin= 6 EnMin= -1087.94555666901     IErMin= 6 ErrMin= 9.90D-06
 ErrMax= 9.90D-06  0.00D+00 EMaxC= 1.00D+00 BMatC= 2.67D-08 BMatP= 2.99D-07
 IDIUse=1 WtCom= 1.00D+00 WtEn= 0.00D+00
 Coeff-Com: -0.330D-02 0.289D-01 0.490D-01 0.108D+00 0.298D+00 0.519D+00
 Coeff:     -0.330D-02 0.289D-01 0.490D-01 0.108D+00 0.298D+00 0.519D+00
 Gap=     0.154 Goal=     0.100 Shift=    0.000
 RMSDP=5.30D-07 MaxDP=2.27D-05 DE=-2.77D-07 OVMax= 4.76D-05

 Cycle   7  Pass 1  IDiag  1:
 E= -1087.94555669393     Delta-E=       -0.000000024915 Rises=F Damp=F
 DIIS: error= 2.61D-06 at cycle   7 NSaved=   7.
 NSaved= 7 IEnMin= 7 EnMin= -1087.94555669393     IErMin= 7 ErrMin= 2.61D-06
 ErrMax= 2.61D-06  0.00D+00 EMaxC= 1.00D+00 BMatC= 4.04D-09 BMatP= 2.67D-08
 IDIUse=1 WtCom= 1.00D+00 WtEn= 0.00D+00
 Coeff-Com: -0.556D-03 0.858D-03 0.676D-02 0.256D-01 0.834D-01 0.308D+00
 Coeff-Com:  0.576D+00
 Coeff:     -0.556D-03 0.858D-03 0.676D-02 0.256D-01 0.834D-01 0.308D+00
 Coeff:      0.576D+00
 Gap=     0.154 Goal=     0.100 Shift=    0.000
 RMSDP=1.87D-07 MaxDP=7.70D-06 DE=-2.49D-08 OVMax= 2.45D-05

 Cycle   8  Pass 1  IDiag  1:
 E= -1087.94555669836     Delta-E=       -0.000000004435 Rises=F Damp=F
 DIIS: error= 6.83D-07 at cycle   8 NSaved=   8.
 NSaved= 8 IEnMin= 8 EnMin= -1087.94555669836     IErMin= 8 ErrMin= 6.83D-07
 ErrMax= 6.83D-07  0.00D+00 EMaxC= 1.00D+00 BMatC= 2.94D-10 BMatP= 4.04D-09
 IDIUse=1 WtCom= 1.00D+00 WtEn= 0.00D+00
 Coeff-Com:  0.117D-03-0.335D-02-0.303D-02-0.390D-03 0.132D-02 0.833D-01
 Coeff-Com:  0.275D+00 0.648D+00
 Coeff:      0.117D-03-0.335D-02-0.303D-02-0.390D-03 0.132D-02 0.833D-01
 Coeff:      0.275D+00 0.648D+00
 Gap=     0.154 Goal=     0.100 Shift=    0.000
 RMSDP=6.09D-08 MaxDP=2.36D-06 DE=-4.43D-09 OVMax= 6.93D-06

 Cycle   9  Pass 1  IDiag  1:
 E= -1087.94555669869     Delta-E=       -0.000000000330 Rises=F Damp=F
 DIIS: error= 3.08D-07 at cycle   9 NSaved=   9.
 NSaved= 9 IEnMin= 9 EnMin= -1087.94555669869     IErMin= 9 ErrMin= 3.08D-07
 ErrMax= 3.08D-07  0.00D+00 EMaxC= 1.00D+00 BMatC= 3.87D-11 BMatP= 2.94D-10
 IDIUse=1 WtCom= 1.00D+00 WtEn= 0.00D+00
 Coeff-Com:  0.111D-03-0.180D-02-0.212D-02-0.208D-02-0.674D-02 0.183D-01
 Coeff-Com:  0.948D-01 0.332D+00 0.567D+00
 Coeff:      0.111D-03-0.180D-02-0.212D-02-0.208D-02-0.674D-02 0.183D-01
 Coeff:      0.948D-01 0.332D+00 0.567D+00
 Gap=     0.154 Goal=     0.100 Shift=    0.000
 RMSDP=1.99D-08 MaxDP=1.40D-06 DE=-3.30D-10 OVMax= 2.94D-06

 Cycle  10  Pass 1  IDiag  1:
 E= -1087.94555669872     Delta-E=       -0.000000000030 Rises=F Damp=F
 DIIS: error= 9.77D-08 at cycle  10 NSaved=  10.
 NSaved=10 IEnMin=10 EnMin= -1087.94555669872     IErMin=10 ErrMin= 9.77D-08
 ErrMax= 9.77D-08  0.00D+00 EMaxC= 1.00D+00 BMatC= 6.07D-12 BMatP= 3.87D-11
 IDIUse=1 WtCom= 1.00D+00 WtEn= 0.00D+00
 Coeff-Com:  0.358D-04-0.325D-03-0.553D-03-0.909D-03-0.416D-02-0.559D-02
 Coeff-Com: -0.131D-02 0.459D-01 0.299D+00 0.668D+00
 Coeff:      0.358D-04-0.325D-03-0.553D-03-0.909D-03-0.416D-02-0.559D-02
 Coeff:     -0.131D-02 0.459D-01 0.299D+00 0.668D+00
 Gap=     0.154 Goal=     0.100 Shift=    0.000
 RMSDP=8.29D-09 MaxDP=3.72D-07 DE=-3.00D-11 OVMax= 1.36D-06

 SCF Done:  E(RB3LYP) =  -1087.94555670     A.U. after   10 cycles
            NFock= 10  Conv=0.83D-08     -V/T= 2.0096
 KE= 1.077549642272D+03 PE=-6.846256400983D+03 EE= 2.519584305053D+03
 Leave Link  502 at Tue Aug 15 23:16:15 2023, MaxMem=  1310720000 cpu:            3676.0 elap:              57.6
 (Enter /mnt/opt/groups/app-gaussian/g16-avx2/l701.exe)
 ... and contract with generalized density number  0.
 Compute integral first derivatives.
 R6Disp: Adding Grimme-D3 dispersion energy 1st derivatives to the gradient.
 Leave Link  701 at Tue Aug 15 23:16:16 2023, MaxMem=  1310720000 cpu:              66.5 elap:               1.1
 (Enter /mnt/opt/groups/app-gaussian/g16-avx2/l702.exe)
 L702 exits ... SP integral derivatives will be done elsewhere.
 Leave Link  702 at Tue Aug 15 23:16:16 2023, MaxMem=  1310720000 cpu:               1.5 elap:               0.1
 (Enter /mnt/opt/groups/app-gaussian/g16-avx2/l703.exe)
 Integral derivatives from FoFJK, PRISM(SPDF).
 Compute integral first derivatives, UseDBF=F ICtDFT=           0.
 Calling FoFJK, ICntrl=      2127 FMM=F ISym2X=0 I1Cent= 0 IOpClX= 0 NMat=1 NMatS=1 NMatT=0.
 FoFJK:  IHMeth= 1 ICntrl=    2127 DoSepK=F KAlg= 0 I1Cent=           0 FoldK=F
 IRaf=         0 NMat=       1 IRICut=       1 DoRegI=T DoRafI=F ISym2E= 0 IDoP0=0 IntGTp=1.
 FoFCou: FMM=F IPFlag=           0 FMFlag=      100000 FMFlg1=         800
         NFxFlg=           0 DoJE=F BraDBF=F KetDBF=F FulRan=T
         wScrn=  0.000000 ICntrl=      2127 IOpCl=  0 I1Cent=           0 NGrid=           0
         NMat0=    1 NMatS0=      1 NMatT0=    0 NMatD0=    1 NMtDS0=    0 NMtDT0=    0
 Symmetry not used in FoFCou.
 Leave Link  703 at Tue Aug 15 23:16:33 2023, MaxMem=  1310720000 cpu:            1093.8 elap:              17.2
 (Enter /mnt/opt/groups/app-gaussian/g16-avx2/l716.exe)
 Dipole        = 2.54650283D-05 6.81984817D-04-2.89252050D-03
 -------------------------------------------------------------------
 Center     Atomic                   Forces (Hartrees/Bohr)
 Number     Number              X              Y              Z
 -------------------------------------------------------------------
      1        6          -0.000004160    0.000966382   -0.000093922
      2        6          -0.000000520   -0.000672709   -0.000203364
      3        6           0.000009923    0.000153821    0.000700929
      4        6          -0.000008577    0.000523395   -0.000472956
      5        6          -0.000009683   -0.000556178   -0.000786072
      6        6           0.000013923   -0.000415844    0.000872439
      7        6           0.000002295   -0.000263329    0.000083682
      8        6          -0.000000736    0.000751720    0.000047784
      9        6          -0.000017562    0.002455540   -0.000682615
     10        6           0.000010020   -0.001477326    0.000352305
     11        6           0.000012700    0.001058159    0.001115137
     12        6          -0.000021323   -0.001818904   -0.001788043
     13        6          -0.000006683   -0.000337588   -0.000675537
     14        6           0.000003011    0.000226732    0.000196138
     15        6          -0.000023633    0.000496060   -0.001515047
     16        6           0.000039416   -0.000623692    0.002627377
     17        6           0.000016428   -0.000364436    0.000793935
     18        6          -0.000005210    0.000035966   -0.000398527
     19        6           0.000021806   -0.001739490    0.001299285
     20        6           0.000004960    0.001996685    0.000855790
     21        6          -0.000030492   -0.000340656   -0.002007306
     22        1          -0.000001971    0.000298120   -0.000040742
     23        1           0.000001916    0.000076506    0.000143093
     24        1          -0.000002464    0.000095351   -0.000144225
     25        1          -0.000002442   -0.000185079   -0.000218167
     26        1           0.000000483   -0.000179059    0.000001613
     27        1           0.000004526   -0.000155058    0.000298997
     28        1          -0.000001471    0.000236997   -0.000022203
     29        1          -0.000002629   -0.000137716   -0.000194170
     30        1           0.000002249   -0.000124273    0.000168762
     31        6           0.000010312   -0.000730785    0.000094703
     32        1          -0.000005515    0.000547341   -0.000314278
     33        6          -0.000005978    0.000484991   -0.000462518
     34        1           0.000008714    0.000035839    0.000588431
     35        6           0.000011972    0.000164028    0.000649620
     36        1          -0.000002048   -0.000526729   -0.000263083
     37        7          -0.000040843    0.002046685   -0.001995400
     38        1           0.000016878   -0.000187625    0.001233246
     39        7          -0.000014306   -0.001460855   -0.001166047
     40        1          -0.000006920    0.000422467   -0.000326569
     41        7           0.000025574   -0.000280458    0.001849383
     42        1          -0.000001938   -0.000494993   -0.000201860
 -------------------------------------------------------------------
 Cartesian Forces:  Max     0.002627377 RMS     0.000734547
 Leave Link  716 at Tue Aug 15 23:16:33 2023, MaxMem=  1310720000 cpu:               1.6 elap:               0.1
 (Enter /mnt/opt/groups/app-gaussian/g16-avx2/l103.exe)

 GradGradGradGradGradGradGradGradGradGradGradGradGradGradGradGradGradGrad
 Berny optimization.
 Using GEDIIS/GDIIS optimizer.
 FormGI is forming the generalized inverse of G from B-inverse, IUseBI=4.
 Internal  Forces:  Max     0.001816574 RMS     0.000357562
 Search for a local minimum.
 Step number   4 out of a maximum of  252
 All quantities printed in internal units (Hartrees-Bohrs-Radians)
 RMS Force = .35756D-03 SwitMx=.10000D-02 MixMth= 2
 Mixed Optimization -- En-DIIS/RFO-DIIS
 Update second derivatives using D2CorX and points    2    3    4
 DE= -7.44D-04 DEPred=-7.34D-04 R= 1.01D+00
 TightC=F SS=  1.41D+00  RLast= 7.89D-02 DXNew= 1.4270D+00 2.3680D-01
 Trust test= 1.01D+00 RLast= 7.89D-02 DXMaxT set to 8.49D-01
 ITU=  1  1  1  0
 Use linear search instead of GDIIS.
     Eigenvalues ---    0.00230   0.00230   0.00230   0.00950   0.00950
     Eigenvalues ---    0.00950   0.01386   0.01386   0.01391   0.01440
     Eigenvalues ---    0.01440   0.01569   0.01604   0.01610   0.01610
     Eigenvalues ---    0.01640   0.01660   0.01660   0.01694   0.01729
     Eigenvalues ---    0.01729   0.01806   0.01824   0.01824   0.01851
     Eigenvalues ---    0.01854   0.01854   0.02107   0.02107   0.02107
     Eigenvalues ---    0.02129   0.02129   0.02130   0.02140   0.02140
     Eigenvalues ---    0.02141   0.02209   0.02209   0.02210   0.12126
     Eigenvalues ---    0.15999   0.16000   0.16000   0.16000   0.16000
     Eigenvalues ---    0.16000   0.16000   0.16000   0.16000   0.16000
     Eigenvalues ---    0.16000   0.16000   0.16048   0.16061   0.22227
     Eigenvalues ---    0.22228   0.22843   0.23182   0.23184   0.23350
     Eigenvalues ---    0.23761   0.23826   0.23918   0.24294   0.24300
     Eigenvalues ---    0.24724   0.24948   0.25000   0.25000   0.25000
     Eigenvalues ---    0.25000   0.25589   0.29805   0.29808   0.30089
     Eigenvalues ---    0.30401   0.30402   0.31600   0.34519   0.34521
     Eigenvalues ---    0.35368   0.35407   0.35408   0.35427   0.35427
     Eigenvalues ---    0.35526   0.35531   0.35531   0.35593   0.35596
     Eigenvalues ---    0.35596   0.35654   0.35655   0.35656   0.36185
     Eigenvalues ---    0.37561   0.37562   0.37760   0.39645   0.40360
     Eigenvalues ---    0.40360   0.40756   0.40756   0.40979   0.41866
     Eigenvalues ---    0.42550   0.42579   0.42593   0.47433   0.47590
     Eigenvalues ---    0.47590   0.47688   0.47688   0.47981   0.49372
     Eigenvalues ---    0.49373   0.49815   0.52993   0.52995   0.54348
 RFO step:  Lambda=-1.33222030D-04 EMin= 2.29999999D-03
 Quartic linear search produced a step of  0.02023.
 Iteration  1 RMS(Cart)=  0.00198506 RMS(Int)=  0.00000717
 Iteration  2 RMS(Cart)=  0.00000726 RMS(Int)=  0.00000034
 Iteration  3 RMS(Cart)=  0.00000000 RMS(Int)=  0.00000034
 ITry= 1 IFail=0 DXMaxC= 1.67D-02 DCOld= 1.00D+10 DXMaxT= 8.49D-01 DXLimC= 3.00D+00 Rises=F
 Variable       Old X    -DE/DX   Delta X   Delta X   Delta X     New X
                                 (Linear)    (Quad)   (Total)
    R1        2.78506   0.00037   0.00006   0.00135   0.00141   2.78647
    R2        2.71208   0.00025   0.00003   0.00074   0.00077   2.71286
    R3        2.65690  -0.00085  -0.00006  -0.00242  -0.00248   2.65442
    R4        2.71212   0.00023   0.00003   0.00068   0.00071   2.71283
    R5        2.78523   0.00028   0.00006   0.00110   0.00116   2.78639
    R6        2.65732  -0.00022  -0.00011  -0.00115  -0.00126   2.65606
    R7        2.71218   0.00022   0.00003   0.00063   0.00066   2.71283
    R8        2.65739  -0.00022  -0.00011  -0.00114  -0.00126   2.65614
    R9        2.78510   0.00034   0.00006   0.00128   0.00134   2.78643
   R10        2.65728  -0.00019  -0.00012  -0.00108  -0.00119   2.65609
   R11        2.65691  -0.00087  -0.00006  -0.00246  -0.00252   2.65439
   R12        2.65701  -0.00089  -0.00006  -0.00253  -0.00260   2.65442
   R13        2.61821  -0.00024   0.00006  -0.00013  -0.00007   2.61814
   R14        2.04618  -0.00010   0.00001  -0.00025  -0.00024   2.04594
   R15        2.68339   0.00051   0.00005   0.00156   0.00162   2.68501
   R16        2.61158  -0.00045   0.00022  -0.00125  -0.00103   2.61055
   R17        2.62939   0.00072   0.00004   0.00180   0.00184   2.63123
   R18        2.72442  -0.00181   0.00004  -0.00527  -0.00523   2.71918
   R19        2.04567   0.00016  -0.00000   0.00045   0.00045   2.04612
   R20        2.62938   0.00073   0.00004   0.00182   0.00185   2.63123
   R21        2.04564   0.00017  -0.00000   0.00048   0.00048   2.04612
   R22        2.68338   0.00052   0.00005   0.00159   0.00165   2.68502
   R23        2.72442  -0.00182   0.00004  -0.00528  -0.00524   2.71918
   R24        2.61820  -0.00024   0.00006  -0.00012  -0.00007   2.61814
   R25        2.61158  -0.00045   0.00022  -0.00126  -0.00104   2.61055
   R26        2.04615  -0.00009   0.00001  -0.00020  -0.00019   2.04595
   R27        2.62940   0.00071   0.00004   0.00180   0.00184   2.63124
   R28        2.04563   0.00018  -0.00000   0.00050   0.00050   2.04613
   R29        2.68305   0.00060   0.00006   0.00182   0.00188   2.68493
   R30        2.72431  -0.00177   0.00003  -0.00516  -0.00513   2.71919
   R31        2.61802  -0.00017   0.00006   0.00003   0.00009   2.61811
   R32        2.61238  -0.00064   0.00020  -0.00203  -0.00183   2.61054
   R33        2.04631  -0.00014   0.00001  -0.00038  -0.00037   2.04594
   R34        2.04127   0.00017  -0.00003   0.00035   0.00032   2.04158
   R35        2.58529   0.00061   0.00010   0.00171   0.00181   2.58710
   R36        2.04126   0.00017  -0.00003   0.00035   0.00032   2.04158
   R37        2.58529   0.00062   0.00010   0.00171   0.00181   2.58710
   R38        2.04128   0.00018  -0.00003   0.00035   0.00032   2.04160
   R39        2.58549   0.00053   0.00010   0.00158   0.00169   2.58718
   R40        2.04258  -0.00025  -0.00000  -0.00075  -0.00075   2.04183
   R41        2.61620   0.00048   0.00022   0.00182   0.00205   2.61824
   R42        2.04264  -0.00027  -0.00000  -0.00080  -0.00080   2.04184
   R43        2.61707   0.00025   0.00021   0.00101   0.00121   2.61829
   R44        2.04264  -0.00027  -0.00000  -0.00079  -0.00080   2.04185
   R45        2.61706   0.00025   0.00021   0.00101   0.00122   2.61829
   R46        1.90091   0.00018   0.00005   0.00063   0.00068   1.90159
   R47        1.90082   0.00023   0.00005   0.00073   0.00078   1.90160
   R48        1.90082   0.00023   0.00005   0.00073   0.00078   1.90160
    A1        2.09170   0.00009  -0.00002   0.00028   0.00026   2.09197
    A2        2.10757  -0.00011  -0.00001  -0.00036  -0.00037   2.10720
    A3        2.08391   0.00002   0.00003   0.00008   0.00011   2.08402
    A4        2.09717  -0.00009   0.00002  -0.00031  -0.00029   2.09688
    A5        2.08197   0.00014  -0.00002   0.00029   0.00027   2.08224
    A6        2.10405  -0.00005   0.00000   0.00002   0.00002   2.10407
    A7        2.09715  -0.00011   0.00002  -0.00034  -0.00032   2.09683
    A8        2.10390   0.00004  -0.00000   0.00033   0.00033   2.10423
    A9        2.08213   0.00007  -0.00002   0.00001  -0.00001   2.08212
   A10        2.09713  -0.00011   0.00002  -0.00034  -0.00032   2.09681
   A11        2.08203   0.00012  -0.00002   0.00021   0.00019   2.08223
   A12        2.10403  -0.00001   0.00000   0.00012   0.00012   2.10415
   A13        2.09165   0.00010  -0.00002   0.00033   0.00030   2.09195
   A14        2.08393   0.00002   0.00003   0.00007   0.00011   2.08404
   A15        2.10761  -0.00012  -0.00001  -0.00040  -0.00041   2.10720
   A16        2.09157   0.00012  -0.00002   0.00038   0.00036   2.09193
   A17        2.10767  -0.00019  -0.00001  -0.00060  -0.00060   2.10707
   A18        2.08395   0.00007   0.00003   0.00021   0.00024   2.08419
   A19        2.08987   0.00004  -0.00006  -0.00013  -0.00019   2.08969
   A20        2.11354   0.00027   0.00006   0.00209   0.00215   2.11569
   A21        2.07977  -0.00031  -0.00000  -0.00196  -0.00196   2.07781
   A22        2.12825  -0.00004   0.00016   0.00063   0.00080   2.12904
   A23        2.28403  -0.00053   0.00008  -0.00204  -0.00196   2.28207
   A24        1.87091   0.00057  -0.00024   0.00140   0.00116   1.87207
   A25        2.06497  -0.00026  -0.00022  -0.00179  -0.00201   2.06296
   A26        1.86684   0.00015   0.00014   0.00087   0.00101   1.86785
   A27        2.35138   0.00011   0.00007   0.00092   0.00100   2.35237
   A28        2.11734   0.00012   0.00010   0.00100   0.00109   2.11843
   A29        2.10712  -0.00007   0.00001  -0.00029  -0.00028   2.10684
   A30        2.05873  -0.00005  -0.00011  -0.00070  -0.00081   2.05792
   A31        2.11735   0.00011   0.00010   0.00096   0.00106   2.11842
   A32        2.10711  -0.00007   0.00001  -0.00031  -0.00030   2.10681
   A33        2.05872  -0.00004  -0.00011  -0.00066  -0.00076   2.05796
   A34        2.06496  -0.00026  -0.00022  -0.00178  -0.00199   2.06296
   A35        2.35139   0.00011   0.00007   0.00092   0.00099   2.35238
   A36        1.86684   0.00015   0.00014   0.00086   0.00100   1.86785
   A37        2.12825  -0.00004   0.00016   0.00063   0.00079   2.12904
   A38        1.87091   0.00057  -0.00024   0.00141   0.00117   1.87208
   A39        2.28403  -0.00053   0.00008  -0.00204  -0.00196   2.28207
   A40        2.08992   0.00003  -0.00005  -0.00018  -0.00024   2.08968
   A41        2.11353   0.00026   0.00006   0.00205   0.00211   2.11564
   A42        2.07974  -0.00029  -0.00001  -0.00187  -0.00188   2.07787
   A43        2.11701   0.00017   0.00010   0.00124   0.00134   2.11834
   A44        2.10713  -0.00009   0.00001  -0.00038  -0.00037   2.10676
   A45        2.05905  -0.00008  -0.00011  -0.00086  -0.00097   2.05808
   A46        2.06525  -0.00035  -0.00021  -0.00215  -0.00236   2.06288
   A47        2.35192   0.00003   0.00007   0.00057   0.00064   2.35256
   A48        1.86602   0.00032   0.00014   0.00158   0.00172   1.86774
   A49        2.12838  -0.00002   0.00015   0.00069   0.00084   2.12923
   A50        1.87158   0.00042  -0.00023   0.00085   0.00062   1.87221
   A51        2.28322  -0.00040   0.00008  -0.00154  -0.00147   2.28175
   A52        2.08966   0.00006  -0.00005   0.00000  -0.00005   2.08961
   A53        2.11338   0.00028   0.00006   0.00218   0.00224   2.11562
   A54        2.08015  -0.00034  -0.00001  -0.00218  -0.00219   2.07796
   A55        2.21421   0.00031   0.00009   0.00234   0.00244   2.21665
   A56        1.86710  -0.00027   0.00011  -0.00116  -0.00106   1.86604
   A57        2.20188  -0.00004  -0.00020  -0.00118  -0.00138   2.20050
   A58        2.21422   0.00031   0.00009   0.00235   0.00244   2.21666
   A59        1.86710  -0.00027   0.00011  -0.00117  -0.00106   1.86604
   A60        2.20187  -0.00004  -0.00020  -0.00118  -0.00138   2.20049
   A61        2.21478   0.00031   0.00009   0.00224   0.00233   2.21712
   A62        1.86770  -0.00039   0.00010  -0.00171  -0.00161   1.86609
   A63        2.20070   0.00008  -0.00019  -0.00053  -0.00072   2.19998
   A64        2.26340   0.00028   0.00030   0.00361   0.00391   2.26731
   A65        1.91326   0.00062  -0.00024   0.00206   0.00181   1.91508
   A66        2.10652  -0.00090  -0.00006  -0.00566  -0.00572   2.10080
   A67        2.26427   0.00022   0.00029   0.00320   0.00349   2.26776
   A68        1.91327   0.00062  -0.00025   0.00209   0.00184   1.91511
   A69        2.10565  -0.00085  -0.00005  -0.00528  -0.00533   2.10032
   A70        2.26427   0.00023   0.00029   0.00320   0.00350   2.26776
   A71        1.91328   0.00062  -0.00025   0.00207   0.00182   1.91510
   A72        2.10564  -0.00085  -0.00005  -0.00527  -0.00532   2.10032
   A73        1.90621  -0.00097   0.00023  -0.00278  -0.00255   1.90366
   A74        2.17714   0.00166   0.00040   0.01146   0.01186   2.18900
   A75        2.19984  -0.00069  -0.00063  -0.00868  -0.00931   2.19053
   A76        1.90666  -0.00107   0.00024  -0.00317  -0.00294   1.90372
   A77        2.18372   0.00099   0.00008   0.00551   0.00559   2.18931
   A78        2.19281   0.00007  -0.00032  -0.00234  -0.00266   2.19015
   A79        1.90666  -0.00107   0.00024  -0.00319  -0.00295   1.90371
   A80        2.18372   0.00099   0.00008   0.00552   0.00560   2.18932
   A81        2.19281   0.00007  -0.00032  -0.00233  -0.00265   2.19016
    D1        0.00012   0.00000   0.00000   0.00001   0.00001   0.00014
    D2       -3.14154   0.00000   0.00000   0.00004   0.00004  -3.14150
    D3       -3.14139  -0.00000   0.00000   0.00000   0.00000  -3.14139
    D4        0.00013   0.00000   0.00000   0.00003   0.00003   0.00016
    D5        0.00010  -0.00000  -0.00000  -0.00002  -0.00002   0.00007
    D6       -3.14146  -0.00000  -0.00000  -0.00003  -0.00003  -3.14149
    D7       -3.14158  -0.00000  -0.00000  -0.00001  -0.00001  -3.14159
    D8        0.00005  -0.00000  -0.00000  -0.00001  -0.00002   0.00003
    D9        3.14152   0.00000  -0.00000   0.00002   0.00002   3.14154
   D10       -0.00003   0.00000   0.00000   0.00002   0.00002  -0.00001
   D11        0.00001   0.00000   0.00000   0.00001   0.00001   0.00002
   D12       -3.14154   0.00000   0.00000   0.00001   0.00001  -3.14153
   D13        0.00013   0.00000   0.00000   0.00002   0.00002   0.00015
   D14       -3.14147   0.00000  -0.00000   0.00002   0.00002  -3.14145
   D15       -3.14152   0.00000   0.00000   0.00001   0.00001  -3.14151
   D16        0.00006   0.00000   0.00000   0.00001   0.00001   0.00007
   D17        0.00009  -0.00000  -0.00000  -0.00003  -0.00003   0.00006
   D18       -3.14155  -0.00000  -0.00000  -0.00004  -0.00004  -3.14159
   D19       -3.14144  -0.00000  -0.00000  -0.00002  -0.00002  -3.14146
   D20        0.00010  -0.00000  -0.00000  -0.00002  -0.00003   0.00008
   D21       -0.00000  -0.00000   0.00000  -0.00000  -0.00000  -0.00001
   D22       -3.14157   0.00000  -0.00000   0.00001   0.00001  -3.14155
   D23        3.14153  -0.00000   0.00000  -0.00002  -0.00002   3.14151
   D24       -0.00003  -0.00000  -0.00000  -0.00000  -0.00000  -0.00003
   D25       -0.00022   0.00000  -0.00000   0.00002   0.00002  -0.00020
   D26        3.14142   0.00000  -0.00000   0.00002   0.00002   3.14144
   D27        3.14145  -0.00000   0.00000  -0.00002  -0.00002   3.14143
   D28       -0.00010  -0.00000   0.00000  -0.00001  -0.00001  -0.00011
   D29       -3.14147  -0.00000   0.00000  -0.00002  -0.00002  -3.14149
   D30        0.00011   0.00000  -0.00000   0.00001   0.00001   0.00012
   D31        0.00005   0.00000  -0.00000   0.00001   0.00001   0.00006
   D32       -3.14156   0.00000  -0.00000   0.00004   0.00004  -3.14151
   D33       -0.00022   0.00000   0.00000   0.00000   0.00000  -0.00022
   D34        3.14138   0.00000   0.00000   0.00001   0.00001   3.14139
   D35        3.14134   0.00000  -0.00000   0.00001   0.00001   3.14135
   D36       -0.00025   0.00000   0.00000   0.00001   0.00001  -0.00023
   D37       -0.00007   0.00000   0.00000   0.00001   0.00001  -0.00006
   D38        3.14145   0.00000   0.00000   0.00002   0.00002   3.14148
   D39        3.14155   0.00000   0.00000   0.00001   0.00001   3.14156
   D40       -0.00011   0.00000   0.00000   0.00002   0.00002  -0.00009
   D41       -0.00008  -0.00000  -0.00000  -0.00000  -0.00000  -0.00008
   D42        3.14148   0.00000   0.00000   0.00001   0.00001   3.14149
   D43        3.14150  -0.00000  -0.00000  -0.00001  -0.00001   3.14150
   D44       -0.00012   0.00000  -0.00000   0.00000   0.00000  -0.00011
   D45       -3.14147   0.00000  -0.00000   0.00000   0.00000  -3.14146
   D46        0.00012   0.00000  -0.00000   0.00001   0.00001   0.00014
   D47        0.00008  -0.00000  -0.00000  -0.00000  -0.00000   0.00008
   D48       -3.14151  -0.00000  -0.00000   0.00001   0.00001  -3.14151
   D49        0.00004  -0.00000   0.00000   0.00000   0.00000   0.00004
   D50       -3.14158   0.00000  -0.00000   0.00003   0.00003  -3.14156
   D51       -3.14149  -0.00000   0.00000  -0.00001  -0.00001  -3.14150
   D52        0.00007   0.00000  -0.00000   0.00002   0.00002   0.00009
   D53        0.00002  -0.00000  -0.00000  -0.00001  -0.00001   0.00001
   D54        3.14158   0.00000  -0.00000  -0.00002  -0.00002   3.14156
   D55       -3.14155  -0.00000   0.00000  -0.00003  -0.00003  -3.14158
   D56        0.00001  -0.00000   0.00000  -0.00004  -0.00004  -0.00003
   D57       -3.14159   0.00000  -0.00000   0.00008   0.00008  -3.14151
   D58        0.00000   0.00000   0.00000   0.00010   0.00010   0.00010
   D59       -0.00002   0.00000  -0.00000   0.00010   0.00010   0.00008
   D60        3.14157   0.00000  -0.00000   0.00013   0.00013  -3.14149
   D61       -0.00005   0.00000   0.00000   0.00000   0.00000  -0.00004
   D62        3.14151   0.00000   0.00000   0.00000   0.00000   3.14151
   D63       -3.14159  -0.00000   0.00000   0.00001   0.00002  -3.14158
   D64       -0.00003  -0.00000  -0.00000   0.00001   0.00001  -0.00002
   D65        3.14159  -0.00000  -0.00000   0.00001   0.00001  -3.14158
   D66        0.00001  -0.00000   0.00000  -0.00004  -0.00004  -0.00003
   D67       -0.00005   0.00000   0.00000   0.00000   0.00000  -0.00004
   D68        3.14156  -0.00000   0.00000  -0.00005  -0.00005   3.14151
   D69        0.00004  -0.00000  -0.00000  -0.00000  -0.00000   0.00003
   D70       -3.14158   0.00000   0.00000   0.00003   0.00003  -3.14154
   D71       -3.14153  -0.00000  -0.00000  -0.00001  -0.00001  -3.14154
   D72        0.00005   0.00000  -0.00000   0.00002   0.00002   0.00007
   D73        0.00003   0.00000   0.00000   0.00000   0.00000   0.00003
   D74       -3.14159  -0.00000   0.00000  -0.00003  -0.00003   3.14157
   D75       -3.14155  -0.00000   0.00000  -0.00002  -0.00002  -3.14157
   D76        0.00002  -0.00000   0.00000  -0.00005  -0.00005  -0.00004
   D77        0.00002  -0.00000  -0.00000  -0.00001  -0.00001   0.00001
   D78       -3.14158  -0.00000  -0.00000  -0.00005  -0.00005   3.14155
   D79        3.14159   0.00000  -0.00000   0.00003   0.00003  -3.14157
   D80       -0.00001  -0.00000  -0.00000  -0.00002  -0.00002  -0.00002
   D81       -0.00004  -0.00000  -0.00000  -0.00000  -0.00000  -0.00004
   D82        3.14152  -0.00000  -0.00000  -0.00002  -0.00002   3.14151
   D83        3.14158   0.00000  -0.00000   0.00004   0.00004  -3.14157
   D84       -0.00004   0.00000  -0.00000   0.00002   0.00002  -0.00002
   D85       -0.00002   0.00000  -0.00000   0.00010   0.00010   0.00008
   D86       -3.14159   0.00000  -0.00000   0.00013   0.00013  -3.14146
   D87        3.14154   0.00000  -0.00000   0.00007   0.00007  -3.14157
   D88       -0.00003   0.00000  -0.00000   0.00009   0.00009   0.00007
   D89       -0.00001   0.00000  -0.00000   0.00001   0.00001  -0.00000
   D90        3.14154   0.00000  -0.00000   0.00005   0.00005   3.14159
   D91        3.14158   0.00000   0.00000   0.00000   0.00000   3.14158
   D92       -0.00005   0.00000   0.00000   0.00004   0.00004  -0.00001
   D93       -0.00004  -0.00000   0.00000  -0.00001  -0.00001  -0.00005
   D94        3.14158  -0.00000   0.00000  -0.00007  -0.00007   3.14151
   D95        3.14159  -0.00000   0.00000  -0.00004  -0.00004   3.14155
   D96        0.00002  -0.00000   0.00000  -0.00010  -0.00010  -0.00008
   D97        0.00001  -0.00000  -0.00000   0.00000   0.00000   0.00002
   D98       -3.14154  -0.00000   0.00000  -0.00010  -0.00010   3.14155
   D99        3.14157  -0.00000  -0.00000   0.00004   0.00004  -3.14158
   D100       0.00002  -0.00000   0.00000  -0.00007  -0.00007  -0.00005
   D101       0.00002  -0.00000  -0.00000  -0.00000  -0.00000   0.00002
   D102      -3.14156  -0.00000   0.00000  -0.00003  -0.00003  -3.14159
   D103       3.14158   0.00000  -0.00000   0.00008   0.00008  -3.14153
   D104      -0.00000   0.00000  -0.00000   0.00005   0.00005   0.00005
   D105      -0.00005   0.00000  -0.00000   0.00024   0.00024   0.00018
   D106       3.14153   0.00000  -0.00000   0.00028   0.00028  -3.14137
   D107       3.14157   0.00000  -0.00000   0.00017   0.00016  -3.14145
   D108      -0.00003   0.00000  -0.00000   0.00021   0.00021   0.00018
   D109       3.14158   0.00000  -0.00000   0.00003   0.00003  -3.14158
   D110      -0.00003   0.00000  -0.00000   0.00011   0.00011   0.00008
   D111       0.00001  -0.00000   0.00000  -0.00003  -0.00003  -0.00002
   D112       3.14158   0.00000  -0.00000   0.00005   0.00005  -3.14155
   D113      -3.14159   0.00000  -0.00000   0.00002   0.00002  -3.14157
   D114      -0.00001   0.00000  -0.00000   0.00008   0.00008   0.00007
   D115      -0.00000  -0.00000   0.00000  -0.00002  -0.00002  -0.00002
   D116       3.14158   0.00000  -0.00000   0.00004   0.00004  -3.14157
   D117       3.14157   0.00000  -0.00000   0.00006   0.00006  -3.14156
   D118      -0.00005   0.00000  -0.00000   0.00022   0.00022   0.00016
   D119       0.00002  -0.00000   0.00000  -0.00005  -0.00005  -0.00003
   D120       3.14158   0.00000  -0.00000   0.00011   0.00011  -3.14149
   D121       0.00007  -0.00000   0.00000  -0.00029  -0.00029  -0.00022
   D122      -3.14152  -0.00000   0.00000  -0.00033  -0.00033   3.14134
   D123      -3.14155  -0.00000   0.00000  -0.00015  -0.00015   3.14149
   D124       0.00005   0.00000   0.00000  -0.00019  -0.00019  -0.00014
   D125       0.00002  -0.00000   0.00000  -0.00012  -0.00012  -0.00010
   D126       3.14159  -0.00000   0.00000  -0.00014  -0.00014   3.14145
   D127      -3.14158  -0.00000   0.00000  -0.00007  -0.00007   3.14154
   D128      -0.00001   0.00000   0.00000  -0.00009  -0.00009  -0.00010
   D129       0.00003  -0.00000   0.00000  -0.00014  -0.00014  -0.00010
   D130      -3.14156  -0.00000   0.00000  -0.00016  -0.00016   3.14147
   D131      -3.14157  -0.00000   0.00000  -0.00006  -0.00006   3.14155
   D132       0.00002   0.00000   0.00000  -0.00008  -0.00008  -0.00006
         Item               Value     Threshold  Converged?
 Maximum Force            0.001817     0.000450     NO 
 RMS     Force            0.000358     0.000300     NO 
 Maximum Displacement     0.016685     0.001800     NO 
 RMS     Displacement     0.001985     0.001200     NO 
 Predicted change in Energy=-6.692142D-05
 Lowest energy point so far.  Saving SCF results.
 GradGradGradGradGradGradGradGradGradGradGradGradGradGradGradGradGradGrad

 Leave Link  103 at Tue Aug 15 23:16:34 2023, MaxMem=  1310720000 cpu:              16.6 elap:               0.4
 (Enter /mnt/opt/groups/app-gaussian/g16-avx2/l202.exe)
                          Input orientation:                          
 ---------------------------------------------------------------------
 Center     Atomic      Atomic             Coordinates (Angstroms)
 Number     Number       Type             X           Y           Z
 ---------------------------------------------------------------------
      1          6           0        0.014721    1.459884   -0.010653
      2          6           0        0.023966   -1.450054   -0.034620
      3          6           0        0.035343    0.710650    1.259183
      4          6           0       -0.000827    0.750780   -1.258781
      5          6           0        0.003694   -0.723664   -1.272684
      6          6           0        0.040056   -0.724876    1.249123
      7          6           0       -0.020297    1.476715   -2.462188
      8          6           0       -0.024303    2.861775   -2.429092
      9          6           0       -0.009192    3.585443   -1.206439
     10          6           0        0.010150    2.864526   -0.015371
     11          6           0       -0.011623   -1.430137   -2.486637
     12          6           0       -0.007466   -2.822221   -2.515385
     13          6           0        0.012769   -3.519276   -1.277431
     14          6           0        0.028177   -2.855319   -0.061527
     15          6           0        0.059962   -1.423244    2.467706
     16          6           0        0.075157   -0.752160    3.687615
     17          6           0        0.070035    0.668554    3.672326
     18          6           0        0.050623    1.389889    2.489639
     19          6           0       -0.018495    4.984024   -1.544668
     20          6           0       -0.019294   -3.814544   -3.557339
     21          6           0        0.096370   -1.158292    5.067880
     22          1           0       -0.032264    0.973725   -3.420845
     23          1           0        0.021688    3.420694    0.913562
     24          1           0       -0.027114   -0.903675   -3.432664
     25          1           0        0.043260   -3.434030    0.853374
     26          1           0        0.063949   -2.505871    2.484557
     27          1           0        0.047518    2.471664    2.533479
     28          1           0       -0.011387    5.818893   -0.859014
     29          1           0       -0.035297   -3.638207   -4.623090
     30          1           0        0.105336   -2.169329    5.448561
     31          6           0        0.103278   -0.014194    5.819784
     32          1           0        0.118303    0.109871    6.893024
     33          6           0       -0.006326   -5.037756   -2.942652
     34          1           0       -0.009240   -6.029515   -3.371464
     35          6           0       -0.038189    5.063243   -2.911268
     36          1           0       -0.050127    5.930502   -3.555625
     37          7           0        0.087330    1.092894    4.986865
     38          1           0        0.088165    2.052426    5.290006
     39          7           0       -0.041915    3.788274   -3.453628
     40          1           0       -0.055318    3.571469   -4.436188
     41          7           0        0.012970   -4.869931   -1.567451
     42          1           0        0.025140   -5.612503   -0.888446
 ---------------------------------------------------------------------
                    Distance matrix (angstroms):
                    1          2          3          4          5
     1  C    0.000000
     2  C    2.910052   0.000000
     3  C    1.474537   2.518472   0.000000
     4  C    1.435581   2.518503   2.518543   0.000000
     5  C    2.522048   1.435568   2.910088   1.474517   0.000000
     6  C    2.522073   1.474496   1.435570   2.910122   2.522069
     7  C    2.451844   3.802765   3.799810   1.405543   2.501432
     8  C    2.795652   4.932312   4.270161   2.413810   3.767418
     9  C    2.438950   5.170154   3.787573   2.835158   4.309635
    10  C    1.404657   4.314646   2.502859   2.452368   3.802103
    11  C    3.805708   2.452356   4.314666   2.502827   1.404643
    12  C    4.960907   2.835140   5.170143   3.787537   2.438928
    13  C    5.137778   2.413790   4.932261   4.270119   2.795631
    14  C    4.315524   1.405528   3.802692   3.799764   2.451826
    15  C    3.802202   2.502729   2.452476   4.314717   3.805666
    16  C    4.309753   3.787441   2.835257   5.170245   4.960895
    17  C    3.767439   4.269904   2.413759   4.932301   5.137684
    18  C    2.501529   3.799720   1.405567   3.802862   4.315597
    19  C    3.843680   6.609041   5.111380   4.242924   5.714208
    20  C    6.356078   4.242903   6.609028   5.111349   3.843659
    21  C    5.714281   5.111348   4.242975   6.609133   6.356118
    22  H    3.444992   4.164659   4.687904   2.173756   2.738068
    23  H    2.167717   4.962182   2.732028   3.442095   4.685691
    24  H    4.159126   3.442069   4.962195   2.731974   2.167687
    25  H    4.969683   2.173722   4.164507   4.687833   3.444963
    26  H    4.685692   2.731777   3.442146   4.962112   4.158937
    27  H    2.738135   4.687810   2.173740   4.164734   4.969800
    28  H    4.440874   7.315632   5.530198   5.083866   6.555639
    29  H    6.875144   5.083854   7.315647   5.530187   4.440867
    30  H    6.556097   5.530756   5.084296   7.316197   6.875712
    31  C    6.014544   6.028435   4.618343   7.120540   7.128559
    32  H    7.035198   7.101727   5.666390   8.177828   8.208940
    33  C    7.128561   4.618351   7.120486   6.028482   4.626044
    34  H    8.208942   5.666312   8.177696   7.101824   5.705883
    35  C    4.626074   7.120534   6.028526   4.618381   6.014566
    36  H    5.705915   8.177749   7.101869   5.666343   7.035101
    37  N    5.011501   5.629025   3.747589   6.255630   6.518346
    38  H    5.334181   6.373629   4.248610   6.677485   7.126199
    39  N    4.156764   6.255721   5.629239   3.747722   5.011605
    40  H    4.903984   6.678007   6.374147   4.249138   5.334736
    41  N    6.518449   3.747698   6.255657   5.629197   4.156742
    42  H    7.126660   4.249117   6.677925   6.374103   4.903962
                    6          7          8          9         10
     6  C    0.000000
     7  C    4.315609   0.000000
     8  C    5.137848   1.385461   0.000000
     9  C    4.960954   2.454336   1.420847   0.000000
    10  C    3.805739   2.813159   2.413969   1.392386   0.000000
    11  C    3.802100   2.906967   4.292316   5.176384   4.954973
    12  C    4.309597   4.299284   5.684676   6.539992   6.212043
    13  C    3.767345   5.134654   6.484251   7.105108   6.507360
    14  C    2.501345   4.952983   6.188156   6.541837   5.720059
    15  C    1.404656   5.720146   6.507467   6.212171   4.955111
    16  C    2.438897   6.541947   7.105247   6.540159   5.176557
    17  C    2.795436   6.188178   6.484321   5.684792   4.292433
    18  C    2.451780   4.953096   5.134781   4.299422   2.907106
    19  C    6.356119   3.625337   2.299170   1.438929   2.613780
    20  C    5.714161   5.403404   6.770982   7.764447   7.560184
    21  C    3.843687   7.978646   8.507649   7.866463   6.483050
    22  H    4.969816   1.082665   2.132691   3.424208   3.895406
    23  H    4.159170   3.895704   3.389372   2.126617   1.082761
    24  H    4.685681   2.570628   3.896894   5.010846   5.087104
    25  H    2.737908   5.925572   7.100445   7.315639   6.358272
    26  H    2.167674   6.351250   7.277594   7.122704   5.923994
    27  H    3.444923   5.094234   4.978400   3.902654   2.579219
    28  H    6.875159   4.628689   3.348113   2.260312   3.072537
    29  H    6.555612   5.552670   6.860285   7.990951   7.969861
    30  H    4.441395   8.711451   9.348061   8.798837   7.429893
    31  C    4.626014   8.416005   8.736786   7.895431   6.507283
    32  H    5.705835   9.455552   9.720862   8.814599   7.438127
    33  C    6.014487   6.532179   7.916227   8.796249   8.427058
    34  H    7.035016   7.561111   8.941104   9.855696   9.506193
    35  C    7.128625   3.614578   2.253696   2.256363   3.636332
    36  H    8.209007   4.586144   3.269072   3.319587   4.683721
    37  N    4.156590   7.459712   7.624817   6.676760   5.307259
    38  H    4.903516   7.774299   7.762228   6.675583   5.367738
    39  N    6.518521   2.515299   1.381443   2.256562   3.560567
    40  H    7.126741   2.878523   2.129098   3.230108   4.477463
    41  N    5.011516   6.409491   7.779659   8.463106   7.888649
    42  H    5.334633   7.261937   8.613328   9.203505   8.521884
                   11         12         13         14         15
    11  C    0.000000
    12  C    1.392388   0.000000
    13  C    2.413976   1.420854   0.000000
    14  C    2.813163   2.454340   1.385460   0.000000
    15  C    4.954865   5.176184   4.292042   2.906694   0.000000
    16  C    6.211970   6.539815   5.684409   4.299017   1.392394
    17  C    6.507227   7.104877   6.483926   5.134305   2.413883
    18  C    5.720117   6.541828   6.188065   4.952852   2.813234
    19  C    6.482963   7.866377   8.507556   7.978545   7.560317
    20  C    2.613783   1.438928   2.299172   3.625337   6.482728
    21  C    7.560178   7.764364   6.770835   5.403274   2.613891
    22  H    2.579093   3.902522   4.978284   5.094138   6.358380
    23  H    5.923936   7.122676   7.277617   6.351313   5.087295
    24  H    1.082760   2.126642   3.389393   3.895707   5.923842
    25  H    3.895418   3.424240   2.132728   1.082672   2.578683
    26  H    5.086815   5.010449   3.896430   2.570202   1.082765
    27  H    6.358389   7.315686   7.100395   5.925468   3.895483
    28  H    7.429508   8.798434   9.347570   8.710884   7.969989
    29  H    3.072550   2.260316   3.348117   4.628693   7.429302
    30  H    7.970411   7.991460   6.860750   5.553162   3.073141
    31  C    8.427023   8.796153   7.916075   6.532033   3.636444
    32  H    9.506132   9.855513   8.940816   7.560837   4.683726
    33  C    3.636330   2.256358   2.253687   3.614568   6.507001
    34  H    4.683717   3.319580   3.269061   4.586132   7.437636
    35  C    6.507303   7.895455   8.736799   8.415999   8.427189
    36  H    7.437958   8.814425   9.720722   9.455448   9.506326
    37  N    7.888518   8.462911   7.779401   6.409224   3.560599
    38  H    8.521407   9.203014   8.612827   7.261437   4.477327
    39  N    5.307335   6.676836   7.624901   7.459798   7.888758
    40  H    5.368306   6.676155   7.762798   7.774845   8.521983
    41  N    3.560575   2.256571   1.381441   2.515293   5.307009
    42  H    4.477472   3.230118   2.129098   2.878518   5.367947
                   16         17         18         19         20
    16  C    0.000000
    17  C    1.420806   0.000000
    18  C    2.454409   1.385442   0.000000
    19  C    7.764623   6.771126   5.403538   0.000000
    20  C    7.866160   8.507303   7.978531   9.025832   0.000000
    21  C    1.438932   2.299050   3.625279   9.025909   9.025711
    22  H    7.315765   7.100470   5.925697   4.427497   4.790231
    23  H    5.011082   3.897101   2.570803   2.913505   8.505251
    24  H    7.122625   7.277515   6.351390   6.183010   2.913548
    25  H    3.902097   4.977791   5.093880   8.753174   4.427539
    26  H    2.126729   3.389367   3.895786   8.505292   6.182561
    27  H    3.424301   2.132764   1.082667   4.790365   8.753224
    28  H    7.991125   6.860442   5.552783   1.080360  10.004205
    29  H    8.798254   9.347364   8.710915   9.155317   1.080359
    30  H    2.260577   3.348110   4.628849  10.004552   9.155791
    31  C    2.256442   2.253625   3.614427   8.901245  10.118701
    32  H    3.319579   3.269152   4.586156   9.745293  11.163783
    33  C    7.895151   8.736460   8.415916  10.118823   1.369035
    34  H    8.814091   9.720360   9.455351  11.164019   2.222780
    35  C    8.796420   7.916357   6.532320   1.369035   8.901284
    36  H    9.855871   8.941242   7.561252   2.222784   9.745095
    37  N    2.256640   1.381440   2.515093   7.603487   9.853819
    38  H    3.230098   2.128925   2.877920   7.437635  10.616421
    39  N    8.463250   7.779744   6.409621   2.252664   7.603559
    40  H    9.203638   8.613398   7.262065   3.218316   7.438202
    41  N    6.676497   7.624522   7.459674   9.854032   2.252674
    42  H    6.675759   7.762366   7.774677  10.616917   3.218326
                   21         22         23         24         25
    21  C    0.000000
    22  H    8.753313   0.000000
    23  H    6.183126   4.977715   0.000000
    24  H    8.505253   1.877444   6.131250   0.000000
    25  H    4.789975   6.140273   6.855022   4.977728   0.000000
    26  H    2.913859   6.854970   6.131394   6.130973   1.876876
    27  H    4.427432   6.140371   1.877620   6.855170   6.140032
    28  H    9.155370   5.480791   2.982361   7.198392   9.410199
    29  H   10.004110   4.766059   8.971390   2.982422   5.480832
    30  H    1.080368   9.410849   7.198720   8.971933   4.766452
    31  C    1.369076   9.294276   5.989668   9.296019   6.030265
    32  H    2.222582  10.351077   6.835558  10.376332   7.003016
    33  C    8.901090   6.030525   9.296050   4.163071   4.121191
    34  H    9.744870   7.003452  10.376361   5.126236   4.958685
    35  C   10.118913   4.121148   4.163036   5.989665   9.294235
    36  H   11.164108   4.958642   5.126200   6.835322  10.350964
    37  N    2.252662   8.409405   4.691989   8.653777   6.130312
    38  H    3.218403   8.778213   4.585830   9.210690   7.055985
    39  N    9.854123   2.814757   4.383093   4.692020   8.409471
    40  H   10.617012   2.789216   5.352428   4.586368   8.778735
    41  N    7.603343   6.130696   8.653899   4.383128   2.814804
    42  H    7.437935   7.056538   9.211183   5.352460   2.789267
                   26         27         28         29         30
    26  H    0.000000
    27  H    4.977803   0.000000
    28  H    8.971447   4.766175   0.000000
    29  H    7.197964   9.410306  10.178682   0.000000
    30  H    2.983336   5.480863  10.178940  10.179172   0.000000
    31  C    4.163381   4.120970   8.868168  11.054695   2.186874
    32  H    5.126367   4.958700   9.628284  12.111671   2.698406
    33  C    5.989155   9.294207  11.054791   2.187110   8.868641
    34  H    6.834794  10.350924  12.111862   2.699186   9.628448
    35  C    9.296066   6.030663   2.187114   8.868234  11.055199
    36  H   10.376378   7.003591   2.699197   9.628078  12.112258
    37  N    4.383287   2.814550   7.517920  10.712124   3.294782
    38  H    5.352495   2.788522   7.211563  11.431012   4.224767
    39  N    8.653873   6.130817   3.294900   7.517999  10.712782
    40  H    9.211134   7.056657   4.224810   7.212125  11.432009
    41  N    4.691497   8.409389  10.712303   3.294906   7.518391
    42  H    4.585828   8.778600  11.431492   4.224815   7.212457
                   31         32         33         34         35
    31  C    0.000000
    32  H    1.080492   0.000000
    33  C   10.100914  11.101987   0.000000
    34  H   10.985253  11.961106   1.080498   0.000000
    35  C   10.101071  10.985650  10.101097  11.102338   0.000000
    36  H   11.102308  11.961705  10.985460  11.961505   1.080499
    37  N    1.385515   2.144932  10.023516  10.981790   8.840810
    38  H    2.133498   2.518749  10.865370  11.846870   8.737384
    39  N   10.023772  10.982237   8.840881   9.818188   1.385537
    40  H   10.865868  11.847525   8.737951   9.659951   2.133323
    41  N    8.840677   9.817798   1.385538   2.144666  10.023792
    42  H    8.737706   9.659478   2.133328   2.518027  10.865881
                   36         37         38         39         40
    36  H    0.000000
    37  N    9.818120   0.000000
    38  H    9.659389   1.006279   0.000000
    39  N    2.144670   8.861360   8.915225   0.000000
    40  H    2.518027   9.744619   9.845147   1.006284   0.000000
    41  N   10.982084   8.861144   9.744198   8.861444   8.915803
    42  H   11.847383   8.915464   9.845221   9.744705   9.845724
                   41         42
    41  N    0.000000
    42  H    1.006284   0.000000
 Symmetry turned off by external request.
 Stoichiometry    C24H15N3
 Framework group  C1[X(C24H15N3)]
 Deg. of freedom   120
 Full point group                 C1      NOp   1
 Rotational constants (GHZ):           0.1843523           0.1843392           0.0921729
 Leave Link  202 at Tue Aug 15 23:16:34 2023, MaxMem=  1310720000 cpu:               1.1 elap:               0.0
 (Enter /mnt/opt/groups/app-gaussian/g16-avx2/l301.exe)
 Standard basis: 6-31G(d,p) (6D, 7F)
 Ernie: Thresh=  0.10000D-02 Tol=  0.10000D-05 Strict=F.
   480 basis functions,   861 primitive gaussians,   480 cartesian basis functions
    90 alpha electrons       90 beta electrons
       nuclear repulsion energy      2161.3770335729 Hartrees.
 IExCor=  402 DFT=T Ex+Corr=B3LYP ExCW=0 ScaHFX=  0.200000
 ScaDFX=  0.800000  0.720000  1.000000  0.810000 ScalE2=  1.000000  1.000000
 IRadAn=      5 IRanWt=     -1 IRanGd=            0 ICorTp=0 IEmpDi=131
 NAtoms=   42 NActive=   42 NUniq=   42 SFac= 1.00D+00 NAtFMM=   60 NAOKFM=F Big=F
 Integral buffers will be    131072 words long.
 Raffenetti 2 integral format.
 Two-electron integral symmetry is turned off.
 R6Disp:  Grimme-D3 Dispersion energy=       -0.0381439896 Hartrees.
 Nuclear repulsion after empirical dispersion term =     2161.3388895833 Hartrees.
 Leave Link  301 at Tue Aug 15 23:16:34 2023, MaxMem=  1310720000 cpu:               4.1 elap:               0.1
 (Enter /mnt/opt/groups/app-gaussian/g16-avx2/l302.exe)
 NPDir=0 NMtPBC=     1 NCelOv=     1 NCel=       1 NClECP=     1 NCelD=      1
         NCelK=      1 NCelE2=     1 NClLst=     1 CellRange=     0.0.
 One-electron integrals computed using PRISM.
 NBasis=   480 RedAO= T EigKep=  1.21D-04  NBF=   480
 NBsUse=   480 1.00D-06 EigRej= -1.00D+00 NBFU=   480
 Precomputing XC quadrature grid using
 IXCGrd= 4 IRadAn=           5 IRanWt=          -1 IRanGd=           0 AccXCQ= 0.00D+00.
 Generated NRdTot=       0 NPtTot=           0 NUsed=           0 NTot=          32
 NSgBfM=   468   468   468   468   468 MxSgAt=    42 MxSgA2=    42.
 Leave Link  302 at Tue Aug 15 23:16:36 2023, MaxMem=  1310720000 cpu:             106.0 elap:               1.7
 (Enter /mnt/opt/groups/app-gaussian/g16-avx2/l303.exe)
 DipDrv:  MaxL=1.
 Leave Link  303 at Tue Aug 15 23:16:36 2023, MaxMem=  1310720000 cpu:               9.8 elap:               0.2
 (Enter /mnt/opt/groups/app-gaussian/g16-avx2/l401.exe)
 Initial guess from the checkpoint file:  "/tmp/Gau-146835.chk"
 B after Tr=     0.000002    0.000138   -0.000203
         Rot=    1.000000   -0.000012    0.000000    0.000000 Ang=  -0.00 deg.
 Guess basis will be translated and rotated to current coordinates.
 JPrj=2 DoOrth=T DoCkMO=T.
 Leave Link  401 at Tue Aug 15 23:16:37 2023, MaxMem=  1310720000 cpu:              57.3 elap:               0.9
 (Enter /mnt/opt/groups/app-gaussian/g16-avx2/l502.exe)
 Two-electron integral symmetry not used.
 Closed shell SCF:
 Using DIIS extrapolation, IDIIS=    10.
 NGot=  1310720000 LenX=  1310223730 LenY=  1309992850
 Requested convergence on RMS density matrix=1.00D-08 within 100 cycles.
 Requested convergence on MAX density matrix=1.00D-06.
 Requested convergence on             energy=1.00D-06.
 Level shift goal  0.100 maximum shift  0.100.
 No special actions if energy rises.
 Dynamic level shift is on during FON iterations.

 Cycle   1  Pass 1  IDiag  1:
 FoFJK:  IHMeth= 1 ICntrl=       0 DoSepK=F KAlg= 0 I1Cent=           0 FoldK=F
 IRaf= 650000000 NMat=       1 IRICut=       1 DoRegI=T DoRafI=F ISym2E= 0 IDoP0=0 IntGTp=1.
 FoFCou: FMM=F IPFlag=           0 FMFlag=      100000 FMFlg1=           0
         NFxFlg=           0 DoJE=F BraDBF=F KetDBF=F FulRan=T
         wScrn=  0.000000 ICntrl=         0 IOpCl=  0 I1Cent=           0 NGrid=           0
         NMat0=    1 NMatS0=      1 NMatT0=    0 NMatD0=    1 NMtDS0=    0 NMtDT0=    0
 Symmetry not used in FoFCou.
 E= -1087.94559175545    
 DIIS: error= 2.28D-04 at cycle   1 NSaved=   1.
 NSaved= 1 IEnMin= 1 EnMin= -1087.94559175545     IErMin= 1 ErrMin= 2.28D-04
 ErrMax= 2.28D-04  0.00D+00 EMaxC= 1.00D+00 BMatC= 2.12D-05 BMatP= 2.12D-05
 IDIUse=1 WtCom= 1.00D+00 WtEn= 0.00D+00
 Coeff-Com:  0.100D+01
 Coeff:      0.100D+01
 Gap=     1.782 Goal=     0.100 Shift=    0.000
 RMSDP=3.17D-05 MaxDP=9.97D-04              OVMax= 1.13D-03

 Cycle   2  Pass 1  IDiag  1:
 E= -1087.94562316679     Delta-E=       -0.000031411334 Rises=F Damp=F
 DIIS: error= 7.14D-05 at cycle   2 NSaved=   2.
 NSaved= 2 IEnMin= 2 EnMin= -1087.94562316679     IErMin= 2 ErrMin= 7.14D-05
 ErrMax= 7.14D-05  0.00D+00 EMaxC= 1.00D+00 BMatC= 2.20D-06 BMatP= 2.12D-05
 IDIUse=1 WtCom= 1.00D+00 WtEn= 0.00D+00
 Coeff-Com:  0.108D+00 0.892D+00
 Coeff:      0.108D+00 0.892D+00
 Gap=     0.154 Goal=     0.100 Shift=    0.000
 RMSDP=7.99D-06 MaxDP=4.34D-04 DE=-3.14D-05 OVMax= 7.18D-04

 Cycle   3  Pass 1  IDiag  1:
 E= -1087.94562105393     Delta-E=        0.000002112858 Rises=F Damp=F
 DIIS: error= 9.64D-05 at cycle   3 NSaved=   3.
 NSaved= 3 IEnMin= 2 EnMin= -1087.94562316679     IErMin= 2 ErrMin= 7.14D-05
 ErrMax= 9.64D-05  0.00D+00 EMaxC= 1.00D+00 BMatC= 4.08D-06 BMatP= 2.20D-06
 IDIUse=1 WtCom= 1.00D+00 WtEn= 0.00D+00
 Coeff-Com: -0.133D-01 0.586D+00 0.427D+00
 Coeff:     -0.133D-01 0.586D+00 0.427D+00
 Gap=     0.154 Goal=   None    Shift=    0.000
 RMSDP=5.56D-06 MaxDP=2.79D-04 DE= 2.11D-06 OVMax= 5.43D-04

 Cycle   4  Pass 1  IDiag  1:
 E= -1087.94562522015     Delta-E=       -0.000004166223 Rises=F Damp=F
 DIIS: error= 2.31D-05 at cycle   4 NSaved=   4.
 NSaved= 4 IEnMin= 4 EnMin= -1087.94562522015     IErMin= 4 ErrMin= 2.31D-05
 ErrMax= 2.31D-05  0.00D+00 EMaxC= 1.00D+00 BMatC= 1.96D-07 BMatP= 2.20D-06
 IDIUse=1 WtCom= 1.00D+00 WtEn= 0.00D+00
 Coeff-Com: -0.137D-01 0.238D+00 0.240D+00 0.536D+00
 Coeff:     -0.137D-01 0.238D+00 0.240D+00 0.536D+00
 Gap=     0.154 Goal=     0.100 Shift=    0.000
 RMSDP=1.42D-06 MaxDP=5.84D-05 DE=-4.17D-06 OVMax= 1.42D-04

 Cycle   5  Pass 1  IDiag  1:
 E= -1087.94562538623     Delta-E=       -0.000000166075 Rises=F Damp=F
 DIIS: error= 9.94D-06 at cycle   5 NSaved=   5.
 NSaved= 5 IEnMin= 5 EnMin= -1087.94562538623     IErMin= 5 ErrMin= 9.94D-06
 ErrMax= 9.94D-06  0.00D+00 EMaxC= 1.00D+00 BMatC= 4.63D-08 BMatP= 1.96D-07
 IDIUse=1 WtCom= 1.00D+00 WtEn= 0.00D+00
 Coeff-Com: -0.719D-02 0.785D-01 0.107D+00 0.365D+00 0.457D+00
 Coeff:     -0.719D-02 0.785D-01 0.107D+00 0.365D+00 0.457D+00
 Gap=     0.154 Goal=     0.100 Shift=    0.000
 RMSDP=5.80D-07 MaxDP=2.12D-05 DE=-1.66D-07 OVMax= 6.26D-05

 Cycle   6  Pass 1  IDiag  1:
 E= -1087.94562543301     Delta-E=       -0.000000046789 Rises=F Damp=F
 DIIS: error= 3.75D-06 at cycle   6 NSaved=   6.
 NSaved= 6 IEnMin= 6 EnMin= -1087.94562543301     IErMin= 6 ErrMin= 3.75D-06
 ErrMax= 3.75D-06  0.00D+00 EMaxC= 1.00D+00 BMatC= 3.20D-09 BMatP= 4.63D-08
 IDIUse=1 WtCom= 1.00D+00 WtEn= 0.00D+00
 Coeff-Com: -0.317D-02 0.290D-01 0.472D-01 0.179D+00 0.280D+00 0.468D+00
 Coeff:     -0.317D-02 0.290D-01 0.472D-01 0.179D+00 0.280D+00 0.468D+00
 Gap=     0.154 Goal=     0.100 Shift=    0.000
 RMSDP=1.67D-07 MaxDP=8.88D-06 DE=-4.68D-08 OVMax= 2.21D-05

 Cycle   7  Pass 1  IDiag  1:
 E= -1087.94562543623     Delta-E=       -0.000000003212 Rises=F Damp=F
 DIIS: error= 1.03D-06 at cycle   7 NSaved=   7.
 NSaved= 7 IEnMin= 7 EnMin= -1087.94562543623     IErMin= 7 ErrMin= 1.03D-06
 ErrMax= 1.03D-06  0.00D+00 EMaxC= 1.00D+00 BMatC= 3.80D-10 BMatP= 3.20D-09
 IDIUse=1 WtCom= 1.00D+00 WtEn= 0.00D+00
 Coeff-Com:  0.576D-04-0.557D-02-0.829D-03 0.996D-02 0.513D-01 0.277D+00
 Coeff-Com:  0.668D+00
 Coeff:      0.576D-04-0.557D-02-0.829D-03 0.996D-02 0.513D-01 0.277D+00
 Coeff:      0.668D+00
 Gap=     0.154 Goal=     0.100 Shift=    0.000
 RMSDP=6.56D-08 MaxDP=2.04D-06 DE=-3.21D-09 OVMax= 7.76D-06

 Cycle   8  Pass 1  IDiag  1:
 E= -1087.94562543663     Delta-E=       -0.000000000402 Rises=F Damp=F
 DIIS: error= 2.01D-07 at cycle   8 NSaved=   8.
 NSaved= 8 IEnMin= 8 EnMin= -1087.94562543663     IErMin= 8 ErrMin= 2.01D-07
 ErrMax= 2.01D-07  0.00D+00 EMaxC= 1.00D+00 BMatC= 2.64D-11 BMatP= 3.80D-10
 IDIUse=1 WtCom= 1.00D+00 WtEn= 0.00D+00
 Coeff-Com:  0.312D-03-0.540D-02-0.447D-02-0.109D-01 0.379D-02 0.102D+00
 Coeff-Com:  0.319D+00 0.596D+00
 Coeff:      0.312D-03-0.540D-02-0.447D-02-0.109D-01 0.379D-02 0.102D+00
 Coeff:      0.319D+00 0.596D+00
 Gap=     0.154 Goal=     0.100 Shift=    0.000
 RMSDP=1.80D-08 MaxDP=9.31D-07 DE=-4.02D-10 OVMax= 2.94D-06

 Cycle   9  Pass 1  IDiag  1:
 E= -1087.94562543667     Delta-E=       -0.000000000041 Rises=F Damp=F
 DIIS: error= 9.86D-08 at cycle   9 NSaved=   9.
 NSaved= 9 IEnMin= 9 EnMin= -1087.94562543667     IErMin= 9 ErrMin= 9.86D-08
 ErrMax= 9.86D-08  0.00D+00 EMaxC= 1.00D+00 BMatC= 5.41D-12 BMatP= 2.64D-11
 IDIUse=1 WtCom= 1.00D+00 WtEn= 0.00D+00
 Coeff-Com:  0.136D-03-0.182D-02-0.190D-02-0.613D-02-0.327D-02 0.156D-01
 Coeff-Com:  0.541D-01 0.326D+00 0.617D+00
 Coeff:      0.136D-03-0.182D-02-0.190D-02-0.613D-02-0.327D-02 0.156D-01
 Coeff:      0.541D-01 0.326D+00 0.617D+00
 Gap=     0.154 Goal=     0.100 Shift=    0.000
 RMSDP=6.87D-09 MaxDP=3.34D-07 DE=-4.14D-11 OVMax= 1.08D-06

 SCF Done:  E(RB3LYP) =  -1087.94562544     A.U. after    9 cycles
            NFock=  9  Conv=0.69D-08     -V/T= 2.0096
 KE= 1.077552927170D+03 PE=-6.846592253953D+03 EE= 2.519754811763D+03
 Leave Link  502 at Tue Aug 15 23:17:28 2023, MaxMem=  1310720000 cpu:            3278.6 elap:              51.4
 (Enter /mnt/opt/groups/app-gaussian/g16-avx2/l701.exe)
 ... and contract with generalized density number  0.
 Compute integral first derivatives.
 R6Disp: Adding Grimme-D3 dispersion energy 1st derivatives to the gradient.
 Leave Link  701 at Tue Aug 15 23:17:29 2023, MaxMem=  1310720000 cpu:              59.2 elap:               1.0
 (Enter /mnt/opt/groups/app-gaussian/g16-avx2/l702.exe)
 L702 exits ... SP integral derivatives will be done elsewhere.
 Leave Link  702 at Tue Aug 15 23:17:29 2023, MaxMem=  1310720000 cpu:               1.4 elap:               0.1
 (Enter /mnt/opt/groups/app-gaussian/g16-avx2/l703.exe)
 Integral derivatives from FoFJK, PRISM(SPDF).
 Compute integral first derivatives, UseDBF=F ICtDFT=           0.
 Calling FoFJK, ICntrl=      2127 FMM=F ISym2X=0 I1Cent= 0 IOpClX= 0 NMat=1 NMatS=1 NMatT=0.
 FoFJK:  IHMeth= 1 ICntrl=    2127 DoSepK=F KAlg= 0 I1Cent=           0 FoldK=F
 IRaf=         0 NMat=       1 IRICut=       1 DoRegI=T DoRafI=F ISym2E= 0 IDoP0=0 IntGTp=1.
 FoFCou: FMM=F IPFlag=           0 FMFlag=      100000 FMFlg1=         800
         NFxFlg=           0 DoJE=F BraDBF=F KetDBF=F FulRan=T
         wScrn=  0.000000 ICntrl=      2127 IOpCl=  0 I1Cent=           0 NGrid=           0
         NMat0=    1 NMatS0=      1 NMatT0=    0 NMatD0=    1 NMtDS0=    0 NMtDT0=    0
 Symmetry not used in FoFCou.
 Leave Link  703 at Tue Aug 15 23:17:46 2023, MaxMem=  1310720000 cpu:            1084.5 elap:              17.0
 (Enter /mnt/opt/groups/app-gaussian/g16-avx2/l716.exe)
 Dipole        =-1.40567005D-04 1.02035276D-04-8.37916684D-05
 -------------------------------------------------------------------
 Center     Atomic                   Forces (Hartrees/Bohr)
 Number     Number              X              Y              Z
 -------------------------------------------------------------------
      1        6          -0.000000099    0.000059716   -0.000044207
      2        6           0.000000939    0.000036177    0.000077274
      3        6          -0.000001823    0.000052999   -0.000053294
      4        6          -0.000000258   -0.000090235   -0.000000188
      5        6          -0.000000072   -0.000069831   -0.000027473
      6        6           0.000001156    0.000003025    0.000063163
      7        6           0.000000293    0.000010582    0.000122716
      8        6          -0.000003559    0.000275294    0.000234287
      9        6          -0.000005224    0.000051738   -0.000362873
     10        6           0.000003466   -0.000206942    0.000170346
     11        6           0.000001072    0.000240478    0.000092381
     12        6           0.000004109   -0.000339135    0.000135592
     13        6          -0.000011640    0.000065795   -0.000353310
     14        6          -0.000002434    0.000087893   -0.000080197
     15        6          -0.000002722   -0.000018469   -0.000252026
     16        6           0.000004432    0.000258470    0.000237943
     17        6          -0.000010633   -0.000269586    0.000128625
     18        6          -0.000004193   -0.000136301   -0.000123279
     19        6           0.000002582   -0.000294177   -0.000268190
     20        6           0.000010210   -0.000085898    0.000390340
     21        6           0.000009006    0.000408067   -0.000068278
     22        1          -0.000000786    0.000059896   -0.000032710
     23        1           0.000000773    0.000014312    0.000027334
     24        1          -0.000000376    0.000005740   -0.000024341
     25        1           0.000000118   -0.000059525   -0.000047613
     26        1           0.000000078   -0.000016766    0.000020626
     27        1           0.000001292    0.000000976    0.000078189
     28        1           0.000000703    0.000070129   -0.000021895
     29        1           0.000000366   -0.000054501   -0.000049712
     30        1           0.000003269   -0.000028423    0.000029319
     31        6          -0.000023479   -0.000259869   -0.000177049
     32        1          -0.000001424    0.000064698    0.000076936
     33        6          -0.000011047    0.000229176   -0.000098372
     34        1          -0.000001156   -0.000078212   -0.000023913
     35        6          -0.000007026   -0.000032403    0.000249936
     36        1          -0.000002388    0.000059186   -0.000055588
     37        7           0.000018997    0.000225518    0.000079217
     38        1           0.000007062   -0.000217604    0.000023741
     39        7           0.000005105   -0.000046760   -0.000244067
     40        1           0.000004885    0.000095311    0.000188765
     41        7           0.000010834   -0.000186736    0.000159078
     42        1          -0.000000410    0.000116198   -0.000177229
 -------------------------------------------------------------------
 Cartesian Forces:  Max     0.000408067 RMS     0.000129984
 Leave Link  716 at Tue Aug 15 23:17:47 2023, MaxMem=  1310720000 cpu:               1.6 elap:               0.1
 (Enter /mnt/opt/groups/app-gaussian/g16-avx2/l103.exe)

 GradGradGradGradGradGradGradGradGradGradGradGradGradGradGradGradGradGrad
 Berny optimization.
 Using GEDIIS/GDIIS optimizer.
 FormGI is forming the generalized inverse of G from B-inverse, IUseBI=4.
 Internal  Forces:  Max     0.000303887 RMS     0.000066022
 Search for a local minimum.
 Step number   5 out of a maximum of  252
 All quantities printed in internal units (Hartrees-Bohrs-Radians)
 RMS Force = .66022D-04 SwitMx=.10000D-02 MixMth= 2
 Mixed Optimization -- En-DIIS/RFO-DIIS
 Swapping is turned off.
 Update second derivatives using D2CorX and points    2    3    4    5
 DE= -6.87D-05 DEPred=-6.69D-05 R= 1.03D+00
 TightC=F SS=  1.41D+00  RLast= 2.69D-02 DXNew= 1.4270D+00 8.0626D-02
 Trust test= 1.03D+00 RLast= 2.69D-02 DXMaxT set to 8.49D-01
 ITU=  1  1  1  1  0
     Eigenvalues ---    0.00230   0.00230   0.00230   0.00951   0.00951
     Eigenvalues ---    0.00952   0.01388   0.01388   0.01394   0.01441
     Eigenvalues ---    0.01441   0.01569   0.01605   0.01611   0.01611
     Eigenvalues ---    0.01641   0.01662   0.01662   0.01696   0.01730
     Eigenvalues ---    0.01730   0.01807   0.01824   0.01824   0.01851
     Eigenvalues ---    0.01854   0.01854   0.02107   0.02107   0.02107
     Eigenvalues ---    0.02129   0.02129   0.02129   0.02140   0.02140
     Eigenvalues ---    0.02140   0.02209   0.02209   0.02210   0.11325
     Eigenvalues ---    0.15981   0.16000   0.16000   0.16000   0.16000
     Eigenvalues ---    0.16000   0.16000   0.16000   0.16000   0.16000
     Eigenvalues ---    0.16000   0.16001   0.16048   0.16114   0.22228
     Eigenvalues ---    0.22228   0.22871   0.23182   0.23183   0.23719
     Eigenvalues ---    0.23826   0.23835   0.24062   0.24295   0.24301
     Eigenvalues ---    0.24728   0.24907   0.25000   0.25000   0.25000
     Eigenvalues ---    0.25018   0.25454   0.29804   0.29811   0.30072
     Eigenvalues ---    0.30398   0.30402   0.31285   0.34518   0.34522
     Eigenvalues ---    0.35385   0.35408   0.35408   0.35427   0.35427
     Eigenvalues ---    0.35531   0.35531   0.35532   0.35595   0.35596
     Eigenvalues ---    0.35597   0.35654   0.35655   0.35656   0.36094
     Eigenvalues ---    0.37558   0.37561   0.38493   0.39451   0.40360
     Eigenvalues ---    0.40361   0.40753   0.40755   0.40973   0.42066
     Eigenvalues ---    0.42463   0.42579   0.42584   0.47191   0.47589
     Eigenvalues ---    0.47590   0.47688   0.47689   0.47981   0.49373
     Eigenvalues ---    0.49374   0.50133   0.52990   0.52993   0.55430
 En-DIIS/RFO-DIIS/Sim-DIIS IScMMF=       -3 using points:     5    4
 RFO step:  Lambda=-3.50870216D-06.
 NNeg= 0 NGDIIS= 2 SimSw=  2.50D-01 Rises=F DC= -6.87D-05 SmlDif=  1.00D-05
 NRisDI= 0 DoIntr=F SqrtH=F CThrHd= 10.0 CDAdj=  3.0
 RMS Error=  0.3133293400D-03 NUsed= 2 OKEnD=T EnDIS=F
 InvSVX:  RCond= 1.80D-04 Info=           0 Equed=N FErr=  1.19D-15 BErr=  5.55D-17
 DidBck=F Rises=F RFO-DIIS coefs:    1.06501   -0.06501
 Iteration  1 RMS(Cart)=  0.00051577 RMS(Int)=  0.00000016
 Iteration  2 RMS(Cart)=  0.00000017 RMS(Int)=  0.00000004
 ITry= 1 IFail=0 DXMaxC= 2.61D-03 DCOld= 1.00D+10 DXMaxT= 8.49D-01 DXLimC= 3.00D+00 Rises=F
 Variable       Old X    -DE/DX   Delta X   Delta X   Delta X     New X
                                 (Linear)    (Quad)   (Total)
    R1        2.78647   0.00000   0.00009  -0.00004   0.00005   2.78653
    R2        2.71286  -0.00002   0.00005  -0.00006  -0.00001   2.71285
    R3        2.65442  -0.00005  -0.00016  -0.00003  -0.00019   2.65423
    R4        2.71283   0.00000   0.00005   0.00001   0.00005   2.71288
    R5        2.78639   0.00007   0.00008   0.00018   0.00025   2.78665
    R6        2.65606   0.00007  -0.00008   0.00020   0.00012   2.65618
    R7        2.71283  -0.00000   0.00004  -0.00002   0.00002   2.71285
    R8        2.65614   0.00003  -0.00008   0.00010   0.00002   2.65615
    R9        2.78643   0.00004   0.00009   0.00007   0.00015   2.78658
   R10        2.65609   0.00005  -0.00008   0.00015   0.00007   2.65616
   R11        2.65439  -0.00004  -0.00016   0.00001  -0.00015   2.65424
   R12        2.65442  -0.00003  -0.00017   0.00002  -0.00015   2.65427
   R13        2.61814   0.00004  -0.00000   0.00008   0.00008   2.61822
   R14        2.04594   0.00000  -0.00002   0.00002   0.00000   2.04594
   R15        2.68501  -0.00030   0.00011  -0.00077  -0.00066   2.68435
   R16        2.61055   0.00005  -0.00007   0.00031   0.00024   2.61079
   R17        2.63123   0.00024   0.00012   0.00044   0.00056   2.63179
   R18        2.71918  -0.00010  -0.00034  -0.00009  -0.00043   2.71875
   R19        2.04612   0.00003   0.00003   0.00007   0.00010   2.04622
   R20        2.63123   0.00024   0.00012   0.00043   0.00055   2.63178
   R21        2.04612   0.00002   0.00003   0.00005   0.00008   2.04620
   R22        2.68502  -0.00030   0.00011  -0.00079  -0.00069   2.68434
   R23        2.71918  -0.00010  -0.00034  -0.00009  -0.00043   2.71875
   R24        2.61814   0.00003  -0.00000   0.00007   0.00007   2.61821
   R25        2.61055   0.00005  -0.00007   0.00031   0.00025   2.61079
   R26        2.04595  -0.00001  -0.00001  -0.00001  -0.00003   2.04593
   R27        2.63124   0.00024   0.00012   0.00045   0.00057   2.63181
   R28        2.04613   0.00002   0.00003   0.00003   0.00006   2.04619
   R29        2.68493  -0.00028   0.00012  -0.00072  -0.00060   2.68433
   R30        2.71919  -0.00011  -0.00033  -0.00012  -0.00045   2.71873
   R31        2.61811   0.00004   0.00001   0.00009   0.00009   2.61820
   R32        2.61054   0.00007  -0.00012   0.00040   0.00028   2.61082
   R33        2.04594   0.00000  -0.00002   0.00003   0.00001   2.04595
   R34        2.04158   0.00004   0.00002   0.00010   0.00012   2.04170
   R35        2.58710  -0.00023   0.00012  -0.00047  -0.00035   2.58675
   R36        2.04158   0.00004   0.00002   0.00010   0.00012   2.04170
   R37        2.58710  -0.00023   0.00012  -0.00047  -0.00036   2.58675
   R38        2.04160   0.00004   0.00002   0.00009   0.00011   2.04171
   R39        2.58718  -0.00025   0.00011  -0.00051  -0.00040   2.58678
   R40        2.04183   0.00008  -0.00005   0.00027   0.00023   2.04206
   R41        2.61824  -0.00010   0.00013  -0.00031  -0.00017   2.61807
   R42        2.04184   0.00008  -0.00005   0.00027   0.00022   2.04206
   R43        2.61829  -0.00009   0.00008  -0.00025  -0.00017   2.61811
   R44        2.04185   0.00008  -0.00005   0.00027   0.00021   2.04206
   R45        2.61829  -0.00009   0.00008  -0.00025  -0.00017   2.61811
   R46        1.90159  -0.00020   0.00004  -0.00045  -0.00040   1.90119
   R47        1.90160  -0.00020   0.00005  -0.00046  -0.00041   1.90119
   R48        1.90160  -0.00021   0.00005  -0.00046  -0.00041   1.90119
    A1        2.09197   0.00001   0.00002  -0.00001   0.00001   2.09198
    A2        2.10720  -0.00001  -0.00002  -0.00004  -0.00006   2.10714
    A3        2.08402   0.00000   0.00001   0.00004   0.00005   2.08407
    A4        2.09688  -0.00001  -0.00002  -0.00003  -0.00005   2.09683
    A5        2.08224  -0.00010   0.00002  -0.00041  -0.00039   2.08184
    A6        2.10407   0.00011   0.00000   0.00044   0.00044   2.10451
    A7        2.09683   0.00001  -0.00002   0.00005   0.00003   2.09687
    A8        2.10423   0.00004   0.00002   0.00016   0.00018   2.10441
    A9        2.08212  -0.00005  -0.00000  -0.00021  -0.00021   2.08191
   A10        2.09681   0.00000  -0.00002   0.00003   0.00001   2.09682
   A11        2.08223  -0.00009   0.00001  -0.00037  -0.00036   2.08187
   A12        2.10415   0.00008   0.00001   0.00034   0.00034   2.10449
   A13        2.09195   0.00000   0.00002  -0.00002   0.00000   2.09196
   A14        2.08404  -0.00001   0.00001   0.00001   0.00001   2.08405
   A15        2.10720   0.00001  -0.00003   0.00001  -0.00002   2.10718
   A16        2.09193  -0.00000   0.00002  -0.00004  -0.00001   2.09192
   A17        2.10707   0.00005  -0.00004   0.00023   0.00019   2.10725
   A18        2.08419  -0.00005   0.00002  -0.00019  -0.00017   2.08401
   A19        2.08969   0.00010  -0.00001   0.00043   0.00042   2.09010
   A20        2.11569   0.00002   0.00014   0.00016   0.00030   2.11598
   A21        2.07781  -0.00012  -0.00013  -0.00059  -0.00071   2.07710
   A22        2.12904  -0.00003   0.00005  -0.00020  -0.00014   2.12890
   A23        2.28207  -0.00003  -0.00013   0.00000  -0.00012   2.28195
   A24        1.87207   0.00006   0.00008   0.00019   0.00027   1.87234
   A25        2.06296   0.00001  -0.00013   0.00008  -0.00005   2.06292
   A26        1.86785  -0.00006   0.00007  -0.00033  -0.00026   1.86758
   A27        2.35237   0.00005   0.00006   0.00025   0.00031   2.35268
   A28        2.11843   0.00000   0.00007   0.00001   0.00008   2.11851
   A29        2.10684  -0.00000  -0.00002  -0.00001  -0.00003   2.10680
   A30        2.05792   0.00000  -0.00005   0.00000  -0.00005   2.05787
   A31        2.11842   0.00001   0.00007   0.00006   0.00013   2.11854
   A32        2.10681   0.00000  -0.00002   0.00002   0.00000   2.10681
   A33        2.05796  -0.00001  -0.00005  -0.00008  -0.00013   2.05783
   A34        2.06296   0.00001  -0.00013   0.00008  -0.00005   2.06291
   A35        2.35238   0.00005   0.00006   0.00025   0.00032   2.35269
   A36        1.86785  -0.00006   0.00007  -0.00033  -0.00026   1.86758
   A37        2.12904  -0.00003   0.00005  -0.00020  -0.00015   2.12889
   A38        1.87208   0.00006   0.00008   0.00019   0.00026   1.87234
   A39        2.28207  -0.00003  -0.00013   0.00001  -0.00011   2.28195
   A40        2.08968   0.00011  -0.00002   0.00047   0.00045   2.09013
   A41        2.11564   0.00002   0.00014   0.00019   0.00033   2.11597
   A42        2.07787  -0.00013  -0.00012  -0.00066  -0.00078   2.07708
   A43        2.11834   0.00003   0.00009   0.00012   0.00021   2.11855
   A44        2.10676   0.00001  -0.00002   0.00007   0.00005   2.10681
   A45        2.05808  -0.00003  -0.00006  -0.00020  -0.00026   2.05782
   A46        2.06288   0.00002  -0.00015   0.00014  -0.00001   2.06287
   A47        2.35256   0.00003   0.00004   0.00015   0.00019   2.35275
   A48        1.86774  -0.00005   0.00011  -0.00030  -0.00019   1.86756
   A49        2.12923  -0.00006   0.00005  -0.00034  -0.00029   2.12894
   A50        1.87221   0.00003   0.00004   0.00012   0.00016   1.87237
   A51        2.28175   0.00003  -0.00010   0.00022   0.00012   2.28187
   A52        2.08961   0.00011  -0.00000   0.00047   0.00047   2.09008
   A53        2.11562   0.00002   0.00015   0.00019   0.00034   2.11596
   A54        2.07796  -0.00014  -0.00014  -0.00067  -0.00081   2.07715
   A55        2.21665   0.00001   0.00016   0.00010   0.00026   2.21691
   A56        1.86604   0.00011  -0.00007   0.00051   0.00044   1.86648
   A57        2.20050  -0.00012  -0.00009  -0.00062  -0.00070   2.19979
   A58        2.21666   0.00001   0.00016   0.00010   0.00026   2.21692
   A59        1.86604   0.00012  -0.00007   0.00052   0.00045   1.86648
   A60        2.20049  -0.00012  -0.00009  -0.00062  -0.00071   2.19978
   A61        2.21712  -0.00004   0.00015  -0.00017  -0.00002   2.21710
   A62        1.86609   0.00011  -0.00010   0.00051   0.00040   1.86649
   A63        2.19998  -0.00007  -0.00005  -0.00034  -0.00039   2.19959
   A64        2.26731   0.00008   0.00025   0.00035   0.00061   2.26791
   A65        1.91508  -0.00004   0.00012  -0.00030  -0.00018   1.91490
   A66        2.10080  -0.00004  -0.00037  -0.00006  -0.00043   2.10037
   A67        2.26776   0.00003   0.00023   0.00009   0.00032   2.26807
   A68        1.91511  -0.00005   0.00012  -0.00034  -0.00022   1.91489
   A69        2.10032   0.00002  -0.00035   0.00025  -0.00009   2.10023
   A70        2.26776   0.00003   0.00023   0.00008   0.00031   2.26807
   A71        1.91510  -0.00005   0.00012  -0.00033  -0.00021   1.91489
   A72        2.10032   0.00001  -0.00035   0.00025  -0.00010   2.10022
   A73        1.90366  -0.00006  -0.00017  -0.00004  -0.00020   1.90345
   A74        2.18900   0.00011   0.00077   0.00025   0.00102   2.19002
   A75        2.19053  -0.00005  -0.00061  -0.00021  -0.00082   2.18971
   A76        1.90372  -0.00006  -0.00019  -0.00005  -0.00024   1.90348
   A77        2.18931   0.00008   0.00036   0.00022   0.00059   2.18990
   A78        2.19015  -0.00002  -0.00017  -0.00018  -0.00035   2.18980
   A79        1.90371  -0.00006  -0.00019  -0.00003  -0.00023   1.90348
   A80        2.18932   0.00008   0.00036   0.00022   0.00058   2.18990
   A81        2.19016  -0.00002  -0.00017  -0.00018  -0.00035   2.18980
    D1        0.00014   0.00000   0.00000   0.00006   0.00006   0.00020
    D2       -3.14150   0.00000   0.00000   0.00000   0.00000  -3.14150
    D3       -3.14139   0.00000   0.00000   0.00005   0.00005  -3.14134
    D4        0.00016   0.00000   0.00000  -0.00001  -0.00001   0.00016
    D5        0.00007  -0.00000  -0.00000  -0.00005  -0.00005   0.00002
    D6       -3.14149  -0.00000  -0.00000  -0.00001  -0.00001  -3.14150
    D7       -3.14159  -0.00000  -0.00000  -0.00004  -0.00004   3.14156
    D8        0.00003  -0.00000  -0.00000  -0.00000  -0.00000   0.00003
    D9        3.14154   0.00000   0.00000   0.00002   0.00002   3.14157
   D10       -0.00001   0.00000   0.00000  -0.00000  -0.00000  -0.00001
   D11        0.00002   0.00000   0.00000   0.00001   0.00001   0.00003
   D12       -3.14153   0.00000   0.00000  -0.00001  -0.00001  -3.14154
   D13        0.00015   0.00000   0.00000  -0.00000  -0.00000   0.00015
   D14       -3.14145  -0.00000   0.00000  -0.00001  -0.00001  -3.14146
   D15       -3.14151   0.00000   0.00000   0.00003   0.00003  -3.14148
   D16        0.00007   0.00000   0.00000   0.00002   0.00002   0.00009
   D17        0.00006  -0.00000  -0.00000   0.00001   0.00001   0.00007
   D18       -3.14159   0.00000  -0.00000  -0.00000  -0.00001  -3.14159
   D19       -3.14146  -0.00000  -0.00000  -0.00002  -0.00002  -3.14148
   D20        0.00008  -0.00000  -0.00000  -0.00003  -0.00004   0.00004
   D21       -0.00001  -0.00000  -0.00000  -0.00002  -0.00002  -0.00003
   D22       -3.14155  -0.00000   0.00000  -0.00007  -0.00007   3.14157
   D23        3.14151   0.00000  -0.00000   0.00001   0.00001   3.14152
   D24       -0.00003  -0.00000  -0.00000  -0.00004  -0.00004  -0.00007
   D25       -0.00020  -0.00000   0.00000  -0.00004  -0.00004  -0.00024
   D26        3.14144  -0.00000   0.00000  -0.00002  -0.00002   3.14142
   D27        3.14143   0.00000  -0.00000   0.00002   0.00002   3.14145
   D28       -0.00011   0.00000  -0.00000   0.00003   0.00003  -0.00008
   D29       -3.14149   0.00000  -0.00000   0.00003   0.00003  -3.14146
   D30        0.00012  -0.00000   0.00000  -0.00006  -0.00006   0.00006
   D31        0.00006  -0.00000   0.00000  -0.00003  -0.00003   0.00004
   D32       -3.14151  -0.00000   0.00000  -0.00012  -0.00011   3.14156
   D33       -0.00022   0.00000   0.00000   0.00002   0.00002  -0.00020
   D34        3.14139   0.00000   0.00000   0.00003   0.00003   3.14142
   D35        3.14135  -0.00000   0.00000  -0.00002  -0.00002   3.14133
   D36       -0.00023   0.00000   0.00000  -0.00001  -0.00001  -0.00024
   D37       -0.00006  -0.00000   0.00000  -0.00001  -0.00000  -0.00007
   D38        3.14148  -0.00000   0.00000  -0.00005  -0.00005   3.14143
   D39        3.14156   0.00000   0.00000   0.00003   0.00003   3.14159
   D40       -0.00009   0.00000   0.00000  -0.00001  -0.00001  -0.00010
   D41       -0.00008   0.00000  -0.00000   0.00000   0.00000  -0.00008
   D42        3.14149   0.00000   0.00000  -0.00002  -0.00002   3.14147
   D43        3.14150  -0.00000  -0.00000  -0.00001  -0.00001   3.14149
   D44       -0.00011  -0.00000   0.00000  -0.00003  -0.00003  -0.00015
   D45       -3.14146   0.00000   0.00000   0.00001   0.00001  -3.14145
   D46        0.00014  -0.00000   0.00000  -0.00006  -0.00006   0.00008
   D47        0.00008   0.00000  -0.00000  -0.00000  -0.00000   0.00008
   D48       -3.14151  -0.00000   0.00000  -0.00008  -0.00007  -3.14158
   D49        0.00004   0.00000   0.00000   0.00000   0.00000   0.00005
   D50       -3.14156  -0.00000   0.00000  -0.00013  -0.00013   3.14150
   D51       -3.14150   0.00000  -0.00000   0.00004   0.00004  -3.14145
   D52        0.00009  -0.00000   0.00000  -0.00009  -0.00009  -0.00000
   D53        0.00001   0.00000  -0.00000   0.00001   0.00001   0.00002
   D54        3.14156  -0.00000  -0.00000   0.00006   0.00006  -3.14157
   D55       -3.14158   0.00000  -0.00000   0.00012   0.00011  -3.14146
   D56       -0.00003   0.00000  -0.00000   0.00016   0.00016   0.00013
   D57       -3.14151  -0.00000   0.00001  -0.00028  -0.00028   3.14140
   D58        0.00010  -0.00000   0.00001  -0.00039  -0.00038  -0.00028
   D59        0.00008  -0.00000   0.00001  -0.00040  -0.00039  -0.00031
   D60       -3.14149  -0.00000   0.00001  -0.00051  -0.00050   3.14119
   D61       -0.00004  -0.00000   0.00000  -0.00002  -0.00002  -0.00006
   D62        3.14151  -0.00000   0.00000   0.00001   0.00001   3.14152
   D63       -3.14158  -0.00000   0.00000  -0.00008  -0.00008   3.14153
   D64       -0.00002  -0.00000   0.00000  -0.00006  -0.00006  -0.00008
   D65       -3.14158   0.00000   0.00000  -0.00006  -0.00006   3.14154
   D66       -0.00003   0.00000  -0.00000   0.00013   0.00013   0.00010
   D67       -0.00004   0.00000   0.00000   0.00000   0.00000  -0.00004
   D68        3.14151   0.00000  -0.00000   0.00019   0.00019  -3.14149
   D69        0.00003  -0.00000  -0.00000  -0.00002  -0.00002   0.00001
   D70       -3.14154  -0.00000   0.00000  -0.00009  -0.00008   3.14156
   D71       -3.14154  -0.00000  -0.00000   0.00001   0.00001  -3.14154
   D72        0.00007  -0.00000   0.00000  -0.00006  -0.00006   0.00001
   D73        0.00003   0.00000   0.00000   0.00002   0.00002   0.00005
   D74        3.14157   0.00000  -0.00000   0.00012   0.00012  -3.14150
   D75       -3.14157   0.00000  -0.00000   0.00007   0.00006  -3.14151
   D76       -0.00004   0.00000  -0.00000   0.00017   0.00017   0.00013
   D77        0.00001   0.00000  -0.00000  -0.00001  -0.00001   0.00000
   D78        3.14155   0.00000  -0.00000   0.00015   0.00015  -3.14148
   D79       -3.14157   0.00000   0.00000  -0.00007  -0.00007   3.14155
   D80       -0.00002   0.00000  -0.00000   0.00009   0.00009   0.00007
   D81       -0.00004   0.00000  -0.00000   0.00000   0.00000  -0.00004
   D82        3.14151   0.00000  -0.00000   0.00005   0.00005   3.14155
   D83       -3.14157  -0.00000   0.00000  -0.00013  -0.00013   3.14149
   D84       -0.00002  -0.00000   0.00000  -0.00009  -0.00008  -0.00010
   D85        0.00008  -0.00000   0.00001  -0.00037  -0.00037  -0.00028
   D86       -3.14146  -0.00000   0.00001  -0.00047  -0.00047   3.14126
   D87       -3.14157  -0.00000   0.00000  -0.00025  -0.00025   3.14136
   D88        0.00007  -0.00000   0.00001  -0.00035  -0.00035  -0.00028
   D89       -0.00000  -0.00000   0.00000  -0.00003  -0.00003  -0.00003
   D90        3.14159  -0.00000   0.00000  -0.00019  -0.00019   3.14140
   D91        3.14158   0.00000   0.00000   0.00004   0.00004  -3.14156
   D92       -0.00001  -0.00000   0.00000  -0.00012  -0.00012  -0.00013
   D93       -0.00005   0.00000  -0.00000   0.00004   0.00004  -0.00001
   D94        3.14151   0.00000  -0.00000   0.00026   0.00026  -3.14142
   D95        3.14155   0.00000  -0.00000   0.00015   0.00015  -3.14149
   D96       -0.00008   0.00000  -0.00001   0.00038   0.00037   0.00029
   D97        0.00002   0.00000   0.00000  -0.00000  -0.00000   0.00001
   D98        3.14155   0.00000  -0.00001   0.00040   0.00039  -3.14125
   D99       -3.14158   0.00000   0.00000  -0.00015  -0.00015   3.14146
   D100      -0.00005   0.00000  -0.00000   0.00025   0.00025   0.00020
   D101       0.00002   0.00000  -0.00000  -0.00001  -0.00001   0.00001
   D102      -3.14159   0.00000  -0.00000   0.00008   0.00008  -3.14151
   D103      -3.14153  -0.00000   0.00001  -0.00029  -0.00029   3.14137
   D104       0.00005  -0.00000   0.00000  -0.00020  -0.00020  -0.00015
   D105       0.00018  -0.00001   0.00002  -0.00087  -0.00086  -0.00067
   D106      -3.14137  -0.00000   0.00002  -0.00111  -0.00109   3.14072
   D107      -3.14145  -0.00001   0.00001  -0.00062  -0.00061   3.14112
   D108       0.00018  -0.00000   0.00001  -0.00086  -0.00084  -0.00067
   D109      -3.14158  -0.00000   0.00000  -0.00011  -0.00011   3.14150
   D110       0.00008  -0.00000   0.00001  -0.00038  -0.00038  -0.00029
   D111      -0.00002   0.00000  -0.00000   0.00008   0.00008   0.00006
   D112      -3.14155  -0.00000   0.00000  -0.00019  -0.00019   3.14144
   D113      -3.14157  -0.00000   0.00000  -0.00009  -0.00009   3.14153
   D114       0.00007  -0.00000   0.00001  -0.00033  -0.00032  -0.00025
   D115      -0.00002   0.00000  -0.00000   0.00007   0.00007   0.00005
   D116      -3.14157  -0.00000   0.00000  -0.00017  -0.00016   3.14146
   D117      -3.14156  -0.00000   0.00000  -0.00022  -0.00022   3.14141
   D118       0.00016  -0.00001   0.00001  -0.00080  -0.00078  -0.00062
   D119      -0.00003   0.00000  -0.00000   0.00017   0.00017   0.00014
   D120      -3.14149  -0.00001   0.00001  -0.00040  -0.00039   3.14130
   D121      -0.00022   0.00001  -0.00002   0.00106   0.00104   0.00082
   D122       3.14134   0.00001  -0.00002   0.00130   0.00128  -3.14057
   D123       3.14149   0.00000  -0.00001   0.00055   0.00054  -3.14116
   D124      -0.00014  -0.00000  -0.00001   0.00079   0.00078   0.00064
   D125      -0.00010   0.00000  -0.00001   0.00044   0.00044   0.00034
   D126       3.14145   0.00000  -0.00001   0.00055   0.00054  -3.14120
   D127       3.14154   0.00000  -0.00000   0.00024   0.00023  -3.14142
   D128      -0.00010  -0.00000  -0.00001   0.00034   0.00033   0.00023
   D129      -0.00010   0.00001  -0.00001   0.00050   0.00049   0.00039
   D130       3.14147   0.00000  -0.00001   0.00060   0.00059  -3.14112
   D131       3.14155   0.00000  -0.00000   0.00025   0.00025  -3.14139
   D132      -0.00006  -0.00000  -0.00001   0.00036   0.00036   0.00029
         Item               Value     Threshold  Converged?
 Maximum Force            0.000304     0.000450     YES
 RMS     Force            0.000066     0.000300     YES
 Maximum Displacement     0.002611     0.001800     NO 
 RMS     Displacement     0.000516     0.001200     YES
 Predicted change in Energy=-1.754387D-06
 Lowest energy point so far.  Saving SCF results.
 GradGradGradGradGradGradGradGradGradGradGradGradGradGradGradGradGradGrad

 Leave Link  103 at Tue Aug 15 23:17:47 2023, MaxMem=  1310720000 cpu:              16.9 elap:               0.4
 (Enter /mnt/opt/groups/app-gaussian/g16-avx2/l202.exe)
                          Input orientation:                          
 ---------------------------------------------------------------------
 Center     Atomic      Atomic             Coordinates (Angstroms)
 Number     Number       Type             X           Y           Z
 ---------------------------------------------------------------------
      1          6           0        0.014719    1.459798   -0.010669
      2          6           0        0.023972   -1.450255   -0.034647
      3          6           0        0.035334    0.710560    1.259198
      4          6           0       -0.000867    0.750698   -1.258793
      5          6           0        0.003672   -0.723826   -1.272720
      6          6           0        0.040075   -0.724978    1.249194
      7          6           0       -0.020342    1.477083   -2.461972
      8          6           0       -0.024324    2.862186   -2.428953
      9          6           0       -0.009181    3.585569   -1.206540
     10          6           0        0.010184    2.864340   -0.015314
     11          6           0       -0.011644   -1.430217   -2.486628
     12          6           0       -0.007465   -2.822589   -2.515606
     13          6           0        0.012814   -3.519597   -1.278044
     14          6           0        0.028227   -2.855571   -0.062135
     15          6           0        0.060001   -1.423048    2.467857
     16          6           0        0.075197   -0.751814    3.688026
     17          6           0        0.070090    0.668582    3.672722
     18          6           0        0.050649    1.389590    2.489777
     19          6           0       -0.018544    4.983867   -1.544962
     20          6           0       -0.019365   -3.814916   -3.557242
     21          6           0        0.096232   -1.157604    5.068144
     22          1           0       -0.032300    0.974723   -3.420959
     23          1           0        0.021741    3.420457    0.913709
     24          1           0       -0.027179   -0.903704   -3.432674
     25          1           0        0.043388   -3.434951    0.852325
     26          1           0        0.063945   -2.505703    2.484994
     27          1           0        0.047638    2.471345    2.534171
     28          1           0       -0.011487    5.819085   -0.859634
     29          1           0       -0.035479   -3.639013   -4.623126
     30          1           0        0.105018   -2.168626    5.449033
     31          6           0        0.102735   -0.013836    5.820169
     32          1           0        0.117341    0.110677    6.893483
     33          6           0       -0.006519   -5.038142   -2.942998
     34          1           0       -0.009590   -6.030016   -3.371832
     35          6           0       -0.038472    5.063438   -2.911350
     36          1           0       -0.050610    5.930759   -3.555810
     37          7           0        0.087718    1.093202    4.987320
     38          1           0        0.089547    2.052277    5.291191
     39          7           0       -0.041803    3.788586   -3.453751
     40          1           0       -0.054784    3.572226   -4.436192
     41          7           0        0.013194   -4.870424   -1.567883
     42          1           0        0.025811   -5.613121   -0.889347
 ---------------------------------------------------------------------
                    Distance matrix (angstroms):
                    1          2          3          4          5
     1  C    0.000000
     2  C    2.910167   0.000000
     3  C    1.474566   2.518588   0.000000
     4  C    1.435576   2.518600   2.518571   0.000000
     5  C    2.522124   1.435596   2.910167   1.474597   0.000000
     6  C    2.522131   1.474630   1.435580   2.910206   2.522177
     7  C    2.451614   3.803049   3.799705   1.405579   2.501779
     8  C    2.795768   4.932767   4.270306   2.414168   3.767910
     9  C    2.439176   5.170489   3.787812   2.835364   4.309922
    10  C    1.404556   4.314660   2.502755   2.452313   3.802111
    11  C    3.805687   2.452321   4.314666   2.502816   1.404563
    12  C    4.961254   2.835391   5.170504   3.787876   2.439199
    13  C    5.138154   2.414195   4.932781   4.270361   2.795791
    14  C    4.315697   1.405591   3.803059   3.799739   2.451622
    15  C    3.802098   2.502911   2.452295   4.314719   3.805785
    16  C    4.309899   3.787973   2.835372   5.170527   4.961340
    17  C    3.767818   4.270384   2.414139   4.932709   5.138152
    18  C    2.501690   3.799756   1.405575   3.802975   4.315683
    19  C    3.843725   6.609144   5.111494   4.242867   5.714225
    20  C    6.356253   4.242897   6.609161   5.111560   3.843749
    21  C    5.714174   5.111687   4.242855   6.609174   6.356358
    22  H    3.444936   4.165429   4.688094   2.173968   2.738849
    23  H    2.167650   4.962179   2.731865   3.442076   4.685710
    24  H    4.159089   3.442081   4.962199   2.731940   2.167651
    25  H    4.970327   2.173963   4.165437   4.688117   3.444937
    26  H    4.685718   2.732061   3.442055   4.962287   4.159222
    27  H    2.738708   4.688106   2.173953   4.165280   4.970259
    28  H    4.441262   7.316089   5.530702   5.084091   6.555956
    29  H    6.875693   5.084126   7.316114   5.530777   4.441291
    30  H    6.556063   5.531127   5.084219   7.316324   6.876022
    31  C    6.014817   6.028962   4.618631   7.120882   7.129023
    32  H    7.035480   7.102409   5.666724   8.178216   8.209518
    33  C    7.128971   4.618697   7.120939   6.028868   4.626365
    34  H    8.209466   5.666758   8.178253   7.102331   5.706321
    35  C    4.626337   7.120921   6.028803   4.618666   6.014924
    36  H    5.706294   8.178235   7.102265   5.666727   7.035550
    37  N    5.011947   5.629688   3.748074   6.256124   6.518953
    38  H    5.335386   6.374683   4.249719   6.678665   7.127345
    39  N    4.157074   6.256202   5.629572   3.748103   5.012068
    40  H    4.904329   6.678706   6.374537   4.249681   5.335451
    41  N    6.518944   3.748130   6.256217   5.629631   4.157100
    42  H    7.127298   4.249702   6.678718   6.374590   4.904352
                    6          7          8          9         10
     6  C    0.000000
     7  C    4.315724   0.000000
     8  C    5.138158   1.385502   0.000000
     9  C    4.961236   2.453965   1.420495   0.000000
    10  C    3.805664   2.812747   2.413887   1.392683   0.000000
    11  C    3.802158   2.907418   4.292810   5.176557   4.954905
    12  C    4.309982   4.300026   5.685460   6.540500   6.212320
    13  C    3.767967   5.135134   6.484839   7.105560   6.507622
    14  C    2.501830   4.953127   6.188484   6.542120   5.720131
    15  C    1.404578   5.720178   6.507619   6.212264   4.954828
    16  C    2.439232   6.542139   7.105515   6.540396   5.176439
    17  C    2.795782   6.188402   6.484694   5.685269   4.292616
    18  C    2.451643   4.953031   5.134985   4.299845   2.907234
    19  C    6.356230   3.624699   2.298479   1.438699   2.614009
    20  C    5.714287   5.404154   6.771762   7.764862   7.560329
    21  C    3.843787   7.978585   8.507627   7.866414   6.482668
    22  H    4.970367   1.082666   2.132289   3.423551   3.894980
    23  H    4.159028   3.895342   3.389274   2.126893   1.082813
    24  H    4.685761   2.571082   3.897358   5.010945   5.087033
    25  H    2.738881   5.925935   7.101078   7.316378   6.358849
    26  H    2.167661   6.351548   7.277974   7.122946   5.923832
    27  H    3.444953   5.094568   4.979010   3.903542   2.579869
    28  H    6.875651   4.628233   3.347563   2.260297   3.073087
    29  H    6.556024   5.553851   6.861495   7.991766   7.970421
    30  H    4.441507   8.711539   9.348180   8.798889   7.429591
    31  C    4.626388   8.416166   8.737029   7.895751   6.507329
    32  H    5.706338   9.455716   9.721044   8.814832   7.438120
    33  C    6.014984   6.532973   7.917054   8.796799   8.427385
    34  H    7.035608   7.562044   8.942063   9.856366   9.506638
    35  C    7.128959   3.614444   2.253534   2.256398   3.636677
    36  H    8.209454   4.586134   3.269042   3.319745   4.684201
    37  N    4.157118   7.459959   7.625154   6.677214   5.307475
    38  H    4.904420   7.775246   7.763346   6.676918   5.368868
    39  N    6.518946   2.515379   1.381569   2.256599   3.560869
    40  H    7.127312   2.878950   2.129341   3.230002   4.477665
    41  N    5.012122   6.410255   7.780495   8.463739   7.889046
    42  H    5.335494   7.262663   8.614159   9.204223   8.522412
                   11         12         13         14         15
    11  C    0.000000
    12  C    1.392679   0.000000
    13  C    2.413873   1.420490   0.000000
    14  C    2.812719   2.453952   1.385497   0.000000
    15  C    4.955008   5.176695   4.292962   2.907575   0.000000
    16  C    6.212417   6.540641   5.685628   4.300199   1.392695
    17  C    6.507628   7.105609   6.484921   5.135228   2.413860
    18  C    5.720122   6.542147   6.188540   4.953196   2.812739
    19  C    6.482843   7.866576   8.507710   7.978581   7.560255
    20  C    2.614013   1.438701   2.298476   3.624690   6.482989
    21  C    7.560459   7.765062   6.772007   5.404395   2.614052
    22  H    2.580143   3.903826   4.979261   5.094753   6.358929
    23  H    5.923888   7.122968   7.277926   6.351444   5.086883
    24  H    1.082802   2.126857   3.389237   3.895302   5.923984
    25  H    3.894945   3.423526   2.132269   1.082659   2.580304
    26  H    5.087181   5.011139   3.897570   2.571294   1.082797
    27  H    6.358783   7.316353   7.101098   5.925978   3.894978
    28  H    7.429636   8.798908   9.348082   8.711328   7.970307
    29  H    3.073104   2.260304   3.347561   4.628226   7.429782
    30  H    7.970795   7.992233   6.862011   5.554347   3.073324
    31  C    8.427461   8.796953   7.917265   6.533186   3.636716
    32  H    9.506707   9.856500   8.942241   7.562222   4.684204
    33  C    3.636677   2.256400   2.253536   3.614442   6.507740
    34  H    4.684201   3.319747   3.269045   4.586134   7.438479
    35  C    6.507585   7.896011   8.737208   8.416244   8.427341
    36  H    7.438323   8.815043   9.721187   9.455770   9.506592
    37  N    7.889069   8.463827   7.780637   6.410409   3.560896
    38  H    8.522469   9.204336   8.614321   7.262840   4.477720
    39  N    5.307744   6.677494   7.625367   7.460079   7.889040
    40  H    5.369087   6.677166   7.763532   7.775335   8.522432
    41  N    3.560861   2.256598   1.381571   2.515379   5.307898
    42  H    4.477655   3.229999   2.129341   2.878952   5.369236
                   16         17         18         19         20
    16  C    0.000000
    17  C    1.420487   0.000000
    18  C    2.453979   1.385492   0.000000
    19  C    7.764727   6.771541   5.403956   0.000000
    20  C    7.866730   8.507769   7.978610   9.025955   0.000000
    21  C    1.438692   2.298444   3.624673   9.025742   9.026181
    22  H    7.316430   7.101022   5.925858   4.426374   4.791595
    23  H    5.010742   3.897089   2.570845   2.913922   8.505393
    24  H    7.123055   7.277925   6.351432   6.182801   2.913886
    25  H    3.904028   4.979390   5.094850   8.753703   4.426352
    26  H    2.126862   3.389221   3.895318   8.505352   6.183008
    27  H    3.423579   2.132313   1.082670   4.791291   8.753678
    28  H    7.991585   6.861238   5.553633   1.080423  10.004555
    29  H    8.799058   9.348134   8.711352   9.155842   1.080422
    30  H    2.260396   3.347574   4.628288  10.004468   9.156349
    31  C    2.256414   2.253507   3.614392   8.901511  10.119237
    32  H    3.319733   3.269067   4.586141   9.745450  11.164526
    33  C    7.896187   8.737294   8.416297  10.119057   1.368847
    34  H    8.815226   9.721281   9.455826  11.164370   2.222867
    35  C    8.796694   7.916852   6.532785   1.368848   8.901838
    36  H    9.856256   8.941854   7.561852   2.222869   9.745726
    37  N    2.256636   1.381587   2.515341   7.603898   9.854472
    38  H    3.230057   2.129421   2.878990   7.439011  10.617466
    39  N    8.463682   7.780332   6.410091   2.252269   7.604239
    40  H    9.204191   8.614013   7.262511   3.217648   7.439333
    41  N    6.677677   7.625467   7.460146   9.854369   2.252267
    42  H    6.677356   7.763647   7.775413  10.617342   3.217646
                   21         22         23         24         25
    21  C    0.000000
    22  H    8.753754   0.000000
    23  H    6.182517   4.977337   0.000000
    24  H    8.505504   1.878471   6.131216   0.000000
    25  H    4.791892   6.141003   6.855716   4.977289   0.000000
    26  H    2.913945   6.855867   6.131075   6.131353   1.878705
    27  H    4.426359   6.140834   1.878132   6.855640   6.141087
    28  H    9.155564   5.479841   2.983164   7.198380   9.411216
    29  H   10.004772   4.767785   8.971952   2.983145   5.479820
    30  H    1.080425   9.411496   7.198190   8.972303   4.768343
    31  C    1.368864   9.294834   5.989514   9.296443   6.032166
    32  H    2.222802  10.351651   6.835311  10.376868   7.005179
    33  C    8.902108   6.031887   9.296390   4.163386   4.120339
    34  H    9.746014   7.004948  10.376815   5.126703   4.957891
    35  C   10.118885   4.120355   4.163423   5.989883   9.294867
    36  H   11.164186   4.957904   5.126740   6.835613  10.351668
    37  N    2.252273   8.409970   4.691990   8.654313   6.132236
    38  H    3.217629   8.779381   4.586813   9.211801   7.057998
    39  N    9.854266   2.814070   4.383409   4.692361   8.410056
    40  H   10.617274   2.788947   5.352601   4.587130   8.779441
    41  N    7.604523   6.132023   8.654309   4.383371   2.814054
    42  H    7.439643   7.057771   9.211761   5.352562   2.788934
                   26         27         28         29         30
    26  H    0.000000
    27  H    4.977318   0.000000
    28  H    8.971863   4.767470   0.000000
    29  H    7.198586   9.411179  10.179394   0.000000
    30  H    2.983427   5.479876  10.179213  10.179890   0.000000
    31  C    4.163448   4.120309   8.868810  11.055471   2.186519
    32  H    5.126702   4.957945   9.628777  12.112631   2.698483
    33  C    5.990101   9.294875  11.055306   2.186602   8.869766
    34  H    6.835832  10.351681  12.112487   2.698759   9.629701
    35  C    9.296392   6.031588   2.186611   8.869207  11.055285
    36  H   10.376817   7.004646   2.698772   9.629119  12.112451
    37  N    4.383414   2.814041   7.518689  10.713062   3.294389
    38  H    5.352624   2.789002   7.213299  11.432414   4.223882
    39  N    8.654360   6.131749   3.294433   7.519089  10.713053
    40  H    9.211848   7.057506   4.223981   7.213687  11.432436
    41  N    4.692578   8.410089  10.712974   3.294428   7.519657
    42  H    4.587338   8.779495  11.432305   4.223975   7.214283
                   31         32         33         34         35
    31  C    0.000000
    32  H    1.080611   0.000000
    33  C   10.101915  11.103245   0.000000
    34  H   10.986352  11.962480   1.080612   0.000000
    35  C   10.101390  10.985849  10.101680  11.103045   0.000000
    36  H   11.102735  11.961994  10.986095  11.962261   1.080612
    37  N    1.385423   2.144689  10.024580  10.982947   8.841249
    38  H    2.132796   2.517524  10.866699  11.848260   8.738715
    39  N   10.024216  10.982605   8.841563   9.818997   1.385445
    40  H   10.866352  11.847932   8.739015   9.661157   2.132867
    41  N    8.841819   9.819212   1.385446   2.144623  10.024429
    42  H    8.739308   9.661402   2.132869   2.517497  10.866533
                   36         37         38         39         40
    36  H    0.000000
    37  N    9.818664   0.000000
    38  H    9.660833   1.006065   0.000000
    39  N    2.144621   8.861916   8.916616   0.000000
    40  H    2.517493   9.745176   9.846474   1.006066   0.000000
    41  N   10.982781   8.862340   9.745589   8.862165   8.916847
    42  H   11.848082   8.917051   9.846900   9.745401   9.846685
                   41         42
    41  N    0.000000
    42  H    1.006066   0.000000
 Symmetry turned off by external request.
 Stoichiometry    C24H15N3
 Framework group  C1[X(C24H15N3)]
 Deg. of freedom   120
 Full point group                 C1      NOp   1
 Rotational constants (GHZ):           0.1843316           0.1843157           0.0921618
 Leave Link  202 at Tue Aug 15 23:17:47 2023, MaxMem=  1310720000 cpu:               1.1 elap:               0.1
 (Enter /mnt/opt/groups/app-gaussian/g16-avx2/l301.exe)
 Standard basis: 6-31G(d,p) (6D, 7F)
 Ernie: Thresh=  0.10000D-02 Tol=  0.10000D-05 Strict=F.
   480 basis functions,   861 primitive gaussians,   480 cartesian basis functions
    90 alpha electrons       90 beta electrons
       nuclear repulsion energy      2161.3267118248 Hartrees.
 IExCor=  402 DFT=T Ex+Corr=B3LYP ExCW=0 ScaHFX=  0.200000
 ScaDFX=  0.800000  0.720000  1.000000  0.810000 ScalE2=  1.000000  1.000000
 IRadAn=      5 IRanWt=     -1 IRanGd=            0 ICorTp=0 IEmpDi=131
 NAtoms=   42 NActive=   42 NUniq=   42 SFac= 1.00D+00 NAtFMM=   60 NAOKFM=F Big=F
 Integral buffers will be    131072 words long.
 Raffenetti 2 integral format.
 Two-electron integral symmetry is turned off.
 R6Disp:  Grimme-D3 Dispersion energy=       -0.0381425609 Hartrees.
 Nuclear repulsion after empirical dispersion term =     2161.2885692639 Hartrees.
 Leave Link  301 at Tue Aug 15 23:17:47 2023, MaxMem=  1310720000 cpu:               4.0 elap:               0.1
 (Enter /mnt/opt/groups/app-gaussian/g16-avx2/l302.exe)
 NPDir=0 NMtPBC=     1 NCelOv=     1 NCel=       1 NClECP=     1 NCelD=      1
         NCelK=      1 NCelE2=     1 NClLst=     1 CellRange=     0.0.
 One-electron integrals computed using PRISM.
 NBasis=   480 RedAO= T EigKep=  1.21D-04  NBF=   480
 NBsUse=   480 1.00D-06 EigRej= -1.00D+00 NBFU=   480
 Precomputing XC quadrature grid using
 IXCGrd= 4 IRadAn=           5 IRanWt=          -1 IRanGd=           0 AccXCQ= 0.00D+00.
 Generated NRdTot=       0 NPtTot=           0 NUsed=           0 NTot=          32
 NSgBfM=   468   468   468   468   468 MxSgAt=    42 MxSgA2=    42.
 Leave Link  302 at Tue Aug 15 23:17:49 2023, MaxMem=  1310720000 cpu:             105.9 elap:               1.7
 (Enter /mnt/opt/groups/app-gaussian/g16-avx2/l303.exe)
 DipDrv:  MaxL=1.
 Leave Link  303 at Tue Aug 15 23:17:49 2023, MaxMem=  1310720000 cpu:              10.0 elap:               0.2
 (Enter /mnt/opt/groups/app-gaussian/g16-avx2/l401.exe)
 Initial guess from the checkpoint file:  "/tmp/Gau-146835.chk"
 B after Tr=    -0.000013   -0.000015   -0.000007
         Rot=    1.000000    0.000003    0.000000   -0.000002 Ang=   0.00 deg.
 Guess basis will be translated and rotated to current coordinates.
 JPrj=2 DoOrth=T DoCkMO=T.
 Leave Link  401 at Tue Aug 15 23:17:50 2023, MaxMem=  1310720000 cpu:              54.5 elap:               0.9
 (Enter /mnt/opt/groups/app-gaussian/g16-avx2/l502.exe)
 Two-electron integral symmetry not used.
 Closed shell SCF:
 Using DIIS extrapolation, IDIIS=    10.
 NGot=  1310720000 LenX=  1310223730 LenY=  1309992850
 Requested convergence on RMS density matrix=1.00D-08 within 100 cycles.
 Requested convergence on MAX density matrix=1.00D-06.
 Requested convergence on             energy=1.00D-06.
 Level shift goal  0.100 maximum shift  0.100.
 No special actions if energy rises.
 Dynamic level shift is on during FON iterations.

 Cycle   1  Pass 1  IDiag  1:
 FoFJK:  IHMeth= 1 ICntrl=       0 DoSepK=F KAlg= 0 I1Cent=           0 FoldK=F
 IRaf= 650000000 NMat=       1 IRICut=       1 DoRegI=T DoRafI=F ISym2E= 0 IDoP0=0 IntGTp=1.
 FoFCou: FMM=F IPFlag=           0 FMFlag=      100000 FMFlg1=           0
         NFxFlg=           0 DoJE=F BraDBF=F KetDBF=F FulRan=T
         wScrn=  0.000000 ICntrl=         0 IOpCl=  0 I1Cent=           0 NGrid=           0
         NMat0=    1 NMatS0=      1 NMatT0=    0 NMatD0=    1 NMtDS0=    0 NMtDT0=    0
 Symmetry not used in FoFCou.
 E= -1087.94562564690    
 DIIS: error= 3.77D-05 at cycle   1 NSaved=   1.
 NSaved= 1 IEnMin= 1 EnMin= -1087.94562564690     IErMin= 1 ErrMin= 3.77D-05
 ErrMax= 3.77D-05  0.00D+00 EMaxC= 1.00D+00 BMatC= 7.79D-07 BMatP= 7.79D-07
 IDIUse=1 WtCom= 1.00D+00 WtEn= 0.00D+00
 Coeff-Com:  0.100D+01
 Coeff:      0.100D+01
 Gap=     1.782 Goal=     0.100 Shift=    0.000
 RMSDP=5.30D-06 MaxDP=1.67D-04              OVMax= 2.48D-04

 Cycle   2  Pass 1  IDiag  1:
 E= -1087.94562686509     Delta-E=       -0.000001218196 Rises=F Damp=F
 DIIS: error= 1.30D-05 at cycle   2 NSaved=   2.
 NSaved= 2 IEnMin= 2 EnMin= -1087.94562686509     IErMin= 2 ErrMin= 1.30D-05
 ErrMax= 1.30D-05  0.00D+00 EMaxC= 1.00D+00 BMatC= 8.35D-08 BMatP= 7.79D-07
 IDIUse=1 WtCom= 1.00D+00 WtEn= 0.00D+00
 Coeff-Com:  0.112D+00 0.888D+00
 Coeff:      0.112D+00 0.888D+00
 Gap=     0.154 Goal=     0.100 Shift=    0.000
 RMSDP=1.53D-06 MaxDP=5.25D-05 DE=-1.22D-06 OVMax= 1.36D-04

 Cycle   3  Pass 1  IDiag  1:
 E= -1087.94562679655     Delta-E=        0.000000068540 Rises=F Damp=F
 DIIS: error= 2.46D-05 at cycle   3 NSaved=   3.
 NSaved= 3 IEnMin= 2 EnMin= -1087.94562686509     IErMin= 2 ErrMin= 1.30D-05
 ErrMax= 2.46D-05  0.00D+00 EMaxC= 1.00D+00 BMatC= 1.43D-07 BMatP= 8.35D-08
 IDIUse=1 WtCom= 1.00D+00 WtEn= 0.00D+00
 Coeff-Com: -0.177D-01 0.577D+00 0.441D+00
 Coeff:     -0.177D-01 0.577D+00 0.441D+00
 Gap=     0.154 Goal=     0.100 Shift=    0.000
 RMSDP=1.09D-06 MaxDP=3.48D-05 DE= 6.85D-08 OVMax= 1.16D-04

 Cycle   4  Pass 1  IDiag  1:
 E= -1087.94562693972     Delta-E=       -0.000000143162 Rises=F Damp=F
 DIIS: error= 6.39D-06 at cycle   4 NSaved=   4.
 NSaved= 4 IEnMin= 4 EnMin= -1087.94562693972     IErMin= 4 ErrMin= 6.39D-06
 ErrMax= 6.39D-06  0.00D+00 EMaxC= 1.00D+00 BMatC= 1.12D-08 BMatP= 8.35D-08
 IDIUse=1 WtCom= 1.00D+00 WtEn= 0.00D+00
 Coeff-Com: -0.172D-01 0.297D+00 0.283D+00 0.437D+00
 Coeff:     -0.172D-01 0.297D+00 0.283D+00 0.437D+00
 Gap=     0.154 Goal=     0.100 Shift=    0.000
 RMSDP=3.40D-07 MaxDP=1.33D-05 DE=-1.43D-07 OVMax= 3.85D-05

 Cycle   5  Pass 1  IDiag  1:
 E= -1087.94562695157     Delta-E=       -0.000000011857 Rises=F Damp=F
 DIIS: error= 1.96D-06 at cycle   5 NSaved=   5.
 NSaved= 5 IEnMin= 5 EnMin= -1087.94562695157     IErMin= 5 ErrMin= 1.96D-06
 ErrMax= 1.96D-06  0.00D+00 EMaxC= 1.00D+00 BMatC= 1.50D-09 BMatP= 1.12D-08
 IDIUse=1 WtCom= 1.00D+00 WtEn= 0.00D+00
 Coeff-Com: -0.715D-02 0.750D-01 0.988D-01 0.290D+00 0.543D+00
 Coeff:     -0.715D-02 0.750D-01 0.988D-01 0.290D+00 0.543D+00
 Gap=     0.154 Goal=     0.100 Shift=    0.000
 RMSDP=9.92D-08 MaxDP=3.69D-06 DE=-1.19D-08 OVMax= 9.35D-06

 Cycle   6  Pass 1  IDiag  1:
 E= -1087.94562695317     Delta-E=       -0.000000001595 Rises=F Damp=F
 DIIS: error= 1.61D-07 at cycle   6 NSaved=   6.
 NSaved= 6 IEnMin= 6 EnMin= -1087.94562695317     IErMin= 6 ErrMin= 1.61D-07
 ErrMax= 1.61D-07  0.00D+00 EMaxC= 1.00D+00 BMatC= 2.21D-11 BMatP= 1.50D-09
 IDIUse=1 WtCom= 1.00D+00 WtEn= 0.00D+00
 Coeff-Com: -0.144D-02 0.741D-02 0.179D-01 0.786D-01 0.189D+00 0.709D+00
 Coeff:     -0.144D-02 0.741D-02 0.179D-01 0.786D-01 0.189D+00 0.709D+00
 Gap=     0.154 Goal=     0.100 Shift=    0.000
 RMSDP=2.07D-08 MaxDP=7.19D-07 DE=-1.60D-09 OVMax= 2.10D-06

 Cycle   7  Pass 1  IDiag  1:
 E= -1087.94562695319     Delta-E=       -0.000000000020 Rises=F Damp=F
 DIIS: error= 7.61D-08 at cycle   7 NSaved=   7.
 NSaved= 7 IEnMin= 7 EnMin= -1087.94562695319     IErMin= 7 ErrMin= 7.61D-08
 ErrMax= 7.61D-08  0.00D+00 EMaxC= 1.00D+00 BMatC= 4.70D-12 BMatP= 2.21D-11
 IDIUse=1 WtCom= 1.00D+00 WtEn= 0.00D+00
 Coeff-Com:  0.177D-03-0.637D-02-0.329D-02 0.399D-02 0.326D-01 0.344D+00
 Coeff-Com:  0.629D+00
 Coeff:      0.177D-03-0.637D-02-0.329D-02 0.399D-02 0.326D-01 0.344D+00
 Coeff:      0.629D+00
 Gap=     0.154 Goal=     0.100 Shift=    0.000
 RMSDP=7.26D-09 MaxDP=3.25D-07 DE=-1.96D-11 OVMax= 9.32D-07

 SCF Done:  E(RB3LYP) =  -1087.94562695     A.U. after    7 cycles
            NFock=  7  Conv=0.73D-08     -V/T= 2.0096
 KE= 1.077555318694D+03 PE=-6.846492410794D+03 EE= 2.519702895883D+03
 Leave Link  502 at Tue Aug 15 23:18:30 2023, MaxMem=  1310720000 cpu:            2543.0 elap:              39.9
 (Enter /mnt/opt/groups/app-gaussian/g16-avx2/l701.exe)
 ... and contract with generalized density number  0.
 Compute integral first derivatives.
 R6Disp: Adding Grimme-D3 dispersion energy 1st derivatives to the gradient.
 Leave Link  701 at Tue Aug 15 23:18:31 2023, MaxMem=  1310720000 cpu:              64.4 elap:               1.1
 (Enter /mnt/opt/groups/app-gaussian/g16-avx2/l702.exe)
 L702 exits ... SP integral derivatives will be done elsewhere.
 Leave Link  702 at Tue Aug 15 23:18:31 2023, MaxMem=  1310720000 cpu:               1.4 elap:               0.1
 (Enter /mnt/opt/groups/app-gaussian/g16-avx2/l703.exe)
 Integral derivatives from FoFJK, PRISM(SPDF).
 Compute integral first derivatives, UseDBF=F ICtDFT=           0.
 Calling FoFJK, ICntrl=      2127 FMM=F ISym2X=0 I1Cent= 0 IOpClX= 0 NMat=1 NMatS=1 NMatT=0.
 FoFJK:  IHMeth= 1 ICntrl=    2127 DoSepK=F KAlg= 0 I1Cent=           0 FoldK=F
 IRaf=         0 NMat=       1 IRICut=       1 DoRegI=T DoRafI=F ISym2E= 0 IDoP0=0 IntGTp=1.
 FoFCou: FMM=F IPFlag=           0 FMFlag=      100000 FMFlg1=         800
         NFxFlg=           0 DoJE=F BraDBF=F KetDBF=F FulRan=T
         wScrn=  0.000000 ICntrl=      2127 IOpCl=  0 I1Cent=           0 NGrid=           0
         NMat0=    1 NMatS0=      1 NMatT0=    0 NMatD0=    1 NMtDS0=    0 NMtDT0=    0
 Symmetry not used in FoFCou.
 Leave Link  703 at Tue Aug 15 23:18:48 2023, MaxMem=  1310720000 cpu:            1089.5 elap:              17.1
 (Enter /mnt/opt/groups/app-gaussian/g16-avx2/l716.exe)
 Dipole        = 6.07848672D-04 9.31552000D-05-4.36241393D-05
 -------------------------------------------------------------------
 Center     Atomic                   Forces (Hartrees/Bohr)
 Number     Number              X              Y              Z
 -------------------------------------------------------------------
      1        6          -0.000002409    0.000049806   -0.000006058
      2        6           0.000001601   -0.000034205    0.000059074
      3        6           0.000002766    0.000058039    0.000012752
      4        6           0.000000112   -0.000027219   -0.000055700
      5        6          -0.000001512   -0.000022218   -0.000038104
      6        6          -0.000000443   -0.000032282    0.000034651
      7        6           0.000005846   -0.000061973    0.000048161
      8        6           0.000023229    0.000084430    0.000031202
      9        6          -0.000003265   -0.000039488   -0.000086277
     10        6          -0.000000464   -0.000019180    0.000056338
     11        6          -0.000001960    0.000070409   -0.000005188
     12        6          -0.000002174   -0.000056288    0.000077209
     13        6           0.000020896   -0.000016118   -0.000091045
     14        6           0.000005059    0.000086092    0.000038212
     15        6          -0.000004199   -0.000039619   -0.000065258
     16        6          -0.000006628    0.000096116   -0.000001949
     17        6           0.000052592   -0.000039986    0.000068927
     18        6           0.000009749   -0.000023357   -0.000084531
     19        6          -0.000020308    0.000055984   -0.000005319
     20        6          -0.000017391   -0.000031431   -0.000047360
     21        6          -0.000040243   -0.000012545    0.000077025
     22        1          -0.000001085   -0.000013546   -0.000019838
     23        1          -0.000000083   -0.000003747   -0.000005821
     24        1           0.000000016    0.000004754    0.000002022
     25        1           0.000000319   -0.000008566    0.000034083
     26        1           0.000000182   -0.000013248   -0.000007913
     27        1          -0.000001753    0.000019043    0.000003126
     28        1          -0.000004837    0.000018026   -0.000005414
     29        1          -0.000004211   -0.000013738   -0.000013040
     30        1          -0.000009313   -0.000009991    0.000002315
     31        6           0.000081572   -0.000087474   -0.000044867
     32        1           0.000009689   -0.000004725   -0.000000905
     33        6           0.000033447    0.000058549   -0.000026673
     34        1           0.000003638    0.000010250   -0.000016160
     35        6           0.000039239   -0.000004638    0.000061872
     36        1           0.000004378    0.000009237    0.000016684
     37        7          -0.000069966    0.000053364   -0.000037949
     38        1          -0.000022215   -0.000000727   -0.000027024
     39        7          -0.000032568   -0.000073780   -0.000029634
     40        1          -0.000010148   -0.000010417    0.000013037
     41        7          -0.000027951    0.000010416    0.000082313
     42        1          -0.000009201    0.000015990    0.000003021
 -------------------------------------------------------------------
 Cartesian Forces:  Max     0.000096116 RMS     0.000038057
 Leave Link  716 at Tue Aug 15 23:18:49 2023, MaxMem=  1310720000 cpu:               1.6 elap:               0.1
 (Enter /mnt/opt/groups/app-gaussian/g16-avx2/l103.exe)

 GradGradGradGradGradGradGradGradGradGradGradGradGradGradGradGradGradGrad
 Berny optimization.
 Using GEDIIS/GDIIS optimizer.
 FormGI is forming the generalized inverse of G from B-inverse, IUseBI=4.
 Internal  Forces:  Max     0.000085053 RMS     0.000020230
 Search for a local minimum.
 Step number   6 out of a maximum of  252
 All quantities printed in internal units (Hartrees-Bohrs-Radians)
 RMS Force = .20230D-04 SwitMx=.10000D-02 MixMth= 2
 Mixed Optimization -- En-DIIS/RFO-DIIS
 Swapping is turned off.
 Update second derivatives using D2CorX and points    2    3    4    5    6
 DE= -1.52D-06 DEPred=-1.75D-06 R= 8.64D-01
 TightC=F SS=  1.41D+00  RLast= 5.06D-03 DXNew= 1.4270D+00 1.5186D-02
 Trust test= 8.64D-01 RLast= 5.06D-03 DXMaxT set to 8.49D-01
 ITU=  1  1  1  1  1  0
     Eigenvalues ---    0.00230   0.00230   0.00235   0.00952   0.00952
     Eigenvalues ---    0.01035   0.01388   0.01388   0.01395   0.01441
     Eigenvalues ---    0.01441   0.01570   0.01609   0.01611   0.01613
     Eigenvalues ---    0.01643   0.01662   0.01663   0.01699   0.01730
     Eigenvalues ---    0.01730   0.01807   0.01824   0.01824   0.01853
     Eigenvalues ---    0.01854   0.01856   0.02107   0.02107   0.02107
     Eigenvalues ---    0.02129   0.02129   0.02129   0.02140   0.02140
     Eigenvalues ---    0.02141   0.02209   0.02209   0.02212   0.11258
     Eigenvalues ---    0.15636   0.16000   0.16000   0.16000   0.16000
     Eigenvalues ---    0.16000   0.16000   0.16000   0.16000   0.16000
     Eigenvalues ---    0.16000   0.16022   0.16069   0.16117   0.22228
     Eigenvalues ---    0.22228   0.22797   0.23105   0.23185   0.23282
     Eigenvalues ---    0.23823   0.23828   0.23990   0.24301   0.24438
     Eigenvalues ---    0.24733   0.24917   0.24995   0.25000   0.25000
     Eigenvalues ---    0.25291   0.25845   0.29742   0.29811   0.29874
     Eigenvalues ---    0.30398   0.30401   0.32664   0.34517   0.34729
     Eigenvalues ---    0.35215   0.35402   0.35408   0.35416   0.35427
     Eigenvalues ---    0.35428   0.35531   0.35531   0.35595   0.35596
     Eigenvalues ---    0.35647   0.35650   0.35655   0.35780   0.36390
     Eigenvalues ---    0.37546   0.37562   0.38616   0.39189   0.40356
     Eigenvalues ---    0.40383   0.40630   0.40761   0.40776   0.41801
     Eigenvalues ---    0.42577   0.42582   0.43251   0.47302   0.47576
     Eigenvalues ---    0.47589   0.47688   0.47689   0.47973   0.49373
     Eigenvalues ---    0.49374   0.50142   0.52984   0.52990   0.53847
 En-DIIS/RFO-DIIS/Sim-DIIS IScMMF=       -3 using points:     6    5    4
 RFO step:  Lambda=-1.00040612D-06.
 NNeg= 0 NGDIIS= 3 SimSw=  2.50D-01 Rises=F DC= -1.52D-06 SmlDif=  1.00D-05
 NRisDI= 0 DoIntr=F SqrtH=F CThrHd= 10.0 CDAdj=  3.0
 RMS Error=  0.6273234834D-03 NUsed= 3 OKEnD=F EnDIS=F
 InvSVX:  RCond= 4.24D-06 Info=           0 Equed=N FErr=  7.98D-15 BErr=  6.28D-17
 DidBck=T Rises=F RFO-DIIS coefs:   -0.14835    1.31774   -0.16939
 Iteration  1 RMS(Cart)=  0.00051454 RMS(Int)=  0.00000031
 Iteration  2 RMS(Cart)=  0.00000040 RMS(Int)=  0.00000008
 ITry= 1 IFail=0 DXMaxC= 5.18D-03 DCOld= 1.00D+10 DXMaxT= 8.49D-01 DXLimC= 3.00D+00 Rises=F
 Variable       Old X    -DE/DX   Delta X   Delta X   Delta X     New X
                                 (Linear)    (Quad)   (Total)
    R1        2.78653  -0.00001   0.00018  -0.00018  -0.00000   2.78652
    R2        2.71285   0.00002   0.00014  -0.00011   0.00003   2.71288
    R3        2.65423  -0.00002  -0.00020   0.00015  -0.00005   2.65418
    R4        2.71288   0.00001   0.00006  -0.00005   0.00001   2.71289
    R5        2.78665  -0.00008  -0.00009  -0.00000  -0.00010   2.78655
    R6        2.65618  -0.00009  -0.00035   0.00025  -0.00010   2.65608
    R7        2.71285   0.00002   0.00009  -0.00007   0.00002   2.71287
    R8        2.65615  -0.00006  -0.00023   0.00016  -0.00007   2.65608
    R9        2.78658  -0.00004   0.00005  -0.00009  -0.00004   2.78655
   R10        2.65616  -0.00006  -0.00028   0.00021  -0.00007   2.65609
   R11        2.65424  -0.00004  -0.00025   0.00019  -0.00007   2.65417
   R12        2.65427  -0.00005  -0.00027   0.00018  -0.00009   2.65418
   R13        2.61822   0.00004  -0.00010   0.00015   0.00005   2.61827
   R14        2.04594   0.00002  -0.00004   0.00008   0.00004   2.04598
   R15        2.68435  -0.00003   0.00104  -0.00116  -0.00012   2.68422
   R16        2.61079  -0.00005  -0.00045   0.00041  -0.00004   2.61075
   R17        2.63179   0.00003  -0.00033   0.00043   0.00010   2.63189
   R18        2.71875   0.00003  -0.00039   0.00038  -0.00001   2.71874
   R19        2.04622  -0.00001  -0.00004   0.00004   0.00000   2.04622
   R20        2.63178   0.00003  -0.00032   0.00043   0.00011   2.63189
   R21        2.04620   0.00000  -0.00001   0.00002   0.00001   2.04621
   R22        2.68434  -0.00002   0.00107  -0.00118  -0.00011   2.68422
   R23        2.71875   0.00003  -0.00040   0.00039  -0.00001   2.71874
   R24        2.61821   0.00004  -0.00009   0.00014   0.00005   2.61826
   R25        2.61079  -0.00005  -0.00046   0.00041  -0.00004   2.61075
   R26        2.04593   0.00003  -0.00000   0.00005   0.00005   2.04598
   R27        2.63181   0.00002  -0.00034   0.00043   0.00009   2.63190
   R28        2.04619   0.00001   0.00002   0.00001   0.00003   2.04622
   R29        2.68433  -0.00002   0.00101  -0.00111  -0.00010   2.68423
   R30        2.71873   0.00003  -0.00035   0.00034  -0.00001   2.71872
   R31        2.61820   0.00005  -0.00009   0.00016   0.00006   2.61826
   R32        2.61082  -0.00005  -0.00063   0.00058  -0.00005   2.61077
   R33        2.04595   0.00002  -0.00007   0.00010   0.00003   2.04598
   R34        2.04170   0.00001  -0.00008   0.00012   0.00003   2.04174
   R35        2.58675  -0.00004   0.00071  -0.00081  -0.00010   2.58665
   R36        2.04170   0.00001  -0.00008   0.00012   0.00003   2.04173
   R37        2.58675  -0.00004   0.00071  -0.00081  -0.00010   2.58665
   R38        2.04171   0.00001  -0.00007   0.00010   0.00003   2.04174
   R39        2.58678  -0.00005   0.00074  -0.00086  -0.00012   2.58666
   R40        2.04206  -0.00000  -0.00039   0.00041   0.00003   2.04209
   R41        2.61807   0.00006   0.00055  -0.00044   0.00011   2.61818
   R42        2.04206  -0.00000  -0.00038   0.00041   0.00002   2.04208
   R43        2.61811   0.00005   0.00041  -0.00032   0.00009   2.61820
   R44        2.04206  -0.00000  -0.00038   0.00041   0.00002   2.04209
   R45        2.61811   0.00005   0.00041  -0.00032   0.00009   2.61820
   R46        1.90119  -0.00001   0.00058  -0.00064  -0.00007   1.90112
   R47        1.90119  -0.00001   0.00060  -0.00067  -0.00007   1.90112
   R48        1.90119  -0.00001   0.00061  -0.00067  -0.00007   1.90112
    A1        2.09198  -0.00002   0.00003  -0.00008  -0.00004   2.09193
    A2        2.10714  -0.00000   0.00001  -0.00002  -0.00001   2.10712
    A3        2.08407   0.00002  -0.00004   0.00010   0.00006   2.08413
    A4        2.09683   0.00002   0.00000   0.00003   0.00004   2.09687
    A5        2.08184   0.00001   0.00050  -0.00053  -0.00003   2.08181
    A6        2.10451  -0.00003  -0.00050   0.00050  -0.00000   2.10451
    A7        2.09687   0.00000  -0.00009   0.00010   0.00001   2.09688
    A8        2.10441   0.00002  -0.00015   0.00023   0.00008   2.10449
    A9        2.08191  -0.00002   0.00024  -0.00033  -0.00009   2.08182
   A10        2.09682   0.00001  -0.00007   0.00010   0.00003   2.09686
   A11        2.08187  -0.00000   0.00044  -0.00050  -0.00006   2.08181
   A12        2.10449  -0.00001  -0.00037   0.00040   0.00002   2.10452
   A13        2.09196  -0.00001   0.00005  -0.00008  -0.00003   2.09192
   A14        2.08405   0.00003   0.00000   0.00006   0.00006   2.08411
   A15        2.10718  -0.00001  -0.00005   0.00002  -0.00003   2.10715
   A16        2.09192  -0.00000   0.00008  -0.00008  -0.00001   2.09191
   A17        2.10725  -0.00005  -0.00032   0.00022  -0.00009   2.10716
   A18        2.08401   0.00005   0.00024  -0.00014   0.00010   2.08411
   A19        2.09010  -0.00001  -0.00051   0.00054   0.00003   2.09013
   A20        2.11598   0.00000   0.00002   0.00002   0.00004   2.11602
   A21        2.07710   0.00001   0.00049  -0.00056  -0.00007   2.07703
   A22        2.12890   0.00002   0.00030  -0.00028   0.00002   2.12892
   A23        2.28195  -0.00003  -0.00019   0.00011  -0.00008   2.28187
   A24        1.87234   0.00001  -0.00011   0.00018   0.00007   1.87240
   A25        2.06292  -0.00001  -0.00029   0.00028  -0.00001   2.06291
   A26        1.86758   0.00002   0.00047  -0.00046   0.00001   1.86760
   A27        2.35268  -0.00001  -0.00019   0.00019  -0.00000   2.35268
   A28        2.11851  -0.00002   0.00009  -0.00013  -0.00004   2.11847
   A29        2.10680   0.00001  -0.00001   0.00003   0.00002   2.10682
   A30        2.05787   0.00001  -0.00008   0.00010   0.00002   2.05789
   A31        2.11854  -0.00003   0.00003  -0.00009  -0.00005   2.11849
   A32        2.10681   0.00001  -0.00005   0.00007   0.00002   2.10683
   A33        2.05783   0.00002   0.00002   0.00002   0.00004   2.05787
   A34        2.06291  -0.00001  -0.00028   0.00027  -0.00000   2.06290
   A35        2.35269  -0.00001  -0.00019   0.00019  -0.00001   2.35269
   A36        1.86758   0.00002   0.00047  -0.00046   0.00001   1.86759
   A37        2.12889   0.00002   0.00031  -0.00029   0.00002   2.12891
   A38        1.87234   0.00001  -0.00010   0.00017   0.00007   1.87241
   A39        2.28195  -0.00003  -0.00020   0.00012  -0.00008   2.28187
   A40        2.09013  -0.00002  -0.00056   0.00057   0.00001   2.09015
   A41        2.11597  -0.00000  -0.00002   0.00004   0.00002   2.11599
   A42        2.07708   0.00002   0.00058  -0.00062  -0.00004   2.07705
   A43        2.11855  -0.00003  -0.00001  -0.00004  -0.00005   2.11850
   A44        2.10681   0.00001  -0.00012   0.00014   0.00002   2.10683
   A45        2.05782   0.00002   0.00013  -0.00009   0.00004   2.05786
   A46        2.06287  -0.00000  -0.00039   0.00039   0.00000   2.06288
   A47        2.35275  -0.00002  -0.00011   0.00007  -0.00004   2.35271
   A48        1.86756   0.00003   0.00050  -0.00046   0.00004   1.86760
   A49        2.12894   0.00001   0.00047  -0.00048  -0.00001   2.12893
   A50        1.87237  -0.00000  -0.00008   0.00011   0.00003   1.87240
   A51        2.28187  -0.00001  -0.00039   0.00037  -0.00002   2.28185
   A52        2.09008  -0.00001  -0.00055   0.00060   0.00005   2.09013
   A53        2.11596   0.00001  -0.00001   0.00007   0.00006   2.11602
   A54        2.07715   0.00000   0.00056  -0.00067  -0.00011   2.07704
   A55        2.21691   0.00003   0.00011   0.00002   0.00013   2.21704
   A56        1.86648  -0.00003  -0.00069   0.00066  -0.00002   1.86646
   A57        2.19979   0.00000   0.00058  -0.00068  -0.00010   2.19969
   A58        2.21692   0.00003   0.00011   0.00002   0.00013   2.21705
   A59        1.86648  -0.00003  -0.00070   0.00067  -0.00003   1.86646
   A60        2.19978   0.00000   0.00058  -0.00069  -0.00010   2.19968
   A61        2.21710   0.00002   0.00041  -0.00038   0.00003   2.21713
   A62        1.86649  -0.00004  -0.00073   0.00069  -0.00004   1.86645
   A63        2.19959   0.00002   0.00032  -0.00031   0.00001   2.19960
   A64        2.26791  -0.00002  -0.00004   0.00006   0.00002   2.26794
   A65        1.91490   0.00002   0.00051  -0.00047   0.00004   1.91494
   A66        2.10037  -0.00001  -0.00047   0.00041  -0.00007   2.10030
   A67        2.26807  -0.00003   0.00023  -0.00030  -0.00007   2.26800
   A68        1.91489   0.00003   0.00057  -0.00052   0.00005   1.91493
   A69        2.10023   0.00001  -0.00080   0.00082   0.00002   2.10025
   A70        2.26807  -0.00003   0.00024  -0.00030  -0.00007   2.26800
   A71        1.91489   0.00002   0.00055  -0.00051   0.00004   1.91493
   A72        2.10022   0.00001  -0.00079   0.00081   0.00003   2.10025
   A73        1.90345  -0.00001  -0.00020   0.00012  -0.00008   1.90338
   A74        2.19002  -0.00002   0.00084  -0.00079   0.00004   2.19007
   A75        2.18971   0.00003  -0.00064   0.00067   0.00003   2.18974
   A76        1.90348  -0.00002  -0.00023   0.00013  -0.00009   1.90339
   A77        2.18990  -0.00000   0.00028  -0.00022   0.00005   2.18995
   A78        2.18980   0.00002  -0.00005   0.00009   0.00004   2.18984
   A79        1.90348  -0.00002  -0.00024   0.00014  -0.00010   1.90339
   A80        2.18990  -0.00000   0.00028  -0.00023   0.00005   2.18995
   A81        2.18980   0.00002  -0.00004   0.00009   0.00004   2.18985
    D1        0.00020  -0.00000  -0.00007   0.00000  -0.00007   0.00013
    D2       -3.14150   0.00000   0.00000   0.00005   0.00006  -3.14144
    D3       -3.14134  -0.00000  -0.00006   0.00001  -0.00005  -3.14139
    D4        0.00016   0.00000   0.00001   0.00006   0.00007   0.00023
    D5        0.00002   0.00000   0.00005  -0.00002   0.00004   0.00006
    D6       -3.14150  -0.00000   0.00001  -0.00003  -0.00002  -3.14152
    D7        3.14156   0.00000   0.00005  -0.00002   0.00002   3.14158
    D8        0.00003  -0.00000   0.00000  -0.00003  -0.00003   0.00000
    D9        3.14157  -0.00000  -0.00002   0.00001  -0.00001   3.14155
   D10       -0.00001   0.00000   0.00001   0.00004   0.00005   0.00003
   D11        0.00003  -0.00000  -0.00001   0.00001  -0.00000   0.00003
   D12       -3.14154   0.00000   0.00001   0.00005   0.00006  -3.14148
   D13        0.00015   0.00000   0.00000   0.00004   0.00004   0.00020
   D14       -3.14146   0.00000   0.00001   0.00002   0.00003  -3.14143
   D15       -3.14148  -0.00000  -0.00003   0.00002  -0.00001  -3.14149
   D16        0.00009  -0.00000  -0.00002   0.00000  -0.00002   0.00007
   D17        0.00007  -0.00000  -0.00002  -0.00006  -0.00007  -0.00001
   D18       -3.14159  -0.00000   0.00000  -0.00005  -0.00005   3.14155
   D19       -3.14148  -0.00000   0.00002  -0.00004  -0.00002  -3.14150
   D20        0.00004  -0.00000   0.00004  -0.00003   0.00001   0.00005
   D21       -0.00003   0.00000   0.00002  -0.00000   0.00002  -0.00001
   D22        3.14157   0.00000   0.00008   0.00002   0.00010  -3.14152
   D23        3.14152  -0.00000  -0.00001  -0.00002  -0.00003   3.14149
   D24       -0.00007   0.00000   0.00004   0.00000   0.00004  -0.00003
   D25       -0.00024   0.00000   0.00005   0.00004   0.00008  -0.00016
   D26        3.14142   0.00000   0.00003   0.00003   0.00006   3.14148
   D27        3.14145  -0.00000  -0.00002  -0.00002  -0.00004   3.14141
   D28       -0.00008  -0.00000  -0.00004  -0.00002  -0.00006  -0.00014
   D29       -3.14146  -0.00000  -0.00004  -0.00002  -0.00006  -3.14152
   D30        0.00006   0.00000   0.00007   0.00006   0.00013   0.00019
   D31        0.00004   0.00000   0.00003   0.00003   0.00006   0.00010
   D32        3.14156   0.00000   0.00014   0.00011   0.00025  -3.14138
   D33       -0.00020  -0.00000  -0.00002  -0.00000  -0.00003  -0.00022
   D34        3.14142  -0.00000  -0.00003   0.00002  -0.00002   3.14140
   D35        3.14133   0.00000   0.00002   0.00000   0.00003   3.14136
   D36       -0.00024   0.00000   0.00001   0.00003   0.00004  -0.00020
   D37       -0.00007   0.00000   0.00001   0.00002   0.00003  -0.00004
   D38        3.14143   0.00000   0.00006   0.00005   0.00011   3.14154
   D39        3.14159  -0.00000  -0.00004   0.00001  -0.00002   3.14157
   D40       -0.00010   0.00000   0.00001   0.00005   0.00006  -0.00004
   D41       -0.00008  -0.00000  -0.00000  -0.00000  -0.00001  -0.00009
   D42        3.14147   0.00000   0.00003   0.00002   0.00005   3.14152
   D43        3.14149  -0.00000   0.00001  -0.00002  -0.00002   3.14147
   D44       -0.00015   0.00000   0.00004   0.00000   0.00004  -0.00010
   D45       -3.14145  -0.00000  -0.00001  -0.00002  -0.00003  -3.14148
   D46        0.00008   0.00000   0.00007   0.00003   0.00010   0.00018
   D47        0.00008  -0.00000   0.00000  -0.00001  -0.00000   0.00007
   D48       -3.14158   0.00000   0.00009   0.00004   0.00013  -3.14145
   D49        0.00005  -0.00000  -0.00000   0.00001   0.00000   0.00005
   D50        3.14150   0.00001   0.00015   0.00011   0.00026  -3.14142
   D51       -3.14145  -0.00000  -0.00005  -0.00003  -0.00008  -3.14153
   D52       -0.00000   0.00000   0.00010   0.00008   0.00018   0.00018
   D53        0.00002  -0.00000  -0.00001  -0.00002  -0.00003  -0.00002
   D54       -3.14157  -0.00000  -0.00007  -0.00007  -0.00013   3.14148
   D55       -3.14146  -0.00000  -0.00014  -0.00010  -0.00024   3.14148
   D56        0.00013  -0.00000  -0.00019  -0.00015  -0.00034  -0.00021
   D57        3.14140   0.00001   0.00033   0.00023   0.00056  -3.14123
   D58       -0.00028   0.00000   0.00046   0.00032   0.00078   0.00050
   D59       -0.00031   0.00001   0.00047   0.00032   0.00079   0.00047
   D60        3.14119   0.00001   0.00059   0.00042   0.00101  -3.14098
   D61       -0.00006   0.00000   0.00002   0.00001   0.00003  -0.00003
   D62        3.14152   0.00000  -0.00001  -0.00002  -0.00003   3.14149
   D63        3.14153   0.00000   0.00010   0.00007   0.00017  -3.14149
   D64       -0.00008   0.00000   0.00007   0.00004   0.00011   0.00003
   D65        3.14154  -0.00000   0.00007   0.00006   0.00013  -3.14151
   D66        0.00010  -0.00001  -0.00016  -0.00008  -0.00023  -0.00013
   D67       -0.00004  -0.00000   0.00000   0.00001   0.00001  -0.00004
   D68       -3.14149  -0.00001  -0.00023  -0.00013  -0.00036   3.14134
   D69        0.00001   0.00000   0.00002   0.00001   0.00003   0.00004
   D70        3.14156   0.00000   0.00010   0.00006   0.00016  -3.14146
   D71       -3.14154   0.00000  -0.00001  -0.00002  -0.00003  -3.14157
   D72        0.00001   0.00000   0.00007   0.00003   0.00010   0.00011
   D73        0.00005  -0.00000  -0.00002  -0.00001  -0.00003   0.00002
   D74       -3.14150  -0.00000  -0.00014  -0.00008  -0.00022   3.14147
   D75       -3.14151  -0.00000  -0.00008  -0.00005  -0.00012   3.14155
   D76        0.00013  -0.00000  -0.00020  -0.00012  -0.00032  -0.00019
   D77        0.00000  -0.00000   0.00001  -0.00001   0.00000   0.00000
   D78       -3.14148  -0.00001  -0.00018  -0.00014  -0.00032   3.14139
   D79        3.14155  -0.00000   0.00008   0.00004   0.00012  -3.14151
   D80        0.00007  -0.00001  -0.00011  -0.00009  -0.00020  -0.00013
   D81       -0.00004  -0.00000  -0.00001   0.00001   0.00000  -0.00004
   D82        3.14155  -0.00000  -0.00006  -0.00002  -0.00007   3.14148
   D83        3.14149   0.00001   0.00015   0.00009   0.00024  -3.14145
   D84       -0.00010   0.00000   0.00010   0.00007   0.00017   0.00007
   D85       -0.00028   0.00001   0.00044   0.00028   0.00071   0.00043
   D86        3.14126   0.00001   0.00056   0.00037   0.00092  -3.14101
   D87        3.14136   0.00001   0.00030   0.00020   0.00050  -3.14132
   D88       -0.00028   0.00000   0.00042   0.00029   0.00071   0.00043
   D89       -0.00003   0.00000   0.00004   0.00003   0.00007   0.00004
   D90        3.14140   0.00000   0.00022   0.00015   0.00037  -3.14141
   D91       -3.14156   0.00000  -0.00005  -0.00001  -0.00006   3.14156
   D92       -0.00013   0.00000   0.00014   0.00010   0.00024   0.00011
   D93       -0.00001  -0.00000  -0.00004  -0.00003  -0.00007  -0.00008
   D94       -3.14142  -0.00001  -0.00031  -0.00021  -0.00052   3.14124
   D95       -3.14149  -0.00000  -0.00018  -0.00011  -0.00029   3.14141
   D96        0.00029  -0.00001  -0.00045  -0.00030  -0.00075  -0.00045
   D97        0.00001  -0.00000   0.00000   0.00001   0.00001   0.00003
   D98       -3.14125  -0.00001  -0.00047  -0.00029  -0.00076   3.14118
   D99        3.14146  -0.00000   0.00018   0.00012   0.00029  -3.14143
   D100       0.00020  -0.00001  -0.00030  -0.00019  -0.00048  -0.00028
   D101       0.00001  -0.00000   0.00001  -0.00000   0.00000   0.00001
   D102      -3.14151  -0.00000  -0.00010  -0.00008  -0.00018   3.14149
   D103       3.14137   0.00001   0.00034   0.00023   0.00057  -3.14124
   D104      -0.00015   0.00001   0.00024   0.00015   0.00039   0.00024
   D105      -0.00067   0.00003   0.00103   0.00068   0.00170   0.00103
   D106       3.14072   0.00001   0.00130   0.00088   0.00218  -3.14028
   D107       3.14112   0.00002   0.00073   0.00047   0.00120  -3.14087
   D108      -0.00067   0.00000   0.00100   0.00068   0.00168   0.00101
   D109       3.14150   0.00000   0.00013   0.00007   0.00020  -3.14148
   D110      -0.00029   0.00002   0.00045   0.00028   0.00072   0.00043
   D111       0.00006  -0.00000  -0.00010  -0.00006  -0.00016  -0.00010
   D112       3.14144   0.00001   0.00023   0.00014   0.00037  -3.14138
   D113       3.14153   0.00000   0.00011   0.00007   0.00018  -3.14148
   D114      -0.00025   0.00001   0.00038   0.00026   0.00064   0.00040
   D115       0.00005  -0.00000  -0.00008  -0.00006  -0.00014  -0.00009
   D116       3.14146   0.00001   0.00019   0.00013   0.00033  -3.14140
   D117       3.14141   0.00001   0.00026   0.00017   0.00043  -3.14135
   D118      -0.00062   0.00003   0.00094   0.00061   0.00155   0.00093
   D119       0.00014  -0.00001  -0.00020  -0.00013  -0.00034  -0.00019
   D120       3.14130   0.00002   0.00047   0.00031   0.00078  -3.14111
   D121       0.00082  -0.00004  -0.00125  -0.00082  -0.00207  -0.00124
   D122      -3.14057  -0.00002  -0.00152  -0.00102  -0.00255   3.14007
   D123      -3.14116  -0.00002  -0.00065  -0.00043  -0.00107   3.14096
   D124       0.00064   0.00000  -0.00092  -0.00063  -0.00156  -0.00092
   D125       0.00034  -0.00002  -0.00052  -0.00034  -0.00086  -0.00053
   D126      -3.14120  -0.00001  -0.00064  -0.00043  -0.00107   3.14091
   D127      -3.14142  -0.00001  -0.00028  -0.00017  -0.00045   3.14132
   D128       0.00023   0.00000  -0.00039  -0.00026  -0.00066  -0.00043
   D129       0.00039  -0.00002  -0.00058  -0.00038  -0.00096  -0.00058
   D130      -3.14112  -0.00001  -0.00071  -0.00048  -0.00118   3.14088
   D131      -3.14139  -0.00001  -0.00030  -0.00020  -0.00050   3.14130
   D132       0.00029   0.00000  -0.00042  -0.00030  -0.00072  -0.00043
         Item               Value     Threshold  Converged?
 Maximum Force            0.000085     0.000450     YES
 RMS     Force            0.000020     0.000300     YES
 Maximum Displacement     0.005182     0.001800     NO 
 RMS     Displacement     0.000515     0.001200     YES
 Predicted change in Energy=-4.437540D-07
 Lowest energy point so far.  Saving SCF results.
 GradGradGradGradGradGradGradGradGradGradGradGradGradGradGradGradGradGrad

 Leave Link  103 at Tue Aug 15 23:18:49 2023, MaxMem=  1310720000 cpu:              15.7 elap:               0.4
 (Enter /mnt/opt/groups/app-gaussian/g16-avx2/l202.exe)
                          Input orientation:                          
 ---------------------------------------------------------------------
 Center     Atomic      Atomic             Coordinates (Angstroms)
 Number     Number       Type             X           Y           Z
 ---------------------------------------------------------------------
      1          6           0        0.014740    1.459873   -0.010693
      2          6           0        0.023962   -1.450172   -0.034608
      3          6           0        0.035363    0.710634    1.259173
      4          6           0       -0.000842    0.750712   -1.258802
      5          6           0        0.003665   -0.723792   -1.272714
      6          6           0        0.040036   -0.724913    1.249186
      7          6           0       -0.020344    1.477095   -2.461936
      8          6           0       -0.024324    2.862223   -2.428940
[truncated: 600,229 more chars]
