# Supplementary material for: HOMA Index Establishes Similarity to a Reference Molecule
Source: J Chem Inf Model. 2023 Dec 6;63(24):7744–54. doi: 10.1021/acs.jcim.3c01551 (PMC10751799; doi:10.1021/acs.jcim.3c01551)
Supplement: Supplementary file 5 — ci3c01551_si_005.zip [file ci3c01551_si_005.zip › ad-Fig3-Central 6-membered-ring-Gaussian16-output/6.log]

 Set GAUSS_PDEF to "64".
 Set GAUSS_MDEF to "10000MB".
 Entering Gaussian System, Link 0=g16
 Initial command:
 /mnt/opt/groups/app-gaussian/g16-avx2/l1.exe "/tmp/Gau-222285.inp" -scrdir="/tmp/"
 Default is to use a total of  64 processors:
                               64 via shared-memory
                                1 via Linda
 Entering Link 1 = /mnt/opt/groups/app-gaussian/g16-avx2/l1.exe PID=    222286.
  
 Copyright (c) 1988-2019, Gaussian, Inc.  All Rights Reserved.
  
 This is part of the Gaussian(R) 16 program.  It is based on
 the Gaussian(R) 09 system (copyright 2009, Gaussian, Inc.),
 the Gaussian(R) 03 system (copyright 2003, Gaussian, Inc.),
 the Gaussian(R) 98 system (copyright 1998, Gaussian, Inc.),
 the Gaussian(R) 94 system (copyright 1995, Gaussian, Inc.),
 the Gaussian 92(TM) system (copyright 1992, Gaussian, Inc.),
 the Gaussian 90(TM) system (copyright 1990, Gaussian, Inc.),
 the Gaussian 88(TM) system (copyright 1988, Gaussian, Inc.),
 the Gaussian 86(TM) system (copyright 1986, Carnegie Mellon
 University), and the Gaussian 82(TM) system (copyright 1983,
 Carnegie Mellon University). Gaussian is a federally registered
 trademark of Gaussian, Inc.
  
 This software contains proprietary and confidential information,
 including trade secrets, belonging to Gaussian, Inc.
  
 This software is provided under written license and may be
 used, copied, transmitted, or stored only in accord with that
 written license.
  
 The following legend is applicable only to US Government
 contracts under FAR:
  
                    RESTRICTED RIGHTS LEGEND
  
 Use, reproduction and disclosure by the US Government is
 subject to restrictions as set forth in subparagraphs (a)
 and (c) of the Commercial Computer Software - Restricted
 Rights clause in FAR 52.227-19.
  
 Gaussian, Inc.
 340 Quinnipiac St., Bldg. 40, Wallingford CT 06492
  
  
 ---------------------------------------------------------------
 Warning -- This program may not be used in any manner that
 competes with the business of Gaussian, Inc. or will provide
 assistance to any competitor of Gaussian, Inc.  The licensee
 of this program is prohibited from giving any competitor of
 Gaussian, Inc. access to this program.  By using this program,
 the user acknowledges that Gaussian, Inc. is engaged in the
 business of creating and licensing software in the field of
 computational chemistry and represents and warrants to the
 licensee that it is not a competitor of Gaussian, Inc. and that
 it will not use this program in any manner prohibited above.
 ---------------------------------------------------------------
  

 Cite this work as:
 Gaussian 16, Revision C.01,
 M. J. Frisch, G. W. Trucks, H. B. Schlegel, G. E. Scuseria, 
 M. A. Robb, J. R. Cheeseman, G. Scalmani, V. Barone, 
 G. A. Petersson, H. Nakatsuji, X. Li, M. Caricato, A. V. Marenich, 
 J. Bloino, B. G. Janesko, R. Gomperts, B. Mennucci, H. P. Hratchian, 
 J. V. Ortiz, A. F. Izmaylov, J. L. Sonnenberg, D. Williams-Young, 
 F. Ding, F. Lipparini, F. Egidi, J. Goings, B. Peng, A. Petrone, 
 T. Henderson, D. Ranasinghe, V. G. Zakrzewski, J. Gao, N. Rega, 
 G. Zheng, W. Liang, M. Hada, M. Ehara, K. Toyota, R. Fukuda, 
 J. Hasegawa, M. Ishida, T. Nakajima, Y. Honda, O. Kitao, H. Nakai, 
 T. Vreven, K. Throssell, J. A. Montgomery, Jr., J. E. Peralta, 
 F. Ogliaro, M. J. Bearpark, J. J. Heyd, E. N. Brothers, K. N. Kudin, 
 V. N. Staroverov, T. A. Keith, R. Kobayashi, J. Normand, 
 K. Raghavachari, A. P. Rendell, J. C. Burant, S. S. Iyengar, 
 J. Tomasi, M. Cossi, J. M. Millam, M. Klene, C. Adamo, R. Cammi, 
 J. W. Ochterski, R. L. Martin, K. Morokuma, O. Farkas, 
 J. B. Foresman, and D. J. Fox, Gaussian, Inc., Wallingford CT, 2019.
 
 ******************************************
 Gaussian 16:  ES64L-G16RevC.01  3-Jul-2019
                15-Aug-2023 
 ******************************************
 ----------------------------------------------------------------------
 #p opt freq b3lyp/6-31g(d,p) nosymm empiricaldispersion=gd3 scf=(maxcy
 c=100,ferm,novaracc,noincfoc,intrep)
 ----------------------------------------------------------------------
 1/18=20,19=15,26=3,38=1/1,3;
 2/9=110,12=2,15=1,17=6,18=5,40=1/2;
 3/5=1,6=6,7=101,11=2,25=1,30=1,71=1,74=-5,124=31/1,2,3;
 4//1;
 5/5=100002,7=100,17=20,22=13,38=1/2;
 6/7=2,8=2,9=2,10=2,28=1/1;
 7/30=1/1,2,3,16;
 1/18=20,19=15,26=3/3(2);
 2/9=110,15=1/2;
 99//99;
 2/9=110,15=1/2;
 3/5=1,6=6,7=101,11=2,25=1,30=1,71=1,74=-5,124=31/1,2,3;
 4/5=5,16=3,69=1/1;
 5/5=100002,7=100,17=20,22=13,38=1/2;
 7/30=1/1,2,3,16;
 1/18=20,19=15,26=3/3(-5);
 2/9=110,15=1/2;
 6/7=2,8=2,9=2,10=2,19=2,28=1/1;
 99/9=1/99;
 Leave Link    1 at Tue Aug 15 23:23:22 2023, MaxMem=           0 cpu:              16.0 elap:               0.3
 (Enter /mnt/opt/groups/app-gaussian/g16-avx2/l101.exe)
 -------------------
 Title Card Required
 -------------------
 Symbolic Z-matrix:
 Charge =  0 Multiplicity = 1
 C                     0.45918  -1.36377   0.00123 
 C                    -0.40001   1.38212  -0.00485 
 C                     1.39708  -0.34455  -0.00284 
 C                    -0.99675  -1.03759   0.00296 
 C                    -1.41044   0.28427   0.00038 
 C                     0.95158   1.07945  -0.00647 
 C                    -1.69586  -2.33731   0.00694 
 C                    -0.64601  -3.41715   0.0087 
 C                     0.60514  -2.84224   0.00467 
 C                    -1.33666  -4.70167   0.0047 
 C                    -2.69708  -4.42019  -0.00274 
 N                    -3.78119  -5.34879   0.08965 
 C                     2.15886   1.94516  -0.01214 
 C                     3.28235   1.14916  -0.012 
 C                     2.87226  -0.30002  -0.00552 
 C                     4.00399  -1.06841  -0.00043 
 C                     5.17667  -0.12547   0.00416 
 C                     4.74011   1.1934   -0.00726 
 N                     6.52285  -0.60025  -0.08663 
 C                    -2.76387   0.89693   0.00187 
 C                    -2.63635   2.2679   -0.00246 
 C                    -1.17629   2.63733  -0.006 
 C                    -1.07684   4.00164  -0.00489 
 C                    -2.47975   4.54577   0.00693 
 N                    -2.74225   5.94872  -0.08624 
 H                     1.57479  -3.35587   0.00486 
 H                    -0.87838  -5.69284   0.00137 
 H                    -4.63992  -5.00958  -0.40856 
 H                    -3.52331  -6.29918  -0.27167 
 H                     2.11871   3.04167  -0.01851 
 H                     4.10119  -2.15988   0.00107 
 H                     5.36924   2.08592  -0.00713 
 H                     6.65864  -1.51213   0.41404 
 H                     7.2172    0.09943   0.27192 
 H                    -3.69324   0.31364   0.00466 
 H                    -0.1804    4.63175  -0.01058 
 H                    -2.01748   6.52379   0.40836 
 H                    -3.69325   6.20134   0.27711 
 C                    -3.40362   3.50819   0.00369 
 H                    -4.49114   3.60668   0.01041 
 C                    -2.92725  -2.93311   0.00454 
 H                    -3.92113  -2.47153   0.00602 
 
 ITRead=  0  0  0  0  0  0  0  0  0  0  0  0  0  0  0  0  0  0  0  0
 ITRead=  0  0  0  0  0  0  0  0  0  0  0  0  0  0  0  0  0  0  0  0
 ITRead=  0  0
 MicOpt= -1 -1 -1 -1 -1 -1 -1 -1 -1 -1 -1 -1 -1 -1 -1 -1 -1 -1 -1 -1
 MicOpt= -1 -1 -1 -1 -1 -1 -1 -1 -1 -1 -1 -1 -1 -1 -1 -1 -1 -1 -1 -1
 MicOpt= -1 -1
 NAtoms=     42 NQM=       42 NQMF=       0 NMMI=      0 NMMIF=      0
                NMic=       0 NMicF=      0.
                    Isotopes and Nuclear Properties:
 (Nuclear quadrupole moments (NQMom) in fm**2, nuclear magnetic moments (NMagM)
  in nuclear magnetons)

  Atom         1           2           3           4           5           6           7           8           9          10
 IAtWgt=          12          12          12          12          12          12          12          12          12          12
 AtmWgt=  12.0000000  12.0000000  12.0000000  12.0000000  12.0000000  12.0000000  12.0000000  12.0000000  12.0000000  12.0000000
 NucSpn=           0           0           0           0           0           0           0           0           0           0
 AtZEff=  -0.0000000  -0.0000000  -0.0000000  -0.0000000  -0.0000000  -0.0000000  -0.0000000  -0.0000000  -0.0000000  -0.0000000
 NQMom=    0.0000000   0.0000000   0.0000000   0.0000000   0.0000000   0.0000000   0.0000000   0.0000000   0.0000000   0.0000000
 NMagM=    0.0000000   0.0000000   0.0000000   0.0000000   0.0000000   0.0000000   0.0000000   0.0000000   0.0000000   0.0000000
 AtZNuc=   6.0000000   6.0000000   6.0000000   6.0000000   6.0000000   6.0000000   6.0000000   6.0000000   6.0000000   6.0000000

  Atom        11          12          13          14          15          16          17          18          19          20
 IAtWgt=          12          14          12          12          12          12          12          12          14          12
 AtmWgt=  12.0000000  14.0030740  12.0000000  12.0000000  12.0000000  12.0000000  12.0000000  12.0000000  14.0030740  12.0000000
 NucSpn=           0           2           0           0           0           0           0           0           2           0
 AtZEff=  -0.0000000  -0.0000000  -0.0000000  -0.0000000  -0.0000000  -0.0000000  -0.0000000  -0.0000000  -0.0000000  -0.0000000
 NQMom=    0.0000000   2.0440000   0.0000000   0.0000000   0.0000000   0.0000000   0.0000000   0.0000000   2.0440000   0.0000000
 NMagM=    0.0000000   0.4037610   0.0000000   0.0000000   0.0000000   0.0000000   0.0000000   0.0000000   0.4037610   0.0000000
 AtZNuc=   6.0000000   7.0000000   6.0000000   6.0000000   6.0000000   6.0000000   6.0000000   6.0000000   7.0000000   6.0000000

  Atom        21          22          23          24          25          26          27          28          29          30
 IAtWgt=          12          12          12          12          14           1           1           1           1           1
 AtmWgt=  12.0000000  12.0000000  12.0000000  12.0000000  14.0030740   1.0078250   1.0078250   1.0078250   1.0078250   1.0078250
 NucSpn=           0           0           0           0           2           1           1           1           1           1
 AtZEff=  -0.0000000  -0.0000000  -0.0000000  -0.0000000  -0.0000000  -0.0000000  -0.0000000  -0.0000000  -0.0000000  -0.0000000
 NQMom=    0.0000000   0.0000000   0.0000000   0.0000000   2.0440000   0.0000000   0.0000000   0.0000000   0.0000000   0.0000000
 NMagM=    0.0000000   0.0000000   0.0000000   0.0000000   0.4037610   2.7928460   2.7928460   2.7928460   2.7928460   2.7928460
 AtZNuc=   6.0000000   6.0000000   6.0000000   6.0000000   7.0000000   1.0000000   1.0000000   1.0000000   1.0000000   1.0000000

  Atom        31          32          33          34          35          36          37          38          39          40
 IAtWgt=           1           1           1           1           1           1           1           1          12           1
 AtmWgt=   1.0078250   1.0078250   1.0078250   1.0078250   1.0078250   1.0078250   1.0078250   1.0078250  12.0000000   1.0078250
 NucSpn=           1           1           1           1           1           1           1           1           0           1
 AtZEff=  -0.0000000  -0.0000000  -0.0000000  -0.0000000  -0.0000000  -0.0000000  -0.0000000  -0.0000000  -0.0000000  -0.0000000
 NQMom=    0.0000000   0.0000000   0.0000000   0.0000000   0.0000000   0.0000000   0.0000000   0.0000000   0.0000000   0.0000000
 NMagM=    2.7928460   2.7928460   2.7928460   2.7928460   2.7928460   2.7928460   2.7928460   2.7928460   0.0000000   2.7928460
 AtZNuc=   1.0000000   1.0000000   1.0000000   1.0000000   1.0000000   1.0000000   1.0000000   1.0000000   6.0000000   1.0000000

  Atom        41          42
 IAtWgt=          12           1
 AtmWgt=  12.0000000   1.0078250
 NucSpn=           0           1
 AtZEff=  -0.0000000  -0.0000000
 NQMom=    0.0000000   0.0000000
 NMagM=    0.0000000   2.7928460
 AtZNuc=   6.0000000   1.0000000
 Leave Link  101 at Tue Aug 15 23:23:23 2023, MaxMem=  1310720000 cpu:              20.8 elap:               0.4
 (Enter /mnt/opt/groups/app-gaussian/g16-avx2/l103.exe)

 GradGradGradGradGradGradGradGradGradGradGradGradGradGradGradGradGradGrad
 Berny optimization.
 Initialization pass.
                           ----------------------------
                           !    Initial Parameters    !
                           ! (Angstroms and Degrees)  !
 --------------------------                            --------------------------
 ! Name  Definition              Value          Derivative Info.                !
 --------------------------------------------------------------------------------
 ! R1    R(1,3)                  1.3851         estimate D2E/DX2                !
 ! R2    R(1,4)                  1.492          estimate D2E/DX2                !
 ! R3    R(1,9)                  1.4857         estimate D2E/DX2                !
 ! R4    R(2,5)                  1.4921         estimate D2E/DX2                !
 ! R5    R(2,6)                  1.3851         estimate D2E/DX2                !
 ! R6    R(2,22)                 1.4759         estimate D2E/DX2                !
 ! R7    R(3,6)                  1.4921         estimate D2E/DX2                !
 ! R8    R(3,15)                 1.4759         estimate D2E/DX2                !
 ! R9    R(4,5)                  1.3851         estimate D2E/DX2                !
 ! R10   R(4,7)                  1.4758         estimate D2E/DX2                !
 ! R11   R(5,20)                 1.4856         estimate D2E/DX2                !
 ! R12   R(6,13)                 1.4856         estimate D2E/DX2                !
 ! R13   R(7,8)                  1.5061         estimate D2E/DX2                !
 ! R14   R(7,41)                 1.368          estimate D2E/DX2                !
 ! R15   R(8,9)                  1.3769         estimate D2E/DX2                !
 ! R16   R(8,10)                 1.4584         estimate D2E/DX2                !
 ! R17   R(9,26)                 1.0973         estimate D2E/DX2                !
 ! R18   R(10,11)                1.3893         estimate D2E/DX2                !
 ! R19   R(10,27)                1.092          estimate D2E/DX2                !
 ! R20   R(11,12)                1.4304         estimate D2E/DX2                !
 ! R21   R(11,41)                1.5048         estimate D2E/DX2                !
 ! R22   R(12,28)                1.0491         estimate D2E/DX2                !
 ! R23   R(12,29)                1.049          estimate D2E/DX2                !
 ! R24   R(13,14)                1.3769         estimate D2E/DX2                !
 ! R25   R(13,30)                1.0973         estimate D2E/DX2                !
 ! R26   R(14,15)                1.5061         estimate D2E/DX2                !
 ! R27   R(14,18)                1.4584         estimate D2E/DX2                !
 ! R28   R(15,16)                1.3679         estimate D2E/DX2                !
 ! R29   R(16,17)                1.5048         estimate D2E/DX2                !
 ! R30   R(16,31)                1.0958         estimate D2E/DX2                !
 ! R31   R(17,18)                1.3893         estimate D2E/DX2                !
 ! R32   R(17,19)                1.4303         estimate D2E/DX2                !
 ! R33   R(18,32)                1.092          estimate D2E/DX2                !
 ! R34   R(19,33)                1.0491         estimate D2E/DX2                !
 ! R35   R(19,34)                1.0489         estimate D2E/DX2                !
 ! R36   R(20,21)                1.3769         estimate D2E/DX2                !
 ! R37   R(20,35)                1.0973         estimate D2E/DX2                !
 ! R38   R(21,22)                1.5061         estimate D2E/DX2                !
 ! R39   R(21,39)                1.4584         estimate D2E/DX2                !
 ! R40   R(22,23)                1.3679         estimate D2E/DX2                !
 ! R41   R(23,24)                1.5048         estimate D2E/DX2                !
 ! R42   R(23,36)                1.0958         estimate D2E/DX2                !
 ! R43   R(24,25)                1.4303         estimate D2E/DX2                !
 ! R44   R(24,39)                1.3893         estimate D2E/DX2                !
 ! R45   R(25,37)                1.0491         estimate D2E/DX2                !
 ! R46   R(25,38)                1.0489         estimate D2E/DX2                !
 ! R47   R(39,40)                1.092          estimate D2E/DX2                !
 ! R48   R(41,42)                1.0958         estimate D2E/DX2                !
 ! A1    A(3,1,4)              119.9934         estimate D2E/DX2                !
 ! A2    A(3,1,9)              131.7409         estimate D2E/DX2                !
 ! A3    A(4,1,9)              108.2656         estimate D2E/DX2                !
 ! A4    A(5,2,6)              120.0032         estimate D2E/DX2                !
 ! A5    A(5,2,22)             105.6401         estimate D2E/DX2                !
 ! A6    A(6,2,22)             134.3567         estimate D2E/DX2                !
 ! A7    A(1,3,6)              120.0067         estimate D2E/DX2                !
 ! A8    A(1,3,15)             134.3505         estimate D2E/DX2                !
 ! A9    A(6,3,15)             105.6428         estimate D2E/DX2                !
 ! A10   A(1,4,5)              120.0054         estimate D2E/DX2                !
 ! A11   A(1,4,7)              105.6477         estimate D2E/DX2                !
 ! A12   A(5,4,7)              134.347          estimate D2E/DX2                !
 ! A13   A(2,5,4)              119.9967         estimate D2E/DX2                !
 ! A14   A(2,5,20)             108.2707         estimate D2E/DX2                !
 ! A15   A(4,5,20)             131.7325         estimate D2E/DX2                !
 ! A16   A(2,6,3)              119.9946         estimate D2E/DX2                !
 ! A17   A(2,6,13)             131.734          estimate D2E/DX2                !
 ! A18   A(3,6,13)             108.2714         estimate D2E/DX2                !
 ! A19   A(4,7,8)              107.5317         estimate D2E/DX2                !
 ! A20   A(4,7,41)             144.0938         estimate D2E/DX2                !
 ! A21   A(8,7,41)             108.3739         estimate D2E/DX2                !
 ! A22   A(7,8,9)              109.5138         estimate D2E/DX2                !
 ! A23   A(7,8,10)             107.541          estimate D2E/DX2                !
 ! A24   A(9,8,10)             142.9432         estimate D2E/DX2                !
 ! A25   A(1,9,8)              109.0412         estimate D2E/DX2                !
 ! A26   A(1,9,26)             123.5485         estimate D2E/DX2                !
 ! A27   A(8,9,26)             127.4104         estimate D2E/DX2                !
 ! A28   A(8,10,11)            106.5762         estimate D2E/DX2                !
 ! A29   A(8,10,27)            126.9208         estimate D2E/DX2                !
 ! A30   A(11,10,27)           126.5018         estimate D2E/DX2                !
 ! A31   A(10,11,12)           127.6102         estimate D2E/DX2                !
 ! A32   A(10,11,41)           110.4861         estimate D2E/DX2                !
 ! A33   A(12,11,41)           121.6879         estimate D2E/DX2                !
 ! A34   A(11,12,28)           112.32           estimate D2E/DX2                !
 ! A35   A(11,12,29)           112.3092         estimate D2E/DX2                !
 ! A36   A(28,12,29)           109.3054         estimate D2E/DX2                !
 ! A37   A(6,13,14)            109.0386         estimate D2E/DX2                !
 ! A38   A(6,13,30)            123.5473         estimate D2E/DX2                !
 ! A39   A(14,13,30)           127.4139         estimate D2E/DX2                !
 ! A40   A(13,14,15)           109.5174         estimate D2E/DX2                !
 ! A41   A(13,14,18)           142.9436         estimate D2E/DX2                !
 ! A42   A(15,14,18)           107.5374         estimate D2E/DX2                !
 ! A43   A(3,15,14)            107.5299         estimate D2E/DX2                !
 ! A44   A(3,15,16)            144.0944         estimate D2E/DX2                !
 ! A45   A(14,15,16)           108.3753         estimate D2E/DX2                !
 ! A46   A(15,16,17)           107.0232         estimate D2E/DX2                !
 ! A47   A(15,16,31)           129.2637         estimate D2E/DX2                !
 ! A48   A(17,16,31)           123.7131         estimate D2E/DX2                !
 ! A49   A(16,17,18)           110.4851         estimate D2E/DX2                !
 ! A50   A(16,17,19)           121.6859         estimate D2E/DX2                !
 ! A51   A(18,17,19)           127.6133         estimate D2E/DX2                !
 ! A52   A(14,18,17)           106.5776         estimate D2E/DX2                !
 ! A53   A(14,18,32)           126.9176         estimate D2E/DX2                !
 ! A54   A(17,18,32)           126.504          estimate D2E/DX2                !
 ! A55   A(17,19,33)           112.3365         estimate D2E/DX2                !
 ! A56   A(17,19,34)           112.3279         estimate D2E/DX2                !
 ! A57   A(33,19,34)           109.3285         estimate D2E/DX2                !
 ! A58   A(5,20,21)            109.0409         estimate D2E/DX2                !
 ! A59   A(5,20,35)            123.5324         estimate D2E/DX2                !
 ! A60   A(21,20,35)           127.4266         estimate D2E/DX2                !
 ! A61   A(20,21,22)           109.513          estimate D2E/DX2                !
 ! A62   A(20,21,39)           142.942          estimate D2E/DX2                !
 ! A63   A(22,21,39)           107.5433         estimate D2E/DX2                !
 ! A64   A(2,22,21)            107.5352         estimate D2E/DX2                !
 ! A65   A(2,22,23)            144.0966         estimate D2E/DX2                !
 ! A66   A(21,22,23)           108.3678         estimate D2E/DX2                !
 ! A67   A(22,23,24)           107.0302         estimate D2E/DX2                !
 ! A68   A(22,23,36)           129.2713         estimate D2E/DX2                !
 ! A69   A(24,23,36)           123.6984         estimate D2E/DX2                !
 ! A70   A(23,24,25)           121.6863         estimate D2E/DX2                !
 ! A71   A(23,24,39)           110.481          estimate D2E/DX2                !
 ! A72   A(25,24,39)           127.6148         estimate D2E/DX2                !
 ! A73   A(24,25,37)           112.3439         estimate D2E/DX2                !
 ! A74   A(24,25,38)           112.3373         estimate D2E/DX2                !
 ! A75   A(37,25,38)           109.3309         estimate D2E/DX2                !
 ! A76   A(21,39,24)           106.5762         estimate D2E/DX2                !
 ! A77   A(21,39,40)           126.9175         estimate D2E/DX2                !
 ! A78   A(24,39,40)           126.5053         estimate D2E/DX2                !
 ! A79   A(7,41,11)            107.0214         estimate D2E/DX2                !
 ! A80   A(7,41,42)            129.2692         estimate D2E/DX2                !
 ! A81   A(11,41,42)           123.7094         estimate D2E/DX2                !
 ! D1    D(4,1,3,6)             -0.0431         estimate D2E/DX2                !
 ! D2    D(4,1,3,15)          -179.9984         estimate D2E/DX2                !
 ! D3    D(9,1,3,6)            179.9638         estimate D2E/DX2                !
 ! D4    D(9,1,3,15)             0.0084         estimate D2E/DX2                !
 ! D5    D(3,1,4,5)              0.0053         estimate D2E/DX2                !
 ! D6    D(3,1,4,7)            179.9858         estimate D2E/DX2                !
 ! D7    D(9,1,4,5)            179.9999         estimate D2E/DX2                !
 ! D8    D(9,1,4,7)             -0.0196         estimate D2E/DX2                !
 ! D9    D(3,1,9,8)            179.9758         estimate D2E/DX2                !
 ! D10   D(3,1,9,26)             0.0309         estimate D2E/DX2                !
 ! D11   D(4,1,9,8)             -0.0179         estimate D2E/DX2                !
 ! D12   D(4,1,9,26)          -179.9629         estimate D2E/DX2                !
 ! D13   D(6,2,5,4)             -0.0313         estimate D2E/DX2                !
 ! D14   D(6,2,5,20)           179.9675         estimate D2E/DX2                !
 ! D15   D(22,2,5,4)          -179.9828         estimate D2E/DX2                !
 ! D16   D(22,2,5,20)            0.0159         estimate D2E/DX2                !
 ! D17   D(5,2,6,3)             -0.0065         estimate D2E/DX2                !
 ! D18   D(5,2,6,13)           179.96           estimate D2E/DX2                !
 ! D19   D(22,2,6,3)           179.9283         estimate D2E/DX2                !
 ! D20   D(22,2,6,13)           -0.1053         estimate D2E/DX2                !
 ! D21   D(5,2,22,21)           -0.0406         estimate D2E/DX2                !
 ! D22   D(5,2,22,23)          179.6627         estimate D2E/DX2                !
 ! D23   D(6,2,22,21)         -179.982          estimate D2E/DX2                !
 ! D24   D(6,2,22,23)           -0.2786         estimate D2E/DX2                !
 ! D25   D(1,3,6,2)              0.0439         estimate D2E/DX2                !
 ! D26   D(1,3,6,13)          -179.9297         estimate D2E/DX2                !
 ! D27   D(15,3,6,2)          -179.9893         estimate D2E/DX2                !
 ! D28   D(15,3,6,13)            0.0371         estimate D2E/DX2                !
 ! D29   D(1,3,15,14)          179.9083         estimate D2E/DX2                !
 ! D30   D(1,3,15,16)           -0.3739         estimate D2E/DX2                !
 ! D31   D(6,3,15,14)           -0.0515         estimate D2E/DX2                !
 ! D32   D(6,3,15,16)          179.6663         estimate D2E/DX2                !
 ! D33   D(1,4,5,2)              0.0321         estimate D2E/DX2                !
 ! D34   D(1,4,5,20)          -179.9663         estimate D2E/DX2                !
 ! D35   D(7,4,5,2)           -179.9416         estimate D2E/DX2                !
 ! D36   D(7,4,5,20)             0.06           estimate D2E/DX2                !
 ! D37   D(1,4,7,8)              0.047          estimate D2E/DX2                !
 ! D38   D(1,4,7,41)          -179.5889         estimate D2E/DX2                !
 ! D39   D(5,4,7,8)           -179.9767         estimate D2E/DX2                !
 ! D40   D(5,4,7,41)             0.3874         estimate D2E/DX2                !
 ! D41   D(2,5,20,21)            0.0174         estimate D2E/DX2                !
 ! D42   D(2,5,20,35)          179.9444         estimate D2E/DX2                !
 ! D43   D(4,5,20,21)         -179.9841         estimate D2E/DX2                !
 ! D44   D(4,5,20,35)           -0.057          estimate D2E/DX2                !
 ! D45   D(2,6,13,14)         -179.9765         estimate D2E/DX2                !
 ! D46   D(2,6,13,30)           -0.1488         estimate D2E/DX2                !
 ! D47   D(3,6,13,14)           -0.0072         estimate D2E/DX2                !
 ! D48   D(3,6,13,30)          179.8205         estimate D2E/DX2                !
 ! D49   D(4,7,8,9)             -0.0606         estimate D2E/DX2                !
 ! D50   D(4,7,8,10)          -179.6728         estimate D2E/DX2                !
 ! D51   D(41,7,8,9)           179.7144         estimate D2E/DX2                !
 ! D52   D(41,7,8,10)            0.1022         estimate D2E/DX2                !
 ! D53   D(4,7,41,11)          179.3384         estimate D2E/DX2                !
 ! D54   D(4,7,41,42)           -0.5855         estimate D2E/DX2                !
 ! D55   D(8,7,41,11)           -0.2957         estimate D2E/DX2                !
 ! D56   D(8,7,41,42)          179.7803         estimate D2E/DX2                !
 ! D57   D(7,8,9,1)              0.048          estimate D2E/DX2                !
 ! D58   D(7,8,9,26)           179.9902         estimate D2E/DX2                !
 ! D59   D(10,8,9,1)           179.4343         estimate D2E/DX2                !
 ! D60   D(10,8,9,26)           -0.6235         estimate D2E/DX2                !
 ! D61   D(7,8,10,11)            0.153          estimate D2E/DX2                !
 ! D62   D(7,8,10,27)          179.7802         estimate D2E/DX2                !
 ! D63   D(9,8,10,11)         -179.2404         estimate D2E/DX2                !
 ! D64   D(9,8,10,27)            0.3869         estimate D2E/DX2                !
 ! D65   D(8,10,11,12)        -175.0135         estimate D2E/DX2                !
 ! D66   D(8,10,11,41)          -0.337          estimate D2E/DX2                !
 ! D67   D(27,10,11,12)          5.3573         estimate D2E/DX2                !
 ! D68   D(27,10,11,41)       -179.9663         estimate D2E/DX2                !
 ! D69   D(10,11,12,28)       -150.4962         estimate D2E/DX2                !
 ! D70   D(10,11,12,29)        -26.8031         estimate D2E/DX2                !
 ! D71   D(41,11,12,28)         35.3662         estimate D2E/DX2                !
 ! D72   D(41,11,12,29)        159.0593         estimate D2E/DX2                !
 ! D73   D(10,11,41,7)           0.4099         estimate D2E/DX2                !
 ! D74   D(10,11,41,42)       -179.6608         estimate D2E/DX2                !
 ! D75   D(12,11,41,7)         175.4548         estimate D2E/DX2                !
 ! D76   D(12,11,41,42)         -4.616          estimate D2E/DX2                !
 ! D77   D(6,13,14,15)          -0.0258         estimate D2E/DX2                !
 ! D78   D(6,13,14,18)        -179.4659         estimate D2E/DX2                !
 ! D79   D(30,13,14,15)       -179.845          estimate D2E/DX2                !
 ! D80   D(30,13,14,18)          0.7149         estimate D2E/DX2                !
 ! D81   D(13,14,15,3)           0.0496         estimate D2E/DX2                !
 ! D82   D(13,14,15,16)       -179.776          estimate D2E/DX2                !
 ! D83   D(18,14,15,3)         179.6957         estimate D2E/DX2                !
 ! D84   D(18,14,15,16)         -0.1299         estimate D2E/DX2                !
 ! D85   D(13,14,18,17)        179.3275         estimate D2E/DX2                !
 ! D86   D(13,14,18,32)         -0.3672         estimate D2E/DX2                !
 ! D87   D(15,14,18,17)         -0.119          estimate D2E/DX2                !
 ! D88   D(15,14,18,32)       -179.8138         estimate D2E/DX2                !
 ! D89   D(3,15,16,17)        -179.4104         estimate D2E/DX2                !
 ! D90   D(3,15,16,31)           0.546          estimate D2E/DX2                !
 ! D91   D(14,15,16,17)          0.306          estimate D2E/DX2                !
 ! D92   D(14,15,16,31)       -179.7376         estimate D2E/DX2                !
 ! D93   D(15,16,17,18)         -0.3984         estimate D2E/DX2                !
 ! D94   D(15,16,17,19)       -175.4443         estimate D2E/DX2                !
 ! D95   D(31,16,17,18)        179.6421         estimate D2E/DX2                !
 ! D96   D(31,16,17,19)          4.5963         estimate D2E/DX2                !
 ! D97   D(16,17,18,14)          0.3086         estimate D2E/DX2                !
 ! D98   D(16,17,18,32)       -179.995          estimate D2E/DX2                !
 ! D99   D(19,17,18,14)        174.9858         estimate D2E/DX2                !
 ! D100  D(19,17,18,32)         -5.3178         estimate D2E/DX2                !
 ! D101  D(16,17,19,33)        -35.3519         estimate D2E/DX2                !
 ! D102  D(16,17,19,34)       -159.1027         estimate D2E/DX2                !
 ! D103  D(18,17,19,33)        150.5096         estimate D2E/DX2                !
 ! D104  D(18,17,19,34)         26.7588         estimate D2E/DX2                !
 ! D105  D(5,20,21,22)          -0.0434         estimate D2E/DX2                !
 ! D106  D(5,20,21,39)        -179.4839         estimate D2E/DX2                !
 ! D107  D(35,20,21,22)       -179.9668         estimate D2E/DX2                !
 ! D108  D(35,20,21,39)          0.5927         estimate D2E/DX2                !
 ! D109  D(20,21,22,2)           0.0537         estimate D2E/DX2                !
 ! D110  D(20,21,22,23)       -179.763          estimate D2E/DX2                !
 ! D111  D(39,21,22,2)         179.7001         estimate D2E/DX2                !
 ! D112  D(39,21,22,23)         -0.1166         estimate D2E/DX2                !
 ! D113  D(20,21,39,24)        179.3143         estimate D2E/DX2                !
 ! D114  D(20,21,39,40)         -0.358          estimate D2E/DX2                !
 ! D115  D(22,21,39,24)         -0.1326         estimate D2E/DX2                !
 ! D116  D(22,21,39,40)       -179.8049         estimate D2E/DX2                !
 ! D117  D(2,22,23,24)        -179.4033         estimate D2E/DX2                !
 ! D118  D(2,22,23,36)           0.5633         estimate D2E/DX2                !
 ! D119  D(21,22,23,24)          0.2986         estimate D2E/DX2                !
 ! D120  D(21,22,23,36)       -179.7347         estimate D2E/DX2                !
 ! D121  D(22,23,24,25)       -175.4203         estimate D2E/DX2                !
 ! D122  D(22,23,24,39)         -0.3996         estimate D2E/DX2                !
 ! D123  D(36,23,24,25)          4.6108         estimate D2E/DX2                !
 ! D124  D(36,23,24,39)        179.6314         estimate D2E/DX2                !
 ! D125  D(23,24,25,37)        -35.362          estimate D2E/DX2                !
 ! D126  D(23,24,25,38)       -159.1289         estimate D2E/DX2                !
 ! D127  D(39,24,25,37)        150.5296         estimate D2E/DX2                !
 ! D128  D(39,24,25,38)         26.7627         estimate D2E/DX2                !
 ! D129  D(23,24,39,21)          0.318          estimate D2E/DX2                !
 ! D130  D(23,24,39,40)        179.9921         estimate D2E/DX2                !
 ! D131  D(25,24,39,21)        174.9679         estimate D2E/DX2                !
 ! D132  D(25,24,39,40)         -5.358          estimate D2E/DX2                !
 --------------------------------------------------------------------------------
 Trust Radius=3.00D-01 FncErr=1.00D-07 GrdErr=1.00D-06 EigMax=2.50D+02 EigMin=1.00D-04
 Number of steps in this run=    252 maximum allowed number of steps=    252.
 GradGradGradGradGradGradGradGradGradGradGradGradGradGradGradGradGradGrad

 Leave Link  103 at Tue Aug 15 23:23:23 2023, MaxMem=  1310720000 cpu:               1.7 elap:               0.1
 (Enter /mnt/opt/groups/app-gaussian/g16-avx2/l202.exe)
                          Input orientation:                          
 ---------------------------------------------------------------------
 Center     Atomic      Atomic             Coordinates (Angstroms)
 Number     Number       Type             X           Y           Z
 ---------------------------------------------------------------------
      1          6           0        0.459175   -1.363771    0.001234
      2          6           0       -0.400013    1.382122   -0.004849
      3          6           0        1.397084   -0.344554   -0.002838
      4          6           0       -0.996754   -1.037594    0.002961
      5          6           0       -1.410442    0.284271    0.000381
      6          6           0        0.951579    1.079450   -0.006469
      7          6           0       -1.695855   -2.337312    0.006943
      8          6           0       -0.646009   -3.417149    0.008703
      9          6           0        0.605135   -2.842241    0.004674
     10          6           0       -1.336657   -4.701671    0.004696
     11          6           0       -2.697081   -4.420191   -0.002736
     12          7           0       -3.781194   -5.348790    0.089650
     13          6           0        2.158856    1.945163   -0.012139
     14          6           0        3.282347    1.149164   -0.011995
     15          6           0        2.872264   -0.300015   -0.005520
     16          6           0        4.003992   -1.068412   -0.000426
     17          6           0        5.176672   -0.125473    0.004161
     18          6           0        4.740114    1.193404   -0.007261
     19          7           0        6.522851   -0.600251   -0.086629
     20          6           0       -2.763865    0.896926    0.001865
     21          6           0       -2.636353    2.267904   -0.002457
     22          6           0       -1.176288    2.637331   -0.005999
     23          6           0       -1.076844    4.001640   -0.004885
     24          6           0       -2.479748    4.545771    0.006927
     25          7           0       -2.742248    5.948715   -0.086239
     26          1           0        1.574786   -3.355869    0.004857
     27          1           0       -0.878384   -5.692836    0.001373
     28          1           0       -4.639924   -5.009578   -0.408555
     29          1           0       -3.523311   -6.299182   -0.271666
     30          1           0        2.118709    3.041671   -0.018509
     31          1           0        4.101188   -2.159877    0.001065
     32          1           0        5.369238    2.085920   -0.007126
     33          1           0        6.658644   -1.512134    0.414038
     34          1           0        7.217200    0.099428    0.271916
     35          1           0       -3.693240    0.313642    0.004658
     36          1           0       -0.180397    4.631753   -0.010579
     37          1           0       -2.017481    6.523787    0.408358
     38          1           0       -3.693251    6.201340    0.277106
     39          6           0       -3.403623    3.508187    0.003687
     40          1           0       -4.491137    3.606678    0.010413
     41          6           0       -2.927249   -2.933106    0.004535
     42          1           0       -3.921128   -2.471529    0.006018
 ---------------------------------------------------------------------
                    Distance matrix (angstroms):
                    1          2          3          4          5
     1  C    0.000000
     2  C    2.877181   0.000000
     3  C    1.385097   2.492182   0.000000
     4  C    1.492020   2.492225   2.492147   0.000000
     5  C    2.492290   1.492069   2.877088   1.385089   0.000000
     6  C    2.492358   1.385068   1.492071   2.877145   2.492288
     7  C    2.364734   3.938722   3.679328   1.475813   2.637082
     8  C    2.331920   4.805590   3.689878   2.405273   3.779542
     9  C    1.485661   4.342310   2.620244   2.413048   3.719899
    10  C    3.790330   6.155480   5.143721   3.679809   4.986490
    11  C    4.393594   6.240462   5.776937   3.785909   4.877234
    12  N    5.819701   7.533027   7.201770   5.132936   6.112267
    13  C    3.719965   2.620091   2.413128   4.342228   3.936827
    14  C    3.779592   3.689728   2.405305   4.805501   4.771840
    15  C    2.637162   3.679318   1.475855   3.938705   4.322383
    16  C    3.557101   5.039881   2.705540   5.000842   5.580846
    17  C    4.877312   5.776880   3.785939   6.240445   6.599847
    18  C    4.986547   5.143591   3.679835   6.155413   6.217389
    19  N    6.112189   7.201565   5.132825   7.532845   7.982925
    20  C    3.936844   2.413142   4.342210   2.620124   1.485632
    21  C    4.771936   2.405376   4.805575   3.689801   2.331880
    22  C    4.322454   1.475857   3.938768   3.679319   2.364690
    23  C    5.580952   2.705545   5.000973   5.039877   3.732311
    24  C    6.599999   3.786042   6.240609   5.776959   4.393614
    25  N    7.983058   5.132880   7.533011   7.201612   5.819548
    26  H    2.283212   5.133077   3.016563   3.462257   4.707677
    27  H    4.530990   7.091115   5.812219   4.656747   6.000741
    28  H    6.281771   7.680733   7.640191   5.405432   6.214630
    29  H    6.347673   8.296301   7.729175   5.843220   6.919543
    30  H    4.707692   3.016331   3.462298   5.132930   4.478674
    31  H    3.728008   5.727705   3.256930   5.220013   6.029256
    32  H    6.000763   5.812021   4.656740   7.091001   7.014988
    33  H    6.214969   7.640473   5.405649   7.681100   8.276976
    34  H    6.919908   7.729414   5.843489   8.296638   8.633893
    35  H    4.478423   3.462237   5.132707   3.016103   2.282991
    36  H    6.029552   3.257049   5.220358   5.727837   4.518156
    37  H    8.277267   5.405891   7.681305   7.640727   6.282237
    38  H    8.634214   5.843781   8.296903   7.729710   6.348189
    39  C    6.217491   3.679932   6.155521   5.143651   3.790306
    40  H    7.015058   4.656842   7.091090   5.812059   4.530913
    41  C    3.732384   5.000820   5.039892   2.705509   3.556998
    42  H    4.518208   5.220057   5.727781   3.257014   3.728003
                    6          7          8          9         10
     6  C    0.000000
     7  C    4.322424   0.000000
     8  C    4.771993   1.506064   0.000000
     9  C    3.936980   2.355741   1.376916   0.000000
    10  C    6.217516   2.391489   1.458426   2.688501   0.000000
    11  C    6.599908   2.311046   2.283226   3.659865   1.389259
    12  N    7.983148   3.663943   3.683365   5.052711   2.530166
    13  C    1.485601   5.761836   6.051619   5.033246   7.509947
    14  C    2.331817   6.077694   6.023589   4.806148   7.454378
    15  C    2.364732   5.001844   4.700529   3.406302   6.090131
    16  C    3.732368   5.839385   5.209526   3.833892   6.459344
    17  C    4.393559   7.219686   6.688704   5.317874   7.960216
    18  C    3.790248   7.340835   7.089977   5.777943   8.466357
    19  N    5.819527   8.400790   7.703023   6.328840   8.865769
    20  C    3.719934   3.406019   4.805893   5.033045   5.777648
    21  C    3.779642   4.700281   6.023406   6.051519   7.089728
    22  C    2.637198   5.001719   6.077676   5.761883   7.340762
    23  C    3.557204   6.369115   7.431301   7.047542   8.707193
    24  C    4.877455   6.927577   8.171334   8.006199   9.317824
    25  N    6.112321   8.352357   9.598054   9.407133  10.743122
    26  H    4.478903   3.425574   2.221644   1.097286   3.207442
    27  H    7.015175   3.453669   2.287532   3.213523   1.091986
    28  H    8.276644   3.997648   4.319872   5.690233   3.343225
    29  H    8.633608   4.371914   4.082106   5.391741   2.722108
    30  H    2.283123   6.594316   7.025721   6.075513   8.479354
    31  H    4.518112   5.799761   4.910873   3.562025   6.002573
    32  H    4.530860   8.335509   8.152743   6.854457   9.541518
    33  H    6.282016   8.405016   7.559850   6.211420   8.617746
    34  H    6.347909   9.243942   8.617752   7.241839   9.812769
    35  H    4.707540   3.319203   4.817098   5.332506   5.541376
    36  H    3.728303   7.131955   8.062381   7.515177   9.404785
    37  H    6.215159   8.876016  10.043051   9.734657  11.253327
    38  H    6.920160   8.773321  10.093218  10.016821  11.158109
    39  C    4.986647   6.089856   7.454176   7.509865   8.466057
    40  H    6.000860   6.568457   8.007444   8.219524   8.887038
    41  C    5.580863   1.367957   2.332032   3.533552   2.378614
    42  H    6.029335   2.229317   3.408901   4.541419   3.413653
                   11         12         13         14         15
    11  C    0.000000
    12  N    1.430431   0.000000
    13  C    8.006119   9.407247   0.000000
    14  C    8.171374   9.598299   1.376897   0.000000
    15  C    6.927731   8.352706   2.355805   1.506098   0.000000
    16  C    7.492583   8.884755   3.533596   2.332070   1.367943
    17  C    8.968870  10.369846   3.659920   2.283293   2.311029
    18  C    9.317958  10.743481   2.688505   1.458446   2.391478
    19  N    9.980287  11.346940   5.052636   3.683326   3.663810
    20  C    5.317538   6.328636   5.033108   6.051487   5.761829
    21  C    6.688371   7.702803   4.806068   6.023511   6.077753
    22  C    7.219518   8.400763   3.406218   4.700436   5.001877
    23  C    8.576270   9.734115   3.833915   5.209531   5.839494
    24  C    8.968601   9.980127   5.317911   6.688725   7.219822
    25  N   10.369341  11.346540   6.328881   7.703048   8.400946
    26  H    4.402464   5.715369   5.333139   4.817818   3.319910
    27  H    2.219752   2.924460   8.219735   8.007798   6.568860
    28  H    2.070436   1.049138   9.733909  10.042397   8.875550
    29  H    2.070166   1.048951  10.016167  10.092684   8.772925
    30  H    8.880961  10.257699   1.097261   2.221639   3.425621
    31  H    7.164181   8.503467   4.541385   3.408874   2.229212
    32  H   10.363156  11.790449   3.213470   2.287499   3.453631
    33  H    9.806125  11.127236   5.690573   4.320115   3.997741
    34  H   10.899328  12.275218   5.392056   4.082355   4.372070
    35  H    4.837516   5.663753   6.075292   7.025467   6.594128
    36  H    9.395289  10.610703   3.562285   4.911112   5.800095
    37  H   10.972762  12.007096   6.211474   7.559858   8.405068
    38  H   10.671813  11.551986   7.241952   8.617832   9.244105
    39  C    7.959800   8.865438   5.777929   7.089953   7.340929
    40  H    8.224928   8.983914   6.854455   8.152725   8.335597
    41  C    1.504810   2.563590   7.047429   7.431304   6.369272
    42  H    2.301228   2.881876   7.514899   8.062245   7.132025
                   16         17         18         19         20
    16  C    0.000000
    17  C    1.504770   0.000000
    18  C    2.378599   1.389298   0.000000
    19  N    2.563446   1.430334   2.530148   0.000000
    20  C    7.047443   8.006087   7.509839   9.407043   0.000000
    21  C    7.431365   8.171393   7.454317   9.598146   1.376902
    22  C    6.369291   6.927719   6.090052   8.352555   2.355732
    23  C    7.177767   7.492637   6.459349   8.884787   3.533459
    24  C    8.576595   8.968907   7.960212  10.370009   3.659893
    25  N    9.734433   9.980643   8.865944  11.345969   5.052603
    26  H    3.336694   4.838289   5.542142   5.664375   6.075374
    27  H    6.724797   8.225524   8.887513   8.984456   6.854196
    28  H    9.508767  10.972255  11.252695  12.006388   6.210864
    29  H    9.170323  10.671479  11.157641  11.551512   7.241239
    30  H    4.521880   4.402551   3.207488   5.715304   5.332905
    31  H    1.095785   2.301190   3.413618   2.881766   7.514852
    32  H    3.437114   2.219790   1.091962   2.924493   8.219559
    33  H    2.723205   2.070524   3.343379   1.049113   9.734328
    34  H    3.429683   2.070272   2.722256   1.048916  10.016516
    35  H    7.820325   8.880775   8.479126  10.257292   1.097254
    36  H    7.071145   7.164468   6.002806   8.503716   4.541299
    37  H    9.698800   9.804686   8.616891  11.132574   5.690685
    38  H   10.591217  10.898559   9.812336  12.278546   5.392247
    39  C    8.707355   9.317991   8.466333  10.743477   2.688490
    40  H    9.696587  10.363181   9.541499  11.790488   3.213456
    41  C    7.177688   8.576499   8.707277   9.734214   3.833516
    42  H    8.048373   9.395422   9.404734  10.610700   3.561708
                   21         22         23         24         25
    21  C    0.000000
    22  C    1.506081   0.000000
    23  C    2.331934   1.367929   0.000000
    24  C    2.283263   2.311129   1.504778   0.000000
    25  N    3.683287   3.663869   2.563453   1.430328   0.000000
    26  H    7.025708   6.594465   7.820753   8.881169  10.257698
    27  H    8.152536   8.335495   9.696509  10.363082  11.790139
    28  H    7.559164   8.404406   9.698481   9.805288  11.126062
    29  H    8.617084   9.243396  10.590718  10.898607  12.274177
    30  H    4.817633   3.319737   3.336658   4.838261   5.664309
    31  H    8.062240   7.131971   8.048375   9.395449  10.610820
    32  H    8.007661   6.568711   6.724728   8.225427   8.984634
    33  H   10.042864   8.875846   9.508679  10.971516  12.012132
    34  H   10.093071   8.773188   9.170335  10.671035  11.555650
    35  H    2.221756   3.425594   4.521830   4.402668   5.715479
    36  H    3.408749   2.229246   1.095761   2.301025   2.881526
    37  H    4.320221   3.997979   2.723379   2.070600   1.049105
    38  H    4.082537   4.372346   3.429837   2.070385   1.048926
    39  C    1.458439   2.391549   2.378544   1.389293   2.530154
    40  H    2.287511   3.453712   3.437096   2.219818   2.924567
    41  C    5.209143   5.839156   7.177380   7.492254   8.884211
    42  H    4.910493   5.799547   7.070501   7.163803   8.502869
                   26         27         28         29         30
    26  H    0.000000
    27  H    3.388137   0.000000
    28  H    6.444244   3.845005   0.000000
    29  H    5.893229   2.727241   1.711327   0.000000
    30  H    6.420663   9.234423  10.519214  10.915494   0.000000
    31  H    2.795196   6.105566   9.203023   8.679932   5.566571
    32  H    6.634084   9.977069  12.275608  12.225275   3.388145
    33  H    5.423320   8.628752  11.856071  11.272011   6.444784
    34  H    6.621724   9.958012  12.928897  12.513843   5.893704
    35  H    6.420079   6.633340   5.422511   6.620776   6.420392
    36  H    8.178203  10.348162  10.630194  11.433660   2.795409
    37  H   10.520209  12.276362  11.855929  12.928979   5.423598
    38  H   10.916344  12.225830  11.271690  12.513716   6.621916
    39  C    8.479376   9.541261   8.616885   9.811964   5.542047
    40  H    9.234312   9.976624   8.627719   9.957024   6.634013
    41  C    4.521841   3.437145   2.723166   3.429584   7.820498
    42  H    5.566608   4.431155   2.670249   3.858276   8.177751
                   31         32         33         34         35
    31  H    0.000000
    32  H    4.431118   0.000000
    33  H    2.670337   3.845249   0.000000
    34  H    3.858413   2.727449   1.711524   0.000000
    35  H    8.177495   9.234155  10.519627  10.915815   0.000000
    36  H    8.028595   6.105713   9.203267   8.680220   5.566541
    37  H   10.630617   8.627335  11.825870  11.250348   6.444924
    38  H   11.434134   9.957217  12.910390  12.500852   5.893998
    39  C    9.404741   8.887410  11.252610  11.157664   3.207647
    40  H   10.348009   9.976974  12.275291  12.225152   3.388327
    41  C    7.070843   9.696518   9.699289  10.591393   3.335883
    42  H    8.028369  10.348015  10.631016  11.434285   2.794479
                   36         37         38         39         40
    36  H    0.000000
    37  H    2.670239   0.000000
    38  H    3.858304   1.711550   0.000000
    39  C    3.413472   3.343500   2.722447   0.000000
    40  H    4.430993   3.845369   2.727640   1.091986   0.000000
    41  C    8.048137   9.509131   9.170559   6.458884   6.724177
    42  H    8.028073   9.203340   8.680096   6.002068   6.104878
                   41         42
    41  C    0.000000
    42  H    1.095833   0.000000
 Symmetry turned off by external request.
 Stoichiometry    C24H15N3
 Framework group  C1[X(C24H15N3)]
 Deg. of freedom   120
 Full point group                 C1      NOp   1
 Rotational constants (GHZ):           0.1701045           0.1700928           0.0850790
 Leave Link  202 at Tue Aug 15 23:23:24 2023, MaxMem=  1310720000 cpu:               1.2 elap:               0.0
 (Enter /mnt/opt/groups/app-gaussian/g16-avx2/l301.exe)
 Standard basis: 6-31G(d,p) (6D, 7F)
 Ernie: Thresh=  0.10000D-02 Tol=  0.10000D-05 Strict=F.
   480 basis functions,   861 primitive gaussians,   480 cartesian basis functions
    90 alpha electrons       90 beta electrons
       nuclear repulsion energy      2092.2423007846 Hartrees.
 IExCor=  402 DFT=T Ex+Corr=B3LYP ExCW=0 ScaHFX=  0.200000
 ScaDFX=  0.800000  0.720000  1.000000  0.810000 ScalE2=  1.000000  1.000000
 IRadAn=      5 IRanWt=     -1 IRanGd=            0 ICorTp=0 IEmpDi=131
 NAtoms=   42 NActive=   42 NUniq=   42 SFac= 1.00D+00 NAtFMM=   60 NAOKFM=F Big=F
 Integral buffers will be    131072 words long.
 Raffenetti 2 integral format.
 Two-electron integral symmetry is turned off.
 R6Disp:  Grimme-D3 Dispersion energy=       -0.0365626859 Hartrees.
 Nuclear repulsion after empirical dispersion term =     2092.2057380988 Hartrees.
 Leave Link  301 at Tue Aug 15 23:23:25 2023, MaxMem=  1310720000 cpu:               4.3 elap:               0.1
 (Enter /mnt/opt/groups/app-gaussian/g16-avx2/l302.exe)
 NPDir=0 NMtPBC=     1 NCelOv=     1 NCel=       1 NClECP=     1 NCelD=      1
         NCelK=      1 NCelE2=     1 NClLst=     1 CellRange=     0.0.
 One-electron integrals computed using PRISM.
 NBasis=   480 RedAO= T EigKep=  1.53D-04  NBF=   480
 NBsUse=   480 1.00D-06 EigRej= -1.00D+00 NBFU=   480
 Precomputing XC quadrature grid using
 IXCGrd= 4 IRadAn=           5 IRanWt=          -1 IRanGd=           0 AccXCQ= 0.00D+00.
 Generated NRdTot=       0 NPtTot=           0 NUsed=           0 NTot=          32
 NSgBfM=   462   462   462   462   462 MxSgAt=    42 MxSgA2=    42.
 Leave Link  302 at Tue Aug 15 23:23:27 2023, MaxMem=  1310720000 cpu:             114.8 elap:               1.8
 (Enter /mnt/opt/groups/app-gaussian/g16-avx2/l303.exe)
 DipDrv:  MaxL=1.
 Leave Link  303 at Tue Aug 15 23:23:29 2023, MaxMem=  1310720000 cpu:               9.9 elap:               0.2
 (Enter /mnt/opt/groups/app-gaussian/g16-avx2/l401.exe)
 ExpMin= 1.61D-01 ExpMax= 4.17D+03 ExpMxC= 6.27D+02 IAcc=3 IRadAn=         5 AccDes= 0.00D+00
 Harris functional with IExCor=  402 and IRadAn=       5 diagonalized for initial guess.
 HarFok:  IExCor=  402 AccDes= 0.00D+00 IRadAn=         5 IDoV= 1 UseB2=F ITyADJ=14
 ICtDFT=  3500011 ScaDFX=  1.000000  1.000000  1.000000  1.000000
 FoFCou: FMM=F IPFlag=           0 FMFlag=      100000 FMFlg1=           0
         NFxFlg=           0 DoJE=T BraDBF=F KetDBF=T FulRan=T
         wScrn=  0.000000 ICntrl=       500 IOpCl=  0 I1Cent=   200000004 NGrid=           0
         NMat0=    1 NMatS0=      1 NMatT0=    0 NMatD0=    1 NMtDS0=    0 NMtDT0=    0
 Symmetry not used in FoFCou.
 Harris En= -1087.71259648283    
 JPrj=0 DoOrth=F DoCkMO=F.
 Leave Link  401 at Tue Aug 15 23:23:33 2023, MaxMem=  1310720000 cpu:             185.9 elap:               3.0
 (Enter /mnt/opt/groups/app-gaussian/g16-avx2/l502.exe)
 Two-electron integral symmetry not used.
 Closed shell SCF:
 Using DIIS extrapolation, IDIIS=    10.
 NGot=  1310720000 LenX=  1310223730 LenY=  1309992850
 Requested convergence on RMS density matrix=1.00D-08 within 100 cycles.
 Requested convergence on MAX density matrix=1.00D-06.
 Requested convergence on             energy=1.00D-06.
 Level shift goal  0.100 maximum shift  0.100.
 No special actions if energy rises.
 Dynamic level shift is on during FON iterations.

 Cycle   1  Pass 1  IDiag  1:
 FoFJK:  IHMeth= 1 ICntrl=       0 DoSepK=F KAlg= 0 I1Cent=           0 FoldK=F
 IRaf= 620000000 NMat=       1 IRICut=       1 DoRegI=T DoRafI=F ISym2E= 0 IDoP0=0 IntGTp=1.
 FoFCou: FMM=F IPFlag=           0 FMFlag=      100000 FMFlg1=           0
         NFxFlg=           0 DoJE=F BraDBF=F KetDBF=F FulRan=T
         wScrn=  0.000000 ICntrl=         0 IOpCl=  0 I1Cent=           0 NGrid=           0
         NMat0=    1 NMatS0=      1 NMatT0=    0 NMatD0=    1 NMtDS0=    0 NMtDT0=    0
 Symmetry not used in FoFCou.
 E= -1087.28327382485    
 DIIS: error= 3.19D-02 at cycle   1 NSaved=   1.
 NSaved= 1 IEnMin= 1 EnMin= -1087.28327382485     IErMin= 1 ErrMin= 3.19D-02
 ErrMax= 3.19D-02  0.00D+00 EMaxC= 1.00D+00 BMatC= 4.55D-01 BMatP= 4.55D-01
 IDIUse=1 WtCom= 1.00D+00 WtEn= 0.00D+00
 Coeff-Com:  0.100D+01
 Coeff:      0.100D+01
 Gap=     0.088 Goal=     0.100 Shift=    0.012
 T= 1532. Gap= 0.101 NK=0 IS=   88 IE=  480 IFin=   93
          NO(<0.9)=   0  NV(>0.1)=   0     90.00e < EF      0.00e >EF  Err=1.4D-14
 GapD=    0.088 DampG=0.500 DampE=0.500 DampFc=0.2500 IDamp=-1.
 Damping current iteration by 2.50D-01
 RMSDP=3.69D-03 MaxDP=1.42D-01              OVMax= 2.10D-01

 Cycle   2  Pass 1  IDiag  1:
 E= -1087.45649348529     Delta-E=       -0.173219660443 Rises=F Damp=T
 DIIS: error= 1.84D-02 at cycle   2 NSaved=   2.
 NSaved= 2 IEnMin= 2 EnMin= -1087.45649348529     IErMin= 2 ErrMin= 1.84D-02
 ErrMax= 1.84D-02  0.00D+00 EMaxC= 1.00D+00 BMatC= 1.42D-01 BMatP= 4.55D-01
 IDIUse=1 WtCom= 1.00D+00 WtEn= 0.00D+00
 Coeff-Com: -0.106D+01 0.206D+01
 Coeff:     -0.106D+01 0.206D+01
 Gap=     0.092 Goal=     0.100 Shift=    0.008
 T= 1441. Gap= 0.101 NK=3 IS=   78 IE=   93 IFin=   93
          NO(<0.9)=   0  NV(>0.1)=   0     90.00e < EF      0.00e >EF  Err=1.4D-14
 GapD=    0.092 DampG=0.500 DampE=0.500 DampFc=0.2500 IDamp=-1.
 Damping current iteration by 2.50D-01
 RMSDP=1.96D-03 MaxDP=7.51D-02 DE=-1.73D-01 OVMax= 1.57D-01

 Cycle   3  Pass 1  IDiag  1:
 E= -1087.53925374760     Delta-E=       -0.082760262306 Rises=F Damp=T
 DIIS: error= 1.37D-02 at cycle   3 NSaved=   3.
 NSaved= 3 IEnMin= 3 EnMin= -1087.53925374760     IErMin= 3 ErrMin= 1.37D-02
 ErrMax= 1.37D-02  0.00D+00 EMaxC= 1.00D+00 BMatC= 8.27D-02 BMatP= 1.42D-01
 IDIUse=1 WtCom= 1.00D+00 WtEn= 0.00D+00
 Coeff-Com: -0.595D+00-0.505D+00 0.210D+01
 Coeff:     -0.595D+00-0.505D+00 0.210D+01
 Gap=     0.093 Goal=     0.100 Shift=    0.007
 T= 1291. Gap= 0.100 NK=3 IS=   79 IE=   93 IFin=   93
          NO(<0.9)=   0  NV(>0.1)=   0     90.00e < EF      0.00e >EF  Err=0.0D+00
 GapD=    0.093 DampG=0.500 DampE=0.500 DampFc=0.2500 IDamp=-1.
 Damping current iteration by 2.50D-01
 RMSDP=1.34D-03 MaxDP=5.12D-02 DE=-8.28D-02 OVMax= 5.90D-02

 Cycle   4  Pass 1  IDiag  1:
 E= -1087.60173914884     Delta-E=       -0.062485401240 Rises=F Damp=T
 DIIS: error= 1.04D-02 at cycle   4 NSaved=   4.
 NSaved= 4 IEnMin= 4 EnMin= -1087.60173914884     IErMin= 4 ErrMin= 1.04D-02
 ErrMax= 1.04D-02  0.00D+00 EMaxC= 1.00D+00 BMatC= 4.74D-02 BMatP= 8.27D-02
 IDIUse=1 WtCom= 1.00D+00 WtEn= 0.00D+00
 Coeff-Com: -0.165D+00-0.739D+00-0.369D+00 0.227D+01
 Coeff:     -0.165D+00-0.739D+00-0.369D+00 0.227D+01
 Gap=     0.093 Goal=     0.100 Shift=    0.007
 T= 1047. Gap= 0.100 NK=3 IS=   91 IE=   93 IFin=   90
          NO(<0.9)=   0  NV(>0.1)=   0     90.00e < EF      0.00e >EF  Err=0.0D+00
 GapD=    0.093 DampG=0.500 DampE=0.500 DampFc=0.2500 IDamp=-1.
 Damping current iteration by 2.50D-01
 RMSDP=1.01D-03 MaxDP=3.96D-02 DE=-6.25D-02 OVMax= 2.34D-02

 Cycle   5  Pass 1  IDiag  1:
 E= -1087.64641962624     Delta-E=       -0.044680477399 Rises=F Damp=T
 DIIS: error= 7.91D-03 at cycle   5 NSaved=   5.
 NSaved= 5 IEnMin= 5 EnMin= -1087.64641962624     IErMin= 5 ErrMin= 7.91D-03
 ErrMax= 7.91D-03  0.00D+00 EMaxC= 1.00D+00 BMatC= 2.67D-02 BMatP= 4.74D-02
 IDIUse=1 WtCom= 1.00D+00 WtEn= 0.00D+00
 Coeff-Com: -0.693D-01-0.461D+00-0.360D+00 0.256D+00 0.163D+01
 Coeff:     -0.693D-01-0.461D+00-0.360D+00 0.256D+00 0.163D+01
 Gap=     0.094 Goal=     0.100 Shift=    0.006
 T=  877. Gap= 0.100 NK=3 IS=   91 IE=   93 IFin=   90
          NO(<0.9)=   0  NV(>0.1)=   0     90.00e < EF      0.00e >EF  Err=0.0D+00
 GapD=    0.094 DampG=0.500 DampE=1.000 DampFc=0.5000 IDamp=-1.
 Damping current iteration by 5.00D-01
 RMSDP=7.62D-04 MaxDP=3.01D-02 DE=-4.47D-02 OVMax= 1.31D-02

 Cycle   6  Pass 1  IDiag  1:
 E= -1087.70940773487     Delta-E=       -0.062988108637 Rises=F Damp=T
 DIIS: error= 3.98D-03 at cycle   6 NSaved=   6.
 NSaved= 6 IEnMin= 6 EnMin= -1087.70940773487     IErMin= 6 ErrMin= 3.98D-03
 ErrMax= 3.98D-03  0.00D+00 EMaxC= 1.00D+00 BMatC= 6.77D-03 BMatP= 2.67D-02
 IDIUse=1 WtCom= 1.00D+00 WtEn= 0.00D+00
 Coeff-Com: -0.231D-01-0.192D+00-0.167D+00-0.205D+00 0.610D+00 0.977D+00
 Coeff:     -0.231D-01-0.192D+00-0.167D+00-0.205D+00 0.610D+00 0.977D+00
 Gap=     0.094 Goal=     0.100 Shift=    0.006
 T=  660. Gap= 0.100 NK=3 IS=   91 IE=   93 IFin=   90
          NO(<0.9)=   0  NV(>0.1)=   0     90.00e < EF      0.00e >EF  Err=0.0D+00
 GapD=    0.094 DampG=0.500 DampE=1.000 DampFc=0.5000 IDamp=-1.
 Damping current iteration by 5.00D-01
 RMSDP=3.86D-04 MaxDP=1.50D-02 DE=-6.30D-02 OVMax= 3.29D-03

 Cycle   7  Pass 1  IDiag  1:
 E= -1087.73898031004     Delta-E=       -0.029572575172 Rises=F Damp=T
 DIIS: error= 2.00D-03 at cycle   7 NSaved=   7.
 NSaved= 7 IEnMin= 7 EnMin= -1087.73898031004     IErMin= 7 ErrMin= 2.00D-03
 ErrMax= 2.00D-03  0.00D+00 EMaxC= 1.00D+00 BMatC= 1.71D-03 BMatP= 6.77D-03
 IDIUse=1 WtCom= 1.00D+00 WtEn= 0.00D+00
 Coeff-Com: -0.597D-02-0.610D-01-0.507D-01-0.181D+00 0.199D+00 0.692D-01
 Coeff-Com:  0.103D+01
 Coeff:     -0.597D-02-0.610D-01-0.507D-01-0.181D+00 0.199D+00 0.692D-01
 Coeff:      0.103D+01
 Gap=     0.094 Goal=     0.100 Shift=    0.006
 T=  375. Gap= 0.100 NK=3 IS=   91 IE=   93 IFin=   90
          NO(<0.9)=   0  NV(>0.1)=   0     90.00e < EF      0.00e >EF  Err=0.0D+00
 GapD=    0.094 DampG=0.500 DampE=1.000 DampFc=0.5000 IDamp=-1.
 Damping current iteration by 5.00D-01
 RMSDP=1.95D-04 MaxDP=7.62D-03 DE=-2.96D-02 OVMax= 4.75D-04

 Cycle   8  Pass 1  IDiag  1:
 E= -1087.75327485542     Delta-E=       -0.014294545371 Rises=F Damp=T
 DIIS: error= 1.01D-03 at cycle   8 NSaved=   8.
 NSaved= 8 IEnMin= 8 EnMin= -1087.75327485542     IErMin= 8 ErrMin= 1.01D-03
 ErrMax= 1.01D-03  0.00D+00 EMaxC= 1.00D+00 BMatC= 4.31D-04 BMatP= 1.71D-03
 IDIUse=1 WtCom= 1.00D+00 WtEn= 0.00D+00
 Coeff-Com: -0.804D-03-0.548D-02-0.421D-03-0.252D-01 0.893D-02-0.534D-01
 Coeff-Com: -0.544D+00 0.162D+01
 Coeff:     -0.804D-03-0.548D-02-0.421D-03-0.252D-01 0.893D-02-0.534D-01
 Coeff:     -0.544D+00 0.162D+01
 Gap=     0.094 Goal=     0.100 Shift=    0.006
 GapD=    0.094 DampG=0.500 DampE=1.000 DampFc=0.5000 IDamp=-1.
 Damping current iteration by 5.00D-01
 RMSDP=9.82D-05 MaxDP=3.83D-03 DE=-1.43D-02 OVMax= 3.78D-04

 Cycle   9  Pass 1  IDiag  1:
 E= -1087.76030051324     Delta-E=       -0.007025657822 Rises=F Damp=T
 DIIS: error= 5.05D-04 at cycle   9 NSaved=   9.
 NSaved= 9 IEnMin= 9 EnMin= -1087.76030051324     IErMin= 9 ErrMin= 5.05D-04
 ErrMax= 5.05D-04  0.00D+00 EMaxC= 1.00D+00 BMatC= 1.08D-04 BMatP= 4.31D-04
 IDIUse=1 WtCom= 1.00D+00 WtEn= 0.00D+00
 Coeff-Com:  0.107D-03 0.330D-02 0.548D-02 0.689D-02-0.196D-01-0.402D-01
 Coeff-Com: -0.469D+00 0.560D+00 0.953D+00
 Coeff:      0.107D-03 0.330D-02 0.548D-02 0.689D-02-0.196D-01-0.402D-01
 Coeff:     -0.469D+00 0.560D+00 0.953D+00
 Gap=     0.094 Goal=     0.100 Shift=    0.006
 RMSDP=4.91D-05 MaxDP=1.92D-03 DE=-7.03D-03 OVMax= 7.61D-05

 Cycle  10  Pass 1  IDiag  1:
 E= -1087.76724382296     Delta-E=       -0.006943309726 Rises=F Damp=F
 DIIS: error= 2.02D-06 at cycle  10 NSaved=  10.
 NSaved=10 IEnMin=10 EnMin= -1087.76724382296     IErMin=10 ErrMin= 2.02D-06
 ErrMax= 2.02D-06  0.00D+00 EMaxC= 1.00D+00 BMatC= 2.25D-09 BMatP= 1.08D-04
 IDIUse=1 WtCom= 1.00D+00 WtEn= 0.00D+00
 Coeff-Com:  0.125D-04 0.118D-02 0.163D-02 0.477D-02-0.826D-02-0.766D-02
 Coeff-Com: -0.139D+00 0.157D+00 0.241D+00 0.749D+00
 Coeff:      0.125D-04 0.118D-02 0.163D-02 0.477D-02-0.826D-02-0.766D-02
 Coeff:     -0.139D+00 0.157D+00 0.241D+00 0.749D+00
 Gap=     0.094 Goal=     0.100 Shift=    0.006
 RMSDP=2.66D-07 MaxDP=8.28D-06 DE=-6.94D-03 OVMax= 5.81D-05

 Cycle  11  Pass 1  IDiag  1:
 E= -1087.76724382703     Delta-E=       -0.000000004066 Rises=F Damp=F
 DIIS: error= 9.81D-07 at cycle  11 NSaved=  11.
 NSaved=11 IEnMin=11 EnMin= -1087.76724382703     IErMin=11 ErrMin= 9.81D-07
 ErrMax= 9.81D-07  0.00D+00 EMaxC= 1.00D+00 BMatC= 1.20D-09 BMatP= 2.25D-09
 IDIUse=1 WtCom= 1.00D+00 WtEn= 0.00D+00
 Coeff-Com:  0.202D-04 0.332D-03 0.269D-03 0.204D-02-0.246D-02 0.164D-02
 Coeff-Com: -0.176D-01 0.343D-01-0.363D-01 0.441D+00 0.577D+00
 Coeff:      0.202D-04 0.332D-03 0.269D-03 0.204D-02-0.246D-02 0.164D-02
 Coeff:     -0.176D-01 0.343D-01-0.363D-01 0.441D+00 0.577D+00
 Gap=     0.094 Goal=     0.100 Shift=    0.006
 RMSDP=1.26D-07 MaxDP=3.98D-06 DE=-4.07D-09 OVMax= 2.78D-05

 Cycle  12  Pass 1  IDiag  1:
 E= -1087.76724382866     Delta-E=       -0.000000001629 Rises=F Damp=F
 DIIS: error= 3.64D-07 at cycle  12 NSaved=  12.
 NSaved=12 IEnMin=12 EnMin= -1087.76724382866     IErMin=12 ErrMin= 3.64D-07
 ErrMax= 3.64D-07  0.00D+00 EMaxC= 1.00D+00 BMatC= 9.79D-11 BMatP= 1.20D-09
 IDIUse=1 WtCom= 1.00D+00 WtEn= 0.00D+00
 Coeff-Com:  0.119D-04-0.115D-03-0.214D-03-0.222D-03 0.738D-03 0.251D-02
 Coeff-Com:  0.206D-01-0.470D-02-0.901D-01 0.524D-01 0.213D+00 0.806D+00
 Coeff:      0.119D-04-0.115D-03-0.214D-03-0.222D-03 0.738D-03 0.251D-02
 Coeff:      0.206D-01-0.470D-02-0.901D-01 0.524D-01 0.213D+00 0.806D+00
 Gap=     0.094 Goal=     0.100 Shift=    0.006
 RMSDP=6.81D-08 MaxDP=1.55D-06 DE=-1.63D-09 OVMax= 1.80D-05

 Cycle  13  Pass 1  IDiag  1:
 E= -1087.76724382888     Delta-E=       -0.000000000224 Rises=F Damp=F
 DIIS: error= 3.53D-07 at cycle  13 NSaved=  13.
 NSaved=13 IEnMin=13 EnMin= -1087.76724382888     IErMin=13 ErrMin= 3.53D-07
 ErrMax= 3.53D-07  0.00D+00 EMaxC= 1.00D+00 BMatC= 3.51D-11 BMatP= 9.79D-11
 IDIUse=1 WtCom= 1.00D+00 WtEn= 0.00D+00
 Coeff-Com:  0.743D-05-0.960D-04-0.158D-03-0.235D-03 0.554D-03 0.142D-02
 Coeff-Com:  0.133D-01-0.343D-02-0.539D-01 0.321D-02 0.814D-01 0.504D+00
 Coeff-Com:  0.453D+00
 Coeff:      0.743D-05-0.960D-04-0.158D-03-0.235D-03 0.554D-03 0.142D-02
 Coeff:      0.133D-01-0.343D-02-0.539D-01 0.321D-02 0.814D-01 0.504D+00
 Coeff:      0.453D+00
 Gap=     0.094 Goal=     0.100 Shift=    0.006
 RMSDP=2.31D-08 MaxDP=1.32D-06 DE=-2.24D-10 OVMax= 5.26D-06

 Cycle  14  Pass 1  IDiag  1:
 E= -1087.76724382890     Delta-E=       -0.000000000018 Rises=F Damp=F
 DIIS: error= 1.70D-07 at cycle  14 NSaved=  14.
 NSaved=14 IEnMin=14 EnMin= -1087.76724382890     IErMin=14 ErrMin= 1.70D-07
 ErrMax= 1.70D-07  0.00D+00 EMaxC= 1.00D+00 BMatC= 9.11D-12 BMatP= 3.51D-11
 IDIUse=1 WtCom= 1.00D+00 WtEn= 0.00D+00
 Coeff-Com:  0.345D-05-0.379D-04-0.660D-04-0.546D-04 0.139D-03 0.432D-03
 Coeff-Com:  0.440D-02-0.551D-03-0.178D-01-0.676D-02 0.385D-02 0.163D+00
 Coeff-Com:  0.330D+00 0.523D+00
 Coeff:      0.345D-05-0.379D-04-0.660D-04-0.546D-04 0.139D-03 0.432D-03
 Coeff:      0.440D-02-0.551D-03-0.178D-01-0.676D-02 0.385D-02 0.163D+00
 Coeff:      0.330D+00 0.523D+00
 Gap=     0.094 Goal=     0.100 Shift=    0.006
 RMSDP=1.07D-08 MaxDP=5.30D-07 DE=-1.77D-11 OVMax= 2.76D-06

 Cycle  15  Pass 1  IDiag  1:
 E= -1087.76724382892     Delta-E=       -0.000000000015 Rises=F Damp=F
 DIIS: error= 5.39D-08 at cycle  15 NSaved=  15.
 NSaved=15 IEnMin=15 EnMin= -1087.76724382892     IErMin=15 ErrMin= 5.39D-08
 ErrMax= 5.39D-08  0.00D+00 EMaxC= 1.00D+00 BMatC= 1.48D-12 BMatP= 9.11D-12
 IDIUse=1 WtCom= 1.00D+00 WtEn= 0.00D+00
 Coeff-Com:  0.814D-06-0.619D-05-0.151D-04 0.246D-04-0.371D-04-0.128D-04
 Coeff-Com:  0.309D-03 0.406D-03-0.125D-02-0.638D-02-0.192D-01-0.810D-03
 Coeff-Com:  0.133D+00 0.349D+00 0.545D+00
 Coeff:      0.814D-06-0.619D-05-0.151D-04 0.246D-04-0.371D-04-0.128D-04
 Coeff:      0.309D-03 0.406D-03-0.125D-02-0.638D-02-0.192D-01-0.810D-03
 Coeff:      0.133D+00 0.349D+00 0.545D+00
 Gap=     0.094 Goal=     0.100 Shift=    0.006
 RMSDP=4.13D-09 MaxDP=2.05D-07 DE=-1.55D-11 OVMax= 9.69D-07

 SCF Done:  E(RB3LYP) =  -1087.76724383     A.U. after   15 cycles
            NFock= 15  Conv=0.41D-08     -V/T= 2.0113
 KE= 1.075564823324D+03 PE=-6.706601782427D+03 EE= 2.451063977176D+03
 Leave Link  502 at Tue Aug 15 23:24:53 2023, MaxMem=  1310720000 cpu:            5061.0 elap:              79.3
 (Enter /mnt/opt/groups/app-gaussian/g16-avx2/l601.exe)
 Copying SCF densities to generalized density rwf, IOpCl= 0 IROHF=0.

 **********************************************************************

            Population analysis using the SCF Density.

 **********************************************************************

 Alpha  occ. eigenvalues --  -14.35664 -14.35663 -14.35660 -10.23416 -10.23416
 Alpha  occ. eigenvalues --  -10.23415 -10.19958 -10.19956 -10.19955 -10.19929
 Alpha  occ. eigenvalues --  -10.19926 -10.19926 -10.19699 -10.19698 -10.19693
 Alpha  occ. eigenvalues --  -10.19126 -10.19126 -10.19126 -10.19119 -10.19119
 Alpha  occ. eigenvalues --  -10.19119 -10.18989 -10.18989 -10.18988 -10.17051
 Alpha  occ. eigenvalues --  -10.17051 -10.17050  -0.90567  -0.90487  -0.90485
 Alpha  occ. eigenvalues --   -0.87869  -0.85546  -0.85546  -0.81318  -0.78253
 Alpha  occ. eigenvalues --   -0.78253  -0.73074  -0.72515  -0.72515  -0.69241
 Alpha  occ. eigenvalues --   -0.67577  -0.67576  -0.62605  -0.62547  -0.62546
 Alpha  occ. eigenvalues --   -0.57013  -0.57012  -0.55719  -0.53997  -0.52632
 Alpha  occ. eigenvalues --   -0.52631  -0.51249  -0.51247  -0.50205  -0.48517
 Alpha  occ. eigenvalues --   -0.47993  -0.47991  -0.47106  -0.46641  -0.46639
 Alpha  occ. eigenvalues --   -0.42150  -0.41769  -0.41756  -0.41218  -0.40286
 Alpha  occ. eigenvalues --   -0.39386  -0.39299  -0.38494  -0.37903  -0.37579
 Alpha  occ. eigenvalues --   -0.36927  -0.36862  -0.36740  -0.35275  -0.34384
 Alpha  occ. eigenvalues --   -0.34262  -0.32828  -0.32592  -0.32484  -0.31616
 Alpha  occ. eigenvalues --   -0.31610  -0.28355  -0.27012  -0.27011  -0.23809
 Alpha  occ. eigenvalues --   -0.22698  -0.22698  -0.17709  -0.16957  -0.16956
 Alpha virt. eigenvalues --   -0.07552  -0.07299  -0.07299   0.04031   0.04031
 Alpha virt. eigenvalues --    0.06173   0.06749   0.06784   0.08935   0.10340
 Alpha virt. eigenvalues --    0.10352   0.10974   0.10996   0.11037   0.11232
 Alpha virt. eigenvalues --    0.11566   0.11677   0.12346   0.14688   0.14712
 Alpha virt. eigenvalues --    0.15161   0.15351   0.15441   0.17054   0.17640
 Alpha virt. eigenvalues --    0.17671   0.18611   0.20030   0.20037   0.21655
 Alpha virt. eigenvalues --    0.22381   0.22383   0.23938   0.24473   0.24474
 Alpha virt. eigenvalues --    0.26452   0.27116   0.27120   0.28168   0.31514
 Alpha virt. eigenvalues --    0.32556   0.32558   0.34297   0.35532   0.35532
 Alpha virt. eigenvalues --    0.36309   0.36310   0.40525   0.41789   0.41791
 Alpha virt. eigenvalues --    0.44181   0.45786   0.45882   0.45882   0.50207
 Alpha virt. eigenvalues --    0.50208   0.50562   0.51513   0.52326   0.52328
 Alpha virt. eigenvalues --    0.53471   0.53880   0.53891   0.54140   0.54147
 Alpha virt. eigenvalues --    0.56250   0.56254   0.56385   0.56942   0.57140
 Alpha virt. eigenvalues --    0.57180   0.58401   0.58976   0.58983   0.59943
 Alpha virt. eigenvalues --    0.60452   0.60916   0.60955   0.61345   0.62377
 Alpha virt. eigenvalues --    0.62400   0.62887   0.63231   0.64170   0.64181
 Alpha virt. eigenvalues --    0.64458   0.64713   0.65533   0.65643   0.66076
 Alpha virt. eigenvalues --    0.66117   0.67790   0.68812   0.68831   0.70104
 Alpha virt. eigenvalues --    0.70202   0.70318   0.71180   0.72772   0.72785
 Alpha virt. eigenvalues --    0.72917   0.77129   0.77163   0.77965   0.78080
 Alpha virt. eigenvalues --    0.78507   0.80116   0.80271   0.80282   0.80290
 Alpha virt. eigenvalues --    0.81102   0.81321   0.82029   0.82296   0.82822
 Alpha virt. eigenvalues --    0.82910   0.82926   0.84097   0.84580   0.84683
 Alpha virt. eigenvalues --    0.85526   0.85564   0.85870   0.86481   0.86508
 Alpha virt. eigenvalues --    0.87312   0.88497   0.88578   0.88624   0.91186
 Alpha virt. eigenvalues --    0.91893   0.92164   0.92338   0.93937   0.94029
 Alpha virt. eigenvalues --    0.96066   0.97284   0.97337   0.98716   0.99787
 Alpha virt. eigenvalues --    0.99794   1.02554   1.02735   1.02744   1.03840
 Alpha virt. eigenvalues --    1.04943   1.04960   1.07148   1.11243   1.11258
 Alpha virt. eigenvalues --    1.14568   1.14571   1.15689   1.17365   1.20828
 Alpha virt. eigenvalues --    1.20848   1.21978   1.26373   1.26880   1.27027
 Alpha virt. eigenvalues --    1.28343   1.28526   1.28956   1.29873   1.31115
 Alpha virt. eigenvalues --    1.31747   1.31771   1.33017   1.33232   1.33898
 Alpha virt. eigenvalues --    1.34847   1.35003   1.36890   1.36923   1.38623
 Alpha virt. eigenvalues --    1.38913   1.38931   1.39113   1.40938   1.41374
 Alpha virt. eigenvalues --    1.41431   1.41912   1.41945   1.45791   1.47379
 Alpha virt. eigenvalues --    1.47382   1.47461   1.48869   1.48871   1.50475
 Alpha virt. eigenvalues --    1.53844   1.54022   1.54022   1.55275   1.55279
 Alpha virt. eigenvalues --    1.62572   1.62578   1.62886   1.67520   1.67557
 Alpha virt. eigenvalues --    1.67617   1.67696   1.71048   1.71079   1.71794
 Alpha virt. eigenvalues --    1.73522   1.73573   1.74920   1.74956   1.75137
 Alpha virt. eigenvalues --    1.76326   1.78018   1.78025   1.78274   1.80910
 Alpha virt. eigenvalues --    1.81050   1.82095   1.82551   1.82967   1.83762
 Alpha virt. eigenvalues --    1.84530   1.85915   1.86741   1.90096   1.90146
 Alpha virt. eigenvalues --    1.92280   1.92725   1.92735   1.95980   1.96789
 Alpha virt. eigenvalues --    1.97403   1.98158   2.00175   2.00311   2.00539
 Alpha virt. eigenvalues --    2.01981   2.02056   2.02504   2.02638   2.04289
 Alpha virt. eigenvalues --    2.04838   2.05653   2.05659   2.09318   2.10196
 Alpha virt. eigenvalues --    2.10437   2.10679   2.11510   2.11539   2.13029
 Alpha virt. eigenvalues --    2.13314   2.13344   2.14733   2.15263   2.15318
 Alpha virt. eigenvalues --    2.17432   2.18644   2.18807   2.18983   2.19113
 Alpha virt. eigenvalues --    2.21995   2.23873   2.23899   2.24939   2.27849
 Alpha virt. eigenvalues --    2.27948   2.28415   2.28599   2.30349   2.30543
 Alpha virt. eigenvalues --    2.31502   2.31767   2.32107   2.33196   2.33285
 Alpha virt. eigenvalues --    2.34418   2.34467   2.34711   2.37116   2.37254
 Alpha virt. eigenvalues --    2.39500   2.39798   2.40226   2.40260   2.43469
 Alpha virt. eigenvalues --    2.43792   2.44300   2.46477   2.46776   2.47304
 Alpha virt. eigenvalues --    2.48037   2.48674   2.48984   2.51605   2.52095
 Alpha virt. eigenvalues --    2.52120   2.54920   2.56987   2.57027   2.59559
 Alpha virt. eigenvalues --    2.60294   2.60838   2.62875   2.66688   2.67149
 Alpha virt. eigenvalues --    2.68099   2.68541   2.70133   2.70441   2.71165
 Alpha virt. eigenvalues --    2.71194   2.71956   2.71966   2.73209   2.73334
 Alpha virt. eigenvalues --    2.74989   2.76475   2.77135   2.77490   2.77940
 Alpha virt. eigenvalues --    2.81207   2.81245   2.81646   2.83064   2.84906
 Alpha virt. eigenvalues --    2.84917   2.87286   2.89171   2.89193   2.91686
 Alpha virt. eigenvalues --    2.93100   2.93105   2.93501   2.95706   2.95709
 Alpha virt. eigenvalues --    2.99550   2.99552   3.00460   3.05533   3.05536
 Alpha virt. eigenvalues --    3.09278   3.13784   3.13785   3.18308   3.19777
 Alpha virt. eigenvalues --    3.19781   3.20001   3.26526   3.26533   3.28082
 Alpha virt. eigenvalues --    3.39821   3.41453   3.41462   3.43952   3.48450
 Alpha virt. eigenvalues --    3.48457   3.54732   3.54858   3.54866   3.56589
 Alpha virt. eigenvalues --    3.58062   3.58066   3.61104   4.04026   4.05082
 Alpha virt. eigenvalues --    4.05092   4.05862   4.08224   4.08226   4.11988
 Alpha virt. eigenvalues --    4.12643   4.12644   4.15463   4.15464   4.16025
 Alpha virt. eigenvalues --    4.22057   4.22058   4.22697   4.30976   4.30976
 Alpha virt. eigenvalues --    4.31325   4.52811   4.52811   4.62335   4.71153
 Alpha virt. eigenvalues --    4.71157   4.75752   4.82337   4.82341   4.97300
          Condensed to atoms (all electrons):
               1          2          3          4          5          6
     1  C    5.242031  -0.074720   0.308792   0.343816  -0.025396  -0.025382
     2  C   -0.074720   5.353516   0.023743   0.023730   0.343797   0.308734
     3  C    0.308792   0.023743   5.353469   0.023742  -0.074726   0.343790
     4  C    0.343816   0.023730   0.023742   5.353364   0.308822  -0.074722
     5  C   -0.025396   0.343797  -0.074726   0.308822   5.242043  -0.025399
     6  C   -0.025382   0.308734   0.343790  -0.074722  -0.025399   5.242124
     7  C   -0.018827   0.006940   0.018559   0.264564  -0.123182  -0.000740
     8  C   -0.023649  -0.000162   0.005898  -0.005182   0.009257  -0.000051
     9  C    0.389503  -0.000573  -0.085880  -0.106110   0.013918   0.005403
    10  C    0.004513   0.000000  -0.000146   0.019783  -0.000058   0.000001
    11  C   -0.000813   0.000000  -0.000014   0.005499   0.000030   0.000000
    12  N    0.000001  -0.000000  -0.000000  -0.000094  -0.000000   0.000000
    13  C    0.013914  -0.085882  -0.106126  -0.000573   0.005406   0.389532
    14  C    0.009257   0.005900  -0.005180  -0.000162  -0.000051  -0.023635
    15  C   -0.123181   0.018565   0.264511   0.006937  -0.000739  -0.018809
    16  C   -0.012108  -0.000086  -0.113215   0.000022   0.000001   0.008214
    17  C    0.000030  -0.000014   0.005494   0.000000   0.000000  -0.000812
    18  C   -0.000057  -0.000147   0.019794   0.000000   0.000001   0.004511
    19  N   -0.000000  -0.000000  -0.000094  -0.000000   0.000000   0.000001
    20  C    0.005405  -0.106121  -0.000573  -0.085865   0.389537   0.013912
    21  C   -0.000050  -0.005191  -0.000162   0.005901  -0.023635   0.009263
    22  C   -0.000740   0.264481   0.006940   0.018559  -0.018808  -0.123188
    23  C    0.000001  -0.113225   0.000022  -0.000086   0.008216  -0.012114
    24  C    0.000000   0.005498   0.000000  -0.000014  -0.000815   0.000030
    25  N    0.000000  -0.000094  -0.000000  -0.000000   0.000001  -0.000000
    26  H   -0.034845  -0.000003  -0.004050   0.004606  -0.000050  -0.000106
    27  H    0.000040   0.000000   0.000005  -0.000107   0.000001  -0.000000
    28  H   -0.000000  -0.000000   0.000000  -0.000001  -0.000000   0.000000
    29  H   -0.000000   0.000000   0.000000   0.000002   0.000000  -0.000000
    30  H   -0.000050  -0.004053   0.004606  -0.000003  -0.000106  -0.034842
    31  H    0.001057   0.000005  -0.001866   0.000001   0.000000  -0.000074
    32  H    0.000001   0.000005  -0.000107   0.000000  -0.000000   0.000040
    33  H   -0.000000   0.000000  -0.000001  -0.000000   0.000000  -0.000000
    34  H    0.000000   0.000000   0.000002   0.000000  -0.000000  -0.000000
    35  H   -0.000106   0.004608  -0.000003  -0.004057  -0.034850  -0.000050
    36  H    0.000000  -0.001865   0.000001   0.000005  -0.000074   0.001056
    37  H   -0.000000  -0.000001  -0.000000   0.000000  -0.000000  -0.000000
    38  H   -0.000000   0.000002   0.000000   0.000000  -0.000000   0.000000
    39  C    0.000001   0.019785   0.000000  -0.000146   0.004513  -0.000058
    40  H   -0.000000  -0.000107   0.000000   0.000005   0.000040   0.000001
    41  C    0.008215   0.000022  -0.000086  -0.113216  -0.012111   0.000001
    42  H   -0.000074   0.000001   0.000005  -0.001865   0.001057   0.000000
               7          8          9         10         11         12
     1  C   -0.018827  -0.023649   0.389503   0.004513  -0.000813   0.000001
     2  C    0.006940  -0.000162  -0.000573   0.000000   0.000000  -0.000000
     3  C    0.018559   0.005898  -0.085880  -0.000146  -0.000014  -0.000000
     4  C    0.264564  -0.005182  -0.106110   0.019783   0.005499  -0.000094
     5  C   -0.123182   0.009257   0.013918  -0.000058   0.000030  -0.000000
     6  C   -0.000740  -0.000051   0.005403   0.000001   0.000000   0.000000
     7  C    5.045248   0.412883  -0.070782  -0.058649  -0.016990   0.003149
     8  C    0.412883   4.830933   0.457247   0.393488  -0.004110   0.003438
     9  C   -0.070782   0.457247   5.265436  -0.089906   0.005346  -0.000098
    10  C   -0.058649   0.393488  -0.089906   5.138841   0.551986  -0.063006
    11  C   -0.016990  -0.004110   0.005346   0.551986   4.726041   0.267267
    12  N    0.003149   0.003438  -0.000098  -0.063006   0.267267   6.830054
    13  C    0.000005   0.000001  -0.000093   0.000000   0.000000  -0.000000
    14  C   -0.000000  -0.000000  -0.000003  -0.000000  -0.000000  -0.000000
    15  C   -0.000063   0.000132  -0.008746   0.000000  -0.000000  -0.000000
    16  C   -0.000000   0.000042   0.000938  -0.000000  -0.000000   0.000000
    17  C    0.000000  -0.000000   0.000009  -0.000000   0.000000   0.000000
    18  C    0.000000  -0.000000   0.000002   0.000000  -0.000000  -0.000000
    19  N   -0.000000   0.000000   0.000000  -0.000000   0.000000   0.000000
    20  C   -0.008751  -0.000003  -0.000093   0.000002   0.000009   0.000000
    21  C    0.000132  -0.000000   0.000001  -0.000000  -0.000000   0.000000
    22  C   -0.000063  -0.000000   0.000005   0.000000   0.000000  -0.000000
    23  C   -0.000000   0.000000  -0.000000   0.000000   0.000000  -0.000000
    24  C   -0.000000  -0.000000   0.000000  -0.000000   0.000000   0.000000
    25  N   -0.000000  -0.000000  -0.000000  -0.000000   0.000000   0.000000
    26  H    0.004008  -0.032111   0.355683  -0.002070  -0.000021   0.000001
    27  H    0.004076  -0.033769  -0.002738   0.367577  -0.046392  -0.003603
    28  H   -0.000118  -0.000065   0.000003   0.004049  -0.028379   0.327970
    29  H   -0.000059  -0.000123   0.000000  -0.007209  -0.028104   0.333248
    30  H    0.000000  -0.000000   0.000001   0.000000   0.000000   0.000000
    31  H    0.000000   0.000005  -0.000146  -0.000000  -0.000000  -0.000000
    32  H    0.000000  -0.000000  -0.000000   0.000000  -0.000000  -0.000000
    33  H    0.000000   0.000000   0.000000  -0.000000  -0.000000  -0.000000
    34  H    0.000000  -0.000000  -0.000000   0.000000   0.000000   0.000000
    35  H    0.001574   0.000004   0.000003   0.000000   0.000004  -0.000000
    36  H    0.000000  -0.000000   0.000000   0.000000  -0.000000  -0.000000
    37  H   -0.000000   0.000000   0.000000  -0.000000  -0.000000   0.000000
    38  H   -0.000000   0.000000   0.000000  -0.000000  -0.000000   0.000000
    39  C    0.000000  -0.000000   0.000000   0.000000  -0.000000  -0.000000
    40  H    0.000000  -0.000000  -0.000000   0.000000   0.000000  -0.000000
    41  C    0.526049  -0.082698   0.023695  -0.118476   0.409167  -0.049927
    42  H   -0.024059   0.004749  -0.000210   0.005294  -0.045468  -0.002381
              13         14         15         16         17         18
     1  C    0.013914   0.009257  -0.123181  -0.012108   0.000030  -0.000057
     2  C   -0.085882   0.005900   0.018565  -0.000086  -0.000014  -0.000147
     3  C   -0.106126  -0.005180   0.264511  -0.113215   0.005494   0.019794
     4  C   -0.000573  -0.000162   0.006937   0.000022   0.000000   0.000000
     5  C    0.005406  -0.000051  -0.000739   0.000001   0.000000   0.000001
     6  C    0.389532  -0.023635  -0.018809   0.008214  -0.000812   0.004511
     7  C    0.000005  -0.000000  -0.000063  -0.000000   0.000000   0.000000
     8  C    0.000001  -0.000000   0.000132   0.000042  -0.000000  -0.000000
     9  C   -0.000093  -0.000003  -0.008746   0.000938   0.000009   0.000002
    10  C    0.000000  -0.000000   0.000000  -0.000000  -0.000000   0.000000
    11  C    0.000000  -0.000000  -0.000000  -0.000000   0.000000  -0.000000
    12  N   -0.000000  -0.000000  -0.000000   0.000000   0.000000  -0.000000
    13  C    5.265419   0.457233  -0.070779   0.023696   0.005347  -0.089911
    14  C    0.457233   4.830959   0.412864  -0.082686  -0.004091   0.393431
    15  C   -0.070779   0.412864   5.045278   0.526043  -0.016982  -0.058642
    16  C    0.023696  -0.082686   0.526043   5.218679   0.409155  -0.118504
    17  C    0.005347  -0.004091  -0.016982   0.409155   4.726016   0.551904
    18  C   -0.089911   0.393431  -0.058642  -0.118504   0.551904   5.139031
    19  N   -0.000098   0.003444   0.003147  -0.049932   0.267331  -0.063031
    20  C   -0.000093   0.000001   0.000005  -0.000000   0.000000   0.000000
    21  C   -0.000004  -0.000000  -0.000000   0.000000  -0.000000  -0.000000
    22  C   -0.008751   0.000132  -0.000063  -0.000000  -0.000000   0.000000
    23  C    0.000939   0.000042  -0.000000  -0.000000  -0.000000  -0.000000
    24  C    0.000009  -0.000000   0.000000   0.000000   0.000000  -0.000000
    25  N    0.000000   0.000000  -0.000000  -0.000000   0.000000  -0.000000
    26  H    0.000003   0.000004   0.001571   0.000278   0.000004   0.000000
    27  H   -0.000000  -0.000000   0.000000   0.000000   0.000000   0.000000
    28  H    0.000000   0.000000  -0.000000   0.000000  -0.000000  -0.000000
    29  H    0.000000   0.000000  -0.000000   0.000000  -0.000000  -0.000000
    30  H    0.355686  -0.032102   0.004006  -0.000206  -0.000021  -0.002069
    31  H   -0.000210   0.004749  -0.024056   0.350627  -0.045472   0.005294
    32  H   -0.002739  -0.033771   0.004077   0.005181  -0.046400   0.367584
    33  H    0.000003  -0.000065  -0.000120  -0.007133  -0.028375   0.004049
    34  H    0.000000  -0.000122  -0.000059   0.004228  -0.028096  -0.007210
    35  H    0.000001  -0.000000   0.000000   0.000000   0.000000   0.000000
    36  H   -0.000146   0.000005   0.000000  -0.000000  -0.000000  -0.000000
    37  H    0.000000   0.000000   0.000000   0.000000   0.000000  -0.000000
    38  H   -0.000000  -0.000000   0.000000   0.000000  -0.000000   0.000000
    39  C    0.000002  -0.000000   0.000000   0.000000  -0.000000   0.000000
    40  H   -0.000000  -0.000000   0.000000  -0.000000  -0.000000   0.000000
    41  C   -0.000000   0.000000  -0.000000  -0.000000   0.000000   0.000000
    42  H    0.000000  -0.000000   0.000000   0.000000  -0.000000   0.000000
              19         20         21         22         23         24
     1  C   -0.000000   0.005405  -0.000050  -0.000740   0.000001   0.000000
     2  C   -0.000000  -0.106121  -0.005191   0.264481  -0.113225   0.005498
     3  C   -0.000094  -0.000573  -0.000162   0.006940   0.000022   0.000000
     4  C   -0.000000  -0.085865   0.005901   0.018559  -0.000086  -0.000014
     5  C    0.000000   0.389537  -0.023635  -0.018808   0.008216  -0.000815
     6  C    0.000001   0.013912   0.009263  -0.123188  -0.012114   0.000030
     7  C   -0.000000  -0.008751   0.000132  -0.000063  -0.000000  -0.000000
     8  C    0.000000  -0.000003  -0.000000  -0.000000   0.000000  -0.000000
     9  C    0.000000  -0.000093   0.000001   0.000005  -0.000000   0.000000
    10  C   -0.000000   0.000002  -0.000000   0.000000   0.000000  -0.000000
    11  C    0.000000   0.000009  -0.000000   0.000000   0.000000   0.000000
    12  N    0.000000   0.000000   0.000000  -0.000000  -0.000000   0.000000
    13  C   -0.000098  -0.000093  -0.000004  -0.008751   0.000939   0.000009
    14  C    0.003444   0.000001  -0.000000   0.000132   0.000042  -0.000000
    15  C    0.003147   0.000005  -0.000000  -0.000063  -0.000000   0.000000
    16  C   -0.049932  -0.000000   0.000000  -0.000000  -0.000000   0.000000
    17  C    0.267331   0.000000  -0.000000  -0.000000  -0.000000   0.000000
    18  C   -0.063031   0.000000  -0.000000   0.000000  -0.000000  -0.000000
    19  N    6.829856  -0.000000  -0.000000  -0.000000   0.000000   0.000000
    20  C   -0.000000   5.265409   0.457207  -0.070783   0.023702   0.005352
    21  C   -0.000000   0.457207   4.830943   0.412857  -0.082683  -0.004094
    22  C   -0.000000  -0.070783   0.412857   5.045311   0.526053  -0.016999
    23  C    0.000000   0.023702  -0.082683   0.526053   5.218693   0.409173
    24  C    0.000000   0.005352  -0.004094  -0.016999   0.409173   4.726005
    25  N    0.000000  -0.000098   0.003438   0.003149  -0.049923   0.267302
    26  H   -0.000000   0.000001  -0.000000   0.000000   0.000000   0.000000
    27  H   -0.000000  -0.000000  -0.000000   0.000000  -0.000000  -0.000000
    28  H    0.000000   0.000000   0.000000   0.000000   0.000000  -0.000000
    29  H    0.000000  -0.000000  -0.000000   0.000000   0.000000   0.000000
    30  H    0.000001   0.000003   0.000004   0.001572   0.000278   0.000004
    31  H   -0.002384   0.000000  -0.000000   0.000000   0.000000  -0.000000
    32  H   -0.003605  -0.000000  -0.000000   0.000000   0.000000   0.000000
    33  H    0.327975   0.000000   0.000000  -0.000000   0.000000   0.000000
    34  H    0.333270   0.000000   0.000000  -0.000000   0.000000   0.000000
    35  H    0.000000   0.355689  -0.032111   0.004007  -0.000206  -0.000021
    36  H   -0.000000  -0.000211   0.004751  -0.024063   0.350625  -0.045489
    37  H    0.000000   0.000003  -0.000065  -0.000120  -0.007133  -0.028356
    38  H    0.000000   0.000000  -0.000122  -0.000059   0.004226  -0.028090
    39  C   -0.000000  -0.089921   0.393493  -0.058616  -0.118521   0.551894
    40  H   -0.000000  -0.002739  -0.033767   0.004077   0.005180  -0.046395
    41  C   -0.000000   0.000938   0.000042  -0.000000  -0.000000  -0.000000
    42  H   -0.000000  -0.000147   0.000005   0.000000  -0.000000  -0.000000
              25         26         27         28         29         30
     1  C    0.000000  -0.034845   0.000040  -0.000000  -0.000000  -0.000050
     2  C   -0.000094  -0.000003   0.000000  -0.000000   0.000000  -0.004053
     3  C   -0.000000  -0.004050   0.000005   0.000000   0.000000   0.004606
     4  C   -0.000000   0.004606  -0.000107  -0.000001   0.000002  -0.000003
     5  C    0.000001  -0.000050   0.000001  -0.000000   0.000000  -0.000106
     6  C   -0.000000  -0.000106  -0.000000   0.000000  -0.000000  -0.034842
     7  C   -0.000000   0.004008   0.004076  -0.000118  -0.000059   0.000000
     8  C   -0.000000  -0.032111  -0.033769  -0.000065  -0.000123  -0.000000
     9  C   -0.000000   0.355683  -0.002738   0.000003   0.000000   0.000001
    10  C   -0.000000  -0.002070   0.367577   0.004049  -0.007209   0.000000
    11  C    0.000000  -0.000021  -0.046392  -0.028379  -0.028104   0.000000
    12  N    0.000000   0.000001  -0.003603   0.327970   0.333248   0.000000
    13  C    0.000000   0.000003  -0.000000   0.000000   0.000000   0.355686
    14  C    0.000000   0.000004  -0.000000   0.000000   0.000000  -0.032102
    15  C   -0.000000   0.001571   0.000000  -0.000000  -0.000000   0.004006
    16  C   -0.000000   0.000278   0.000000   0.000000   0.000000  -0.000206
    17  C    0.000000   0.000004   0.000000  -0.000000  -0.000000  -0.000021
    18  C   -0.000000   0.000000   0.000000  -0.000000  -0.000000  -0.002069
    19  N    0.000000  -0.000000  -0.000000   0.000000   0.000000   0.000001
    20  C   -0.000098   0.000001  -0.000000   0.000000  -0.000000   0.000003
    21  C    0.003438  -0.000000  -0.000000   0.000000  -0.000000   0.000004
    22  C    0.003149   0.000000   0.000000   0.000000   0.000000   0.001572
    23  C   -0.049923   0.000000  -0.000000   0.000000   0.000000   0.000278
    24  C    0.267302   0.000000  -0.000000  -0.000000   0.000000   0.000004
    25  N    6.829878   0.000000  -0.000000  -0.000000   0.000000  -0.000000
    26  H    0.000000   0.608687   0.000896   0.000000   0.000000  -0.000000
    27  H   -0.000000   0.000896   0.632499  -0.000072   0.002889  -0.000000
    28  H   -0.000000   0.000000  -0.000072   0.472122  -0.030976  -0.000000
    29  H    0.000000   0.000000   0.002889  -0.030976   0.464315   0.000000
    30  H   -0.000000  -0.000000  -0.000000  -0.000000   0.000000   0.608649
    31  H   -0.000000   0.001589   0.000000   0.000000   0.000000   0.000003
    32  H   -0.000000  -0.000000   0.000000   0.000000   0.000000   0.000896
    33  H    0.000000  -0.000000   0.000000  -0.000000  -0.000000   0.000000
    34  H   -0.000000  -0.000000   0.000000   0.000000   0.000000   0.000000
    35  H    0.000001  -0.000000  -0.000000  -0.000000  -0.000000  -0.000000
    36  H   -0.002385   0.000000   0.000000   0.000000   0.000000   0.001589
    37  H    0.327964  -0.000000   0.000000  -0.000000   0.000000  -0.000000
    38  H    0.333272   0.000000   0.000000  -0.000000   0.000000   0.000000
    39  C   -0.063020   0.000000   0.000000  -0.000000   0.000000   0.000000
    40  H   -0.003602  -0.000000   0.000000   0.000000  -0.000000  -0.000000
    41  C    0.000000  -0.000206   0.005180  -0.007132   0.004226   0.000000
    42  H   -0.000000   0.000003  -0.000069   0.002667  -0.000130   0.000000
              31         32         33         34         35         36
     1  C    0.001057   0.000001  -0.000000   0.000000  -0.000106   0.000000
     2  C    0.000005   0.000005   0.000000   0.000000   0.004608  -0.001865
     3  C   -0.001866  -0.000107  -0.000001   0.000002  -0.000003   0.000001
     4  C    0.000001   0.000000  -0.000000   0.000000  -0.004057   0.000005
     5  C    0.000000  -0.000000   0.000000  -0.000000  -0.034850  -0.000074
     6  C   -0.000074   0.000040  -0.000000  -0.000000  -0.000050   0.001056
     7  C    0.000000   0.000000   0.000000   0.000000   0.001574   0.000000
     8  C    0.000005  -0.000000   0.000000  -0.000000   0.000004  -0.000000
     9  C   -0.000146  -0.000000   0.000000  -0.000000   0.000003   0.000000
    10  C   -0.000000   0.000000  -0.000000   0.000000   0.000000   0.000000
    11  C   -0.000000  -0.000000  -0.000000   0.000000   0.000004  -0.000000
    12  N   -0.000000  -0.000000  -0.000000   0.000000  -0.000000  -0.000000
    13  C   -0.000210  -0.002739   0.000003   0.000000   0.000001  -0.000146
    14  C    0.004749  -0.033771  -0.000065  -0.000122  -0.000000   0.000005
    15  C   -0.024056   0.004077  -0.000120  -0.000059   0.000000   0.000000
    16  C    0.350627   0.005181  -0.007133   0.004228   0.000000  -0.000000
    17  C   -0.045472  -0.046400  -0.028375  -0.028096   0.000000  -0.000000
    18  C    0.005294   0.367584   0.004049  -0.007210   0.000000  -0.000000
    19  N   -0.002384  -0.003605   0.327975   0.333270   0.000000  -0.000000
    20  C    0.000000  -0.000000   0.000000   0.000000   0.355689  -0.000211
    21  C   -0.000000  -0.000000   0.000000   0.000000  -0.032111   0.004751
    22  C    0.000000   0.000000  -0.000000  -0.000000   0.004007  -0.024063
    23  C    0.000000   0.000000   0.000000   0.000000  -0.000206   0.350625
    24  C   -0.000000   0.000000   0.000000   0.000000  -0.000021  -0.045489
    25  N   -0.000000  -0.000000   0.000000  -0.000000   0.000001  -0.002385
    26  H    0.001589  -0.000000  -0.000000  -0.000000  -0.000000   0.000000
    27  H    0.000000   0.000000   0.000000   0.000000  -0.000000   0.000000
    28  H    0.000000   0.000000  -0.000000   0.000000  -0.000000   0.000000
    29  H    0.000000   0.000000  -0.000000   0.000000  -0.000000   0.000000
    30  H    0.000003   0.000896   0.000000   0.000000  -0.000000   0.001589
    31  H    0.623073  -0.000069   0.002667  -0.000130   0.000000   0.000000
    32  H   -0.000069   0.632520  -0.000072   0.002889  -0.000000   0.000000
    33  H    0.002667  -0.000072   0.472184  -0.030981  -0.000000   0.000000
    34  H   -0.000130   0.002889  -0.030981   0.464343   0.000000   0.000000
    35  H    0.000000  -0.000000  -0.000000   0.000000   0.608690   0.000003
    36  H    0.000000   0.000000   0.000000   0.000000   0.000003   0.623118
    37  H   -0.000000  -0.000000   0.000000   0.000000   0.000000   0.002669
    38  H    0.000000   0.000000   0.000000  -0.000000   0.000000  -0.000130
    39  C    0.000000   0.000000   0.000000  -0.000000  -0.002069   0.005298
    40  H    0.000000   0.000000   0.000000   0.000000   0.000895  -0.000069
    41  C   -0.000000  -0.000000   0.000000   0.000000   0.000279   0.000000
    42  H    0.000000   0.000000   0.000000   0.000000   0.001591   0.000000
              37         38         39         40         41         42
     1  C   -0.000000  -0.000000   0.000001  -0.000000   0.008215  -0.000074
     2  C   -0.000001   0.000002   0.019785  -0.000107   0.000022   0.000001
     3  C   -0.000000   0.000000   0.000000   0.000000  -0.000086   0.000005
     4  C    0.000000   0.000000  -0.000146   0.000005  -0.113216  -0.001865
     5  C   -0.000000  -0.000000   0.004513   0.000040  -0.012111   0.001057
     6  C   -0.000000   0.000000  -0.000058   0.000001   0.000001   0.000000
     7  C   -0.000000  -0.000000   0.000000   0.000000   0.526049  -0.024059
     8  C    0.000000   0.000000  -0.000000  -0.000000  -0.082698   0.004749
     9  C    0.000000   0.000000   0.000000  -0.000000   0.023695  -0.000210
    10  C   -0.000000  -0.000000   0.000000   0.000000  -0.118476   0.005294
    11  C   -0.000000  -0.000000  -0.000000   0.000000   0.409167  -0.045468
    12  N    0.000000   0.000000  -0.000000  -0.000000  -0.049927  -0.002381
    13  C    0.000000  -0.000000   0.000002  -0.000000  -0.000000   0.000000
    14  C    0.000000  -0.000000  -0.000000  -0.000000   0.000000  -0.000000
    15  C    0.000000   0.000000   0.000000   0.000000  -0.000000   0.000000
    16  C    0.000000   0.000000   0.000000  -0.000000  -0.000000   0.000000
    17  C    0.000000  -0.000000  -0.000000  -0.000000   0.000000  -0.000000
    18  C   -0.000000   0.000000   0.000000   0.000000   0.000000   0.000000
    19  N    0.000000   0.000000  -0.000000  -0.000000  -0.000000  -0.000000
    20  C    0.000003   0.000000  -0.089921  -0.002739   0.000938  -0.000147
    21  C   -0.000065  -0.000122   0.393493  -0.033767   0.000042   0.000005
    22  C   -0.000120  -0.000059  -0.058616   0.004077  -0.000000   0.000000
    23  C   -0.007133   0.004226  -0.118521   0.005180  -0.000000  -0.000000
    24  C   -0.028356  -0.028090   0.551894  -0.046395  -0.000000  -0.000000
    25  N    0.327964   0.333272  -0.063020  -0.003602   0.000000  -0.000000
    26  H   -0.000000   0.000000   0.000000  -0.000000  -0.000206   0.000003
    27  H    0.000000   0.000000   0.000000   0.000000   0.005180  -0.000069
    28  H   -0.000000  -0.000000  -0.000000   0.000000  -0.007132   0.002667
    29  H    0.000000   0.000000   0.000000  -0.000000   0.004226  -0.000130
    30  H   -0.000000   0.000000   0.000000  -0.000000   0.000000   0.000000
    31  H   -0.000000   0.000000   0.000000   0.000000  -0.000000   0.000000
    32  H   -0.000000   0.000000   0.000000   0.000000  -0.000000   0.000000
    33  H    0.000000   0.000000   0.000000   0.000000   0.000000   0.000000
    34  H    0.000000  -0.000000  -0.000000   0.000000   0.000000   0.000000
    35  H    0.000000   0.000000  -0.002069   0.000895   0.000279   0.001591
    36  H    0.002669  -0.000130   0.005298  -0.000069   0.000000   0.000000
    37  H    0.472197  -0.030982   0.004053  -0.000072   0.000000   0.000000
    38  H   -0.030982   0.464304  -0.007207   0.002888   0.000000   0.000000
    39  C    0.004053  -0.007207   5.138975   0.367580  -0.000000  -0.000000
    40  H   -0.000072   0.002888   0.367580   0.632506   0.000000   0.000000
    41  C    0.000000   0.000000  -0.000000   0.000000   5.218666   0.350622
    42  H    0.000000   0.000000  -0.000000   0.000000   0.350622   0.623079
 Mulliken charges:
               1
     1  C    0.013421
     2  C    0.012912
     3  C    0.012856
     4  C    0.012846
     5  C    0.013357
     6  C    0.013369
     7  C    0.035097
     8  C    0.063847
     9  C   -0.151813
    10  C   -0.146013
    11  C    0.204941
    12  N   -0.646019
    13  C   -0.151792
    14  C    0.063848
    15  C    0.035105
    16  C   -0.163234
    17  C    0.204973
    18  C   -0.146033
    19  N   -0.645881
    20  C   -0.151778
    21  C    0.063849
    22  C    0.035109
    23  C   -0.163260
    24  C    0.205006
    25  N   -0.645884
    26  H    0.096128
    27  H    0.073585
    28  H    0.259933
    29  H    0.261920
    30  H    0.096153
    31  H    0.085337
    32  H    0.073569
    33  H    0.259868
    34  H    0.261868
    35  H    0.096125
    36  H    0.085313
    37  H    0.259844
    38  H    0.261899
    39  C   -0.146035
    40  H    0.073579
    41  C   -0.163249
    42  H    0.085332
 Sum of Mulliken charges =  -0.00000
 Mulliken charges with hydrogens summed into heavy atoms:
               1
     1  C    0.013421
     2  C    0.012912
     3  C    0.012856
     4  C    0.012846
     5  C    0.013357
     6  C    0.013369
     7  C    0.035097
     8  C    0.063847
     9  C   -0.055685
    10  C   -0.072428
    11  C    0.204941
    12  N   -0.124166
    13  C   -0.055638
    14  C    0.063848
    15  C    0.035105
    16  C   -0.077898
    17  C    0.204973
    18  C   -0.072464
    19  N   -0.124145
    20  C   -0.055653
    21  C    0.063849
    22  C    0.035109
    23  C   -0.077947
    24  C    0.205006
    25  N   -0.124141
    39  C   -0.072457
    41  C   -0.077917
 Electronic spatial extent (au):  <R**2>=          11785.5361
 Charge=             -0.0000 electrons
 Dipole moment (field-independent basis, Debye):
    X=              0.0056    Y=              0.0084    Z=              1.2432  Tot=              1.2433
 Quadrupole moment (field-independent basis, Debye-Ang):
   XX=           -112.6703   YY=           -112.6313   ZZ=           -162.8822
   XY=              0.0340   XZ=             11.0890   YZ=             14.3515
 Traceless Quadrupole moment (field-independent basis, Debye-Ang):
   XX=             16.7243   YY=             16.7633   ZZ=            -33.4876
   XY=              0.0340   XZ=             11.0890   YZ=             14.3515
 Octapole moment (field-independent basis, Debye-Ang**2):
  XXX=             76.6985  YYY=             34.7874  ZZZ=              0.9968  XYY=            -76.4380
  XXY=            -34.2417  XXZ=             49.6621  XZZ=              0.0502  YZZ=              0.0264
  YYZ=             15.7666  XYZ=            -62.1859
 Hexadecapole moment (field-independent basis, Debye-Ang**3):
 XXXX=          -5974.1922 YYYY=          -5971.5197 ZZZZ=           -171.6706 XXXY=              1.6292
 XXXZ=            526.0091 YYYX=             -0.0740 YYYZ=            598.7349 ZZZX=              9.2465
 ZZZY=             11.6062 XXYY=          -1992.5117 XXZZ=          -1471.0835 YYZZ=          -1471.2411
 XXYZ=            145.3611 YYXZ=             37.6264 ZZXY=             -0.1848
 N-N= 2.092205738099D+03 E-N=-6.706601784991D+03  KE= 1.075564823324D+03
 No NMR shielding tensors so no spin-rotation constants.
 Leave Link  601 at Tue Aug 15 23:24:54 2023, MaxMem=  1310720000 cpu:              49.7 elap:               0.9
 (Enter /mnt/opt/groups/app-gaussian/g16-avx2/l701.exe)
 ... and contract with generalized density number  0.
 Compute integral first derivatives.
 R6Disp: Adding Grimme-D3 dispersion energy 1st derivatives to the gradient.
 Leave Link  701 at Tue Aug 15 23:24:55 2023, MaxMem=  1310720000 cpu:              62.7 elap:               1.0
 (Enter /mnt/opt/groups/app-gaussian/g16-avx2/l702.exe)
 L702 exits ... SP integral derivatives will be done elsewhere.
 Leave Link  702 at Tue Aug 15 23:24:55 2023, MaxMem=  1310720000 cpu:               1.4 elap:               0.1
 (Enter /mnt/opt/groups/app-gaussian/g16-avx2/l703.exe)
 Integral derivatives from FoFJK, PRISM(SPDF).
 Compute integral first derivatives, UseDBF=F ICtDFT=           0.
 Calling FoFJK, ICntrl=      2127 FMM=F ISym2X=0 I1Cent= 0 IOpClX= 0 NMat=1 NMatS=1 NMatT=0.
 FoFJK:  IHMeth= 1 ICntrl=    2127 DoSepK=F KAlg= 0 I1Cent=           0 FoldK=F
 IRaf=         0 NMat=       1 IRICut=       1 DoRegI=T DoRafI=F ISym2E= 0 IDoP0=0 IntGTp=1.
 FoFCou: FMM=F IPFlag=           0 FMFlag=      100000 FMFlg1=         800
         NFxFlg=           0 DoJE=F BraDBF=F KetDBF=F FulRan=T
         wScrn=  0.000000 ICntrl=      2127 IOpCl=  0 I1Cent=           0 NGrid=           0
         NMat0=    1 NMatS0=      1 NMatT0=    0 NMatD0=    1 NMtDS0=    0 NMtDT0=    0
 Symmetry not used in FoFCou.
 Leave Link  703 at Tue Aug 15 23:25:11 2023, MaxMem=  1310720000 cpu:            1026.6 elap:              16.1
 (Enter /mnt/opt/groups/app-gaussian/g16-avx2/l716.exe)
 Dipole        = 2.19082604D-03 3.30458300D-03 4.89116947D-01
 -------------------------------------------------------------------
 Center     Atomic                   Forces (Hartrees/Bohr)
 Number     Number              X              Y              Z
 -------------------------------------------------------------------
      1        6           0.000574779   -0.000977581    0.000060641
      2        6          -0.000374718    0.002179053   -0.000004809
      3        6           0.002072866   -0.000815883   -0.000062016
      4        6          -0.001744372   -0.001350528    0.000018762
      5        6          -0.001129620    0.000006078   -0.000041937
      6        6           0.000552725    0.000969445   -0.000026195
      7        6           0.008034423    0.001457894   -0.000273667
      8        6          -0.007802441    0.001381247   -0.000134313
      9        6          -0.004225644    0.008238963   -0.000010507
     10        6           0.000612065    0.007977482   -0.000788853
     11        6          -0.011436070   -0.003953501    0.004121828
     12        7           0.007762123    0.004516893   -0.026192898
     13        6          -0.005012359   -0.007799224    0.000020359
     14        6           0.002760498   -0.007476964    0.000170812
     15        6          -0.005319705    0.006253618    0.000230604
     16        6           0.004854602    0.006823877    0.000394862
     17        6           0.009137961   -0.007903576   -0.004064410
     18        6          -0.007233940   -0.003477394    0.000768505
     19        7          -0.007779578    0.004534588    0.026144956
     20        6           0.009281359   -0.000475316   -0.000019016
     21        6           0.005086294    0.006073980    0.000094604
     22        6          -0.002759910   -0.007696255    0.000285998
     23        6          -0.008329450    0.000839735    0.000446091
     24        6           0.002250436    0.011834848   -0.004164709
     25        7           0.000109958   -0.008921031    0.026163898
     26        1          -0.008330693    0.004161174   -0.000008489
     27        1          -0.003219878    0.006509439    0.000192246
     28        1           0.021775184   -0.008406362    0.013008135
     29        1          -0.006473269    0.024059331    0.010076103
     30        1           0.000566375   -0.009279596    0.000037303
     31        1          -0.001230326    0.008443180   -0.000302765
     32        1          -0.004012486   -0.006034603   -0.000183098
     33        1          -0.003607967    0.023026893   -0.013070333
     34        1          -0.017602910   -0.017667573   -0.010005658
     35        1           0.007738523    0.005146609   -0.000016739
     36        1          -0.006673914   -0.005293074   -0.000246759
     37        1          -0.018214177   -0.014681359   -0.012918261
     38        1           0.024052126   -0.006455909   -0.010118164
     39        6           0.006618198   -0.004513995    0.000768718
     40        1           0.007246553   -0.000460653   -0.000219512
     41        6           0.003463521   -0.007626427   -0.000406312
     42        1           0.007962859   -0.003167526    0.000274992
 -------------------------------------------------------------------
 Cartesian Forces:  Max     0.026192898 RMS     0.008358046
 Leave Link  716 at Tue Aug 15 23:25:12 2023, MaxMem=  1310720000 cpu:               1.9 elap:               0.1
 (Enter /mnt/opt/groups/app-gaussian/g16-avx2/l103.exe)

 GradGradGradGradGradGradGradGradGradGradGradGradGradGradGradGradGradGrad
 Berny optimization.
 FormGI is forming the generalized inverse of G from B-inverse, IUseBI=4.
 Internal  Forces:  Max     0.030778104 RMS     0.007647897
 Search for a local minimum.
 Step number   1 out of a maximum of  252
 All quantities printed in internal units (Hartrees-Bohrs-Radians)
 RMS Force = .76479D-02 SwitMx=.10000D-02 MixMth= 1
 Mixed Optimization -- RFO/linear search
 Second derivative matrix not updated -- first step.
 ITU=  0
     Eigenvalues ---    0.01121   0.01121   0.01187   0.01227   0.01227
     Eigenvalues ---    0.01265   0.01283   0.01283   0.01289   0.01291
     Eigenvalues ---    0.01291   0.01299   0.01414   0.01468   0.01468
     Eigenvalues ---    0.01490   0.01517   0.01517   0.01556   0.01584
     Eigenvalues ---    0.01584   0.01667   0.01692   0.01692   0.01699
     Eigenvalues ---    0.01782   0.01782   0.01809   0.01814   0.01814
     Eigenvalues ---    0.01843   0.01893   0.01893   0.02039   0.02041
     Eigenvalues ---    0.02041   0.05021   0.05023   0.05030   0.15999
     Eigenvalues ---    0.16000   0.16000   0.16000   0.16000   0.16000
     Eigenvalues ---    0.16000   0.16000   0.16000   0.16000   0.16000
     Eigenvalues ---    0.16000   0.16000   0.16000   0.16000   0.23429
     Eigenvalues ---    0.23430   0.23431   0.23709   0.23717   0.23717
     Eigenvalues ---    0.24248   0.24256   0.24257   0.24842   0.24844
     Eigenvalues ---    0.24844   0.24998   0.24999   0.24999   0.25000
     Eigenvalues ---    0.25000   0.25000   0.29387   0.29387   0.29488
     Eigenvalues ---    0.31126   0.31127   0.31251   0.31569   0.31571
     Eigenvalues ---    0.32412   0.32821   0.32823   0.32854   0.33984
     Eigenvalues ---    0.33987   0.33988   0.34147   0.34153   0.34155
     Eigenvalues ---    0.34508   0.34509   0.34512   0.34584   0.34584
     Eigenvalues ---    0.34587   0.35891   0.35892   0.35893   0.39996
     Eigenvalues ---    0.40000   0.40001   0.40022   0.40026   0.40027
     Eigenvalues ---    0.40927   0.40941   0.40942   0.44844   0.44845
     Eigenvalues ---    0.44849   0.46139   0.46142   0.47570   0.47716
     Eigenvalues ---    0.47718   0.48184   0.49799   0.49800   0.49803
 RFO step:  Lambda=-3.60611672D-02 EMin= 1.12068361D-02
 Linear search not attempted -- first point.
 Iteration  1 RMS(Cart)=  0.05770177 RMS(Int)=  0.00007033
 Iteration  2 RMS(Cart)=  0.00006226 RMS(Int)=  0.00001005
 Iteration  3 RMS(Cart)=  0.00000001 RMS(Int)=  0.00001005
 ITry= 1 IFail=0 DXMaxC= 2.49D-01 DCOld= 1.00D+10 DXMaxT= 3.00D-01 DXLimC= 3.00D+00 Rises=F
 Variable       Old X    -DE/DX   Delta X   Delta X   Delta X     New X
                                 (Linear)    (Quad)   (Total)
    R1        2.61745  -0.01937   0.00000  -0.03741  -0.03741   2.58004
    R2        2.81951  -0.01360   0.00000  -0.03663  -0.03661   2.78290
    R3        2.80749  -0.01821   0.00000  -0.04877  -0.04877   2.75872
    R4        2.81960  -0.01361   0.00000  -0.03668  -0.03666   2.78294
    R5        2.61740  -0.01933   0.00000  -0.03731  -0.03731   2.58009
    R6        2.78897  -0.01922   0.00000  -0.04932  -0.04931   2.73965
    R7        2.81961  -0.01362   0.00000  -0.03670  -0.03668   2.78293
    R8        2.78896  -0.01923   0.00000  -0.04935  -0.04934   2.73962
    R9        2.61744  -0.01936   0.00000  -0.03738  -0.03738   2.58006
   R10        2.78888  -0.01921   0.00000  -0.04928  -0.04927   2.73962
   R11        2.80744  -0.01821   0.00000  -0.04876  -0.04876   2.75868
   R12        2.80738  -0.01818   0.00000  -0.04867  -0.04867   2.75871
   R13        2.84605  -0.01381   0.00000  -0.03885  -0.03886   2.80718
   R14        2.58506  -0.01254   0.00000  -0.02274  -0.02274   2.56232
   R15        2.60199  -0.01299   0.00000  -0.02469  -0.02471   2.57729
   R16        2.75603  -0.01673   0.00000  -0.04101  -0.04100   2.71502
   R17        2.07357  -0.00931   0.00000  -0.02477  -0.02477   2.04880
   R18        2.62532  -0.01188   0.00000  -0.02342  -0.02341   2.60190
   R19        2.06355  -0.00726   0.00000  -0.01901  -0.01901   2.04454
   R20        2.70312  -0.03077   0.00000  -0.06910  -0.06910   2.63402
   R21        2.84368  -0.01663   0.00000  -0.04703  -0.04704   2.79664
   R22        1.98258  -0.02672   0.00000  -0.06128  -0.06128   1.92131
   R23        1.98223  -0.02686   0.00000  -0.06157  -0.06157   1.92066
   R24        2.60196  -0.01297   0.00000  -0.02464  -0.02466   2.57730
   R25        2.07352  -0.00929   0.00000  -0.02472  -0.02472   2.04880
   R26        2.84611  -0.01382   0.00000  -0.03891  -0.03892   2.80719
   R27        2.75606  -0.01674   0.00000  -0.04104  -0.04104   2.71503
   R28        2.58504  -0.01254   0.00000  -0.02272  -0.02272   2.56231
   R29        2.84360  -0.01661   0.00000  -0.04697  -0.04697   2.79663
   R30        2.07073  -0.00852   0.00000  -0.02256  -0.02256   2.04817
   R31        2.62539  -0.01190   0.00000  -0.02346  -0.02346   2.60194
   R32        2.70294  -0.03076   0.00000  -0.06906  -0.06906   2.63388
   R33        2.06351  -0.00724   0.00000  -0.01897  -0.01897   2.04454
   R34        1.98254  -0.02672   0.00000  -0.06127  -0.06127   1.92126
   R35        1.98216  -0.02686   0.00000  -0.06155  -0.06155   1.92061
   R36        2.60197  -0.01298   0.00000  -0.02467  -0.02469   2.57728
   R37        2.07351  -0.00929   0.00000  -0.02471  -0.02471   2.04880
   R38        2.84608  -0.01381   0.00000  -0.03885  -0.03887   2.80721
   R39        2.75605  -0.01674   0.00000  -0.04106  -0.04105   2.71500
   R40        2.58501  -0.01252   0.00000  -0.02268  -0.02269   2.56232
   R41        2.84362  -0.01661   0.00000  -0.04698  -0.04698   2.79664
   R42        2.07069  -0.00850   0.00000  -0.02252  -0.02252   2.04817
   R43        2.70293  -0.03078   0.00000  -0.06909  -0.06909   2.63384
   R44        2.62538  -0.01189   0.00000  -0.02346  -0.02346   2.60193
   R45        1.98252  -0.02672   0.00000  -0.06128  -0.06128   1.92124
   R46        1.98218  -0.02687   0.00000  -0.06158  -0.06158   1.92061
   R47        2.06355  -0.00726   0.00000  -0.01901  -0.01901   2.04454
   R48        2.07083  -0.00856   0.00000  -0.02266  -0.02266   2.04816
    A1        2.09428   0.00003   0.00000   0.00033   0.00033   2.09461
    A2        2.29931  -0.00068   0.00000  -0.00272  -0.00274   2.29657
    A3        1.88959   0.00065   0.00000   0.00240   0.00241   1.89200
    A4        2.09445  -0.00003   0.00000  -0.00031  -0.00032   2.09414
    A5        1.84377   0.00017   0.00000   0.00157   0.00160   1.84537
    A6        2.34497  -0.00014   0.00000  -0.00126  -0.00128   2.34368
    A7        2.09451  -0.00003   0.00000  -0.00032  -0.00033   2.09418
    A8        2.34486  -0.00014   0.00000  -0.00125  -0.00127   2.34359
    A9        1.84381   0.00017   0.00000   0.00157   0.00160   1.84541
   A10        2.09449  -0.00002   0.00000  -0.00031  -0.00031   2.09418
   A11        1.84390   0.00014   0.00000   0.00149   0.00152   1.84541
   A12        2.34480  -0.00012   0.00000  -0.00118  -0.00121   2.34359
   A13        2.09434   0.00002   0.00000   0.00029   0.00030   2.09463
   A14        1.88968   0.00064   0.00000   0.00235   0.00237   1.89205
   A15        2.29917  -0.00066   0.00000  -0.00264  -0.00266   2.29650
   A16        2.09430   0.00003   0.00000   0.00032   0.00032   2.09463
   A17        2.29919  -0.00065   0.00000  -0.00261  -0.00263   2.29656
   A18        1.88969   0.00062   0.00000   0.00229   0.00230   1.89200
   A19        1.87678   0.00010   0.00000   0.00076   0.00077   1.87755
   A20        2.51491  -0.00001   0.00000  -0.00076  -0.00076   2.51415
   A21        1.89148  -0.00009   0.00000   0.00000  -0.00001   1.89147
   A22        1.91138  -0.00031   0.00000  -0.00173  -0.00176   1.90962
   A23        1.87694   0.00110   0.00000   0.00458   0.00460   1.88154
   A24        2.49483  -0.00079   0.00000  -0.00285  -0.00284   2.49199
   A25        1.90313  -0.00057   0.00000  -0.00292  -0.00294   1.90019
   A26        2.15633   0.00052   0.00000   0.00264   0.00265   2.15897
   A27        2.22373   0.00006   0.00000   0.00028   0.00029   2.22402
   A28        1.86011  -0.00170   0.00000  -0.00665  -0.00664   1.85346
   A29        2.21519   0.00105   0.00000   0.00432   0.00432   2.21950
   A30        2.20787   0.00066   0.00000   0.00233   0.00233   2.21020
   A31        2.22722  -0.00043   0.00000  -0.00121  -0.00122   2.22600
   A32        1.92835   0.00205   0.00000   0.00714   0.00714   1.93548
   A33        2.12386  -0.00159   0.00000  -0.00535  -0.00536   2.11850
   A34        1.96035   0.00008   0.00000   0.00191   0.00190   1.96225
   A35        1.96017   0.00049   0.00000   0.00403   0.00401   1.96418
   A36        1.90774   0.00035   0.00000   0.00442   0.00439   1.91213
   A37        1.90308  -0.00056   0.00000  -0.00286  -0.00288   1.90020
   A38        2.15631   0.00052   0.00000   0.00263   0.00264   2.15895
   A39        2.22379   0.00005   0.00000   0.00023   0.00024   2.22404
   A40        1.91144  -0.00033   0.00000  -0.00179  -0.00182   1.90962
   A41        2.49484  -0.00078   0.00000  -0.00284  -0.00282   2.49202
   A42        1.87688   0.00112   0.00000   0.00463   0.00464   1.88152
   A43        1.87675   0.00011   0.00000   0.00080   0.00080   1.87755
   A44        2.51492  -0.00002   0.00000  -0.00078  -0.00078   2.51414
   A45        1.89151  -0.00009   0.00000  -0.00001  -0.00002   1.89148
   A46        1.86791  -0.00137   0.00000  -0.00509  -0.00510   1.86281
   A47        2.25608   0.00019   0.00000   0.00002   0.00003   2.25610
   A48        2.15920   0.00118   0.00000   0.00507   0.00507   2.16427
   A49        1.92833   0.00205   0.00000   0.00714   0.00714   1.93547
   A50        2.12382  -0.00159   0.00000  -0.00535  -0.00536   2.11846
   A51        2.22727  -0.00043   0.00000  -0.00123  -0.00124   2.22603
   A52        1.86013  -0.00170   0.00000  -0.00667  -0.00666   1.85347
   A53        2.21513   0.00105   0.00000   0.00436   0.00436   2.21949
   A54        2.20791   0.00065   0.00000   0.00231   0.00230   2.21021
   A55        1.96064   0.00008   0.00000   0.00195   0.00193   1.96258
   A56        1.96049   0.00049   0.00000   0.00403   0.00402   1.96451
   A57        1.90814   0.00035   0.00000   0.00440   0.00438   1.91252
   A58        1.90312  -0.00058   0.00000  -0.00293  -0.00295   1.90018
   A59        2.15605   0.00054   0.00000   0.00276   0.00277   2.15882
   A60        2.22401   0.00003   0.00000   0.00016   0.00017   2.22419
   A61        1.91136  -0.00031   0.00000  -0.00170  -0.00174   1.90963
   A62        2.49481  -0.00079   0.00000  -0.00286  -0.00284   2.49197
   A63        1.87699   0.00110   0.00000   0.00456   0.00457   1.88156
   A64        1.87684   0.00008   0.00000   0.00071   0.00072   1.87756
   A65        2.51496  -0.00002   0.00000  -0.00078  -0.00078   2.51418
   A66        1.89137  -0.00007   0.00000   0.00008   0.00006   1.89144
   A67        1.86803  -0.00140   0.00000  -0.00519  -0.00520   1.86283
   A68        2.25621   0.00019   0.00000  -0.00001  -0.00001   2.25620
   A69        2.15894   0.00121   0.00000   0.00520   0.00521   2.16415
   A70        2.12383  -0.00159   0.00000  -0.00534  -0.00535   2.11848
   A71        1.92826   0.00207   0.00000   0.00721   0.00721   1.93547
   A72        2.22730  -0.00045   0.00000  -0.00128  -0.00129   2.22601
   A73        1.96077   0.00008   0.00000   0.00192   0.00190   1.96267
   A74        1.96066   0.00047   0.00000   0.00390   0.00388   1.96454
   A75        1.90818   0.00035   0.00000   0.00439   0.00437   1.91255
   A76        1.86011  -0.00170   0.00000  -0.00665  -0.00664   1.85346
   A77        2.21513   0.00105   0.00000   0.00435   0.00434   2.21947
   A78        2.20793   0.00065   0.00000   0.00231   0.00230   2.21024
   A79        1.86788  -0.00136   0.00000  -0.00506  -0.00507   1.86280
   A80        2.25617   0.00018   0.00000  -0.00002  -0.00001   2.25616
   A81        2.15914   0.00118   0.00000   0.00508   0.00508   2.16422
    D1       -0.00075   0.00000   0.00000   0.00001   0.00001  -0.00075
    D2       -3.14156  -0.00001   0.00000  -0.00012  -0.00012   3.14150
    D3        3.14096  -0.00001   0.00000  -0.00020  -0.00020   3.14076
    D4        0.00015  -0.00002   0.00000  -0.00032  -0.00032  -0.00018
    D5        0.00009  -0.00001   0.00000  -0.00022  -0.00022  -0.00012
    D6        3.14134  -0.00001   0.00000  -0.00015  -0.00015   3.14119
    D7        3.14159  -0.00000   0.00000  -0.00006  -0.00006   3.14154
    D8       -0.00034   0.00000   0.00000   0.00001   0.00001  -0.00033
    D9        3.14117   0.00000   0.00000   0.00005   0.00005   3.14122
   D10        0.00054   0.00000   0.00000   0.00001   0.00001   0.00055
   D11       -0.00031  -0.00001   0.00000  -0.00013  -0.00013  -0.00045
   D12       -3.14094  -0.00001   0.00000  -0.00018  -0.00018  -3.14112
   D13       -0.00055   0.00001   0.00000   0.00012   0.00012  -0.00042
   D14        3.14102   0.00000   0.00000   0.00002   0.00002   3.14105
   D15       -3.14129   0.00001   0.00000   0.00013   0.00013  -3.14116
   D16        0.00028   0.00000   0.00000   0.00003   0.00003   0.00031
   D17       -0.00011  -0.00002   0.00000  -0.00034  -0.00034  -0.00045
   D18        3.14089  -0.00001   0.00000  -0.00025  -0.00025   3.14064
   D19        3.14034  -0.00002   0.00000  -0.00035  -0.00035   3.13999
   D20       -0.00184  -0.00002   0.00000  -0.00027  -0.00026  -0.00210
   D21       -0.00071  -0.00001   0.00000  -0.00016  -0.00016  -0.00087
   D22        3.13571   0.00002   0.00000   0.00045   0.00045   3.13616
   D23       -3.14128  -0.00001   0.00000  -0.00015  -0.00015  -3.14143
   D24       -0.00486   0.00002   0.00000   0.00046   0.00046  -0.00440
   D25        0.00077   0.00001   0.00000   0.00027   0.00027   0.00104
   D26       -3.14037   0.00001   0.00000   0.00021   0.00021  -3.14016
   D27       -3.14141   0.00002   0.00000   0.00037   0.00037  -3.14104
   D28        0.00065   0.00002   0.00000   0.00030   0.00030   0.00095
   D29        3.13999  -0.00001   0.00000  -0.00028  -0.00028   3.13972
   D30       -0.00653   0.00001   0.00000   0.00037   0.00037  -0.00616
   D31       -0.00090  -0.00002   0.00000  -0.00039  -0.00039  -0.00129
   D32        3.13577   0.00001   0.00000   0.00026   0.00026   3.13603
   D33        0.00056   0.00001   0.00000   0.00015   0.00015   0.00071
   D34       -3.14100   0.00001   0.00000   0.00028   0.00028  -3.14072
   D35       -3.14057   0.00000   0.00000   0.00006   0.00006  -3.14051
   D36        0.00105   0.00001   0.00000   0.00019   0.00019   0.00124
   D37        0.00082   0.00000   0.00000   0.00011   0.00011   0.00093
   D38       -3.13442  -0.00002   0.00000  -0.00052  -0.00052  -3.13493
   D39       -3.14119   0.00001   0.00000   0.00019   0.00019  -3.14100
   D40        0.00676  -0.00002   0.00000  -0.00044  -0.00044   0.00632
   D41        0.00030   0.00001   0.00000   0.00012   0.00012   0.00043
   D42        3.14062   0.00000   0.00000   0.00015   0.00015   3.14078
   D43       -3.14131  -0.00000   0.00000   0.00000   0.00000  -3.14131
   D44       -0.00100  -0.00000   0.00000   0.00004   0.00004  -0.00096
   D45       -3.14118  -0.00001   0.00000  -0.00016  -0.00016  -3.14135
   D46       -0.00260  -0.00001   0.00000  -0.00026  -0.00026  -0.00285
   D47       -0.00013  -0.00001   0.00000  -0.00009  -0.00009  -0.00021
   D48        3.13846  -0.00001   0.00000  -0.00018  -0.00018   3.13828
   D49       -0.00106  -0.00001   0.00000  -0.00019  -0.00019  -0.00125
   D50       -3.13588   0.00001   0.00000   0.00010   0.00011  -3.13578
   D51        3.13661   0.00001   0.00000   0.00019   0.00019   3.13679
   D52        0.00178   0.00002   0.00000   0.00048   0.00049   0.00227
   D53        3.13005   0.00002   0.00000   0.00059   0.00060   3.13064
   D54       -0.01022  -0.00003   0.00000  -0.00073  -0.00073  -0.01095
   D55       -0.00516  -0.00000   0.00000  -0.00003  -0.00003  -0.00519
   D56        3.13776  -0.00006   0.00000  -0.00135  -0.00135   3.13641
   D57        0.00084   0.00001   0.00000   0.00020   0.00020   0.00104
   D58        3.14142   0.00001   0.00000   0.00025   0.00025  -3.14152
   D59        3.13172   0.00000   0.00000  -0.00022  -0.00022   3.13150
   D60       -0.01088   0.00000   0.00000  -0.00017  -0.00017  -0.01105
   D61        0.00267  -0.00003   0.00000  -0.00078  -0.00078   0.00189
   D62        3.13776  -0.00001   0.00000  -0.00070  -0.00071   3.13705
   D63       -3.12833  -0.00002   0.00000  -0.00034  -0.00034  -3.12868
   D64        0.00675   0.00000   0.00000  -0.00027  -0.00027   0.00648
   D65       -3.05456  -0.00026   0.00000  -0.00618  -0.00620  -3.06076
   D66       -0.00588   0.00002   0.00000   0.00073   0.00074  -0.00515
   D67        0.09350  -0.00029   0.00000  -0.00627  -0.00628   0.08722
   D68       -3.14100  -0.00000   0.00000   0.00065   0.00066  -3.14035
   D69       -2.62665   0.00001   0.00000   0.00326   0.00324  -2.62341
   D70       -0.46780   0.00091   0.00000   0.01368   0.01367  -0.45413
   D71        0.61726  -0.00048   0.00000  -0.00497  -0.00496   0.61229
   D72        2.77611   0.00042   0.00000   0.00545   0.00547   2.78157
   D73        0.00715  -0.00001   0.00000  -0.00045  -0.00046   0.00670
   D74       -3.13567   0.00004   0.00000   0.00077   0.00077  -3.13490
   D75        3.06226   0.00031   0.00000   0.00619   0.00618   3.06845
   D76       -0.08056   0.00036   0.00000   0.00741   0.00742  -0.07315
   D77       -0.00045  -0.00001   0.00000  -0.00016  -0.00016  -0.00061
   D78       -3.13227  -0.00000   0.00000   0.00011   0.00011  -3.13216
   D79       -3.13889   0.00000   0.00000  -0.00007  -0.00007  -3.13895
   D80        0.01248   0.00000   0.00000   0.00020   0.00020   0.01268
   D81        0.00087   0.00002   0.00000   0.00035   0.00035   0.00122
   D82       -3.13768  -0.00000   0.00000  -0.00005  -0.00005  -3.13773
   D83        3.13628   0.00001   0.00000   0.00015   0.00015   3.13643
   D84       -0.00227  -0.00001   0.00000  -0.00025  -0.00025  -0.00252
   D85        3.12986   0.00001   0.00000   0.00022   0.00022   3.13008
   D86       -0.00641  -0.00001   0.00000   0.00020   0.00020  -0.00621
   D87       -0.00208   0.00002   0.00000   0.00051   0.00051  -0.00157
   D88       -3.13834   0.00000   0.00000   0.00048   0.00049  -3.13786
   D89       -3.13130  -0.00003   0.00000  -0.00073  -0.00073  -3.13204
   D90        0.00953   0.00003   0.00000   0.00072   0.00072   0.01025
   D91        0.00534  -0.00000   0.00000  -0.00008  -0.00008   0.00526
   D92       -3.13701   0.00006   0.00000   0.00137   0.00137  -3.13564
   D93       -0.00695   0.00001   0.00000   0.00040   0.00040  -0.00655
   D94       -3.06208  -0.00031   0.00000  -0.00607  -0.00606  -3.06814
   D95        3.13535  -0.00005   0.00000  -0.00095  -0.00095   3.13439
   D96        0.08022  -0.00036   0.00000  -0.00741  -0.00742   0.07280
   D97        0.00539  -0.00001   0.00000  -0.00053  -0.00053   0.00485
   D98       -3.14151   0.00001   0.00000  -0.00050  -0.00050   3.14118
   D99        3.05408   0.00027   0.00000   0.00620   0.00621   3.06029
   D100      -0.09281   0.00029   0.00000   0.00623   0.00624  -0.08657
   D101      -0.61701   0.00048   0.00000   0.00485   0.00485  -0.61216
   D102      -2.77687  -0.00042   0.00000  -0.00558  -0.00560  -2.78246
   D103       2.62689  -0.00001   0.00000  -0.00317  -0.00315   2.62374
   D104       0.46703  -0.00091   0.00000  -0.01360  -0.01360   0.45343
   D105      -0.00076  -0.00001   0.00000  -0.00022  -0.00022  -0.00098
   D106      -3.13259   0.00000   0.00000   0.00024   0.00024  -3.13235
   D107      -3.14101  -0.00001   0.00000  -0.00026  -0.00026  -3.14127
   D108       0.01034   0.00000   0.00000   0.00020   0.00020   0.01055
   D109       0.00094   0.00001   0.00000   0.00025   0.00025   0.00118
   D110      -3.13746  -0.00000   0.00000  -0.00013  -0.00013  -3.13759
   D111       3.13636  -0.00000   0.00000  -0.00008  -0.00008   3.13628
   D112      -0.00204  -0.00002   0.00000  -0.00045  -0.00046  -0.00249
   D113       3.12963   0.00002   0.00000   0.00029   0.00029   3.12992
   D114      -0.00625  -0.00000   0.00000   0.00021   0.00021  -0.00604
   D115      -0.00231   0.00003   0.00000   0.00076   0.00077  -0.00155
   D116      -3.13819   0.00001   0.00000   0.00069   0.00069  -3.13750
   D117      -3.13118  -0.00002   0.00000  -0.00063  -0.00063  -3.13181
   D118       0.00983   0.00003   0.00000   0.00074   0.00074   0.01058
   D119       0.00521   0.00000   0.00000  -0.00001  -0.00001   0.00520
   D120      -3.13696   0.00006   0.00000   0.00137   0.00136  -3.13560
   D121      -3.06166  -0.00031   0.00000  -0.00623  -0.00623  -3.06789
   D122      -0.00697   0.00001   0.00000   0.00049   0.00049  -0.00648
   D123       0.08047  -0.00036   0.00000  -0.00750  -0.00751   0.07297
   D124       3.13516  -0.00004   0.00000  -0.00079  -0.00079   3.13437
   D125      -0.61718   0.00049   0.00000   0.00504   0.00504  -0.61214
   D126      -2.77732  -0.00040   0.00000  -0.00525  -0.00528  -2.78260
   D127       2.62724  -0.00002   0.00000  -0.00329  -0.00327   2.62397
   D128       0.46710  -0.00090   0.00000  -0.01359  -0.01358   0.45351
   D129       0.00555  -0.00002   0.00000  -0.00075  -0.00075   0.00480
   D130       3.14145   0.00000   0.00000  -0.00066  -0.00067   3.14079
   D131       3.05377   0.00027   0.00000   0.00626   0.00627   3.06004
   D132      -0.09351   0.00029   0.00000   0.00634   0.00636  -0.08716
         Item               Value     Threshold  Converged?
 Maximum Force            0.030778     0.000450     NO 
 RMS     Force            0.007648     0.000300     NO 
 Maximum Displacement     0.248822     0.001800     NO 
 RMS     Displacement     0.057706     0.001200     NO 
 Predicted change in Energy=-1.960791D-02
 Lowest energy point so far.  Saving SCF results.
 GradGradGradGradGradGradGradGradGradGradGradGradGradGradGradGradGradGrad

 Leave Link  103 at Tue Aug 15 23:25:12 2023, MaxMem=  1310720000 cpu:              20.4 elap:               0.5
 (Enter /mnt/opt/groups/app-gaussian/g16-avx2/l202.exe)
                          Input orientation:                          
 ---------------------------------------------------------------------
 Center     Atomic      Atomic             Coordinates (Angstroms)
 Number     Number       Type             X           Y           Z
 ---------------------------------------------------------------------
      1          6           0        0.454550   -1.344444    0.001528
      2          6           0       -0.395409    1.363278   -0.004725
      3          6           0        1.378323   -0.339125   -0.002630
      4          6           0       -0.982813   -1.024023    0.003083
      5          6           0       -1.391569    0.278661    0.000512
      6          6           0        0.937132    1.065891   -0.006512
      7          6           0       -1.670148   -2.300467    0.006997
      8          6           0       -0.635949   -3.366830    0.009042
      9          6           0        0.603012   -2.796726    0.004975
     10          6           0       -1.312058   -4.634525    0.004968
     11          6           0       -2.659431   -4.351139   -0.001741
     12          7           0       -3.717727   -5.254414    0.081667
     13          6           0        2.120616    1.920573   -0.012479
     14          6           0        3.233833    1.132646   -0.012177
     15          6           0        2.827431   -0.296163   -0.005057
     16          6           0        3.948200   -1.059290    0.000092
     17          6           0        5.098002   -0.127581    0.003791
     18          6           0        4.669743    1.180960   -0.007544
     19          7           0        6.409324   -0.592780   -0.077902
     20          6           0       -2.723532    0.876136    0.002156
     21          6           0       -2.597864    2.234162   -0.002250
     22          6           0       -1.157276    2.596716   -0.005685
     23          6           0       -1.056903    3.948917   -0.004879
     24          6           0       -2.438690    4.478720    0.006481
     25          7           0       -2.692171    5.846664   -0.077572
     26          1           0        1.561499   -3.303431    0.005105
     27          1           0       -0.858940   -5.616988    0.001230
     28          1           0       -4.548867   -4.923859   -0.401697
     29          1           0       -3.469364   -6.178279   -0.261551
     30          1           0        2.080169    3.003976   -0.019205
     31          1           0        4.042939   -2.138987    0.000885
     32          1           0        5.294022    2.064610   -0.007448
     33          1           0        6.538802   -1.476278    0.408227
     34          1           0        7.085529    0.085432    0.262288
     35          1           0       -3.641461    0.299216    0.005139
     36          1           0       -0.169376    4.570988   -0.011710
     37          1           0       -1.988659    6.402127    0.402185
     38          1           0       -3.615399    6.094096    0.267940
     39          6           0       -3.357739    3.453466    0.004081
     40          1           0       -4.435129    3.552163    0.011364
     41          6           0       -2.891427   -2.889532    0.004928
     42          1           0       -3.873867   -2.431802    0.007441
 ---------------------------------------------------------------------
                    Distance matrix (angstroms):
                    1          2          3          4          5
     1  C    0.000000
     2  C    2.837997   0.000000
     3  C    1.365299   2.458517   0.000000
     4  C    1.472645   2.458518   2.458472   0.000000
     5  C    2.458175   1.472669   2.837952   1.365311   0.000000
     6  C    2.458184   1.365323   1.472663   2.837961   2.458175
     7  C    2.329882   3.879190   3.624932   1.449742   2.594137
     8  C    2.297670   4.736240   3.636541   2.368352   3.722987
     9  C    1.459854   4.278150   2.577007   2.378512   3.665566
    10  C    3.734374   6.067452   5.068399   3.625483   4.913831
    11  C    4.328637   6.146573   5.692075   3.725691   4.800263
    12  N    5.718582   7.405343   7.080741   5.038069   6.002709
    13  C    3.665558   2.577018   2.378515   4.278103   3.877046
    14  C    3.722979   3.636571   2.368357   4.736196   4.703593
    15  C    2.594128   3.624975   1.449746   3.879150   4.257982
    16  C    3.505268   4.973510   2.668879   4.931140   5.504838
    17  C    4.800251   5.692126   3.725695   6.146537   6.502274
    18  C    4.913817   5.068433   3.625483   6.067409   6.128108
    19  N    6.002553   7.080672   5.037954   7.405148   7.849808
    20  C    3.877007   2.378552   4.278095   2.576957   1.459831
    21  C    4.703580   2.368385   4.736229   3.636508   2.297638
    22  C    4.258026   1.449763   3.879232   3.624951   2.329874
    23  C    5.504925   2.668914   4.931291   4.973498   3.685487
    24  C    6.502316   3.725735   6.146650   5.692080   4.328625
    25  N    7.849850   5.037973   7.405304   7.080590   5.718420
    26  H    2.250106   5.060411   2.969970   3.416025   4.642415
    27  H    4.469887   6.995642   5.732469   4.594635   5.919659
    28  H    6.165143   7.545654   7.504041   5.299935   6.098895
    29  H    6.231554   8.148020   7.593605   5.728815   6.788077
    30  H    4.642394   2.969948   3.416019   5.060349   4.413694
    31  H    3.675300   5.653744   3.215539   5.147944   5.948016
    32  H    5.919647   5.732495   4.594634   6.995600   6.920029
    33  H    6.099254   7.504458   5.300232   7.546083   8.132455
    34  H    6.788404   7.593986   5.729104   8.148388   8.483340
    35  H    4.413495   3.416017   5.060215   2.969743   2.249991
    36  H    5.948260   3.215671   5.148268   5.653852   4.462956
    37  H    8.132599   5.300380   7.546186   7.504580   6.165606
    38  H    8.483357   5.729164   8.148424   7.593964   6.231872
    39  C    6.128091   3.625515   6.067460   5.068351   3.734330
    40  H    6.919958   4.594650   6.995609   5.732367   4.469809
    41  C    3.685494   4.931185   4.973470   2.668883   3.505288
    42  H    4.462911   5.148052   5.653751   3.215595   3.675386
                    6          7          8          9         10
     6  C    0.000000
     7  C    4.257987   0.000000
     8  C    4.703599   1.485497   0.000000
     9  C    3.877058   2.326701   1.363841   0.000000
    10  C    6.128110   2.361369   1.436729   2.654242   0.000000
    11  C    6.502269   2.276843   2.250213   3.613832   1.376868
    12  N    7.849952   3.594991   3.614637   4.971408   2.485435
    13  C    1.459847   5.673398   5.962864   4.955435   7.399518
    14  C    2.297678   5.986289   5.934723   4.728792   7.343410
    15  C    2.329898   4.923981   4.628627   3.346782   5.996403
    16  C    3.685509   5.753816   5.132177   3.769481   6.360239
    17  C    4.328663   7.108396   6.585663   5.227740   7.835906
    18  C    3.734384   7.232894   6.988064   5.688623   8.342779
    19  N    5.718494   8.258406   7.572238   6.211079   8.715636
    20  C    3.665589   3.346706   4.728721   4.955383   5.688554
    21  C    3.723045   4.628563   5.934673   5.962842   6.988004
    22  C    2.594219   4.923982   5.986308   5.673442   7.232905
    23  C    3.505426   6.279411   7.327861   6.946878   8.587239
    24  C    4.800390   6.822612   8.050002   7.885688   9.182622
    25  N    6.002723   8.211420   9.440552   9.250580  10.571984
    26  H    4.413722   3.383709   2.198367   1.084181   3.166883
    27  H    6.920030   3.414294   2.261194   3.176665   1.081926
    28  H    8.132003   3.916152   4.231309   5.588555   3.275061
    29  H    8.482939   4.283308   4.000713   5.300018   2.666117
    30  H    2.250082   6.496359   6.925696   5.985876   8.357900
    31  H    4.462884   5.715372   4.837319   3.502247   5.907937
    32  H    4.469892   8.219110   8.041478   6.755613   9.408446
    33  H    6.165496   8.259972   7.430383   6.094242   8.471903
    34  H    6.231881   9.078522   8.461884   7.099019   9.636580
    35  H    4.642353   3.262580   4.740570   5.253609   5.455998
    36  H    3.675607   7.033459   7.951545   7.408108   9.276177
    37  H    6.099402   8.717383   9.870001   9.565220  11.064505
    38  H    6.788498   8.620950   9.922362   9.844332  10.976240
    39  C    4.913913   5.996308   7.343337   7.399489   8.342686
    40  H    5.919717   6.472898   7.893430   8.105017   8.762161
    41  C    5.504849   1.355922   2.305430   3.495671   2.353594
    42  H    5.948089   2.207629   3.370221   4.491728   3.378588
                   11         12         13         14         15
    11  C    0.000000
    12  N    1.393862   0.000000
    13  C    7.885641   9.250705   0.000000
    14  C    8.050004   9.440737   1.363848   0.000000
    15  C    6.822645   8.211629   2.326706   1.485499   0.000000
    16  C    7.382212   8.739116   3.495684   2.305440   1.355918
    17  C    8.832680  10.198409   3.613866   2.250234   2.276838
    18  C    9.182643  10.572211   2.654261   1.436730   2.361358
    19  N    9.816994  11.149594   4.971342   3.614576   3.594892
    20  C    5.227669   6.211150   4.955485   5.962902   5.673405
    21  C    6.585589   7.572312   4.728900   5.934823   5.986349
    22  C    7.108388   8.258558   3.346908   4.628756   4.924088
    23  C    8.453345   9.580646   3.769730   5.132431   5.754020
    24  C    8.832622   9.817102   5.227978   6.585900   7.108563
    25  N   10.198138  11.149487   6.211388   7.572567   8.258667
    26  H    4.349022   5.628714   5.253869   4.740862   3.262874
    27  H    2.200943   2.882809   8.105108   7.893575   6.473063
    28  H    2.014434   1.016711   9.564505   9.869316   8.716804
    29  H    2.015424   1.016371   9.843847   9.921928   8.620597
    30  H    8.749962  10.090925   1.084178   2.198378   3.383714
    31  H    7.058001   8.363034   4.491718   3.370223   2.207599
    32  H   10.218575  11.609809   3.176677   2.261185   3.414283
    33  H    9.645744  10.935142   5.588914   4.231553   3.916344
    34  H   10.710608  12.052258   5.300340   4.000944   4.283514
    35  H    4.752918   5.554681   5.985870   6.925646   6.496240
    36  H    9.263089  10.446915   3.502679   4.837771   5.715772
    37  H   10.781736  11.788442   6.094458   7.430582   8.260004
    38  H   10.492357  11.350500   7.099211   8.462058   9.078546
    39  C    7.835785   8.715663   5.688796   6.988225   7.232988
    40  H    8.100337   8.836029   6.755771   8.041616   8.219164
    41  C    1.479919   2.506257   6.946797   7.327825   6.279410
    42  H    2.271298   2.827902   7.407928   7.951419   7.033384
                   16         17         18         19         20
    16  C    0.000000
    17  C    1.479912   0.000000
    18  C    2.353593   1.376885   0.000000
    19  N    2.506162   1.393790   2.485407   0.000000
    20  C    6.946790   7.885674   7.399563   9.250578   0.000000
    21  C    7.327877   8.050106   7.343525   9.440697   1.363836
    22  C    6.279515   6.822785   5.996542   8.211671   2.326718
    23  C    7.080482   7.382463   6.360508   8.739387   3.495667
    24  C    8.453518   8.832879   7.836150  10.198755   3.613830
    25  N    9.580854   9.817587   8.716162  11.149155   4.971267
    26  H    3.276054   4.753196   5.456290   5.554811   5.985840
    27  H    6.624289   8.100541   8.762335   8.836096   6.755543
    28  H    9.343259  10.781039  11.063767  11.787495   6.093840
    29  H    9.016250  10.491955  10.975790  11.349890   7.098632
    30  H    4.472141   4.349080   3.166925   5.628649   5.253923
    31  H    1.083845   2.271326   3.378609   2.827851   7.407840
    32  H    3.401477   2.200966   1.081925   2.882809   8.105167
    33  H    2.655498   2.014561   3.275235   1.016688   9.565018
    34  H    3.349921   2.015554   2.666273   1.016344   9.844316
    35  H    7.710287   8.749878   8.357855  10.090631   1.084176
    36  H    6.975285   7.058474   5.908416   8.363503   4.491752
    37  H    9.543623   9.644510   8.471292  10.940080   5.588976
    38  H   10.413967  10.709921   9.636305  12.055248   5.300300
    39  C    8.587300   9.182780   8.342954  10.572339   2.654214
    40  H    9.567959  10.218667   9.408595  11.609939   3.176597
    41  C    7.080276   8.453363   8.587220   9.580496   3.769410
    42  H    7.941573   9.263038   9.276073  10.446689   3.502249
                   21         22         23         24         25
    21  C    0.000000
    22  C    1.485513   0.000000
    23  C    2.305418   1.355921   0.000000
    24  C    2.250212   2.276864   1.479918   0.000000
    25  N    3.614518   3.594890   2.506159   1.393767   0.000000
    26  H    6.925698   6.496429   7.710556   8.750051  10.090827
    27  H    8.041419   8.219123   9.567955  10.218560  11.609576
    28  H    7.429888   8.259465   9.543450   9.645100  10.934192
    29  H    8.461437   9.078092  10.413739  10.710078  12.051437
    30  H    4.740980   3.262989   3.276330   4.753485   5.555134
    31  H    7.951396   7.033432   7.941725   9.263131  10.446937
    32  H    7.893708   6.473205   6.624565   8.100800   8.836749
    33  H    9.869879   8.717237   9.343347  10.780481  11.792894
    34  H    9.922455   8.621032   9.016490  10.491767  11.353885
    35  H    2.198446   3.383755   4.472176   4.349128   5.628692
    36  H    3.370222   2.207653   1.083846   2.271262   2.827752
    37  H    4.231623   3.916467   2.655581   2.014598   1.016679
    38  H    4.000934   4.283562   3.349944   2.015551   1.016342
    39  C    1.436716   2.361387   2.353593   1.376881   2.485366
    40  H    2.261163   3.414306   3.401484   2.200977   2.882802
    41  C    5.132102   5.753809   7.080252   7.382149   8.738858
    42  H    4.837303   5.715421   6.974885   7.057978   8.362813
                   26         27         28         29         30
    26  H    0.000000
    27  H    3.348297   0.000000
    28  H    6.334655   3.776022   0.000000
    29  H    5.800469   2.682986   1.660885   0.000000
    30  H    6.328743   9.108227  10.341228  10.731722   0.000000
    31  H    2.741074   6.010400   9.040836   8.533431   5.504810
    32  H    6.538176   9.842051  12.077939  12.033566   3.348342
    33  H    5.317380   8.487503  11.639510  11.077942   6.335202
    34  H    6.485788   9.782655  12.684363  12.284716   5.800928
    35  H    6.328496   6.537882   5.316899   6.485267   6.328773
    36  H    8.062424  10.211293  10.463467  11.247181   2.741539
    37  H   10.342106  12.078749  11.639539  12.684623   5.317929
    38  H   10.732329  12.034064  11.077686  12.284661   6.486200
    39  C    8.357904   9.408354   8.471305   9.636054   5.456503
    40  H    9.108170   9.841878   8.486843   9.782059   6.538391
    41  C    4.472121   3.401475   2.655360   3.349758   7.710434
    42  H    5.504811   4.385799   2.614071   3.777839   8.062192
                   31         32         33         34         35
    31  H    0.000000
    32  H    4.385830   0.000000
    33  H    2.614276   3.776262   0.000000
    34  H    3.778059   2.683170   1.661069   0.000000
    35  H    8.061938   9.108218  10.341789  10.732201   0.000000
    36  H    7.922595   6.010879   9.041318   8.533987   5.504879
    37  H   10.463835   8.486418  11.609776  11.057174   6.335214
    38  H   11.247449   9.782146  12.666414  12.272487   5.800895
    39  C    9.276075   8.762535  11.063780  10.975981   3.166985
    40  H   10.211118   9.842233  12.077660  12.033568   3.348374
    41  C    6.974866   9.567928   9.544063  10.414235   3.275769
    42  H    7.922222  10.211177  10.464097  11.247656   2.740890
                   36         37         38         39         40
    36  H    0.000000
    37  H    2.614225   0.000000
    38  H    3.777980   1.661080   0.000000
    39  C    3.378574   3.275282   2.666260   0.000000
    40  H    4.385794   3.776275   2.683136   1.081926   0.000000
    41  C    7.941612   9.343861   9.016590   6.360116   6.624084
    42  H    7.922290   9.041468   8.533792   5.907857   6.010230
                   41         42
    41  C    0.000000
    42  H    1.083841   0.000000
 Symmetry turned off by external request.
 Stoichiometry    C24H15N3
 Framework group  C1[X(C24H15N3)]
 Deg. of freedom   120
 Full point group                 C1      NOp   1
 Rotational constants (GHZ):           0.1755564           0.1755445           0.0878043
 Leave Link  202 at Tue Aug 15 23:25:12 2023, MaxMem=  1310720000 cpu:               1.1 elap:               0.1
 (Enter /mnt/opt/groups/app-gaussian/g16-avx2/l301.exe)
 Standard basis: 6-31G(d,p) (6D, 7F)
 Ernie: Thresh=  0.10000D-02 Tol=  0.10000D-05 Strict=F.
   480 basis functions,   861 primitive gaussians,   480 cartesian basis functions
    90 alpha electrons       90 beta electrons
       nuclear repulsion energy      2124.5069334704 Hartrees.
 IExCor=  402 DFT=T Ex+Corr=B3LYP ExCW=0 ScaHFX=  0.200000
 ScaDFX=  0.800000  0.720000  1.000000  0.810000 ScalE2=  1.000000  1.000000
 IRadAn=      5 IRanWt=     -1 IRanGd=            0 ICorTp=0 IEmpDi=131
 NAtoms=   42 NActive=   42 NUniq=   42 SFac= 1.00D+00 NAtFMM=   60 NAOKFM=F Big=F
 Integral buffers will be    131072 words long.
 Raffenetti 2 integral format.
 Two-electron integral symmetry is turned off.
 R6Disp:  Grimme-D3 Dispersion energy=       -0.0371476930 Hartrees.
 Nuclear repulsion after empirical dispersion term =     2124.4697857775 Hartrees.
 Leave Link  301 at Tue Aug 15 23:25:12 2023, MaxMem=  1310720000 cpu:               4.0 elap:               0.1
 (Enter /mnt/opt/groups/app-gaussian/g16-avx2/l302.exe)
 NPDir=0 NMtPBC=     1 NCelOv=     1 NCel=       1 NClECP=     1 NCelD=      1
         NCelK=      1 NCelE2=     1 NClLst=     1 CellRange=     0.0.
 One-electron integrals computed using PRISM.
 NBasis=   480 RedAO= T EigKep=  1.23D-04  NBF=   480
 NBsUse=   480 1.00D-06 EigRej= -1.00D+00 NBFU=   480
 Precomputing XC quadrature grid using
 IXCGrd= 4 IRadAn=           5 IRanWt=          -1 IRanGd=           0 AccXCQ= 0.00D+00.
 Generated NRdTot=       0 NPtTot=           0 NUsed=           0 NTot=          32
 NSgBfM=   465   465   465   465   465 MxSgAt=    42 MxSgA2=    42.
 Leave Link  302 at Tue Aug 15 23:25:14 2023, MaxMem=  1310720000 cpu:             109.2 elap:               1.7
 (Enter /mnt/opt/groups/app-gaussian/g16-avx2/l303.exe)
 DipDrv:  MaxL=1.
 Leave Link  303 at Tue Aug 15 23:25:14 2023, MaxMem=  1310720000 cpu:              10.0 elap:               0.2
 (Enter /mnt/opt/groups/app-gaussian/g16-avx2/l401.exe)
 Initial guess from the checkpoint file:  "/tmp/Gau-222286.chk"
 B after Tr=    -0.000020    0.000010    0.000790
         Rot=    1.000000   -0.000118    0.000083    0.000036 Ang=  -0.02 deg.
 Guess basis will be translated and rotated to current coordinates.
 JPrj=2 DoOrth=T DoCkMO=T.
 Generating alternative initial guess.
 ExpMin= 1.61D-01 ExpMax= 4.17D+03 ExpMxC= 6.27D+02 IAcc=3 IRadAn=         5 AccDes= 0.00D+00
 Harris functional with IExCor=  402 and IRadAn=       5 diagonalized for initial guess.
 HarFok:  IExCor=  402 AccDes= 0.00D+00 IRadAn=         5 IDoV= 1 UseB2=F ITyADJ=14
 ICtDFT=  3500011 ScaDFX=  1.000000  1.000000  1.000000  1.000000
 FoFCou: FMM=F IPFlag=           0 FMFlag=      100000 FMFlg1=           0
         NFxFlg=           0 DoJE=T BraDBF=F KetDBF=T FulRan=T
         wScrn=  0.000000 ICntrl=       500 IOpCl=  0 I1Cent=   200000004 NGrid=           0
         NMat0=    1 NMatS0=      1 NMatT0=    0 NMatD0=    1 NMtDS0=    0 NMtDT0=    0
 Symmetry not used in FoFCou.
 Harris En= -1087.77843739808    
 Leave Link  401 at Tue Aug 15 23:25:18 2023, MaxMem=  1310720000 cpu:             236.3 elap:               3.8
 (Enter /mnt/opt/groups/app-gaussian/g16-avx2/l502.exe)
 Two-electron integral symmetry not used.
 Closed shell SCF:
 Using DIIS extrapolation, IDIIS=    10.
 NGot=  1310720000 LenX=  1310223730 LenY=  1309992850
 Requested convergence on RMS density matrix=1.00D-08 within 100 cycles.
 Requested convergence on MAX density matrix=1.00D-06.
 Requested convergence on             energy=1.00D-06.
 Level shift goal  0.100 maximum shift  0.100.
 No special actions if energy rises.
 Dynamic level shift is on during FON iterations.

 Cycle   1  Pass 1  IDiag  1:
 FoFJK:  IHMeth= 1 ICntrl=       0 DoSepK=F KAlg= 0 I1Cent=           0 FoldK=F
 IRaf= 630000000 NMat=       1 IRICut=       1 DoRegI=T DoRafI=F ISym2E= 0 IDoP0=0 IntGTp=1.
 FoFCou: FMM=F IPFlag=           0 FMFlag=      100000 FMFlg1=           0
         NFxFlg=           0 DoJE=F BraDBF=F KetDBF=F FulRan=T
         wScrn=  0.000000 ICntrl=         0 IOpCl=  0 I1Cent=           0 NGrid=           0
         NMat0=    1 NMatS0=      1 NMatT0=    0 NMatD0=    1 NMtDS0=    0 NMtDT0=    0
 Symmetry not used in FoFCou.
 E= -1087.78136504835    
 DIIS: error= 1.90D-03 at cycle   1 NSaved=   1.
 NSaved= 1 IEnMin= 1 EnMin= -1087.78136504835     IErMin= 1 ErrMin= 1.90D-03
 ErrMax= 1.90D-03  0.00D+00 EMaxC= 1.00D+00 BMatC= 3.81D-03 BMatP= 3.81D-03
 IDIUse=1 WtCom= 1.00D+00 WtEn= 0.00D+00
 Coeff-Com:  0.100D+01
 Coeff:      0.100D+01
 Gap=     1.887 Goal=     0.100 Shift=    0.000
 GapD=    1.887 DampG=2.000 DampE=1.000 DampFc=2.0000 IDamp=-1.
 RMSDP=8.38D-04 MaxDP=3.58D-02              OVMax= 1.72D-02

 Cycle   2  Pass 1  IDiag  1:
 E= -1087.78532849478     Delta-E=       -0.003963446427 Rises=F Damp=F
 DIIS: error= 1.57D-03 at cycle   2 NSaved=   2.
 NSaved= 2 IEnMin= 2 EnMin= -1087.78532849478     IErMin= 2 ErrMin= 1.57D-03
 ErrMax= 1.57D-03  0.00D+00 EMaxC= 1.00D+00 BMatC= 1.09D-03 BMatP= 3.81D-03
 IDIUse=1 WtCom= 1.00D+00 WtEn= 0.00D+00
 Coeff-Com:  0.300D+00 0.700D+00
 Coeff:      0.300D+00 0.700D+00
 Gap=     0.093 Goal=     0.100 Shift=    0.007
 GapD=    0.093 DampG=0.500 DampE=1.000 DampFc=0.5000 IDamp=-1.
 Damping current iteration by 5.00D-01
 RMSDP=1.06D-04 MaxDP=8.25D-03 DE=-3.96D-03 OVMax= 1.33D-02

 Cycle   3  Pass 1  IDiag  1:
 E= -1087.78597406531     Delta-E=       -0.000645570532 Rises=F Damp=T
 DIIS: error= 4.22D-04 at cycle   3 NSaved=   3.
 NSaved= 3 IEnMin= 3 EnMin= -1087.78597406531     IErMin= 3 ErrMin= 4.22D-04
 ErrMax= 4.22D-04  0.00D+00 EMaxC= 1.00D+00 BMatC= 8.15D-05 BMatP= 1.09D-03
 IDIUse=1 WtCom= 1.00D+00 WtEn= 0.00D+00
 Coeff-Com:  0.423D-01-0.126D+00 0.108D+01
 Coeff:      0.423D-01-0.126D+00 0.108D+01
 Gap=     0.093 Goal=     0.100 Shift=    0.007
 RMSDP=4.75D-05 MaxDP=1.63D-03 DE=-6.46D-04 OVMax= 8.85D-03

 Cycle   4  Pass 1  IDiag  1:
 E= -1087.78625062452     Delta-E=       -0.000276559210 Rises=F Damp=F
 DIIS: error= 4.15D-04 at cycle   4 NSaved=   4.
 NSaved= 4 IEnMin= 4 EnMin= -1087.78625062452     IErMin= 4 ErrMin= 4.15D-04
 ErrMax= 4.15D-04  0.00D+00 EMaxC= 1.00D+00 BMatC= 8.00D-05 BMatP= 8.15D-05
 IDIUse=1 WtCom= 1.00D+00 WtEn= 0.00D+00
 Coeff-Com: -0.166D-02-0.149D+00 0.673D+00 0.478D+00
 Coeff:     -0.166D-02-0.149D+00 0.673D+00 0.478D+00
 Gap=     0.093 Goal=     0.100 Shift=    0.007
 RMSDP=3.18D-05 MaxDP=1.20D-03 DE=-2.77D-04 OVMax= 3.99D-03

 Cycle   5  Pass 1  IDiag  1:
 E= -1087.78633432669     Delta-E=       -0.000083702166 Rises=F Damp=F
 DIIS: error= 2.10D-04 at cycle   5 NSaved=   5.
 NSaved= 5 IEnMin= 5 EnMin= -1087.78633432669     IErMin= 5 ErrMin= 2.10D-04
 ErrMax= 2.10D-04  0.00D+00 EMaxC= 1.00D+00 BMatC= 1.46D-05 BMatP= 8.00D-05
 IDIUse=1 WtCom= 1.00D+00 WtEn= 0.00D+00
 Coeff-Com: -0.523D-02-0.836D-01 0.329D+00 0.329D+00 0.432D+00
 Coeff:     -0.523D-02-0.836D-01 0.329D+00 0.329D+00 0.432D+00
 Gap=     0.093 Goal=     0.100 Shift=    0.007
 RMSDP=1.17D-05 MaxDP=6.07D-04 DE=-8.37D-05 OVMax= 1.45D-03

 Cycle   6  Pass 1  IDiag  1:
 E= -1087.78635095941     Delta-E=       -0.000016632722 Rises=F Damp=F
 DIIS: error= 3.92D-05 at cycle   6 NSaved=   6.
 NSaved= 6 IEnMin= 6 EnMin= -1087.78635095941     IErMin= 6 ErrMin= 3.92D-05
 ErrMax= 3.92D-05  0.00D+00 EMaxC= 1.00D+00 BMatC= 1.39D-06 BMatP= 1.46D-05
 IDIUse=1 WtCom= 1.00D+00 WtEn= 0.00D+00
 Coeff-Com: -0.313D-02-0.219D-01 0.750D-01 0.129D+00 0.270D+00 0.550D+00
 Coeff:     -0.313D-02-0.219D-01 0.750D-01 0.129D+00 0.270D+00 0.550D+00
 Gap=     0.093 Goal=     0.100 Shift=    0.007
 RMSDP=3.81D-06 MaxDP=1.35D-04 DE=-1.66D-05 OVMax= 5.16D-04

 Cycle   7  Pass 1  IDiag  1:
 E= -1087.78635245116     Delta-E=       -0.000001491753 Rises=F Damp=F
 DIIS: error= 9.68D-06 at cycle   7 NSaved=   7.
 NSaved= 7 IEnMin= 7 EnMin= -1087.78635245116     IErMin= 7 ErrMin= 9.68D-06
 ErrMax= 9.68D-06  0.00D+00 EMaxC= 1.00D+00 BMatC= 1.18D-07 BMatP= 1.39D-06
 IDIUse=1 WtCom= 1.00D+00 WtEn= 0.00D+00
 Coeff-Com: -0.115D-02-0.172D-02 0.303D-02 0.395D-01 0.123D+00 0.276D+00
 Coeff-Com:  0.562D+00
 Coeff:     -0.115D-02-0.172D-02 0.303D-02 0.395D-01 0.123D+00 0.276D+00
 Coeff:      0.562D+00
 Gap=     0.093 Goal=     0.100 Shift=    0.007
 RMSDP=1.50D-06 MaxDP=3.58D-05 DE=-1.49D-06 OVMax= 2.45D-04

 Cycle   8  Pass 1  IDiag  1:
 E= -1087.78635261075     Delta-E=       -0.000000159591 Rises=F Damp=F
 DIIS: error= 6.58D-06 at cycle   8 NSaved=   8.
 NSaved= 8 IEnMin= 8 EnMin= -1087.78635261075     IErMin= 8 ErrMin= 6.58D-06
 ErrMax= 6.58D-06  0.00D+00 EMaxC= 1.00D+00 BMatC= 2.63D-08 BMatP= 1.18D-07
 IDIUse=1 WtCom= 1.00D+00 WtEn= 0.00D+00
 Coeff-Com:  0.301D-03 0.639D-02-0.224D-01-0.175D-01-0.415D-02-0.537D-01
 Coeff-Com:  0.281D+00 0.810D+00
 Coeff:      0.301D-03 0.639D-02-0.224D-01-0.175D-01-0.415D-02-0.537D-01
 Coeff:      0.281D+00 0.810D+00
 Gap=     0.093 Goal=     0.100 Shift=    0.007
 RMSDP=9.60D-07 MaxDP=2.02D-05 DE=-1.60D-07 OVMax= 2.35D-04

 Cycle   9  Pass 1  IDiag  1:
 E= -1087.78635266723     Delta-E=       -0.000000056479 Rises=F Damp=F
 DIIS: error= 1.63D-06 at cycle   9 NSaved=   9.
 NSaved= 9 IEnMin= 9 EnMin= -1087.78635266723     IErMin= 9 ErrMin= 1.63D-06
 ErrMax= 1.63D-06  0.00D+00 EMaxC= 1.00D+00 BMatC= 1.34D-09 BMatP= 2.63D-08
 IDIUse=1 WtCom= 1.00D+00 WtEn= 0.00D+00
 Coeff-Com:  0.211D-03 0.239D-02-0.775D-02-0.955D-02-0.106D-01-0.484D-01
 Coeff-Com:  0.386D-01 0.245D+00 0.790D+00
 Coeff:      0.211D-03 0.239D-02-0.775D-02-0.955D-02-0.106D-01-0.484D-01
 Coeff:      0.386D-01 0.245D+00 0.790D+00
 Gap=     0.093 Goal=     0.100 Shift=    0.007
 RMSDP=2.72D-07 MaxDP=6.05D-06 DE=-5.65D-08 OVMax= 6.51D-05

 Cycle  10  Pass 1  IDiag  1:
 E= -1087.78635267016     Delta-E=       -0.000000002924 Rises=F Damp=F
 DIIS: error= 7.36D-07 at cycle  10 NSaved=  10.
 NSaved=10 IEnMin=10 EnMin= -1087.78635267016     IErMin=10 ErrMin= 7.36D-07
 ErrMax= 7.36D-07  0.00D+00 EMaxC= 1.00D+00 BMatC= 4.82D-10 BMatP= 1.34D-09
 IDIUse=1 WtCom= 1.00D+00 WtEn= 0.00D+00
 Coeff-Com:  0.876D-04 0.669D-03-0.184D-02-0.314D-02-0.437D-02-0.198D-01
 Coeff-Com: -0.770D-02 0.531D-01 0.472D+00 0.511D+00
 Coeff:      0.876D-04 0.669D-03-0.184D-02-0.314D-02-0.437D-02-0.198D-01
 Coeff:     -0.770D-02 0.531D-01 0.472D+00 0.511D+00
 Gap=     0.093 Goal=     0.100 Shift=    0.007
 RMSDP=7.87D-08 MaxDP=3.15D-06 DE=-2.92D-09 OVMax= 1.36D-05

 Cycle  11  Pass 1  IDiag  1:
 E= -1087.78635267072     Delta-E=       -0.000000000560 Rises=F Damp=F
 DIIS: error= 1.76D-07 at cycle  11 NSaved=  11.
 NSaved=11 IEnMin=11 EnMin= -1087.78635267072     IErMin=11 ErrMin= 1.76D-07
 ErrMax= 1.76D-07  0.00D+00 EMaxC= 1.00D+00 BMatC= 2.01D-11 BMatP= 4.82D-10
 IDIUse=1 WtCom= 1.00D+00 WtEn= 0.00D+00
 Coeff-Com:  0.104D-04 0.133D-04 0.848D-04-0.291D-03-0.918D-03-0.303D-02
 Coeff-Com: -0.109D-01-0.883D-02 0.770D-01 0.187D+00 0.760D+00
 Coeff:      0.104D-04 0.133D-04 0.848D-04-0.291D-03-0.918D-03-0.303D-02
 Coeff:     -0.109D-01-0.883D-02 0.770D-01 0.187D+00 0.760D+00
 Gap=     0.093 Goal=     0.100 Shift=    0.007
 RMSDP=2.88D-08 MaxDP=6.17D-07 DE=-5.60D-10 OVMax= 6.68D-06

 Cycle  12  Pass 1  IDiag  1:
 E= -1087.78635267076     Delta-E=       -0.000000000046 Rises=F Damp=F
 DIIS: error= 6.41D-08 at cycle  12 NSaved=  12.
 NSaved=12 IEnMin=12 EnMin= -1087.78635267076     IErMin=12 ErrMin= 6.41D-08
 ErrMax= 6.41D-08  0.00D+00 EMaxC= 1.00D+00 BMatC= 3.41D-12 BMatP= 2.01D-11
 IDIUse=1 WtCom= 1.00D+00 WtEn= 0.00D+00
 Coeff-Com:  0.972D-06-0.280D-04 0.137D-03-0.201D-04-0.277D-03-0.641D-03
 Coeff-Com: -0.553D-02-0.740D-02 0.140D-01 0.729D-01 0.419D+00 0.508D+00
 Coeff:      0.972D-06-0.280D-04 0.137D-03-0.201D-04-0.277D-03-0.641D-03
 Coeff:     -0.553D-02-0.740D-02 0.140D-01 0.729D-01 0.419D+00 0.508D+00
 Gap=     0.093 Goal=     0.100 Shift=    0.007
 RMSDP=7.40D-09 MaxDP=3.69D-07 DE=-4.59D-11 OVMax= 1.47D-06

 SCF Done:  E(RB3LYP) =  -1087.78635267     A.U. after   12 cycles
            NFock= 12  Conv=0.74D-08     -V/T= 2.0095
 KE= 1.077544939512D+03 PE=-6.772899207932D+03 EE= 2.483098129971D+03
 Leave Link  502 at Tue Aug 15 23:26:23 2023, MaxMem=  1310720000 cpu:            4159.2 elap:              65.2
 (Enter /mnt/opt/groups/app-gaussian/g16-avx2/l701.exe)
 ... and contract with generalized density number  0.
 Compute integral first derivatives.
 R6Disp: Adding Grimme-D3 dispersion energy 1st derivatives to the gradient.
 Leave Link  701 at Tue Aug 15 23:26:24 2023, MaxMem=  1310720000 cpu:              61.7 elap:               1.0
 (Enter /mnt/opt/groups/app-gaussian/g16-avx2/l702.exe)
 L702 exits ... SP integral derivatives will be done elsewhere.
 Leave Link  702 at Tue Aug 15 23:26:25 2023, MaxMem=  1310720000 cpu:               1.4 elap:               0.1
 (Enter /mnt/opt/groups/app-gaussian/g16-avx2/l703.exe)
 Integral derivatives from FoFJK, PRISM(SPDF).
 Compute integral first derivatives, UseDBF=F ICtDFT=           0.
 Calling FoFJK, ICntrl=      2127 FMM=F ISym2X=0 I1Cent= 0 IOpClX= 0 NMat=1 NMatS=1 NMatT=0.
 FoFJK:  IHMeth= 1 ICntrl=    2127 DoSepK=F KAlg= 0 I1Cent=           0 FoldK=F
 IRaf=         0 NMat=       1 IRICut=       1 DoRegI=T DoRafI=F ISym2E= 0 IDoP0=0 IntGTp=1.
 FoFCou: FMM=F IPFlag=           0 FMFlag=      100000 FMFlg1=         800
         NFxFlg=           0 DoJE=F BraDBF=F KetDBF=F FulRan=T
         wScrn=  0.000000 ICntrl=      2127 IOpCl=  0 I1Cent=           0 NGrid=           0
         NMat0=    1 NMatS0=      1 NMatT0=    0 NMatD0=    1 NMtDS0=    0 NMtDT0=    0
 Symmetry not used in FoFCou.
 Leave Link  703 at Tue Aug 15 23:26:41 2023, MaxMem=  1310720000 cpu:            1055.7 elap:              16.6
 (Enter /mnt/opt/groups/app-gaussian/g16-avx2/l716.exe)
 Dipole        = 2.33537755D-03 3.27528913D-03 4.77050554D-01
 -------------------------------------------------------------------
 Center     Atomic                   Forces (Hartrees/Bohr)
 Number     Number              X              Y              Z
 -------------------------------------------------------------------
      1        6           0.000998819   -0.003608446    0.000071345
      2        6          -0.001791629    0.003521456   -0.000043927
      3        6           0.003954981   -0.000215405   -0.000080530
      4        6          -0.002166014   -0.003301054    0.000066720
      5        6          -0.003617323    0.000936173   -0.000046091
      6        6           0.002617491    0.002670207   -0.000033453
      7        6           0.004872850    0.004185597   -0.000227831
      8        6          -0.005321668   -0.004527036   -0.000184717
      9        6           0.003408052    0.004585172    0.000000286
     10        6           0.006484133    0.001205105   -0.000720562
     11        6          -0.009365060   -0.000547273    0.004633233
     12        7           0.003954918    0.002436542   -0.010319132
     13        6          -0.005672743    0.000657296   -0.000002070
     14        6           0.006588112   -0.002348969    0.000195558
     15        6          -0.006070567    0.002133608    0.000212577
     16        6           0.004869811   -0.000047433    0.000543220
     17        6           0.005157673   -0.007847373   -0.004585487
     18        6          -0.004293322    0.005016914    0.000700370
     19        7          -0.004083170    0.002240681    0.010297669
     20        6           0.002279479   -0.005255797   -0.000004789
     21        6          -0.001261645    0.006874429    0.000173432
     22        6           0.001192293   -0.006316374    0.000235405
     23        6          -0.002395950    0.004254503    0.000549629
     24        6           0.004190385    0.008361137   -0.004665249
     25        7           0.000159303   -0.004615257    0.010309858
     26        1          -0.000508556   -0.000143835   -0.000000533
     27        1          -0.000454742    0.000103637    0.000238451
     28        1           0.000170128   -0.000984197    0.003359282
     29        1          -0.001204925    0.000580648    0.003386714
     30        1           0.000380419   -0.000366721   -0.000013633
     31        1          -0.000358099    0.000332850   -0.000297850
     32        1           0.000140058   -0.000447377   -0.000244354
     33        1           0.000767058    0.000628558   -0.003359277
     34        1           0.000098335   -0.001344934   -0.003378857
     35        1           0.000122143    0.000522374    0.000000611
     36        1          -0.000107155   -0.000486160   -0.000294244
     37        1          -0.000947710    0.000340167   -0.003353981
     38        1           0.001093787    0.000747327   -0.003379893
     39        6          -0.002193113   -0.006217798    0.000742621
     40        1           0.000316233    0.000345834   -0.000244573
     41        6          -0.002473987   -0.004204615   -0.000529098
     42        1           0.000470921    0.000145842    0.000293151
 -------------------------------------------------------------------
 Cartesian Forces:  Max     0.010319132 RMS     0.003395396
 Leave Link  716 at Tue Aug 15 23:26:41 2023, MaxMem=  1310720000 cpu:               1.7 elap:               0.1
 (Enter /mnt/opt/groups/app-gaussian/g16-avx2/l103.exe)

 GradGradGradGradGradGradGradGradGradGradGradGradGradGradGradGradGradGrad
 Berny optimization.
 Using GEDIIS/GDIIS optimizer.
 FormGI is forming the generalized inverse of G from B-inverse, IUseBI=4.
 Internal  Forces:  Max     0.005048380 RMS     0.001315852
 Search for a local minimum.
 Step number   2 out of a maximum of  252
 All quantities printed in internal units (Hartrees-Bohrs-Radians)
 RMS Force = .13159D-02 SwitMx=.10000D-02 MixMth= 1
 Mixed Optimization -- RFO/linear search
 Update second derivatives using D2CorX and points    1    2
 DE= -1.91D-02 DEPred=-1.96D-02 R= 9.75D-01
 TightC=F SS=  1.41D+00  RLast= 2.96D-01 DXNew= 5.0454D-01 8.8732D-01
 Trust test= 9.75D-01 RLast= 2.96D-01 DXMaxT set to 5.05D-01
 ITU=  1  0
 Use linear search instead of GDIIS.
     Eigenvalues ---    0.01120   0.01120   0.01187   0.01226   0.01227
     Eigenvalues ---    0.01265   0.01282   0.01283   0.01289   0.01291
     Eigenvalues ---    0.01291   0.01299   0.01414   0.01467   0.01467
     Eigenvalues ---    0.01489   0.01516   0.01516   0.01555   0.01583
     Eigenvalues ---    0.01583   0.01666   0.01691   0.01691   0.01698
     Eigenvalues ---    0.01780   0.01781   0.01808   0.01813   0.01813
     Eigenvalues ---    0.01842   0.01892   0.01892   0.02037   0.02039
     Eigenvalues ---    0.02039   0.04876   0.04949   0.04954   0.15916
     Eigenvalues ---    0.15999   0.16000   0.16000   0.16000   0.16000
     Eigenvalues ---    0.16000   0.16000   0.16000   0.16000   0.16000
     Eigenvalues ---    0.16000   0.16000   0.16000   0.16005   0.23435
     Eigenvalues ---    0.23435   0.23481   0.23692   0.23718   0.23718
     Eigenvalues ---    0.24248   0.24259   0.24259   0.24868   0.24868
     Eigenvalues ---    0.24870   0.24998   0.24999   0.24999   0.25000
     Eigenvalues ---    0.25000   0.25000   0.29337   0.29338   0.29431
     Eigenvalues ---    0.31100   0.31101   0.31143   0.31541   0.31542
     Eigenvalues ---    0.32441   0.32801   0.32802   0.33218   0.33936
     Eigenvalues ---    0.33985   0.33987   0.34039   0.34149   0.34154
     Eigenvalues ---    0.34210   0.34501   0.34502   0.34584   0.34586
     Eigenvalues ---    0.34613   0.35594   0.35868   0.35869   0.38745
     Eigenvalues ---    0.39998   0.40000   0.40013   0.40024   0.40027
     Eigenvalues ---    0.40593   0.40932   0.40942   0.44779   0.44782
     Eigenvalues ---    0.45132   0.46100   0.46102   0.47674   0.47675
     Eigenvalues ---    0.47765   0.48697   0.49779   0.49781   0.55275
 RFO step:  Lambda=-2.82061911D-03 EMin= 1.12012732D-02
 Quartic linear search produced a step of  0.03226.
 Iteration  1 RMS(Cart)=  0.00845414 RMS(Int)=  0.00048517
 Iteration  2 RMS(Cart)=  0.00038433 RMS(Int)=  0.00037491
 Iteration  3 RMS(Cart)=  0.00000039 RMS(Int)=  0.00037491
 ITry= 1 IFail=0 DXMaxC= 5.09D-02 DCOld= 1.00D+10 DXMaxT= 5.05D-01 DXLimC= 3.00D+00 Rises=F
 Variable       Old X    -DE/DX   Delta X   Delta X   Delta X     New X
                                 (Linear)    (Quad)   (Total)
    R1        2.58004   0.00244  -0.00121   0.00389   0.00268   2.58272
    R2        2.78290   0.00221  -0.00118   0.00528   0.00410   2.78699
    R3        2.75872  -0.00194  -0.00157  -0.00730  -0.00887   2.74985
    R4        2.78294   0.00221  -0.00118   0.00527   0.00408   2.78702
    R5        2.58009   0.00244  -0.00120   0.00388   0.00268   2.58277
    R6        2.73965  -0.00107  -0.00159  -0.00509  -0.00667   2.73298
    R7        2.78293   0.00221  -0.00118   0.00527   0.00408   2.78701
    R8        2.73962  -0.00107  -0.00159  -0.00510  -0.00669   2.73293
    R9        2.58006   0.00244  -0.00121   0.00388   0.00268   2.58274
   R10        2.73962  -0.00106  -0.00159  -0.00507  -0.00665   2.73296
   R11        2.75868  -0.00194  -0.00157  -0.00729  -0.00887   2.74981
   R12        2.75871  -0.00194  -0.00157  -0.00728  -0.00885   2.74986
   R13        2.80718  -0.00028  -0.00125  -0.00232  -0.00359   2.80359
   R14        2.56232   0.00409  -0.00073   0.00743   0.00670   2.56902
   R15        2.57729   0.00413  -0.00080   0.00794   0.00715   2.58443
   R16        2.71502  -0.00159  -0.00132  -0.00599  -0.00732   2.70771
   R17        2.04880  -0.00038  -0.00080  -0.00196  -0.00276   2.04604
   R18        2.60190   0.00505  -0.00076   0.01018   0.00944   2.61134
   R19        2.04454  -0.00029  -0.00061  -0.00147  -0.00208   2.04246
   R20        2.63402  -0.00375  -0.00223  -0.01173  -0.01396   2.62006
   R21        2.79664  -0.00164  -0.00152  -0.00644  -0.00794   2.78870
   R22        1.92131  -0.00206  -0.00198  -0.00734  -0.00932   1.91199
   R23        1.92066  -0.00197  -0.00199  -0.00711  -0.00910   1.91156
   R24        2.57730   0.00413  -0.00080   0.00795   0.00715   2.58445
   R25        2.04880  -0.00038  -0.00080  -0.00196  -0.00275   2.04605
   R26        2.80719  -0.00028  -0.00126  -0.00233  -0.00360   2.80358
   R27        2.71503  -0.00160  -0.00132  -0.00600  -0.00734   2.70769
   R28        2.56231   0.00410  -0.00073   0.00744   0.00670   2.56902
   R29        2.79663  -0.00164  -0.00152  -0.00642  -0.00792   2.78871
   R30        2.04817  -0.00036  -0.00073  -0.00183  -0.00256   2.04561
   R31        2.60194   0.00505  -0.00076   0.01018   0.00944   2.61137
   R32        2.63388  -0.00374  -0.00223  -0.01172  -0.01394   2.61994
   R33        2.04454  -0.00028  -0.00061  -0.00147  -0.00208   2.04246
   R34        1.92126  -0.00205  -0.00198  -0.00734  -0.00931   1.91195
   R35        1.92061  -0.00196  -0.00199  -0.00711  -0.00909   1.91152
   R36        2.57728   0.00413  -0.00080   0.00795   0.00715   2.58443
   R37        2.04880  -0.00038  -0.00080  -0.00196  -0.00276   2.04604
   R38        2.80721  -0.00028  -0.00125  -0.00233  -0.00360   2.80361
   R39        2.71500  -0.00159  -0.00132  -0.00599  -0.00732   2.70768
   R40        2.56232   0.00410  -0.00073   0.00744   0.00671   2.56903
   R41        2.79664  -0.00164  -0.00152  -0.00642  -0.00792   2.78872
   R42        2.04817  -0.00036  -0.00073  -0.00183  -0.00256   2.04561
   R43        2.63384  -0.00373  -0.00223  -0.01169  -0.01392   2.61992
   R44        2.60193   0.00504  -0.00076   0.01017   0.00943   2.61136
   R45        1.92124  -0.00205  -0.00198  -0.00733  -0.00931   1.91194
   R46        1.92061  -0.00196  -0.00199  -0.00710  -0.00909   1.91152
   R47        2.04454  -0.00029  -0.00061  -0.00147  -0.00208   2.04246
   R48        2.04816  -0.00036  -0.00073  -0.00184  -0.00257   2.04559
    A1        2.09461   0.00029   0.00001   0.00101   0.00102   2.09563
    A2        2.29657   0.00011  -0.00009   0.00085   0.00076   2.29733
    A3        1.89200  -0.00040   0.00008  -0.00185  -0.00178   1.89022
    A4        2.09414  -0.00028  -0.00001  -0.00100  -0.00101   2.09313
    A5        1.84537   0.00042   0.00005   0.00078   0.00083   1.84620
    A6        2.34368  -0.00014  -0.00004   0.00021   0.00017   2.34386
    A7        2.09418  -0.00029  -0.00001  -0.00101  -0.00102   2.09317
    A8        2.34359  -0.00013  -0.00004   0.00023   0.00019   2.34378
    A9        1.84541   0.00042   0.00005   0.00077   0.00083   1.84624
   A10        2.09418  -0.00029  -0.00001  -0.00101  -0.00102   2.09316
   A11        1.84541   0.00041   0.00005   0.00075   0.00080   1.84622
   A12        2.34359  -0.00013  -0.00004   0.00026   0.00022   2.34381
   A13        2.09463   0.00029   0.00001   0.00100   0.00101   2.09565
   A14        1.89205  -0.00041   0.00008  -0.00188  -0.00181   1.89024
   A15        2.29650   0.00012  -0.00009   0.00088   0.00079   2.29730
   A16        2.09463   0.00029   0.00001   0.00100   0.00101   2.09564
   A17        2.29656   0.00012  -0.00008   0.00087   0.00079   2.29736
   A18        1.89200  -0.00040   0.00007  -0.00187  -0.00180   1.89019
   A19        1.87755   0.00066   0.00002   0.00236   0.00239   1.87995
   A20        2.51415   0.00011  -0.00002   0.00098   0.00096   2.51511
   A21        1.89147  -0.00078  -0.00000  -0.00334  -0.00334   1.88813
   A22        1.90962  -0.00110  -0.00006  -0.00365  -0.00371   1.90591
   A23        1.88154   0.00089   0.00015   0.00265   0.00279   1.88433
   A24        2.49199   0.00020  -0.00009   0.00100   0.00091   2.49290
   A25        1.90019   0.00042  -0.00009   0.00239   0.00229   1.90248
   A26        2.15897   0.00016   0.00009   0.00120   0.00129   2.16026
   A27        2.22402  -0.00058   0.00001  -0.00359  -0.00358   2.22044
   A28        1.85346   0.00045  -0.00021   0.00141   0.00122   1.85469
   A29        2.21950   0.00015   0.00014   0.00169   0.00182   2.22132
   A30        2.21020  -0.00060   0.00008  -0.00311  -0.00305   2.20715
   A31        2.22600   0.00044  -0.00004   0.00227   0.00212   2.22811
   A32        1.93548  -0.00131   0.00023  -0.00427  -0.00409   1.93139
   A33        2.11850   0.00090  -0.00017   0.00388   0.00360   2.12209
   A34        1.96225   0.00301   0.00006   0.03468   0.03323   1.99548
   A35        1.96418   0.00301   0.00013   0.03472   0.03335   1.99753
   A36        1.91213  -0.00016   0.00014   0.02561   0.02347   1.93560
   A37        1.90020   0.00042  -0.00009   0.00239   0.00230   1.90249
   A38        2.15895   0.00017   0.00009   0.00121   0.00130   2.16024
   A39        2.22404  -0.00059   0.00001  -0.00361  -0.00360   2.22044
   A40        1.90962  -0.00110  -0.00006  -0.00366  -0.00371   1.90590
   A41        2.49202   0.00020  -0.00009   0.00100   0.00091   2.49293
   A42        1.88152   0.00090   0.00015   0.00265   0.00280   1.88432
   A43        1.87755   0.00067   0.00003   0.00237   0.00239   1.87995
   A44        2.51414   0.00011  -0.00003   0.00097   0.00095   2.51509
   A45        1.89148  -0.00078  -0.00000  -0.00333  -0.00334   1.88815
   A46        1.86281   0.00073  -0.00016   0.00354   0.00341   1.86621
   A47        2.25610  -0.00070   0.00000  -0.00397  -0.00399   2.25212
   A48        2.16427  -0.00003   0.00016   0.00042   0.00057   2.16484
   A49        1.93547  -0.00131   0.00023  -0.00427  -0.00409   1.93138
   A50        2.11846   0.00090  -0.00017   0.00388   0.00359   2.12205
   A51        2.22603   0.00044  -0.00004   0.00226   0.00210   2.22814
   A52        1.85347   0.00046  -0.00021   0.00141   0.00122   1.85469
   A53        2.21949   0.00015   0.00014   0.00171   0.00184   2.22132
   A54        2.21021  -0.00061   0.00007  -0.00313  -0.00307   2.20714
   A55        1.96258   0.00301   0.00006   0.03467   0.03323   1.99580
   A56        1.96451   0.00301   0.00013   0.03470   0.03333   1.99784
   A57        1.91252  -0.00016   0.00014   0.02558   0.02344   1.93596
   A58        1.90018   0.00042  -0.00010   0.00240   0.00230   1.90248
   A59        2.15882   0.00018   0.00009   0.00128   0.00137   2.16019
   A60        2.22419  -0.00060   0.00001  -0.00368  -0.00367   2.22052
   A61        1.90963  -0.00110  -0.00006  -0.00365  -0.00371   1.90592
   A62        2.49197   0.00021  -0.00009   0.00101   0.00092   2.49288
   A63        1.88156   0.00089   0.00015   0.00264   0.00279   1.88434
   A64        1.87756   0.00066   0.00002   0.00235   0.00238   1.87994
   A65        2.51418   0.00011  -0.00003   0.00098   0.00095   2.51513
   A66        1.89144  -0.00078   0.00000  -0.00332  -0.00332   1.88812
   A67        1.86283   0.00073  -0.00017   0.00353   0.00339   1.86622
   A68        2.25620  -0.00071  -0.00000  -0.00403  -0.00405   2.25215
   A69        2.16415  -0.00002   0.00017   0.00049   0.00064   2.16480
   A70        2.11848   0.00091  -0.00017   0.00392   0.00363   2.12211
   A71        1.93547  -0.00131   0.00023  -0.00426  -0.00408   1.93139
   A72        2.22601   0.00043  -0.00004   0.00224   0.00208   2.22809
   A73        1.96267   0.00301   0.00006   0.03464   0.03320   1.99587
   A74        1.96454   0.00300   0.00013   0.03466   0.03328   1.99782
   A75        1.91255  -0.00017   0.00014   0.02555   0.02341   1.93596
   A76        1.85346   0.00046  -0.00021   0.00141   0.00123   1.85469
   A77        2.21947   0.00015   0.00014   0.00172   0.00184   2.22131
   A78        2.21024  -0.00061   0.00007  -0.00314  -0.00308   2.20716
   A79        1.86280   0.00074  -0.00016   0.00356   0.00342   1.86623
   A80        2.25616  -0.00071  -0.00000  -0.00400  -0.00402   2.25214
   A81        2.16422  -0.00003   0.00016   0.00044   0.00059   2.16481
    D1       -0.00075   0.00000   0.00000   0.00018   0.00018  -0.00057
    D2        3.14150  -0.00001  -0.00000  -0.00039  -0.00040   3.14110
    D3        3.14076  -0.00001  -0.00001  -0.00016  -0.00017   3.14060
    D4       -0.00018  -0.00001  -0.00001  -0.00073  -0.00074  -0.00092
    D5       -0.00012  -0.00001  -0.00001  -0.00048  -0.00049  -0.00061
    D6        3.14119  -0.00001  -0.00000  -0.00053  -0.00054   3.14066
    D7        3.14154   0.00000  -0.00000  -0.00022  -0.00022   3.14132
    D8       -0.00033  -0.00000   0.00000  -0.00027  -0.00026  -0.00060
    D9        3.14122   0.00001   0.00000   0.00018   0.00018   3.14141
   D10        0.00055   0.00001   0.00000   0.00031   0.00031   0.00086
   D11       -0.00045  -0.00000  -0.00000  -0.00013  -0.00013  -0.00058
   D12       -3.14112  -0.00000  -0.00001   0.00000  -0.00000  -3.14113
   D13       -0.00042   0.00001   0.00000   0.00046   0.00046   0.00004
   D14        3.14105  -0.00000   0.00000   0.00032   0.00032   3.14137
   D15       -3.14116   0.00001   0.00000   0.00053   0.00053  -3.14062
   D16        0.00031   0.00000   0.00000   0.00039   0.00039   0.00070
   D17       -0.00045  -0.00001  -0.00001  -0.00077  -0.00078  -0.00123
   D18        3.14064  -0.00001  -0.00001  -0.00049  -0.00050   3.14014
   D19        3.13999  -0.00001  -0.00001  -0.00086  -0.00087   3.13912
   D20       -0.00210  -0.00001  -0.00001  -0.00058  -0.00059  -0.00269
   D21       -0.00087  -0.00001  -0.00001  -0.00071  -0.00071  -0.00159
   D22        3.13616   0.00001   0.00001   0.00173   0.00175   3.13790
   D23       -3.14143  -0.00000  -0.00000  -0.00062  -0.00063   3.14113
   D24       -0.00440   0.00002   0.00001   0.00181   0.00183  -0.00257
   D25        0.00104   0.00001   0.00001   0.00045   0.00046   0.00150
   D26       -3.14016   0.00000   0.00001   0.00023   0.00024  -3.13992
   D27       -3.14104   0.00001   0.00001   0.00088   0.00089  -3.14015
   D28        0.00095   0.00001   0.00001   0.00066   0.00067   0.00162
   D29        3.13972  -0.00000  -0.00001  -0.00043  -0.00044   3.13927
   D30       -0.00616   0.00001   0.00001   0.00195   0.00197  -0.00419
   D31       -0.00129  -0.00001  -0.00001  -0.00095  -0.00096  -0.00225
   D32        3.13603   0.00001   0.00001   0.00144   0.00145   3.13748
   D33        0.00071   0.00000   0.00000   0.00017   0.00017   0.00089
   D34       -3.14072   0.00001   0.00001   0.00035   0.00036  -3.14036
   D35       -3.14051   0.00000   0.00000   0.00023   0.00024  -3.14027
   D36        0.00124   0.00001   0.00001   0.00042   0.00042   0.00166
   D37        0.00093   0.00000   0.00000   0.00053   0.00054   0.00146
   D38       -3.13493  -0.00001  -0.00002  -0.00189  -0.00191  -3.13684
   D39       -3.14100   0.00000   0.00001   0.00047   0.00048  -3.14052
   D40        0.00632  -0.00002  -0.00001  -0.00195  -0.00197   0.00436
   D41        0.00043   0.00000   0.00000   0.00011   0.00011   0.00054
   D42        3.14078  -0.00000   0.00000  -0.00004  -0.00003   3.14074
   D43       -3.14131  -0.00001   0.00000  -0.00006  -0.00006  -3.14137
   D44       -0.00096  -0.00001   0.00000  -0.00021  -0.00021  -0.00116
   D45       -3.14135  -0.00001  -0.00001  -0.00034  -0.00035   3.14149
   D46       -0.00285  -0.00001  -0.00001  -0.00082  -0.00083  -0.00368
   D47       -0.00021  -0.00000  -0.00000  -0.00009  -0.00009  -0.00031
   D48        3.13828  -0.00001  -0.00001  -0.00057  -0.00057   3.13771
   D49       -0.00125  -0.00000  -0.00001  -0.00064  -0.00064  -0.00189
   D50       -3.13578  -0.00001   0.00000  -0.00037  -0.00037  -3.13614
   D51        3.13679   0.00001   0.00001   0.00087   0.00088   3.13767
   D52        0.00227   0.00000   0.00002   0.00114   0.00115   0.00342
   D53        3.13064   0.00003   0.00002   0.00196   0.00198   3.13262
   D54       -0.01095  -0.00002  -0.00002  -0.00207  -0.00209  -0.01303
   D55       -0.00519   0.00001  -0.00000  -0.00048  -0.00048  -0.00567
   D56        3.13641  -0.00004  -0.00004  -0.00451  -0.00455   3.13186
   D57        0.00104   0.00000   0.00001   0.00047   0.00047   0.00151
   D58       -3.14152   0.00000   0.00001   0.00033   0.00034  -3.14118
   D59        3.13150   0.00001  -0.00001   0.00004   0.00003   3.13153
   D60       -0.01105   0.00001  -0.00001  -0.00009  -0.00010  -0.01115
   D61        0.00189  -0.00003  -0.00003  -0.00136  -0.00138   0.00052
   D62        3.13705  -0.00002  -0.00002  -0.00313  -0.00315   3.13390
   D63       -3.12868  -0.00003  -0.00001  -0.00091  -0.00092  -3.12960
   D64        0.00648  -0.00002  -0.00001  -0.00269  -0.00269   0.00379
   D65       -3.06076  -0.00044  -0.00020  -0.02422  -0.02439  -3.08515
   D66       -0.00515   0.00003   0.00002   0.00110   0.00112  -0.00403
   D67        0.08722  -0.00045  -0.00020  -0.02248  -0.02266   0.06457
   D68       -3.14035   0.00002   0.00002   0.00285   0.00285  -3.13750
   D69       -2.62341  -0.00192   0.00010  -0.02329  -0.02394  -2.64735
   D70       -0.45413   0.00258   0.00044   0.06527   0.06652  -0.38761
   D71        0.61229  -0.00234  -0.00016  -0.05065  -0.05162   0.56067
   D72        2.78157   0.00216   0.00018   0.03791   0.03884   2.82042
   D73        0.00670  -0.00003  -0.00001  -0.00041  -0.00041   0.00629
   D74       -3.13490   0.00001   0.00002   0.00336   0.00340  -3.13150
   D75        3.06845   0.00039   0.00020   0.02305   0.02324   3.09169
   D76       -0.07315   0.00043   0.00024   0.02682   0.02705  -0.04610
   D77       -0.00061  -0.00000  -0.00001  -0.00051  -0.00052  -0.00112
   D78       -3.13216  -0.00001   0.00000  -0.00019  -0.00019  -3.13235
   D79       -3.13895   0.00000  -0.00000  -0.00002  -0.00003  -3.13898
   D80        0.01268  -0.00000   0.00001   0.00030   0.00030   0.01298
   D81        0.00122   0.00001   0.00001   0.00094   0.00095   0.00216
   D82       -3.13773  -0.00000  -0.00000  -0.00055  -0.00055  -3.13828
   D83        3.13643   0.00001   0.00000   0.00074   0.00074   3.13717
   D84       -0.00252   0.00000  -0.00001  -0.00075  -0.00076  -0.00327
   D85        3.13008   0.00002   0.00001   0.00067   0.00067   3.13075
   D86       -0.00621   0.00001   0.00001   0.00243   0.00244  -0.00378
   D87       -0.00157   0.00002   0.00002   0.00101   0.00102  -0.00055
   D88       -3.13786   0.00001   0.00002   0.00277   0.00278  -3.13507
   D89       -3.13204  -0.00003  -0.00002  -0.00219  -0.00221  -3.13424
   D90        0.01025   0.00002   0.00002   0.00215   0.00217   0.01241
   D91        0.00526  -0.00001  -0.00000   0.00022   0.00022   0.00548
   D92       -3.13564   0.00004   0.00004   0.00456   0.00459  -3.13105
   D93       -0.00655   0.00003   0.00001   0.00045   0.00045  -0.00610
   D94       -3.06814  -0.00038  -0.00020  -0.02272  -0.02290  -3.09105
   D95        3.13439  -0.00001  -0.00003  -0.00360  -0.00365   3.13074
   D96        0.07280  -0.00043  -0.00024  -0.02677  -0.02700   0.04580
   D97        0.00485  -0.00003  -0.00002  -0.00090  -0.00091   0.00394
   D98        3.14118  -0.00002  -0.00002  -0.00264  -0.00264   3.13854
   D99        3.06029   0.00044   0.00020   0.02411   0.02428   3.08457
   D100      -0.08657   0.00045   0.00020   0.02237   0.02255  -0.06402
   D101      -0.61216   0.00234   0.00016   0.05052   0.05149  -0.56066
   D102      -2.78246  -0.00216  -0.00018  -0.03814  -0.03907  -2.82154
   D103       2.62374   0.00193  -0.00010   0.02351   0.02416   2.64790
   D104       0.45343  -0.00257  -0.00044  -0.06515  -0.06640   0.38703
   D105      -0.00098  -0.00001  -0.00001  -0.00056  -0.00056  -0.00154
   D106      -3.13235  -0.00001   0.00001   0.00002   0.00002  -3.13232
   D107      -3.14127  -0.00000  -0.00001  -0.00041  -0.00041   3.14150
   D108       0.01055  -0.00001   0.00001   0.00017   0.00017   0.01072
   D109       0.00118   0.00001   0.00001   0.00081   0.00081   0.00200
   D110      -3.13759  -0.00000  -0.00000  -0.00071  -0.00071  -3.13830
   D111       3.13628   0.00001  -0.00000   0.00045   0.00044   3.13672
   D112      -0.00249  -0.00000  -0.00001  -0.00107  -0.00108  -0.00357
   D113       3.12992   0.00002   0.00001   0.00076   0.00077   3.13068
   D114      -0.00604   0.00001   0.00001   0.00248   0.00248  -0.00355
   D115      -0.00155   0.00003   0.00002   0.00135   0.00137  -0.00018
   D116      -3.13750   0.00002   0.00002   0.00307   0.00309  -3.13441
   D117      -3.13181  -0.00003  -0.00002  -0.00208  -0.00209  -3.13390
   D118       0.01058   0.00002   0.00002   0.00208   0.00210   0.01268
   D119       0.00520  -0.00001  -0.00000   0.00038   0.00038   0.00558
   D120      -3.13560   0.00004   0.00004   0.00454   0.00457  -3.13102
   D121      -3.06789  -0.00039  -0.00020  -0.02307  -0.02326  -3.09115
   D122      -0.00648   0.00004   0.00002   0.00051   0.00051  -0.00597
   D123       0.07297  -0.00043  -0.00024  -0.02696  -0.02720   0.04577
   D124       3.13437  -0.00001  -0.00003  -0.00338  -0.00342   3.13095
   D125      -0.61214   0.00234   0.00016   0.05098   0.05196  -0.56019
   D126      -2.78260  -0.00215  -0.00017  -0.03759  -0.03851  -2.82111
   D127       2.62397   0.00192  -0.00011   0.02348   0.02412   2.64809
   D128       0.45351  -0.00257  -0.00044  -0.06510  -0.06635   0.38717
   D129       0.00480  -0.00003  -0.00002  -0.00116  -0.00117   0.00362
   D130       3.14079  -0.00002  -0.00002  -0.00285  -0.00285   3.13794
   D131       3.06004   0.00044   0.00020   0.02430   0.02448   3.08451
   D132      -0.08716   0.00045   0.00021   0.02262   0.02280  -0.06436
         Item               Value     Threshold  Converged?
 Maximum Force            0.005048     0.000450     NO 
 RMS     Force            0.001316     0.000300     NO 
 Maximum Displacement     0.050880     0.001800     NO 
 RMS     Displacement     0.008299     0.001200     NO 
 Predicted change in Energy=-1.574219D-03
 Lowest energy point so far.  Saving SCF results.
 GradGradGradGradGradGradGradGradGradGradGradGradGradGradGradGradGradGrad

 Leave Link  103 at Tue Aug 15 23:26:42 2023, MaxMem=  1310720000 cpu:              17.1 elap:               0.5
 (Enter /mnt/opt/groups/app-gaussian/g16-avx2/l202.exe)
                          Input orientation:                          
 ---------------------------------------------------------------------
 Center     Atomic      Atomic             Coordinates (Angstroms)
 Number     Number       Type             X           Y           Z
 ---------------------------------------------------------------------
      1          6           0        0.456762   -1.345132    0.001695
      2          6           0       -0.397538    1.364970   -0.004471
      3          6           0        1.380814   -0.338141   -0.002312
      4          6           0       -0.983261   -1.026684    0.002626
      5          6           0       -1.393322    0.277076    0.000203
      6          6           0        0.936591    1.068184   -0.006431
      7          6           0       -1.667787   -2.300642    0.005778
      8          6           0       -0.636506   -3.367184    0.008773
      9          6           0        0.604626   -2.792755    0.005114
     10          6           0       -1.309151   -4.632336    0.004474
     11          6           0       -2.662129   -4.351330   -0.001477
     12          7           0       -3.714669   -5.252060    0.054742
     13          6           0        2.116372    1.919994   -0.012475
     14          6           0        3.234404    1.132323   -0.011902
     15          6           0        2.826346   -0.294025   -0.003766
     16          6           0        3.951432   -1.057115    0.000948
     17          6           0        5.099464   -0.129879    0.003629
     18          6           0        4.666371    1.182333   -0.007347
     19          7           0        6.405690   -0.591309   -0.051101
     20          6           0       -2.720935    0.872785    0.001730
     21          6           0       -2.597889    2.234854   -0.002369
     22          6           0       -1.158599    2.594754   -0.004668
     23          6           0       -1.060406    3.950675   -0.004472
     24          6           0       -2.437444    4.481175    0.005839
     25          7           0       -2.691513    5.842915   -0.050961
     26          1           0        1.561125   -3.300089    0.005649
     27          1           0       -0.857008   -5.614023   -0.001446
     28          1           0       -4.562402   -4.931222   -0.394829
     29          1           0       -3.480010   -6.189416   -0.244494
     30          1           0        2.077502    3.001991   -0.019883
     31          1           0        4.043720   -2.135663   -0.001656
     32          1           0        5.290505    2.064737   -0.005504
     33          1           0        6.551970   -1.484337    0.401405
     34          1           0        7.100495    0.081670    0.244776
     35          1           0       -3.638487    0.298008    0.004286
     36          1           0       -0.172629    4.569977   -0.014670
     37          1           0       -1.988205    6.417530    0.394932
     38          1           0       -3.619674    6.108850    0.250692
     39          6           0       -3.357254    3.449907    0.004085
     40          1           0       -4.433475    3.549122    0.013354
     41          6           0       -2.891165   -2.893509    0.004424
     42          1           0       -3.871372   -2.434243    0.010420
 ---------------------------------------------------------------------
                    Distance matrix (angstroms):
                    1          2          3          4          5
     1  C    0.000000
     2  C    2.841570   0.000000
     3  C    1.366718   2.462342   0.000000
     4  C    1.474814   2.462342   2.462309   0.000000
     5  C    2.460563   1.474829   2.841536   1.366728   0.000000
     6  C    2.460568   1.366742   1.474823   2.841546   2.460567
     7  C    2.329533   3.879478   3.625664   1.446221   2.592295
     8  C    2.298691   4.738203   3.639341   2.366056   3.722026
     9  C    1.455159   4.276809   2.574423   2.374952   3.662742
    10  C    3.731510   6.066201   5.067156   3.620350   4.910135
    11  C    4.331826   6.148534   5.696584   3.724498   4.799168
    12  N    5.715570   7.402159   7.079110   5.031611   5.996914
    13  C    3.662725   2.574462   2.374936   4.276782   3.875215
    14  C    3.721997   3.639393   2.366041   4.738166   4.706107
    15  C    2.592255   3.625699   1.446206   3.879425   4.258142
    16  C    3.506519   4.977958   2.669272   4.934787   5.508762
    17  C    4.799118   5.696637   3.724483   6.148480   6.505528
    18  C    4.910089   5.067202   3.620325   6.066152   6.126943
    19  N    5.996731   7.079061   5.031486   7.401961   7.847376
    20  C    3.875167   2.374965   4.276763   2.574392   1.455139
    21  C    4.706082   2.366062   4.738183   3.639323   2.298670
    22  C    4.258184   1.446231   3.879497   3.625687   2.329539
    23  C    5.508848   2.669319   4.934927   4.977961   3.688656
    24  C    6.505559   3.724521   6.148575   5.696593   4.331821
    25  N    7.847447   5.031548   7.402140   7.079010   5.715460
    26  H    2.245326   5.059569   2.967441   3.412079   4.639493
    27  H    4.466479   6.994102   5.730862   4.589078   5.915461
    28  H    6.181365   7.559134   7.521454   5.311651   6.109459
    29  H    6.247069   8.162598   7.610761   5.740090   6.799240
    30  H    4.639477   2.967473   3.412062   5.059545   4.412730
    31  H    3.673039   5.655016   3.212811   5.147853   5.948339
    32  H    5.915432   5.730926   4.589065   6.994075   6.918765
    33  H    6.109886   7.521898   5.312025   7.559642   8.148080
    34  H    6.799561   7.611141   5.740387   8.162977   8.499584
    35  H    4.412593   3.412072   5.059457   2.967328   2.245266
    36  H    5.948522   3.212905   5.148103   5.655089   4.463106
    37  H    8.148094   5.312073   7.559576   7.521977   6.181818
    38  H    8.499481   5.740354   8.162878   7.611048   6.247317
    39  C    6.126918   3.620353   6.066188   5.067120   3.731474
    40  H    6.918690   4.589077   6.994070   5.730802   4.466429
    41  C    3.688644   4.934866   4.977927   2.669295   3.506588
    42  H    4.463069   5.147986   5.655021   3.212860   3.673157
                    6          7          8          9         10
     6  C    0.000000
     7  C    4.258160   0.000000
     8  C    4.706098   1.483597   0.000000
     9  C    3.875201   2.325088   1.367623   0.000000
    10  C    6.126941   2.359113   1.432857   2.654544   0.000000
    11  C    6.505532   2.279055   2.252065   3.619515   1.381864
    12  N    7.847512   3.592074   3.609703   4.970609   2.484573
    13  C    1.455163   5.668682   5.960960   4.949312   7.393749
    14  C    2.298714   5.984734   5.935481   4.724644   7.339990
    15  C    2.329549   4.921772   4.629883   3.343617   5.993609
    16  C    3.688661   5.755172   5.136697   3.770089   6.360500
    17  C    4.331856   7.106892   6.586466   5.224412   7.832144
    18  C    3.731527   7.228613   6.987051   5.683243   8.337709
    19  N    5.715501   8.252641   7.569782   6.204987   8.709292
    20  C    3.662751   3.343618   4.724642   4.949298   5.683265
    21  C    3.722053   4.629890   5.935485   5.960957   6.987073
    22  C    2.592342   4.921818   5.984770   5.668713   7.228664
    23  C    3.506672   6.280763   7.330138   6.945953   8.586619
    24  C    4.799247   6.825351   8.052337   7.884431   9.183089
    25  N    5.996931   8.207848   9.436766   9.243510  10.566214
    26  H    4.412708   3.380054   2.198658   1.082718   3.164392
    27  H    6.918736   3.411144   2.257656   3.177416   1.080823
    28  H    8.147555   3.931823   4.245205   5.606351   3.291263
    29  H    8.499165   4.297598   4.014306   5.318258   2.683116
    30  H    2.245322   6.491977   6.923370   5.979053   8.351824
    31  H    4.463061   5.713894   4.839553   3.501312   5.906492
    32  H    4.466508   8.214286   8.039617   6.749282   9.402465
    33  H    6.181762   8.269660   7.441335   6.102451   8.477304
    34  H    6.247402   9.089295   8.474165   7.107465   9.643741
    35  H    4.639464   3.261387   4.737672   5.249459   5.452898
    36  H    3.673280   7.031453   7.950740   7.403671   9.272250
    37  H    6.109912   8.732734   9.885184   9.576225  11.077595
    38  H    6.799557   8.636516   9.937456   9.856145  10.989641
    39  C    4.910175   5.993590   7.339974   7.393735   8.337708
    40  H    5.915492   6.470613   7.890012   8.099502   8.757724
    41  C    5.508797   1.359466   2.303882   3.497243   2.350805
    42  H    5.948427   2.207636   3.366710   4.490336   3.375888
                   11         12         13         14         15
    11  C    0.000000
    12  N    1.386476   0.000000
    13  C    7.884396   9.243588   0.000000
    14  C    8.052308   9.436864   1.367633   0.000000
    15  C    6.825327   8.207949   2.325084   1.483592   0.000000
    16  C    7.388575   8.738968   3.497256   2.303895   1.359466
    17  C    8.835327  10.194523   3.619541   2.252076   2.279049
    18  C    9.183048  10.566320   2.654556   1.432848   2.359097
    19  N    9.816596  11.142507   4.970551   3.609640   3.591980
    20  C    5.224448   6.205164   4.949382   5.961007   5.668669
    21  C    6.586497   7.569963   4.724774   5.935596   5.984777
    22  C    7.106948   8.252850   3.343769   4.630035   4.921873
    23  C    8.455106   9.578045   3.770364   5.136979   5.755373
    24  C    8.835366   9.816800   5.224675   6.586728   7.107047
    25  N   10.194408  11.142554   6.205365   7.570185   8.252941
    26  H    4.352130   5.625532   5.249561   4.737767   3.261486
    27  H    2.202919   2.881042   8.099538   7.890053   6.470663
    28  H    2.025349   1.011782   9.575561   9.884502   8.732132
    29  H    2.026462   1.011555   9.855752   9.937068   8.636187
    30  H    8.748473  10.083857   1.082720   2.198668   3.380051
    31  H    7.062407   8.361083   4.490339   3.366724   2.207631
    32  H   10.218137  11.603117   3.177440   2.257651   3.411134
    33  H    9.658239  10.941654   5.606719   4.245466   3.932083
    34  H   10.724782  12.060371   5.318561   4.014526   4.297821
    35  H    4.750753   5.550820   5.979090   6.923364   6.491890
    36  H    9.262155  10.441422   3.501705   4.839974   5.714235
    37  H   10.797207  11.801515   6.102571   7.441409   8.269452
    38  H   10.506943  11.362997   7.107601   8.474264   9.089155
    39  C    7.832147   8.709451   5.683440   6.987231   7.228693
    40  H    8.096607   8.830584   6.749460   8.039771   8.214321
    41  C    1.475715   2.498691   6.945900   7.330087   6.280710
    42  H    2.266635   2.822519   7.403579   7.950656   7.031370
                   16         17         18         19         20
    16  C    0.000000
    17  C    1.475721   0.000000
    18  C    2.350816   1.381879   0.000000
    19  N    2.498613   1.386412   2.484542   0.000000
    20  C    6.945862   7.884414   7.393795   9.243465   0.000000
    21  C    7.330121   8.052406   7.340116   9.436843   1.367621
    22  C    6.280811   6.825471   5.993765   8.208021   2.325105
    23  C    7.084949   7.388842   6.360795   8.739243   3.497255
    24  C    8.455201   8.835543   7.832415  10.194820   3.619511
    25  N    9.578196   9.817158   8.709845  11.142636   4.970496
    26  H    3.277883   4.750797   5.452964   5.550722   5.979041
    27  H    6.624689   8.096630   8.757751   8.830453   6.749290
    28  H    9.362196  10.796450  11.076820  11.800510   6.102029
    29  H    9.034771  10.506519  10.989197  11.362362   7.107145
    30  H    4.470837   4.352174   3.164420   5.625476   5.249665
    31  H    1.082492   2.266670   3.375918   2.822477   7.403468
    32  H    3.396928   2.202934   1.080825   2.881023   8.099628
    33  H    2.665649   2.025476   3.291457   1.011760   9.576144
    34  H    3.357511   2.026580   2.683278   1.011532   9.856237
    35  H    7.709944   8.748422   8.351816  10.083622   1.082718
    36  H    6.976553   7.062857   5.906955   8.361488   4.490363
    37  H    9.555356   9.656954   8.476586  10.944416   5.606755
    38  H   10.427611  10.724092   9.643428  12.061970   5.318466
    39  C    8.586626   9.183189   8.337901  10.566434   2.654517
    40  H    9.566830  10.218223   9.402623  11.603224   3.177374
    41  C    7.084736   8.455046   8.586558   9.577824   3.770141
    42  H    7.943100   9.262076   9.272162  10.441177   3.501431
                   21         22         23         24         25
    21  C    0.000000
    22  C    1.483607   0.000000
    23  C    2.303888   1.359471   0.000000
    24  C    2.252059   2.279066   1.475727   0.000000
    25  N    3.609603   3.592008   2.498649   1.386403   0.000000
    26  H    6.923370   6.492009   7.710129   8.748521  10.083782
    27  H    8.039623   8.214316   9.566860  10.218163  11.602986
    28  H    7.440832   8.269125   9.555336   9.657598  10.940772
    29  H    8.473788   9.088901  10.427537  10.724324  12.059692
    30  H    4.737942   3.261659   3.278217   4.751146   5.551155
    31  H    7.950622   7.031428   7.943275   9.262186  10.441432
    32  H    7.890229   6.470847   6.625016   8.096944   8.831156
    33  H    9.885107   8.732511   9.362284  10.795989  11.804035
    34  H    9.937602   8.636576   9.035022  10.506427  11.364983
    35  H    2.198695   3.380084   4.470856   4.352171   5.625461
    36  H    3.366725   2.207655   1.082492   2.266648   2.822493
    37  H    4.245509   3.932117   2.665654   2.025508   1.011754
    38  H    4.014465   4.297787   3.357481   2.026560   1.011533
    39  C    1.432840   2.359120   2.350819   1.381871   2.484498
    40  H    2.257637   3.411152   3.396933   2.202933   2.880981
    41  C    5.136746   5.755250   7.084815   7.388629   8.738881
    42  H    4.839668   5.714033   6.976311   7.062519   8.361051
                   26         27         28         29         30
    26  H    0.000000
    27  H    3.346896   0.000000
    28  H    6.349690   3.788260   0.000000
    29  H    5.815826   2.696348   1.666501   0.000000
    30  H    6.323251   9.102054  10.352042  10.743294   0.000000
    31  H    2.742119   6.009669   9.057321   8.549761   5.501076
    32  H    6.533739   9.836426  12.090277  12.046165   3.346945
    33  H    5.325609   8.491734  11.663802  11.099351   6.350235
    34  H    6.494465   9.788942  12.710678  12.309061   5.816251
    35  H    6.323153   6.533664   5.325200   6.494126   6.323341
    36  H    8.058799  10.206978  10.473176  11.258603   2.742572
    37  H   10.352845  12.091112  11.663807  12.710997   5.326158
    38  H   10.743782  12.046644  11.099037  12.309024   6.494890
    39  C    8.351820   9.402451   8.476723   9.643309   5.453236
    40  H    9.102032   9.836390   8.491141   9.788499   6.534009
    41  C    4.470816   3.396914   2.665466   3.357336   7.710069
    42  H    5.501067   4.381499   2.622338   3.784108   8.058701
                   31         32         33         34         35
    31  H    0.000000
    32  H    4.381535   0.000000
    33  H    2.622595   3.788508   0.000000
    34  H    3.784331   2.696527   1.666670   0.000000
    35  H    8.058480   9.102106  10.352771  10.743852   0.000000
    36  H    7.921072   6.010171   9.058039   8.550470   5.501114
    37  H   10.473706   8.490394  11.635040  11.080169   6.350165
    38  H   11.258920   9.788349  12.694154  12.298331   5.816095
    39  C    9.272165   8.757998  11.076883  10.989425   3.164421
    40  H   10.206853   9.836643  12.089925  12.046129   3.346914
    41  C    6.976174   9.566819   9.555949  10.427978   3.277845
    42  H    7.920731  10.206913  10.473836  11.259067   2.742164
                   36         37         38         39         40
    36  H    0.000000
    37  H    2.622507   0.000000
    38  H    3.784266   1.666667   0.000000
    39  C    3.375907   3.291481   2.683218   0.000000
    40  H    4.381522   3.788497   2.696443   1.080824   0.000000
    41  C    7.943200   9.362868   9.035145   6.360516   6.624674
    42  H    7.920885   9.058038   8.550176   5.906570   6.009711
                   41         42
    41  C    0.000000
    42  H    1.082482   0.000000
 Symmetry turned off by external request.
 Stoichiometry    C24H15N3
 Framework group  C1[X(C24H15N3)]
 Deg. of freedom   120
 Full point group                 C1      NOp   1
 Rotational constants (GHZ):           0.1756018           0.1755918           0.0878223
 Leave Link  202 at Tue Aug 15 23:26:42 2023, MaxMem=  1310720000 cpu:               1.1 elap:               0.1
 (Enter /mnt/opt/groups/app-gaussian/g16-avx2/l301.exe)
 Standard basis: 6-31G(d,p) (6D, 7F)
 Ernie: Thresh=  0.10000D-02 Tol=  0.10000D-05 Strict=F.
   480 basis functions,   861 primitive gaussians,   480 cartesian basis functions
    90 alpha electrons       90 beta electrons
       nuclear repulsion energy      2125.0374622817 Hartrees.
 IExCor=  402 DFT=T Ex+Corr=B3LYP ExCW=0 ScaHFX=  0.200000
 ScaDFX=  0.800000  0.720000  1.000000  0.810000 ScalE2=  1.000000  1.000000
 IRadAn=      5 IRanWt=     -1 IRanGd=            0 ICorTp=0 IEmpDi=131
 NAtoms=   42 NActive=   42 NUniq=   42 SFac= 1.00D+00 NAtFMM=   60 NAOKFM=F Big=F
 Integral buffers will be    131072 words long.
 Raffenetti 2 integral format.
 Two-electron integral symmetry is turned off.
 R6Disp:  Grimme-D3 Dispersion energy=       -0.0371355980 Hartrees.
 Nuclear repulsion after empirical dispersion term =     2125.0003266837 Hartrees.
 Leave Link  301 at Tue Aug 15 23:26:42 2023, MaxMem=  1310720000 cpu:               4.2 elap:               0.1
 (Enter /mnt/opt/groups/app-gaussian/g16-avx2/l302.exe)
 NPDir=0 NMtPBC=     1 NCelOv=     1 NCel=       1 NClECP=     1 NCelD=      1
         NCelK=      1 NCelE2=     1 NClLst=     1 CellRange=     0.0.
 One-electron integrals computed using PRISM.
 NBasis=   480 RedAO= T EigKep=  1.23D-04  NBF=   480
 NBsUse=   480 1.00D-06 EigRej= -1.00D+00 NBFU=   480
 Precomputing XC quadrature grid using
 IXCGrd= 4 IRadAn=           5 IRanWt=          -1 IRanGd=           0 AccXCQ= 0.00D+00.
 Generated NRdTot=       0 NPtTot=           0 NUsed=           0 NTot=          32
 NSgBfM=   465   465   465   465   465 MxSgAt=    42 MxSgA2=    42.
 Leave Link  302 at Tue Aug 15 23:26:44 2023, MaxMem=  1310720000 cpu:              98.3 elap:               1.6
 (Enter /mnt/opt/groups/app-gaussian/g16-avx2/l303.exe)
 DipDrv:  MaxL=1.
 Leave Link  303 at Tue Aug 15 23:26:44 2023, MaxMem=  1310720000 cpu:               9.7 elap:               0.2
 (Enter /mnt/opt/groups/app-gaussian/g16-avx2/l401.exe)
 Initial guess from the checkpoint file:  "/tmp/Gau-222286.chk"
 B after Tr=    -0.000007    0.000007    0.001704
         Rot=    1.000000   -0.000550    0.000407   -0.000085 Ang=  -0.08 deg.
 Guess basis will be translated and rotated to current coordinates.
 JPrj=2 DoOrth=T DoCkMO=T.
 Generating alternative initial guess.
 ExpMin= 1.61D-01 ExpMax= 4.17D+03 ExpMxC= 6.27D+02 IAcc=3 IRadAn=         5 AccDes= 0.00D+00
 Harris functional with IExCor=  402 and IRadAn=       5 diagonalized for initial guess.
 HarFok:  IExCor=  402 AccDes= 0.00D+00 IRadAn=         5 IDoV= 1 UseB2=F ITyADJ=14
 ICtDFT=  3500011 ScaDFX=  1.000000  1.000000  1.000000  1.000000
 FoFCou: FMM=F IPFlag=           0 FMFlag=      100000 FMFlg1=           0
         NFxFlg=           0 DoJE=T BraDBF=F KetDBF=T FulRan=T
         wScrn=  0.000000 ICntrl=       500 IOpCl=  0 I1Cent=   200000004 NGrid=           0
         NMat0=    1 NMatS0=      1 NMatT0=    0 NMatD0=    1 NMtDS0=    0 NMtDT0=    0
 Symmetry not used in FoFCou.
 Harris En= -1087.78416404511    
 Leave Link  401 at Tue Aug 15 23:26:48 2023, MaxMem=  1310720000 cpu:             248.0 elap:               3.9
 (Enter /mnt/opt/groups/app-gaussian/g16-avx2/l502.exe)
 Two-electron integral symmetry not used.
 Closed shell SCF:
 Using DIIS extrapolation, IDIIS=    10.
 NGot=  1310720000 LenX=  1310223730 LenY=  1309992850
 Requested convergence on RMS density matrix=1.00D-08 within 100 cycles.
 Requested convergence on MAX density matrix=1.00D-06.
 Requested convergence on             energy=1.00D-06.
 Level shift goal  0.100 maximum shift  0.100.
 No special actions if energy rises.
 Dynamic level shift is on during FON iterations.

 Cycle   1  Pass 1  IDiag  1:
 FoFJK:  IHMeth= 1 ICntrl=       0 DoSepK=F KAlg= 0 I1Cent=           0 FoldK=F
 IRaf= 630000000 NMat=       1 IRICut=       1 DoRegI=T DoRafI=F ISym2E= 0 IDoP0=0 IntGTp=1.
 FoFCou: FMM=F IPFlag=           0 FMFlag=      100000 FMFlg1=           0
         NFxFlg=           0 DoJE=F BraDBF=F KetDBF=F FulRan=T
         wScrn=  0.000000 ICntrl=         0 IOpCl=  0 I1Cent=           0 NGrid=           0
         NMat0=    1 NMatS0=      1 NMatT0=    0 NMatD0=    1 NMtDS0=    0 NMtDT0=    0
 Symmetry not used in FoFCou.
 E= -1087.78661935055    
 DIIS: error= 1.23D-03 at cycle   1 NSaved=   1.
 NSaved= 1 IEnMin= 1 EnMin= -1087.78661935055     IErMin= 1 ErrMin= 1.23D-03
 ErrMax= 1.23D-03  0.00D+00 EMaxC= 1.00D+00 BMatC= 1.12D-03 BMatP= 1.12D-03
 IDIUse=1 WtCom= 1.00D+00 WtEn= 0.00D+00
 Coeff-Com:  0.100D+01
 Coeff:      0.100D+01
 Gap=     1.838 Goal=     0.100 Shift=    0.000
 GapD=    1.838 DampG=2.000 DampE=1.000 DampFc=2.0000 IDamp=-1.
 RMSDP=1.77D-04 MaxDP=1.02D-02              OVMax= 1.28D-02

 Cycle   2  Pass 1  IDiag  1:
 E= -1087.78835366150     Delta-E=       -0.001734310954 Rises=F Damp=F
 DIIS: error= 2.48D-04 at cycle   2 NSaved=   2.
 NSaved= 2 IEnMin= 2 EnMin= -1087.78835366150     IErMin= 2 ErrMin= 2.48D-04
 ErrMax= 2.48D-04  0.00D+00 EMaxC= 1.00D+00 BMatC= 5.43D-05 BMatP= 1.12D-03
 IDIUse=1 WtCom= 1.00D+00 WtEn= 0.00D+00
 Coeff-Com:  0.714D-02 0.993D+00
 Coeff:      0.714D-02 0.993D+00
 Gap=     0.091 Goal=     0.100 Shift=    0.009
 RMSDP=3.52D-05 MaxDP=2.02D-03 DE=-1.73D-03 OVMax= 3.78D-03

 Cycle   3  Pass 1  IDiag  1:
 E= -1087.78834399672     Delta-E=        0.000009664779 Rises=F Damp=F
 DIIS: error= 3.77D-04 at cycle   3 NSaved=   3.
 NSaved= 3 IEnMin= 2 EnMin= -1087.78835366150     IErMin= 2 ErrMin= 2.48D-04
 ErrMax= 3.77D-04  0.00D+00 EMaxC= 1.00D+00 BMatC= 8.16D-05 BMatP= 5.43D-05
 IDIUse=1 WtCom= 1.00D+00 WtEn= 0.00D+00
 Coeff-Com: -0.405D-01 0.578D+00 0.462D+00
 Coeff:     -0.405D-01 0.578D+00 0.462D+00
 Gap=     0.091 Goal=   None    Shift=    0.000
 RMSDP=1.91D-05 MaxDP=1.33D-03 DE= 9.66D-06 OVMax= 1.43D-03

 Cycle   4  Pass 1  IDiag  1:
 E= -1087.78841048209     Delta-E=       -0.000066485370 Rises=F Damp=F
 DIIS: error= 7.07D-05 at cycle   4 NSaved=   4.
 NSaved= 4 IEnMin= 4 EnMin= -1087.78841048209     IErMin= 4 ErrMin= 7.07D-05
 ErrMax= 7.07D-05  0.00D+00 EMaxC= 1.00D+00 BMatC= 3.17D-06 BMatP= 5.43D-05
 IDIUse=1 WtCom= 1.00D+00 WtEn= 0.00D+00
 Coeff-Com: -0.159D-01 0.203D+00 0.222D+00 0.591D+00
 Coeff:     -0.159D-01 0.203D+00 0.222D+00 0.591D+00
 Gap=     0.091 Goal=     0.100 Shift=    0.009
 RMSDP=7.56D-06 MaxDP=3.33D-04 DE=-6.65D-05 OVMax= 9.60D-04

 Cycle   5  Pass 1  IDiag  1:
 E= -1087.78841220628     Delta-E=       -0.000001724188 Rises=F Damp=F
 DIIS: error= 7.67D-05 at cycle   5 NSaved=   5.
 NSaved= 5 IEnMin= 5 EnMin= -1087.78841220628     IErMin= 4 ErrMin= 7.07D-05
 ErrMax= 7.67D-05  0.00D+00 EMaxC= 1.00D+00 BMatC= 1.85D-06 BMatP= 3.17D-06
 IDIUse=1 WtCom= 1.00D+00 WtEn= 0.00D+00
 Coeff-Com: -0.506D-02 0.619D-01 0.949D-01 0.456D+00 0.393D+00
 Coeff:     -0.506D-02 0.619D-01 0.949D-01 0.456D+00 0.393D+00
 Gap=     0.091 Goal=     0.100 Shift=    0.009
 RMSDP=3.88D-06 MaxDP=1.09D-04 DE=-1.72D-06 OVMax= 5.04D-04

 Cycle   6  Pass 1  IDiag  1:
 E= -1087.78841442042     Delta-E=       -0.000002214136 Rises=F Damp=F
 DIIS: error= 8.86D-06 at cycle   6 NSaved=   6.
 NSaved= 6 IEnMin= 6 EnMin= -1087.78841442042     IErMin= 6 ErrMin= 8.86D-06
 ErrMax= 8.86D-06  0.00D+00 EMaxC= 1.00D+00 BMatC= 6.90D-08 BMatP= 1.85D-06
 IDIUse=1 WtCom= 1.00D+00 WtEn= 0.00D+00
 Coeff-Com: -0.561D-03-0.523D-03 0.138D-01 0.180D+00 0.194D+00 0.613D+00
 Coeff:     -0.561D-03-0.523D-03 0.138D-01 0.180D+00 0.194D+00 0.613D+00
 Gap=     0.091 Goal=     0.100 Shift=    0.009
 RMSDP=1.20D-06 MaxDP=3.45D-05 DE=-2.21D-06 OVMax= 2.44D-04

 Cycle   7  Pass 1  IDiag  1:
 E= -1087.78841452907     Delta-E=       -0.000000108650 Rises=F Damp=F
 DIIS: error= 4.56D-06 at cycle   7 NSaved=   7.
 NSaved= 7 IEnMin= 7 EnMin= -1087.78841452907     IErMin= 7 ErrMin= 4.56D-06
 ErrMax= 4.56D-06  0.00D+00 EMaxC= 1.00D+00 BMatC= 1.75D-08 BMatP= 6.90D-08
 IDIUse=1 WtCom= 1.00D+00 WtEn= 0.00D+00
 Coeff-Com:  0.115D-02-0.191D-01-0.164D-01 0.207D-01 0.335D-01 0.352D+00
 Coeff-Com:  0.628D+00
 Coeff:      0.115D-02-0.191D-01-0.164D-01 0.207D-01 0.335D-01 0.352D+00
 Coeff:      0.628D+00
 Gap=     0.091 Goal=     0.100 Shift=    0.009
 RMSDP=6.95D-07 MaxDP=2.70D-05 DE=-1.09D-07 OVMax= 1.59D-04

 Cycle   8  Pass 1  IDiag  1:
 E= -1087.78841456161     Delta-E=       -0.000000032539 Rises=F Damp=F
 DIIS: error= 2.39D-06 at cycle   8 NSaved=   8.
 NSaved= 8 IEnMin= 8 EnMin= -1087.78841456161     IErMin= 8 ErrMin= 2.39D-06
 ErrMax= 2.39D-06  0.00D+00 EMaxC= 1.00D+00 BMatC= 2.78D-09 BMatP= 1.75D-08
 IDIUse=1 WtCom= 1.00D+00 WtEn= 0.00D+00
 Coeff-Com:  0.640D-03-0.934D-02-0.994D-02-0.116D-01-0.171D-01 0.703D-01
 Coeff-Com:  0.325D+00 0.652D+00
 Coeff:      0.640D-03-0.934D-02-0.994D-02-0.116D-01-0.171D-01 0.703D-01
 Coeff:      0.325D+00 0.652D+00
 Gap=     0.091 Goal=     0.100 Shift=    0.009
 RMSDP=2.95D-07 MaxDP=7.54D-06 DE=-3.25D-08 OVMax= 7.33D-05

 Cycle   9  Pass 1  IDiag  1:
 E= -1087.78841456697     Delta-E=       -0.000000005366 Rises=F Damp=F
 DIIS: error= 6.77D-07 at cycle   9 NSaved=   9.
 NSaved= 9 IEnMin= 9 EnMin= -1087.78841456697     IErMin= 9 ErrMin= 6.77D-07
 ErrMax= 6.77D-07  0.00D+00 EMaxC= 1.00D+00 BMatC= 4.41D-10 BMatP= 2.78D-09
 IDIUse=1 WtCom= 1.00D+00 WtEn= 0.00D+00
 Coeff-Com:  0.170D-03-0.182D-02-0.268D-02-0.107D-01-0.193D-01-0.301D-01
 Coeff-Com:  0.680D-01 0.350D+00 0.646D+00
 Coeff:      0.170D-03-0.182D-02-0.268D-02-0.107D-01-0.193D-01-0.301D-01
 Coeff:      0.680D-01 0.350D+00 0.646D+00
 Gap=     0.091 Goal=     0.100 Shift=    0.009
 RMSDP=1.13D-07 MaxDP=2.88D-06 DE=-5.37D-09 OVMax= 2.75D-05

 Cycle  10  Pass 1  IDiag  1:
 E= -1087.78841456771     Delta-E=       -0.000000000740 Rises=F Damp=F
 DIIS: error= 3.68D-07 at cycle  10 NSaved=  10.
 NSaved=10 IEnMin=10 EnMin= -1087.78841456771     IErMin=10 ErrMin= 3.68D-07
 ErrMax= 3.68D-07  0.00D+00 EMaxC= 1.00D+00 BMatC= 4.60D-11 BMatP= 4.41D-10
 IDIUse=1 WtCom= 1.00D+00 WtEn= 0.00D+00
 Coeff-Com: -0.146D-04 0.575D-03 0.284D-03-0.282D-02-0.724D-02-0.225D-01
 Coeff-Com: -0.120D-01 0.882D-01 0.310D+00 0.645D+00
 Coeff:     -0.146D-04 0.575D-03 0.284D-03-0.282D-02-0.724D-02-0.225D-01
 Coeff:     -0.120D-01 0.882D-01 0.310D+00 0.645D+00
 Gap=     0.091 Goal=     0.100 Shift=    0.009
 RMSDP=3.42D-08 MaxDP=1.20D-06 DE=-7.40D-10 OVMax= 9.23D-06

 Cycle  11  Pass 1  IDiag  1:
 E= -1087.78841456776     Delta-E=       -0.000000000051 Rises=F Damp=F
 DIIS: error= 1.84D-07 at cycle  11 NSaved=  11.
 NSaved=11 IEnMin=11 EnMin= -1087.78841456776     IErMin=11 ErrMin= 1.84D-07
 ErrMax= 1.84D-07  0.00D+00 EMaxC= 1.00D+00 BMatC= 1.26D-11 BMatP= 4.60D-11
 IDIUse=1 WtCom= 1.00D+00 WtEn= 0.00D+00
 Coeff-Com: -0.218D-04 0.502D-03 0.379D-03-0.111D-02-0.335D-02-0.118D-01
 Coeff-Com: -0.142D-01 0.282D-01 0.141D+00 0.410D+00 0.450D+00
 Coeff:     -0.218D-04 0.502D-03 0.379D-03-0.111D-02-0.335D-02-0.118D-01
 Coeff:     -0.142D-01 0.282D-01 0.141D+00 0.410D+00 0.450D+00
 Gap=     0.091 Goal=     0.100 Shift=    0.009
 RMSDP=1.52D-08 MaxDP=6.92D-07 DE=-5.09D-11 OVMax= 3.08D-06

 Cycle  12  Pass 1  IDiag  1:
 E= -1087.78841456780     Delta-E=       -0.000000000034 Rises=F Damp=F
 DIIS: error= 8.44D-08 at cycle  12 NSaved=  12.
 NSaved=12 IEnMin=12 EnMin= -1087.78841456780     IErMin=12 ErrMin= 8.44D-08
 ErrMax= 8.44D-08  0.00D+00 EMaxC= 1.00D+00 BMatC= 3.30D-12 BMatP= 1.26D-11
 IDIUse=1 WtCom= 1.00D+00 WtEn= 0.00D+00
 Coeff-Com: -0.135D-04 0.251D-03 0.226D-03-0.232D-03-0.895D-03-0.358D-02
 Coeff-Com: -0.910D-02-0.113D-02 0.297D-01 0.162D+00 0.345D+00 0.477D+00
 Coeff:     -0.135D-04 0.251D-03 0.226D-03-0.232D-03-0.895D-03-0.358D-02
 Coeff:     -0.910D-02-0.113D-02 0.297D-01 0.162D+00 0.345D+00 0.477D+00
 Gap=     0.091 Goal=     0.100 Shift=    0.009
 RMSDP=6.26D-09 MaxDP=2.04D-07 DE=-3.37D-11 OVMax= 1.31D-06

 SCF Done:  E(RB3LYP) =  -1087.78841457     A.U. after   12 cycles
            NFock= 12  Conv=0.63D-08     -V/T= 2.0095
 KE= 1.077580294554D+03 PE=-6.774145138424D+03 EE= 2.483776102619D+03
 Leave Link  502 at Tue Aug 15 23:27:54 2023, MaxMem=  1310720000 cpu:            4219.2 elap:              66.1
 (Enter /mnt/opt/groups/app-gaussian/g16-avx2/l701.exe)
 ... and contract with generalized density number  0.
 Compute integral first derivatives.
 R6Disp: Adding Grimme-D3 dispersion energy 1st derivatives to the gradient.
 Leave Link  701 at Tue Aug 15 23:27:55 2023, MaxMem=  1310720000 cpu:              67.6 elap:               1.1
 (Enter /mnt/opt/groups/app-gaussian/g16-avx2/l702.exe)
 L702 exits ... SP integral derivatives will be done elsewhere.
 Leave Link  702 at Tue Aug 15 23:27:55 2023, MaxMem=  1310720000 cpu:               1.4 elap:               0.1
 (Enter /mnt/opt/groups/app-gaussian/g16-avx2/l703.exe)
 Integral derivatives from FoFJK, PRISM(SPDF).
 Compute integral first derivatives, UseDBF=F ICtDFT=           0.
 Calling FoFJK, ICntrl=      2127 FMM=F ISym2X=0 I1Cent= 0 IOpClX= 0 NMat=1 NMatS=1 NMatT=0.
 FoFJK:  IHMeth= 1 ICntrl=    2127 DoSepK=F KAlg= 0 I1Cent=           0 FoldK=F
 IRaf=         0 NMat=       1 IRICut=       1 DoRegI=T DoRafI=F ISym2E= 0 IDoP0=0 IntGTp=1.
 FoFCou: FMM=F IPFlag=           0 FMFlag=      100000 FMFlg1=         800
         NFxFlg=           0 DoJE=F BraDBF=F KetDBF=F FulRan=T
         wScrn=  0.000000 ICntrl=      2127 IOpCl=  0 I1Cent=           0 NGrid=           0
         NMat0=    1 NMatS0=      1 NMatT0=    0 NMatD0=    1 NMtDS0=    0 NMtDT0=    0
 Symmetry not used in FoFCou.
 Leave Link  703 at Tue Aug 15 23:28:11 2023, MaxMem=  1310720000 cpu:            1031.2 elap:              16.2
 (Enter /mnt/opt/groups/app-gaussian/g16-avx2/l716.exe)
 Dipole        = 2.44817147D-03 2.98367314D-03 4.40750576D-01
 -------------------------------------------------------------------
 Center     Atomic                   Forces (Hartrees/Bohr)
 Number     Number              X              Y              Z
 -------------------------------------------------------------------
      1        6           0.000851523   -0.001760196   -0.000058479
      2        6           0.000172014    0.001661797   -0.000087760
      3        6           0.001355807   -0.000979615   -0.000083848
      4        6          -0.001526954   -0.000683512    0.000111086
      5        6          -0.001948903    0.000140336    0.000044314
      6        6           0.001097742    0.001621061    0.000094809
      7        6           0.001287831    0.001863342    0.000001231
      8        6          -0.002272880   -0.003014473    0.000045613
      9        6           0.001413191    0.002011592    0.000018408
     10        6           0.003609821    0.000445924   -0.000218855
     11        6          -0.005227465   -0.000635948    0.001546994
     12        7           0.003241261    0.002104057   -0.004271638
     13        6          -0.002450218    0.000219383   -0.000026843
     14        6           0.003745375   -0.000460802   -0.000064269
     15        6          -0.002255985    0.000183101    0.000005971
     16        6           0.001728213   -0.000104317    0.000312002
     17        6           0.003161418   -0.004216623   -0.001544641
     18        6          -0.002190663    0.002906860    0.000224189
     19        7          -0.003440893    0.001771682    0.004271789
     20        6           0.001038394   -0.002235114   -0.000025178
     21        6          -0.001474566    0.003475869   -0.000050705
     22        6           0.000970542   -0.002047839   -0.000020864
     23        6          -0.000777223    0.001553250    0.000316894
     24        6           0.002065937    0.004836884   -0.001556011
     25        7           0.000209513   -0.003848158    0.004274683
     26        1           0.000489302   -0.000537853    0.000016683
     27        1          -0.000014801   -0.000566340    0.000131056
     28        1          -0.001192988    0.000657452    0.001434703
     29        1           0.000386070   -0.001122548    0.001469027
     30        1           0.000221964    0.000691648   -0.000011697
     31        1          -0.000180149   -0.000653502   -0.000134102
     32        1           0.000497752    0.000268594   -0.000130051
     33        1           0.000027507   -0.001367429   -0.001429994
     34        1           0.000780190    0.000889873   -0.001473359
     35        1          -0.000711957   -0.000150743   -0.000010518
     36        1           0.000655833    0.000167391   -0.000139732
     37        1           0.001161909    0.000702766   -0.001441272
     38        1          -0.001169920    0.000226401   -0.001462000
     39        6          -0.001418972   -0.003349379    0.000231712
     40        1          -0.000483530    0.000297551   -0.000130641
     41        6          -0.000953356   -0.001447465   -0.000314787
     42        1          -0.000477686    0.000485043    0.000136082
 -------------------------------------------------------------------
 Cartesian Forces:  Max     0.005227465 RMS     0.001694493
 Leave Link  716 at Tue Aug 15 23:28:12 2023, MaxMem=  1310720000 cpu:               1.6 elap:               0.1
 (Enter /mnt/opt/groups/app-gaussian/g16-avx2/l103.exe)

 GradGradGradGradGradGradGradGradGradGradGradGradGradGradGradGradGradGrad
 Berny optimization.
 Using GEDIIS/GDIIS optimizer.
 FormGI is forming the generalized inverse of G from B-inverse, IUseBI=4.
 Internal  Forces:  Max     0.002968233 RMS     0.000716074
 Search for a local minimum.
 Step number   3 out of a maximum of  252
 All quantities printed in internal units (Hartrees-Bohrs-Radians)
 RMS Force = .71607D-03 SwitMx=.10000D-02 MixMth= 2
 Mixed Optimization -- En-DIIS/RFO-DIIS
 Update second derivatives using D2CorX and points    1    2    3
 DE= -2.06D-03 DEPred=-1.57D-03 R= 1.31D+00
 TightC=F SS=  1.41D+00  RLast= 2.15D-01 DXNew= 8.4853D-01 6.4439D-01
 Trust test= 1.31D+00 RLast= 2.15D-01 DXMaxT set to 6.44D-01
 ITU=  1  1  0
 Use linear search instead of GDIIS.
     Eigenvalues ---    0.01120   0.01120   0.01187   0.01227   0.01234
     Eigenvalues ---    0.01265   0.01282   0.01282   0.01290   0.01291
     Eigenvalues ---    0.01299   0.01315   0.01413   0.01462   0.01477
     Eigenvalues ---    0.01490   0.01515   0.01518   0.01555   0.01581
     Eigenvalues ---    0.01582   0.01665   0.01685   0.01690   0.01697
     Eigenvalues ---    0.01779   0.01782   0.01805   0.01810   0.01812
     Eigenvalues ---    0.01842   0.01891   0.01893   0.02036   0.02038
     Eigenvalues ---    0.02044   0.02646   0.04239   0.04244   0.15818
     Eigenvalues ---    0.15999   0.15999   0.15999   0.16000   0.16000
     Eigenvalues ---    0.16000   0.16000   0.16000   0.16000   0.16000
     Eigenvalues ---    0.16000   0.16000   0.16001   0.16368   0.23442
     Eigenvalues ---    0.23442   0.23499   0.23717   0.23717   0.23931
     Eigenvalues ---    0.24259   0.24260   0.24262   0.24923   0.24933
     Eigenvalues ---    0.24934   0.24992   0.24999   0.24999   0.25000
     Eigenvalues ---    0.25000   0.25036   0.29342   0.29342   0.29517
     Eigenvalues ---    0.30667   0.31102   0.31103   0.31538   0.31540
     Eigenvalues ---    0.31730   0.32801   0.32803   0.33047   0.33580
     Eigenvalues ---    0.33985   0.33987   0.34073   0.34149   0.34154
     Eigenvalues ---    0.34453   0.34501   0.34502   0.34584   0.34586
     Eigenvalues ---    0.35231   0.35332   0.35867   0.35868   0.37793
     Eigenvalues ---    0.39998   0.40000   0.40012   0.40024   0.40027
     Eigenvalues ---    0.40932   0.40942   0.42892   0.44773   0.44776
     Eigenvalues ---    0.45566   0.46103   0.46106   0.47669   0.47671
     Eigenvalues ---    0.47726   0.48881   0.49778   0.49780   0.53318
 RFO step:  Lambda=-6.86351722D-04 EMin= 1.12012605D-02
 Quartic linear search produced a step of  0.95726.
 Iteration  1 RMS(Cart)=  0.01404731 RMS(Int)=  0.00120992
 Iteration  2 RMS(Cart)=  0.00077894 RMS(Int)=  0.00098639
 Iteration  3 RMS(Cart)=  0.00000252 RMS(Int)=  0.00098639
 Iteration  4 RMS(Cart)=  0.00000002 RMS(Int)=  0.00098639
 ITry= 1 IFail=0 DXMaxC= 8.51D-02 DCOld= 1.00D+10 DXMaxT= 6.44D-01 DXLimC= 3.00D+00 Rises=F
 Variable       Old X    -DE/DX   Delta X   Delta X   Delta X     New X
                                 (Linear)    (Quad)   (Total)
    R1        2.58272   0.00129   0.00257   0.00006   0.00263   2.58535
    R2        2.78699   0.00182   0.00392   0.00412   0.00803   2.79503
    R3        2.74985  -0.00027  -0.00849   0.00125  -0.00725   2.74260
    R4        2.78702   0.00182   0.00391   0.00413   0.00803   2.79505
    R5        2.58277   0.00129   0.00257   0.00005   0.00262   2.58539
    R6        2.73298  -0.00007  -0.00639   0.00024  -0.00614   2.72684
    R7        2.78701   0.00182   0.00391   0.00413   0.00803   2.79504
    R8        2.73293  -0.00007  -0.00640   0.00026  -0.00615   2.72679
    R9        2.58274   0.00129   0.00256   0.00005   0.00262   2.58536
   R10        2.73296  -0.00007  -0.00637   0.00023  -0.00614   2.72683
   R11        2.74981  -0.00027  -0.00849   0.00125  -0.00724   2.74257
   R12        2.74986  -0.00027  -0.00847   0.00124  -0.00724   2.74262
   R13        2.80359   0.00110  -0.00344   0.00591   0.00246   2.80605
   R14        2.56902   0.00162   0.00641  -0.00086   0.00554   2.57456
   R15        2.58443   0.00216   0.00684   0.00125   0.00809   2.59252
   R16        2.70771  -0.00095  -0.00701  -0.00299  -0.01000   2.69770
   R17        2.04604   0.00068  -0.00265   0.00390   0.00125   2.04729
   R18        2.61134   0.00287   0.00904   0.00282   0.01187   2.62322
   R19        2.04246   0.00051  -0.00199   0.00281   0.00082   2.04328
   R20        2.62006  -0.00297  -0.01336  -0.00913  -0.02250   2.59756
   R21        2.78870  -0.00024  -0.00761   0.00102  -0.00656   2.78213
   R22        1.91199   0.00057  -0.00892   0.00468  -0.00424   1.90775
   R23        1.91156   0.00070  -0.00871   0.00509  -0.00362   1.90794
   R24        2.58445   0.00216   0.00685   0.00124   0.00809   2.59255
   R25        2.04605   0.00068  -0.00264   0.00389   0.00125   2.04730
   R26        2.80358   0.00111  -0.00345   0.00592   0.00246   2.80604
   R27        2.70769  -0.00095  -0.00702  -0.00297  -0.01001   2.69768
   R28        2.56902   0.00162   0.00642  -0.00087   0.00555   2.57457
   R29        2.78871  -0.00024  -0.00758   0.00101  -0.00655   2.78216
   R30        2.04561   0.00064  -0.00245   0.00363   0.00119   2.04680
   R31        2.61137   0.00287   0.00903   0.00282   0.01187   2.62325
   R32        2.61994  -0.00297  -0.01335  -0.00912  -0.02247   2.59747
   R33        2.04246   0.00051  -0.00199   0.00281   0.00082   2.04328
   R34        1.91195   0.00057  -0.00891   0.00468  -0.00423   1.90771
   R35        1.91152   0.00070  -0.00870   0.00509  -0.00361   1.90791
   R36        2.58443   0.00216   0.00685   0.00125   0.00810   2.59253
   R37        2.04604   0.00068  -0.00264   0.00389   0.00125   2.04729
   R38        2.80361   0.00110  -0.00345   0.00591   0.00245   2.80606
   R39        2.70768  -0.00095  -0.00701  -0.00298  -0.01000   2.69768
   R40        2.56903   0.00162   0.00642  -0.00087   0.00555   2.57458
   R41        2.78872  -0.00024  -0.00758   0.00099  -0.00657   2.78215
   R42        2.04561   0.00063  -0.00245   0.00363   0.00118   2.04679
   R43        2.61992  -0.00296  -0.01332  -0.00912  -0.02244   2.59748
   R44        2.61136   0.00287   0.00903   0.00283   0.01187   2.62323
   R45        1.91194   0.00057  -0.00891   0.00468  -0.00423   1.90771
   R46        1.91152   0.00070  -0.00870   0.00509  -0.00361   1.90791
   R47        2.04246   0.00051  -0.00199   0.00281   0.00082   2.04328
   R48        2.04559   0.00064  -0.00246   0.00365   0.00119   2.04679
    A1        2.09563  -0.00007   0.00098  -0.00144  -0.00047   2.09517
    A2        2.29733  -0.00003   0.00073  -0.00057   0.00017   2.29750
    A3        1.89022   0.00010  -0.00170   0.00201   0.00030   1.89052
    A4        2.09313   0.00007  -0.00096   0.00145   0.00048   2.09361
    A5        1.84620  -0.00004   0.00080  -0.00170  -0.00090   1.84530
    A6        2.34386  -0.00004   0.00017   0.00025   0.00041   2.34427
    A7        2.09317   0.00007  -0.00097   0.00145   0.00047   2.09364
    A8        2.34378  -0.00003   0.00018   0.00025   0.00044   2.34422
    A9        1.84624  -0.00004   0.00079  -0.00170  -0.00091   1.84533
   A10        2.09316   0.00007  -0.00098   0.00144   0.00046   2.09362
   A11        1.84622  -0.00004   0.00077  -0.00168  -0.00092   1.84530
   A12        2.34381  -0.00003   0.00021   0.00023   0.00045   2.34426
   A13        2.09565  -0.00007   0.00097  -0.00145  -0.00047   2.09518
   A14        1.89024   0.00010  -0.00173   0.00202   0.00028   1.89052
   A15        2.29730  -0.00003   0.00076  -0.00058   0.00019   2.29749
   A16        2.09564  -0.00007   0.00097  -0.00145  -0.00048   2.09516
   A17        2.29736  -0.00003   0.00076  -0.00058   0.00018   2.29754
   A18        1.89019   0.00010  -0.00173   0.00203   0.00029   1.89048
   A19        1.87995   0.00036   0.00229   0.00080   0.00309   1.88304
   A20        2.51511  -0.00019   0.00092  -0.00175  -0.00084   2.51427
   A21        1.88813  -0.00017  -0.00320   0.00095  -0.00225   1.88588
   A22        1.90591  -0.00049  -0.00355  -0.00032  -0.00386   1.90205
   A23        1.88433   0.00051   0.00267   0.00128   0.00395   1.88828
   A24        2.49290  -0.00002   0.00087  -0.00096  -0.00009   2.49282
   A25        1.90248   0.00007   0.00219  -0.00081   0.00138   1.90386
   A26        2.16026   0.00022   0.00123   0.00171   0.00295   2.16321
   A27        2.22044  -0.00029  -0.00343  -0.00090  -0.00432   2.21612
   A28        1.85469  -0.00023   0.00117  -0.00336  -0.00217   1.85252
   A29        2.22132   0.00037   0.00174   0.00304   0.00476   2.22608
   A30        2.20715  -0.00014  -0.00292   0.00039  -0.00256   2.20459
   A31        2.22811  -0.00038   0.00203  -0.00470  -0.00283   2.22529
   A32        1.93139   0.00000  -0.00392   0.00465   0.00067   1.93206
   A33        2.12209   0.00037   0.00344  -0.00044   0.00285   2.12494
   A34        1.99548   0.00104   0.03181   0.00696   0.03440   2.02988
   A35        1.99753   0.00084   0.03193   0.00466   0.03222   2.02975
   A36        1.93560   0.00062   0.02246   0.02187   0.03849   1.97409
   A37        1.90249   0.00007   0.00220  -0.00082   0.00138   1.90387
   A38        2.16024   0.00022   0.00124   0.00172   0.00296   2.16321
   A39        2.22044  -0.00029  -0.00344  -0.00090  -0.00434   2.21610
   A40        1.90590  -0.00049  -0.00356  -0.00031  -0.00386   1.90204
   A41        2.49293  -0.00002   0.00087  -0.00096  -0.00009   2.49284
   A42        1.88432   0.00051   0.00268   0.00128   0.00395   1.88827
   A43        1.87995   0.00036   0.00229   0.00079   0.00309   1.88304
   A44        2.51509  -0.00019   0.00091  -0.00174  -0.00085   2.51424
   A45        1.88815  -0.00017  -0.00319   0.00095  -0.00224   1.88590
   A46        1.86621  -0.00012   0.00326  -0.00349  -0.00021   1.86601
   A47        2.25212  -0.00018  -0.00382   0.00033  -0.00353   2.24859
   A48        2.16484   0.00030   0.00054   0.00314   0.00364   2.16848
   A49        1.93138   0.00001  -0.00392   0.00466   0.00068   1.93206
   A50        2.12205   0.00037   0.00344  -0.00043   0.00287   2.12492
   A51        2.22814  -0.00038   0.00201  -0.00469  -0.00283   2.22530
   A52        1.85469  -0.00023   0.00117  -0.00337  -0.00217   1.85252
   A53        2.22132   0.00037   0.00176   0.00304   0.00477   2.22610
   A54        2.20714  -0.00014  -0.00294   0.00039  -0.00258   2.20457
   A55        1.99580   0.00104   0.03181   0.00700   0.03442   2.03023
   A56        1.99784   0.00084   0.03190   0.00472   0.03224   2.03007
   A57        1.93596   0.00062   0.02244   0.02188   0.03846   1.97442
   A58        1.90248   0.00007   0.00220  -0.00081   0.00138   1.90386
   A59        2.16019   0.00022   0.00131   0.00171   0.00303   2.16322
   A60        2.22052  -0.00029  -0.00352  -0.00089  -0.00441   2.21611
   A61        1.90592  -0.00049  -0.00355  -0.00032  -0.00386   1.90207
   A62        2.49288  -0.00002   0.00088  -0.00096  -0.00008   2.49280
   A63        1.88434   0.00051   0.00267   0.00128   0.00394   1.88829
   A64        1.87994   0.00036   0.00228   0.00081   0.00309   1.88302
   A65        2.51513  -0.00019   0.00091  -0.00175  -0.00085   2.51429
   A66        1.88812  -0.00017  -0.00318   0.00094  -0.00224   1.88588
   A67        1.86622  -0.00011   0.00325  -0.00348  -0.00021   1.86602
   A68        2.25215  -0.00019  -0.00387   0.00033  -0.00359   2.24857
   A69        2.16480   0.00030   0.00061   0.00312   0.00370   2.16849
   A70        2.12211   0.00038   0.00348  -0.00043   0.00289   2.12500
   A71        1.93139   0.00000  -0.00391   0.00464   0.00068   1.93206
   A72        2.22809  -0.00038   0.00199  -0.00470  -0.00287   2.22522
   A73        1.99587   0.00104   0.03178   0.00698   0.03438   2.03025
   A74        1.99782   0.00084   0.03186   0.00473   0.03221   2.03002
   A75        1.93596   0.00062   0.02241   0.02188   0.03845   1.97441
   A76        1.85469  -0.00023   0.00117  -0.00337  -0.00217   1.85252
   A77        2.22131   0.00037   0.00176   0.00304   0.00478   2.22610
   A78        2.20716  -0.00014  -0.00295   0.00038  -0.00259   2.20457
   A79        1.86623  -0.00011   0.00328  -0.00350  -0.00020   1.86603
   A80        2.25214  -0.00019  -0.00385   0.00033  -0.00356   2.24859
   A81        2.16481   0.00030   0.00056   0.00314   0.00366   2.16847
    D1       -0.00057  -0.00000   0.00017  -0.00017   0.00001  -0.00056
    D2        3.14110  -0.00002  -0.00038  -0.00237  -0.00274   3.13836
    D3        3.14060   0.00002  -0.00016   0.00246   0.00230  -3.14029
    D4       -0.00092  -0.00000  -0.00071   0.00026  -0.00045  -0.00136
    D5       -0.00061   0.00001  -0.00047   0.00132   0.00085   0.00024
    D6        3.14066  -0.00001  -0.00051  -0.00085  -0.00136   3.13930
    D7        3.14132  -0.00001  -0.00021  -0.00075  -0.00096   3.14036
    D8       -0.00060  -0.00002  -0.00025  -0.00292  -0.00317  -0.00377
    D9        3.14141   0.00000   0.00017   0.00065   0.00083  -3.14095
   D10        0.00086  -0.00000   0.00030  -0.00006   0.00023   0.00109
   D11       -0.00058   0.00002  -0.00013   0.00305   0.00293   0.00235
   D12       -3.14113   0.00002  -0.00000   0.00233   0.00232  -3.13880
   D13        0.00004  -0.00001   0.00045  -0.00084  -0.00039  -0.00035
   D14        3.14137   0.00001   0.00030   0.00081   0.00111  -3.14071
   D15       -3.14062   0.00000   0.00051   0.00038   0.00089  -3.13974
   D16        0.00070   0.00002   0.00037   0.00202   0.00239   0.00309
   D17       -0.00123   0.00002  -0.00074   0.00199   0.00125   0.00002
   D18        3.14014  -0.00000  -0.00048  -0.00010  -0.00058   3.13956
   D19        3.13912   0.00000  -0.00083   0.00036  -0.00047   3.13865
   D20       -0.00269  -0.00002  -0.00057  -0.00174  -0.00230  -0.00499
   D21       -0.00159  -0.00001  -0.00068  -0.00089  -0.00156  -0.00315
   D22        3.13790   0.00000   0.00167  -0.00020   0.00148   3.13938
   D23        3.14113   0.00000  -0.00060   0.00058  -0.00002   3.14111
   D24       -0.00257   0.00002   0.00175   0.00127   0.00302   0.00045
   D25        0.00150  -0.00001   0.00044  -0.00150  -0.00106   0.00044
   D26       -3.13992   0.00000   0.00023   0.00015   0.00038  -3.13954
   D27       -3.14015   0.00000   0.00085   0.00013   0.00098  -3.13917
   D28        0.00162   0.00002   0.00064   0.00178   0.00242   0.00404
   D29        3.13927   0.00001  -0.00043   0.00121   0.00079   3.14007
   D30       -0.00419   0.00002   0.00188   0.00220   0.00408  -0.00010
   D31       -0.00225  -0.00001  -0.00092  -0.00077  -0.00168  -0.00393
   D32        3.13748   0.00001   0.00139   0.00022   0.00161   3.13909
   D33        0.00089  -0.00001   0.00017  -0.00083  -0.00066   0.00022
   D34       -3.14036  -0.00002   0.00034  -0.00292  -0.00257   3.14025
   D35       -3.14027   0.00002   0.00023   0.00209   0.00231  -3.13796
   D36        0.00166   0.00000   0.00040  -0.00000   0.00040   0.00206
   D37        0.00146   0.00001   0.00051   0.00177   0.00228   0.00374
   D38       -3.13684  -0.00000  -0.00183   0.00079  -0.00104  -3.13788
   D39       -3.14052  -0.00001   0.00046  -0.00085  -0.00040  -3.14092
   D40        0.00436  -0.00002  -0.00188  -0.00183  -0.00372   0.00064
   D41        0.00054  -0.00002   0.00011  -0.00248  -0.00237  -0.00183
   D42        3.14074  -0.00001  -0.00003  -0.00164  -0.00166   3.13908
   D43       -3.14137  -0.00000  -0.00005  -0.00058  -0.00063   3.14119
   D44       -0.00116   0.00000  -0.00020   0.00027   0.00008  -0.00109
   D45        3.14149  -0.00000  -0.00033  -0.00029  -0.00063   3.14086
   D46       -0.00368   0.00001  -0.00079   0.00097   0.00018  -0.00350
   D47       -0.00031  -0.00002  -0.00009  -0.00220  -0.00230  -0.00260
   D48        3.13771  -0.00001  -0.00055  -0.00094  -0.00149   3.13622
   D49       -0.00189   0.00000  -0.00061   0.00005  -0.00055  -0.00245
   D50       -3.13614  -0.00000  -0.00035  -0.00068  -0.00103  -3.13717
   D51        3.13767   0.00001   0.00084   0.00065   0.00149   3.13917
   D52        0.00342   0.00001   0.00110  -0.00008   0.00102   0.00444
   D53        3.13262   0.00003   0.00189   0.00316   0.00505   3.13768
   D54       -0.01303  -0.00005  -0.00200  -0.00378  -0.00575  -0.01878
   D55       -0.00567   0.00002  -0.00046   0.00218   0.00173  -0.00395
   D56        3.13186  -0.00006  -0.00436  -0.00477  -0.00907   3.12278
   D57        0.00151  -0.00002   0.00045  -0.00191  -0.00148   0.00003
   D58       -3.14118  -0.00001   0.00032  -0.00116  -0.00085   3.14116
   D59        3.13153  -0.00001   0.00003  -0.00074  -0.00072   3.13082
   D60       -0.01115   0.00000  -0.00009   0.00001  -0.00008  -0.01123
   D61        0.00052  -0.00003  -0.00132  -0.00217  -0.00348  -0.00296
   D62        3.13390   0.00005  -0.00302   0.00648   0.00350   3.13740
   D63       -3.12960  -0.00003  -0.00088  -0.00333  -0.00421  -3.13380
   D64        0.00379   0.00004  -0.00258   0.00532   0.00277   0.00656
   D65       -3.08515  -0.00002  -0.02335   0.01275  -0.01054  -3.09570
   D66       -0.00403   0.00004   0.00107   0.00355   0.00461   0.00058
   D67        0.06457  -0.00009  -0.02169   0.00417  -0.01745   0.04711
   D68       -3.13750  -0.00004   0.00273  -0.00503  -0.00230  -3.13980
   D69       -2.64735  -0.00139  -0.02292  -0.03829  -0.06292  -2.71027
   D70       -0.38761   0.00133   0.06368   0.00478   0.07022  -0.31738
   D71        0.56067  -0.00144  -0.04942  -0.02832  -0.07950   0.48118
   D72        2.82042   0.00128   0.03718   0.01475   0.05364   2.87406
   D73        0.00629  -0.00004  -0.00039  -0.00369  -0.00407   0.00221
   D74       -3.13150   0.00004   0.00326   0.00283   0.00613  -3.12537
   D75        3.09169  -0.00002   0.02225  -0.01242   0.00984   3.10153
   D76       -0.04610   0.00006   0.02590  -0.00590   0.02004  -0.02605
   D77       -0.00112   0.00001  -0.00049   0.00171   0.00123   0.00011
   D78       -3.13235   0.00001  -0.00018   0.00130   0.00112  -3.13123
   D79       -3.13898   0.00000  -0.00002   0.00038   0.00037  -3.13861
   D80        0.01298   0.00000   0.00029  -0.00003   0.00026   0.01324
   D81        0.00216  -0.00000   0.00091  -0.00057   0.00032   0.00249
   D82       -3.13828  -0.00001  -0.00053  -0.00117  -0.00171  -3.13998
   D83        3.13717  -0.00000   0.00071  -0.00032   0.00038   3.13755
   D84       -0.00327  -0.00001  -0.00072  -0.00092  -0.00165  -0.00492
   D85        3.13075   0.00003   0.00064   0.00356   0.00420   3.13494
   D86       -0.00378  -0.00004   0.00233  -0.00534  -0.00304  -0.00682
   D87       -0.00055   0.00004   0.00097   0.00316   0.00412   0.00357
   D88       -3.13507  -0.00004   0.00266  -0.00575  -0.00312  -3.13819
   D89       -3.13424  -0.00003  -0.00211  -0.00257  -0.00468  -3.13892
   D90        0.01241   0.00005   0.00207   0.00380   0.00584   0.01826
   D91        0.00548  -0.00001   0.00021  -0.00158  -0.00138   0.00409
   D92       -3.13105   0.00007   0.00440   0.00479   0.00914  -3.12191
   D93       -0.00610   0.00004   0.00043   0.00370   0.00413  -0.00197
   D94       -3.09105   0.00001  -0.02192   0.01184  -0.01011  -3.10115
   D95        3.13074  -0.00004  -0.00350  -0.00228  -0.00581   3.12493
   D96        0.04580  -0.00006  -0.02585   0.00585  -0.02005   0.02575
   D97        0.00394  -0.00004  -0.00087  -0.00419  -0.00506  -0.00111
   D98        3.13854   0.00004  -0.00253   0.00463   0.00211   3.14065
   D99        3.08457   0.00002   0.02324  -0.01274   0.01045   3.09502
   D100      -0.06402   0.00010   0.02159  -0.00391   0.01761  -0.04641
   D101      -0.56066   0.00144   0.04929   0.02874   0.07980  -0.48087
   D102      -2.82154  -0.00128  -0.03740  -0.01451  -0.05362  -2.87516
   D103       2.64790   0.00139   0.02313   0.03800   0.06284   2.71074
   D104       0.38703  -0.00133  -0.06356  -0.00525  -0.07058   0.31645
   D105      -0.00154   0.00001  -0.00054   0.00191   0.00138  -0.00016
   D106      -3.13232   0.00001   0.00002   0.00091   0.00094  -3.13139
   D107       3.14150   0.00001  -0.00040   0.00102   0.00064  -3.14105
   D108       0.01072   0.00000   0.00017   0.00003   0.00019   0.01092
   D109       0.00200  -0.00000   0.00078  -0.00062   0.00015   0.00215
   D110      -3.13830  -0.00001  -0.00068  -0.00104  -0.00173  -3.14002
   D111       3.13672  -0.00000   0.00042   0.00000   0.00042   3.13714
   D112      -0.00357  -0.00001  -0.00103  -0.00042  -0.00145  -0.00503
   D113       3.13068   0.00003   0.00073   0.00343   0.00416   3.13484
   D114      -0.00355  -0.00004   0.00238  -0.00527  -0.00292  -0.00648
   D115      -0.00018   0.00003   0.00131   0.00245   0.00375   0.00357
   D116      -3.13441  -0.00004   0.00296  -0.00625  -0.00334  -3.13775
   D117      -3.13390  -0.00003  -0.00200  -0.00237  -0.00437  -3.13828
   D118       0.01268   0.00005   0.00201   0.00401   0.00599   0.01866
   D119       0.00558  -0.00001   0.00036  -0.00168  -0.00133   0.00425
   D120      -3.13102   0.00006   0.00438   0.00470   0.00903  -3.12199
   D121      -3.09115   0.00001  -0.02227   0.01209  -0.01020  -3.10135
   D122      -0.00597   0.00004   0.00049   0.00334   0.00383  -0.00214
   D123       0.04577  -0.00006  -0.02604   0.00610  -0.01998   0.02578
   D124       3.13095  -0.00004  -0.00327  -0.00265  -0.00596   3.12499
   D125      -0.56019   0.00144   0.04974   0.02857   0.08007  -0.48012
   D126      -2.82111  -0.00128  -0.03687  -0.01467  -0.05325  -2.87436
   D127       2.64809   0.00139   0.02309   0.03856   0.06336   2.71145
   D128       0.38717  -0.00132  -0.06351  -0.00468  -0.06996   0.31721
   D129       0.00362  -0.00004  -0.00112  -0.00353  -0.00464  -0.00102
   D130       3.13794   0.00004  -0.00273   0.00510   0.00237   3.14030
   D131       3.08451   0.00002   0.02343  -0.01274   0.01063   3.09515
   D132      -0.06436   0.00010   0.02183  -0.00412   0.01764  -0.04671
         Item               Value     Threshold  Converged?
 Maximum Force            0.002968     0.000450     NO 
 RMS     Force            0.000716     0.000300     NO 
 Maximum Displacement     0.085139     0.001800     NO 
 RMS     Displacement     0.013864     0.001200     NO 
 Predicted change in Energy=-8.677429D-04
 Lowest energy point so far.  Saving SCF results.
 GradGradGradGradGradGradGradGradGradGradGradGradGradGradGradGradGradGrad

 Leave Link  103 at Tue Aug 15 23:28:12 2023, MaxMem=  1310720000 cpu:              18.1 elap:               0.5
 (Enter /mnt/opt/groups/app-gaussian/g16-avx2/l202.exe)
                          Input orientation:                          
 ---------------------------------------------------------------------
 Center     Atomic      Atomic             Coordinates (Angstroms)
 Number     Number       Type             X           Y           Z
 ---------------------------------------------------------------------
      1          6           0        0.459185   -1.347465    0.001136
      2          6           0       -0.398252    1.367553    0.000734
      3          6           0        1.383396   -0.338727    0.001067
      4          6           0       -0.985089   -1.028549    0.001452
      5          6           0       -1.396577    0.276215    0.001395
      6          6           0        0.937463    1.071519    0.000589
      7          6           0       -1.666519   -2.300484   -0.001745
      8          6           0       -0.636338   -3.369893    0.001333
      9          6           0        0.607534   -2.791186    0.002973
     10          6           0       -1.303856   -4.631746   -0.007808
     11          6           0       -2.662967   -4.349347   -0.012048
     12          7           0       -3.704048   -5.245953    0.029131
     13          6           0        2.113632    1.921801   -0.002211
     14          6           0        3.236726    1.133888   -0.000089
     15          6           0        2.825621   -0.292955    0.004126
     16          6           0        3.953409   -1.057294    0.008261
     17          6           0        5.098220   -0.131594    0.012514
     18          6           0        4.663277    1.186663    0.008390
     19          7           0        6.395121   -0.584969   -0.029970
     20          6           0       -2.721043    0.869577    0.000191
     21          6           0       -2.600299    2.236159    0.001231
     22          6           0       -1.159076    2.593655    0.003427
     23          6           0       -1.061155    3.952538    0.006464
     24          6           0       -2.435277    4.481010    0.012240
     25          7           0       -2.691372    5.830789   -0.030620
     26          1           0        1.563426   -3.301065    0.005666
     27          1           0       -0.854150   -5.615037   -0.011947
     28          1           0       -4.581628   -4.930560   -0.357584
     29          1           0       -3.482770   -6.199891   -0.216647
     30          1           0        2.077303    3.004559   -0.007937
     31          1           0        4.042414   -2.136674   -0.004595
     32          1           0        5.290044    2.067728    0.010981
     33          1           0        6.561402   -1.502703    0.356351
     34          1           0        7.111203    0.083652    0.213967
     35          1           0       -3.640555    0.296687   -0.001902
     36          1           0       -0.170951    4.569364   -0.007857
     37          1           0       -1.979046    6.434037    0.353832
     38          1           0       -3.627995    6.116610    0.215098
     39          6           0       -3.359364    3.445142    0.009915
     40          1           0       -4.435774    3.547320    0.014170
     41          6           0       -2.892308   -2.895088   -0.006478
     42          1           0       -3.871611   -2.432552    0.006148
 ---------------------------------------------------------------------
                    Distance matrix (angstroms):
                    1          2          3          4          5
     1  C    0.000000
     2  C    2.847195   0.000000
     3  C    1.368108   2.466913   0.000000
     4  C    1.479065   2.466918   2.466896   0.000000
     5  C    2.465804   1.479077   2.847175   1.368113   0.000000
     6  C    2.465813   1.368127   1.479071   2.847191   2.465817
     7  C    2.329564   3.881108   3.626359   1.442974   2.590802
     8  C    2.300083   4.743424   3.642430   2.367175   3.724522
     9  C    1.451323   4.278635   2.572260   2.375571   3.664070
    10  C    3.727585   6.067271   5.064723   3.617281   4.908846
    11  C    4.331201   6.149149   5.697219   3.720639   4.795806
    12  N    5.703639   7.393751   7.068504   5.017968   5.984943
    13  C    3.664056   2.572306   2.375551   4.278627   3.876794
    14  C    3.724493   3.642481   2.367156   4.743402   4.712017
    15  C    2.590757   3.626383   1.442954   3.881059   4.260389
    16  C    3.506259   4.981656   2.668587   4.938587   5.513678
    17  C    4.795739   5.697261   3.720611   6.149089   6.507597
    18  C    4.908793   5.064766   3.617249   6.067228   6.127870
    19  N    5.984789   7.068465   5.017866   7.393595   7.839207
    20  C    3.876741   2.375571   4.278600   2.572240   1.451306
    21  C    4.711985   2.367169   4.743402   3.642420   2.300071
    22  C    4.260423   1.442979   3.881112   3.626382   2.329579
    23  C    5.513755   2.668637   4.938705   4.981671   3.691596
    24  C    6.507623   3.720648   6.149167   5.697228   4.331203
    25  N    7.839282   5.017954   7.393758   7.068448   5.703578
    26  H    2.244086   5.064009   2.967807   3.414568   4.643120
    27  H    4.465108   6.997468   5.731163   4.588376   5.916186
    28  H    6.194920   7.569362   7.536251   5.318805   6.114239
    29  H    6.255595   8.174822   7.621038   5.747064   6.807327
    30  H    4.643113   2.967867   3.414549   5.064020   4.417215
    31  H    3.669116   5.656779   3.209832   5.148181   5.950184
    32  H    5.916150   5.731235   4.588356   6.997450   6.922463
    33  H    6.114518   7.536684   5.319098   7.569696   8.162105
    34  H    6.807551   7.621403   5.747304   8.175091   8.512614
    35  H    4.417139   3.414571   5.063976   2.967788   2.244074
    36  H    5.950295   3.209880   5.148342   5.656813   4.464680
    37  H    8.162178   5.319103   7.569729   7.536731   6.195341
    38  H    8.512534   5.747238   8.175037   7.621279   6.255806
    39  C    6.127844   3.617270   6.067249   5.064698   3.727560
    40  H    6.922407   4.588371   6.997448   5.731140   4.465088
    41  C    3.691571   4.938671   4.981635   2.668616   3.506342
    42  H    4.464664   5.148305   5.656786   3.209868   3.669228
                    6          7          8          9         10
     6  C    0.000000
     7  C    4.260415   0.000000
     8  C    4.712005   1.484897   0.000000
     9  C    3.876770   2.326398   1.371905   0.000000
    10  C    6.127872   2.359310   1.427563   2.653524   0.000000
    11  C    6.507615   2.278345   2.250941   3.622744   1.388146
    12  N    7.839318   3.581657   3.596001   4.961483   2.477809
    13  C    1.451330   5.667207   5.963587   4.947788   7.391092
    14  C    2.300109   5.986378   5.940090   4.724284   7.338902
    15  C    2.329580   4.920318   4.631707   3.340818   5.989811
    16  C    3.691590   5.755798   5.139449   3.768459   6.357342
    17  C    4.331226   7.103941   6.585731   5.219173   7.825494
    18  C    3.727601   7.226799   6.989147   5.680877   8.334316
    19  N    5.703587   8.242198   7.562948   6.193919   8.697766
    20  C    3.664075   3.340855   4.724310   4.947789   5.680936
    21  C    3.724534   4.631747   5.940114   5.963589   6.989203
    22  C    2.590827   4.920379   5.986415   5.667224   7.226861
    23  C    3.506391   6.282262   7.334745   6.947110   8.587726
    24  C    4.795846   6.824943   8.054377   7.883122   9.182747
    25  N    5.984987   8.195654   9.427446   9.231595  10.554163
    26  H    4.417165   3.381385   2.200844   1.083380   3.161044
    27  H    6.922432   3.412669   2.255724   3.179761   1.081256
    28  H    8.161716   3.942306   4.257912   5.624440   3.309898
    29  H    8.512289   4.307009   4.019774   5.328986   2.692649
    30  H    2.244092   6.493052   6.928028   5.979213   8.351370
    31  H    4.464667   5.711283   4.838552   3.496690   5.899830
    32  H    4.465142   8.214329   8.042997   6.747962   9.400150
    33  H    6.195310   8.274259   7.444453   6.101934   8.472650
    34  H    6.255916   9.098299   8.485080   7.113854   9.648699
    35  H    4.643127   3.262226   4.740163   5.251785   5.454324
    36  H    3.669274   7.030758   7.952890   7.401611   9.270593
    37  H    6.114524   8.747341   9.901725   9.587400  11.092260
    38  H    6.807523   8.645338   9.949344   9.865776  10.999021
    39  C    4.908859   5.989831   7.338913   7.391083   8.334359
    40  H    5.916203   6.470381   7.892003   8.100107   8.758226
    41  C    5.513725   1.362400   2.305407   3.501397   2.353542
    42  H    5.950272   2.209057   3.368326   4.493481   3.380830
                   11         12         13         14         15
    11  C    0.000000
    12  N    1.374572   0.000000
    13  C    7.883102   9.231635   0.000000
    14  C    8.054340   9.427490   1.371916   0.000000
    15  C    6.824894   8.195694   2.326395   1.484892   0.000000
    16  C    7.390160   8.728227   3.501414   2.305425   1.362401
    17  C    8.833236  10.180219   3.622764   2.250947   2.278335
    18  C    9.182684  10.554199   2.653532   1.427552   2.359294
    19  N    9.809170  11.123015   4.961433   3.595944   3.581586
    20  C    5.219262   6.194098   4.947854   5.963629   5.667184
    21  C    6.585817   7.563137   4.724402   5.940191   5.986405
    22  C    7.104028   8.242391   3.340963   4.631848   4.920399
    23  C    8.455024   9.570665   3.768718   5.139710   5.755975
    24  C    8.833326   9.809378   5.219418   6.585970   7.104073
    25  N   10.180192  11.123098   6.194275   7.563343   8.242491
    26  H    4.354493   5.615107   5.251773   4.740123   3.262187
    27  H    2.207666   2.873992   8.100108   7.891983   6.470358
    28  H    2.034321   1.009538   9.586847   9.901110   8.746745
    29  H    2.034318   1.009637   9.865474   9.949012   8.645024
    30  H    8.749292  10.074539   1.083382   2.200849   3.381379
    31  H    7.061028   8.347241   4.493488   3.368342   2.209063
    32  H   10.219088  11.592409   3.179789   2.255724   3.412660
    33  H    9.660646  10.931535   5.624807   4.258183   3.942538
    34  H   10.734848  12.058546   5.329282   4.019998   4.307213
    35  H    4.747780   5.543091   5.979270   6.928053   6.493008
    36  H    9.260322  10.431902   3.496989   4.838886   5.711544
    37  H   10.811244  11.811149   6.102217   7.444537   8.274028
    38  H   10.512808  11.364339   7.114065   8.485177   9.098142
    39  C    7.825568   8.697949   5.681055   6.989306   7.226855
    40  H    8.093261   8.823678   6.748133   8.043141   8.214358
    41  C    1.472242   2.487320   6.947076   7.334694   6.282190
    42  H    2.266110   2.818480   7.401594   7.952860   7.030704
                   16         17         18         19         20
    16  C    0.000000
    17  C    1.472253   0.000000
    18  C    2.353563   1.388162   0.000000
    19  N    2.487269   1.374520   2.477788   0.000000
    20  C    6.947029   7.883106   7.391129   9.231525   0.000000
    21  C    7.334711   8.054414   7.339008   9.427477   1.371906
    22  C    6.282273   6.825014   5.989946   8.195770   2.326413
    23  C    7.088320   7.390404   6.357609   8.728479   3.501416
    24  C    8.455066   8.833442   7.825740  10.180464   3.622742
    25  N    9.570805   9.809669   8.698292  11.123232   4.961396
    26  H    3.278190   4.747668   5.454245   5.542898   5.979210
    27  H    6.624655   8.093173   8.758170   8.823482   6.748011
    28  H    9.379919  10.810481  11.091556  11.810186   6.101751
    29  H    9.043984  10.512379  10.998632  11.363755   7.113693
    30  H    4.474225   4.354517   3.161056   5.615047   5.251888
    31  H    1.083119   2.266134   3.380859   2.818450   7.401481
    32  H    3.398877   2.207672   1.081258   2.873965   8.100196
    33  H    2.668554   2.034469   3.310082   1.009519   9.587405
    34  H    3.363887   2.034458   2.692812   1.009621   9.865923
    35  H    7.713732   8.749276   8.351395  10.074368   1.083380
    36  H    6.976381   7.061415   5.900228   8.347510   4.493490
    37  H    9.562086   9.659799   8.471997  10.933454   5.624841
    38  H   10.439606  10.734427   9.648435  12.059605   5.329175
    39  C    8.587699   9.182797   8.334476  10.554305   2.653504
    40  H    9.569791  10.219171   9.400291  11.592499   3.179749
    41  C    7.088127   8.454926   8.587652   9.570450   3.768564
    42  H    7.944953   9.260254   9.270547  10.431713   3.496841
                   21         22         23         24         25
    21  C    0.000000
    22  C    1.484902   0.000000
    23  C    2.305418   1.362409   0.000000
    24  C    2.250936   2.278349   1.472252   0.000000
    25  N    3.595925   3.581637   2.487330   1.374527   0.000000
    26  H    6.928021   6.493054   7.713830   8.749306  10.074491
    27  H    8.043040   8.214368   9.569832  10.219135  11.592354
    28  H    7.444210   8.273935   9.562201   9.660292  10.930992
    29  H    8.484878   9.098046  10.439627  10.734584  12.058116
    30  H    4.740304   3.262379   3.278535   4.748019   5.543315
    31  H    7.952820   7.030759   7.945127   9.260373  10.431923
    32  H    7.892146   6.470533   6.624972   8.093485   8.824134
    33  H    9.901614   8.747027   9.380056  10.810340  11.812860
    34  H    9.949464   8.645343   9.044268  10.512504  11.365733
    35  H    2.200839   3.381395   4.474217   4.354476   5.614985
    36  H    3.368332   2.209059   1.083117   2.266138   2.818551
    37  H    4.258223   3.942546   2.668525   2.034489   1.009514
    38  H    4.019925   4.307154   3.363838   2.034432   1.009621
    39  C    1.427548   2.359309   2.353556   1.388152   2.477734
    40  H    2.255721   3.412674   3.398870   2.207662   2.873878
    41  C    5.139554   5.755909   7.088248   7.390267   8.728223
    42  H    4.838710   5.711446   6.976248   7.061193   8.347282
                   26         27         28         29         30
    26  H    0.000000
    27  H    3.346558   0.000000
    28  H    6.367801   3.805531   0.000000
    29  H    5.823805   2.700667   1.684801   0.000000
    30  H    6.326543   9.104442  10.364831  10.755457   0.000000
    31  H    2.738849   6.006280   9.072183   8.554712   5.503994
    32  H    6.535414   9.837506  12.106270  12.056848   3.346597
    33  H    5.323236   8.487481  11.680197  11.103030   6.368301
    34  H    6.502117   9.796578  12.735434  12.324797   5.824182
    35  H    6.326555   6.535491   5.323179   6.502041   6.326651
    36  H    8.059273  10.207291  10.479739  11.268921   2.739208
    37  H   10.365449  12.106997  11.680480  12.735885   5.324112
    38  H   10.755804  12.057251  11.103033  12.324921   6.502694
    39  C    8.351358   9.400182   8.472388   9.648483   5.454519
    40  H    9.104441   9.837556   8.487280   9.796408   6.535690
    41  C    4.474207   3.398859   2.668375   3.363709   7.713810
    42  H    5.503993   4.385614   2.622302   3.793900   8.059277
                   31         32         33         34         35
    31  H    0.000000
    32  H    4.385638   0.000000
    33  H    2.622499   3.805734   0.000000
    34  H    3.794086   2.700812   1.684956   0.000000
    35  H    8.059111   9.104524  10.365620  10.756036   0.000000
    36  H    7.919810   6.006746   9.073434   8.555734   5.503994
    37  H   10.480627   8.486570  11.658949  11.089616   6.368220
    38  H   11.269434   9.796251  12.723902  12.317750   5.823981
    39  C    9.270555   8.758397  11.091563  10.998819   3.161009
    40  H   10.207243   9.837720  12.106101  12.056932   3.346527
    41  C    6.976070   9.569781   9.562583  10.439910   3.278311
    42  H    7.919561  10.207274  10.480220  11.269280   2.739014
                   36         37         38         39         40
    36  H    0.000000
    37  H    2.622410   0.000000
    38  H    3.794053   1.684945   0.000000
    39  C    3.380853   3.310143   2.692769   0.000000
    40  H    4.385633   3.805788   2.700765   1.081257   0.000000
    41  C    7.945050   9.380642   9.044392   6.357431   6.624752
    42  H    7.919716   9.072987   8.555184   5.899975   6.006431
                   41         42
    41  C    0.000000
    42  H    1.083113   0.000000
 Symmetry turned off by external request.
 Stoichiometry    C24H15N3
 Framework group  C1[X(C24H15N3)]
 Deg. of freedom   120
 Full point group                 C1      NOp   1
 Rotational constants (GHZ):           0.1757555           0.1757466           0.0878926
 Leave Link  202 at Tue Aug 15 23:28:12 2023, MaxMem=  1310720000 cpu:               1.1 elap:               0.1
 (Enter /mnt/opt/groups/app-gaussian/g16-avx2/l301.exe)
 Standard basis: 6-31G(d,p) (6D, 7F)
 Ernie: Thresh=  0.10000D-02 Tol=  0.10000D-05 Strict=F.
   480 basis functions,   861 primitive gaussians,   480 cartesian basis functions
    90 alpha electrons       90 beta electrons
       nuclear repulsion energy      2125.5118549658 Hartrees.
 IExCor=  402 DFT=T Ex+Corr=B3LYP ExCW=0 ScaHFX=  0.200000
 ScaDFX=  0.800000  0.720000  1.000000  0.810000 ScalE2=  1.000000  1.000000
 IRadAn=      5 IRanWt=     -1 IRanGd=            0 ICorTp=0 IEmpDi=131
 NAtoms=   42 NActive=   42 NUniq=   42 SFac= 1.00D+00 NAtFMM=   60 NAOKFM=F Big=F
 Integral buffers will be    131072 words long.
 Raffenetti 2 integral format.
 Two-electron integral symmetry is turned off.
 R6Disp:  Grimme-D3 Dispersion energy=       -0.0371501952 Hartrees.
 Nuclear repulsion after empirical dispersion term =     2125.4747047706 Hartrees.
 Leave Link  301 at Tue Aug 15 23:28:12 2023, MaxMem=  1310720000 cpu:               4.0 elap:               0.1
 (Enter /mnt/opt/groups/app-gaussian/g16-avx2/l302.exe)
 NPDir=0 NMtPBC=     1 NCelOv=     1 NCel=       1 NClECP=     1 NCelD=      1
         NCelK=      1 NCelE2=     1 NClLst=     1 CellRange=     0.0.
 One-electron integrals computed using PRISM.
 NBasis=   480 RedAO= T EigKep=  1.24D-04  NBF=   480
 NBsUse=   480 1.00D-06 EigRej= -1.00D+00 NBFU=   480
 Precomputing XC quadrature grid using
 IXCGrd= 4 IRadAn=           5 IRanWt=          -1 IRanGd=           0 AccXCQ= 0.00D+00.
 Generated NRdTot=       0 NPtTot=           0 NUsed=           0 NTot=          32
 NSgBfM=   465   465   465   465   465 MxSgAt=    42 MxSgA2=    42.
 Leave Link  302 at Tue Aug 15 23:28:14 2023, MaxMem=  1310720000 cpu:             114.1 elap:               1.8
 (Enter /mnt/opt/groups/app-gaussian/g16-avx2/l303.exe)
 DipDrv:  MaxL=1.
 Leave Link  303 at Tue Aug 15 23:28:14 2023, MaxMem=  1310720000 cpu:               9.6 elap:               0.2
 (Enter /mnt/opt/groups/app-gaussian/g16-avx2/l401.exe)
 Initial guess from the checkpoint file:  "/tmp/Gau-222286.chk"
 B after Tr=     0.000045    0.000083    0.004119
         Rot=    0.999999   -0.001038    0.000766   -0.000172 Ang=  -0.15 deg.
 Guess basis will be translated and rotated to current coordinates.
 JPrj=2 DoOrth=T DoCkMO=T.
 Generating alternative initial guess.
 ExpMin= 1.61D-01 ExpMax= 4.17D+03 ExpMxC= 6.27D+02 IAcc=3 IRadAn=         5 AccDes= 0.00D+00
 Harris functional with IExCor=  402 and IRadAn=       5 diagonalized for initial guess.
 HarFok:  IExCor=  402 AccDes= 0.00D+00 IRadAn=         5 IDoV= 1 UseB2=F ITyADJ=14
 ICtDFT=  3500011 ScaDFX=  1.000000  1.000000  1.000000  1.000000
 FoFCou: FMM=F IPFlag=           0 FMFlag=      100000 FMFlg1=           0
         NFxFlg=           0 DoJE=T BraDBF=F KetDBF=T FulRan=T
         wScrn=  0.000000 ICntrl=       500 IOpCl=  0 I1Cent=   200000004 NGrid=           0
         NMat0=    1 NMatS0=      1 NMatT0=    0 NMatD0=    1 NMtDS0=    0 NMtDT0=    0
 Symmetry not used in FoFCou.
 Harris En= -1087.78870327079    
 Leave Link  401 at Tue Aug 15 23:28:18 2023, MaxMem=  1310720000 cpu:             244.0 elap:               3.9
 (Enter /mnt/opt/groups/app-gaussian/g16-avx2/l502.exe)
 Two-electron integral symmetry not used.
 Closed shell SCF:
 Using DIIS extrapolation, IDIIS=    10.
 NGot=  1310720000 LenX=  1310223730 LenY=  1309992850
 Requested convergence on RMS density matrix=1.00D-08 within 100 cycles.
 Requested convergence on MAX density matrix=1.00D-06.
 Requested convergence on             energy=1.00D-06.
 Level shift goal  0.100 maximum shift  0.100.
 No special actions if energy rises.
 Dynamic level shift is on during FON iterations.

 Cycle   1  Pass 1  IDiag  1:
 FoFJK:  IHMeth= 1 ICntrl=       0 DoSepK=F KAlg= 0 I1Cent=           0 FoldK=F
 IRaf= 630000000 NMat=       1 IRICut=       1 DoRegI=T DoRafI=F ISym2E= 0 IDoP0=0 IntGTp=1.
 FoFCou: FMM=F IPFlag=           0 FMFlag=      100000 FMFlg1=           0
         NFxFlg=           0 DoJE=F BraDBF=F KetDBF=F FulRan=T
         wScrn=  0.000000 ICntrl=         0 IOpCl=  0 I1Cent=           0 NGrid=           0
         NMat0=    1 NMatS0=      1 NMatT0=    0 NMatD0=    1 NMtDS0=    0 NMtDT0=    0
 Symmetry not used in FoFCou.
 E= -1087.78641556361    
 DIIS: error= 2.02D-03 at cycle   1 NSaved=   1.
 NSaved= 1 IEnMin= 1 EnMin= -1087.78641556361     IErMin= 1 ErrMin= 2.02D-03
 ErrMax= 2.02D-03  0.00D+00 EMaxC= 1.00D+00 BMatC= 1.97D-03 BMatP= 1.97D-03
 IDIUse=1 WtCom= 1.00D+00 WtEn= 0.00D+00
 Coeff-Com:  0.100D+01
 Coeff:      0.100D+01
 Gap=     1.837 Goal=     0.100 Shift=    0.000
 GapD=    1.837 DampG=2.000 DampE=1.000 DampFc=2.0000 IDamp=-1.
 RMSDP=2.07D-04 MaxDP=1.13D-02              OVMax= 1.75D-02

 Cycle   2  Pass 1  IDiag  1:
 E= -1087.78938532460     Delta-E=       -0.002969760997 Rises=F Damp=F
 DIIS: error= 1.73D-04 at cycle   2 NSaved=   2.
 NSaved= 2 IEnMin= 2 EnMin= -1087.78938532460     IErMin= 2 ErrMin= 1.73D-04
 ErrMax= 1.73D-04  0.00D+00 EMaxC= 1.00D+00 BMatC= 4.88D-05 BMatP= 1.97D-03
 IDIUse=1 WtCom= 1.00D+00 WtEn= 0.00D+00
 Coeff-Com: -0.389D-01 0.104D+01
 Coeff:     -0.389D-01 0.104D+01
 Gap=     0.089 Goal=     0.100 Shift=    0.011
 RMSDP=4.51D-05 MaxDP=1.29D-03 DE=-2.97D-03 OVMax= 4.14D-03

 Cycle   3  Pass 1  IDiag  1:
 E= -1087.78941349679     Delta-E=       -0.000028172183 Rises=F Damp=F
 DIIS: error= 2.02D-04 at cycle   3 NSaved=   3.
 NSaved= 3 IEnMin= 3 EnMin= -1087.78941349679     IErMin= 2 ErrMin= 1.73D-04
 ErrMax= 2.02D-04  0.00D+00 EMaxC= 1.00D+00 BMatC= 3.84D-05 BMatP= 4.88D-05
 IDIUse=1 WtCom= 1.00D+00 WtEn= 0.00D+00
 Coeff-Com: -0.320D-01 0.501D+00 0.531D+00
 Coeff:     -0.320D-01 0.501D+00 0.531D+00
 Gap=     0.089 Goal=     0.100 Shift=    0.011
 RMSDP=2.23D-05 MaxDP=1.04D-03 DE=-2.82D-05 OVMax= 2.97D-03

 Cycle   4  Pass 1  IDiag  1:
 E= -1087.78944221178     Delta-E=       -0.000028714996 Rises=F Damp=F
 DIIS: error= 1.58D-04 at cycle   4 NSaved=   4.
 NSaved= 4 IEnMin= 4 EnMin= -1087.78944221178     IErMin= 4 ErrMin= 1.58D-04
 ErrMax= 1.58D-04  0.00D+00 EMaxC= 1.00D+00 BMatC= 1.16D-05 BMatP= 3.84D-05
 IDIUse=1 WtCom= 1.00D+00 WtEn= 0.00D+00
 Coeff-Com: -0.162D-01 0.208D+00 0.357D+00 0.451D+00
 Coeff:     -0.162D-01 0.208D+00 0.357D+00 0.451D+00
 Gap=     0.089 Goal=     0.100 Shift=    0.011
 RMSDP=1.01D-05 MaxDP=3.93D-04 DE=-2.87D-05 OVMax= 1.31D-03

 Cycle   5  Pass 1  IDiag  1:
 E= -1087.78945386647     Delta-E=       -0.000011654693 Rises=F Damp=F
 DIIS: error= 6.27D-05 at cycle   5 NSaved=   5.
 NSaved= 5 IEnMin= 5 EnMin= -1087.78945386647     IErMin= 5 ErrMin= 6.27D-05
 ErrMax= 6.27D-05  0.00D+00 EMaxC= 1.00D+00 BMatC= 1.57D-06 BMatP= 1.16D-05
 IDIUse=1 WtCom= 1.00D+00 WtEn= 0.00D+00
 Coeff-Com: -0.514D-02 0.583D-01 0.179D+00 0.303D+00 0.466D+00
 Coeff:     -0.514D-02 0.583D-01 0.179D+00 0.303D+00 0.466D+00
 Gap=     0.089 Goal=     0.100 Shift=    0.011
 RMSDP=3.91D-06 MaxDP=1.23D-04 DE=-1.17D-05 OVMax= 4.68D-04

 Cycle   6  Pass 1  IDiag  1:
 E= -1087.78945564948     Delta-E=       -0.000001783003 Rises=F Damp=F
 DIIS: error= 1.82D-05 at cycle   6 NSaved=   6.
 NSaved= 6 IEnMin= 6 EnMin= -1087.78945564948     IErMin= 6 ErrMin= 1.82D-05
 ErrMax= 1.82D-05  0.00D+00 EMaxC= 1.00D+00 BMatC= 8.36D-08 BMatP= 1.57D-06
 IDIUse=1 WtCom= 1.00D+00 WtEn= 0.00D+00
 Coeff-Com:  0.109D-02-0.237D-01 0.915D-02 0.325D-01 0.193D+00 0.788D+00
 Coeff:      0.109D-02-0.237D-01 0.915D-02 0.325D-01 0.193D+00 0.788D+00
 Gap=     0.089 Goal=     0.100 Shift=    0.011
 RMSDP=1.92D-06 MaxDP=4.75D-05 DE=-1.78D-06 OVMax= 4.20D-04

 Cycle   7  Pass 1  IDiag  1:
 E= -1087.78945586477     Delta-E=       -0.000000215288 Rises=F Damp=F
 DIIS: error= 6.19D-06 at cycle   7 NSaved=   7.
 NSaved= 7 IEnMin= 7 EnMin= -1087.78945586477     IErMin= 7 ErrMin= 6.19D-06
 ErrMax= 6.19D-06  0.00D+00 EMaxC= 1.00D+00 BMatC= 2.27D-08 BMatP= 8.36D-08
 IDIUse=1 WtCom= 1.00D+00 WtEn= 0.00D+00
 Coeff-Com:  0.135D-02-0.231D-01-0.179D-01-0.241D-01 0.382D-01 0.439D+00
 Coeff-Com:  0.586D+00
 Coeff:      0.135D-02-0.231D-01-0.179D-01-0.241D-01 0.382D-01 0.439D+00
 Coeff:      0.586D+00
 Gap=     0.089 Goal=     0.100 Shift=    0.011
 RMSDP=7.90D-07 MaxDP=1.92D-05 DE=-2.15D-07 OVMax= 1.72D-04

 Cycle   8  Pass 1  IDiag  1:
 E= -1087.78945590575     Delta-E=       -0.000000040989 Rises=F Damp=F
 DIIS: error= 1.77D-06 at cycle   8 NSaved=   8.
 NSaved= 8 IEnMin= 8 EnMin= -1087.78945590575     IErMin= 8 ErrMin= 1.77D-06
 ErrMax= 1.77D-06  0.00D+00 EMaxC= 1.00D+00 BMatC= 2.41D-09 BMatP= 2.27D-08
 IDIUse=1 WtCom= 1.00D+00 WtEn= 0.00D+00
 Coeff-Com:  0.431D-03-0.602D-02-0.788D-02-0.150D-01-0.258D-01 0.726D-01
 Coeff-Com:  0.254D+00 0.727D+00
 Coeff:      0.431D-03-0.602D-02-0.788D-02-0.150D-01-0.258D-01 0.726D-01
 Coeff:      0.254D+00 0.727D+00
 Gap=     0.089 Goal=     0.100 Shift=    0.011
 RMSDP=2.97D-07 MaxDP=7.17D-06 DE=-4.10D-08 OVMax= 7.59D-05

 Cycle   9  Pass 1  IDiag  1:
 E= -1087.78945591127     Delta-E=       -0.000000005515 Rises=F Damp=F
 DIIS: error= 8.78D-07 at cycle   9 NSaved=   9.
 NSaved= 9 IEnMin= 9 EnMin= -1087.78945591127     IErMin= 9 ErrMin= 8.78D-07
 ErrMax= 8.78D-07  0.00D+00 EMaxC= 1.00D+00 BMatC= 3.84D-10 BMatP= 2.41D-09
 IDIUse=1 WtCom= 1.00D+00 WtEn= 0.00D+00
 Coeff-Com:  0.215D-04 0.389D-03-0.217D-02-0.576D-02-0.244D-01-0.316D-01
 Coeff-Com:  0.334D-01 0.328D+00 0.702D+00
 Coeff:      0.215D-04 0.389D-03-0.217D-02-0.576D-02-0.244D-01-0.316D-01
 Coeff:      0.334D-01 0.328D+00 0.702D+00
 Gap=     0.089 Goal=     0.100 Shift=    0.011
 RMSDP=1.25D-07 MaxDP=2.84D-06 DE=-5.51D-09 OVMax= 3.23D-05

 Cycle  10  Pass 1  IDiag  1:
 E= -1087.78945591195     Delta-E=       -0.000000000678 Rises=F Damp=F
 DIIS: error= 2.97D-07 at cycle  10 NSaved=  10.
 NSaved=10 IEnMin=10 EnMin= -1087.78945591195     IErMin=10 ErrMin= 2.97D-07
 ErrMax= 2.97D-07  0.00D+00 EMaxC= 1.00D+00 BMatC= 9.59D-11 BMatP= 3.84D-10
 IDIUse=1 WtCom= 1.00D+00 WtEn= 0.00D+00
 Coeff-Com: -0.314D-04 0.912D-03-0.110D-03-0.121D-02-0.112D-01-0.227D-01
 Coeff-Com: -0.500D-02 0.120D+00 0.433D+00 0.486D+00
 Coeff:     -0.314D-04 0.912D-03-0.110D-03-0.121D-02-0.112D-01-0.227D-01
 Coeff:     -0.500D-02 0.120D+00 0.433D+00 0.486D+00
 Gap=     0.089 Goal=     0.100 Shift=    0.011
 RMSDP=3.40D-08 MaxDP=1.28D-06 DE=-6.78D-10 OVMax= 6.37D-06

 Cycle  11  Pass 1  IDiag  1:
 E= -1087.78945591206     Delta-E=       -0.000000000111 Rises=F Damp=F
 DIIS: error= 1.07D-07 at cycle  11 NSaved=  11.
 NSaved=11 IEnMin=11 EnMin= -1087.78945591206     IErMin=11 ErrMin= 1.07D-07
 ErrMax= 1.07D-07  0.00D+00 EMaxC= 1.00D+00 BMatC= 7.10D-12 BMatP= 9.59D-11
 IDIUse=1 WtCom= 1.00D+00 WtEn= 0.00D+00
 Coeff-Com: -0.211D-04 0.466D-03 0.184D-03 0.474D-04-0.336D-02-0.869D-02
 Coeff-Com: -0.810D-02 0.196D-01 0.149D+00 0.248D+00 0.603D+00
 Coeff:     -0.211D-04 0.466D-03 0.184D-03 0.474D-04-0.336D-02-0.869D-02
 Coeff:     -0.810D-02 0.196D-01 0.149D+00 0.248D+00 0.603D+00
 Gap=     0.089 Goal=     0.100 Shift=    0.011
 RMSDP=1.32D-08 MaxDP=5.71D-07 DE=-1.11D-10 OVMax= 3.12D-06

 Cycle  12  Pass 1  IDiag  1:
 E= -1087.78945591207     Delta-E=       -0.000000000008 Rises=F Damp=F
 DIIS: error= 9.15D-08 at cycle  12 NSaved=  12.
 NSaved=12 IEnMin=12 EnMin= -1087.78945591207     IErMin=12 ErrMin= 9.15D-08
 ErrMax= 9.15D-08  0.00D+00 EMaxC= 1.00D+00 BMatC= 2.83D-12 BMatP= 7.10D-12
 IDIUse=1 WtCom= 1.00D+00 WtEn= 0.00D+00
 Coeff-Com: -0.115D-04 0.230D-03 0.105D-03 0.101D-03-0.134D-02-0.410D-02
 Coeff-Com: -0.536D-02 0.136D-02 0.603D-01 0.120D+00 0.422D+00 0.407D+00
 Coeff:     -0.115D-04 0.230D-03 0.105D-03 0.101D-03-0.134D-02-0.410D-02
 Coeff:     -0.536D-02 0.136D-02 0.603D-01 0.120D+00 0.422D+00 0.407D+00
 Gap=     0.089 Goal=     0.100 Shift=    0.011
 RMSDP=6.25D-09 MaxDP=2.94D-07 DE=-8.19D-12 OVMax= 1.19D-06

 SCF Done:  E(RB3LYP) =  -1087.78945591     A.U. after   12 cycles
            NFock= 12  Conv=0.63D-08     -V/T= 2.0095
 KE= 1.077557087116D+03 PE=-6.775312916193D+03 EE= 2.484491668395D+03
 Leave Link  502 at Tue Aug 15 23:29:24 2023, MaxMem=  1310720000 cpu:            4200.3 elap:              65.8
 (Enter /mnt/opt/groups/app-gaussian/g16-avx2/l701.exe)
 ... and contract with generalized density number  0.
 Compute integral first derivatives.
 R6Disp: Adding Grimme-D3 dispersion energy 1st derivatives to the gradient.
 Leave Link  701 at Tue Aug 15 23:29:25 2023, MaxMem=  1310720000 cpu:              69.0 elap:               1.1
 (Enter /mnt/opt/groups/app-gaussian/g16-avx2/l702.exe)
 L702 exits ... SP integral derivatives will be done elsewhere.
 Leave Link  702 at Tue Aug 15 23:29:25 2023, MaxMem=  1310720000 cpu:               1.4 elap:               0.1
 (Enter /mnt/opt/groups/app-gaussian/g16-avx2/l703.exe)
 Integral derivatives from FoFJK, PRISM(SPDF).
 Compute integral first derivatives, UseDBF=F ICtDFT=           0.
 Calling FoFJK, ICntrl=      2127 FMM=F ISym2X=0 I1Cent= 0 IOpClX= 0 NMat=1 NMatS=1 NMatT=0.
 FoFJK:  IHMeth= 1 ICntrl=    2127 DoSepK=F KAlg= 0 I1Cent=           0 FoldK=F
 IRaf=         0 NMat=       1 IRICut=       1 DoRegI=T DoRafI=F ISym2E= 0 IDoP0=0 IntGTp=1.
 FoFCou: FMM=F IPFlag=           0 FMFlag=      100000 FMFlg1=         800
         NFxFlg=           0 DoJE=F BraDBF=F KetDBF=F FulRan=T
         wScrn=  0.000000 ICntrl=      2127 IOpCl=  0 I1Cent=           0 NGrid=           0
         NMat0=    1 NMatS0=      1 NMatT0=    0 NMatD0=    1 NMtDS0=    0 NMtDT0=    0
 Symmetry not used in FoFCou.
 Leave Link  703 at Tue Aug 15 23:29:42 2023, MaxMem=  1310720000 cpu:            1045.9 elap:              16.4
 (Enter /mnt/opt/groups/app-gaussian/g16-avx2/l716.exe)
 Dipole        = 1.67340527D-03 1.44554585D-03 3.74081782D-01
 -------------------------------------------------------------------
 Center     Atomic                   Forces (Hartrees/Bohr)
 Number     Number              X              Y              Z
 -------------------------------------------------------------------
      1        6           0.000352304    0.000318440    0.000220677
      2        6           0.000545148   -0.000441392    0.000094487
      3        6          -0.000658629   -0.000248827    0.000134394
      4        6           0.000114710    0.000688569   -0.000186087
      5        6           0.000095580   -0.000462330   -0.000148831
      6        6          -0.000447650    0.000146068   -0.000133216
      7        6          -0.000891243   -0.000365522    0.000157459
      8        6           0.000882734   -0.000218229   -0.000090969
      9        6          -0.000175797   -0.000330022   -0.000128645
     10        6           0.000233075    0.000025464    0.000333826
     11        6           0.000301133    0.000373672   -0.000175916
     12        7          -0.000248806   -0.000806200   -0.000785687
     13        6           0.000371690    0.000013312    0.000086164
     14        6          -0.000256137    0.000875994    0.000134495
     15        6           0.000765750   -0.000591470   -0.000189275
     16        6          -0.000918997   -0.000148471   -0.000167205
     17        6          -0.000468554    0.000068423    0.000193497
     18        6          -0.000135756    0.000189055   -0.000363651
     19        7           0.000819970    0.000192048    0.000792709
     20        6          -0.000200676    0.000319082    0.000131750
     21        6          -0.000629985   -0.000654392    0.000116967
     22        6           0.000128821    0.000954794   -0.000164093
     23        6           0.000589240   -0.000724605   -0.000154937
     24        6           0.000177149   -0.000435768    0.000168734
     25        7          -0.000573304    0.000611788    0.000791401
     26        1           0.000202924   -0.000092448    0.000007423
     27        1          -0.000046781   -0.000180405   -0.000010228
     28        1          -0.000768759    0.000300176    0.000442602
     29        1           0.000082641   -0.000673694    0.000199041
     30        1          -0.000021854    0.000221216    0.000006022
     31        1           0.000061658   -0.000184554    0.000145219
     32        1           0.000178793    0.000049501    0.000007347
     33        1           0.000121993   -0.000816478   -0.000446692
     34        1           0.000539129    0.000407219   -0.000203593
     35        1          -0.000178897   -0.000132251   -0.000015855
     36        1           0.000127861    0.000148179    0.000151827
     37        1           0.000644828    0.000513256   -0.000445644
     38        1          -0.000622643    0.000264131   -0.000203680
     39        6          -0.000097876   -0.000216329   -0.000346065
     40        1          -0.000132669    0.000129634    0.000007088
     41        6           0.000329406    0.000875238    0.000180987
     42        1          -0.000191523    0.000038125   -0.000143850
 -------------------------------------------------------------------
 Cartesian Forces:  Max     0.000954794 RMS     0.000405542
 Leave Link  716 at Tue Aug 15 23:29:42 2023, MaxMem=  1310720000 cpu:               1.7 elap:               0.1
 (Enter /mnt/opt/groups/app-gaussian/g16-avx2/l103.exe)

 GradGradGradGradGradGradGradGradGradGradGradGradGradGradGradGradGradGrad
 Berny optimization.
 Using GEDIIS/GDIIS optimizer.
 FormGI is forming the generalized inverse of G from B-inverse, IUseBI=4.
 Internal  Forces:  Max     0.001473304 RMS     0.000275207
 Search for a local minimum.
 Step number   4 out of a maximum of  252
 All quantities printed in internal units (Hartrees-Bohrs-Radians)
 RMS Force = .27521D-03 SwitMx=.10000D-02 MixMth= 2
 Mixed Optimization -- En-DIIS/RFO-DIIS
 Swapping is turned off.
 Update second derivatives using D2CorX and points    2    3    4
 DE= -1.04D-03 DEPred=-8.68D-04 R= 1.20D+00
 TightC=F SS=  1.41D+00  RLast= 2.70D-01 DXNew= 1.0837D+00 8.1055D-01
 Trust test= 1.20D+00 RLast= 2.70D-01 DXMaxT set to 8.11D-01
 ITU=  1  1  1  0
     Eigenvalues ---    0.01119   0.01120   0.01186   0.01212   0.01226
     Eigenvalues ---    0.01249   0.01267   0.01281   0.01290   0.01291
     Eigenvalues ---    0.01299   0.01312   0.01412   0.01458   0.01475
     Eigenvalues ---    0.01488   0.01515   0.01517   0.01555   0.01578
     Eigenvalues ---    0.01580   0.01664   0.01688   0.01690   0.01696
     Eigenvalues ---    0.01762   0.01777   0.01780   0.01804   0.01811
     Eigenvalues ---    0.01837   0.01873   0.01890   0.01925   0.02034
     Eigenvalues ---    0.02036   0.02047   0.03386   0.03391   0.15847
     Eigenvalues ---    0.15997   0.15997   0.15999   0.16000   0.16000
     Eigenvalues ---    0.16000   0.16000   0.16000   0.16000   0.16000
     Eigenvalues ---    0.16000   0.16000   0.16007   0.16492   0.23445
     Eigenvalues ---    0.23445   0.23580   0.23716   0.23716   0.23891
     Eigenvalues ---    0.24260   0.24260   0.24303   0.24929   0.24963
     Eigenvalues ---    0.24963   0.24999   0.24999   0.25000   0.25000
     Eigenvalues ---    0.25005   0.25035   0.29342   0.29343   0.29523
     Eigenvalues ---    0.31105   0.31106   0.31344   0.31541   0.31542
     Eigenvalues ---    0.31847   0.32804   0.32806   0.33100   0.33892
     Eigenvalues ---    0.33985   0.33987   0.34096   0.34149   0.34154
     Eigenvalues ---    0.34494   0.34501   0.34503   0.34584   0.34586
     Eigenvalues ---    0.35296   0.35659   0.35871   0.35872   0.38581
     Eigenvalues ---    0.39998   0.40000   0.40014   0.40024   0.40027
     Eigenvalues ---    0.40932   0.40942   0.42930   0.44768   0.44771
     Eigenvalues ---    0.45646   0.46109   0.46112   0.47669   0.47670
     Eigenvalues ---    0.47693   0.48888   0.49779   0.49781   0.52623
 En-DIIS/RFO-DIIS/Sim-DIIS IScMMF=       -3 using points:     4    3
 RFO step:  Lambda=-1.90666379D-04.
 NNeg= 0 NGDIIS= 2 SimSw=  2.50D-01 Rises=F DC= -1.04D-03 SmlDif=  1.00D-05
 NRisDI= 0 DoIntr=F SqrtH=F CThrHd= 10.0 CDAdj=  3.0
 RMS Error=  0.6032510784D-02 NUsed= 2 OKEnD=T EnDIS=F
 InvSVX:  RCond= 1.76D-02 Info=           0 Equed=N FErr=  1.63D-15 BErr=  2.74D-17
 DidBck=F Rises=F RFO-DIIS coefs:    1.27650   -0.27650
 Iteration  1 RMS(Cart)=  0.00758996 RMS(Int)=  0.00026963
 Iteration  2 RMS(Cart)=  0.00012655 RMS(Int)=  0.00023583
 Iteration  3 RMS(Cart)=  0.00000004 RMS(Int)=  0.00023583
 ITry= 1 IFail=0 DXMaxC= 5.70D-02 DCOld= 1.00D+10 DXMaxT= 8.11D-01 DXLimC= 3.00D+00 Rises=F
 Variable       Old X    -DE/DX   Delta X   Delta X   Delta X     New X
                                 (Linear)    (Quad)   (Total)
    R1        2.58535   0.00000   0.00073  -0.00093  -0.00020   2.58515
    R2        2.79503   0.00030   0.00222  -0.00080   0.00142   2.79645
    R3        2.74260   0.00052  -0.00200   0.00196  -0.00004   2.74256
    R4        2.79505   0.00030   0.00222  -0.00080   0.00142   2.79647
    R5        2.58539   0.00000   0.00072  -0.00093  -0.00020   2.58518
    R6        2.72684   0.00061  -0.00170   0.00211   0.00041   2.72725
    R7        2.79504   0.00030   0.00222  -0.00080   0.00142   2.79646
    R8        2.72679   0.00061  -0.00170   0.00212   0.00042   2.72721
    R9        2.58536   0.00001   0.00072  -0.00092  -0.00020   2.58516
   R10        2.72683   0.00061  -0.00170   0.00211   0.00041   2.72724
   R11        2.74257   0.00052  -0.00200   0.00196  -0.00005   2.74253
   R12        2.74262   0.00052  -0.00200   0.00195  -0.00005   2.74257
   R13        2.80605   0.00063   0.00068   0.00105   0.00173   2.80778
   R14        2.57456  -0.00008   0.00153  -0.00132   0.00022   2.57478
   R15        2.59252   0.00007   0.00224  -0.00142   0.00081   2.59334
   R16        2.69770   0.00033  -0.00277   0.00193  -0.00083   2.69687
   R17        2.04729   0.00022   0.00035   0.00004   0.00039   2.04768
   R18        2.62322   0.00049   0.00328  -0.00087   0.00242   2.62563
   R19        2.04328   0.00014   0.00023  -0.00004   0.00019   2.04346
   R20        2.59756   0.00147  -0.00622   0.00665   0.00043   2.59799
   R21        2.78213   0.00073  -0.00181   0.00282   0.00101   2.78314
   R22        1.90775   0.00059  -0.00117   0.00119   0.00002   1.90777
   R23        1.90794   0.00061  -0.00100   0.00112   0.00012   1.90806
   R24        2.59255   0.00006   0.00224  -0.00143   0.00081   2.59336
   R25        2.04730   0.00022   0.00035   0.00004   0.00038   2.04768
   R26        2.80604   0.00063   0.00068   0.00105   0.00173   2.80777
   R27        2.69768   0.00033  -0.00277   0.00194  -0.00083   2.69685
   R28        2.57457  -0.00008   0.00153  -0.00132   0.00021   2.57478
   R29        2.78216   0.00073  -0.00181   0.00281   0.00100   2.78315
   R30        2.04680   0.00019   0.00033  -0.00003   0.00030   2.04710
   R31        2.62325   0.00049   0.00328  -0.00086   0.00242   2.62567
   R32        2.59747   0.00146  -0.00621   0.00662   0.00041   2.59787
   R33        2.04328   0.00014   0.00023  -0.00004   0.00018   2.04346
   R34        1.90771   0.00059  -0.00117   0.00119   0.00001   1.90773
   R35        1.90791   0.00060  -0.00100   0.00111   0.00011   1.90802
   R36        2.59253   0.00007   0.00224  -0.00142   0.00082   2.59334
   R37        2.04729   0.00022   0.00035   0.00004   0.00038   2.04767
   R38        2.80606   0.00063   0.00068   0.00105   0.00173   2.80779
   R39        2.69768   0.00033  -0.00276   0.00193  -0.00083   2.69684
   R40        2.57458  -0.00008   0.00154  -0.00132   0.00022   2.57480
   R41        2.78215   0.00072  -0.00182   0.00281   0.00099   2.78315
   R42        2.04679   0.00019   0.00033  -0.00003   0.00030   2.04709
   R43        2.59748   0.00146  -0.00621   0.00661   0.00040   2.59788
   R44        2.62323   0.00050   0.00328  -0.00086   0.00243   2.62565
   R45        1.90771   0.00059  -0.00117   0.00119   0.00002   1.90772
   R46        1.90791   0.00060  -0.00100   0.00111   0.00011   1.90802
   R47        2.04328   0.00014   0.00023  -0.00004   0.00018   2.04347
   R48        2.04679   0.00019   0.00033  -0.00003   0.00030   2.04709
    A1        2.09517  -0.00008  -0.00013  -0.00022  -0.00035   2.09482
    A2        2.29750   0.00006   0.00005   0.00023   0.00028   2.29778
    A3        1.89052   0.00002   0.00008  -0.00001   0.00007   1.89058
    A4        2.09361   0.00008   0.00013   0.00022   0.00035   2.09396
    A5        1.84530  -0.00002  -0.00025   0.00016  -0.00009   1.84521
    A6        2.34427  -0.00006   0.00011  -0.00037  -0.00025   2.34402
    A7        2.09364   0.00008   0.00013   0.00022   0.00035   2.09398
    A8        2.34422  -0.00006   0.00012  -0.00037  -0.00025   2.34396
    A9        1.84533  -0.00002  -0.00025   0.00016  -0.00009   1.84524
   A10        2.09362   0.00008   0.00013   0.00022   0.00035   2.09397
   A11        1.84530  -0.00002  -0.00025   0.00017  -0.00009   1.84521
   A12        2.34426  -0.00006   0.00012  -0.00038  -0.00026   2.34400
   A13        2.09518  -0.00008  -0.00013  -0.00022  -0.00035   2.09483
   A14        1.89052   0.00002   0.00008  -0.00000   0.00007   1.89059
   A15        2.29749   0.00006   0.00005   0.00023   0.00028   2.29777
   A16        2.09516  -0.00008  -0.00013  -0.00022  -0.00035   2.09481
   A17        2.29754   0.00006   0.00005   0.00022   0.00028   2.29782
   A18        1.89048   0.00002   0.00008  -0.00000   0.00007   1.89056
   A19        1.88304  -0.00010   0.00085  -0.00080   0.00005   1.88309
   A20        2.51427  -0.00011  -0.00023  -0.00027  -0.00051   2.51376
   A21        1.88588   0.00021  -0.00062   0.00108   0.00046   1.88634
   A22        1.90205   0.00004  -0.00107   0.00066  -0.00040   1.90165
   A23        1.88828  -0.00021   0.00109  -0.00154  -0.00045   1.88783
   A24        2.49282   0.00017  -0.00002   0.00088   0.00086   2.49368
   A25        1.90386   0.00006   0.00038   0.00001   0.00038   1.90424
   A26        2.16321  -0.00004   0.00081  -0.00064   0.00017   2.16338
   A27        2.21612  -0.00002  -0.00120   0.00064  -0.00056   2.21556
   A28        1.85252   0.00017  -0.00060   0.00136   0.00076   1.85328
   A29        2.22608   0.00003   0.00132  -0.00035   0.00096   2.22704
   A30        2.20459  -0.00021  -0.00071  -0.00102  -0.00173   2.20286
   A31        2.22529  -0.00020  -0.00078  -0.00053  -0.00132   2.22396
   A32        1.93206  -0.00019   0.00019  -0.00103  -0.00085   1.93121
   A33        2.12494   0.00039   0.00079   0.00123   0.00200   2.12694
   A34        2.02988   0.00033   0.00951   0.00164   0.01008   2.03996
   A35        2.02975   0.00028   0.00891   0.00172   0.00955   2.03930
   A36        1.97409   0.00005   0.01064   0.00048   0.00974   1.98383
   A37        1.90387   0.00006   0.00038   0.00000   0.00038   1.90425
   A38        2.16321  -0.00004   0.00082  -0.00065   0.00017   2.16338
   A39        2.21610  -0.00001  -0.00120   0.00064  -0.00056   2.21555
   A40        1.90204   0.00004  -0.00107   0.00066  -0.00040   1.90164
   A41        2.49284   0.00017  -0.00003   0.00089   0.00086   2.49370
   A42        1.88827  -0.00021   0.00109  -0.00154  -0.00045   1.88782
   A43        1.88304  -0.00010   0.00085  -0.00080   0.00005   1.88309
   A44        2.51424  -0.00011  -0.00023  -0.00027  -0.00051   2.51374
   A45        1.88590   0.00021  -0.00062   0.00108   0.00046   1.88636
   A46        1.86601   0.00002  -0.00006   0.00014   0.00008   1.86609
   A47        2.24859   0.00004  -0.00098   0.00084  -0.00014   2.24844
   A48        2.16848  -0.00006   0.00101  -0.00088   0.00012   2.16860
   A49        1.93206  -0.00019   0.00019  -0.00103  -0.00085   1.93121
   A50        2.12492   0.00039   0.00079   0.00121   0.00199   2.12691
   A51        2.22530  -0.00020  -0.00078  -0.00053  -0.00133   2.22398
   A52        1.85252   0.00017  -0.00060   0.00137   0.00077   1.85329
   A53        2.22610   0.00003   0.00132  -0.00036   0.00096   2.22705
   A54        2.20457  -0.00021  -0.00071  -0.00101  -0.00173   2.20284
   A55        2.03023   0.00033   0.00952   0.00165   0.01010   2.04032
   A56        2.03007   0.00028   0.00891   0.00174   0.00958   2.03965
   A57        1.97442   0.00006   0.01064   0.00053   0.00978   1.98420
   A58        1.90386   0.00006   0.00038   0.00000   0.00038   1.90424
   A59        2.16322  -0.00005   0.00084  -0.00068   0.00016   2.16338
   A60        2.21611  -0.00001  -0.00122   0.00068  -0.00054   2.21556
   A61        1.90207   0.00003  -0.00107   0.00066  -0.00041   1.90166
   A62        2.49280   0.00017  -0.00002   0.00088   0.00086   2.49366
   A63        1.88829  -0.00021   0.00109  -0.00153  -0.00045   1.88784
   A64        1.88302  -0.00009   0.00085  -0.00080   0.00005   1.88307
   A65        2.51429  -0.00011  -0.00023  -0.00028  -0.00051   2.51377
   A66        1.88588   0.00021  -0.00062   0.00108   0.00046   1.88634
   A67        1.86602   0.00002  -0.00006   0.00013   0.00008   1.86609
   A68        2.24857   0.00004  -0.00099   0.00086  -0.00014   2.24843
   A69        2.16849  -0.00006   0.00102  -0.00091   0.00010   2.16860
   A70        2.12500   0.00039   0.00080   0.00120   0.00199   2.12699
   A71        1.93206  -0.00019   0.00019  -0.00102  -0.00084   1.93122
   A72        2.22522  -0.00020  -0.00079  -0.00051  -0.00132   2.22390
   A73        2.03025   0.00033   0.00951   0.00164   0.01007   2.04033
   A74        2.03002   0.00029   0.00890   0.00175   0.00958   2.03960
   A75        1.97441   0.00006   0.01063   0.00052   0.00977   1.98417
   A76        1.85252   0.00017  -0.00060   0.00136   0.00076   1.85328
   A77        2.22610   0.00003   0.00132  -0.00036   0.00096   2.22706
   A78        2.20457  -0.00021  -0.00072  -0.00100  -0.00172   2.20285
   A79        1.86603   0.00002  -0.00005   0.00013   0.00007   1.86610
   A80        2.24859   0.00004  -0.00098   0.00086  -0.00014   2.24845
   A81        2.16847  -0.00006   0.00101  -0.00089   0.00011   2.16858
    D1       -0.00056   0.00001   0.00000   0.00052   0.00053  -0.00003
    D2        3.13836   0.00004  -0.00076   0.00385   0.00309   3.14145
    D3       -3.14029  -0.00004   0.00064  -0.00375  -0.00311   3.13979
    D4       -0.00136  -0.00001  -0.00012  -0.00042  -0.00055  -0.00191
    D5        0.00024  -0.00001   0.00023  -0.00026  -0.00003   0.00021
    D6        3.13930   0.00003  -0.00038   0.00261   0.00224   3.14153
    D7        3.14036   0.00003  -0.00027   0.00310   0.00283  -3.13999
    D8       -0.00377   0.00006  -0.00088   0.00598   0.00510   0.00133
    D9       -3.14095  -0.00001   0.00023  -0.00119  -0.00096   3.14128
   D10        0.00109   0.00002   0.00006   0.00164   0.00170   0.00279
   D11        0.00235  -0.00005   0.00081  -0.00508  -0.00427  -0.00192
   D12       -3.13880  -0.00002   0.00064  -0.00226  -0.00162  -3.14042
   D13       -0.00035   0.00000  -0.00011  -0.00012  -0.00023  -0.00057
   D14       -3.14071  -0.00003   0.00031  -0.00316  -0.00285   3.13963
   D15       -3.13974  -0.00001   0.00025  -0.00062  -0.00038  -3.14011
   D16        0.00309  -0.00004   0.00066  -0.00366  -0.00300   0.00009
   D17        0.00002   0.00000   0.00034   0.00038   0.00073   0.00075
   D18        3.13956   0.00002  -0.00016   0.00212   0.00196   3.14152
   D19        3.13865   0.00001  -0.00013   0.00106   0.00093   3.13958
   D20       -0.00499   0.00004  -0.00064   0.00280   0.00216  -0.00283
   D21       -0.00315   0.00003  -0.00043   0.00255   0.00212  -0.00103
   D22        3.13938  -0.00001   0.00041  -0.00115  -0.00074   3.13864
   D23        3.14111   0.00002  -0.00000   0.00194   0.00194  -3.14013
   D24        0.00045  -0.00002   0.00084  -0.00176  -0.00092  -0.00047
   D25        0.00044  -0.00000  -0.00029  -0.00060  -0.00089  -0.00045
   D26       -3.13954  -0.00002   0.00010  -0.00197  -0.00186  -3.14140
   D27       -3.13917  -0.00003   0.00027  -0.00307  -0.00280   3.14122
   D28        0.00404  -0.00005   0.00067  -0.00444  -0.00377   0.00027
   D29        3.14007   0.00001   0.00022   0.00056   0.00079   3.14085
   D30       -0.00010  -0.00003   0.00113  -0.00316  -0.00203  -0.00213
   D31       -0.00393   0.00004  -0.00046   0.00355   0.00309  -0.00084
   D32        3.13909   0.00000   0.00044  -0.00017   0.00028   3.13937
   D33        0.00022   0.00000  -0.00018   0.00005  -0.00014   0.00009
   D34        3.14025   0.00004  -0.00071   0.00390   0.00319  -3.13974
   D35       -3.13796  -0.00004   0.00064  -0.00382  -0.00318  -3.14115
   D36        0.00206   0.00000   0.00011   0.00003   0.00014   0.00221
   D37        0.00374  -0.00005   0.00063  -0.00469  -0.00406  -0.00032
   D38       -3.13788  -0.00002  -0.00029  -0.00129  -0.00158  -3.13946
   D39       -3.14092  -0.00001  -0.00011  -0.00121  -0.00132   3.14095
   D40        0.00064   0.00002  -0.00103   0.00220   0.00117   0.00181
   D41       -0.00183   0.00004  -0.00066   0.00346   0.00280   0.00096
   D42        3.13908   0.00001  -0.00046   0.00085   0.00039   3.13947
   D43        3.14119   0.00000  -0.00018  -0.00006  -0.00024   3.14095
   D44       -0.00109  -0.00003   0.00002  -0.00267  -0.00264  -0.00373
   D45        3.14086   0.00002  -0.00017   0.00211   0.00193  -3.14039
   D46       -0.00350  -0.00001   0.00005  -0.00014  -0.00009  -0.00359
   D47       -0.00260   0.00004  -0.00063   0.00369   0.00305   0.00045
   D48        3.13622   0.00001  -0.00041   0.00144   0.00103   3.13725
   D49       -0.00245   0.00002  -0.00015   0.00174   0.00159  -0.00086
   D50       -3.13717   0.00000  -0.00028   0.00092   0.00064  -3.13653
   D51        3.13917  -0.00000   0.00041  -0.00037   0.00005   3.13921
   D52        0.00444  -0.00002   0.00028  -0.00118  -0.00089   0.00355
   D53        3.13768  -0.00004   0.00140  -0.00447  -0.00307   3.13460
   D54       -0.01878   0.00003  -0.00159   0.00283   0.00125  -0.01753
   D55       -0.00395  -0.00001   0.00048  -0.00107  -0.00058  -0.00453
   D56        3.12278   0.00006  -0.00251   0.00624   0.00374   3.12652
   D57        0.00003   0.00002  -0.00041   0.00209   0.00168   0.00171
   D58        3.14116  -0.00001  -0.00023  -0.00084  -0.00107   3.14009
   D59        3.13082   0.00004  -0.00020   0.00335   0.00315   3.13397
   D60       -0.01123   0.00001  -0.00002   0.00042   0.00040  -0.01083
   D61       -0.00296   0.00004  -0.00096   0.00301   0.00205  -0.00091
   D62        3.13740   0.00002   0.00097   0.00111   0.00209   3.13949
   D63       -3.13380   0.00002  -0.00116   0.00175   0.00059  -3.13321
   D64        0.00656  -0.00000   0.00077  -0.00015   0.00063   0.00718
   D65       -3.09570   0.00004  -0.00292   0.00452   0.00161  -3.09409
   D66        0.00058  -0.00005   0.00128  -0.00373  -0.00246  -0.00187
   D67        0.04711   0.00006  -0.00483   0.00639   0.00157   0.04868
   D68       -3.13980  -0.00003  -0.00064  -0.00187  -0.00250   3.14089
   D69       -2.71027  -0.00064  -0.01740  -0.01936  -0.03715  -2.74742
   D70       -0.31738   0.00022   0.01942  -0.01434   0.00547  -0.31192
   D71        0.48118  -0.00054  -0.02198  -0.01022  -0.03259   0.44859
   D72        2.87406   0.00033   0.01483  -0.00520   0.01003   2.88409
   D73        0.00221   0.00004  -0.00113   0.00307   0.00195   0.00416
   D74       -3.12537  -0.00003   0.00169  -0.00382  -0.00212  -3.12750
   D75        3.10153  -0.00006   0.00272  -0.00468  -0.00195   3.09958
   D76       -0.02605  -0.00012   0.00554  -0.01158  -0.00602  -0.03208
   D77        0.00011  -0.00001   0.00034  -0.00143  -0.00109  -0.00098
   D78       -3.13123  -0.00004   0.00031  -0.00343  -0.00312  -3.13435
   D79       -3.13861   0.00001   0.00010   0.00091   0.00101  -3.13760
   D80        0.01324  -0.00002   0.00007  -0.00110  -0.00102   0.01222
   D81        0.00249  -0.00002   0.00009  -0.00142  -0.00133   0.00116
   D82       -3.13998   0.00001  -0.00047   0.00088   0.00041  -3.13958
   D83        3.13755   0.00000   0.00011  -0.00013  -0.00003   3.13752
   D84       -0.00492   0.00003  -0.00046   0.00217   0.00171  -0.00321
   D85        3.13494  -0.00002   0.00116  -0.00206  -0.00090   3.13404
   D86       -0.00682   0.00001  -0.00084   0.00034  -0.00051  -0.00733
   D87        0.00357  -0.00005   0.00114  -0.00407  -0.00293   0.00064
   D88       -3.13819  -0.00002  -0.00086  -0.00167  -0.00254  -3.14073
   D89       -3.13892   0.00004  -0.00129   0.00429   0.00299  -3.13593
   D90        0.01826  -0.00003   0.00162  -0.00277  -0.00116   0.01710
   D91        0.00409   0.00001  -0.00038   0.00056   0.00018   0.00427
   D92       -3.12191  -0.00006   0.00253  -0.00649  -0.00397  -3.12589
   D93       -0.00197  -0.00004   0.00114  -0.00324  -0.00209  -0.00407
   D94       -3.10115   0.00006  -0.00280   0.00495   0.00216  -3.09900
   D95        3.12493   0.00003  -0.00161   0.00343   0.00182   3.12675
   D96        0.02575   0.00013  -0.00554   0.01162   0.00607   0.03182
   D97       -0.00111   0.00006  -0.00140   0.00451   0.00311   0.00199
   D98        3.14065   0.00003   0.00058   0.00214   0.00272  -3.13982
   D99        3.09502  -0.00003   0.00289  -0.00422  -0.00134   3.09368
   D100      -0.04641  -0.00006   0.00487  -0.00658  -0.00172  -0.04813
   D101      -0.48087   0.00054   0.02206   0.01008   0.03253  -0.44834
   D102      -2.87516  -0.00033  -0.01483   0.00490  -0.01032  -2.88548
   D103       2.71074   0.00065   0.01737   0.01973   0.03750   2.74824
   D104       0.31645  -0.00022  -0.01952   0.01456  -0.00535   0.31110
   D105      -0.00016  -0.00002   0.00038  -0.00183  -0.00144  -0.00161
   D106      -3.13139  -0.00004   0.00026  -0.00335  -0.00309  -3.13448
   D107      -3.14105   0.00001   0.00018   0.00088   0.00105  -3.13999
   D108       0.01092  -0.00001   0.00005  -0.00065  -0.00059   0.01032
   D109       0.00215  -0.00001   0.00004  -0.00051  -0.00047   0.00167
   D110      -3.14002   0.00001  -0.00048   0.00177   0.00129  -3.13873
   D111       3.13714   0.00001   0.00012   0.00047   0.00058   3.13772
   D112      -0.00503   0.00003  -0.00040   0.00275   0.00235  -0.00268
   D113       3.13484  -0.00002   0.00115  -0.00257  -0.00142   3.13343
   D114      -0.00648   0.00000  -0.00081  -0.00023  -0.00105  -0.00753
   D115       0.00357  -0.00005   0.00104  -0.00409  -0.00306   0.00052
   D116      -3.13775  -0.00002  -0.00092  -0.00176  -0.00269  -3.14044
   D117      -3.13828   0.00003  -0.00121   0.00340   0.00219  -3.13608
   D118       0.01866  -0.00003   0.00166  -0.00301  -0.00136   0.01730
   D119       0.00425  -0.00000  -0.00037  -0.00030  -0.00068   0.00358
   D120      -3.12199  -0.00007   0.00250  -0.00672  -0.00423  -3.12623
   D121      -3.10135   0.00006  -0.00282   0.00545   0.00263  -3.09872
   D122      -0.00214  -0.00003   0.00106  -0.00234  -0.00128  -0.00342
   D123       0.02578   0.00013  -0.00553   0.01151   0.00598   0.03176
   D124       3.12499   0.00003  -0.00165   0.00372   0.00207   3.12707
   D125      -0.48012   0.00054   0.02214   0.01010   0.03263  -0.44749
   D126      -2.87436  -0.00033  -0.01472   0.00495  -0.01016  -2.88452
   D127       2.71145   0.00064   0.01752   0.01929   0.03720   2.74865
   D128       0.31721  -0.00023  -0.01934   0.01414  -0.00559   0.31162
   D129      -0.00102   0.00005  -0.00128   0.00399   0.00271   0.00169
   D130       3.14030   0.00002   0.00065   0.00170   0.00234  -3.14054
   D131       3.09515  -0.00003   0.00294  -0.00431  -0.00137   3.09378
   D132      -0.04671  -0.00006   0.00488  -0.00660  -0.00173  -0.04844
         Item               Value     Threshold  Converged?
 Maximum Force            0.001473     0.000450     NO 
 RMS     Force            0.000275     0.000300     YES
 Maximum Displacement     0.056958     0.001800     NO 
 RMS     Displacement     0.007573     0.001200     NO 
 Predicted change in Energy=-9.748887D-05
 Lowest energy point so far.  Saving SCF results.
 GradGradGradGradGradGradGradGradGradGradGradGradGradGradGradGradGradGrad

 Leave Link  103 at Tue Aug 15 23:29:43 2023, MaxMem=  1310720000 cpu:              17.0 elap:               0.4
 (Enter /mnt/opt/groups/app-gaussian/g16-avx2/l202.exe)
                          Input orientation:                          
 ---------------------------------------------------------------------
 Center     Atomic      Atomic             Coordinates (Angstroms)
 Number     Number       Type             X           Y           Z
 ---------------------------------------------------------------------
      1          6           0        0.460128   -1.347625    0.001205
      2          6           0       -0.398570    1.367669    0.002633
      3          6           0        1.383686   -0.338438    0.004023
      4          6           0       -0.984950   -1.028873   -0.000776
      5          6           0       -1.397156    0.275554   -0.000037
      6          6           0        0.937208    1.072423    0.005043
      7          6           0       -1.666082   -2.301215   -0.003610
      8          6           0       -0.634972   -3.371004   -0.003778
      9          6           0        0.608900   -2.791277   -0.002313
     10          6           0       -1.302521   -4.632338   -0.013447
     11          6           0       -2.663047   -4.350460   -0.017667
     12          7           0       -3.702586   -5.249135    0.024909
     13          6           0        2.113101    1.923041    0.007823
     14          6           0        3.237082    1.135639    0.007976
     15          6           0        2.826118   -0.292203    0.006613
     16          6           0        3.953858   -1.056821    0.009397
     17          6           0        5.099310   -0.131110    0.018591
     18          6           0        4.663208    1.188116    0.016056
     19          7           0        6.397201   -0.582060   -0.026318
     20          6           0       -2.721776    0.868514    0.000474
     21          6           0       -2.601919    2.235607    0.001998
     22          6           0       -1.159904    2.593713    0.004810
     23          6           0       -1.061722    3.952684    0.009999
     24          6           0       -2.436197    4.481701    0.015618
     25          7           0       -2.694686    5.831204   -0.028361
     26          1           0        1.565032   -3.301143   -0.000737
     27          1           0       -0.853906   -5.616234   -0.017917
     28          1           0       -4.593667   -4.933453   -0.329360
     29          1           0       -3.487740   -6.206447   -0.213607
     30          1           0        2.076637    3.006009    0.005165
     31          1           0        4.042501   -2.136384   -0.003847
     32          1           0        5.291043    2.068535    0.019766
     33          1           0        6.570074   -1.512105    0.326210
     34          1           0        7.119514    0.082374    0.210841
     35          1           0       -3.641382    0.295397   -0.003037
     36          1           0       -0.171130    4.569316    0.000249
     37          1           0       -1.976562    6.445637    0.326475
     38          1           0       -3.631818    6.124102    0.207113
     39          6           0       -3.360539    3.444357    0.009381
     40          1           0       -4.436937    3.547783    0.010624
     41          6           0       -2.892089   -2.895634   -0.008154
     42          1           0       -3.871386   -2.432685    0.003320
 ---------------------------------------------------------------------
                    Distance matrix (angstroms):
                    1          2          3          4          5
     1  C    0.000000
     2  C    2.847839   0.000000
     3  C    1.368001   2.467233   0.000000
     4  C    1.479816   2.467239   2.467216   0.000000
     5  C    2.466620   1.479830   2.847821   1.368008   0.000000
     6  C    2.466628   1.368020   1.479822   2.847836   2.466633
     7  C    2.330263   3.881667   3.626794   1.443192   2.590767
     8  C    2.300724   4.744571   3.643006   2.368136   3.725362
     9  C    1.451301   4.279235   2.572305   2.376221   3.664658
    10  C    3.727798   6.067740   5.064937   3.617453   4.908822
    11  C    4.332619   6.150225   5.698494   3.721456   4.796123
    12  N    5.705306   7.395885   7.070045   5.019643   5.986469
    13  C    3.664645   2.572345   2.376205   4.279228   3.877651
    14  C    3.725335   3.643052   2.368121   4.744548   4.713382
    15  C    2.590725   3.626817   1.443176   3.881620   4.261272
    16  C    3.505822   4.982151   2.668687   4.938897   5.514405
    17  C    4.796063   5.698533   3.721432   6.150168   6.509208
    18  C    4.908777   5.064979   3.617427   6.067702   6.128706
    19  N    5.986292   7.069992   5.019523   7.395704   7.841441
    20  C    3.877600   2.376225   4.279201   2.572284   1.451282
    21  C    4.713351   2.368135   4.744550   3.642997   2.300710
    22  C    4.261298   1.443197   3.881669   3.626812   2.330273
    23  C    5.514470   2.668731   4.939006   4.982160   3.692411
    24  C    6.509220   3.721463   6.150234   5.698492   4.332612
    25  N    7.841512   5.019586   7.395853   7.069980   5.705228
    26  H    2.244337   5.064934   2.968254   3.415496   4.644063
    27  H    4.466326   6.998761   5.732576   4.589264   5.916807
    28  H    6.205504   7.577150   7.546791   5.326965   6.120449
    29  H    6.264180   8.182724   7.629658   5.754696   6.814139
    30  H    4.644055   2.968301   3.415481   5.064940   4.418444
    31  H    3.668183   5.656991   3.209669   5.147995   5.950406
    32  H    5.916776   5.732644   4.589250   6.998746   6.924390
    33  H    6.120794   7.547172   5.327281   7.577520   8.171837
    34  H    6.814416   7.630001   5.754962   8.183030   8.521470
    35  H    4.418362   3.415498   5.064889   2.968220   2.244316
    36  H    5.950520   3.209716   5.148157   5.657034   4.465371
    37  H    8.171793   5.327353   7.577527   7.547098   6.205824
    38  H    8.521333   5.754942   8.182966   7.629822   6.264355
    39  C    6.128675   3.617449   6.067721   5.064910   3.727771
    40  H    6.924330   4.589266   6.998743   5.732549   4.466303
    41  C    3.692394   4.938978   4.982132   2.668713   3.505898
    42  H    4.465352   5.148121   5.657000   3.209707   3.668295
                    6          7          8          9         10
     6  C    0.000000
     7  C    4.261294   0.000000
     8  C    4.713371   1.485811   0.000000
     9  C    3.877630   2.327166   1.372335   0.000000
    10  C    6.128705   2.359323   1.427122   2.653895   0.000000
    11  C    6.509225   2.278934   2.252246   3.624489   1.389426
    12  N    7.841567   3.583070   3.597006   4.962934   2.478350
    13  C    1.451304   5.668042   5.964810   4.948487   7.391882
    14  C    2.300744   5.987747   5.941613   4.725263   7.340164
    15  C    2.330276   4.920985   4.632307   3.340884   5.990228
    16  C    3.692409   5.756076   5.139356   3.767920   6.357229
    17  C    4.332640   7.104954   6.586304   5.219263   7.825951
    18  C    3.727812   7.227429   6.989755   5.680961   8.334775
    19  N    5.705246   8.244546   7.565063   6.195615   8.700037
    20  C    3.664664   3.340912   4.725281   4.948482   5.681008
    21  C    3.725375   4.632340   5.941632   5.964808   6.989802
    22  C    2.590791   4.921037   5.987777   5.668053   7.227481
    23  C    3.505944   6.283048   7.336124   6.947815   8.588430
    24  C    4.796160   6.826522   8.056659   7.884741   9.184322
    25  N    5.986464   8.197248   9.429934   9.233717  10.555759
    26  H    4.418402   3.382301   2.201115   1.083584   3.161503
    27  H    6.924359   3.413090   2.255923   3.181262   1.081354
    28  H    8.171472   3.950385   4.268315   5.635830   3.319957
    29  H    8.521145   4.314322   4.027661   5.337648   2.700568
    30  H    2.244338   6.494201   6.929589   5.980203   8.352449
    31  H    4.465352   5.710962   4.837669   3.495497   5.899079
    32  H    4.466356   8.215647   8.044054   6.748387   9.400952
    33  H    6.205813   8.280443   7.448294   6.105719   8.475197
    34  H    6.264460   9.105722   8.491404   7.119789   9.654506
    35  H    4.644063   3.262546   4.741413   5.252852   5.454627
    36  H    3.668337   7.031294   7.953858   7.401809   9.270959
    37  H    6.120850   8.758583   9.913393   9.597567  11.103666
    38  H    6.814417   8.654160   9.959046   9.874792  11.007964
    39  C    4.908841   5.990238   7.340165   7.391868   8.334804
    40  H    5.916829   6.472142   7.894602   8.102117   8.760109
    41  C    5.514450   1.362515   2.306636   3.502548   2.354335
    42  H    5.950492   2.209230   3.369698   4.494617   3.381984
                   11         12         13         14         15
    11  C    0.000000
    12  N    1.374798   0.000000
    13  C    7.884735   9.233775   0.000000
    14  C    8.056640   9.429984   1.372346   0.000000
    15  C    6.826490   8.197285   2.327166   1.485808   0.000000
    16  C    7.391361   8.729081   3.502566   2.306654   1.362515
    17  C    8.835066  10.181727   3.624513   2.252257   2.278924
    18  C    9.184278  10.555793   2.653908   1.427114   2.359307
    19  N    9.812696  11.126091   4.962884   3.596946   3.582979
    20  C    5.219336   6.195822   4.948547   5.964846   5.668018
    21  C    6.586379   7.565272   4.725372   5.941708   5.987773
    22  C    7.105031   8.244749   3.341014   4.632437   4.921065
    23  C    8.456193   9.573288   3.768150   5.139597   5.756246
    24  C    8.835136   9.812899   5.219475   6.586523   7.105083
    25  N   10.181718  11.126212   6.195955   7.565415   8.244792
    26  H    4.356375   5.616326   5.252862   4.741399   3.262532
    27  H    2.207980   2.872555   8.102127   7.894595   6.472132
    28  H    2.040668   1.009548   9.597184   9.913037   8.758270
    29  H    2.040392   1.009701   9.874565   9.958843   8.653993
    30  H    8.751157  10.077063   1.083585   2.201119   3.382296
    31  H    7.061635   8.347239   4.494625   3.369715   2.209231
    32  H   10.221176  11.594554   3.181293   2.255924   3.413079
    33  H    9.665662  10.935433   5.636152   4.268567   3.950634
    34  H   10.742473  12.065546   5.337925   4.027878   4.314541
    35  H    4.747772   5.544940   5.980252   6.929602   6.494145
    36  H    9.261338  10.434259   3.495789   4.837985   5.711208
    37  H   10.823373  11.825302   6.105797   7.448463   8.280491
    38  H   10.521667  11.374916   7.119882   8.491537   9.105718
    39  C    7.826007   8.700231   5.681122   6.989906   7.227490
    40  H    8.095043   8.827527   6.748540   8.044190   8.215684
    41  C    1.472776   2.489370   6.947792   7.336085   6.282990
    42  H    2.266800   2.821586   7.401788   7.953821   7.031233
                   16         17         18         19         20
    16  C    0.000000
    17  C    1.472781   0.000000
    18  C    2.354351   1.389443   0.000000
    19  N    2.489297   1.374735   2.478317   0.000000
    20  C    6.947739   7.884729   7.391912   9.233668   0.000000
    21  C    7.336099   8.056708   7.340265   9.429963   1.372337
    22  C    6.283071   6.826610   5.990364   8.197337   2.327181
    23  C    7.088807   7.391601   6.357491   8.729304   3.502566
    24  C    8.456245   8.835265   7.826190  10.181963   3.624486
    25  N    9.573372   9.813142   8.700507  11.126202   4.962847
    26  H    3.277739   4.747694   5.454578   5.544720   5.980198
    27  H    6.625978   8.094979   8.760073   8.827317   6.748425
    28  H    9.391657  10.823001  11.103272  11.824789   6.105374
    29  H    9.052389  10.521457  11.007736  11.374571   7.119523
    30  H    4.475553   4.356404   3.161519   5.616272   5.252967
    31  H    1.083277   2.266820   3.382008   2.821532   7.401680
    32  H    3.399416   2.207987   1.081355   2.872519   8.102203
    33  H    2.674367   2.040814   3.320170   1.009527   9.597496
    34  H    3.370419   2.040530   2.700749   1.009680   9.874880
    35  H    7.714682   8.751118   8.352456  10.076886   1.083583
    36  H    6.976320   7.062002   5.899456   8.347476   4.494633
    37  H    9.568558   9.665214   8.474929  10.937683   5.636126
    38  H   10.447355  10.742244   9.654424  12.066827   5.337797
    39  C    8.588423   9.184394   8.334937  10.555890   2.653877
    40  H    9.571197  10.221267   9.401100  11.594633   3.181251
    41  C    7.088620   8.456107   8.588370   9.573080   3.768009
    42  H    7.945280   9.261256   9.270904  10.434058   3.495645
                   21         22         23         24         25
    21  C    0.000000
    22  C    1.485818   0.000000
    23  C    2.306648   1.362523   0.000000
    24  C    2.252241   2.278934   1.472777   0.000000
    25  N    3.596922   3.583016   2.489353   1.374739   0.000000
    26  H    6.929580   6.494200   7.714788   8.751158  10.076989
    27  H    8.044088   8.215678   9.571215  10.221206  11.594499
    28  H    7.447972   8.280134   9.568346   9.665341  10.935016
    29  H    8.491139   9.105456  10.447177  10.742197  12.065168
    30  H    4.741562   3.262696   3.278034   4.747994   5.545121
    31  H    7.953782   7.031281   7.945441   9.261369  10.434210
    32  H    7.894750   6.472307   6.626291   8.095284   8.827902
    33  H    9.913421   8.758630   9.391923  10.822897  11.827327
    34  H    9.959231   8.654365   9.052748  10.521587  11.376501
    35  H    2.201118   3.382314   4.475552   4.356369   5.616229
    36  H    3.369709   2.209232   1.083275   2.266814   2.821615
    37  H    4.268572   3.950661   2.674305   2.040819   1.009523
    38  H    4.027798   4.314502   3.370356   2.040505   1.009680
    39  C    1.427108   2.359324   2.354349   1.389435   2.478271
    40  H    2.255919   3.413096   3.399415   2.207982   2.872450
    41  C    5.139448   5.756175   7.088725   7.391445   8.729093
    42  H    4.837820   5.711113   6.976188   7.061774   8.347304
                   26         27         28         29         30
    26  H    0.000000
    27  H    3.348313   0.000000
    28  H    6.379812   3.814315   0.000000
    29  H    5.832376   2.706239   1.690262   0.000000
    30  H    6.327870   9.106684  10.374966  10.764734   0.000000
    31  H    2.737613   6.007025   9.083664   8.562356   5.505353
    32  H    6.535826   9.839588  12.118466  12.066351   3.348355
    33  H    5.325222   8.489863  11.694635  11.112509   6.380236
    34  H    6.507321   9.803157  12.753389  12.338690   5.832714
    35  H    6.327863   6.535872   5.324868   6.507068   6.327971
    36  H    8.059677  10.208425  10.486663  11.276645   2.737957
    37  H   10.375436  12.118898  11.694574  12.753453   5.325664
    38  H   10.765022  12.066603  11.112267  12.338566   6.507667
    39  C    8.352432   9.400971   8.474848   9.654217   5.454819
    40  H    9.106676   9.839620   8.489495   9.802870   6.536068
    41  C    4.475535   3.399404   2.674182   3.370237   7.714778
    42  H    5.505350   4.386413   2.624158   3.799410   8.059676
                   31         32         33         34         35
    31  H    0.000000
    32  H    4.386430   0.000000
    33  H    2.624364   3.814553   0.000000
    34  H    3.799604   2.706409   1.690432   0.000000
    35  H    8.059505   9.106742  10.375418  10.765129   0.000000
    36  H    7.919667   6.007463   9.084810   8.563322   5.505365
    37  H   10.487580   8.489475  11.677785  11.101490   6.380098
    38  H   11.277203   9.803069  12.743800  12.332624   5.832500
    39  C    9.270914   8.760301  11.103332  11.007953   3.161482
    40  H   10.208370   9.839809  12.118430  12.066511   3.348299
    41  C    6.976031   9.571175   9.568619  10.447424   3.277826
    42  H    7.919435  10.208397  10.486935  11.276900   2.737769
                   36         37         38         39         40
    36  H    0.000000
    37  H    2.624231   0.000000
    38  H    3.799541   1.690415   0.000000
    39  C    3.382004   3.320185   2.700690   0.000000
    40  H    4.386428   3.814546   2.706334   1.081355   0.000000
    41  C    7.945387   9.391991   9.052578   6.357297   6.626049
    42  H    7.919592   9.084019   8.562566   5.899205   6.007154
                   41         42
    41  C    0.000000
    42  H    1.083271   0.000000
 Symmetry turned off by external request.
 Stoichiometry    C24H15N3
 Framework group  C1[X(C24H15N3)]
 Deg. of freedom   120
 Full point group                 C1      NOp   1
 Rotational constants (GHZ):           0.1756744           0.1756658           0.0878498
 Leave Link  202 at Tue Aug 15 23:29:43 2023, MaxMem=  1310720000 cpu:               1.2 elap:               0.1
 (Enter /mnt/opt/groups/app-gaussian/g16-avx2/l301.exe)
 Standard basis: 6-31G(d,p) (6D, 7F)
 Ernie: Thresh=  0.10000D-02 Tol=  0.10000D-05 Strict=F.
   480 basis functions,   861 primitive gaussians,   480 cartesian basis functions
    90 alpha electrons       90 beta electrons
       nuclear repulsion energy      2124.9495216286 Hartrees.
 IExCor=  402 DFT=T Ex+Corr=B3LYP ExCW=0 ScaHFX=  0.200000
 ScaDFX=  0.800000  0.720000  1.000000  0.810000 ScalE2=  1.000000  1.000000
 IRadAn=      5 IRanWt=     -1 IRanGd=            0 ICorTp=0 IEmpDi=131
 NAtoms=   42 NActive=   42 NUniq=   42 SFac= 1.00D+00 NAtFMM=   60 NAOKFM=F Big=F
 Integral buffers will be    131072 words long.
 Raffenetti 2 integral format.
 Two-electron integral symmetry is turned off.
 R6Disp:  Grimme-D3 Dispersion energy=       -0.0371468558 Hartrees.
 Nuclear repulsion after empirical dispersion term =     2124.9123747728 Hartrees.
 Leave Link  301 at Tue Aug 15 23:29:43 2023, MaxMem=  1310720000 cpu:               4.0 elap:               0.1
 (Enter /mnt/opt/groups/app-gaussian/g16-avx2/l302.exe)
 NPDir=0 NMtPBC=     1 NCelOv=     1 NCel=       1 NClECP=     1 NCelD=      1
         NCelK=      1 NCelE2=     1 NClLst=     1 CellRange=     0.0.
 One-electron integrals computed using PRISM.
 NBasis=   480 RedAO= T EigKep=  1.24D-04  NBF=   480
 NBsUse=   480 1.00D-06 EigRej= -1.00D+00 NBFU=   480
 Precomputing XC quadrature grid using
 IXCGrd= 4 IRadAn=           5 IRanWt=          -1 IRanGd=           0 AccXCQ= 0.00D+00.
 Generated NRdTot=       0 NPtTot=           0 NUsed=           0 NTot=          32
 NSgBfM=   465   465   465   465   465 MxSgAt=    42 MxSgA2=    42.
 Leave Link  302 at Tue Aug 15 23:29:44 2023, MaxMem=  1310720000 cpu:             107.8 elap:               1.7
 (Enter /mnt/opt/groups/app-gaussian/g16-avx2/l303.exe)
 DipDrv:  MaxL=1.
 Leave Link  303 at Tue Aug 15 23:29:45 2023, MaxMem=  1310720000 cpu:               8.9 elap:               0.2
 (Enter /mnt/opt/groups/app-gaussian/g16-avx2/l401.exe)
 Initial guess from the checkpoint file:  "/tmp/Gau-222286.chk"
 B after Tr=     0.000061    0.000046    0.001408
         Rot=    1.000000   -0.000333    0.000308   -0.000114 Ang=  -0.05 deg.
 Guess basis will be translated and rotated to current coordinates.
 JPrj=2 DoOrth=T DoCkMO=T.
 Generating alternative initial guess.
 ExpMin= 1.61D-01 ExpMax= 4.17D+03 ExpMxC= 6.27D+02 IAcc=3 IRadAn=         5 AccDes= 0.00D+00
 Harris functional with IExCor=  402 and IRadAn=       5 diagonalized for initial guess.
 HarFok:  IExCor=  402 AccDes= 0.00D+00 IRadAn=         5 IDoV= 1 UseB2=F ITyADJ=14
 ICtDFT=  3500011 ScaDFX=  1.000000  1.000000  1.000000  1.000000
 FoFCou: FMM=F IPFlag=           0 FMFlag=      100000 FMFlg1=           0
         NFxFlg=           0 DoJE=T BraDBF=F KetDBF=T FulRan=T
         wScrn=  0.000000 ICntrl=       500 IOpCl=  0 I1Cent=   200000004 NGrid=           0
         NMat0=    1 NMatS0=      1 NMatT0=    0 NMatD0=    1 NMtDS0=    0 NMtDT0=    0
 Symmetry not used in FoFCou.
 Harris En= -1087.78900792917    
 Leave Link  401 at Tue Aug 15 23:29:48 2023, MaxMem=  1310720000 cpu:             227.2 elap:               3.6
 (Enter /mnt/opt/groups/app-gaussian/g16-avx2/l502.exe)
 Two-electron integral symmetry not used.
 Closed shell SCF:
 Using DIIS extrapolation, IDIIS=    10.
 NGot=  1310720000 LenX=  1310223730 LenY=  1309992850
 Requested convergence on RMS density matrix=1.00D-08 within 100 cycles.
 Requested convergence on MAX density matrix=1.00D-06.
 Requested convergence on             energy=1.00D-06.
 Level shift goal  0.100 maximum shift  0.100.
 No special actions if energy rises.
 Dynamic level shift is on during FON iterations.

 Cycle   1  Pass 1  IDiag  1:
 FoFJK:  IHMeth= 1 ICntrl=       0 DoSepK=F KAlg= 0 I1Cent=           0 FoldK=F
 IRaf= 630000000 NMat=       1 IRICut=       1 DoRegI=T DoRafI=F ISym2E= 0 IDoP0=0 IntGTp=1.
 FoFCou: FMM=F IPFlag=           0 FMFlag=      100000 FMFlg1=           0
         NFxFlg=           0 DoJE=F BraDBF=F KetDBF=F FulRan=T
         wScrn=  0.000000 ICntrl=         0 IOpCl=  0 I1Cent=           0 NGrid=           0
         NMat0=    1 NMatS0=      1 NMatT0=    0 NMatD0=    1 NMtDS0=    0 NMtDT0=    0
 Symmetry not used in FoFCou.
 E= -1087.78913619766    
 DIIS: error= 7.95D-04 at cycle   1 NSaved=   1.
 NSaved= 1 IEnMin= 1 EnMin= -1087.78913619766     IErMin= 1 ErrMin= 7.95D-04
 ErrMax= 7.95D-04  0.00D+00 EMaxC= 1.00D+00 BMatC= 2.88D-04 BMatP= 2.88D-04
 IDIUse=1 WtCom= 1.00D+00 WtEn= 0.00D+00
 Coeff-Com:  0.100D+01
 Coeff:      0.100D+01
 Gap=     1.837 Goal=     0.100 Shift=    0.000
 RMSDP=8.33D-05 MaxDP=5.40D-03              OVMax= 4.79D-03

 Cycle   2  Pass 1  IDiag  1:
 E= -1087.78956007229     Delta-E=       -0.000423874628 Rises=F Damp=F
 DIIS: error= 8.18D-05 at cycle   2 NSaved=   2.
 NSaved= 2 IEnMin= 2 EnMin= -1087.78956007229     IErMin= 2 ErrMin= 8.18D-05
 ErrMax= 8.18D-05  0.00D+00 EMaxC= 1.00D+00 BMatC= 5.46D-06 BMatP= 2.88D-04
 IDIUse=1 WtCom= 1.00D+00 WtEn= 0.00D+00
 Coeff-Com: -0.418D-01 0.104D+01
 Coeff:     -0.418D-01 0.104D+01
 Gap=     0.089 Goal=     0.100 Shift=    0.011
 RMSDP=1.91D-05 MaxDP=6.84D-04 DE=-4.24D-04 OVMax= 1.89D-03

 Cycle   3  Pass 1  IDiag  1:
 E= -1087.78954809018     Delta-E=        0.000011982107 Rises=F Damp=F
 DIIS: error= 2.04D-04 at cycle   3 NSaved=   3.
 NSaved= 3 IEnMin= 2 EnMin= -1087.78956007229     IErMin= 2 ErrMin= 8.18D-05
 ErrMax= 2.04D-04  0.00D+00 EMaxC= 1.00D+00 BMatC= 1.69D-05 BMatP= 5.46D-06
 IDIUse=1 WtCom= 1.00D+00 WtEn= 0.00D+00
 Coeff-Com: -0.410D-01 0.699D+00 0.342D+00
 Coeff:     -0.410D-01 0.699D+00 0.342D+00
 Gap=     0.089 Goal=   None    Shift=    0.000
 RMSDP=1.22D-05 MaxDP=5.23D-04 DE= 1.20D-05 OVMax= 1.75D-03

 Cycle   4  Pass 1  IDiag  1:
 E= -1087.78956732569     Delta-E=       -0.000019235509 Rises=F Damp=F
 DIIS: error= 6.29D-05 at cycle   4 NSaved=   4.
 NSaved= 4 IEnMin= 4 EnMin= -1087.78956732569     IErMin= 4 ErrMin= 6.29D-05
 ErrMax= 6.29D-05  0.00D+00 EMaxC= 1.00D+00 BMatC= 9.96D-07 BMatP= 5.46D-06
 IDIUse=1 WtCom= 1.00D+00 WtEn= 0.00D+00
 Coeff-Com: -0.197D-01 0.294D+00 0.216D+00 0.510D+00
 Coeff:     -0.197D-01 0.294D+00 0.216D+00 0.510D+00
 Gap=     0.089 Goal=     0.100 Shift=    0.011
 RMSDP=3.34D-06 MaxDP=1.80D-04 DE=-1.92D-05 OVMax= 4.48D-04

 Cycle   5  Pass 1  IDiag  1:
 E= -1087.78956834035     Delta-E=       -0.000001014663 Rises=F Damp=F
 DIIS: error= 1.69D-05 at cycle   5 NSaved=   5.
 NSaved= 5 IEnMin= 5 EnMin= -1087.78956834035     IErMin= 5 ErrMin= 1.69D-05
 ErrMax= 1.69D-05  0.00D+00 EMaxC= 1.00D+00 BMatC= 1.85D-07 BMatP= 9.96D-07
 IDIUse=1 WtCom= 1.00D+00 WtEn= 0.00D+00
 Coeff-Com: -0.442D-02 0.473D-01 0.804D-01 0.340D+00 0.537D+00
 Coeff:     -0.442D-02 0.473D-01 0.804D-01 0.340D+00 0.537D+00
 Gap=     0.089 Goal=     0.100 Shift=    0.011
 RMSDP=1.11D-06 MaxDP=4.99D-05 DE=-1.01D-06 OVMax= 9.32D-05

 Cycle   6  Pass 1  IDiag  1:
 E= -1087.78956851892     Delta-E=       -0.000000178568 Rises=F Damp=F
 DIIS: error= 3.00D-06 at cycle   6 NSaved=   6.
 NSaved= 6 IEnMin= 6 EnMin= -1087.78956851892     IErMin= 6 ErrMin= 3.00D-06
 ErrMax= 3.00D-06  0.00D+00 EMaxC= 1.00D+00 BMatC= 8.48D-09 BMatP= 1.85D-07
 IDIUse=1 WtCom= 1.00D+00 WtEn= 0.00D+00
 Coeff-Com: -0.144D-04-0.934D-02 0.229D-01 0.126D+00 0.223D+00 0.637D+00
 Coeff:     -0.144D-04-0.934D-02 0.229D-01 0.126D+00 0.223D+00 0.637D+00
 Gap=     0.089 Goal=     0.100 Shift=    0.011
 RMSDP=3.97D-07 MaxDP=1.45D-05 DE=-1.79D-07 OVMax= 4.39D-05

 Cycle   7  Pass 1  IDiag  1:
 E= -1087.78956852711     Delta-E=       -0.000000008191 Rises=F Damp=F
 DIIS: error= 1.96D-06 at cycle   7 NSaved=   7.
 NSaved= 7 IEnMin= 7 EnMin= -1087.78956852711     IErMin= 7 ErrMin= 1.96D-06
 ErrMax= 1.96D-06  0.00D+00 EMaxC= 1.00D+00 BMatC= 2.43D-09 BMatP= 8.48D-09
 IDIUse=1 WtCom= 1.00D+00 WtEn= 0.00D+00
 Coeff-Com:  0.456D-03-0.115D-01 0.660D-02 0.392D-01 0.554D-01 0.380D+00
 Coeff-Com:  0.530D+00
 Coeff:      0.456D-03-0.115D-01 0.660D-02 0.392D-01 0.554D-01 0.380D+00
 Coeff:      0.530D+00
 Gap=     0.089 Goal=     0.100 Shift=    0.011
 RMSDP=1.67D-07 MaxDP=4.88D-06 DE=-8.19D-09 OVMax= 2.49D-05

 Cycle   8  Pass 1  IDiag  1:
 E= -1087.78956852986     Delta-E=       -0.000000002745 Rises=F Damp=F
 DIIS: error= 6.51D-07 at cycle   8 NSaved=   8.
 NSaved= 8 IEnMin= 8 EnMin= -1087.78956852986     IErMin= 8 ErrMin= 6.51D-07
 ErrMax= 6.51D-07  0.00D+00 EMaxC= 1.00D+00 BMatC= 2.62D-10 BMatP= 2.43D-09
 IDIUse=1 WtCom= 1.00D+00 WtEn= 0.00D+00
 Coeff-Com:  0.246D-03-0.485D-02 0.977D-03 0.342D-02-0.155D-01 0.107D+00
 Coeff-Com:  0.226D+00 0.683D+00
 Coeff:      0.246D-03-0.485D-02 0.977D-03 0.342D-02-0.155D-01 0.107D+00
 Coeff:      0.226D+00 0.683D+00
 Gap=     0.089 Goal=     0.100 Shift=    0.011
 RMSDP=6.04D-08 MaxDP=1.60D-06 DE=-2.75D-09 OVMax= 1.18D-05

 Cycle   9  Pass 1  IDiag  1:
 E= -1087.78956853016     Delta-E=       -0.000000000295 Rises=F Damp=F
 DIIS: error= 3.17D-07 at cycle   9 NSaved=   9.
 NSaved= 9 IEnMin= 9 EnMin= -1087.78956853016     IErMin= 9 ErrMin= 3.17D-07
 ErrMax= 3.17D-07  0.00D+00 EMaxC= 1.00D+00 BMatC= 5.35D-11 BMatP= 2.62D-10
 IDIUse=1 WtCom= 1.00D+00 WtEn= 0.00D+00
 Coeff-Com:  0.413D-04-0.277D-03-0.259D-03-0.449D-02-0.245D-01-0.133D-01
 Coeff-Com:  0.248D-01 0.359D+00 0.659D+00
 Coeff:      0.413D-04-0.277D-03-0.259D-03-0.449D-02-0.245D-01-0.133D-01
 Coeff:      0.248D-01 0.359D+00 0.659D+00
 Gap=     0.089 Goal=     0.100 Shift=    0.011
 RMSDP=3.35D-08 MaxDP=1.32D-06 DE=-2.95D-10 OVMax= 8.52D-06

 Cycle  10  Pass 1  IDiag  1:
 E= -1087.78956853023     Delta-E=       -0.000000000074 Rises=F Damp=F
 DIIS: error= 2.17D-07 at cycle  10 NSaved=  10.
 NSaved=10 IEnMin=10 EnMin= -1087.78956853023     IErMin=10 ErrMin= 2.17D-07
 ErrMax= 2.17D-07  0.00D+00 EMaxC= 1.00D+00 BMatC= 1.42D-11 BMatP= 5.35D-11
 IDIUse=1 WtCom= 1.00D+00 WtEn= 0.00D+00
 Coeff-Com: -0.110D-04 0.563D-03-0.118D-03-0.248D-02-0.132D-01-0.216D-01
 Coeff-Com: -0.145D-01 0.962D-01 0.431D+00 0.524D+00
 Coeff:     -0.110D-04 0.563D-03-0.118D-03-0.248D-02-0.132D-01-0.216D-01
 Coeff:     -0.145D-01 0.962D-01 0.431D+00 0.524D+00
 Gap=     0.089 Goal=     0.100 Shift=    0.011
 RMSDP=1.65D-08 MaxDP=8.69D-07 DE=-7.37D-11 OVMax= 4.24D-06

 Cycle  11  Pass 1  IDiag  1:
 E= -1087.78956853026     Delta-E=       -0.000000000027 Rises=F Damp=F
 DIIS: error= 1.05D-07 at cycle  11 NSaved=  11.
 NSaved=11 IEnMin=11 EnMin= -1087.78956853026     IErMin=11 ErrMin= 1.05D-07
 ErrMax= 1.05D-07  0.00D+00 EMaxC= 1.00D+00 BMatC= 4.24D-12 BMatP= 1.42D-11
 IDIUse=1 WtCom= 1.00D+00 WtEn= 0.00D+00
 Coeff-Com: -0.183D-04 0.530D-03-0.131D-04-0.102D-02-0.576D-02-0.150D-01
 Coeff-Com: -0.172D-01-0.916D-02 0.212D+00 0.401D+00 0.435D+00
 Coeff:     -0.183D-04 0.530D-03-0.131D-04-0.102D-02-0.576D-02-0.150D-01
 Coeff:     -0.172D-01-0.916D-02 0.212D+00 0.401D+00 0.435D+00
 Gap=     0.089 Goal=     0.100 Shift=    0.011
 RMSDP=7.12D-09 MaxDP=2.69D-07 DE=-2.73D-11 OVMax= 1.58D-06

 SCF Done:  E(RB3LYP) =  -1087.78956853     A.U. after   11 cycles
            NFock= 11  Conv=0.71D-08     -V/T= 2.0095
 KE= 1.077508785604D+03 PE=-6.774208340322D+03 EE= 2.483997611415D+03
 Leave Link  502 at Tue Aug 15 23:30:49 2023, MaxMem=  1310720000 cpu:            3876.0 elap:              60.8
 (Enter /mnt/opt/groups/app-gaussian/g16-avx2/l701.exe)
 ... and contract with generalized density number  0.
 Compute integral first derivatives.
 R6Disp: Adding Grimme-D3 dispersion energy 1st derivatives to the gradient.
 Leave Link  701 at Tue Aug 15 23:30:50 2023, MaxMem=  1310720000 cpu:              68.0 elap:               1.1
 (Enter /mnt/opt/groups/app-gaussian/g16-avx2/l702.exe)
 L702 exits ... SP integral derivatives will be done elsewhere.
 Leave Link  702 at Tue Aug 15 23:30:50 2023, MaxMem=  1310720000 cpu:               1.4 elap:               0.1
 (Enter /mnt/opt/groups/app-gaussian/g16-avx2/l703.exe)
 Integral derivatives from FoFJK, PRISM(SPDF).
 Compute integral first derivatives, UseDBF=F ICtDFT=           0.
 Calling FoFJK, ICntrl=      2127 FMM=F ISym2X=0 I1Cent= 0 IOpClX= 0 NMat=1 NMatS=1 NMatT=0.
 FoFJK:  IHMeth= 1 ICntrl=    2127 DoSepK=F KAlg= 0 I1Cent=           0 FoldK=F
 IRaf=         0 NMat=       1 IRICut=       1 DoRegI=T DoRafI=F ISym2E= 0 IDoP0=0 IntGTp=1.
 FoFCou: FMM=F IPFlag=           0 FMFlag=      100000 FMFlg1=         800
         NFxFlg=           0 DoJE=F BraDBF=F KetDBF=F FulRan=T
         wScrn=  0.000000 ICntrl=      2127 IOpCl=  0 I1Cent=           0 NGrid=           0
         NMat0=    1 NMatS0=      1 NMatT0=    0 NMatD0=    1 NMtDS0=    0 NMtDT0=    0
 Symmetry not used in FoFCou.
 Leave Link  703 at Tue Aug 15 23:31:07 2023, MaxMem=  1310720000 cpu:            1037.9 elap:              16.3
 (Enter /mnt/opt/groups/app-gaussian/g16-avx2/l716.exe)
 Dipole        = 8.21290852D-04 7.50940837D-04 3.52561298D-01
 -------------------------------------------------------------------
 Center     Atomic                   Forces (Hartrees/Bohr)
 Number     Number              X              Y              Z
 -------------------------------------------------------------------
      1        6          -0.000054183    0.000248086   -0.000246850
      2        6           0.000089485   -0.000353175   -0.000009965
      3        6          -0.000351642    0.000100521   -0.000099308
      4        6           0.000262938    0.000252500    0.000169441
      5        6           0.000240377   -0.000076844    0.000145198
      6        6          -0.000186141   -0.000170938    0.000082038
      7        6          -0.000602133   -0.000439937   -0.000067052
      8        6           0.000539151    0.000167277   -0.000046562
      9        6          -0.000289297   -0.000417205    0.000196698
     10        6          -0.000454403   -0.000156871   -0.000032354
     11        6           0.000108783   -0.000303792    0.000340252
     12        7           0.000310762    0.000003058   -0.000425720
     13        6           0.000505072   -0.000041988   -0.000156081
     14        6          -0.000412715    0.000383043    0.000007608
     15        6           0.000683418   -0.000302797    0.000085033
     16        6          -0.000533132   -0.000072600    0.000085660
     17        6           0.000208374    0.000245172   -0.000377258
     18        6           0.000362339   -0.000313404    0.000054934
     19        7          -0.000157370    0.000268245    0.000440125
     20        6          -0.000217677    0.000460924   -0.000176686
     21        6          -0.000124930   -0.000547805   -0.000030423
     22        6          -0.000080217    0.000741455    0.000079224
     23        6           0.000329912   -0.000427461    0.000031760
     24        6          -0.000317540    0.000060725   -0.000326651
     25        7          -0.000151057   -0.000271791    0.000435777
     26        1           0.000091297    0.000003060   -0.000022452
     27        1           0.000015712   -0.000079751   -0.000023257
     28        1          -0.000047619    0.000158557    0.000232152
     29        1           0.000059377   -0.000037300    0.000060605
     30        1          -0.000048577    0.000077338    0.000038089
     31        1           0.000043371   -0.000074016    0.000087126
     32        1           0.000060772    0.000053375    0.000032794
     33        1          -0.000114507   -0.000119768   -0.000236105
     34        1           0.000002700    0.000069172   -0.000061052
     35        1          -0.000041656   -0.000082481    0.000033892
     36        1           0.000041064    0.000075504    0.000079405
     37        1           0.000161257   -0.000038326   -0.000234776
     38        1          -0.000062451   -0.000031781   -0.000063816
     39        6           0.000091021    0.000469185    0.000064819
     40        1          -0.000076854    0.000025599    0.000031864
     41        6           0.000203009    0.000498348   -0.000093855
     42        1          -0.000086087   -0.000001114   -0.000084268
 -------------------------------------------------------------------
 Cartesian Forces:  Max     0.000741455 RMS     0.000247448
 Leave Link  716 at Tue Aug 15 23:31:07 2023, MaxMem=  1310720000 cpu:               1.6 elap:               0.1
 (Enter /mnt/opt/groups/app-gaussian/g16-avx2/l103.exe)

 GradGradGradGradGradGradGradGradGradGradGradGradGradGradGradGradGradGrad
 Berny optimization.
 Using GEDIIS/GDIIS optimizer.
 FormGI is forming the generalized inverse of G from B-inverse, IUseBI=4.
 Internal  Forces:  Max     0.000333682 RMS     0.000105473
 Search for a local minimum.
 Step number   5 out of a maximum of  252
 All quantities printed in internal units (Hartrees-Bohrs-Radians)
 RMS Force = .10547D-03 SwitMx=.10000D-02 MixMth= 2
 Mixed Optimization -- En-DIIS/RFO-DIIS
 Swapping is turned off.
 Update second derivatives using D2CorX and points    2    3    4    5
 DE= -1.13D-04 DEPred=-9.75D-05 R= 1.16D+00
 TightC=F SS=  1.41D+00  RLast= 9.65D-02 DXNew= 1.3632D+00 2.8956D-01
 Trust test= 1.16D+00 RLast= 9.65D-02 DXMaxT set to 8.11D-01
 ITU=  1  1  1  1  0
     Eigenvalues ---    0.00860   0.01120   0.01125   0.01187   0.01226
     Eigenvalues ---    0.01243   0.01264   0.01281   0.01287   0.01290
     Eigenvalues ---    0.01291   0.01298   0.01414   0.01459   0.01478
     Eigenvalues ---    0.01500   0.01516   0.01529   0.01555   0.01580
     Eigenvalues ---    0.01598   0.01664   0.01685   0.01688   0.01695
     Eigenvalues ---    0.01774   0.01777   0.01803   0.01810   0.01812
     Eigenvalues ---    0.01839   0.01869   0.01890   0.01936   0.02034
     Eigenvalues ---    0.02036   0.02063   0.03138   0.03143   0.15886
     Eigenvalues ---    0.15987   0.15998   0.15998   0.15999   0.16000
     Eigenvalues ---    0.16000   0.16000   0.16000   0.16000   0.16000
     Eigenvalues ---    0.16000   0.16000   0.16011   0.16586   0.23444
     Eigenvalues ---    0.23444   0.23609   0.23716   0.23716   0.24033
     Eigenvalues ---    0.24217   0.24260   0.24260   0.24859   0.24955
     Eigenvalues ---    0.24956   0.24995   0.24999   0.24999   0.25000
     Eigenvalues ---    0.25000   0.25039   0.29344   0.29344   0.29535
     Eigenvalues ---    0.31106   0.31107   0.31169   0.31541   0.31543
     Eigenvalues ---    0.31886   0.32805   0.32807   0.33104   0.33695
     Eigenvalues ---    0.33985   0.33987   0.34072   0.34149   0.34154
     Eigenvalues ---    0.34440   0.34501   0.34503   0.34584   0.34586
     Eigenvalues ---    0.35120   0.35421   0.35872   0.35873   0.39569
     Eigenvalues ---    0.39998   0.40000   0.40015   0.40024   0.40027
     Eigenvalues ---    0.40932   0.40942   0.43521   0.44768   0.44771
     Eigenvalues ---    0.45994   0.46110   0.46113   0.47670   0.47671
     Eigenvalues ---    0.47921   0.48924   0.49781   0.49783   0.54773
 En-DIIS/RFO-DIIS/Sim-DIIS IScMMF=       -3 using points:     5    4    3
 RFO step:  Lambda=-4.69381110D-05.
 NNeg= 0 NGDIIS= 3 SimSw=  2.50D-01 Rises=F DC= -1.13D-04 SmlDif=  1.00D-05
 NRisDI= 0 DoIntr=F SqrtH=F CThrHd= 10.0 CDAdj=  3.0
 RMS Error=  0.4125148431D-02 NUsed= 3 OKEnD=T EnDIS=F
 InvSVX:  RCond= 3.07D-04 Info=           0 Equed=N FErr=  1.18D-14 BErr=  2.82D-17
 DidBck=F Rises=F RFO-DIIS coefs:    1.14558   -0.02447   -0.12111
 Iteration  1 RMS(Cart)=  0.00313883 RMS(Int)=  0.00014549
 Iteration  2 RMS(Cart)=  0.00002490 RMS(Int)=  0.00014332
 Iteration  3 RMS(Cart)=  0.00000000 RMS(Int)=  0.00014332
 ITry= 1 IFail=0 DXMaxC= 2.49D-02 DCOld= 1.00D+10 DXMaxT= 8.11D-01 DXLimC= 3.00D+00 Rises=F
 Variable       Old X    -DE/DX   Delta X   Delta X   Delta X     New X
                                 (Linear)    (Quad)   (Total)
    R1        2.58515   0.00005   0.00029  -0.00018   0.00011   2.58526
    R2        2.79645  -0.00006   0.00118  -0.00088   0.00030   2.79674
    R3        2.74256   0.00033  -0.00088   0.00133   0.00044   2.74300
    R4        2.79647  -0.00006   0.00118  -0.00088   0.00030   2.79677
    R5        2.58518   0.00005   0.00029  -0.00018   0.00011   2.58529
    R6        2.72725   0.00030  -0.00068   0.00120   0.00052   2.72776
    R7        2.79646  -0.00006   0.00118  -0.00088   0.00030   2.79675
    R8        2.72721   0.00030  -0.00068   0.00120   0.00052   2.72773
    R9        2.58516   0.00005   0.00029  -0.00018   0.00011   2.58527
   R10        2.72724   0.00030  -0.00068   0.00120   0.00052   2.72776
   R11        2.74253   0.00033  -0.00088   0.00133   0.00044   2.74297
   R12        2.74257   0.00033  -0.00088   0.00132   0.00044   2.74301
   R13        2.80778   0.00022   0.00055   0.00034   0.00089   2.80867
   R14        2.57478  -0.00032   0.00070  -0.00106  -0.00036   2.57442
   R15        2.59334  -0.00020   0.00110  -0.00108   0.00002   2.59335
   R16        2.69687   0.00021  -0.00133   0.00125  -0.00008   2.69679
   R17        2.04768   0.00008   0.00021   0.00001   0.00021   2.04789
   R18        2.62563  -0.00029   0.00179  -0.00156   0.00023   2.62586
   R19        2.04346   0.00008   0.00013   0.00007   0.00019   2.04366
   R20        2.59799  -0.00033  -0.00266   0.00081  -0.00185   2.59614
   R21        2.78314   0.00026  -0.00065   0.00110   0.00045   2.78360
   R22        1.90777   0.00001  -0.00051   0.00008  -0.00043   1.90734
   R23        1.90806   0.00003  -0.00042   0.00009  -0.00033   1.90773
   R24        2.59336  -0.00020   0.00110  -0.00108   0.00002   2.59338
   R25        2.04768   0.00008   0.00021   0.00001   0.00021   2.04789
   R26        2.80777   0.00022   0.00055   0.00034   0.00089   2.80866
   R27        2.69685   0.00021  -0.00133   0.00125  -0.00009   2.69677
   R28        2.57478  -0.00032   0.00070  -0.00107  -0.00036   2.57442
   R29        2.78315   0.00026  -0.00065   0.00110   0.00045   2.78360
   R30        2.04710   0.00008   0.00019   0.00001   0.00020   2.04730
   R31        2.62567  -0.00029   0.00179  -0.00156   0.00023   2.62590
   R32        2.59787  -0.00033  -0.00266   0.00081  -0.00185   2.59602
   R33        2.04346   0.00008   0.00013   0.00007   0.00019   2.04366
   R34        1.90773   0.00001  -0.00051   0.00008  -0.00043   1.90730
   R35        1.90802   0.00003  -0.00042   0.00009  -0.00033   1.90768
   R36        2.59334  -0.00020   0.00110  -0.00108   0.00002   2.59336
   R37        2.04767   0.00008   0.00021   0.00001   0.00021   2.04789
   R38        2.80779   0.00022   0.00055   0.00034   0.00089   2.80868
   R39        2.69684   0.00021  -0.00133   0.00125  -0.00009   2.69676
   R40        2.57480  -0.00032   0.00070  -0.00107  -0.00036   2.57443
   R41        2.78315   0.00026  -0.00065   0.00110   0.00045   2.78360
   R42        2.04709   0.00008   0.00019   0.00001   0.00020   2.04729
   R43        2.59788  -0.00033  -0.00266   0.00081  -0.00185   2.59603
   R44        2.62565  -0.00029   0.00179  -0.00156   0.00023   2.62589
   R45        1.90772   0.00001  -0.00051   0.00008  -0.00043   1.90729
   R46        1.90802   0.00003  -0.00042   0.00009  -0.00033   1.90769
   R47        2.04347   0.00008   0.00013   0.00007   0.00019   2.04366
   R48        2.04709   0.00008   0.00019   0.00001   0.00020   2.04728
    A1        2.09482  -0.00004  -0.00011  -0.00006  -0.00017   2.09465
    A2        2.29778   0.00003   0.00006   0.00011   0.00017   2.29795
    A3        1.89058   0.00000   0.00005  -0.00004   0.00000   1.89059
    A4        2.09396   0.00003   0.00011   0.00006   0.00017   2.09413
    A5        1.84521  -0.00002  -0.00012   0.00008  -0.00004   1.84517
    A6        2.34402  -0.00001   0.00001  -0.00014  -0.00013   2.34389
    A7        2.09398   0.00004   0.00011   0.00006   0.00017   2.09416
    A8        2.34396  -0.00001   0.00002  -0.00015  -0.00013   2.34383
    A9        1.84524  -0.00002  -0.00012   0.00008  -0.00004   1.84520
   A10        2.09397   0.00004   0.00011   0.00006   0.00017   2.09414
   A11        1.84521  -0.00002  -0.00012   0.00009  -0.00004   1.84518
   A12        2.34400  -0.00001   0.00002  -0.00015  -0.00014   2.34386
   A13        2.09483  -0.00004  -0.00011  -0.00006  -0.00017   2.09465
   A14        1.89059   0.00000   0.00004  -0.00004   0.00001   1.89060
   A15        2.29777   0.00003   0.00006   0.00010   0.00017   2.29793
   A16        2.09481  -0.00003  -0.00011  -0.00006  -0.00017   2.09464
   A17        2.29782   0.00003   0.00006   0.00010   0.00017   2.29798
   A18        1.89056   0.00000   0.00005  -0.00004   0.00001   1.89056
   A19        1.88309  -0.00005   0.00038  -0.00040  -0.00002   1.88307
   A20        2.51376  -0.00005  -0.00018  -0.00016  -0.00034   2.51342
   A21        1.88634   0.00010  -0.00021   0.00056   0.00036   1.88669
   A22        1.90165   0.00004  -0.00053   0.00036  -0.00017   1.90148
   A23        1.88783  -0.00010   0.00041  -0.00061  -0.00020   1.88763
   A24        2.49368   0.00006   0.00011   0.00025   0.00037   2.49405
   A25        1.90424   0.00003   0.00022  -0.00000   0.00022   1.90446
   A26        2.16338  -0.00006   0.00038  -0.00056  -0.00018   2.16320
   A27        2.21556   0.00003  -0.00061   0.00057  -0.00003   2.21552
   A28        1.85328  -0.00005  -0.00015   0.00004  -0.00012   1.85317
   A29        2.22704   0.00004   0.00072  -0.00017   0.00055   2.22759
   A30        2.20286   0.00000  -0.00056   0.00013  -0.00043   2.20243
   A31        2.22396  -0.00015  -0.00054  -0.00025  -0.00079   2.22318
   A32        1.93121   0.00014  -0.00004   0.00041   0.00036   1.93158
   A33        2.12694   0.00002   0.00064  -0.00002   0.00061   2.12755
   A34        2.03996  -0.00004   0.00563  -0.00157   0.00341   2.04337
   A35        2.03930   0.00003   0.00529  -0.00095   0.00368   2.04299
   A36        1.98383   0.00013   0.00608  -0.00063   0.00461   1.98844
   A37        1.90425   0.00003   0.00022   0.00000   0.00022   1.90447
   A38        2.16338  -0.00006   0.00038  -0.00056  -0.00018   2.16319
   A39        2.21555   0.00003  -0.00061   0.00058  -0.00003   2.21551
   A40        1.90164   0.00004  -0.00053   0.00035  -0.00017   1.90147
   A41        2.49370   0.00006   0.00011   0.00025   0.00037   2.49406
   A42        1.88782  -0.00010   0.00041  -0.00061  -0.00020   1.88762
   A43        1.88309  -0.00005   0.00038  -0.00040  -0.00002   1.88307
   A44        2.51374  -0.00005  -0.00018  -0.00016  -0.00034   2.51340
   A45        1.88636   0.00010  -0.00020   0.00056   0.00036   1.88672
   A46        1.86609  -0.00009  -0.00001  -0.00039  -0.00040   1.86569
   A47        2.24844   0.00008  -0.00045   0.00071   0.00026   2.24871
   A48        2.16860   0.00001   0.00046  -0.00032   0.00014   2.16874
   A49        1.93121   0.00014  -0.00004   0.00042   0.00037   1.93158
   A50        2.12691   0.00002   0.00064  -0.00001   0.00062   2.12753
   A51        2.22398  -0.00015  -0.00054  -0.00023  -0.00077   2.22320
   A52        1.85329  -0.00005  -0.00015   0.00003  -0.00012   1.85316
   A53        2.22705   0.00004   0.00072  -0.00017   0.00055   2.22761
   A54        2.20284   0.00000  -0.00056   0.00014  -0.00043   2.20241
   A55        2.04032  -0.00004   0.00564  -0.00155   0.00343   2.04375
   A56        2.03965   0.00003   0.00530  -0.00092   0.00371   2.04336
   A57        1.98420   0.00013   0.00608  -0.00061   0.00463   1.98883
   A58        1.90424   0.00003   0.00022  -0.00000   0.00022   1.90446
   A59        2.16338  -0.00006   0.00039  -0.00058  -0.00019   2.16318
   A60        2.21556   0.00003  -0.00061   0.00059  -0.00002   2.21554
   A61        1.90166   0.00004  -0.00053   0.00035  -0.00017   1.90149
   A62        2.49366   0.00006   0.00012   0.00025   0.00037   2.49403
   A63        1.88784  -0.00010   0.00041  -0.00061  -0.00020   1.88764
   A64        1.88307  -0.00005   0.00038  -0.00040  -0.00001   1.88306
   A65        2.51377  -0.00005  -0.00018  -0.00016  -0.00034   2.51344
   A66        1.88634   0.00010  -0.00020   0.00056   0.00035   1.88669
   A67        1.86609  -0.00009  -0.00001  -0.00038  -0.00039   1.86570
   A68        2.24843   0.00008  -0.00045   0.00073   0.00027   2.24871
   A69        2.16860   0.00000   0.00046  -0.00033   0.00014   2.16873
   A70        2.12699   0.00002   0.00064  -0.00003   0.00060   2.12759
   A71        1.93122   0.00013  -0.00004   0.00041   0.00036   1.93158
   A72        2.22390  -0.00015  -0.00054  -0.00023  -0.00077   2.22313
   A73        2.04033  -0.00004   0.00563  -0.00153   0.00344   2.04376
   A74        2.03960   0.00003   0.00529  -0.00091   0.00372   2.04333
   A75        1.98417   0.00013   0.00608  -0.00060   0.00464   1.98881
   A76        1.85328  -0.00005  -0.00015   0.00003  -0.00012   1.85316
   A77        2.22706   0.00004   0.00072  -0.00017   0.00055   2.22760
   A78        2.20285   0.00000  -0.00056   0.00014  -0.00043   2.20242
   A79        1.86610  -0.00009  -0.00001  -0.00038  -0.00040   1.86571
   A80        2.24845   0.00008  -0.00045   0.00072   0.00027   2.24872
   A81        2.16858   0.00000   0.00046  -0.00033   0.00013   2.16871
    D1       -0.00003  -0.00001   0.00008  -0.00027  -0.00019  -0.00022
    D2        3.14145  -0.00004   0.00012  -0.00204  -0.00192   3.13953
    D3        3.13979   0.00004  -0.00017   0.00269   0.00251  -3.14089
    D4       -0.00191   0.00001  -0.00013   0.00091   0.00078  -0.00113
    D5        0.00021   0.00001   0.00010  -0.00004   0.00006   0.00027
    D6        3.14153  -0.00002   0.00016  -0.00170  -0.00154   3.14000
    D7       -3.13999  -0.00003   0.00030  -0.00236  -0.00207   3.14113
    D8        0.00133  -0.00006   0.00036  -0.00402  -0.00366  -0.00233
    D9        3.14128   0.00002  -0.00004   0.00129   0.00125  -3.14066
   D10        0.00279  -0.00003   0.00028  -0.00169  -0.00141   0.00137
   D11       -0.00192   0.00006  -0.00027   0.00398   0.00371   0.00179
   D12       -3.14042   0.00002   0.00005   0.00100   0.00105  -3.13937
   D13       -0.00057   0.00001  -0.00008   0.00054   0.00046  -0.00012
   D14        3.13963   0.00003  -0.00028   0.00215   0.00187   3.14150
   D15       -3.14011   0.00000   0.00005  -0.00008  -0.00003  -3.14014
   D16        0.00009   0.00003  -0.00015   0.00152   0.00138   0.00147
   D17        0.00075  -0.00000   0.00026  -0.00085  -0.00059   0.00016
   D18        3.14152  -0.00002   0.00022  -0.00115  -0.00093   3.14059
   D19        3.13958  -0.00000   0.00008  -0.00001   0.00007   3.13965
   D20       -0.00283  -0.00001   0.00004  -0.00031  -0.00027  -0.00311
   D21       -0.00103  -0.00001   0.00012  -0.00036  -0.00024  -0.00127
   D22        3.13864  -0.00001   0.00007  -0.00056  -0.00049   3.13815
   D23       -3.14013  -0.00001   0.00028  -0.00112  -0.00084  -3.14097
   D24       -0.00047  -0.00001   0.00023  -0.00131  -0.00108  -0.00155
   D25       -0.00045   0.00000  -0.00026   0.00073   0.00047   0.00001
   D26       -3.14140   0.00001  -0.00023   0.00096   0.00074  -3.14066
   D27        3.14122   0.00003  -0.00029   0.00205   0.00176  -3.14021
   D28        0.00027   0.00004  -0.00026   0.00228   0.00203   0.00230
   D29        3.14085   0.00000   0.00021   0.00019   0.00040   3.14126
   D30       -0.00213   0.00000   0.00020  -0.00068  -0.00048  -0.00261
   D31       -0.00084  -0.00002   0.00025  -0.00141  -0.00116  -0.00200
   D32        3.13937  -0.00003   0.00024  -0.00228  -0.00204   3.13733
   D33        0.00009  -0.00001  -0.00010  -0.00008  -0.00018  -0.00010
   D34       -3.13974  -0.00004   0.00015  -0.00212  -0.00197   3.14147
   D35       -3.14115   0.00003  -0.00018   0.00215   0.00196  -3.13919
   D36        0.00221   0.00000   0.00007   0.00011   0.00018   0.00238
   D37       -0.00032   0.00004  -0.00032   0.00264   0.00232   0.00200
   D38       -3.13946   0.00004  -0.00036   0.00345   0.00309  -3.13637
   D39        3.14095   0.00000  -0.00024   0.00064   0.00040   3.14134
   D40        0.00181   0.00001  -0.00028   0.00144   0.00116   0.00297
   D41        0.00096  -0.00004   0.00012  -0.00220  -0.00208  -0.00112
   D42        3.13947   0.00001  -0.00014   0.00073   0.00058   3.14005
   D43        3.14095  -0.00001  -0.00011  -0.00034  -0.00045   3.14050
   D44       -0.00373   0.00004  -0.00038   0.00259   0.00221  -0.00152
   D45       -3.14039  -0.00002   0.00020  -0.00209  -0.00188   3.14091
   D46       -0.00359   0.00002   0.00001   0.00082   0.00083  -0.00277
   D47        0.00045  -0.00004   0.00017  -0.00236  -0.00220  -0.00174
   D48        3.13725   0.00001  -0.00003   0.00054   0.00051   3.13777
   D49       -0.00086  -0.00001   0.00016  -0.00029  -0.00012  -0.00098
   D50       -3.13653  -0.00000  -0.00003  -0.00019  -0.00022  -3.13675
   D51        3.13921  -0.00001   0.00019  -0.00078  -0.00060   3.13862
   D52        0.00355  -0.00001  -0.00001  -0.00069  -0.00070   0.00285
   D53        3.13460   0.00003   0.00016   0.00152   0.00169   3.13629
   D54       -0.01753   0.00004  -0.00051   0.00236   0.00185  -0.01568
   D55       -0.00453   0.00004   0.00012   0.00233   0.00246  -0.00207
   D56        3.12652   0.00004  -0.00055   0.00317   0.00262   3.12914
   D57        0.00171  -0.00003   0.00007  -0.00229  -0.00222  -0.00051
   D58        3.14009   0.00001  -0.00026   0.00080   0.00054   3.14063
   D59        3.13397  -0.00004   0.00037  -0.00244  -0.00206   3.13191
   D60       -0.01083   0.00001   0.00005   0.00065   0.00070  -0.01014
   D61       -0.00091  -0.00003  -0.00012  -0.00135  -0.00147  -0.00238
   D62        3.13949  -0.00001   0.00073  -0.00118  -0.00045   3.13904
   D63       -3.13321  -0.00002  -0.00042  -0.00120  -0.00163  -3.13484
   D64        0.00718  -0.00001   0.00043  -0.00104  -0.00061   0.00658
   D65       -3.09409  -0.00001  -0.00104  -0.00045  -0.00148  -3.09557
   D66       -0.00187   0.00005   0.00020   0.00282   0.00302   0.00115
   D67        0.04868  -0.00003  -0.00189  -0.00061  -0.00249   0.04619
   D68        3.14089   0.00004  -0.00064   0.00266   0.00202  -3.14027
   D69       -2.74742  -0.00016  -0.01303  -0.00185  -0.01511  -2.76253
   D70       -0.31192   0.00006   0.00930  -0.00643   0.00310  -0.30882
   D71        0.44859  -0.00023  -0.01437  -0.00546  -0.02006   0.42852
   D72        2.88409  -0.00001   0.00796  -0.01004  -0.00185   2.88223
   D73        0.00416  -0.00005  -0.00021  -0.00332  -0.00353   0.00063
   D74       -3.12750  -0.00006   0.00043  -0.00412  -0.00369  -3.13118
   D75        3.09958  -0.00000   0.00091  -0.00027   0.00064   3.10022
   D76       -0.03208  -0.00000   0.00155  -0.00107   0.00049  -0.03159
   D77       -0.00098   0.00002  -0.00001   0.00146   0.00145   0.00047
   D78       -3.13435   0.00004  -0.00032   0.00241   0.00209  -3.13226
   D79       -3.13760  -0.00003   0.00019  -0.00155  -0.00136  -3.13896
   D80        0.01222  -0.00001  -0.00012  -0.00060  -0.00072   0.01150
   D81        0.00116   0.00000  -0.00015  -0.00000  -0.00016   0.00100
   D82       -3.13958   0.00001  -0.00015   0.00054   0.00039  -3.13919
   D83        3.13752  -0.00001   0.00004  -0.00060  -0.00056   3.13697
   D84       -0.00321  -0.00000   0.00005  -0.00006  -0.00001  -0.00322
   D85        3.13404   0.00002   0.00038   0.00131   0.00169   3.13573
   D86       -0.00733   0.00001  -0.00044   0.00091   0.00046  -0.00686
   D87        0.00064   0.00004   0.00007   0.00225   0.00232   0.00296
   D88       -3.14073   0.00002  -0.00075   0.00185   0.00110  -3.13964
   D89       -3.13593  -0.00003  -0.00013  -0.00117  -0.00130  -3.13723
   D90        0.01710  -0.00004   0.00054  -0.00235  -0.00181   0.01528
   D91        0.00427  -0.00003  -0.00014  -0.00204  -0.00218   0.00209
   D92       -3.12589  -0.00004   0.00053  -0.00322  -0.00270  -3.12858
   D93       -0.00407   0.00006   0.00020   0.00360   0.00380  -0.00027
   D94       -3.09900  -0.00000  -0.00091  -0.00007  -0.00099  -3.09999
   D95        3.12675   0.00007  -0.00044   0.00472   0.00428   3.13103
   D96        0.03182   0.00000  -0.00155   0.00105  -0.00050   0.03132
   D97        0.00199  -0.00006  -0.00016  -0.00356  -0.00372  -0.00173
   D98       -3.13982  -0.00005   0.00065  -0.00317  -0.00252   3.14084
   D99        3.09368   0.00001   0.00107   0.00037   0.00144   3.09512
   D100      -0.04813   0.00003   0.00188   0.00077   0.00264  -0.04549
   D101      -0.44834   0.00024   0.01440   0.00598   0.02061  -0.42773
   D102      -2.88548   0.00001  -0.00800   0.01047   0.00224  -2.88324
   D103       2.74824   0.00016   0.01307   0.00163   0.01493   2.76317
   D104       0.31110  -0.00007  -0.00933   0.00612  -0.00344   0.30767
   D105      -0.00161   0.00003  -0.00004   0.00196   0.00192   0.00031
   D106      -3.13448   0.00005  -0.00034   0.00295   0.00261  -3.13187
   D107      -3.13999  -0.00002   0.00023  -0.00107  -0.00084  -3.14084
   D108       0.01032   0.00000  -0.00006  -0.00009  -0.00015   0.01017
   D109       0.00167  -0.00001  -0.00005  -0.00099  -0.00104   0.00063
   D110      -3.13873  -0.00001  -0.00002  -0.00087  -0.00089  -3.13962
   D111       3.13772  -0.00002   0.00014  -0.00161  -0.00148   3.13624
   D112      -0.00268  -0.00002   0.00017  -0.00149  -0.00133  -0.00400
   D113       3.13343   0.00003   0.00030   0.00185   0.00215   3.13557
   D114      -0.00753   0.00001  -0.00051   0.00130   0.00079  -0.00674
   D115       0.00052   0.00005   0.00001   0.00283   0.00284   0.00335
   D116      -3.14044   0.00003  -0.00080   0.00228   0.00148  -3.13896
   D117      -3.13608  -0.00001  -0.00021  -0.00022  -0.00043  -3.13651
   D118       0.01730  -0.00003   0.00053  -0.00246  -0.00193   0.01536
   D119       0.00358  -0.00001  -0.00026  -0.00041  -0.00067   0.00291
   D120      -3.12623  -0.00003   0.00048  -0.00265  -0.00218  -3.12840
   D121      -3.09872  -0.00001  -0.00085  -0.00083  -0.00169  -3.10041
   D122      -0.00342   0.00004   0.00028   0.00227   0.00255  -0.00087
   D123       0.03176   0.00001  -0.00155   0.00129  -0.00027   0.03149
   D124       3.12707   0.00006  -0.00042   0.00439   0.00397   3.13104
   D125      -0.44749   0.00023   0.01445   0.00551   0.02019  -0.42730
   D126      -2.88452   0.00000  -0.00793   0.00994   0.00179  -2.88273
   D127       2.74865   0.00016   0.01309   0.00184   0.01516   2.76381
   D128       0.31162  -0.00007  -0.00929   0.00627  -0.00325   0.30837
   D129       0.00169  -0.00005  -0.00017  -0.00315  -0.00332  -0.00163
   D130      -3.14054  -0.00004   0.00063  -0.00261  -0.00199   3.14066
   D131       3.09378   0.00001   0.00109   0.00018   0.00126   3.09504
   D132      -0.04844   0.00003   0.00189   0.00071   0.00259  -0.04585
         Item               Value     Threshold  Converged?
 Maximum Force            0.000334     0.000450     YES
 RMS     Force            0.000105     0.000300     YES
 Maximum Displacement     0.024909     0.001800     NO 
 RMS     Displacement     0.003139     0.001200     NO 
 Predicted change in Energy=-2.202434D-05
 Lowest energy point so far.  Saving SCF results.
 GradGradGradGradGradGradGradGradGradGradGradGradGradGradGradGradGradGrad

 Leave Link  103 at Tue Aug 15 23:31:07 2023, MaxMem=  1310720000 cpu:              16.2 elap:               0.4
 (Enter /mnt/opt/groups/app-gaussian/g16-avx2/l202.exe)
                          Input orientation:                          
 ---------------------------------------------------------------------
 Center     Atomic      Atomic             Coordinates (Angstroms)
 Number     Number       Type             X           Y           Z
 ---------------------------------------------------------------------
      1          6           0        0.460378   -1.347724    0.001035
      2          6           0       -0.398771    1.367653    0.002945
      3          6           0        1.383743   -0.338279    0.003251
      4          6           0       -0.984873   -1.029026   -0.000092
      5          6           0       -1.397399    0.275362    0.000767
      6          6           0        0.937134    1.072705    0.004236
      7          6           0       -1.666008   -2.301673   -0.004593
      8          6           0       -0.634452   -3.371683   -0.003309
      9          6           0        0.609262   -2.791603    0.000420
     10          6           0       -1.302072   -4.632918   -0.014312
     11          6           0       -2.662661   -4.350750   -0.018713
     12          7           0       -3.700947   -5.249503    0.021114
     13          6           0        2.113162    1.923538    0.005309
     14          6           0        3.237373    1.136451    0.007312
     15          6           0        2.826444   -0.291892    0.006960
     16          6           0        3.953835   -1.056671    0.012076
     17          6           0        5.099331   -0.130613    0.018712
     18          6           0        4.663446    1.188816    0.017246
     19          7           0        6.396673   -0.580411   -0.023547
     20          6           0       -2.722269    0.868336   -0.000101
     21          6           0       -2.602802    2.235470    0.002833
     22          6           0       -1.160371    2.593853    0.005359
     23          6           0       -1.061878    3.952608    0.010805
     24          6           0       -2.436661    4.481498    0.015934
     25          7           0       -2.695932    5.829920   -0.025916
     26          1           0        1.565617   -3.301288    0.003009
     27          1           0       -0.854032   -5.617189   -0.018646
     28          1           0       -4.596473   -4.932314   -0.319698
     29          1           0       -3.488409   -6.207436   -0.216234
     30          1           0        2.076422    3.006610    0.002727
     31          1           0        4.042502   -2.136376    0.002406
     32          1           0        5.291888    2.068924    0.021778
     33          1           0        6.570383   -1.515329    0.314735
     34          1           0        7.120653    0.082140    0.213042
     35          1           0       -3.641823    0.294918   -0.003069
     36          1           0       -0.171200    4.569326    0.002799
     37          1           0       -1.973512    6.447757    0.313294
     38          1           0       -3.631949    6.125368    0.210054
     39          6           0       -3.361293    3.444232    0.012457
     40          1           0       -4.437723    3.548336    0.015743
     41          6           0       -2.891975   -2.895707   -0.012144
     42          1           0       -3.871404   -2.432709   -0.004642
 ---------------------------------------------------------------------
                    Distance matrix (angstroms):
                    1          2          3          4          5
     1  C    0.000000
     2  C    2.848054   0.000000
     3  C    1.368059   2.467298   0.000000
     4  C    1.479973   2.467305   2.467282   0.000000
     5  C    2.466930   1.479987   2.848036   1.368067   0.000000
     6  C    2.466938   1.368078   1.479978   2.848052   2.466944
     7  C    2.330573   3.881997   3.627114   1.443467   2.591002
     8  C    2.301104   4.745197   3.643445   2.368723   3.725996
     9  C    1.451535   4.279667   2.572670   2.376540   3.665101
    10  C    3.728132   6.068204   5.065356   3.617852   4.909229
    11  C    4.332658   6.150268   5.698578   3.721447   4.796059
    12  N    5.704464   7.395367   7.069265   5.018958   5.985891
    13  C    3.665087   2.572706   2.376525   4.279658   3.878213
    14  C    3.725972   3.643490   2.368711   4.745177   4.714088
    15  C    2.590962   3.627136   1.443451   3.881952   4.261768
    16  C    3.505578   4.982230   2.668622   4.938800   5.514540
    17  C    4.795994   5.698612   3.721419   6.150206   6.509427
    18  C    4.909183   5.065395   3.617827   6.068165   6.129316
    19  N    5.985731   7.069209   5.018846   7.395203   7.840950
    20  C    3.878165   2.376546   4.279633   2.572649   1.451516
    21  C    4.714059   2.368725   4.745179   3.643438   2.301092
    22  C    4.261793   1.443471   3.881999   3.627131   2.330580
    23  C    5.514606   2.668664   4.938910   4.982241   3.692535
    24  C    6.509446   3.721451   6.150276   5.698580   4.332652
    25  N    7.841020   5.018925   7.395355   7.069196   5.704385
    26  H    2.244542   5.065356   2.968586   3.415872   4.644555
    27  H    4.467258   6.999696   5.733673   4.590066   5.917583
    28  H    6.206762   7.577228   7.548008   5.327425   6.120185
    29  H    6.265535   8.183879   7.631058   5.755896   6.815137
    30  H    4.644547   2.968629   3.415858   5.065361   4.418953
    31  H    3.667913   5.657130   3.209697   5.147885   5.950546
    32  H    5.917550   5.733737   4.590051   6.999678   6.925595
    33  H    6.120348   7.548371   5.327636   7.577434   8.172558
    34  H    6.815330   7.631411   5.756119   8.184111   8.522888
    35  H    4.418862   3.415873   5.065303   2.968539   2.244513
    36  H    5.950662   3.209751   5.148052   5.657174   4.465612
    37  H    8.172567   5.327624   7.577438   7.548370   6.207095
    38  H    8.522789   5.756056   8.184049   7.631286   6.265746
    39  C    6.129285   3.617845   6.068182   5.065330   3.728103
    40  H    6.925533   4.590063   6.999671   5.733644   4.467231
    41  C    3.692519   4.938880   4.982212   2.668648   3.505653
    42  H    4.465598   5.148008   5.657143   3.209737   3.668021
                    6          7          8          9         10
     6  C    0.000000
     7  C    4.261790   0.000000
     8  C    4.714077   1.486282   0.000000
     9  C    3.878194   2.327426   1.372344   0.000000
    10  C    6.129316   2.359502   1.427078   2.654026   0.000000
    11  C    6.509448   2.278647   2.252209   3.624470   1.389547
    12  N    7.841071   3.582086   3.595859   4.961814   2.477102
    13  C    1.451536   5.668741   5.965636   4.949171   7.392653
    14  C    2.301124   5.988655   5.942593   4.726164   7.341161
    15  C    2.330585   4.921532   4.632819   3.341331   5.990793
    16  C    3.692532   5.756123   5.139250   3.767798   6.357264
    17  C    4.332674   7.105200   6.586447   5.219380   7.826225
    18  C    3.728143   7.228138   6.990443   5.681587   8.335526
    19  N    5.704396   8.244388   7.564940   6.195488   8.700205
    20  C    3.665108   3.341356   4.726177   4.949166   5.681632
    21  C    3.726013   4.632850   5.942609   5.965637   6.990490
    22  C    2.591027   4.921579   5.988680   5.668753   7.228187
    23  C    3.505701   6.283410   7.336766   6.948180   8.588922
    24  C    4.796092   6.826839   8.057343   7.885169   9.184813
    25  N    5.985914   8.196584   9.429725   9.233399  10.555281
    26  H    4.418915   3.382705   2.201204   1.083698   3.161832
    27  H    6.925567   3.413525   2.256269   3.182063   1.081457
    28  H    8.172270   3.950593   4.270045   5.637800   3.322043
    29  H    8.522587   4.315197   4.028884   5.339079   2.701842
    30  H    2.244542   6.494898   6.930475   5.980956   8.353256
    31  H    4.465592   5.710907   4.837345   3.495206   5.898938
    32  H    4.467286   8.216759   8.045019   6.749235   9.401931
    33  H    6.207079   8.280003   7.446936   6.104314   8.473676
    34  H    6.265838   9.106885   8.492194   7.120522   9.655349
    35  H    4.644551   3.262841   4.742178   5.253413   5.455101
    36  H    3.668074   7.031723   7.954512   7.402189   9.271486
    37  H    6.120340   8.760601   9.915378   9.598666  11.105832
    38  H    6.815298   8.655981   9.961149   9.876446  11.009967
    39  C    4.909244   5.990802   7.341159   7.392637   8.335554
    40  H    5.917598   6.473440   7.896322   8.103525   8.761628
    41  C    5.514584   1.362325   2.307173   3.502807   2.354931
    42  H    5.950634   2.209285   3.370391   4.495019   3.382674
                   11         12         13         14         15
    11  C    0.000000
    12  N    1.373820   0.000000
    13  C    7.885160   9.233451   0.000000
    14  C    8.057323   9.429787   1.372356   0.000000
    15  C    6.826804   8.196642   2.327424   1.486280   0.000000
    16  C    7.391206   8.727864   3.502823   2.307190   1.362323
    17  C    8.835128  10.180763   3.624489   2.252214   2.278632
    18  C    9.184766  10.555332   2.654036   1.427069   2.359487
    19  N    9.812595  11.124942   4.961760   3.595795   3.581998
    20  C    5.219459   6.195661   4.949229   5.965674   5.668720
    21  C    6.586527   7.565123   4.726269   5.942685   5.988680
    22  C    7.105277   8.244575   3.341458   4.632945   4.921608
    23  C    8.456307   9.573069   3.768028   5.139486   5.756288
    24  C    8.835207   9.812789   5.219594   6.586659   7.105323
    25  N   10.180727  11.125012   6.195820   7.565307   8.244653
    26  H    4.356625   5.615387   5.253438   4.742184   3.262845
    27  H    2.207942   2.870836   8.103540   7.896323   6.473433
    28  H    2.041675   1.009321   9.598308   9.914937   8.760132
    29  H    2.041607   1.009525   9.876204   9.960863   8.655683
    30  H    8.751577  10.076792   1.083698   2.201209   3.382701
    31  H    7.061381   8.345832   4.495026   3.370408   2.209284
    32  H   10.221972  11.594415   3.182092   2.256269   3.413516
    33  H    9.664363  10.933000   5.638118   4.270293   3.950773
    34  H   10.743252  12.065251   5.339370   4.029114   4.315392
    35  H    4.747761   5.544790   5.980997   6.930485   6.494839
    36  H    9.261512  10.434024   3.495499   4.837667   5.711159
    37  H   10.825567  11.827734   6.104450   7.446940   8.279872
    38  H   10.523350  11.376650   7.120645   8.492230   9.106773
    39  C    7.826289   8.700372   5.681744   6.990584   7.228191
    40  H    8.096147   8.828638   6.749383   8.045145   8.216785
    41  C    1.473016   2.489156   6.948152   7.336729   6.283354
    42  H    2.267187   2.822065   7.402162   7.954481   7.031671
                   16         17         18         19         20
    16  C    0.000000
    17  C    1.473020   0.000000
    18  C    2.354949   1.389565   0.000000
    19  N    2.489086   1.373754   2.477075   0.000000
    20  C    6.948105   7.885155   7.392685   9.233337   0.000000
    21  C    7.336741   8.057385   7.341257   9.429763   1.372348
    22  C    6.283429   6.826915   5.990920   8.196688   2.327438
    23  C    7.088742   7.391431   6.357510   8.728083   3.502821
    24  C    8.456345   8.835313   7.826447  10.180976   3.624469
    25  N    9.573191   9.813056   8.700699  11.125098   4.961721
    26  H    3.277495   4.747690   5.455069   5.544635   5.980947
    27  H    6.626828   8.096076   8.761596   8.828470   6.749273
    28  H    9.393532  10.824947  11.105308  11.826919   6.104287
    29  H    9.053701  10.522940  11.009623  11.376089   7.120409
    30  H    4.476050   4.356650   3.161847   5.615334   5.253538
    31  H    1.083383   2.267210   3.382705   2.822025   7.402055
    32  H    3.399974   2.207951   1.081457   2.870815   8.103617
    33  H    2.673629   2.041828   3.322244   1.009298   9.598664
    34  H    3.371352   2.041757   2.702024   1.009503   9.876571
    35  H    7.714989   8.751533   8.353261  10.076608   1.083696
    36  H    6.976235   7.061740   5.899310   8.346103   4.495030
    37  H    9.567686   9.663686   8.473093  10.934742   5.638155
    38  H   10.448206  10.742865   9.655066  12.066287   5.339295
    39  C    8.588901   9.184863   8.335668  10.555422   2.654007
    40  H    9.572061  10.222039   9.402054  11.594491   3.182049
    41  C    7.088566   8.456221   8.588864   9.572863   3.767885
    42  H    7.945322   9.261441   9.271440  10.433828   3.495344
                   21         22         23         24         25
    21  C    0.000000
    22  C    1.486288   0.000000
    23  C    2.307179   1.362331   0.000000
    24  C    2.252203   2.278647   1.473017   0.000000
    25  N    3.595771   3.582046   2.489132   1.373759   0.000000
    26  H    6.930470   6.494898   7.715102   8.751580  10.076735
    27  H    8.045055   8.216790   9.572099  10.222005  11.594350
    28  H    7.446870   8.279834   9.567886   9.664227  10.932705
    29  H    8.492052   9.106676  10.448258  10.743062  12.064915
    30  H    4.742341   3.263005   3.277790   4.747988   5.545022
    31  H    7.954439   7.031711   7.945470   9.261533  10.434039
    32  H    7.896470   6.473598   6.627121   8.096359   8.829079
    33  H    9.915297   8.760460   9.393728  10.824882  11.829342
    34  H    9.961255   8.656050   9.054019  10.523092  11.378024
    35  H    2.201214   3.382718   4.476048   4.356630   5.615289
    36  H    3.370397   2.209289   1.083380   2.267201   2.822090
    37  H    4.270334   3.950771   2.673638   2.041838   1.009295
    38  H    4.029068   4.315344   3.371327   2.041740   1.009504
    39  C    1.427062   2.359502   2.354942   1.389559   2.477031
    40  H    2.256262   3.413529   3.399969   2.207949   2.870748
    41  C    5.139341   5.756217   7.088667   7.391296   8.727840
    42  H    4.837489   5.711053   6.976098   7.061527   8.345850
                   26         27         28         29         30
    26  H    0.000000
    27  H    3.349413   0.000000
    28  H    6.382455   3.816484   0.000000
    29  H    5.834119   2.706913   1.692467   0.000000
    30  H    6.328546   9.108124  10.375837  10.766333   0.000000
    31  H    2.737147   6.007707   9.085862   8.563641   5.505976
    32  H    6.536407   9.841255  12.120793  12.068488   3.349454
    33  H    5.323017   8.488718  11.695169  11.112026   6.382865
    34  H    6.507698   9.804674  12.756160  12.340797   5.834469
    35  H    6.328520   6.536439   5.323116   6.507656   6.328636
    36  H    8.059969  10.209398  10.486573  11.277874   2.737497
    37  H   10.376203  12.121318  11.695581  12.756536   5.323524
    38  H   10.766587  12.068835  11.112303  12.341004   6.508082
    39  C    8.353237   9.401951   8.473637   9.655214   5.455305
    40  H    9.108107   9.841284   8.488766   9.804596   6.536645
    41  C    4.476031   3.399959   2.673512   3.371192   7.715085
    42  H    5.505969   4.386986   2.621643   3.800003   8.059955
                   31         32         33         34         35
    31  H    0.000000
    32  H    4.387014   0.000000
    33  H    2.621724   3.816705   0.000000
    34  H    3.800158   2.707078   1.692645   0.000000
    35  H    8.059781   9.108179  10.376279  10.766749   0.000000
    36  H    7.919705   6.008137   9.086764   8.564471   5.505981
    37  H   10.486964   8.487944  11.679421  11.101124   6.382850
    38  H   11.278152   9.804338  12.746717  12.334466   5.834352
    39  C    9.271432   8.761798  11.105260  11.009772   3.161822
    40  H   10.209326   9.841445  12.120582  12.068534   3.349409
    41  C    6.975942   9.572060   9.568099  10.448494   3.277567
    42  H    7.919455  10.209374  10.486874  11.278173   2.737272
                   36         37         38         39         40
    36  H    0.000000
    37  H    2.621686   0.000000
    38  H    3.800132   1.692633   0.000000
    39  C    3.382694   3.322288   2.701997   0.000000
    40  H    4.387004   3.816741   2.707050   1.081458   0.000000
    41  C    7.945411   9.394137   9.054100   6.357334   6.626900
    42  H    7.919600   9.086570   8.564118   5.899063   6.007831
                   41         42
    41  C    0.000000
    42  H    1.083377   0.000000
 Symmetry turned off by external request.
 Stoichiometry    C24H15N3
 Framework group  C1[X(C24H15N3)]
 Deg. of freedom   120
 Full point group                 C1      NOp   1
 Rotational constants (GHZ):           0.1756683           0.1756603           0.0878461
 Leave Link  202 at Tue Aug 15 23:31:07 2023, MaxMem=  1310720000 cpu:               1.1 elap:               0.0
 (Enter /mnt/opt/groups/app-gaussian/g16-avx2/l301.exe)
 Standard basis: 6-31G(d,p) (6D, 7F)
 Ernie: Thresh=  0.10000D-02 Tol=  0.10000D-05 Strict=F.
   480 basis functions,   861 primitive gaussians,   480 cartesian basis functions
    90 alpha electrons       90 beta electrons
       nuclear repulsion energy      2124.8746801098 Hartrees.
 IExCor=  402 DFT=T Ex+Corr=B3LYP ExCW=0 ScaHFX=  0.200000
 ScaDFX=  0.800000  0.720000  1.000000  0.810000 ScalE2=  1.000000  1.000000
 IRadAn=      5 IRanWt=     -1 IRanGd=            0 ICorTp=0 IEmpDi=131
 NAtoms=   42 NActive=   42 NUniq=   42 SFac= 1.00D+00 NAtFMM=   60 NAOKFM=F Big=F
 Integral buffers will be    131072 words long.
 Raffenetti 2 integral format.
 Two-electron integral symmetry is turned off.
 R6Disp:  Grimme-D3 Dispersion energy=       -0.0371477381 Hartrees.
 Nuclear repulsion after empirical dispersion term =     2124.8375323717 Hartrees.
 Leave Link  301 at Tue Aug 15 23:31:08 2023, MaxMem=  1310720000 cpu:               4.2 elap:               0.1
 (Enter /mnt/opt/groups/app-gaussian/g16-avx2/l302.exe)
 NPDir=0 NMtPBC=     1 NCelOv=     1 NCel=       1 NClECP=     1 NCelD=      1
         NCelK=      1 NCelE2=     1 NClLst=     1 CellRange=     0.0.
 One-electron integrals computed using PRISM.
 NBasis=   480 RedAO= T EigKep=  1.25D-04  NBF=   480
 NBsUse=   480 1.00D-06 EigRej= -1.00D+00 NBFU=   480
 Precomputing XC quadrature grid using
 IXCGrd= 4 IRadAn=           5 IRanWt=          -1 IRanGd=           0 AccXCQ= 0.00D+00.
 Generated NRdTot=       0 NPtTot=           0 NUsed=           0 NTot=          32
 NSgBfM=   465   465   465   465   465 MxSgAt=    42 MxSgA2=    42.
 Leave Link  302 at Tue Aug 15 23:31:09 2023, MaxMem=  1310720000 cpu:             102.2 elap:               1.6
 (Enter /mnt/opt/groups/app-gaussian/g16-avx2/l303.exe)
 DipDrv:  MaxL=1.
 Leave Link  303 at Tue Aug 15 23:31:09 2023, MaxMem=  1310720000 cpu:               9.2 elap:               0.2
 (Enter /mnt/opt/groups/app-gaussian/g16-avx2/l401.exe)
 Initial guess from the checkpoint file:  "/tmp/Gau-222286.chk"
 B after Tr=    -0.000035   -0.000000    0.000223
         Rot=    1.000000   -0.000101    0.000067   -0.000056 Ang=  -0.02 deg.
 Guess basis will be translated and rotated to current coordinates.
 JPrj=2 DoOrth=T DoCkMO=T.
 Generating alternative initial guess.
 ExpMin= 1.61D-01 ExpMax= 4.17D+03 ExpMxC= 6.27D+02 IAcc=3 IRadAn=         5 AccDes= 0.00D+00
 Harris functional with IExCor=  402 and IRadAn=       5 diagonalized for initial guess.
 HarFok:  IExCor=  402 AccDes= 0.00D+00 IRadAn=         5 IDoV= 1 UseB2=F ITyADJ=14
 ICtDFT=  3500011 ScaDFX=  1.000000  1.000000  1.000000  1.000000
 FoFCou: FMM=F IPFlag=           0 FMFlag=      100000 FMFlg1=           0
         NFxFlg=           0 DoJE=T BraDBF=F KetDBF=T FulRan=T
         wScrn=  0.000000 ICntrl=       500 IOpCl=  0 I1Cent=   200000004 NGrid=           0
         NMat0=    1 NMatS0=      1 NMatT0=    0 NMatD0=    1 NMtDS0=    0 NMtDT0=    0
 Symmetry not used in FoFCou.
 Harris En= -1087.78938345395    
 Leave Link  401 at Tue Aug 15 23:31:13 2023, MaxMem=  1310720000 cpu:             234.8 elap:               3.7
 (Enter /mnt/opt/groups/app-gaussian/g16-avx2/l502.exe)
 Two-electron integral symmetry not used.
 Closed shell SCF:
 Using DIIS extrapolation, IDIIS=    10.
 NGot=  1310720000 LenX=  1310223730 LenY=  1309992850
 Requested convergence on RMS density matrix=1.00D-08 within 100 cycles.
 Requested convergence on MAX density matrix=1.00D-06.
 Requested convergence on             energy=1.00D-06.
 Level shift goal  0.100 maximum shift  0.100.
 No special actions if energy rises.
 Dynamic level shift is on during FON iterations.

 Cycle   1  Pass 1  IDiag  1:
 FoFJK:  IHMeth= 1 ICntrl=       0 DoSepK=F KAlg= 0 I1Cent=           0 FoldK=F
 IRaf= 630000000 NMat=       1 IRICut=       1 DoRegI=T DoRafI=F ISym2E= 0 IDoP0=0 IntGTp=1.
 FoFCou: FMM=F IPFlag=           0 FMFlag=      100000 FMFlg1=           0
         NFxFlg=           0 DoJE=F BraDBF=F KetDBF=F FulRan=T
         wScrn=  0.000000 ICntrl=         0 IOpCl=  0 I1Cent=           0 NGrid=           0
         NMat0=    1 NMatS0=      1 NMatT0=    0 NMatD0=    1 NMtDS0=    0 NMtDT0=    0
 Symmetry not used in FoFCou.
 E= -1087.78948912166    
 DIIS: error= 3.08D-04 at cycle   1 NSaved=   1.
 NSaved= 1 IEnMin= 1 EnMin= -1087.78948912166     IErMin= 1 ErrMin= 3.08D-04
 ErrMax= 3.08D-04  0.00D+00 EMaxC= 1.00D+00 BMatC= 6.24D-05 BMatP= 6.24D-05
 IDIUse=1 WtCom= 1.00D+00 WtEn= 0.00D+00
 Coeff-Com:  0.100D+01
 Coeff:      0.100D+01
 Gap=     1.838 Goal=     0.100 Shift=    0.000
 RMSDP=4.54D-05 MaxDP=2.57D-03              OVMax= 2.31D-03

 Cycle   2  Pass 1  IDiag  1:
 E= -1087.78958688135     Delta-E=       -0.000097759688 Rises=F Damp=F
 DIIS: error= 2.13D-05 at cycle   2 NSaved=   2.
 NSaved= 2 IEnMin= 2 EnMin= -1087.78958688135     IErMin= 2 ErrMin= 2.13D-05
 ErrMax= 2.13D-05  0.00D+00 EMaxC= 1.00D+00 BMatC= 8.90D-07 BMatP= 6.24D-05
 IDIUse=1 WtCom= 1.00D+00 WtEn= 0.00D+00
 Coeff-Com: -0.568D-01 0.106D+01
 Coeff:     -0.568D-01 0.106D+01
 Gap=     0.089 Goal=     0.100 Shift=    0.011
 RMSDP=6.40D-06 MaxDP=2.37D-04 DE=-9.78D-05 OVMax= 3.23D-04

 Cycle   3  Pass 1  IDiag  1:
 E= -1087.78958742118     Delta-E=       -0.000000539830 Rises=F Damp=F
 DIIS: error= 3.14D-05 at cycle   3 NSaved=   3.
 NSaved= 3 IEnMin= 3 EnMin= -1087.78958742118     IErMin= 2 ErrMin= 2.13D-05
 ErrMax= 3.14D-05  0.00D+00 EMaxC= 1.00D+00 BMatC= 8.31D-07 BMatP= 8.90D-07
 IDIUse=1 WtCom= 1.00D+00 WtEn= 0.00D+00
 Coeff-Com: -0.363D-01 0.557D+00 0.480D+00
 Coeff:     -0.363D-01 0.557D+00 0.480D+00
 Gap=     0.089 Goal=     0.100 Shift=    0.011
 RMSDP=3.01D-06 MaxDP=1.62D-04 DE=-5.40D-07 OVMax= 4.66D-04

 Cycle   4  Pass 1  IDiag  1:
 E= -1087.78958819699     Delta-E=       -0.000000775814 Rises=F Damp=F
 DIIS: error= 1.22D-05 at cycle   4 NSaved=   4.
 NSaved= 4 IEnMin= 4 EnMin= -1087.78958819699     IErMin= 4 ErrMin= 1.22D-05
 ErrMax= 1.22D-05  0.00D+00 EMaxC= 1.00D+00 BMatC= 1.12D-07 BMatP= 8.31D-07
 IDIUse=1 WtCom= 1.00D+00 WtEn= 0.00D+00
 Coeff-Com: -0.129D-01 0.174D+00 0.286D+00 0.554D+00
 Coeff:     -0.129D-01 0.174D+00 0.286D+00 0.554D+00
 Gap=     0.089 Goal=     0.100 Shift=    0.011
 RMSDP=1.02D-06 MaxDP=4.64D-05 DE=-7.76D-07 OVMax= 1.18D-04

 Cycle   5  Pass 1  IDiag  1:
 E= -1087.78958828710     Delta-E=       -0.000000090112 Rises=F Damp=F
 DIIS: error= 8.64D-06 at cycle   5 NSaved=   5.
 NSaved= 5 IEnMin= 5 EnMin= -1087.78958828710     IErMin= 5 ErrMin= 8.64D-06
 ErrMax= 8.64D-06  0.00D+00 EMaxC= 1.00D+00 BMatC= 2.57D-08 BMatP= 1.12D-07
 IDIUse=1 WtCom= 1.00D+00 WtEn= 0.00D+00
 Coeff-Com: -0.324D-02 0.347D-01 0.148D+00 0.364D+00 0.457D+00
 Coeff:     -0.324D-02 0.347D-01 0.148D+00 0.364D+00 0.457D+00
 Gap=     0.089 Goal=     0.100 Shift=    0.011
 RMSDP=5.26D-07 MaxDP=2.47D-05 DE=-9.01D-08 OVMax= 6.73D-05

 Cycle   6  Pass 1  IDiag  1:
 E= -1087.78958831074     Delta-E=       -0.000000023640 Rises=F Damp=F
 DIIS: error= 4.22D-06 at cycle   6 NSaved=   6.
 NSaved= 6 IEnMin= 6 EnMin= -1087.78958831074     IErMin= 6 ErrMin= 4.22D-06
 ErrMax= 4.22D-06  0.00D+00 EMaxC= 1.00D+00 BMatC= 3.67D-09 BMatP= 2.57D-08
 IDIUse=1 WtCom= 1.00D+00 WtEn= 0.00D+00
 Coeff-Com:  0.404D-03-0.139D-01 0.423D-01 0.832D-01 0.290D+00 0.598D+00
 Coeff:      0.404D-03-0.139D-01 0.423D-01 0.832D-01 0.290D+00 0.598D+00
 Gap=     0.089 Goal=     0.100 Shift=    0.011
 RMSDP=2.03D-07 MaxDP=6.58D-06 DE=-2.36D-08 OVMax= 2.35D-05

 Cycle   7  Pass 1  IDiag  1:
 E= -1087.78958831558     Delta-E=       -0.000000004838 Rises=F Damp=F
 DIIS: error= 9.09D-07 at cycle   7 NSaved=   7.
 NSaved= 7 IEnMin= 7 EnMin= -1087.78958831558     IErMin= 7 ErrMin= 9.09D-07
 ErrMax= 9.09D-07  0.00D+00 EMaxC= 1.00D+00 BMatC= 3.90D-10 BMatP= 3.67D-09
 IDIUse=1 WtCom= 1.00D+00 WtEn= 0.00D+00
 Coeff-Com:  0.586D-03-0.122D-01 0.115D-01-0.284D-02 0.107D+00 0.307D+00
 Coeff-Com:  0.589D+00
 Coeff:      0.586D-03-0.122D-01 0.115D-01-0.284D-02 0.107D+00 0.307D+00
 Coeff:      0.589D+00
 Gap=     0.089 Goal=     0.100 Shift=    0.011
 RMSDP=6.29D-08 MaxDP=2.49D-06 DE=-4.84D-09 OVMax= 8.04D-06

 Cycle   8  Pass 1  IDiag  1:
 E= -1087.78958831601     Delta-E=       -0.000000000427 Rises=F Damp=F
 DIIS: error= 2.00D-07 at cycle   8 NSaved=   8.
 NSaved= 8 IEnMin= 8 EnMin= -1087.78958831601     IErMin= 8 ErrMin= 2.00D-07
 ErrMax= 2.00D-07  0.00D+00 EMaxC= 1.00D+00 BMatC= 5.24D-11 BMatP= 3.90D-10
 IDIUse=1 WtCom= 1.00D+00 WtEn= 0.00D+00
 Coeff-Com:  0.196D-03-0.320D-02 0.149D-02-0.179D-01-0.329D-02 0.538D-01
 Coeff-Com:  0.239D+00 0.730D+00
 Coeff:      0.196D-03-0.320D-02 0.149D-02-0.179D-01-0.329D-02 0.538D-01
 Coeff:      0.239D+00 0.730D+00
 Gap=     0.089 Goal=     0.100 Shift=    0.011
 RMSDP=3.01D-08 MaxDP=1.28D-06 DE=-4.27D-10 OVMax= 5.84D-06

 Cycle   9  Pass 1  IDiag  1:
 E= -1087.78958831608     Delta-E=       -0.000000000069 Rises=F Damp=F
 DIIS: error= 2.16D-07 at cycle   9 NSaved=   9.
 NSaved= 9 IEnMin= 9 EnMin= -1087.78958831608     IErMin= 8 ErrMin= 2.00D-07
 ErrMax= 2.16D-07  0.00D+00 EMaxC= 1.00D+00 BMatC= 1.81D-11 BMatP= 5.24D-11
 IDIUse=1 WtCom= 1.00D+00 WtEn= 0.00D+00
 Coeff-Com:  0.291D-04 0.216D-04-0.388D-03-0.135D-01-0.236D-01-0.143D-01
 Coeff-Com:  0.645D-01 0.507D+00 0.480D+00
 Coeff:      0.291D-04 0.216D-04-0.388D-03-0.135D-01-0.236D-01-0.143D-01
 Coeff:      0.645D-01 0.507D+00 0.480D+00
 Gap=     0.089 Goal=     0.100 Shift=    0.011
 RMSDP=1.70D-08 MaxDP=7.94D-07 DE=-6.87D-11 OVMax= 3.57D-06

 Cycle  10  Pass 1  IDiag  1:
 E= -1087.78958831609     Delta-E=       -0.000000000016 Rises=F Damp=F
 DIIS: error= 1.03D-07 at cycle  10 NSaved=  10.
 NSaved=10 IEnMin=10 EnMin= -1087.78958831609     IErMin=10 ErrMin= 1.03D-07
 ErrMax= 1.03D-07  0.00D+00 EMaxC= 1.00D+00 BMatC= 4.03D-12 BMatP= 1.81D-11
 IDIUse=1 WtCom= 1.00D+00 WtEn= 0.00D+00
 Coeff-Com: -0.313D-04 0.902D-03-0.418D-03-0.592D-02-0.177D-01-0.236D-01
 Coeff-Com: -0.140D-01 0.181D+00 0.354D+00 0.525D+00
 Coeff:     -0.313D-04 0.902D-03-0.418D-03-0.592D-02-0.177D-01-0.236D-01
 Coeff:     -0.140D-01 0.181D+00 0.354D+00 0.525D+00
 Gap=     0.089 Goal=     0.100 Shift=    0.011
 RMSDP=6.80D-09 MaxDP=3.09D-07 DE=-1.64D-11 OVMax= 1.34D-06

 SCF Done:  E(RB3LYP) =  -1087.78958832     A.U. after   10 cycles
            NFock= 10  Conv=0.68D-08     -V/T= 2.0095
 KE= 1.077501174313D+03 PE=-6.774077474603D+03 EE= 2.483949179602D+03
 Leave Link  502 at Tue Aug 15 23:32:08 2023, MaxMem=  1310720000 cpu:            3501.1 elap:              54.9
 (Enter /mnt/opt/groups/app-gaussian/g16-avx2/l701.exe)
 ... and contract with generalized density number  0.
 Compute integral first derivatives.
 R6Disp: Adding Grimme-D3 dispersion energy 1st derivatives to the gradient.
 Leave Link  701 at Tue Aug 15 23:32:09 2023, MaxMem=  1310720000 cpu:              63.2 elap:               1.0
 (Enter /mnt/opt/groups/app-gaussian/g16-avx2/l702.exe)
 L702 exits ... SP integral derivatives will be done elsewhere.
 Leave Link  702 at Tue Aug 15 23:32:09 2023, MaxMem=  1310720000 cpu:               1.4 elap:               0.1
 (Enter /mnt/opt/groups/app-gaussian/g16-avx2/l703.exe)
 Integral derivatives from FoFJK, PRISM(SPDF).
 Compute integral first derivatives, UseDBF=F ICtDFT=           0.
 Calling FoFJK, ICntrl=      2127 FMM=F ISym2X=0 I1Cent= 0 IOpClX= 0 NMat=1 NMatS=1 NMatT=0.
 FoFJK:  IHMeth= 1 ICntrl=    2127 DoSepK=F KAlg= 0 I1Cent=           0 FoldK=F
 IRaf=         0 NMat=       1 IRICut=       1 DoRegI=T DoRafI=F ISym2E= 0 IDoP0=0 IntGTp=1.
 FoFCou: FMM=F IPFlag=           0 FMFlag=      100000 FMFlg1=         800
         NFxFlg=           0 DoJE=F BraDBF=F KetDBF=F FulRan=T
         wScrn=  0.000000 ICntrl=      2127 IOpCl=  0 I1Cent=           0 NGrid=           0
         NMat0=    1 NMatS0=      1 NMatT0=    0 NMatD0=    1 NMtDS0=    0 NMtDT0=    0
 Symmetry not used in FoFCou.
 Leave Link  703 at Tue Aug 15 23:32:26 2023, MaxMem=  1310720000 cpu:            1041.0 elap:              16.3
 (Enter /mnt/opt/groups/app-gaussian/g16-avx2/l716.exe)
 Dipole        = 1.45048397D-03 8.72669497D-04 3.44637414D-01
 -------------------------------------------------------------------
 Center     Atomic                   Forces (Hartrees/Bohr)
 Number     Number              X              Y              Z
 -------------------------------------------------------------------
      1        6          -0.000129191    0.000188870    0.000145424
      2        6          -0.000028427   -0.000252462    0.000003911
      3        6          -0.000204981    0.000151157    0.000077023
      4        6           0.000233329    0.000102082   -0.000119806
      5        6           0.000228427    0.000016951   -0.000060437
      6        6          -0.000099252   -0.000206402   -0.000107816
      7        6          -0.000288786   -0.000254425   -0.000077195
      8        6           0.000359036    0.000261597    0.000004455
      9        6          -0.000200960   -0.000296620   -0.000094368
     10        6          -0.000378483   -0.000076430    0.000143728
     11        6           0.000229203   -0.000210087   -0.000155749
     12        7           0.000047786   -0.000033456   -0.000139579
     13        6           0.000357021   -0.000025994    0.000067302
     14        6          -0.000405866    0.000180532    0.000035837
     15        6           0.000364210   -0.000122729    0.000063638
     16        6          -0.000320557   -0.000025020   -0.000169981
     17        6           0.000072517    0.000299400    0.000192552
     18        6           0.000254294   -0.000289279   -0.000171107
     19        7           0.000003256    0.000060462    0.000140849
     20        6          -0.000157260    0.000323400    0.000087369
     21        6           0.000046495   -0.000443081    0.000081189
     22        6          -0.000075627    0.000378036    0.000029333
     23        6           0.000184595   -0.000266392   -0.000106090
     24        6          -0.000299374   -0.000087877    0.000137760
     25        7          -0.000051459   -0.000027476    0.000143849
     26        1           0.000019273    0.000036490   -0.000021112
     27        1           0.000015930    0.000007352    0.000019462
     28        1           0.000012765    0.000053341    0.000087065
     29        1           0.000003379    0.000017123    0.000027081
     30        1          -0.000041431   -0.000001579    0.000010909
     31        1           0.000029995    0.000000876    0.000015637
     32        1          -0.000014440    0.000010152   -0.000026557
     33        1          -0.000053678   -0.000015451   -0.000091008
     34        1          -0.000016989   -0.000006008   -0.000029870
     35        1           0.000022522   -0.000035794    0.000006560
     36        1          -0.000016545    0.000026246    0.000022693
     37        1           0.000039567   -0.000038273   -0.000087937
     38        1           0.000014178   -0.000012404   -0.000030703
     39        6           0.000123520    0.000366230   -0.000177612
     40        1          -0.000001615   -0.000017832   -0.000029816
     41        6           0.000137849    0.000291753    0.000171825
     42        1          -0.000014227   -0.000026976   -0.000018711
 -------------------------------------------------------------------
 Cartesian Forces:  Max     0.000443081 RMS     0.000161115
 Leave Link  716 at Tue Aug 15 23:32:26 2023, MaxMem=  1310720000 cpu:               1.6 elap:               0.1
 (Enter /mnt/opt/groups/app-gaussian/g16-avx2/l103.exe)

 GradGradGradGradGradGradGradGradGradGradGradGradGradGradGradGradGradGrad
 Berny optimization.
 Using GEDIIS/GDIIS optimizer.
 FormGI is forming the generalized inverse of G from B-inverse, IUseBI=4.
 Internal  Forces:  Max     0.000252661 RMS     0.000061154
 Search for a local minimum.
 Step number   6 out of a maximum of  252
 All quantities printed in internal units (Hartrees-Bohrs-Radians)
 RMS Force = .61154D-04 SwitMx=.10000D-02 MixMth= 2
 Mixed Optimization -- En-DIIS/RFO-DIIS
 Swapping is turned off.
 Update second derivatives using D2CorX and points    2    3    4    5    6
 DE= -1.98D-05 DEPred=-2.20D-05 R= 8.98D-01
 TightC=F SS=  1.41D+00  RLast= 5.01D-02 DXNew= 1.3632D+00 1.5039D-01
 Trust test= 8.98D-01 RLast= 5.01D-02 DXMaxT set to 8.11D-01
 ITU=  1  1  1  1  1  0
     Eigenvalues ---    0.00667   0.01120   0.01126   0.01189   0.01227
     Eigenvalues ---    0.01243   0.01265   0.01281   0.01290   0.01291
     Eigenvalues ---    0.01298   0.01320   0.01414   0.01458   0.01478
     Eigenvalues ---    0.01494   0.01516   0.01550   0.01554   0.01575
     Eigenvalues ---    0.01586   0.01660   0.01673   0.01688   0.01694
     Eigenvalues ---    0.01776   0.01780   0.01800   0.01809   0.01811
     Eigenvalues ---    0.01840   0.01890   0.01900   0.02027   0.02035
     Eigenvalues ---    0.02047   0.02422   0.03039   0.03045   0.15815
     Eigenvalues ---    0.15962   0.15998   0.15999   0.16000   0.16000
     Eigenvalues ---    0.16000   0.16000   0.16000   0.16000   0.16000
     Eigenvalues ---    0.16000   0.16000   0.16015   0.16524   0.23445
     Eigenvalues ---    0.23445   0.23450   0.23716   0.23716   0.23823
     Eigenvalues ---    0.24189   0.24260   0.24260   0.24957   0.24963
     Eigenvalues ---    0.24964   0.24999   0.24999   0.24999   0.25000
     Eigenvalues ---    0.25000   0.25049   0.29344   0.29345   0.29413
     Eigenvalues ---    0.29919   0.31106   0.31107   0.31541   0.31543
     Eigenvalues ---    0.31714   0.32805   0.32807   0.33094   0.33304
     Eigenvalues ---    0.33985   0.33987   0.34064   0.34149   0.34154
     Eigenvalues ---    0.34403   0.34501   0.34503   0.34584   0.34586
     Eigenvalues ---    0.34977   0.35426   0.35872   0.35873   0.39585
     Eigenvalues ---    0.39998   0.40000   0.40014   0.40024   0.40027
     Eigenvalues ---    0.40932   0.40942   0.43544   0.44768   0.44771
     Eigenvalues ---    0.46110   0.46113   0.46128   0.47670   0.47672
     Eigenvalues ---    0.48034   0.48909   0.49781   0.49783   0.55413
 En-DIIS/RFO-DIIS/Sim-DIIS IScMMF=       -3 using points:     6    5    4    3
 RFO step:  Lambda=-1.24458177D-05.
 NNeg= 0 NGDIIS= 4 SimSw=  2.50D-01 Rises=F DC= -1.98D-05 SmlDif=  1.00D-05
 NRisDI= 0 DoIntr=F SqrtH=F CThrHd= 10.0 CDAdj=  3.0
 RMS Error=  0.2143037962D-02 NUsed= 4 OKEnD=T EnDIS=F
 InvSVX:  RCond= 7.64D-05 Info=           0 Equed=N FErr=  2.53D-14 BErr=  7.85D-17
 DidBck=F Rises=F RFO-DIIS coefs:    0.94858    0.33916   -0.29778    0.01004
 Iteration  1 RMS(Cart)=  0.00143333 RMS(Int)=  0.00002333
 Iteration  2 RMS(Cart)=  0.00000589 RMS(Int)=  0.00002269
 Iteration  3 RMS(Cart)=  0.00000000 RMS(Int)=  0.00002269
 ITry= 1 IFail=0 DXMaxC= 9.37D-03 DCOld= 1.00D+10 DXMaxT= 8.11D-01 DXLimC= 3.00D+00 Rises=F
 Variable       Old X    -DE/DX   Delta X   Delta X   Delta X     New X
                                 (Linear)    (Quad)   (Total)
    R1        2.58526  -0.00004  -0.00009   0.00004  -0.00005   2.58521
    R2        2.79674  -0.00017   0.00031  -0.00061  -0.00030   2.79645
    R3        2.74300   0.00015   0.00004   0.00043   0.00047   2.74348
    R4        2.79677  -0.00017   0.00031  -0.00061  -0.00030   2.79647
    R5        2.58529  -0.00004  -0.00009   0.00004  -0.00005   2.58525
    R6        2.72776   0.00010   0.00015   0.00025   0.00040   2.72816
    R7        2.79675  -0.00017   0.00031  -0.00061  -0.00030   2.79646
    R8        2.72773   0.00010   0.00016   0.00025   0.00040   2.72813
    R9        2.58527  -0.00004  -0.00009   0.00004  -0.00005   2.58523
   R10        2.72776   0.00010   0.00015   0.00025   0.00040   2.72816
   R11        2.74297   0.00015   0.00004   0.00043   0.00047   2.74344
   R12        2.74301   0.00015   0.00004   0.00043   0.00047   2.74348
   R13        2.80867   0.00002   0.00043  -0.00009   0.00034   2.80900
   R14        2.57442  -0.00021   0.00003  -0.00047  -0.00044   2.57398
   R15        2.59335  -0.00021   0.00015  -0.00050  -0.00034   2.59301
   R16        2.69679   0.00015  -0.00014   0.00043   0.00030   2.69708
   R17        2.04789  -0.00000   0.00009  -0.00002   0.00007   2.04796
   R18        2.62586  -0.00025   0.00056  -0.00089  -0.00032   2.62554
   R19        2.04366  -0.00000   0.00004   0.00002   0.00006   2.04371
   R20        2.59614  -0.00007   0.00044  -0.00112  -0.00067   2.59547
   R21        2.78360   0.00014   0.00033   0.00015   0.00049   2.78409
   R22        1.90734  -0.00002   0.00007  -0.00025  -0.00018   1.90716
   R23        1.90773  -0.00002   0.00009  -0.00023  -0.00014   1.90758
   R24        2.59338  -0.00021   0.00015  -0.00050  -0.00034   2.59303
   R25        2.04789  -0.00000   0.00009  -0.00002   0.00007   2.04796
   R26        2.80866   0.00002   0.00043  -0.00009   0.00034   2.80900
   R27        2.69677   0.00015  -0.00013   0.00043   0.00030   2.69707
   R28        2.57442  -0.00021   0.00002  -0.00046  -0.00044   2.57398
   R29        2.78360   0.00014   0.00033   0.00016   0.00049   2.78409
   R30        2.04730   0.00000   0.00006   0.00000   0.00007   2.04736
   R31        2.62590  -0.00025   0.00057  -0.00088  -0.00032   2.62558
   R32        2.59602  -0.00008   0.00044  -0.00112  -0.00068   2.59533
   R33        2.04366  -0.00000   0.00003   0.00002   0.00006   2.04371
   R34        1.90730  -0.00003   0.00007  -0.00025  -0.00018   1.90711
   R35        1.90768  -0.00002   0.00009  -0.00023  -0.00015   1.90754
   R36        2.59336  -0.00021   0.00015  -0.00050  -0.00034   2.59302
   R37        2.04789  -0.00000   0.00009  -0.00002   0.00007   2.04796
   R38        2.80868   0.00002   0.00043  -0.00009   0.00034   2.80902
   R39        2.69676   0.00015  -0.00013   0.00043   0.00030   2.69705
   R40        2.57443  -0.00021   0.00002  -0.00047  -0.00044   2.57399
   R41        2.78360   0.00014   0.00033   0.00016   0.00049   2.78409
   R42        2.04729   0.00000   0.00006   0.00000   0.00006   2.04736
   R43        2.59603  -0.00008   0.00044  -0.00112  -0.00069   2.59534
   R44        2.62589  -0.00025   0.00057  -0.00089  -0.00032   2.62557
   R45        1.90729  -0.00002   0.00007  -0.00025  -0.00018   1.90711
   R46        1.90769  -0.00002   0.00009  -0.00023  -0.00015   1.90754
   R47        2.04366  -0.00000   0.00004   0.00002   0.00006   2.04372
   R48        2.04728   0.00000   0.00006   0.00000   0.00006   2.04735
    A1        2.09465  -0.00001  -0.00009  -0.00001  -0.00010   2.09455
    A2        2.29795   0.00001   0.00007  -0.00000   0.00007   2.29802
    A3        1.89059   0.00001   0.00002   0.00001   0.00003   1.89062
    A4        2.09413   0.00001   0.00009   0.00001   0.00010   2.09423
    A5        1.84517  -0.00000  -0.00002   0.00003   0.00001   1.84518
    A6        2.34389  -0.00001  -0.00007  -0.00004  -0.00011   2.34377
    A7        2.09416   0.00001   0.00009   0.00001   0.00010   2.09425
    A8        2.34383  -0.00001  -0.00007  -0.00004  -0.00011   2.34372
    A9        1.84520  -0.00000  -0.00002   0.00003   0.00002   1.84521
   A10        2.09414   0.00001   0.00009   0.00001   0.00010   2.09424
   A11        1.84518  -0.00000  -0.00001   0.00003   0.00002   1.84519
   A12        2.34386  -0.00001  -0.00007  -0.00004  -0.00011   2.34375
   A13        2.09465  -0.00001  -0.00009  -0.00001  -0.00010   2.09456
   A14        1.89060   0.00001   0.00002   0.00001   0.00003   1.89063
   A15        2.29793   0.00001   0.00007  -0.00000   0.00007   2.29800
   A16        2.09464  -0.00001  -0.00009  -0.00001  -0.00010   2.09454
   A17        2.29798   0.00001   0.00007  -0.00000   0.00007   2.29805
   A18        1.89056   0.00001   0.00002   0.00001   0.00003   1.89059
   A19        1.88307  -0.00004  -0.00002  -0.00010  -0.00011   1.88295
   A20        2.51342  -0.00001  -0.00012  -0.00004  -0.00017   2.51326
   A21        1.88669   0.00005   0.00014   0.00015   0.00028   1.88697
   A22        1.90148   0.00004  -0.00007   0.00011   0.00004   1.90153
   A23        1.88763  -0.00007  -0.00016  -0.00010  -0.00026   1.88737
   A24        2.49405   0.00003   0.00023  -0.00002   0.00021   2.49426
   A25        1.90446  -0.00000   0.00008  -0.00006   0.00003   1.90449
   A26        2.16320  -0.00004   0.00003  -0.00027  -0.00024   2.16295
   A27        2.21552   0.00004  -0.00012   0.00033   0.00022   2.21574
   A28        1.85317   0.00001   0.00025  -0.00021   0.00003   1.85320
   A29        2.22759  -0.00002   0.00020  -0.00014   0.00006   2.22765
   A30        2.20243   0.00001  -0.00045   0.00035  -0.00009   2.20233
   A31        2.22318   0.00001  -0.00031   0.00007  -0.00024   2.22293
   A32        1.93158   0.00003  -0.00027   0.00041   0.00014   1.93171
   A33        2.12755  -0.00004   0.00052  -0.00044   0.00008   2.12763
   A34        2.04337  -0.00003   0.00238  -0.00098   0.00130   2.04467
   A35        2.04299   0.00003   0.00224  -0.00046   0.00168   2.04466
   A36        1.98844   0.00004   0.00218   0.00006   0.00211   1.99055
   A37        1.90447  -0.00000   0.00008  -0.00006   0.00003   1.90450
   A38        2.16319  -0.00004   0.00003  -0.00028  -0.00025   2.16295
   A39        2.21551   0.00004  -0.00012   0.00033   0.00022   2.21573
   A40        1.90147   0.00004  -0.00007   0.00011   0.00004   1.90152
   A41        2.49406   0.00003   0.00023  -0.00002   0.00021   2.49428
   A42        1.88762  -0.00007  -0.00016  -0.00010  -0.00026   1.88737
   A43        1.88307  -0.00004  -0.00002  -0.00010  -0.00011   1.88295
   A44        2.51340  -0.00001  -0.00012  -0.00005  -0.00017   2.51323
   A45        1.88672   0.00005   0.00014   0.00014   0.00028   1.88700
   A46        1.86569  -0.00002   0.00005  -0.00024  -0.00019   1.86549
   A47        2.24871   0.00004  -0.00002   0.00030   0.00028   2.24899
   A48        2.16874  -0.00002  -0.00001  -0.00005  -0.00007   2.16867
   A49        1.93158   0.00003  -0.00027   0.00040   0.00013   1.93171
   A50        2.12753  -0.00004   0.00051  -0.00044   0.00008   2.12760
   A51        2.22320   0.00001  -0.00031   0.00006  -0.00025   2.22295
   A52        1.85316   0.00001   0.00025  -0.00021   0.00004   1.85320
   A53        2.22761  -0.00002   0.00020  -0.00014   0.00006   2.22766
   A54        2.20241   0.00001  -0.00045   0.00035  -0.00010   2.20232
   A55        2.04375  -0.00003   0.00238  -0.00095   0.00133   2.04508
   A56        2.04336   0.00003   0.00224  -0.00042   0.00171   2.04508
   A57        1.98883   0.00005   0.00219   0.00009   0.00214   1.99097
   A58        1.90446  -0.00000   0.00008  -0.00006   0.00003   1.90449
   A59        2.16318  -0.00004   0.00003  -0.00028  -0.00025   2.16293
   A60        2.21554   0.00005  -0.00011   0.00034   0.00023   2.21577
   A61        1.90149   0.00004  -0.00007   0.00011   0.00004   1.90153
   A62        2.49403   0.00003   0.00023  -0.00001   0.00022   2.49425
   A63        1.88764  -0.00007  -0.00016  -0.00010  -0.00026   1.88738
   A64        1.88306  -0.00004  -0.00002  -0.00010  -0.00011   1.88295
   A65        2.51344  -0.00001  -0.00012  -0.00005  -0.00017   2.51327
   A66        1.88669   0.00005   0.00014   0.00015   0.00028   1.88697
   A67        1.86570  -0.00002   0.00004  -0.00024  -0.00020   1.86550
   A68        2.24871   0.00004  -0.00002   0.00031   0.00029   2.24899
   A69        2.16873  -0.00002  -0.00001  -0.00006  -0.00008   2.16865
   A70        2.12759  -0.00004   0.00051  -0.00044   0.00007   2.12767
   A71        1.93158   0.00003  -0.00027   0.00040   0.00014   1.93172
   A72        2.22313   0.00001  -0.00031   0.00007  -0.00024   2.22289
   A73        2.04376  -0.00003   0.00238  -0.00095   0.00132   2.04509
   A74        2.04333   0.00003   0.00224  -0.00043   0.00170   2.04503
   A75        1.98881   0.00004   0.00219   0.00008   0.00213   1.99095
   A76        1.85316   0.00001   0.00025  -0.00021   0.00003   1.85320
   A77        2.22760  -0.00002   0.00020  -0.00014   0.00006   2.22766
   A78        2.20242   0.00001  -0.00045   0.00035  -0.00009   2.20233
   A79        1.86571  -0.00002   0.00004  -0.00024  -0.00020   1.86551
   A80        2.24872   0.00004  -0.00002   0.00031   0.00029   2.24901
   A81        2.16871  -0.00002  -0.00001  -0.00006  -0.00007   2.16864
    D1       -0.00022  -0.00000   0.00016  -0.00036  -0.00020  -0.00042
    D2        3.13953   0.00003   0.00102  -0.00016   0.00085   3.14038
    D3       -3.14089  -0.00003  -0.00105  -0.00014  -0.00119   3.14111
    D4       -0.00113  -0.00001  -0.00019   0.00006  -0.00014  -0.00127
    D5        0.00027  -0.00001  -0.00002  -0.00029  -0.00031  -0.00004
    D6        3.14000   0.00001   0.00074  -0.00010   0.00063   3.14063
    D7        3.14113   0.00002   0.00093  -0.00046   0.00047  -3.14159
    D8       -0.00233   0.00004   0.00169  -0.00028   0.00141  -0.00092
    D9       -3.14066  -0.00001  -0.00035  -0.00043  -0.00078  -3.14144
   D10        0.00137   0.00001   0.00056  -0.00077  -0.00021   0.00116
   D11        0.00179  -0.00004  -0.00145  -0.00023  -0.00168   0.00010
   D12       -3.13937  -0.00002  -0.00054  -0.00057  -0.00111  -3.14048
   D13       -0.00012  -0.00000  -0.00009  -0.00013  -0.00021  -0.00033
   D14        3.14150  -0.00001  -0.00093   0.00045  -0.00047   3.14102
   D15       -3.14014  -0.00001  -0.00012  -0.00020  -0.00031  -3.14046
   D16        0.00147  -0.00002  -0.00096   0.00039  -0.00057   0.00090
   D17        0.00016  -0.00001   0.00023  -0.00052  -0.00029  -0.00013
   D18        3.14059   0.00001   0.00062  -0.00021   0.00041   3.14100
   D19        3.13965  -0.00000   0.00027  -0.00043  -0.00016   3.13949
   D20       -0.00311   0.00001   0.00066  -0.00012   0.00054  -0.00257
   D21       -0.00127   0.00000   0.00064  -0.00081  -0.00017  -0.00144
   D22        3.13815   0.00000  -0.00020   0.00004  -0.00016   3.13799
   D23       -3.14097  -0.00000   0.00060  -0.00089  -0.00029  -3.14126
   D24       -0.00155   0.00000  -0.00024  -0.00004  -0.00028  -0.00183
   D25        0.00001   0.00001  -0.00027   0.00077   0.00050   0.00051
   D26       -3.14066  -0.00000  -0.00058   0.00053  -0.00005  -3.14072
   D27       -3.14021  -0.00001  -0.00090   0.00062  -0.00029  -3.14050
   D28        0.00230  -0.00002  -0.00121   0.00038  -0.00083   0.00146
   D29        3.14126  -0.00001   0.00020  -0.00086  -0.00067   3.14059
   D30       -0.00261   0.00000  -0.00060   0.00051  -0.00009  -0.00270
   D31       -0.00200   0.00001   0.00097  -0.00068   0.00028  -0.00171
   D32        3.13733   0.00002   0.00017   0.00069   0.00086   3.13819
   D33       -0.00010   0.00001  -0.00002   0.00054   0.00051   0.00042
   D34        3.14147   0.00003   0.00105  -0.00020   0.00084  -3.14087
   D35       -3.13919  -0.00002  -0.00104   0.00029  -0.00075  -3.13994
[truncated: 611,657 more chars]
