# Supplementary material for: HOMA Index Establishes Similarity to a Reference Molecule
Source: J Chem Inf Model. 2023 Dec 6;63(24):7744–54. doi: 10.1021/acs.jcim.3c01551 (PMC10751799; doi:10.1021/acs.jcim.3c01551)
Supplement: Supplementary file 5 — ci3c01551_si_005.zip [file ci3c01551_si_005.zip › ad-Fig3-Central 6-membered-ring-Gaussian16-output/7.log]

 Set GAUSS_PDEF to "64".
 Set GAUSS_MDEF to "10000MB".
 Entering Gaussian System, Link 0=g16
 Initial command:
 /mnt/opt/groups/app-gaussian/g16-avx2/l1.exe "/tmp/Gau-117351.inp" -scrdir="/tmp/"
 Default is to use a total of  64 processors:
                               64 via shared-memory
                                1 via Linda
 Entering Link 1 = /mnt/opt/groups/app-gaussian/g16-avx2/l1.exe PID=    117352.
  
 Copyright (c) 1988-2019, Gaussian, Inc.  All Rights Reserved.
  
 This is part of the Gaussian(R) 16 program.  It is based on
 the Gaussian(R) 09 system (copyright 2009, Gaussian, Inc.),
 the Gaussian(R) 03 system (copyright 2003, Gaussian, Inc.),
 the Gaussian(R) 98 system (copyright 1998, Gaussian, Inc.),
 the Gaussian(R) 94 system (copyright 1995, Gaussian, Inc.),
 the Gaussian 92(TM) system (copyright 1992, Gaussian, Inc.),
 the Gaussian 90(TM) system (copyright 1990, Gaussian, Inc.),
 the Gaussian 88(TM) system (copyright 1988, Gaussian, Inc.),
 the Gaussian 86(TM) system (copyright 1986, Carnegie Mellon
 University), and the Gaussian 82(TM) system (copyright 1983,
 Carnegie Mellon University). Gaussian is a federally registered
 trademark of Gaussian, Inc.
  
 This software contains proprietary and confidential information,
 including trade secrets, belonging to Gaussian, Inc.
  
 This software is provided under written license and may be
 used, copied, transmitted, or stored only in accord with that
 written license.
  
 The following legend is applicable only to US Government
 contracts under FAR:
  
                    RESTRICTED RIGHTS LEGEND
  
 Use, reproduction and disclosure by the US Government is
 subject to restrictions as set forth in subparagraphs (a)
 and (c) of the Commercial Computer Software - Restricted
 Rights clause in FAR 52.227-19.
  
 Gaussian, Inc.
 340 Quinnipiac St., Bldg. 40, Wallingford CT 06492
  
  
 ---------------------------------------------------------------
 Warning -- This program may not be used in any manner that
 competes with the business of Gaussian, Inc. or will provide
 assistance to any competitor of Gaussian, Inc.  The licensee
 of this program is prohibited from giving any competitor of
 Gaussian, Inc. access to this program.  By using this program,
 the user acknowledges that Gaussian, Inc. is engaged in the
 business of creating and licensing software in the field of
 computational chemistry and represents and warrants to the
 licensee that it is not a competitor of Gaussian, Inc. and that
 it will not use this program in any manner prohibited above.
 ---------------------------------------------------------------
  

 Cite this work as:
 Gaussian 16, Revision C.01,
 M. J. Frisch, G. W. Trucks, H. B. Schlegel, G. E. Scuseria, 
 M. A. Robb, J. R. Cheeseman, G. Scalmani, V. Barone, 
 G. A. Petersson, H. Nakatsuji, X. Li, M. Caricato, A. V. Marenich, 
 J. Bloino, B. G. Janesko, R. Gomperts, B. Mennucci, H. P. Hratchian, 
 J. V. Ortiz, A. F. Izmaylov, J. L. Sonnenberg, D. Williams-Young, 
 F. Ding, F. Lipparini, F. Egidi, J. Goings, B. Peng, A. Petrone, 
 T. Henderson, D. Ranasinghe, V. G. Zakrzewski, J. Gao, N. Rega, 
 G. Zheng, W. Liang, M. Hada, M. Ehara, K. Toyota, R. Fukuda, 
 J. Hasegawa, M. Ishida, T. Nakajima, Y. Honda, O. Kitao, H. Nakai, 
 T. Vreven, K. Throssell, J. A. Montgomery, Jr., J. E. Peralta, 
 F. Ogliaro, M. J. Bearpark, J. J. Heyd, E. N. Brothers, K. N. Kudin, 
 V. N. Staroverov, T. A. Keith, R. Kobayashi, J. Normand, 
 K. Raghavachari, A. P. Rendell, J. C. Burant, S. S. Iyengar, 
 J. Tomasi, M. Cossi, J. M. Millam, M. Klene, C. Adamo, R. Cammi, 
 J. W. Ochterski, R. L. Martin, K. Morokuma, O. Farkas, 
 J. B. Foresman, and D. J. Fox, Gaussian, Inc., Wallingford CT, 2019.
 
 ******************************************
 Gaussian 16:  ES64L-G16RevC.01  3-Jul-2019
                15-Aug-2023 
 ******************************************
 ----------------------------------------------------------------------
 #p opt freq b3lyp/6-31g(d,p) nosymm empiricaldispersion=gd3 scf=(maxcy
 c=100,ferm,novaracc,noincfoc,intrep)
 ----------------------------------------------------------------------
 1/18=20,19=15,26=3,38=1/1,3;
 2/9=110,12=2,15=1,17=6,18=5,40=1/2;
 3/5=1,6=6,7=101,11=2,25=1,30=1,71=1,74=-5,124=31/1,2,3;
 4//1;
 5/5=100002,7=100,17=20,22=13,38=1/2;
 6/7=2,8=2,9=2,10=2,28=1/1;
 7/30=1/1,2,3,16;
 1/18=20,19=15,26=3/3(2);
 2/9=110,15=1/2;
 99//99;
 2/9=110,15=1/2;
 3/5=1,6=6,7=101,11=2,25=1,30=1,71=1,74=-5,124=31/1,2,3;
 4/5=5,16=3,69=1/1;
 5/5=100002,7=100,17=20,22=13,38=1/2;
 7/30=1/1,2,3,16;
 1/18=20,19=15,26=3/3(-5);
 2/9=110,15=1/2;
 6/7=2,8=2,9=2,10=2,19=2,28=1/1;
 99/9=1/99;
 Leave Link    1 at Tue Aug 15 23:17:21 2023, MaxMem=           0 cpu:              13.8 elap:               0.2
 (Enter /mnt/opt/groups/app-gaussian/g16-avx2/l101.exe)
 -------------------
 Title Card Required
 -------------------
 Symbolic Z-matrix:
 Charge =  0 Multiplicity = 1
 C                     0.01458   1.4491   -0.02378 
 C                     0.02422  -1.44155  -0.0177 
 C                     0.03514   0.71863   1.24573 
 C                    -0.00065   0.73271  -1.25655 
 C                     0.00407  -0.7321   -1.2544 
 C                     0.04004  -0.70724   1.24965 
 C                    -0.0203    1.46127  -2.47502 
 C                    -0.02481   2.83458  -2.47576 
 C                    -0.0098    3.54669  -1.25309 
 C                     0.00954   2.86518  -0.05198 
 C                    -0.01112  -1.46471  -2.4665 
 C                    -0.00649  -2.84578  -2.45607 
 C                     0.01356  -3.54859  -1.22811 
 C                     0.02851  -2.86118  -0.03931 
 C                     0.06023  -1.39077   2.49001 
 C                     0.07491  -0.69118   3.68074 
 C                     0.06992   0.72381   3.67546 
 C                     0.05052   1.40974   2.48587 
 C                    -0.01885   4.97817  -1.55945 
 C                    -0.01907  -3.82702  -3.54242 
 C                     0.09642  -1.1415    5.07354 
 H                    -0.03196   0.93823  -3.42363 
 H                     0.02081   3.43535   0.86851 
 H                    -0.02666  -0.95266  -3.42048 
 H                     0.04367  -3.42117   0.88793 
 H                     0.06448  -2.47308   2.5235 
 H                     0.04708   2.49285   2.50725 
 C                     0.10449  -0.07387   5.8955 
 H                     0.12011  -0.10437   6.97883 
 C                    -0.00762  -5.07268  -3.02886 
 H                    -0.01286  -5.99574  -3.59694 
 C                    -0.03838   5.15626  -2.89491 
 H                    -0.04882   6.1098   -3.41009 
 N                     0.08867   1.21647   5.10496 
 H                     0.0882    2.19507   5.31073 
 N                    -0.04424   3.82635  -3.61705 
 H                    -0.05726   3.59573  -4.59001 
 N                     0.01416  -5.03301  -1.51621 
 H                     0.02642  -5.76033  -0.83002 
 O                    -0.04027  -3.48862  -4.93164 
 H                    -0.04528  -4.29201  -5.45712 
 O                     0.10693  -2.51395   5.47499 
 H                     0.1209   -2.56739   6.4334 
 O                    -0.00826   6.01213  -0.57167 
 H                    -0.01724   6.86896  -1.00453 
 
 ITRead=  0  0  0  0  0  0  0  0  0  0  0  0  0  0  0  0  0  0  0  0
 ITRead=  0  0  0  0  0  0  0  0  0  0  0  0  0  0  0  0  0  0  0  0
 ITRead=  0  0  0  0  0
 MicOpt= -1 -1 -1 -1 -1 -1 -1 -1 -1 -1 -1 -1 -1 -1 -1 -1 -1 -1 -1 -1
 MicOpt= -1 -1 -1 -1 -1 -1 -1 -1 -1 -1 -1 -1 -1 -1 -1 -1 -1 -1 -1 -1
 MicOpt= -1 -1 -1 -1 -1
 NAtoms=     45 NQM=       45 NQMF=       0 NMMI=      0 NMMIF=      0
                NMic=       0 NMicF=      0.
                    Isotopes and Nuclear Properties:
 (Nuclear quadrupole moments (NQMom) in fm**2, nuclear magnetic moments (NMagM)
  in nuclear magnetons)

  Atom         1           2           3           4           5           6           7           8           9          10
 IAtWgt=          12          12          12          12          12          12          12          12          12          12
 AtmWgt=  12.0000000  12.0000000  12.0000000  12.0000000  12.0000000  12.0000000  12.0000000  12.0000000  12.0000000  12.0000000
 NucSpn=           0           0           0           0           0           0           0           0           0           0
 AtZEff=  -0.0000000  -0.0000000  -0.0000000  -0.0000000  -0.0000000  -0.0000000  -0.0000000  -0.0000000  -0.0000000  -0.0000000
 NQMom=    0.0000000   0.0000000   0.0000000   0.0000000   0.0000000   0.0000000   0.0000000   0.0000000   0.0000000   0.0000000
 NMagM=    0.0000000   0.0000000   0.0000000   0.0000000   0.0000000   0.0000000   0.0000000   0.0000000   0.0000000   0.0000000
 AtZNuc=   6.0000000   6.0000000   6.0000000   6.0000000   6.0000000   6.0000000   6.0000000   6.0000000   6.0000000   6.0000000

  Atom        11          12          13          14          15          16          17          18          19          20
 IAtWgt=          12          12          12          12          12          12          12          12          12          12
 AtmWgt=  12.0000000  12.0000000  12.0000000  12.0000000  12.0000000  12.0000000  12.0000000  12.0000000  12.0000000  12.0000000
 NucSpn=           0           0           0           0           0           0           0           0           0           0
 AtZEff=  -0.0000000  -0.0000000  -0.0000000  -0.0000000  -0.0000000  -0.0000000  -0.0000000  -0.0000000  -0.0000000  -0.0000000
 NQMom=    0.0000000   0.0000000   0.0000000   0.0000000   0.0000000   0.0000000   0.0000000   0.0000000   0.0000000   0.0000000
 NMagM=    0.0000000   0.0000000   0.0000000   0.0000000   0.0000000   0.0000000   0.0000000   0.0000000   0.0000000   0.0000000
 AtZNuc=   6.0000000   6.0000000   6.0000000   6.0000000   6.0000000   6.0000000   6.0000000   6.0000000   6.0000000   6.0000000

  Atom        21          22          23          24          25          26          27          28          29          30
 IAtWgt=          12           1           1           1           1           1           1          12           1          12
 AtmWgt=  12.0000000   1.0078250   1.0078250   1.0078250   1.0078250   1.0078250   1.0078250  12.0000000   1.0078250  12.0000000
 NucSpn=           0           1           1           1           1           1           1           0           1           0
 AtZEff=  -0.0000000  -0.0000000  -0.0000000  -0.0000000  -0.0000000  -0.0000000  -0.0000000  -0.0000000  -0.0000000  -0.0000000
 NQMom=    0.0000000   0.0000000   0.0000000   0.0000000   0.0000000   0.0000000   0.0000000   0.0000000   0.0000000   0.0000000
 NMagM=    0.0000000   2.7928460   2.7928460   2.7928460   2.7928460   2.7928460   2.7928460   0.0000000   2.7928460   0.0000000
 AtZNuc=   6.0000000   1.0000000   1.0000000   1.0000000   1.0000000   1.0000000   1.0000000   6.0000000   1.0000000   6.0000000

  Atom        31          32          33          34          35          36          37          38          39          40
 IAtWgt=           1          12           1          14           1          14           1          14           1          16
 AtmWgt=   1.0078250  12.0000000   1.0078250  14.0030740   1.0078250  14.0030740   1.0078250  14.0030740   1.0078250  15.9949146
 NucSpn=           1           0           1           2           1           2           1           2           1           0
 AtZEff=  -0.0000000  -0.0000000  -0.0000000  -0.0000000  -0.0000000  -0.0000000  -0.0000000  -0.0000000  -0.0000000  -0.0000000
 NQMom=    0.0000000   0.0000000   0.0000000   2.0440000   0.0000000   2.0440000   0.0000000   2.0440000   0.0000000   0.0000000
 NMagM=    2.7928460   0.0000000   2.7928460   0.4037610   2.7928460   0.4037610   2.7928460   0.4037610   2.7928460   0.0000000
 AtZNuc=   1.0000000   6.0000000   1.0000000   7.0000000   1.0000000   7.0000000   1.0000000   7.0000000   1.0000000   8.0000000

  Atom        41          42          43          44          45
 IAtWgt=           1          16           1          16           1
 AtmWgt=   1.0078250  15.9949146   1.0078250  15.9949146   1.0078250
 NucSpn=           1           0           1           0           1
 AtZEff=  -0.0000000  -0.0000000  -0.0000000  -0.0000000  -0.0000000
 NQMom=    0.0000000   0.0000000   0.0000000   0.0000000   0.0000000
 NMagM=    2.7928460   0.0000000   2.7928460   0.0000000   2.7928460
 AtZNuc=   1.0000000   8.0000000   1.0000000   8.0000000   1.0000000
 Leave Link  101 at Tue Aug 15 23:17:21 2023, MaxMem=  1310720000 cpu:              21.5 elap:               0.4
 (Enter /mnt/opt/groups/app-gaussian/g16-avx2/l103.exe)

 GradGradGradGradGradGradGradGradGradGradGradGradGradGradGradGradGradGrad
 Berny optimization.
 Initialization pass.
                           ----------------------------
                           !    Initial Parameters    !
                           ! (Angstroms and Degrees)  !
 --------------------------                            --------------------------
 ! Name  Definition              Value          Derivative Info.                !
 --------------------------------------------------------------------------------
 ! R1    R(1,3)                  1.4648         estimate D2E/DX2                !
 ! R2    R(1,4)                  1.4259         estimate D2E/DX2                !
 ! R3    R(1,10)                 1.4164         estimate D2E/DX2                !
 ! R4    R(2,5)                  1.4259         estimate D2E/DX2                !
 ! R5    R(2,6)                  1.4648         estimate D2E/DX2                !
 ! R6    R(2,14)                 1.4198         estimate D2E/DX2                !
 ! R7    R(3,6)                  1.4259         estimate D2E/DX2                !
 ! R8    R(3,18)                 1.4198         estimate D2E/DX2                !
 ! R9    R(4,5)                  1.4648         estimate D2E/DX2                !
 ! R10   R(4,7)                  1.4198         estimate D2E/DX2                !
 ! R11   R(5,11)                 1.4164         estimate D2E/DX2                !
 ! R12   R(6,15)                 1.4164         estimate D2E/DX2                !
 ! R13   R(7,8)                  1.3733         estimate D2E/DX2                !
 ! R14   R(7,22)                 1.0833         estimate D2E/DX2                !
 ! R15   R(8,9)                  1.415          estimate D2E/DX2                !
 ! R16   R(8,36)                 1.5121         estimate D2E/DX2                !
 ! R17   R(9,10)                 1.3811         estimate D2E/DX2                !
 ! R18   R(9,19)                 1.4639         estimate D2E/DX2                !
 ! R19   R(10,23)                1.0828         estimate D2E/DX2                !
 ! R20   R(11,12)                1.3811         estimate D2E/DX2                !
 ! R21   R(11,24)                1.0828         estimate D2E/DX2                !
 ! R22   R(12,13)                1.415          estimate D2E/DX2                !
 ! R23   R(12,20)                1.4639         estimate D2E/DX2                !
 ! R24   R(13,14)                1.3733         estimate D2E/DX2                !
 ! R25   R(13,38)                1.5121         estimate D2E/DX2                !
 ! R26   R(14,25)                1.0833         estimate D2E/DX2                !
 ! R27   R(15,16)                1.3811         estimate D2E/DX2                !
 ! R28   R(15,26)                1.0828         estimate D2E/DX2                !
 ! R29   R(16,17)                1.415          estimate D2E/DX2                !
 ! R30   R(16,21)                1.4639         estimate D2E/DX2                !
 ! R31   R(17,18)                1.3733         estimate D2E/DX2                !
 ! R32   R(17,34)                1.5121         estimate D2E/DX2                !
 ! R33   R(18,27)                1.0833         estimate D2E/DX2                !
 ! R34   R(19,32)                1.3474         estimate D2E/DX2                !
 ! R35   R(19,44)                1.43           estimate D2E/DX2                !
 ! R36   R(20,30)                1.3474         estimate D2E/DX2                !
 ! R37   R(20,40)                1.43           estimate D2E/DX2                !
 ! R38   R(21,28)                1.3474         estimate D2E/DX2                !
 ! R39   R(21,42)                1.43           estimate D2E/DX2                !
 ! R40   R(28,29)                1.0839         estimate D2E/DX2                !
 ! R41   R(28,34)                1.5133         estimate D2E/DX2                !
 ! R42   R(30,31)                1.0839         estimate D2E/DX2                !
 ! R43   R(30,38)                1.5133         estimate D2E/DX2                !
 ! R44   R(32,33)                1.0839         estimate D2E/DX2                !
 ! R45   R(32,36)                1.5133         estimate D2E/DX2                !
 ! R46   R(34,35)                1.0            estimate D2E/DX2                !
 ! R47   R(36,37)                1.0            estimate D2E/DX2                !
 ! R48   R(38,39)                1.0            estimate D2E/DX2                !
 ! R49   R(40,41)                0.96           estimate D2E/DX2                !
 ! R50   R(42,43)                0.96           estimate D2E/DX2                !
 ! R51   R(44,45)                0.96           estimate D2E/DX2                !
 ! A1    A(3,1,4)              119.927          estimate D2E/DX2                !
 ! A2    A(3,1,10)             121.057          estimate D2E/DX2                !
 ! A3    A(4,1,10)             119.016          estimate D2E/DX2                !
 ! A4    A(5,2,6)              120.0751         estimate D2E/DX2                !
 ! A5    A(5,2,14)             118.9685         estimate D2E/DX2                !
 ! A6    A(6,2,14)             120.9564         estimate D2E/DX2                !
 ! A7    A(1,3,6)              120.0736         estimate D2E/DX2                !
 ! A8    A(1,3,18)             120.9583         estimate D2E/DX2                !
 ! A9    A(6,3,18)             118.9681         estimate D2E/DX2                !
 ! A10   A(1,4,5)              120.0734         estimate D2E/DX2                !
 ! A11   A(1,4,7)              118.9667         estimate D2E/DX2                !
 ! A12   A(5,4,7)              120.9599         estimate D2E/DX2                !
 ! A13   A(2,5,4)              119.9248         estimate D2E/DX2                !
 ! A14   A(2,5,11)             119.0144         estimate D2E/DX2                !
 ! A15   A(4,5,11)             121.0608         estimate D2E/DX2                !
 ! A16   A(2,6,3)              119.9261         estimate D2E/DX2                !
 ! A17   A(2,6,15)             121.0583         estimate D2E/DX2                !
 ! A18   A(3,6,15)             119.0156         estimate D2E/DX2                !
 ! A19   A(4,7,8)              120.9069         estimate D2E/DX2                !
 ! A20   A(4,7,22)             120.2574         estimate D2E/DX2                !
 ! A21   A(8,7,22)             118.8357         estimate D2E/DX2                !
 ! A22   A(7,8,9)              120.1822         estimate D2E/DX2                !
 ! A23   A(7,8,36)             131.0197         estimate D2E/DX2                !
 ! A24   A(9,8,36)             108.7981         estimate D2E/DX2                !
 ! A25   A(8,9,10)             120.2166         estimate D2E/DX2                !
 ! A26   A(8,9,19)             108.1319         estimate D2E/DX2                !
 ! A27   A(10,9,19)            131.6515         estimate D2E/DX2                !
 ! A28   A(1,10,9)             120.7117         estimate D2E/DX2                !
 ! A29   A(1,10,23)            120.629          estimate D2E/DX2                !
 ! A30   A(9,10,23)            118.6593         estimate D2E/DX2                !
 ! A31   A(5,11,12)            120.7121         estimate D2E/DX2                !
 ! A32   A(5,11,24)            120.6308         estimate D2E/DX2                !
 ! A33   A(12,11,24)           118.6571         estimate D2E/DX2                !
 ! A34   A(11,12,13)           120.216          estimate D2E/DX2                !
 ! A35   A(11,12,20)           131.6527         estimate D2E/DX2                !
 ! A36   A(13,12,20)           108.1313         estimate D2E/DX2                !
 ! A37   A(12,13,14)           120.1829         estimate D2E/DX2                !
 ! A38   A(12,13,38)           108.7984         estimate D2E/DX2                !
 ! A39   A(14,13,38)           131.0186         estimate D2E/DX2                !
 ! A40   A(2,14,13)            120.9061         estimate D2E/DX2                !
 ! A41   A(2,14,25)            120.2561         estimate D2E/DX2                !
 ! A42   A(13,14,25)           118.8378         estimate D2E/DX2                !
 ! A43   A(6,15,16)            120.7113         estimate D2E/DX2                !
 ! A44   A(6,15,26)            120.6305         estimate D2E/DX2                !
 ! A45   A(16,15,26)           118.6583         estimate D2E/DX2                !
 ! A46   A(15,16,17)           120.2169         estimate D2E/DX2                !
 ! A47   A(15,16,21)           131.6512         estimate D2E/DX2                !
 ! A48   A(17,16,21)           108.1319         estimate D2E/DX2                !
 ! A49   A(16,17,18)           120.182          estimate D2E/DX2                !
 ! A50   A(16,17,34)           108.7978         estimate D2E/DX2                !
 ! A51   A(18,17,34)           131.0202         estimate D2E/DX2                !
 ! A52   A(3,18,17)            120.9062         estimate D2E/DX2                !
 ! A53   A(3,18,27)            120.257          estimate D2E/DX2                !
 ! A54   A(17,18,27)           118.8368         estimate D2E/DX2                !
 ! A55   A(9,19,32)            109.6788         estimate D2E/DX2                !
 ! A56   A(9,19,44)            124.2232         estimate D2E/DX2                !
 ! A57   A(32,19,44)           126.098          estimate D2E/DX2                !
 ! A58   A(12,20,30)           109.6786         estimate D2E/DX2                !
 ! A59   A(12,20,40)           124.2234         estimate D2E/DX2                !
 ! A60   A(30,20,40)           126.0981         estimate D2E/DX2                !
 ! A61   A(16,21,28)           109.6784         estimate D2E/DX2                !
 ! A62   A(16,21,42)           124.2237         estimate D2E/DX2                !
 ! A63   A(28,21,42)           126.0979         estimate D2E/DX2                !
 ! A64   A(21,28,29)           125.9807         estimate D2E/DX2                !
 ! A65   A(21,28,34)           110.9076         estimate D2E/DX2                !
 ! A66   A(29,28,34)           123.1117         estimate D2E/DX2                !
 ! A67   A(20,30,31)           125.9807         estimate D2E/DX2                !
 ! A68   A(20,30,38)           110.9072         estimate D2E/DX2                !
 ! A69   A(31,30,38)           123.1121         estimate D2E/DX2                !
 ! A70   A(19,32,33)           125.9809         estimate D2E/DX2                !
 ! A71   A(19,32,36)           110.9073         estimate D2E/DX2                !
 ! A72   A(33,32,36)           123.1118         estimate D2E/DX2                !
 ! A73   A(17,34,28)           102.4843         estimate D2E/DX2                !
 ! A74   A(17,34,35)           120.8876         estimate D2E/DX2                !
 ! A75   A(28,34,35)           136.6281         estimate D2E/DX2                !
 ! A76   A(8,36,32)            102.484          estimate D2E/DX2                !
 ! A77   A(8,36,37)            125.6805         estimate D2E/DX2                !
 ! A78   A(32,36,37)           131.8355         estimate D2E/DX2                !
 ! A79   A(13,38,30)           102.4845         estimate D2E/DX2                !
 ! A80   A(13,38,39)           125.6805         estimate D2E/DX2                !
 ! A81   A(30,38,39)           131.835          estimate D2E/DX2                !
 ! A82   A(20,40,41)           109.5            estimate D2E/DX2                !
 ! A83   A(21,42,43)           109.5            estimate D2E/DX2                !
 ! A84   A(19,44,45)           109.5            estimate D2E/DX2                !
 ! D1    D(4,1,3,6)              0.0051         estimate D2E/DX2                !
 ! D2    D(4,1,3,18)          -179.9982         estimate D2E/DX2                !
 ! D3    D(10,1,3,6)          -179.9915         estimate D2E/DX2                !
 ! D4    D(10,1,3,18)            0.0052         estimate D2E/DX2                !
 ! D5    D(3,1,4,5)              0.0077         estimate D2E/DX2                !
 ! D6    D(3,1,4,7)           -179.9916         estimate D2E/DX2                !
 ! D7    D(10,1,4,5)          -179.9956         estimate D2E/DX2                !
 ! D8    D(10,1,4,7)             0.0051         estimate D2E/DX2                !
 ! D9    D(3,1,10,9)           179.9958         estimate D2E/DX2                !
 ! D10   D(3,1,10,23)           -0.0023         estimate D2E/DX2                !
 ! D11   D(4,1,10,9)            -0.0009         estimate D2E/DX2                !
 ! D12   D(4,1,10,23)         -179.999          estimate D2E/DX2                !
 ! D13   D(6,2,5,4)              0.0062         estimate D2E/DX2                !
 ! D14   D(6,2,5,11)          -179.9926         estimate D2E/DX2                !
 ! D15   D(14,2,5,4)          -179.9977         estimate D2E/DX2                !
 ! D16   D(14,2,5,11)            0.0035         estimate D2E/DX2                !
 ! D17   D(5,2,6,3)              0.0066         estimate D2E/DX2                !
 ! D18   D(5,2,6,15)          -179.9963         estimate D2E/DX2                !
 ! D19   D(14,2,6,3)          -179.9894         estimate D2E/DX2                !
 ! D20   D(14,2,6,15)            0.0077         estimate D2E/DX2                !
 ! D21   D(5,2,14,13)           -0.0011         estimate D2E/DX2                !
 ! D22   D(5,2,14,25)         -179.9979         estimate D2E/DX2                !
 ! D23   D(6,2,14,13)          179.9949         estimate D2E/DX2                !
 ! D24   D(6,2,14,25)           -0.0019         estimate D2E/DX2                !
 ! D25   D(1,3,6,2)             -0.0122         estimate D2E/DX2                !
 ! D26   D(1,3,6,15)           179.9906         estimate D2E/DX2                !
 ! D27   D(18,3,6,2)           179.991          estimate D2E/DX2                !
 ! D28   D(18,3,6,15)           -0.0062         estimate D2E/DX2                !
 ! D29   D(1,3,18,17)         -179.9936         estimate D2E/DX2                !
 ! D30   D(1,3,18,27)            0.0069         estimate D2E/DX2                !
 ! D31   D(6,3,18,17)            0.0032         estimate D2E/DX2                !
 ! D32   D(6,3,18,27)         -179.9963         estimate D2E/DX2                !
 ! D33   D(1,4,5,2)             -0.0133         estimate D2E/DX2                !
 ! D34   D(1,4,5,11)           179.9855         estimate D2E/DX2                !
 ! D35   D(7,4,5,2)            179.9859         estimate D2E/DX2                !
 ! D36   D(7,4,5,11)            -0.0153         estimate D2E/DX2                !
 ! D37   D(1,4,7,8)             -0.0056         estimate D2E/DX2                !
 ! D38   D(1,4,7,22)           179.991          estimate D2E/DX2                !
 ! D39   D(5,4,7,8)            179.9952         estimate D2E/DX2                !
 ! D40   D(5,4,7,22)            -0.0083         estimate D2E/DX2                !
 ! D41   D(2,5,11,12)           -0.0036         estimate D2E/DX2                !
 ! D42   D(2,5,11,24)          179.9932         estimate D2E/DX2                !
 ! D43   D(4,5,11,12)          179.9976         estimate D2E/DX2                !
 ! D44   D(4,5,11,24)           -0.0056         estimate D2E/DX2                !
 ! D45   D(2,6,15,16)         -179.9923         estimate D2E/DX2                !
 ! D46   D(2,6,15,26)            0.0081         estimate D2E/DX2                !
 ! D47   D(3,6,15,16)            0.0049         estimate D2E/DX2                !
 ! D48   D(3,6,15,26)         -179.9948         estimate D2E/DX2                !
 ! D49   D(4,7,8,9)              0.0017         estimate D2E/DX2                !
 ! D50   D(4,7,8,36)          -179.9994         estimate D2E/DX2                !
 ! D51   D(22,7,8,9)          -179.9949         estimate D2E/DX2                !
 ! D52   D(22,7,8,36)            0.004          estimate D2E/DX2                !
 ! D53   D(7,8,9,10)             0.0026         estimate D2E/DX2                !
 ! D54   D(7,8,9,19)          -179.9993         estimate D2E/DX2                !
 ! D55   D(36,8,9,10)         -179.9965         estimate D2E/DX2                !
 ! D56   D(36,8,9,19)            0.0016         estimate D2E/DX2                !
 ! D57   D(7,8,36,32)          179.9996         estimate D2E/DX2                !
 ! D58   D(7,8,36,37)           -0.0008         estimate D2E/DX2                !
 ! D59   D(9,8,36,32)           -0.0015         estimate D2E/DX2                !
 ! D60   D(9,8,36,37)          179.9982         estimate D2E/DX2                !
 ! D61   D(8,9,10,1)            -0.003          estimate D2E/DX2                !
 ! D62   D(8,9,10,23)          179.9951         estimate D2E/DX2                !
 ! D63   D(19,9,10,1)          179.9995         estimate D2E/DX2                !
 ! D64   D(19,9,10,23)          -0.0024         estimate D2E/DX2                !
 ! D65   D(8,9,19,32)           -0.0011         estimate D2E/DX2                !
 ! D66   D(8,9,19,44)          179.9986         estimate D2E/DX2                !
 ! D67   D(10,9,19,32)         179.9967         estimate D2E/DX2                !
 ! D68   D(10,9,19,44)          -0.0037         estimate D2E/DX2                !
 ! D69   D(5,11,12,13)           0.0014         estimate D2E/DX2                !
 ! D70   D(5,11,12,20)         179.9992         estimate D2E/DX2                !
 ! D71   D(24,11,12,13)       -179.9955         estimate D2E/DX2                !
 ! D72   D(24,11,12,20)          0.0023         estimate D2E/DX2                !
 ! D73   D(11,12,13,14)          0.001          estimate D2E/DX2                !
 ! D74   D(11,12,13,38)        179.9981         estimate D2E/DX2                !
 ! D75   D(20,12,13,14)       -179.9973         estimate D2E/DX2                !
 ! D76   D(20,12,13,38)         -0.0002         estimate D2E/DX2                !
 ! D77   D(11,12,20,30)       -179.9983         estimate D2E/DX2                !
 ! D78   D(11,12,20,40)          0.0023         estimate D2E/DX2                !
 ! D79   D(13,12,20,30)         -0.0003         estimate D2E/DX2                !
 ! D80   D(13,12,20,40)       -179.9996         estimate D2E/DX2                !
 ! D81   D(12,13,14,2)          -0.0011         estimate D2E/DX2                !
 ! D82   D(12,13,14,25)        179.9957         estimate D2E/DX2                !
 ! D83   D(38,13,14,2)        -179.9974         estimate D2E/DX2                !
 ! D84   D(38,13,14,25)         -0.0006         estimate D2E/DX2                !
 ! D85   D(12,13,38,30)          0.0005         estimate D2E/DX2                !
 ! D86   D(12,13,38,39)       -179.9992         estimate D2E/DX2                !
 ! D87   D(14,13,38,30)        179.9972         estimate D2E/DX2                !
 ! D88   D(14,13,38,39)         -0.0025         estimate D2E/DX2                !
 ! D89   D(6,15,16,17)          -0.0004         estimate D2E/DX2                !
 ! D90   D(6,15,16,21)         179.997          estimate D2E/DX2                !
 ! D91   D(26,15,16,17)        179.9993         estimate D2E/DX2                !
 ! D92   D(26,15,16,21)         -0.0033         estimate D2E/DX2                !
 ! D93   D(15,16,17,18)         -0.0028         estimate D2E/DX2                !
 ! D94   D(15,16,17,34)        179.9971         estimate D2E/DX2                !
 ! D95   D(21,16,17,18)        179.9992         estimate D2E/DX2                !
 ! D96   D(21,16,17,34)         -0.0008         estimate D2E/DX2                !
 ! D97   D(15,16,21,28)       -179.9976         estimate D2E/DX2                !
 ! D98   D(15,16,21,42)          0.0021         estimate D2E/DX2                !
 ! D99   D(17,16,21,28)          0.0001         estimate D2E/DX2                !
 ! D100  D(17,16,21,42)        179.9997         estimate D2E/DX2                !
 ! D101  D(16,17,18,3)           0.0014         estimate D2E/DX2                !
 ! D102  D(16,17,18,27)       -179.9991         estimate D2E/DX2                !
 ! D103  D(34,17,18,3)        -179.9986         estimate D2E/DX2                !
 ! D104  D(34,17,18,27)          0.0009         estimate D2E/DX2                !
 ! D105  D(16,17,34,28)          0.0012         estimate D2E/DX2                !
 ! D106  D(16,17,34,35)       -179.9987         estimate D2E/DX2                !
 ! D107  D(18,17,34,28)       -179.9989         estimate D2E/DX2                !
 ! D108  D(18,17,34,35)          0.0012         estimate D2E/DX2                !
 ! D109  D(9,19,32,33)         180.0            estimate D2E/DX2                !
 ! D110  D(9,19,32,36)           0.0001         estimate D2E/DX2                !
 ! D111  D(44,19,32,33)          0.0004         estimate D2E/DX2                !
 ! D112  D(44,19,32,36)       -179.9996         estimate D2E/DX2                !
 ! D113  D(9,19,44,45)        -179.9988         estimate D2E/DX2                !
 ! D114  D(32,19,44,45)          0.0008         estimate D2E/DX2                !
 ! D115  D(12,20,30,31)       -179.9992         estimate D2E/DX2                !
 ! D116  D(12,20,30,38)          0.0007         estimate D2E/DX2                !
 ! D117  D(40,20,30,31)          0.0001         estimate D2E/DX2                !
 ! D118  D(40,20,30,38)       -180.0            estimate D2E/DX2                !
 ! D119  D(12,20,40,41)        179.9986         estimate D2E/DX2                !
 ! D120  D(30,20,40,41)         -0.0006         estimate D2E/DX2                !
 ! D121  D(16,21,28,29)        179.9998         estimate D2E/DX2                !
 ! D122  D(16,21,28,34)          0.0007         estimate D2E/DX2                !
 ! D123  D(42,21,28,29)          0.0002         estimate D2E/DX2                !
 ! D124  D(42,21,28,34)       -179.9989         estimate D2E/DX2                !
 ! D125  D(16,21,42,43)        179.9966         estimate D2E/DX2                !
 ! D126  D(28,21,42,43)         -0.0038         estimate D2E/DX2                !
 ! D127  D(21,28,34,17)         -0.0012         estimate D2E/DX2                !
 ! D128  D(21,28,34,35)        179.9987         estimate D2E/DX2                !
 ! D129  D(29,28,34,17)        179.9997         estimate D2E/DX2                !
 ! D130  D(29,28,34,35)         -0.0004         estimate D2E/DX2                !
 ! D131  D(20,30,38,13)         -0.0007         estimate D2E/DX2                !
 ! D132  D(20,30,38,39)        179.9989         estimate D2E/DX2                !
 ! D133  D(31,30,38,13)        179.9992         estimate D2E/DX2                !
 ! D134  D(31,30,38,39)         -0.0012         estimate D2E/DX2                !
 ! D135  D(19,32,36,8)           0.0008         estimate D2E/DX2                !
 ! D136  D(19,32,36,37)       -179.9988         estimate D2E/DX2                !
 ! D137  D(33,32,36,8)        -179.9991         estimate D2E/DX2                !
 ! D138  D(33,32,36,37)          0.0013         estimate D2E/DX2                !
 --------------------------------------------------------------------------------
 Trust Radius=3.00D-01 FncErr=1.00D-07 GrdErr=1.00D-06 EigMax=2.50D+02 EigMin=1.00D-04
 Number of steps in this run=    270 maximum allowed number of steps=    270.
 GradGradGradGradGradGradGradGradGradGradGradGradGradGradGradGradGradGrad

 Leave Link  103 at Tue Aug 15 23:17:21 2023, MaxMem=  1310720000 cpu:               1.8 elap:               0.1
 (Enter /mnt/opt/groups/app-gaussian/g16-avx2/l202.exe)
                          Input orientation:                          
 ---------------------------------------------------------------------
 Center     Atomic      Atomic             Coordinates (Angstroms)
 Number     Number       Type             X           Y           Z
 ---------------------------------------------------------------------
      1          6           0        0.014576    1.449097   -0.023775
      2          6           0        0.024220   -1.441551   -0.017697
      3          6           0        0.035138    0.718627    1.245725
      4          6           0       -0.000654    0.732710   -1.256546
      5          6           0        0.004074   -0.732100   -1.254400
      6          6           0        0.040042   -0.707237    1.249651
      7          6           0       -0.020298    1.461269   -2.475016
      8          6           0       -0.024812    2.834580   -2.475756
      9          6           0       -0.009796    3.546689   -1.253087
     10          6           0        0.009539    2.865180   -0.051984
     11          6           0       -0.011118   -1.464709   -2.466503
     12          6           0       -0.006489   -2.845784   -2.456074
     13          6           0        0.013558   -3.548587   -1.228105
     14          6           0        0.028509   -2.861180   -0.039312
     15          6           0        0.060233   -1.390767    2.490008
     16          6           0        0.074906   -0.691178    3.680743
     17          6           0        0.069922    0.723811    3.675460
     18          6           0        0.050518    1.409743    2.485870
     19          6           0       -0.018854    4.978174   -1.559453
     20          6           0       -0.019068   -3.827018   -3.542420
     21          6           0        0.096420   -1.141496    5.073537
     22          1           0       -0.031960    0.938233   -3.423634
     23          1           0        0.020812    3.435348    0.868508
     24          1           0       -0.026657   -0.952659   -3.420484
     25          1           0        0.043671   -3.421168    0.887927
     26          1           0        0.064480   -2.473077    2.523499
     27          1           0        0.047081    2.492854    2.507254
     28          6           0        0.104490   -0.073866    5.895505
     29          1           0        0.120111   -0.104372    6.978832
     30          6           0       -0.007616   -5.072679   -3.028864
     31          1           0       -0.012862   -5.995737   -3.596938
     32          6           0       -0.038376    5.156260   -2.894909
     33          1           0       -0.048821    6.109804   -3.410093
     34          7           0        0.088670    1.216474    5.104959
     35          1           0        0.088201    2.195074    5.310730
     36          7           0       -0.044238    3.826346   -3.617053
     37          1           0       -0.057259    3.595732   -4.590011
     38          7           0        0.014155   -5.033005   -1.516209
     39          1           0        0.026421   -5.760328   -0.830023
     40          8           0       -0.040271   -3.488618   -4.931641
     41          1           0       -0.045278   -4.292012   -5.457125
     42          8           0        0.106925   -2.513949    5.474987
     43          1           0        0.120895   -2.567394    6.433396
     44          8           0       -0.008260    6.012133   -0.571669
     45          1           0       -0.017237    6.868957   -1.004534
 ---------------------------------------------------------------------
                    Distance matrix (angstroms):
                    1          2          3          4          5
     1  C    0.000000
     2  C    2.890670   0.000000
     3  C    1.464800   2.502543   0.000000
     4  C    1.425892   2.502554   2.502567   0.000000
     5  C    2.504430   1.425890   2.890709   1.464819   0.000000
     6  C    2.504404   1.464800   1.425878   2.890697   2.504433
     7  C    2.451519   3.803520   3.794536   1.419807   2.510252
     8  C    2.816616   4.932520   4.281387   2.430003   3.770113
     9  C    2.431398   5.139055   3.774124   2.813996   4.278812
    10  C    1.416373   4.306893   2.508464   2.449184   3.792922
    11  C    3.802347   2.449170   4.306940   2.508537   1.416383
    12  C    4.935841   2.813982   5.139073   3.774191   2.431418
    13  C    5.140745   2.429980   4.932486   4.281415   2.816626
    14  C    4.310328   1.419800   3.803470   3.794543   2.451534
    15  C    3.792890   2.508478   2.449166   4.306916   3.802313
    16  C    4.278770   3.774134   2.813973   5.139065   4.935821
    17  C    3.770072   4.281389   2.429990   4.932519   5.140772
    18  C    2.510211   3.794525   1.419802   3.803508   4.310368
    19  C    3.848871   6.602404   5.100557   4.256295   5.718462
    20  C    6.341875   4.256289   6.602436   5.100655   3.848907
    21  C    5.718432   5.100579   4.256285   6.602425   6.341839
    22  H    3.438341   4.155350   4.675002   2.177037   2.738044
    23  H    2.177476   4.956765   2.742822   3.438105   4.677033
    24  H    4.160260   3.438105   4.956866   2.742950   2.177501
    25  H    4.954950   2.177020   4.155237   4.674979   3.438345
    26  H    4.677023   2.742871   3.438101   4.956819   4.160189
    27  H    2.737991   4.674981   2.177035   4.155307   4.955020
    28  C    6.112723   6.069840   4.717341   7.198156   7.180842
    29  H    7.173626   7.123809   5.792501   8.278692   8.257943
    30  C    7.180851   4.717333   7.198136   6.069901   4.689295
    31  H    8.257954   5.792491   8.278670   7.123874   5.761393
    32  C    4.689272   7.198151   6.069830   4.717356   6.112762
    33  H    5.761368   8.278686   7.123797   5.792515   7.173664
    34  N    5.134541   5.771556   3.891581   6.380498   6.651732
    35  H    5.386914   6.451455   4.325156   6.728708   7.188627
    36  N    4.308877   6.380501   5.771553   3.891590   5.134578
    37  H    5.046158   6.803449   6.507080   4.394552   5.464448
    38  N    6.651692   3.891553   6.380438   5.771578   4.308878
    39  H    7.254377   4.394509   6.803356   6.507088   5.046154
    40  O    6.962125   5.323673   7.474386   5.597098   4.595918
    41  H    7.904758   6.141444   8.369060   6.549403   5.508022
    42  O    6.778690   5.597004   5.323660   7.474350   6.962055
    43  H    7.605167   6.549311   6.141435   8.369030   7.904692
    44  O    4.595869   7.474312   5.596965   5.323666   6.778713
    45  H    5.507975   8.368997   6.549273   6.141443   7.605193
                    6          7          8          9         10
     6  C    0.000000
     7  C    4.310360   0.000000
     8  C    5.140752   1.373319   0.000000
     9  C    4.935795   2.417064   1.415007   0.000000
    10  C    3.802282   2.800525   2.424209   1.381114   0.000000
    11  C    3.792912   2.926005   4.299321   5.156209   4.957647
    12  C    4.278779   4.307117   5.680428   6.504683   6.196371
    13  C    3.770046   5.162808   6.504070   7.095358   6.520712
    14  C    2.510185   4.961714   6.195223   6.521925   5.726405
    15  C    1.416371   5.726435   6.520706   6.196300   4.957558
    16  C    2.431395   6.521922   7.095308   6.504565   5.156084
    17  C    2.816619   6.195187   6.503982   5.680279   4.299180
    18  C    2.451520   4.961659   5.162709   4.306968   2.925864
    19  C    6.341800   3.634127   2.331232   1.463930   2.595768
    20  C    5.718433   5.394936   6.746458   7.720925   7.547813
    21  C    3.848878   7.985528   8.533212   7.875058   6.506302
    22  H    4.955033   1.083318   2.120060   3.393495   3.883667
    23  H    4.160126   3.883018   3.398103   2.124735   1.082832
    24  H    4.677055   2.592489   3.903293   4.994199   5.091561
    25  H    2.737933   5.928884   7.103058   7.289570   6.356317
    26  H    2.177493   6.361715   7.291896   7.106736   5.927320
    27  H    3.438342   5.088391   4.995231   3.905633   2.586452
    28  C    4.689272   8.511042   8.863057   8.013978   6.634729
    29  H    5.761369   9.583642   9.901903   9.006199   7.633010
    30  C    6.112695   6.557392   7.926599   8.800392   8.477719
    31  H    7.173594   7.540935   8.901218   9.826064   9.543744
    32  C    7.180816   3.718816   2.359252   2.299373   3.651516
    33  H    8.257915   4.741736   3.405973   3.350188   4.669892
    34  N    4.308878   7.584710   7.752315   6.772322   5.414661
    35  H    4.991802   7.821002   7.813520   6.702250   5.404991
    36  N    6.651713   2.626483   1.512130   2.380699   3.692756
    37  H    7.254424   3.005079   2.247327   3.337622   4.596940
    38  N    5.134483   6.564761   7.925979   8.583761   8.032764
    39  H    5.464335   7.406730   8.751200   9.316698   8.660543
    40  O    6.778710   5.526010   6.783395   7.939032   8.011510
    41  H    7.605178   6.480265   7.725108   8.894966   8.969055
    42  O    4.595883   8.889381   9.583237   9.056044   7.713101
    43  H    5.507988   9.778030  10.419959   9.822480   8.460816
    44  O    6.962002   4.932873   3.704411   2.557879   3.189624
    45  H    7.904641   5.604054   4.294270   3.331561   4.115617
                   11         12         13         14         15
    11  C    0.000000
    12  C    1.381122   0.000000
    13  C    2.424208   1.415006   0.000000
    14  C    2.800528   2.417064   1.373310   0.000000
    15  C    4.957576   5.156089   4.299155   2.925847   0.000000
    16  C    6.196320   6.504573   5.680259   4.306956   1.381119
    17  C    6.520728   7.095319   6.503961   5.162694   2.424217
    18  C    5.726454   6.521930   6.195160   4.961634   2.800530
    19  C    6.506423   7.875176   8.533258   7.985521   7.547702
    20  C    2.595797   1.463942   2.331232   3.634126   6.506289
    21  C    7.547730   7.720766   6.746232   5.394734   2.595779
    22  H    2.586632   3.905843   4.995395   5.088500   6.356406
    23  H    5.927384   7.106772   7.291858   6.361640   5.091385
    24  H    1.082828   2.124715   3.398086   3.883017   5.927344
    25  H    3.883675   3.393512   2.120079   1.083323   2.586400
    26  H    5.091428   4.994006   3.903056   2.592280   1.082836
    27  H    6.356410   7.289619   7.103030   5.928830   3.883682
    28  C    8.477676   8.800268   7.926397   6.557206   3.651520
    29  H    9.543694   9.825926   8.900999   7.540738   4.669897
    30  C    3.651535   2.299381   2.359245   3.718797   6.634684
    31  H    4.669914   3.350196   3.405967   4.741715   7.632955
    32  C    6.634870   8.014131   8.863142   8.511066   8.477654
    33  H    7.633153   9.006359   9.901994   9.583668   9.543671
    34  N    8.032791   8.583718   7.925853   6.564633   3.692761
    35  H    8.595884   9.259722   8.703538   7.361536   4.562402
    36  N    5.414806   6.772490   7.752422   7.584756   8.032769
    37  H    5.488122   6.785970   7.896121   7.899869   8.660580
    38  N    3.692754   2.380695   1.512118   2.626453   5.414591
    39  H    4.596935   3.337617   2.247317   3.005043   5.487878
    40  O    3.189665   2.557892   3.704413   4.932879   7.713103
    41  H    4.115656   3.331574   4.294269   5.604054   8.460808
    42  O    8.011373   7.938810   6.783114   5.525777   3.189642
    43  H    8.968921   8.894740   7.724821   6.480031   4.115634
    44  O    7.713208   9.056140   9.583254   8.889344   8.011335
    45  H    8.460933   9.822591  10.419989   9.778002   8.968883
                   16         17         18         19         20
    16  C    0.000000
    17  C    1.415008   0.000000
    18  C    2.417061   1.373318   0.000000
    19  C    7.720751   6.746243   5.394734   0.000000
    20  C    7.875050   8.533215   7.985536   9.025717   0.000000
    21  C    1.463941   2.331243   3.634136   9.025531   9.025524
    22  H    7.289621   7.103062   5.928858   4.449322   4.766749
    23  H    4.993977   3.903053   2.592261   2.876957   8.497049
    24  H    7.106765   7.291934   6.361754   6.215970   2.876954
    25  H    3.905591   4.995186   5.088337   8.748858   4.449340
    26  H    2.124732   3.398108   3.883027   8.496975   6.215747
    27  H    3.393510   2.120080   1.083328   4.766473   8.748926
    28  C    2.299374   2.359255   3.718820   9.006371  10.157551
    29  H    3.350190   3.405976   4.741740   9.937499  11.161282
    30  C    8.013937   8.863028   8.511020  10.157704   1.347421
    31  H    9.006147   9.901866   9.583616  11.161456   2.169413
    32  C    8.800259   7.926417   6.557215   1.347419   9.006605
    33  H    9.825916   8.901016   7.540744   2.169413   9.937748
    34  N    2.380697   1.512130   2.626487   7.653518  10.011273
    35  H    3.314737   2.199785   2.932234   7.413266  10.707724
    36  N    8.583708   7.925875   6.564649   2.358192   7.653769
    37  H    9.316675   8.751121   7.406636   3.331202   7.496407
    38  N    6.772257   7.752256   7.584653  10.011327   2.358186
    39  H    6.785694   7.895905   7.899724  10.763342   3.331194
    40  O    9.056053   9.583261   8.889413   9.113653   1.430000
    41  H    9.822478  10.419974   9.778055  10.056286   1.970533
    42  O    2.557896   3.704424   4.932886  10.277698   9.113377
    43  H    3.331576   4.294280   5.604064  10.992759  10.056001
    44  O    7.938785   6.783109   5.525758   1.430000  10.277858
    45  H    8.894715   7.724815   6.480010   1.970533  10.992941
                   21         22         23         24         25
    21  C    0.000000
    22  H    8.748924   0.000000
    23  H    6.215745   4.965969   0.000000
    24  H    8.497011   1.890902   6.136148   0.000000
    25  H    4.766447   6.131856   6.856582   4.965973   0.000000
    26  H    2.876947   6.856729   6.135991   6.136034   1.890610
    27  H    4.449353   6.131764   1.890628   6.856754   6.131712
    28  C    1.347416   9.374930   6.131255   9.358265   6.023617
    29  H    2.169409  10.455690   7.062261  10.434889   6.935856
    30  C    9.006327   6.023911   9.358250   4.138634   4.251043
    31  H    9.937441   6.936162  10.434879   5.046183   5.171616
    32  C   10.157560   4.251040   4.138641   6.131497   9.374905
    33  H   11.161291   5.171616   5.046186   7.062505  10.455666
    34  N    2.358192   8.533983   4.782836   8.797819   6.268421
    35  H    3.345000   8.825146   4.612608   9.281999   7.148800
    36  N   10.011273   2.894608   4.503040   4.783078   8.533993
    37  H   10.763322   2.902305   5.461433   4.696444   8.902521
    38  N    7.653454   6.268659   8.797723   4.503016   2.894609
    39  H    7.496034   7.183380   9.351229   5.461409   2.902295
    40  O   10.277707   4.676662   9.032539   2.952096   5.820565
    41  H   10.992755   5.611660   9.986495   3.911462   6.405151
    42  O    1.430000   9.545800   7.524706   9.032434   4.676341
    43  H    1.970533  10.462974   8.186019   9.986395   5.611339
    44  O    9.113382   5.820543   2.952080   7.524919   9.545695
    45  H   10.056004   6.405135   3.911446   8.186244  10.462877
                   26         27         28         29         30
    26  H    0.000000
    27  H    4.965988   0.000000
    28  C    4.138628   4.251070   0.000000
    29  H    5.046172   5.171646   1.083869   0.000000
    30  C    6.131220   9.374907  10.229617  11.173825   0.000000
    31  H    7.062214  10.455665  11.188780  12.106724   1.083869
    32  C    9.358232   6.023653  10.229663  11.188839  10.229862
    33  H   10.434855   6.935886  11.173873  12.106787  11.189055
    34  N    4.503033   2.894641   1.513338   2.292820  10.282110
    35  H    5.436989   2.819546   2.343143   2.840957  11.062470
    36  N    8.797780   6.268467  10.282146  11.302669   8.918517
    37  H    9.351326   7.183203  11.110273  12.147443   8.808007
    38  N    4.782782   8.533926   8.918224   9.821831   1.513332
    39  H    4.696123   8.902407   8.807648   9.642449   2.304110
    40  O    7.524720   9.545826  11.353792  12.382981   2.476061
    41  H    8.186020  10.462995  12.111870  13.123136   2.550943
    42  O    2.952076   5.820575   2.476055   2.840385   8.881199
    43  H    3.911441   6.405166   2.550936   2.522692   9.789144
    44  O    9.032394   4.676340   8.881241   9.717931  11.353892
    45  H    9.986356   5.611334   9.789185  10.600958  12.112006
                   31         32         33         34         35
    31  H    0.000000
    32  C   11.174101   0.000000
    33  H   12.107036   1.083868   0.000000
    34  N   11.302624   8.918293   9.821899   0.000000
    35  H   12.101493   8.724514   9.560158   1.000000   0.000000
    36  N    9.822154   1.513340   2.292822   9.105086   9.076557
    37  H    9.642844   2.304121   2.777199   9.983717  10.000383
    38  N    2.292818  10.282251  11.302785   9.105021   9.942721
    39  H    2.777189  11.110348  12.147528   9.159893  10.049929
    40  O    2.840393   8.881565   9.718276  11.085480  11.714394
    41  H    2.522701   9.789527  10.601327  11.912975  12.571666
    42  O    9.717871  11.353782  12.382973   3.748775   4.711924
    43  H   10.600898  12.111873  13.123141   4.010416   4.893112
    44  O   12.383102   2.476059   2.840393   7.431814   7.012978
    45  H   13.123298   2.550941   2.522702   8.323923   7.857407
                   36         37         38         39         40
    36  N    0.000000
    37  H    1.000000   0.000000
    38  N    9.105221   9.160156   0.000000
    39  H    9.983829  10.083668   1.000000   0.000000
    40  O    7.432150   7.092603   3.748769   4.689178   0.000000
    41  H    8.324278   7.935272   4.010414   4.855014   0.960000
    42  O   11.085458  11.775370   7.431761   7.092151  10.453208
    43  H   11.912964  12.630573   8.323873   7.934797  11.403451
    44  O    3.748776   4.689186  11.085474  11.775346  10.453452
    45  H    4.010420   4.855024  11.912997  12.630566  11.077097
                   41         42         43         44         45
    41  H    0.000000
    42  O   11.076811   0.000000
    43  H   12.016089   0.960000   0.000000
    44  O   11.403703  10.453200  11.076818   0.000000
    45  H   12.016389  11.403444  12.016098   0.960000   0.000000
 Symmetry turned off by external request.
 Stoichiometry    C24H15N3O3
 Framework group  C1[X(C24H15N3O3)]
 Deg. of freedom   129
 Full point group                 C1      NOp   1
 Rotational constants (GHZ):           0.1371869           0.1371452           0.0685830
 Leave Link  202 at Tue Aug 15 23:17:21 2023, MaxMem=  1310720000 cpu:               1.2 elap:               0.0
 (Enter /mnt/opt/groups/app-gaussian/g16-avx2/l301.exe)
 Standard basis: 6-31G(d,p) (6D, 7F)
 Ernie: Thresh=  0.10000D-02 Tol=  0.10000D-05 Strict=F.
   525 basis functions,   945 primitive gaussians,   525 cartesian basis functions
   102 alpha electrons      102 beta electrons
       nuclear repulsion energy      2582.9170242158 Hartrees.
 IExCor=  402 DFT=T Ex+Corr=B3LYP ExCW=0 ScaHFX=  0.200000
 ScaDFX=  0.800000  0.720000  1.000000  0.810000 ScalE2=  1.000000  1.000000
 IRadAn=      5 IRanWt=     -1 IRanGd=            0 ICorTp=0 IEmpDi=131
 NAtoms=   45 NActive=   45 NUniq=   45 SFac= 1.00D+00 NAtFMM=   60 NAOKFM=F Big=F
 Integral buffers will be    131072 words long.
 Raffenetti 2 integral format.
 Two-electron integral symmetry is turned off.
 R6Disp:  Grimme-D3 Dispersion energy=       -0.0429699486 Hartrees.
 Nuclear repulsion after empirical dispersion term =     2582.8740542672 Hartrees.
 Leave Link  301 at Tue Aug 15 23:17:21 2023, MaxMem=  1310720000 cpu:               4.1 elap:               0.1
 (Enter /mnt/opt/groups/app-gaussian/g16-avx2/l302.exe)
 NPDir=0 NMtPBC=     1 NCelOv=     1 NCel=       1 NClECP=     1 NCelD=      1
         NCelK=      1 NCelE2=     1 NClLst=     1 CellRange=     0.0.
 One-electron integrals computed using PRISM.
 NBasis=   525 RedAO= T EigKep=  1.15D-04  NBF=   525
 NBsUse=   525 1.00D-06 EigRej= -1.00D+00 NBFU=   525
 Precomputing XC quadrature grid using
 IXCGrd= 4 IRadAn=           5 IRanWt=          -1 IRanGd=           0 AccXCQ= 0.00D+00.
 Generated NRdTot=       0 NPtTot=           0 NUsed=           0 NTot=          32
 NSgBfM=   505   505   505   505   505 MxSgAt=    45 MxSgA2=    45.
 Leave Link  302 at Tue Aug 15 23:17:23 2023, MaxMem=  1310720000 cpu:             115.3 elap:               1.8
 (Enter /mnt/opt/groups/app-gaussian/g16-avx2/l303.exe)
 DipDrv:  MaxL=1.
 Leave Link  303 at Tue Aug 15 23:17:23 2023, MaxMem=  1310720000 cpu:              11.1 elap:               0.2
 (Enter /mnt/opt/groups/app-gaussian/g16-avx2/l401.exe)
 ExpMin= 1.61D-01 ExpMax= 5.48D+03 ExpMxC= 8.25D+02 IAcc=3 IRadAn=         5 AccDes= 0.00D+00
 Harris functional with IExCor=  402 and IRadAn=       5 diagonalized for initial guess.
 HarFok:  IExCor=  402 AccDes= 0.00D+00 IRadAn=         5 IDoV= 1 UseB2=F ITyADJ=14
 ICtDFT=  3500011 ScaDFX=  1.000000  1.000000  1.000000  1.000000
 FoFCou: FMM=F IPFlag=           0 FMFlag=      100000 FMFlg1=           0
         NFxFlg=           0 DoJE=T BraDBF=F KetDBF=T FulRan=T
         wScrn=  0.000000 ICntrl=       500 IOpCl=  0 I1Cent=   200000004 NGrid=           0
         NMat0=    1 NMatS0=      1 NMatT0=    0 NMatD0=    1 NMtDS0=    0 NMtDT0=    0
 Symmetry not used in FoFCou.
 Harris En= -1313.44304188417    
 JPrj=0 DoOrth=F DoCkMO=F.
 Leave Link  401 at Tue Aug 15 23:17:27 2023, MaxMem=  1310720000 cpu:             216.9 elap:               3.5
 (Enter /mnt/opt/groups/app-gaussian/g16-avx2/l502.exe)
 Two-electron integral symmetry not used.
 Closed shell SCF:
 Using DIIS extrapolation, IDIIS=    10.
 NGot=  1310720000 LenX=  1310130019 LenY=  1309853869
 Requested convergence on RMS density matrix=1.00D-08 within 100 cycles.
 Requested convergence on MAX density matrix=1.00D-06.
 Requested convergence on             energy=1.00D-06.
 Level shift goal  0.100 maximum shift  0.100.
 No special actions if energy rises.
 Dynamic level shift is on during FON iterations.

 Cycle   1  Pass 1  IDiag  1:
 FoFJK:  IHMeth= 1 ICntrl=       0 DoSepK=F KAlg= 0 I1Cent=           0 FoldK=F
 IRaf= 600000000 NMat=       1 IRICut=       1 DoRegI=T DoRafI=F ISym2E= 0 IDoP0=0 IntGTp=1.
 FoFCou: FMM=F IPFlag=           0 FMFlag=      100000 FMFlg1=           0
         NFxFlg=           0 DoJE=F BraDBF=F KetDBF=F FulRan=T
         wScrn=  0.000000 ICntrl=         0 IOpCl=  0 I1Cent=           0 NGrid=           0
         NMat0=    1 NMatS0=      1 NMatT0=    0 NMatD0=    1 NMtDS0=    0 NMtDT0=    0
 Symmetry not used in FoFCou.
 E= -1312.99847844769    
 DIIS: error= 3.60D-02 at cycle   1 NSaved=   1.
 NSaved= 1 IEnMin= 1 EnMin= -1312.99847844769     IErMin= 1 ErrMin= 3.60D-02
 ErrMax= 3.60D-02  0.00D+00 EMaxC= 1.00D+00 BMatC= 5.13D-01 BMatP= 5.13D-01
 IDIUse=1 WtCom= 1.00D+00 WtEn= 0.00D+00
 Coeff-Com:  0.100D+01
 Coeff:      0.100D+01
 Gap=     0.210 Goal=     0.100 Shift=    0.000
 T= 1605. Gap= 0.146 NK=0 IS=  103 IE=  525 IFin=  102
          NO(<0.9)=   0  NV(>0.1)=   0    102.00e < EF      0.00e >EF  Err=0.0D+00
 GapD=    0.210 DampG=1.000 DampE=0.500 DampFc=0.5000 IDamp=-1.
 Damping current iteration by 5.00D-01
 RMSDP=3.70D-03 MaxDP=1.17D-01              OVMax= 1.97D-01

 Cycle   2  Pass 1  IDiag  1:
 E= -1313.21999564632     Delta-E=       -0.221517198627 Rises=F Damp=T
 DIIS: error= 7.25D-03 at cycle   2 NSaved=   2.
 NSaved= 2 IEnMin= 2 EnMin= -1313.21999564632     IErMin= 2 ErrMin= 7.25D-03
 ErrMax= 7.25D-03  0.00D+00 EMaxC= 1.00D+00 BMatC= 4.69D-02 BMatP= 5.13D-01
 IDIUse=1 WtCom= 1.00D+00 WtEn= 0.00D+00
 Coeff-Com:  0.406D-01 0.959D+00
 Coeff:      0.406D-01 0.959D+00
 Gap=     0.266 Goal=     0.100 Shift=    0.000
 T= 1419. Gap= 0.141 NK=4 IS=  103 IE=  120 IFin=  102
          NO(<0.9)=   0  NV(>0.1)=   0    102.00e < EF      0.00e >EF  Err=0.0D+00
 GapD=    0.266 DampG=1.000 DampE=1.000 DampFc=1.0000 IDamp=-1.
 RMSDP=1.51D-03 MaxDP=4.73D-02 DE=-2.22D-01 OVMax= 2.04D-01

 Cycle   3  Pass 1  IDiag  1:
 E= -1313.41362409251     Delta-E=       -0.193628446194 Rises=F Damp=F
 DIIS: error= 1.71D-02 at cycle   3 NSaved=   3.
 NSaved= 3 IEnMin= 3 EnMin= -1313.41362409251     IErMin= 2 ErrMin= 7.25D-03
 ErrMax= 1.71D-02  0.00D+00 EMaxC= 1.00D+00 BMatC= 8.61D-02 BMatP= 4.69D-02
 IDIUse=1 WtCom= 1.00D+00 WtEn= 0.00D+00
 Coeff-Com: -0.485D-01 0.615D+00 0.433D+00
 Coeff:     -0.485D-01 0.615D+00 0.433D+00
 Gap=     0.163 Goal=     0.100 Shift=    0.000
 T= 1256. Gap= 0.155 NK=4 IS=  103 IE=  123 IFin=  102
          NO(<0.9)=   0  NV(>0.1)=   0    102.00e < EF      0.00e >EF  Err=0.0D+00
 GapD=    0.163 DampG=1.000 DampE=0.500 DampFc=0.5000 IDamp=-1.
 Damping current iteration by 5.00D-01
 RMSDP=7.84D-04 MaxDP=3.89D-02 DE=-1.94D-01 OVMax= 9.84D-02

 Cycle   4  Pass 1  IDiag  1:
 E= -1313.48142590415     Delta-E=       -0.067801811636 Rises=F Damp=T
 DIIS: error= 5.66D-03 at cycle   4 NSaved=   4.
 NSaved= 4 IEnMin= 4 EnMin= -1313.48142590415     IErMin= 4 ErrMin= 5.66D-03
 ErrMax= 5.66D-03  0.00D+00 EMaxC= 1.00D+00 BMatC= 1.28D-02 BMatP= 4.69D-02
 IDIUse=1 WtCom= 1.00D+00 WtEn= 0.00D+00
 Coeff-Com: -0.389D-01 0.196D+00-0.293D+00 0.114D+01
 Coeff:     -0.389D-01 0.196D+00-0.293D+00 0.114D+01
 Gap=     0.155 Goal=     0.100 Shift=    0.000
 T=  838. Gap= 0.154 NK=0 IS=  103 IE=  525 IFin=  102
          NO(<0.9)=   0  NV(>0.1)=   0    102.00e < EF      0.00e >EF  Err=0.0D+00
 GapD=    0.155 DampG=1.000 DampE=1.000 DampFc=1.0000 IDamp=-1.
 RMSDP=2.50D-04 MaxDP=1.08D-02 DE=-6.78D-02 OVMax= 3.09D-02

 Cycle   5  Pass 1  IDiag  1:
 E= -1313.50428490502     Delta-E=       -0.022859000868 Rises=F Damp=F
 DIIS: error= 1.66D-03 at cycle   5 NSaved=   5.
 NSaved= 5 IEnMin= 5 EnMin= -1313.50428490502     IErMin= 5 ErrMin= 1.66D-03
 ErrMax= 1.66D-03  0.00D+00 EMaxC= 1.00D+00 BMatC= 1.47D-03 BMatP= 1.28D-02
 IDIUse=1 WtCom= 1.00D+00 WtEn= 0.00D+00
 Coeff-Com: -0.182D-01 0.608D-01-0.228D+00 0.716D+00 0.470D+00
 Coeff:     -0.182D-01 0.608D-01-0.228D+00 0.716D+00 0.470D+00
 Gap=     0.154 Goal=     0.100 Shift=    0.000
 T=  714. Gap= 0.154 NK=0 IS=  103 IE=  525 IFin=  102
          NO(<0.9)=   0  NV(>0.1)=   0    102.00e < EF      0.00e >EF  Err=0.0D+00
 GapD=    0.154 DampG=1.000 DampE=1.000 DampFc=1.0000 IDamp=-1.
 RMSDP=9.95D-05 MaxDP=4.00D-03 DE=-2.29D-02 OVMax= 9.40D-03

 Cycle   6  Pass 1  IDiag  1:
 E= -1313.50569812828     Delta-E=       -0.001413223268 Rises=F Damp=F
 DIIS: error= 5.28D-04 at cycle   6 NSaved=   6.
 NSaved= 6 IEnMin= 6 EnMin= -1313.50569812828     IErMin= 6 ErrMin= 5.28D-04
 ErrMax= 5.28D-04  0.00D+00 EMaxC= 1.00D+00 BMatC= 1.02D-04 BMatP= 1.47D-03
 IDIUse=1 WtCom= 1.00D+00 WtEn= 0.00D+00
 Coeff-Com: -0.620D-02 0.153D-01-0.916D-01 0.276D+00 0.268D+00 0.538D+00
 Coeff:     -0.620D-02 0.153D-01-0.916D-01 0.276D+00 0.268D+00 0.538D+00
 Gap=     0.154 Goal=     0.100 Shift=    0.000
 RMSDP=2.81D-05 MaxDP=1.31D-03 DE=-1.41D-03 OVMax= 2.55D-03

 Cycle   7  Pass 1  IDiag  1:
 E= -1313.50579351802     Delta-E=       -0.000095389736 Rises=F Damp=F
 DIIS: error= 1.48D-04 at cycle   7 NSaved=   7.
 NSaved= 7 IEnMin= 7 EnMin= -1313.50579351802     IErMin= 7 ErrMin= 1.48D-04
 ErrMax= 1.48D-04  0.00D+00 EMaxC= 1.00D+00 BMatC= 1.68D-05 BMatP= 1.02D-04
 IDIUse=1 WtCom= 1.00D+00 WtEn= 0.00D+00
 Coeff-Com: -0.206D-02 0.301D-02-0.333D-01 0.993D-01 0.126D+00 0.348D+00
 Coeff-Com:  0.458D+00
 Coeff:     -0.206D-02 0.301D-02-0.333D-01 0.993D-01 0.126D+00 0.348D+00
 Coeff:      0.458D+00
 Gap=     0.154 Goal=     0.100 Shift=    0.000
 RMSDP=9.40D-06 MaxDP=5.66D-04 DE=-9.54D-05 OVMax= 9.72D-04

 Cycle   8  Pass 1  IDiag  1:
 E= -1313.50580967268     Delta-E=       -0.000016154661 Rises=F Damp=F
 DIIS: error= 2.04D-05 at cycle   8 NSaved=   8.
 NSaved= 8 IEnMin= 8 EnMin= -1313.50580967268     IErMin= 8 ErrMin= 2.04D-05
 ErrMax= 2.04D-05  0.00D+00 EMaxC= 1.00D+00 BMatC= 3.56D-07 BMatP= 1.68D-05
 IDIUse=1 WtCom= 1.00D+00 WtEn= 0.00D+00
 Coeff-Com: -0.645D-03 0.598D-03-0.109D-01 0.330D-01 0.468D-01 0.135D+00
 Coeff-Com:  0.203D+00 0.594D+00
 Coeff:     -0.645D-03 0.598D-03-0.109D-01 0.330D-01 0.468D-01 0.135D+00
 Coeff:      0.203D+00 0.594D+00
 Gap=     0.154 Goal=     0.100 Shift=    0.000
 RMSDP=1.65D-06 MaxDP=1.15D-04 DE=-1.62D-05 OVMax= 2.02D-04

 Cycle   9  Pass 1  IDiag  1:
 E= -1313.50580996736     Delta-E=       -0.000000294683 Rises=F Damp=F
 DIIS: error= 7.87D-06 at cycle   9 NSaved=   9.
 NSaved= 9 IEnMin= 9 EnMin= -1313.50580996736     IErMin= 9 ErrMin= 7.87D-06
 ErrMax= 7.87D-06  0.00D+00 EMaxC= 1.00D+00 BMatC= 8.22D-08 BMatP= 3.56D-07
 IDIUse=1 WtCom= 1.00D+00 WtEn= 0.00D+00
 Coeff-Com:  0.945D-04-0.385D-03 0.139D-02-0.375D-02-0.150D-02-0.160D-02
 Coeff-Com:  0.627D-02 0.326D+00 0.673D+00
 Coeff:      0.945D-04-0.385D-03 0.139D-02-0.375D-02-0.150D-02-0.160D-02
 Coeff:      0.627D-02 0.326D+00 0.673D+00
 Gap=     0.154 Goal=     0.100 Shift=    0.000
 RMSDP=6.33D-07 MaxDP=3.07D-05 DE=-2.95D-07 OVMax= 4.72D-05

 Cycle  10  Pass 1  IDiag  1:
 E= -1313.50581004334     Delta-E=       -0.000000075973 Rises=F Damp=F
 DIIS: error= 1.78D-06 at cycle  10 NSaved=  10.
 NSaved=10 IEnMin=10 EnMin= -1313.50581004334     IErMin=10 ErrMin= 1.78D-06
 ErrMax= 1.78D-06  0.00D+00 EMaxC= 1.00D+00 BMatC= 3.51D-09 BMatP= 8.22D-08
 IDIUse=1 WtCom= 1.00D+00 WtEn= 0.00D+00
 Coeff-Com:  0.707D-04-0.161D-03 0.119D-02-0.332D-02-0.337D-02-0.856D-02
 Coeff-Com: -0.108D-01 0.957D-01 0.266D+00 0.664D+00
 Coeff:      0.707D-04-0.161D-03 0.119D-02-0.332D-02-0.337D-02-0.856D-02
 Coeff:     -0.108D-01 0.957D-01 0.266D+00 0.664D+00
 Gap=     0.154 Goal=     0.100 Shift=    0.000
 RMSDP=1.69D-07 MaxDP=1.34D-05 DE=-7.60D-08 OVMax= 1.73D-05

 Cycle  11  Pass 1  IDiag  1:
 E= -1313.50581004598     Delta-E=       -0.000000002646 Rises=F Damp=F
 DIIS: error= 8.63D-07 at cycle  11 NSaved=  11.
 NSaved=11 IEnMin=11 EnMin= -1313.50581004598     IErMin=11 ErrMin= 8.63D-07
 ErrMax= 8.63D-07  0.00D+00 EMaxC= 1.00D+00 BMatC= 1.04D-09 BMatP= 3.51D-09
 IDIUse=1 WtCom= 1.00D+00 WtEn= 0.00D+00
 Coeff-Com:  0.304D-04-0.535D-04 0.534D-03-0.151D-02-0.179D-02-0.474D-02
 Coeff-Com: -0.704D-02 0.221D-01 0.812D-01 0.392D+00 0.519D+00
 Coeff:      0.304D-04-0.535D-04 0.534D-03-0.151D-02-0.179D-02-0.474D-02
 Coeff:     -0.704D-02 0.221D-01 0.812D-01 0.392D+00 0.519D+00
 Gap=     0.154 Goal=     0.100 Shift=    0.000
 RMSDP=6.57D-08 MaxDP=4.34D-06 DE=-2.65D-09 OVMax= 6.21D-06

 Cycle  12  Pass 1  IDiag  1:
 E= -1313.50581004697     Delta-E=       -0.000000000983 Rises=F Damp=F
 DIIS: error= 1.43D-07 at cycle  12 NSaved=  12.
 NSaved=12 IEnMin=12 EnMin= -1313.50581004697     IErMin=12 ErrMin= 1.43D-07
 ErrMax= 1.43D-07  0.00D+00 EMaxC= 1.00D+00 BMatC= 1.68D-11 BMatP= 1.04D-09
 IDIUse=1 WtCom= 1.00D+00 WtEn= 0.00D+00
 Coeff-Com:  0.334D-05-0.270D-05 0.607D-04-0.163D-03-0.230D-03-0.596D-03
 Coeff-Com: -0.111D-02 0.304D-03 0.324D-02 0.593D-01 0.143D+00 0.796D+00
 Coeff:      0.334D-05-0.270D-05 0.607D-04-0.163D-03-0.230D-03-0.596D-03
 Coeff:     -0.111D-02 0.304D-03 0.324D-02 0.593D-01 0.143D+00 0.796D+00
 Gap=     0.154 Goal=     0.100 Shift=    0.000
 RMSDP=1.55D-08 MaxDP=1.03D-06 DE=-9.83D-10 OVMax= 1.69D-06

 Cycle  13  Pass 1  IDiag  1:
 E= -1313.50581004698     Delta-E=       -0.000000000019 Rises=F Damp=F
 DIIS: error= 1.49D-07 at cycle  13 NSaved=  13.
 NSaved=13 IEnMin=13 EnMin= -1313.50581004698     IErMin=12 ErrMin= 1.43D-07
 ErrMax= 1.49D-07  0.00D+00 EMaxC= 1.00D+00 BMatC= 1.01D-11 BMatP= 1.68D-11
 IDIUse=1 WtCom= 1.00D+00 WtEn= 0.00D+00
 Coeff-Com:  0.283D-06 0.154D-05 0.574D-05-0.101D-04-0.341D-04-0.800D-04
 Coeff-Com: -0.280D-03-0.114D-02-0.321D-02 0.122D-01 0.567D-01 0.512D+00
 Coeff-Com:  0.424D+00
 Coeff:      0.283D-06 0.154D-05 0.574D-05-0.101D-04-0.341D-04-0.800D-04
 Coeff:     -0.280D-03-0.114D-02-0.321D-02 0.122D-01 0.567D-01 0.512D+00
 Coeff:      0.424D+00
 Gap=     0.154 Goal=     0.100 Shift=    0.000
 RMSDP=8.16D-09 MaxDP=5.46D-07 DE=-1.86D-11 OVMax= 1.17D-06

 SCF Done:  E(RB3LYP) =  -1313.50581005     A.U. after   13 cycles
            NFock= 13  Conv=0.82D-08     -V/T= 2.0105
 KE= 1.299831126065D+03 PE=-8.221892290818D+03 EE= 3.025681300439D+03
 Leave Link  502 at Tue Aug 15 23:18:52 2023, MaxMem=  1310720000 cpu:            5407.1 elap:              84.7
 (Enter /mnt/opt/groups/app-gaussian/g16-avx2/l601.exe)
 Copying SCF densities to generalized density rwf, IOpCl= 0 IROHF=0.

 **********************************************************************

            Population analysis using the SCF Density.

 **********************************************************************

 Alpha  occ. eigenvalues --  -19.17036 -19.16966 -19.16958 -14.36477 -14.36471
 Alpha  occ. eigenvalues --  -14.36462 -10.23763 -10.23689 -10.23682 -10.22261
 Alpha  occ. eigenvalues --  -10.22254 -10.22160 -10.22085 -10.21956 -10.21949
 Alpha  occ. eigenvalues --  -10.19076 -10.19073 -10.19068 -10.18623 -10.18619
 Alpha  occ. eigenvalues --  -10.18612 -10.18556 -10.18549 -10.18510 -10.18016
 Alpha  occ. eigenvalues --  -10.18013 -10.18009 -10.17945 -10.17937 -10.17929
 Alpha  occ. eigenvalues --   -1.02998  -1.02935  -1.02928  -0.91650  -0.91548
 Alpha  occ. eigenvalues --   -0.91531  -0.86489  -0.82617  -0.82594  -0.77972
 Alpha  occ. eigenvalues --   -0.77348  -0.77305  -0.74688  -0.73948  -0.73887
 Alpha  occ. eigenvalues --   -0.70344  -0.69355  -0.69302  -0.63546  -0.61791
 Alpha  occ. eigenvalues --   -0.61716  -0.59723  -0.59405  -0.59373  -0.57066
 Alpha  occ. eigenvalues --   -0.57035  -0.54547  -0.52433  -0.51324  -0.51246
 Alpha  occ. eigenvalues --   -0.49499  -0.49266  -0.49231  -0.48864  -0.47246
 Alpha  occ. eigenvalues --   -0.47215  -0.44289  -0.43240  -0.43203  -0.42650
 Alpha  occ. eigenvalues --   -0.42586  -0.41590  -0.41030  -0.40247  -0.40231
 Alpha  occ. eigenvalues --   -0.39948  -0.39856  -0.39803  -0.38910  -0.37474
 Alpha  occ. eigenvalues --   -0.37279  -0.37213  -0.35618  -0.35154  -0.35122
 Alpha  occ. eigenvalues --   -0.35075  -0.34735  -0.34715  -0.33179  -0.31571
 Alpha  occ. eigenvalues --   -0.31551  -0.31028  -0.31023  -0.26373  -0.26367
 Alpha  occ. eigenvalues --   -0.25571  -0.23948  -0.21488  -0.21466  -0.18040
 Alpha  occ. eigenvalues --   -0.17885  -0.17866
 Alpha virt. eigenvalues --   -0.02432  -0.02268  -0.02253   0.03699   0.03719
 Alpha virt. eigenvalues --    0.05297   0.05493   0.05642   0.05701   0.08551
 Alpha virt. eigenvalues --    0.08575   0.09102   0.09232   0.09236   0.11488
 Alpha virt. eigenvalues --    0.11576   0.11660   0.11727   0.13289   0.13359
 Alpha virt. eigenvalues --    0.13386   0.16841   0.16942   0.17830   0.18327
 Alpha virt. eigenvalues --    0.18338   0.18872   0.18955   0.19558   0.22542
 Alpha virt. eigenvalues --    0.22589   0.22907   0.24616   0.24645   0.25145
 Alpha virt. eigenvalues --    0.25405   0.25435   0.25984   0.27883   0.30883
 Alpha virt. eigenvalues --    0.30895   0.32272   0.33465   0.33535   0.34137
 Alpha virt. eigenvalues --    0.37967   0.38779   0.38889   0.39052   0.41410
 Alpha virt. eigenvalues --    0.41519   0.43613   0.43625   0.45352   0.45391
 Alpha virt. eigenvalues --    0.46015   0.48838   0.50480   0.51171   0.52249
 Alpha virt. eigenvalues --    0.52373   0.53134   0.53138   0.53279   0.53325
 Alpha virt. eigenvalues --    0.54240   0.55418   0.56236   0.56257   0.56552
 Alpha virt. eigenvalues --    0.56608   0.56770   0.57285   0.58223   0.58264
 Alpha virt. eigenvalues --    0.58796   0.59580   0.59608   0.59616   0.59685
 Alpha virt. eigenvalues --    0.59962   0.60856   0.60943   0.61134   0.61576
 Alpha virt. eigenvalues --    0.61661   0.61962   0.62814   0.65053   0.65346
 Alpha virt. eigenvalues --    0.65388   0.65601   0.65615   0.66544   0.67641
 Alpha virt. eigenvalues --    0.67659   0.68303   0.69440   0.69452   0.71465
 Alpha virt. eigenvalues --    0.72074   0.74791   0.74799   0.76442   0.76576
 Alpha virt. eigenvalues --    0.76622   0.76694   0.76701   0.77836   0.78581
 Alpha virt. eigenvalues --    0.78679   0.79767   0.80627   0.80773   0.81130
 Alpha virt. eigenvalues --    0.81163   0.81949   0.84099   0.84584   0.84854
 Alpha virt. eigenvalues --    0.84917   0.85116   0.85311   0.85399   0.85419
 Alpha virt. eigenvalues --    0.85549   0.88081   0.88149   0.89012   0.89619
 Alpha virt. eigenvalues --    0.90451   0.90600   0.95134   0.95244   0.95401
 Alpha virt. eigenvalues --    0.96857   0.96885   0.96935   0.97120   0.97673
 Alpha virt. eigenvalues --    0.97702   0.98783   0.99359   0.99515   1.00901
 Alpha virt. eigenvalues --    1.03538   1.03551   1.04272   1.06351   1.06395
 Alpha virt. eigenvalues --    1.07340   1.07746   1.08026   1.11397   1.12755
 Alpha virt. eigenvalues --    1.12934   1.13486   1.14771   1.14866   1.16958
 Alpha virt. eigenvalues --    1.16981   1.21132   1.22256   1.22908   1.24595
 Alpha virt. eigenvalues --    1.25062   1.25072   1.26030   1.26105   1.29389
 Alpha virt. eigenvalues --    1.29733   1.29807   1.30443   1.30527   1.30549
 Alpha virt. eigenvalues --    1.33031   1.34114   1.34153   1.34183   1.34198
 Alpha virt. eigenvalues --    1.34240   1.35369   1.35616   1.35653   1.35729
 Alpha virt. eigenvalues --    1.35809   1.35979   1.36085   1.37117   1.38152
 Alpha virt. eigenvalues --    1.38483   1.38518   1.41921   1.44212   1.44233
 Alpha virt. eigenvalues --    1.45014   1.47087   1.47852   1.47960   1.51754
 Alpha virt. eigenvalues --    1.51868   1.53253   1.54640   1.55886   1.57227
 Alpha virt. eigenvalues --    1.57275   1.59785   1.59841   1.59850   1.60133
 Alpha virt. eigenvalues --    1.60210   1.61068   1.69316   1.70492   1.71246
 Alpha virt. eigenvalues --    1.71364   1.71667   1.71941   1.72128   1.73580
 Alpha virt. eigenvalues --    1.74097   1.74378   1.74548   1.75745   1.76659
 Alpha virt. eigenvalues --    1.76683   1.77866   1.78464   1.78469   1.79474
 Alpha virt. eigenvalues --    1.80769   1.80774   1.80779   1.80806   1.80931
 Alpha virt. eigenvalues --    1.82143   1.82388   1.84928   1.85076   1.86039
 Alpha virt. eigenvalues --    1.87087   1.88919   1.89102   1.90269   1.90309
 Alpha virt. eigenvalues --    1.93367   1.95135   1.95202   1.96332   1.96817
 Alpha virt. eigenvalues --    1.96923   1.97024   1.97204   1.97492   1.98111
 Alpha virt. eigenvalues --    2.01765   2.01861   2.02215   2.04711   2.06368
 Alpha virt. eigenvalues --    2.06526   2.06707   2.07583   2.08097   2.08283
 Alpha virt. eigenvalues --    2.08621   2.10454   2.10487   2.14304   2.14480
 Alpha virt. eigenvalues --    2.14482   2.14621   2.15084   2.20400   2.20542
 Alpha virt. eigenvalues --    2.20985   2.21328   2.21401   2.23839   2.23862
 Alpha virt. eigenvalues --    2.25494   2.27538   2.27568   2.29741   2.29823
 Alpha virt. eigenvalues --    2.30069   2.32538   2.34811   2.35690   2.35798
 Alpha virt. eigenvalues --    2.35867   2.36691   2.36804   2.36845   2.36913
 Alpha virt. eigenvalues --    2.37008   2.38067   2.38079   2.38100   2.38460
 Alpha virt. eigenvalues --    2.40085   2.40266   2.40417   2.42022   2.42487
 Alpha virt. eigenvalues --    2.43649   2.45825   2.45868   2.46975   2.49541
 Alpha virt. eigenvalues --    2.49935   2.50445   2.50738   2.52106   2.52350
 Alpha virt. eigenvalues --    2.53821   2.54002   2.54445   2.54715   2.56138
 Alpha virt. eigenvalues --    2.56255   2.59905   2.60170   2.60480   2.62550
 Alpha virt. eigenvalues --    2.62618   2.63344   2.63520   2.64009   2.66701
 Alpha virt. eigenvalues --    2.67739   2.67918   2.69522   2.69580   2.69676
 Alpha virt. eigenvalues --    2.69880   2.71767   2.72380   2.72584   2.73324
 Alpha virt. eigenvalues --    2.76208   2.76316   2.76863   2.77260   2.79422
 Alpha virt. eigenvalues --    2.79648   2.79976   2.80630   2.82293   2.82475
 Alpha virt. eigenvalues --    2.85323   2.85763   2.85980   2.87675   2.88626
 Alpha virt. eigenvalues --    2.88853   2.91156   2.91411   2.91467   2.93131
 Alpha virt. eigenvalues --    2.93717   2.99522   3.00002   3.00212   3.06179
 Alpha virt. eigenvalues --    3.07801   3.08167   3.09314   3.16064   3.16528
 Alpha virt. eigenvalues --    3.16575   3.20872   3.21121   3.26185   3.28076
 Alpha virt. eigenvalues --    3.31904   3.32295   3.33149   3.33329   3.34436
 Alpha virt. eigenvalues --    3.43944   3.45764   3.46136   3.46474   3.47717
 Alpha virt. eigenvalues --    3.47773   3.54704   3.62888   3.63127   3.63189
 Alpha virt. eigenvalues --    3.66772   3.67084   3.81029   4.07873   4.08302
 Alpha virt. eigenvalues --    4.08359   4.08778   4.10769   4.11295   4.11758
 Alpha virt. eigenvalues --    4.13661   4.13680   4.18990   4.19078   4.19931
 Alpha virt. eigenvalues --    4.22836   4.22931   4.23743   4.35980   4.36046
 Alpha virt. eigenvalues --    4.36229   4.40664   4.40924   4.41020   4.49747
 Alpha virt. eigenvalues --    4.49863   4.55004   4.65423   4.65608   4.69221
 Alpha virt. eigenvalues --    4.82632   4.82696   5.01388
          Condensed to atoms (all electrons):
               1          2          3          4          5          6
     1  C    5.093171  -0.083169   0.250179   0.390979   0.025911   0.026004
     2  C   -0.083169   5.041332   0.029352   0.029322   0.391312   0.249961
     3  C    0.250179   0.029352   5.039568   0.029398  -0.083127   0.391340
     4  C    0.390979   0.029322   0.029398   5.041680   0.250333  -0.083207
     5  C    0.025911   0.391312  -0.083127   0.250333   5.092559   0.025826
     6  C    0.026004   0.249961   0.391340  -0.083207   0.025826   5.093696
     7  C   -0.058916   0.011057   0.013255   0.465254  -0.075642  -0.001263
     8  C   -0.032764  -0.000160   0.000325  -0.004779   0.007253   0.000022
     9  C   -0.000928   0.000022   0.006668  -0.025362  -0.000004  -0.000153
    10  C    0.421435  -0.001287  -0.071817  -0.062419   0.013457   0.011206
    11  C    0.011185  -0.062274  -0.001286  -0.071907   0.421481   0.013461
    12  C   -0.000153  -0.025369   0.000022   0.006660  -0.000927  -0.000005
    13  C    0.000022  -0.004789  -0.000160   0.000325  -0.032763   0.007258
    14  C   -0.001265   0.465232   0.011068   0.013260  -0.058934  -0.075528
    15  C    0.013476  -0.071773  -0.062397  -0.001284   0.011180   0.422088
    16  C   -0.000006   0.006653  -0.025414   0.000021  -0.000150  -0.001553
    17  C    0.007286   0.000357  -0.005264  -0.000159   0.000022  -0.032728
    18  C   -0.075797   0.013285   0.466694   0.011120  -0.001271  -0.059373
    19  C    0.006253  -0.000000  -0.000185   0.000750   0.000002   0.000001
    20  C    0.000001   0.000750  -0.000000  -0.000185   0.006252   0.000002
    21  C    0.000002  -0.000186   0.000765  -0.000000   0.000001   0.006197
    22  H    0.004035  -0.000348  -0.000201  -0.022862  -0.016853   0.000030
    23  H   -0.028823   0.000031  -0.015077   0.003913  -0.000210  -0.000344
    24  H   -0.000343   0.003907   0.000031  -0.015060  -0.028827  -0.000209
    25  H    0.000030  -0.022871  -0.000348  -0.000202   0.004036  -0.016847
    26  H   -0.000210  -0.015006   0.003888   0.000031  -0.000343  -0.028963
    27  H   -0.016906  -0.000203  -0.022549  -0.000351   0.000030   0.004065
    28  C    0.000001  -0.000002  -0.000044   0.000000  -0.000000  -0.000344
    29  H   -0.000000  -0.000000  -0.000000   0.000000  -0.000000   0.000004
    30  C   -0.000000  -0.000048   0.000000  -0.000002  -0.000351   0.000001
    31  H   -0.000000  -0.000000   0.000000  -0.000000   0.000004  -0.000000
    32  C   -0.000351   0.000000  -0.000002  -0.000048   0.000001  -0.000000
    33  H    0.000004   0.000000  -0.000000  -0.000000  -0.000000  -0.000000
    34  N   -0.000062   0.000000   0.002743   0.000000  -0.000000   0.000144
    35  H    0.000006  -0.000000  -0.000139   0.000000  -0.000000  -0.000015
    36  N    0.000134   0.000000   0.000001   0.002822  -0.000064  -0.000000
    37  H   -0.000014   0.000000  -0.000000  -0.000102   0.000004  -0.000000
    38  N   -0.000000   0.002822   0.000000   0.000001   0.000134  -0.000064
    39  H   -0.000000  -0.000102   0.000000  -0.000000  -0.000014   0.000004
    40  O   -0.000000   0.000003   0.000000  -0.000003   0.000131   0.000000
    41  H    0.000000  -0.000000  -0.000000   0.000000  -0.000001  -0.000000
    42  O    0.000000  -0.000003   0.000003   0.000000  -0.000000   0.000130
    43  H   -0.000000   0.000000  -0.000000  -0.000000   0.000000  -0.000001
    44  O    0.000131   0.000000  -0.000003   0.000003   0.000000  -0.000000
    45  H   -0.000001  -0.000000   0.000000  -0.000000  -0.000000   0.000000
               7          8          9         10         11         12
     1  C   -0.058916  -0.032764  -0.000928   0.421435   0.011185  -0.000153
     2  C    0.011057  -0.000160   0.000022  -0.001287  -0.062274  -0.025369
     3  C    0.013255   0.000325   0.006668  -0.071817  -0.001286   0.000022
     4  C    0.465254  -0.004779  -0.025362  -0.062419  -0.071907   0.006660
     5  C   -0.075642   0.007253  -0.000004   0.013457   0.421481  -0.000927
     6  C   -0.001263   0.000022  -0.000153   0.011206   0.013461  -0.000005
     7  C    5.250335   0.428452  -0.040447  -0.090191  -0.022964   0.000650
     8  C    0.428452   4.798943   0.484784  -0.051797   0.000614  -0.000027
     9  C   -0.040447   0.484784   4.820526   0.414382  -0.000038   0.000000
    10  C   -0.090191  -0.051797   0.414382   5.336354  -0.000087  -0.000000
    11  C   -0.022964   0.000614  -0.000038  -0.000087   5.336217   0.414335
    12  C    0.000650  -0.000027   0.000000  -0.000000   0.414335   4.820628
    13  C   -0.000034   0.000000   0.000000  -0.000000  -0.051792   0.484791
    14  C   -0.000071  -0.000000  -0.000000  -0.000004  -0.090207  -0.040474
    15  C   -0.000004  -0.000000  -0.000000  -0.000087  -0.000088  -0.000038
    16  C   -0.000000   0.000000   0.000000  -0.000038  -0.000000   0.000000
    17  C   -0.000000   0.000000  -0.000027   0.000605  -0.000000   0.000000
    18  C   -0.000071  -0.000034   0.000645  -0.023086  -0.000004  -0.000000
    19  C    0.014023  -0.013816   0.380436  -0.087486   0.000000   0.000000
    20  C    0.000013  -0.000000  -0.000000   0.000000  -0.087481   0.380414
    21  C   -0.000000   0.000000   0.000000   0.000000   0.000000  -0.000000
    22  H    0.342853  -0.036288   0.004356   0.001066   0.004510   0.000854
    23  H    0.000625   0.004981  -0.038764   0.356085   0.000001   0.000000
    24  H    0.003251   0.000755  -0.000002  -0.000004   0.356160  -0.038746
    25  H    0.000002   0.000000  -0.000000   0.000000   0.001066   0.004357
    26  H    0.000000  -0.000000   0.000000   0.000001  -0.000005  -0.000001
    27  H   -0.000003  -0.000000   0.000852   0.004553   0.000000  -0.000000
    28  C    0.000000  -0.000000   0.000000   0.000000   0.000000  -0.000000
    29  H    0.000000  -0.000000   0.000000   0.000000  -0.000000  -0.000000
    30  C    0.000000   0.000000  -0.000000   0.000000   0.015092  -0.039269
    31  H   -0.000000  -0.000000  -0.000000  -0.000000  -0.000188   0.003703
    32  C    0.003702  -0.090530  -0.039261   0.015093   0.000000   0.000000
    33  H   -0.000079   0.003565   0.003702  -0.000188   0.000000   0.000000
    34  N   -0.000000  -0.000000  -0.000000   0.000001   0.000000  -0.000000
    35  H   -0.000000  -0.000000  -0.000000  -0.000003  -0.000000  -0.000000
    36  N   -0.069934   0.258680  -0.044578   0.008485   0.000001  -0.000000
    37  H   -0.004195  -0.024043   0.004804  -0.000049  -0.000002  -0.000000
    38  N    0.000000   0.000000  -0.000000   0.000000   0.008485  -0.044578
    39  H    0.000000   0.000000  -0.000000  -0.000000  -0.000049   0.004805
    40  O    0.000003   0.000000  -0.000000   0.000000  -0.000207  -0.041215
    41  H   -0.000000  -0.000000   0.000000  -0.000000  -0.000520   0.005281
    42  O    0.000000   0.000000  -0.000000  -0.000000   0.000000  -0.000000
    43  H   -0.000000   0.000000  -0.000000   0.000000  -0.000000   0.000000
    44  O   -0.000068   0.002624  -0.041213  -0.000208  -0.000000  -0.000000
    45  H    0.000005   0.000029   0.005280  -0.000520   0.000000  -0.000000
              13         14         15         16         17         18
     1  C    0.000022  -0.001265   0.013476  -0.000006   0.007286  -0.075797
     2  C   -0.004789   0.465232  -0.071773   0.006653   0.000357   0.013285
     3  C   -0.000160   0.011068  -0.062397  -0.025414  -0.005264   0.466694
     4  C    0.000325   0.013260  -0.001284   0.000021  -0.000159   0.011120
     5  C   -0.032763  -0.058934   0.011180  -0.000150   0.000022  -0.001271
     6  C    0.007258  -0.075528   0.422088  -0.001553  -0.032728  -0.059373
     7  C   -0.000034  -0.000071  -0.000004  -0.000000  -0.000000  -0.000071
     8  C    0.000000  -0.000000  -0.000000   0.000000   0.000000  -0.000034
     9  C    0.000000  -0.000000  -0.000000   0.000000  -0.000027   0.000645
    10  C   -0.000000  -0.000004  -0.000087  -0.000038   0.000605  -0.023086
    11  C   -0.051792  -0.090207  -0.000088  -0.000000  -0.000000  -0.000004
    12  C    0.484791  -0.040474  -0.000038   0.000000   0.000000  -0.000000
    13  C    4.798924   0.428490   0.000611  -0.000027   0.000000  -0.000000
    14  C    0.428490   5.250387  -0.023014   0.000643  -0.000036  -0.000071
    15  C    0.000611  -0.023014   5.336909   0.414476  -0.053310  -0.089750
    16  C   -0.000027   0.000643   0.414476   4.816536   0.485700  -0.040154
    17  C    0.000000  -0.000036  -0.053310   0.485700   4.805868   0.428870
    18  C   -0.000000  -0.000071  -0.089750  -0.040154   0.428870   5.250518
    19  C    0.000000  -0.000000   0.000000  -0.000000  -0.000000   0.000013
    20  C   -0.013800   0.014026   0.000000   0.000000   0.000000  -0.000000
    21  C   -0.000000   0.000013  -0.087348   0.380458  -0.013385   0.013829
    22  H   -0.000000  -0.000004   0.000000  -0.000000   0.000000   0.000002
    23  H   -0.000000   0.000000  -0.000004  -0.000002   0.000751   0.003247
    24  H    0.004978   0.000625   0.000001   0.000000  -0.000000   0.000000
    25  H   -0.036295   0.342855   0.004504   0.000851  -0.000000  -0.000004
    26  H    0.000751   0.003213   0.355496  -0.038319   0.005032   0.000650
    27  H    0.000000   0.000002   0.001051   0.004394  -0.036957   0.342158
    28  C    0.000000   0.000000   0.015077  -0.040363  -0.090540   0.003825
    29  H   -0.000000  -0.000000  -0.000182   0.003790   0.003457  -0.000082
    30  C   -0.090531   0.003702   0.000000   0.000000  -0.000000   0.000000
    31  H    0.003566  -0.000079   0.000000   0.000000  -0.000000   0.000000
    32  C   -0.000000   0.000000   0.000000  -0.000000   0.000000   0.000000
    33  H   -0.000000   0.000000  -0.000000  -0.000000  -0.000000  -0.000000
    34  N    0.000000   0.000000   0.008576  -0.044205   0.265202  -0.070383
    35  H    0.000000   0.000000  -0.000064   0.004991  -0.025363  -0.004760
    36  N   -0.000000  -0.000000   0.000000  -0.000000   0.000000   0.000000
    37  H   -0.000000  -0.000000  -0.000000  -0.000000   0.000000   0.000000
    38  N    0.258674  -0.069935   0.000002  -0.000000  -0.000000  -0.000000
    39  H   -0.024044  -0.004196  -0.000002  -0.000000  -0.000000  -0.000000
    40  O    0.002624  -0.000068  -0.000000  -0.000000   0.000000   0.000000
    41  H    0.000029   0.000005   0.000000  -0.000000   0.000000  -0.000000
    42  O    0.000000   0.000003  -0.000249  -0.041079   0.002656  -0.000069
    43  H   -0.000000  -0.000000  -0.000516   0.005286   0.000024   0.000005
    44  O    0.000000   0.000000   0.000000  -0.000000   0.000000   0.000003
    45  H    0.000000  -0.000000  -0.000000   0.000000  -0.000000  -0.000000
              19         20         21         22         23         24
     1  C    0.006253   0.000001   0.000002   0.004035  -0.028823  -0.000343
     2  C   -0.000000   0.000750  -0.000186  -0.000348   0.000031   0.003907
     3  C   -0.000185  -0.000000   0.000765  -0.000201  -0.015077   0.000031
     4  C    0.000750  -0.000185  -0.000000  -0.022862   0.003913  -0.015060
     5  C    0.000002   0.006252   0.000001  -0.016853  -0.000210  -0.028827
     6  C    0.000001   0.000002   0.006197   0.000030  -0.000344  -0.000209
     7  C    0.014023   0.000013  -0.000000   0.342853   0.000625   0.003251
     8  C   -0.013816  -0.000000   0.000000  -0.036288   0.004981   0.000755
     9  C    0.380436  -0.000000   0.000000   0.004356  -0.038764  -0.000002
    10  C   -0.087486   0.000000   0.000000   0.001066   0.356085  -0.000004
    11  C    0.000000  -0.087481   0.000000   0.004510   0.000001   0.356160
    12  C    0.000000   0.380414  -0.000000   0.000854   0.000000  -0.038746
    13  C    0.000000  -0.013800  -0.000000  -0.000000  -0.000000   0.004978
    14  C   -0.000000   0.014026   0.000013  -0.000004   0.000000   0.000625
    15  C    0.000000   0.000000  -0.087348   0.000000  -0.000004   0.000001
    16  C   -0.000000   0.000000   0.380458  -0.000000  -0.000002   0.000000
    17  C   -0.000000   0.000000  -0.013385   0.000000   0.000751  -0.000000
    18  C    0.000013  -0.000000   0.013829   0.000002   0.003247   0.000000
    19  C    4.799188  -0.000000  -0.000000  -0.000363  -0.008416   0.000000
    20  C   -0.000000   4.799151  -0.000000  -0.000003   0.000000  -0.008408
    21  C   -0.000000  -0.000000   4.803222  -0.000000   0.000000   0.000000
    22  H   -0.000363  -0.000003  -0.000000   0.637461   0.000021   0.001587
    23  H   -0.008416   0.000000   0.000000   0.000021   0.619525   0.000000
    24  H    0.000000  -0.008408   0.000000   0.001587   0.000000   0.619172
    25  H   -0.000000  -0.000363  -0.000003   0.000000   0.000000   0.000021
    26  H    0.000000   0.000000  -0.008363   0.000000   0.000000   0.000000
    27  H   -0.000003  -0.000000  -0.000355   0.000000   0.001528   0.000000
    28  C    0.000000  -0.000000   0.491999   0.000000  -0.000000  -0.000000
    29  H    0.000000  -0.000000  -0.037614   0.000000  -0.000000   0.000000
    30  C   -0.000000   0.493164   0.000000  -0.000001  -0.000000   0.000129
    31  H   -0.000000  -0.036862   0.000000   0.000000   0.000000  -0.000002
    32  C    0.493164   0.000000  -0.000000   0.000042   0.000129  -0.000000
    33  H   -0.036863   0.000000  -0.000000   0.000001  -0.000002  -0.000000
    34  N    0.000000  -0.000000  -0.028526   0.000000  -0.000004  -0.000000
    35  H    0.000000   0.000000   0.002562  -0.000000  -0.000005   0.000000
    36  N   -0.028040   0.000000  -0.000000  -0.004576  -0.000121  -0.000004
    37  H    0.002531   0.000000   0.000000   0.002256   0.000003  -0.000004
    38  N   -0.000000  -0.028041   0.000000  -0.000000  -0.000000  -0.000121
    39  H    0.000000   0.002531   0.000000  -0.000000   0.000000   0.000003
    40  O   -0.000000   0.262878  -0.000000  -0.000016   0.000000   0.004074
    41  H    0.000000  -0.027234  -0.000000   0.000000   0.000000  -0.000189
    42  O   -0.000000  -0.000000   0.263023  -0.000000   0.000000   0.000000
    43  H   -0.000000   0.000000  -0.027158   0.000000   0.000000   0.000000
    44  O    0.262861  -0.000000  -0.000000   0.000000   0.004078   0.000000
    45  H   -0.027235  -0.000000   0.000000  -0.000000  -0.000189   0.000000
              25         26         27         28         29         30
     1  C    0.000030  -0.000210  -0.016906   0.000001  -0.000000  -0.000000
     2  C   -0.022871  -0.015006  -0.000203  -0.000002  -0.000000  -0.000048
     3  C   -0.000348   0.003888  -0.022549  -0.000044  -0.000000   0.000000
     4  C   -0.000202   0.000031  -0.000351   0.000000   0.000000  -0.000002
     5  C    0.004036  -0.000343   0.000030  -0.000000  -0.000000  -0.000351
     6  C   -0.016847  -0.028963   0.004065  -0.000344   0.000004   0.000001
     7  C    0.000002   0.000000  -0.000003   0.000000   0.000000   0.000000
     8  C    0.000000  -0.000000  -0.000000  -0.000000  -0.000000   0.000000
     9  C   -0.000000   0.000000   0.000852   0.000000   0.000000  -0.000000
    10  C    0.000000   0.000001   0.004553   0.000000   0.000000   0.000000
    11  C    0.001066  -0.000005   0.000000   0.000000  -0.000000   0.015092
    12  C    0.004357  -0.000001  -0.000000  -0.000000  -0.000000  -0.039269
    13  C   -0.036295   0.000751   0.000000   0.000000  -0.000000  -0.090531
    14  C    0.342855   0.003213   0.000002   0.000000  -0.000000   0.003702
    15  C    0.004504   0.355496   0.001051   0.015077  -0.000182   0.000000
    16  C    0.000851  -0.038319   0.004394  -0.040363   0.003790   0.000000
    17  C   -0.000000   0.005032  -0.036957  -0.090540   0.003457  -0.000000
    18  C   -0.000004   0.000650   0.342158   0.003825  -0.000082   0.000000
    19  C   -0.000000   0.000000  -0.000003   0.000000   0.000000  -0.000000
    20  C   -0.000363   0.000000  -0.000000  -0.000000  -0.000000   0.493164
    21  C   -0.000003  -0.008363  -0.000355   0.491999  -0.037614   0.000000
    22  H    0.000000   0.000000   0.000000   0.000000   0.000000  -0.000001
    23  H    0.000000   0.000000   0.001528  -0.000000  -0.000000  -0.000000
    24  H    0.000021   0.000000   0.000000  -0.000000   0.000000   0.000129
    25  H    0.637541   0.001580   0.000000  -0.000001   0.000000   0.000042
    26  H    0.001580   0.619758   0.000022   0.000119  -0.000002  -0.000000
    27  H    0.000000   0.000022   0.639811   0.000031   0.000001   0.000000
    28  C   -0.000001   0.000119   0.000031   5.035276   0.366587   0.000000
    29  H    0.000000  -0.000002   0.000001   0.366587   0.603314   0.000000
    30  C    0.000042  -0.000000   0.000000   0.000000   0.000000   5.039814
    31  H    0.000001  -0.000000   0.000000   0.000000  -0.000000   0.365896
    32  C    0.000000  -0.000000  -0.000001   0.000000   0.000000   0.000000
    33  H    0.000000   0.000000   0.000000   0.000000  -0.000000   0.000000
    34  N   -0.000000  -0.000124  -0.004643   0.253531  -0.036132  -0.000000
    35  H   -0.000000   0.000003   0.002748  -0.022583  -0.000640  -0.000000
    36  N    0.000000  -0.000000  -0.000000  -0.000000  -0.000000   0.000000
    37  H   -0.000000   0.000000  -0.000000  -0.000000   0.000000   0.000000
    38  N   -0.004577  -0.000004   0.000000   0.000000  -0.000000   0.255485
    39  H    0.002256  -0.000004  -0.000000   0.000000  -0.000000  -0.024265
    40  O    0.000000   0.000000  -0.000000   0.000000   0.000000  -0.072737
    41  H   -0.000000   0.000000   0.000000  -0.000000   0.000000  -0.009897
    42  O   -0.000016   0.004073   0.000000  -0.072516  -0.002848   0.000000
    43  H    0.000000  -0.000189  -0.000000  -0.009844   0.003717  -0.000000
    44  O   -0.000000   0.000000  -0.000016   0.000000   0.000000   0.000000
    45  H    0.000000   0.000000   0.000000  -0.000000  -0.000000  -0.000000
              31         32         33         34         35         36
     1  C   -0.000000  -0.000351   0.000004  -0.000062   0.000006   0.000134
     2  C   -0.000000   0.000000   0.000000   0.000000  -0.000000   0.000000
     3  C    0.000000  -0.000002  -0.000000   0.002743  -0.000139   0.000001
     4  C   -0.000000  -0.000048  -0.000000   0.000000   0.000000   0.002822
     5  C    0.000004   0.000001  -0.000000  -0.000000  -0.000000  -0.000064
     6  C   -0.000000  -0.000000  -0.000000   0.000144  -0.000015  -0.000000
     7  C   -0.000000   0.003702  -0.000079  -0.000000  -0.000000  -0.069934
     8  C   -0.000000  -0.090530   0.003565  -0.000000  -0.000000   0.258680
     9  C   -0.000000  -0.039261   0.003702  -0.000000  -0.000000  -0.044578
    10  C   -0.000000   0.015093  -0.000188   0.000001  -0.000003   0.008485
    11  C   -0.000188   0.000000   0.000000   0.000000  -0.000000   0.000001
    12  C    0.003703   0.000000   0.000000  -0.000000  -0.000000  -0.000000
    13  C    0.003566  -0.000000  -0.000000   0.000000   0.000000  -0.000000
    14  C   -0.000079   0.000000   0.000000   0.000000   0.000000  -0.000000
    15  C    0.000000   0.000000  -0.000000   0.008576  -0.000064   0.000000
    16  C    0.000000  -0.000000  -0.000000  -0.044205   0.004991  -0.000000
    17  C   -0.000000   0.000000  -0.000000   0.265202  -0.025363   0.000000
    18  C    0.000000   0.000000  -0.000000  -0.070383  -0.004760   0.000000
    19  C   -0.000000   0.493164  -0.036863   0.000000   0.000000  -0.028040
    20  C   -0.036862   0.000000   0.000000  -0.000000   0.000000   0.000000
    21  C    0.000000  -0.000000  -0.000000  -0.028526   0.002562  -0.000000
    22  H    0.000000   0.000042   0.000001   0.000000  -0.000000  -0.004576
    23  H    0.000000   0.000129  -0.000002  -0.000004  -0.000005  -0.000121
    24  H   -0.000002  -0.000000  -0.000000  -0.000000   0.000000  -0.000004
    25  H    0.000001   0.000000   0.000000  -0.000000  -0.000000   0.000000
    26  H   -0.000000  -0.000000   0.000000  -0.000124   0.000003  -0.000000
    27  H    0.000000  -0.000001   0.000000  -0.004643   0.002748  -0.000000
    28  C    0.000000   0.000000   0.000000   0.253531  -0.022583  -0.000000
    29  H   -0.000000   0.000000  -0.000000  -0.036132  -0.000640  -0.000000
    30  C    0.365896   0.000000   0.000000  -0.000000  -0.000000   0.000000
    31  H    0.604684   0.000000  -0.000000  -0.000000   0.000000   0.000000
    32  C    0.000000   5.039738   0.365903   0.000000   0.000000   0.255503
    33  H   -0.000000   0.365903   0.604641   0.000000  -0.000000  -0.036336
    34  N   -0.000000   0.000000   0.000000   6.954773   0.357125  -0.000000
    35  H    0.000000   0.000000  -0.000000   0.357125   0.425513   0.000000
    36  N    0.000000   0.255503  -0.036336  -0.000000   0.000000   6.960733
    37  H   -0.000000  -0.024262  -0.000687   0.000000  -0.000000   0.358601
    38  N   -0.036339  -0.000000  -0.000000  -0.000000   0.000000  -0.000000
    39  H   -0.000687  -0.000000   0.000000   0.000000  -0.000000   0.000000
    40  O   -0.002864   0.000000   0.000000   0.000000   0.000000   0.000000
    41  H    0.003726  -0.000000  -0.000000  -0.000000   0.000000  -0.000000
    42  O    0.000000   0.000000   0.000000   0.002244  -0.000013   0.000000
    43  H   -0.000000  -0.000000   0.000000   0.000007  -0.000003  -0.000000
    44  O    0.000000  -0.072736  -0.002864   0.000000   0.000000   0.002261
    45  H    0.000000  -0.009895   0.003726  -0.000000  -0.000000   0.000004
              37         38         39         40         41         42
     1  C   -0.000014  -0.000000  -0.000000  -0.000000   0.000000   0.000000
     2  C    0.000000   0.002822  -0.000102   0.000003  -0.000000  -0.000003
     3  C   -0.000000   0.000000   0.000000   0.000000  -0.000000   0.000003
     4  C   -0.000102   0.000001  -0.000000  -0.000003   0.000000   0.000000
     5  C    0.000004   0.000134  -0.000014   0.000131  -0.000001  -0.000000
     6  C   -0.000000  -0.000064   0.000004   0.000000  -0.000000   0.000130
     7  C   -0.004195   0.000000   0.000000   0.000003  -0.000000   0.000000
     8  C   -0.024043   0.000000   0.000000   0.000000  -0.000000   0.000000
     9  C    0.004804  -0.000000  -0.000000  -0.000000   0.000000  -0.000000
    10  C   -0.000049   0.000000  -0.000000   0.000000  -0.000000  -0.000000
    11  C   -0.000002   0.008485  -0.000049  -0.000207  -0.000520   0.000000
    12  C   -0.000000  -0.044578   0.004805  -0.041215   0.005281  -0.000000
    13  C   -0.000000   0.258674  -0.024044   0.002624   0.000029   0.000000
    14  C   -0.000000  -0.069935  -0.004196  -0.000068   0.000005   0.000003
    15  C   -0.000000   0.000002  -0.000002  -0.000000   0.000000  -0.000249
    16  C   -0.000000  -0.000000  -0.000000  -0.000000  -0.000000  -0.041079
    17  C    0.000000  -0.000000  -0.000000   0.000000   0.000000   0.002656
    18  C    0.000000  -0.000000  -0.000000   0.000000  -0.000000  -0.000069
    19  C    0.002531  -0.000000   0.000000  -0.000000   0.000000  -0.000000
    20  C    0.000000  -0.028041   0.002531   0.262878  -0.027234  -0.000000
    21  C    0.000000   0.000000   0.000000  -0.000000  -0.000000   0.263023
    22  H    0.002256  -0.000000  -0.000000  -0.000016   0.000000  -0.000000
    23  H    0.000003  -0.000000   0.000000   0.000000   0.000000   0.000000
    24  H   -0.000004  -0.000121   0.000003   0.004074  -0.000189   0.000000
    25  H   -0.000000  -0.004577   0.002256   0.000000  -0.000000  -0.000016
    26  H    0.000000  -0.000004  -0.000004   0.000000   0.000000   0.004073
    27  H   -0.000000   0.000000  -0.000000  -0.000000   0.000000   0.000000
    28  C   -0.000000   0.000000   0.000000   0.000000  -0.000000  -0.072516
    29  H    0.000000  -0.000000  -0.000000   0.000000   0.000000  -0.002848
    30  C    0.000000   0.255485  -0.024265  -0.072737  -0.009897   0.000000
    31  H   -0.000000  -0.036339  -0.000687  -0.002864   0.003726   0.000000
    32  C   -0.024262  -0.000000  -0.000000   0.000000  -0.000000   0.000000
    33  H   -0.000687  -0.000000   0.000000   0.000000  -0.000000   0.000000
    34  N    0.000000  -0.000000   0.000000   0.000000  -0.000000   0.002244
    35  H   -0.000000   0.000000  -0.000000   0.000000   0.000000  -0.000013
    36  N    0.358601  -0.000000   0.000000   0.000000  -0.000000   0.000000
    37  H    0.425872   0.000000  -0.000000   0.000000  -0.000000   0.000000
    38  N    0.000000   6.960782   0.358596   0.002261   0.000004   0.000000
    39  H   -0.000000   0.358596   0.425915  -0.000015  -0.000003   0.000000
    40  O    0.000000   0.002261  -0.000015   8.141092   0.292431   0.000000
    41  H   -0.000000   0.000004  -0.000003   0.292431   0.421823  -0.000000
    42  O    0.000000   0.000000   0.000000   0.000000  -0.000000   8.140197
    43  H    0.000000  -0.000000  -0.000000   0.000000  -0.000000   0.292354
    44  O   -0.000015   0.000000   0.000000   0.000000   0.000000   0.000000
    45  H   -0.000003  -0.000000   0.000000  -0.000000  -0.000000   0.000000
              43         44         45
     1  C   -0.000000   0.000131  -0.000001
     2  C    0.000000   0.000000  -0.000000
     3  C   -0.000000  -0.000003   0.000000
     4  C   -0.000000   0.000003  -0.000000
     5  C    0.000000   0.000000  -0.000000
     6  C   -0.000001  -0.000000   0.000000
     7  C   -0.000000  -0.000068   0.000005
     8  C    0.000000   0.002624   0.000029
     9  C   -0.000000  -0.041213   0.005280
    10  C    0.000000  -0.000208  -0.000520
    11  C   -0.000000  -0.000000   0.000000
    12  C    0.000000  -0.000000  -0.000000
    13  C   -0.000000   0.000000   0.000000
    14  C   -0.000000   0.000000  -0.000000
    15  C   -0.000516   0.000000  -0.000000
    16  C    0.005286  -0.000000   0.000000
    17  C    0.000024   0.000000  -0.000000
    18  C    0.000005   0.000003  -0.000000
    19  C   -0.000000   0.262861  -0.027235
    20  C    0.000000  -0.000000  -0.000000
    21  C   -0.027158  -0.000000   0.000000
    22  H    0.000000   0.000000  -0.000000
    23  H    0.000000   0.004078  -0.000189
    24  H    0.000000   0.000000   0.000000
    25  H    0.000000  -0.000000   0.000000
    26  H   -0.000189   0.000000   0.000000
    27  H   -0.000000  -0.000016   0.000000
    28  C   -0.009844   0.000000  -0.000000
    29  H    0.003717   0.000000  -0.000000
    30  C   -0.000000   0.000000  -0.000000
    31  H   -0.000000   0.000000   0.000000
    32  C   -0.000000  -0.072736  -0.009895
    33  H    0.000000  -0.002864   0.003726
    34  N    0.000007   0.000000  -0.000000
    35  H   -0.000003   0.000000  -0.000000
    36  N   -0.000000   0.002261   0.000004
    37  H    0.000000  -0.000015  -0.000003
    38  N   -0.000000   0.000000  -0.000000
    39  H   -0.000000   0.000000   0.000000
    40  O    0.000000   0.000000  -0.000000
    41  H   -0.000000   0.000000  -0.000000
    42  O    0.292354   0.000000   0.000000
    43  H    0.421541  -0.000000  -0.000000
    44  O   -0.000000   8.141136   0.292440
    45  H   -0.000000   0.292440   0.421795
 Mulliken charges:
               1
     1  C    0.049463
     2  C    0.042190
     3  C    0.042714
     4  C    0.042059
     5  C    0.049550
     6  C    0.049156
     7  C   -0.169599
     8  C    0.263210
     9  C    0.104320
    10  C   -0.193453
    11  C   -0.193511
    12  C    0.104302
    13  C    0.263192
    14  C   -0.169638
    15  C   -0.193339
    16  C    0.107512
    17  C    0.251937
    18  C   -0.169955
    19  C    0.243182
    20  C    0.243195
    21  C    0.240867
    22  H    0.082438
    23  H    0.097039
    24  H    0.097223
    25  H    0.082382
    26  H    0.096913
    27  H    0.080741
    28  C    0.069789
    29  H    0.096631
    30  C    0.063773
    31  H    0.095442
    32  C    0.063806
    33  H    0.095476
    34  N   -0.660268
    35  H    0.260640
    36  N   -0.663575
    37  H    0.259304
    38  N   -0.663587
    39  H    0.259270
    40  O   -0.588372
    41  H    0.314546
    42  O   -0.587891
    43  H    0.314776
    44  O   -0.588415
    45  H    0.314564
 Sum of Mulliken charges =  -0.00000
 Mulliken charges with hydrogens summed into heavy atoms:
               1
     1  C    0.049463
     2  C    0.042190
     3  C    0.042714
     4  C    0.042059
     5  C    0.049550
     6  C    0.049156
     7  C   -0.087161
     8  C    0.263210
     9  C    0.104320
    10  C   -0.096414
    11  C   -0.096288
    12  C    0.104302
    13  C    0.263192
    14  C   -0.087256
    15  C   -0.096426
    16  C    0.107512
    17  C    0.251937
    18  C   -0.089214
    19  C    0.243182
    20  C    0.243195
    21  C    0.240867
    28  C    0.166419
    30  C    0.159215
    32  C    0.159282
    34  N   -0.399628
    36  N   -0.404270
    38  N   -0.404317
    40  O   -0.273826
    42  O   -0.273114
    44  O   -0.273851
 Electronic spatial extent (au):  <R**2>=          14291.4578
 Charge=             -0.0000 electrons
 Dipole moment (field-independent basis, Debye):
    X=             -0.0006    Y=             -0.0127    Z=             -0.0440  Tot=              0.0458
 Quadrupole moment (field-independent basis, Debye-Ang):
   XX=           -178.5775   YY=           -115.9460   ZZ=           -116.6556
   XY=             -0.2076   XZ=              0.8865   YZ=             -0.3085
 Traceless Quadrupole moment (field-independent basis, Debye-Ang):
   XX=            -41.5178   YY=             21.1137   ZZ=             20.4041
   XY=             -0.2076   XZ=              0.8865   YZ=             -0.3085
 Octapole moment (field-independent basis, Debye-Ang**2):
  XXX=            -10.4619  YYY=              5.0740  ZZZ=            129.6860  XYY=             -4.1840
  XXY=             -0.6088  XXZ=              1.8099  XZZ=             -0.4506  YZZ=             -9.2834
  YYZ=           -130.4011  XYZ=              0.2691
 Hexadecapole moment (field-independent basis, Debye-Ang**3):
 XXXX=           -179.0855 YYYY=          -6410.4170 ZZZZ=          -6453.7604 XXXY=             15.9023
 XXXZ=            -70.7720 YYYX=              4.2599 YYYZ=             -1.5301 ZZZX=            -16.6941
 ZZZY=            -23.2092 XXYY=          -1705.1431 XXZZ=          -1703.4773 YYZZ=          -2136.3674
 XXYZ=             -0.2442 YYXZ=             -8.7530 ZZXY=              0.8970
 N-N= 2.582874054267D+03 E-N=-8.221892288968D+03  KE= 1.299831126065D+03
 No NMR shielding tensors so no spin-rotation constants.
 Leave Link  601 at Tue Aug 15 23:18:53 2023, MaxMem=  1310720000 cpu:              50.9 elap:               1.0
 (Enter /mnt/opt/groups/app-gaussian/g16-avx2/l701.exe)
 ... and contract with generalized density number  0.
 Compute integral first derivatives.
 R6Disp: Adding Grimme-D3 dispersion energy 1st derivatives to the gradient.
 Leave Link  701 at Tue Aug 15 23:18:54 2023, MaxMem=  1310720000 cpu:              71.3 elap:               1.2
 (Enter /mnt/opt/groups/app-gaussian/g16-avx2/l702.exe)
 L702 exits ... SP integral derivatives will be done elsewhere.
 Leave Link  702 at Tue Aug 15 23:18:54 2023, MaxMem=  1310720000 cpu:               1.4 elap:               0.1
 (Enter /mnt/opt/groups/app-gaussian/g16-avx2/l703.exe)
 Integral derivatives from FoFJK, PRISM(SPDF).
 Compute integral first derivatives, UseDBF=F ICtDFT=           0.
 Calling FoFJK, ICntrl=      2127 FMM=F ISym2X=0 I1Cent= 0 IOpClX= 0 NMat=1 NMatS=1 NMatT=0.
 FoFJK:  IHMeth= 1 ICntrl=    2127 DoSepK=F KAlg= 0 I1Cent=           0 FoldK=F
 IRaf=         0 NMat=       1 IRICut=       1 DoRegI=T DoRafI=F ISym2E= 0 IDoP0=0 IntGTp=1.
 FoFCou: FMM=F IPFlag=           0 FMFlag=      100000 FMFlg1=         800
         NFxFlg=           0 DoJE=F BraDBF=F KetDBF=F FulRan=T
         wScrn=  0.000000 ICntrl=      2127 IOpCl=  0 I1Cent=           0 NGrid=           0
         NMat0=    1 NMatS0=      1 NMatT0=    0 NMatD0=    1 NMtDS0=    0 NMtDT0=    0
 Symmetry not used in FoFCou.
 Leave Link  703 at Tue Aug 15 23:19:14 2023, MaxMem=  1310720000 cpu:            1273.3 elap:              20.0
 (Enter /mnt/opt/groups/app-gaussian/g16-avx2/l716.exe)
 Dipole        =-2.39237493D-04-5.00326386D-03-1.73213818D-02
 -------------------------------------------------------------------
 Center     Atomic                   Forces (Hartrees/Bohr)
 Number     Number              X              Y              Z
 -------------------------------------------------------------------
      1        6          -0.000020990    0.008249919    0.000512802
      2        6          -0.000009024   -0.008671696   -0.002615648
      3        6           0.000118391    0.002140537    0.008800987
      4        6          -0.000109741    0.006603926   -0.006211340
      5        6          -0.000095545   -0.003691825   -0.007428322
      6        6           0.000115584   -0.004562919    0.006907572
      7        6          -0.000016229   -0.010340009   -0.003578062
      8        6          -0.000796790    0.042966180   -0.046333990
      9        6          -0.000112658    0.023646375   -0.002400891
     10        6           0.000079583   -0.009442531    0.003378244
     11        6           0.000068737    0.007655530    0.006478127
     12        6          -0.000235344   -0.013906659   -0.019267615
     13        6          -0.000005488   -0.061618537   -0.014046276
     14        6           0.000148255    0.002065004    0.010738022
     15        6          -0.000144153    0.001526842   -0.009661071
     16        6           0.000328311   -0.009919981    0.020513214
     17        6           0.000823938    0.014880324    0.061275451
     18        6          -0.000129217    0.008123526   -0.007030048
     19        6           0.000301938    0.012996898    0.024311155
     20        6          -0.000385809    0.014562410   -0.023415866
     21        6           0.000069347   -0.027135559   -0.001824691
     22        1           0.000003486    0.000243138    0.000344977
     23        1          -0.000029113    0.000955898   -0.001800245
     24        1           0.000008297   -0.002030348    0.000070526
     25        1          -0.000006268    0.000179886   -0.000388586
     26        1           0.000019656    0.001041015    0.001641214
     27        1           0.000001009   -0.000252271   -0.000028483
     28        6          -0.000361627    0.059126636   -0.010744375
     29        1          -0.000055652    0.007755376   -0.001993399
     30        6           0.000873399   -0.017316841    0.056488999
     31        1           0.000117437   -0.002209595    0.007624917
     32        6          -0.000480308   -0.040275512   -0.043249871
     33        1          -0.000063129   -0.005498681   -0.005727412
     34        7          -0.000480317   -0.092026746   -0.056079671
     35        1           0.000193125    0.000601933    0.013574446
     36        7           0.001471824    0.006704418    0.105515693
     37        1          -0.000076150    0.004498574   -0.004320255
     38        7          -0.001129294    0.088027758   -0.058551702
     39        1          -0.000006130   -0.005989416   -0.001735440
     40        8           0.000591696    0.007279275    0.042485320
     41        1           0.000033338   -0.007023177    0.000752069
     42        8          -0.000508167    0.033552234   -0.027354215
     43        1           0.000068582    0.004100164    0.005769916
     44        8          -0.000077789   -0.040432499   -0.014938997
     45        1          -0.000101000    0.002861028   -0.006457180
 -------------------------------------------------------------------
 Cartesian Forces:  Max     0.105515693 RMS     0.022402402
 Leave Link  716 at Tue Aug 15 23:19:14 2023, MaxMem=  1310720000 cpu:               1.9 elap:               0.1
 (Enter /mnt/opt/groups/app-gaussian/g16-avx2/l103.exe)

 GradGradGradGradGradGradGradGradGradGradGradGradGradGradGradGradGradGrad
 Berny optimization.
 FormGI is forming the generalized inverse of G from B-inverse, IUseBI=4.
 Internal  Forces:  Max     0.066789235 RMS     0.011761345
 Search for a local minimum.
 Step number   1 out of a maximum of  270
 All quantities printed in internal units (Hartrees-Bohrs-Radians)
 RMS Force = .11761D-01 SwitMx=.10000D-02 MixMth= 1
 Mixed Optimization -- RFO/linear search
 Second derivative matrix not updated -- first step.
 ITU=  0
     Eigenvalues ---    0.00230   0.00230   0.00230   0.01039   0.01044
     Eigenvalues ---    0.01044   0.01295   0.01295   0.01295   0.01336
     Eigenvalues ---    0.01337   0.01340   0.01433   0.01434   0.01562
     Eigenvalues ---    0.01581   0.01581   0.01582   0.01628   0.01640
     Eigenvalues ---    0.01640   0.01674   0.01717   0.01718   0.01795
     Eigenvalues ---    0.01801   0.01801   0.01811   0.01828   0.01828
     Eigenvalues ---    0.02098   0.02099   0.02102   0.02108   0.02109
     Eigenvalues ---    0.02109   0.02132   0.02133   0.02133   0.02188
     Eigenvalues ---    0.02189   0.02191   0.16000   0.16000   0.16000
     Eigenvalues ---    0.16000   0.16000   0.16000   0.16000   0.16000
     Eigenvalues ---    0.16000   0.16000   0.16000   0.16000   0.16000
     Eigenvalues ---    0.16000   0.16000   0.22831   0.22831   0.22836
     Eigenvalues ---    0.23206   0.23206   0.23231   0.23979   0.24005
     Eigenvalues ---    0.24005   0.24785   0.24786   0.24786   0.25000
     Eigenvalues ---    0.25000   0.25000   0.25000   0.25000   0.25000
     Eigenvalues ---    0.25000   0.25000   0.25000   0.30007   0.30008
     Eigenvalues ---    0.30008   0.30444   0.30444   0.30445   0.34503
     Eigenvalues ---    0.34504   0.35447   0.35458   0.35459   0.35531
     Eigenvalues ---    0.35531   0.35531   0.35595   0.35596   0.35596
     Eigenvalues ---    0.35654   0.35654   0.35655   0.36369   0.37632
     Eigenvalues ---    0.37632   0.37942   0.40340   0.40340   0.40372
     Eigenvalues ---    0.40854   0.40854   0.40989   0.40989   0.40989
     Eigenvalues ---    0.41496   0.42593   0.42594   0.42603   0.47585
     Eigenvalues ---    0.47587   0.47587   0.47688   0.47688   0.47688
     Eigenvalues ---    0.49335   0.49373   0.49373   0.53151   0.53154
     Eigenvalues ---    0.53154   0.55473   0.55473   0.55473
 RFO step:  Lambda=-9.39005088D-02 EMin= 2.30000000D-03
 Linear search not attempted -- first point.
 Maximum step size (   0.300) exceeded in Quadratic search.
    -- Step size scaled by   0.614
 Iteration  1 RMS(Cart)=  0.03002418 RMS(Int)=  0.00040069
 Iteration  2 RMS(Cart)=  0.00061402 RMS(Int)=  0.00011301
 Iteration  3 RMS(Cart)=  0.00000022 RMS(Int)=  0.00011301
 ITry= 1 IFail=0 DXMaxC= 1.40D-01 DCOld= 1.00D+10 DXMaxT= 3.00D-01 DXLimC= 3.00D+00 Rises=F
 Variable       Old X    -DE/DX   Delta X   Delta X   Delta X     New X
                                 (Linear)    (Quad)   (Total)
    R1        2.76807   0.00216   0.00000   0.00291   0.00291   2.77098
    R2        2.69454   0.00462   0.00000   0.00573   0.00574   2.70028
    R3        2.67656  -0.00461   0.00000  -0.00531  -0.00533   2.67123
    R4        2.69454   0.00462   0.00000   0.00572   0.00573   2.70027
    R5        2.76807   0.00217   0.00000   0.00292   0.00292   2.77099
    R6        2.68303  -0.00567   0.00000  -0.00665  -0.00663   2.67641
    R7        2.69452   0.00468   0.00000   0.00582   0.00583   2.70035
    R8        2.68304  -0.00558   0.00000  -0.00655  -0.00652   2.67651
    R9        2.76811   0.00214   0.00000   0.00286   0.00286   2.77097
   R10        2.68305  -0.00567   0.00000  -0.00667  -0.00664   2.67641
   R11        2.67658  -0.00461   0.00000  -0.00532  -0.00534   2.67124
   R12        2.67655  -0.00461   0.00000  -0.00531  -0.00532   2.67123
   R13        2.59520   0.00354   0.00000   0.00356   0.00358   2.59877
   R14        2.04718  -0.00042   0.00000  -0.00057  -0.00057   2.04660
   R15        2.67398  -0.00601   0.00000  -0.00731  -0.00741   2.66656
   R16        2.85751  -0.06679   0.00000  -0.10336  -0.10309   2.75442
   R17        2.60993   0.00153   0.00000   0.00156   0.00153   2.61146
   R18        2.76643  -0.02222   0.00000  -0.02800  -0.02833   2.73809
   R19        2.04626  -0.00103   0.00000  -0.00140  -0.00140   2.04485
   R20        2.60994   0.00152   0.00000   0.00155   0.00152   2.61147
   R21        2.04625  -0.00102   0.00000  -0.00139  -0.00139   2.04485
   R22        2.67397  -0.00601   0.00000  -0.00731  -0.00741   2.66656
   R23        2.76645  -0.02222   0.00000  -0.02801  -0.02834   2.73811
   R24        2.59518   0.00355   0.00000   0.00357   0.00359   2.59877
   R25        2.85749  -0.06679   0.00000  -0.10335  -0.10308   2.75441
   R26        2.04718  -0.00043   0.00000  -0.00058  -0.00058   2.04660
   R27        2.60994   0.00150   0.00000   0.00152   0.00149   2.61143
   R28        2.04626  -0.00099   0.00000  -0.00135  -0.00135   2.04491
   R29        2.67398  -0.00629   0.00000  -0.00767  -0.00777   2.66621
   R30        2.76645  -0.02236   0.00000  -0.02822  -0.02854   2.73791
   R31        2.59520   0.00358   0.00000   0.00360   0.00361   2.59881
   R32        2.85751  -0.06560   0.00000  -0.10154  -0.10127   2.75624
   R33        2.04719  -0.00025   0.00000  -0.00035  -0.00035   2.04685
   R34        2.54625   0.00514   0.00000   0.00577   0.00566   2.55191
   R35        2.70231  -0.04195   0.00000  -0.05116  -0.05116   2.65115
   R36        2.54626   0.00514   0.00000   0.00577   0.00566   2.55192
   R37        2.70231  -0.04195   0.00000  -0.05116  -0.05116   2.65114
   R38        2.54625   0.00553   0.00000   0.00615   0.00603   2.55228
   R39        2.70231  -0.04220   0.00000  -0.05147  -0.05147   2.65084
   R40        2.04822  -0.00221   0.00000  -0.00302  -0.00302   2.04519
   R41        2.85979  -0.06299   0.00000  -0.09670  -0.09646   2.76333
   R42        2.04822  -0.00212   0.00000  -0.00289  -0.00289   2.04532
   R43        2.85978  -0.06244   0.00000  -0.09591  -0.09566   2.76413
   R44        2.04821  -0.00211   0.00000  -0.00289  -0.00289   2.04532
   R45        2.85980  -0.06245   0.00000  -0.09593  -0.09568   2.76412
   R46        1.88973   0.00338   0.00000   0.00364   0.00364   1.89337
   R47        1.88973   0.00317   0.00000   0.00341   0.00341   1.89314
   R48        1.88973   0.00317   0.00000   0.00341   0.00341   1.89313
   R49        1.81414   0.00547   0.00000   0.00518   0.00518   1.81931
   R50        1.81414   0.00553   0.00000   0.00524   0.00524   1.81938
   R51        1.81414   0.00547   0.00000   0.00518   0.00518   1.81931
    A1        2.09312  -0.00015   0.00000  -0.00027  -0.00026   2.09286
    A2        2.11284  -0.00057   0.00000  -0.00136  -0.00135   2.11150
    A3        2.07722   0.00072   0.00000   0.00163   0.00161   2.07883
    A4        2.09571   0.00017   0.00000   0.00032   0.00030   2.09601
    A5        2.07639   0.00176   0.00000   0.00344   0.00347   2.07986
    A6        2.11109  -0.00193   0.00000  -0.00376  -0.00377   2.10732
    A7        2.09568   0.00013   0.00000   0.00024   0.00023   2.09591
    A8        2.11112  -0.00196   0.00000  -0.00384  -0.00385   2.10727
    A9        2.07638   0.00183   0.00000   0.00360   0.00362   2.08001
   A10        2.09568   0.00018   0.00000   0.00032   0.00031   2.09599
   A11        2.07636   0.00178   0.00000   0.00348   0.00351   2.07987
   A12        2.11115  -0.00196   0.00000  -0.00381  -0.00382   2.10733
   A13        2.09308  -0.00017   0.00000  -0.00032  -0.00031   2.09278
   A14        2.07719   0.00074   0.00000   0.00168   0.00166   2.07885
   A15        2.11291  -0.00057   0.00000  -0.00136  -0.00135   2.11156
   A16        2.09311  -0.00016   0.00000  -0.00029  -0.00028   2.09282
   A17        2.11287  -0.00053   0.00000  -0.00131  -0.00130   2.11157
   A18        2.07721   0.00068   0.00000   0.00160   0.00158   2.07879
   A19        2.11022  -0.00506   0.00000  -0.00988  -0.00985   2.10037
   A20        2.09889   0.00258   0.00000   0.00505   0.00504   2.10393
   A21        2.07407   0.00248   0.00000   0.00482   0.00481   2.07888
   A22        2.09758   0.00473   0.00000   0.00970   0.00961   2.10718
   A23        2.28673  -0.00312   0.00000  -0.00388  -0.00395   2.28277
   A24        1.89888  -0.00161   0.00000  -0.00582  -0.00565   1.89323
   A25        2.09817  -0.00074   0.00000  -0.00228  -0.00214   2.09603
   A26        1.88726  -0.00837   0.00000  -0.01340  -0.01377   1.87348
   A27        2.29775   0.00911   0.00000   0.01568   0.01592   2.31367
   A28        2.10682  -0.00143   0.00000  -0.00266  -0.00273   2.10409
   A29        2.10537   0.00252   0.00000   0.00569   0.00572   2.11110
   A30        2.07100  -0.00108   0.00000  -0.00303  -0.00300   2.06800
   A31        2.10682  -0.00144   0.00000  -0.00268  -0.00275   2.10407
   A32        2.10541   0.00252   0.00000   0.00569   0.00572   2.11113
   A33        2.07096  -0.00107   0.00000  -0.00301  -0.00297   2.06799
   A34        2.09817  -0.00074   0.00000  -0.00228  -0.00214   2.09602
   A35        2.29777   0.00911   0.00000   0.01568   0.01591   2.31369
   A36        1.88725  -0.00837   0.00000  -0.01340  -0.01377   1.87348
   A37        2.09759   0.00473   0.00000   0.00971   0.00962   2.10720
   A38        1.89889  -0.00161   0.00000  -0.00582  -0.00565   1.89324
   A39        2.28671  -0.00313   0.00000  -0.00389  -0.00396   2.28274
   A40        2.11021  -0.00505   0.00000  -0.00987  -0.00984   2.10037
   A41        2.09887   0.00257   0.00000   0.00505   0.00504   2.10390
   A42        2.07411   0.00248   0.00000   0.00482   0.00481   2.07892
   A43        2.10681  -0.00171   0.00000  -0.00320  -0.00326   2.10355
   A44        2.10540   0.00257   0.00000   0.00574   0.00577   2.11117
   A45        2.07098  -0.00086   0.00000  -0.00254  -0.00251   2.06847
   A46        2.09818  -0.00020   0.00000  -0.00132  -0.00118   2.09700
   A47        2.29775   0.00943   0.00000   0.01628   0.01650   2.31425
   A48        1.88726  -0.00923   0.00000  -0.01497  -0.01532   1.87194
   A49        2.09757   0.00438   0.00000   0.00905   0.00896   2.10653
   A50        1.89888  -0.00087   0.00000  -0.00450  -0.00433   1.89455
   A51        2.28673  -0.00351   0.00000  -0.00455  -0.00463   2.28211
   A52        2.11021  -0.00498   0.00000  -0.00974  -0.00971   2.10050
   A53        2.09888   0.00247   0.00000   0.00481   0.00480   2.10368
   A54        2.07409   0.00252   0.00000   0.00493   0.00491   2.07901
   A55        1.91426  -0.00570   0.00000  -0.00691  -0.00733   1.90693
   A56        2.16810  -0.00725   0.00000  -0.01460  -0.01439   2.15371
   A57        2.20083   0.01296   0.00000   0.02151   0.02172   2.22255
   A58        1.91425  -0.00571   0.00000  -0.00691  -0.00733   1.90693
   A59        2.16811  -0.00725   0.00000  -0.01460  -0.01439   2.15372
   A60        2.20083   0.01296   0.00000   0.02151   0.02172   2.22254
   A61        1.91425  -0.00498   0.00000  -0.00562  -0.00603   1.90822
   A62        2.16811  -0.00722   0.00000  -0.01453  -0.01433   2.15379
   A63        2.20082   0.01219   0.00000   0.02015   0.02035   2.22117
   A64        2.19878   0.01214   0.00000   0.02731   0.02727   2.22604
   A65        1.93570  -0.00851   0.00000  -0.01648  -0.01639   1.91932
   A66        2.14870  -0.00363   0.00000  -0.01083  -0.01088   2.13782
   A67        2.19878   0.01207   0.00000   0.02720   0.02714   2.22592
   A68        1.93570  -0.00846   0.00000  -0.01646  -0.01635   1.91935
   A69        2.14871  -0.00361   0.00000  -0.01073  -0.01079   2.13792
   A70        2.19878   0.01207   0.00000   0.02720   0.02714   2.22592
   A71        1.93570  -0.00846   0.00000  -0.01646  -0.01635   1.91935
   A72        2.14871  -0.00361   0.00000  -0.01074  -0.01079   2.13791
   A73        1.78869   0.02359   0.00000   0.04157   0.04206   1.83075
   A74        2.10989   0.00064   0.00000   0.00931   0.00906   2.11895
   A75        2.38461  -0.02423   0.00000  -0.05088  -0.05112   2.33349
   A76        1.78868   0.02415   0.00000   0.04260   0.04310   1.83179
   A77        2.19354  -0.00700   0.00000  -0.00901  -0.00926   2.18427
   A78        2.30096  -0.01715   0.00000  -0.03359  -0.03384   2.26713
   A79        1.78869   0.02415   0.00000   0.04260   0.04310   1.83179
   A80        2.19354  -0.00700   0.00000  -0.00901  -0.00927   2.18427
   A81        2.30096  -0.01715   0.00000  -0.03358  -0.03383   2.26712
   A82        1.91114  -0.00812   0.00000  -0.01964  -0.01964   1.89149
   A83        1.91114  -0.00801   0.00000  -0.01938  -0.01938   1.89175
   A84        1.91114  -0.00812   0.00000  -0.01964  -0.01964   1.89150
    D1        0.00009   0.00000   0.00000   0.00000   0.00000   0.00009
    D2       -3.14156  -0.00000   0.00000  -0.00000  -0.00000  -3.14156
    D3       -3.14144   0.00000   0.00000   0.00000   0.00000  -3.14144
    D4        0.00009   0.00000   0.00000   0.00000   0.00000   0.00009
    D5        0.00013  -0.00000   0.00000  -0.00000  -0.00000   0.00013
    D6       -3.14145  -0.00000   0.00000  -0.00000  -0.00000  -3.14145
    D7       -3.14152  -0.00000   0.00000  -0.00000  -0.00000  -3.14152
    D8        0.00009  -0.00000   0.00000  -0.00000  -0.00000   0.00009
    D9        3.14152   0.00000   0.00000  -0.00000  -0.00000   3.14152
   D10       -0.00004   0.00000   0.00000  -0.00000  -0.00000  -0.00004
   D11       -0.00002   0.00000   0.00000   0.00000   0.00000  -0.00001
   D12       -3.14158   0.00000   0.00000   0.00000   0.00000  -3.14157
   D13        0.00011   0.00000   0.00000   0.00000   0.00000   0.00011
   D14       -3.14146  -0.00000   0.00000  -0.00000  -0.00000  -3.14147
   D15       -3.14155   0.00000   0.00000   0.00000   0.00000  -3.14155
   D16        0.00006   0.00000   0.00000   0.00000   0.00000   0.00006
   D17        0.00011  -0.00000   0.00000  -0.00000  -0.00000   0.00011
   D18       -3.14153  -0.00000   0.00000  -0.00000  -0.00000  -3.14153
   D19       -3.14141  -0.00000   0.00000  -0.00000  -0.00000  -3.14141
   D20        0.00013  -0.00000   0.00000  -0.00000  -0.00000   0.00013
   D21       -0.00002   0.00000   0.00000   0.00000   0.00000  -0.00002
   D22       -3.14156  -0.00000   0.00000  -0.00000  -0.00000  -3.14156
   D23        3.14150   0.00000   0.00000   0.00000   0.00000   3.14151
   D24       -0.00003   0.00000   0.00000   0.00000   0.00000  -0.00003
   D25       -0.00021   0.00000   0.00000   0.00000   0.00000  -0.00021
   D26        3.14143   0.00000   0.00000   0.00000   0.00000   3.14143
   D27        3.14144   0.00000   0.00000   0.00000   0.00000   3.14144
   D28       -0.00011   0.00000   0.00000   0.00000   0.00000  -0.00011
   D29       -3.14148  -0.00000   0.00000  -0.00000  -0.00000  -3.14148
   D30        0.00012  -0.00000   0.00000  -0.00000  -0.00000   0.00012
   D31        0.00006  -0.00000   0.00000  -0.00000  -0.00000   0.00005
   D32       -3.14153  -0.00000   0.00000  -0.00000  -0.00000  -3.14153
   D33       -0.00023   0.00000   0.00000   0.00000   0.00000  -0.00023
   D34        3.14134   0.00000   0.00000   0.00000   0.00000   3.14134
   D35        3.14135   0.00000   0.00000   0.00000   0.00000   3.14135
   D36       -0.00027   0.00000   0.00000   0.00000   0.00000  -0.00026
   D37       -0.00010   0.00000   0.00000   0.00000   0.00000  -0.00010
   D38        3.14143   0.00000   0.00000   0.00000   0.00000   3.14144
   D39        3.14151   0.00000   0.00000   0.00000   0.00000   3.14151
   D40       -0.00014   0.00000   0.00000   0.00000   0.00000  -0.00014
   D41       -0.00006  -0.00000   0.00000  -0.00000  -0.00000  -0.00006
   D42        3.14147   0.00000   0.00000   0.00000   0.00000   3.14148
   D43        3.14155  -0.00000   0.00000  -0.00000  -0.00000   3.14155
   D44       -0.00010   0.00000   0.00000   0.00000   0.00000  -0.00010
   D45       -3.14146  -0.00000   0.00000  -0.00000  -0.00000  -3.14146
   D46        0.00014  -0.00000   0.00000  -0.00000  -0.00000   0.00014
   D47        0.00009  -0.00000   0.00000  -0.00000  -0.00000   0.00008
   D48       -3.14150  -0.00000   0.00000  -0.00000  -0.00000  -3.14150
   D49        0.00003   0.00000   0.00000   0.00000   0.00000   0.00003
   D50       -3.14158   0.00000   0.00000   0.00000   0.00000  -3.14158
   D51       -3.14150   0.00000   0.00000   0.00000   0.00000  -3.14150
   D52        0.00007   0.00000   0.00000   0.00000   0.00000   0.00007
   D53        0.00005  -0.00000   0.00000  -0.00000  -0.00000   0.00004
   D54       -3.14158  -0.00000   0.00000  -0.00000  -0.00000  -3.14158
   D55       -3.14153  -0.00000   0.00000  -0.00000  -0.00000  -3.14153
   D56        0.00003  -0.00000   0.00000  -0.00000  -0.00000   0.00002
   D57        3.14159   0.00000   0.00000   0.00000   0.00000   3.14159
   D58       -0.00001   0.00000   0.00000   0.00000   0.00000  -0.00001
   D59       -0.00003   0.00000   0.00000   0.00000   0.00000  -0.00002
   D60        3.14156   0.00000   0.00000   0.00000   0.00000   3.14156
   D61       -0.00005   0.00000   0.00000   0.00000   0.00000  -0.00005
   D62        3.14151   0.00000   0.00000   0.00000   0.00000   3.14151
   D63        3.14158   0.00000   0.00000   0.00000   0.00000   3.14159
   D64       -0.00004   0.00000   0.00000   0.00000   0.00000  -0.00004
   D65       -0.00002   0.00000   0.00000   0.00000   0.00000  -0.00002
   D66        3.14157   0.00000   0.00000   0.00000   0.00000   3.14157
   D67        3.14153   0.00000   0.00000   0.00000   0.00000   3.14154
   D68       -0.00006   0.00000   0.00000   0.00000   0.00000  -0.00006
   D69        0.00002   0.00000   0.00000   0.00000   0.00000   0.00002
   D70        3.14158   0.00000   0.00000   0.00000   0.00000   3.14158
   D71       -3.14151  -0.00000   0.00000  -0.00000  -0.00000  -3.14152
   D72        0.00004  -0.00000   0.00000  -0.00000  -0.00000   0.00004
   D73        0.00002   0.00000   0.00000   0.00000   0.00000   0.00002
   D74        3.14156   0.00000   0.00000   0.00000   0.00000   3.14156
   D75       -3.14154  -0.00000   0.00000  -0.00000  -0.00000  -3.14155
   D76       -0.00000   0.00000   0.00000   0.00000   0.00000  -0.00000
   D77       -3.14156  -0.00000   0.00000  -0.00000  -0.00000  -3.14156
   D78        0.00004  -0.00000   0.00000  -0.00000  -0.00000   0.00004
   D79       -0.00001   0.00000   0.00000   0.00000   0.00000  -0.00001
   D80       -3.14159   0.00000   0.00000   0.00000   0.00000  -3.14159
   D81       -0.00002  -0.00000   0.00000  -0.00000  -0.00000  -0.00002
   D82        3.14152  -0.00000   0.00000   0.00000   0.00000   3.14152
   D83       -3.14155  -0.00000   0.00000  -0.00000  -0.00000  -3.14155
   D84       -0.00001  -0.00000   0.00000  -0.00000  -0.00000  -0.00001
   D85        0.00001   0.00000   0.00000  -0.00000  -0.00000   0.00001
   D86       -3.14158  -0.00000   0.00000  -0.00000  -0.00000  -3.14158
   D87        3.14154   0.00000   0.00000   0.00000   0.00000   3.14154
   D88       -0.00004   0.00000   0.00000   0.00000   0.00000  -0.00004
   D89       -0.00001  -0.00000   0.00000  -0.00000  -0.00000  -0.00001
   D90        3.14154  -0.00000   0.00000  -0.00000  -0.00000   3.14154
   D91        3.14158  -0.00000   0.00000  -0.00000  -0.00000   3.14158
   D92       -0.00006  -0.00000   0.00000  -0.00000  -0.00000  -0.00006
   D93       -0.00005   0.00000   0.00000   0.00000   0.00000  -0.00005
   D94        3.14154   0.00000   0.00000   0.00000   0.00000   3.14155
   D95        3.14158   0.00000   0.00000   0.00000   0.00000   3.14158
   D96       -0.00001   0.00000   0.00000   0.00000   0.00000  -0.00001
   D97       -3.14155   0.00000   0.00000   0.00000   0.00000  -3.14155
   D98        0.00004  -0.00000   0.00000  -0.00000  -0.00000   0.00004
   D99        0.00000   0.00000   0.00000   0.00000   0.00000   0.00000
   D100       3.14159  -0.00000   0.00000  -0.00000  -0.00000   3.14159
   D101       0.00002  -0.00000   0.00000  -0.00000  -0.00000   0.00002
   D102      -3.14158   0.00000   0.00000   0.00000   0.00000  -3.14158
   D103      -3.14157  -0.00000   0.00000  -0.00000  -0.00000  -3.14157
   D104       0.00002  -0.00000   0.00000  -0.00000  -0.00000   0.00001
   D105       0.00002  -0.00000   0.00000  -0.00001  -0.00001   0.00002
   D106      -3.14157  -0.00000   0.00000  -0.00000  -0.00000  -3.14157
   D107      -3.14157  -0.00000   0.00000  -0.00000  -0.00000  -3.14158
   D108       0.00002  -0.00000   0.00000  -0.00000  -0.00000   0.00002
   D109       3.14159   0.00000   0.00000  -0.00000  -0.00000   3.14159
   D110       0.00000   0.00000   0.00000  -0.00000  -0.00000   0.00000
   D111       0.00001  -0.00000   0.00000  -0.00000  -0.00000   0.00001
   D112      -3.14158  -0.00000   0.00000  -0.00000  -0.00000  -3.14159
   D113      -3.14157  -0.00000   0.00000  -0.00000  -0.00000  -3.14157
   D114       0.00001   0.00000   0.00000  -0.00000  -0.00000   0.00001
   D115      -3.14158   0.00000   0.00000   0.00000   0.00000  -3.14158
   D116       0.00001  -0.00000   0.00000  -0.00000  -0.00000   0.00001
   D117       0.00000  -0.00000   0.00000  -0.00000  -0.00000   0.00000
   D118      -3.14159  -0.00000   0.00000  -0.00000  -0.00000   3.14159
   D119       3.14157   0.00000   0.00000   0.00000   0.00000   3.14157
   D120      -0.00001   0.00000   0.00000   0.00000   0.00000  -0.00001
   D121       3.14159  -0.00000   0.00000  -0.00000  -0.00000   3.14159
   D122       0.00001  -0.00000   0.00000  -0.00000  -0.00000   0.00001
   D123       0.00000   0.00000   0.00000   0.00000   0.00000   0.00000
   D124      -3.14157  -0.00000   0.00000  -0.00000  -0.00000  -3.14158
   D125       3.14153   0.00000   0.00000   0.00000   0.00000   3.14154
   D126      -0.00007   0.00000   0.00000   0.00000   0.00000  -0.00007
   D127      -0.00002   0.00000   0.00000   0.00001   0.00001  -0.00001
   D128       3.14157   0.00000   0.00000   0.00000   0.00000   3.14157
   D129       3.14159   0.00000   0.00000   0.00000   0.00000   3.14159
   D130      -0.00001  -0.00000   0.00000  -0.00000  -0.00000  -0.00001
   D131      -0.00001   0.00000   0.00000   0.00000   0.00000  -0.00001
   D132       3.14157   0.00000   0.00000   0.00000   0.00000   3.14157
   D133       3.14158  -0.00000   0.00000  -0.00000  -0.00000   3.14158
   D134      -0.00002   0.00000   0.00000  -0.00000  -0.00000  -0.00002
   D135       0.00001  -0.00000   0.00000  -0.00000  -0.00000   0.00001
   D136      -3.14157  -0.00000   0.00000   0.00000   0.00000  -3.14157
   D137      -3.14158  -0.00000   0.00000  -0.00000  -0.00000  -3.14158
   D138       0.00002  -0.00000   0.00000   0.00000   0.00000   0.00002
         Item               Value     Threshold  Converged?
 Maximum Force            0.066789     0.000450     NO 
 RMS     Force            0.011761     0.000300     NO 
 Maximum Displacement     0.139650     0.001800     NO 
 RMS     Displacement     0.030343     0.001200     NO 
 Predicted change in Energy=-4.420138D-02
 Lowest energy point so far.  Saving SCF results.
 GradGradGradGradGradGradGradGradGradGradGradGradGradGradGradGradGradGrad

 Leave Link  103 at Tue Aug 15 23:19:15 2023, MaxMem=  1310720000 cpu:              22.7 elap:               0.6
 (Enter /mnt/opt/groups/app-gaussian/g16-avx2/l202.exe)
                          Input orientation:                          
 ---------------------------------------------------------------------
 Center     Atomic      Atomic             Coordinates (Angstroms)
 Number     Number       Type             X           Y           Z
 ---------------------------------------------------------------------
      1          6           0        0.014685    1.451202   -0.015365
      2          6           0        0.024101   -1.443992   -0.026138
      3          6           0        0.035233    0.712450    1.251116
      4          6           0       -0.000663    0.740299   -1.254807
      5          6           0        0.003945   -0.726014   -1.261421
      6          6           0        0.040029   -0.716498    1.246915
      7          6           0       -0.020248    1.469678   -2.468692
      8          6           0       -0.024529    2.844793   -2.452918
      9          6           0       -0.009513    3.551997   -1.231938
     10          6           0        0.009808    2.864634   -0.033243
     11          6           0       -0.011322   -1.448279   -2.476432
     12          6           0       -0.006776   -2.830194   -2.472321
     13          6           0        0.013204   -3.534027   -1.249465
     14          6           0        0.028338   -2.860064   -0.050822
     15          6           0        0.060139   -1.407652    2.479813
     16          6           0        0.074880   -0.712445    3.674026
     17          6           0        0.069972    0.698444    3.672744
     18          6           0        0.050610    1.399320    2.489673
     19          6           0       -0.018688    4.965279   -1.551257
     20          6           0       -0.019022   -3.813504   -3.536463
     21          6           0        0.096189   -1.140858    5.057910
     22          1           0       -0.031988    0.953629   -3.420783
     23          1           0        0.021096    3.432987    0.887500
     24          1           0       -0.026844   -0.935048   -3.428940
     25          1           0        0.043462   -3.426593    0.872075
     26          1           0        0.064356   -2.489297    2.511661
     27          1           0        0.047285    2.482076    2.518491
     28          6           0        0.103943   -0.055622    5.861869
     29          1           0        0.119372   -0.036535    6.943859
     30          6           0       -0.007234   -5.052110   -2.998560
     31          1           0       -0.011767   -5.998871   -3.523039
     32          6           0       -0.038222    5.118702   -2.892786
     33          1           0       -0.049180    6.046321   -3.450332
     34          7           0        0.088145    1.163770    5.054944
     35          1           0        0.087921    2.140784    5.276981
     36          7           0       -0.043177    3.809612   -3.545305
     37          1           0       -0.056221    3.577404   -4.519739
     38          7           0        0.013613   -4.962603   -1.538737
     39          1           0        0.025915   -5.690426   -0.850456
     40          8           0       -0.039825   -3.477352   -4.898361
     41          1           0       -0.044619   -4.291670   -5.411909
     42          8           0        0.106456   -2.487892    5.449249
     43          1           0        0.120417   -2.524612    6.411221
     44          8           0       -0.008229    5.976732   -0.579114
     45          1           0       -0.017406    6.828668   -1.027431
 ---------------------------------------------------------------------
                    Distance matrix (angstroms):
                    1          2          3          4          5
     1  C    0.000000
     2  C    2.895229   0.000000
     3  C    1.466339   2.506341   0.000000
     4  C    1.428928   2.506265   2.506335   0.000000
     5  C    2.508593   1.428923   2.895341   1.466335   0.000000
     6  C    2.508568   1.466344   1.428962   2.895259   2.508614
     7  C    2.453645   3.802302   3.796503   1.416295   2.505823
     8  C    2.808077   4.928011   4.274380   2.421763   3.764457
     9  C    2.427751   5.139550   3.772344   2.811805   4.278133
    10  C    1.413554   4.308655   2.506416   2.450537   3.794893
    11  C    3.803224   2.450553   4.308773   2.506462   1.413560
    12  C    4.936339   2.811818   5.139657   3.772373   2.427750
    13  C    5.135710   2.421755   4.928079   4.274352   2.808054
    14  C    4.311433   1.416294   3.802361   3.796450   2.453633
    15  C    3.794868   2.506474   2.450541   4.308686   3.803238
    16  C    4.277452   3.772128   2.811119   5.139023   4.935975
    17  C    3.764552   4.274794   2.421918   4.928235   5.136090
    18  C    2.505832   3.796634   1.416351   3.802376   4.311604
    19  C    3.835208   6.588367   5.093403   4.235406   5.698714
    20  C    6.333751   4.235426   6.588484   5.093468   3.835224
    21  C    5.697678   5.093588   4.234401   6.587756   6.333605
    22  H    3.441893   4.156362   4.678603   2.176682   2.735934
    23  H    2.177769   4.961821   2.744765   3.441006   4.681393
    24  H    4.165142   3.441029   4.961958   2.744873   2.177793
    25  H    4.957949   2.176665   4.156371   4.678522   3.441874
    26  H    4.681438   2.744943   3.441077   4.961935   4.165209
    27  H    2.735725   4.678641   2.176685   4.156184   4.957969
    28  C    6.067978   6.050006   4.674794   7.161809   7.155465
    29  H    7.117240   7.111320   5.742419   8.236261   8.235006
    30  C    7.154928   4.674911   7.161823   6.049192   4.661854
    31  H    8.234565   5.742519   8.236298   7.110655   5.737437
    32  C    4.661857   7.161739   6.049163   4.674912   6.068264
    33  H    5.737438   8.236216   7.110619   5.742521   7.117491
    34  N    5.078980   5.711560   3.830874   6.324569   6.593545
    35  H    5.337585   6.401388   4.272061   6.680828   7.139768
    36  N    4.245695   6.323719   5.710010   3.829997   5.078411
    37  H    4.981481   6.738940   6.443531   4.325741   5.398116
    38  N    6.592234   3.829973   6.323763   5.709983   4.245666
    39  H    7.190296   4.325704   6.738956   6.443480   4.981442
    40  O    6.938102   5.279886   7.441515   5.573652   4.560604
    41  H    7.880785   6.092661   8.333276   6.527185   5.472002
    42  O    6.736979   5.574619   5.279355   7.441577   6.938863
    43  H    7.557730   6.528140   6.092004   8.333204   7.881494
    44  O    4.560566   7.441369   5.573535   5.279853   6.737395
    45  H    5.471970   8.333139   6.527072   6.092637   7.558335
                    6          7          8          9         10
     6  C    0.000000
     7  C    4.311465   0.000000
     8  C    5.135730   1.375212   0.000000
     9  C    4.936315   2.421926   1.411083   0.000000
    10  C    3.803186   2.806817   2.420000   1.381923   0.000000
    11  C    3.794924   2.917980   4.293156   5.152817   4.956898
    12  C    4.278156   4.299894   5.675048   6.501609   6.195196
    13  C    3.764453   5.150213   6.491461   7.086082   6.513223
    14  C    2.505820   4.959346   6.190174   6.520045   5.724755
    15  C    1.413554   5.724787   6.513239   6.195164   4.956855
    16  C    2.427364   6.519485   7.085426   6.500851   5.152045
    17  C    2.808488   6.190329   6.491493   5.674944   4.293057
    18  C    2.453822   4.959370   5.150169   4.299769   2.917861
    19  C    6.333704   3.613989   2.304233   1.448937   2.591889
    20  C    5.698741   5.390005   6.745889   7.717612   7.541281
    21  C    3.834960   7.967320   8.503677   7.848328   6.478524
    22  H    4.958015   1.083015   2.124457   3.397508   3.889617
    23  H    4.165065   3.888485   3.392115   2.122997   1.082090
    24  H    4.681437   2.589368   3.903821   4.996067   5.096046
    25  H    2.735897   5.927752   7.098625   7.289060   6.356121
    26  H    2.177841   6.362747   7.287487   7.107547   5.928245
    27  H    3.442068   5.089352   4.985141   3.900471   2.580523
    28  C    4.662471   8.469958   8.807076   7.959263   6.579445
    29  H    5.737927   9.533324   9.829658   8.929603   7.557032
    30  C    6.068264   6.543290   7.915750   8.783599   8.453889
    31  H    7.117486   7.542609   8.908183   9.821824   9.525801
    32  C    7.154915   3.673630   2.316103   2.283376   3.641444
    33  H    8.234549   4.680825   3.353390   3.338338   4.669380
    34  N    4.247211   7.530632   7.694577   6.725923   5.365512
    35  H    4.940423   7.775444   7.762707   6.660859   5.359901
    36  N    6.592266   2.575833   1.457578   2.327911   3.637358
    37  H    7.190352   2.941190   2.193051   3.288231   4.543242
    38  N    5.078382   6.499245   7.860827   8.520156   7.970707
    39  H    5.398067   7.340838   8.684492   9.250360   8.594019
    40  O    6.737441   5.511513   6.778639   7.928135   7.993287
    41  H    7.558370   6.469640   7.725615   8.887997   8.952413
    42  O    4.560906   8.852807   9.534093   9.007328   7.662675
    43  H    5.472275   9.737915  10.364578   9.765241   8.401626
    44  O    6.938014   4.887145   3.649720   2.511080   3.159660
    45  H    7.880703   5.549417   4.231233   3.283057   4.086896
                   11         12         13         14         15
    11  C    0.000000
    12  C    1.381929   0.000000
    13  C    2.419999   1.411083   0.000000
    14  C    2.806830   2.421938   1.375210   0.000000
    15  C    4.956926   5.152837   4.293156   2.917982   0.000000
    16  C    6.194918   6.501469   5.675024   4.299874   1.381910
    17  C    6.513631   7.086536   6.491932   5.150694   2.420500
    18  C    5.724932   6.520235   6.190353   4.959532   2.807005
    19  C    6.479948   7.849708   8.504723   7.968031   7.541220
    20  C    2.591914   1.448947   2.304236   3.613999   6.479967
    21  C    7.541378   7.718085   6.746639   5.390678   2.592116
    22  H    2.580967   3.900966   4.985551   5.089650   6.356191
    23  H    5.928224   7.107504   7.287384   6.362625   5.095957
    24  H    1.082090   2.122994   3.392110   3.888498   5.928261
    25  H    3.889630   3.397528   2.124474   1.083015   2.580934
    26  H    5.096127   4.996133   3.903863   2.589418   1.082122
    27  H    6.356129   7.289125   7.098743   5.927916   3.889942
    28  C    8.454586   8.784601   7.916982   6.544503   3.642555
    29  H    9.526383   9.822672   8.909224   7.543617   4.670244
    30  C    3.641461   2.283383   2.316101   3.673621   6.580211
    31  H    4.669398   3.338345   3.353389   4.680813   7.557691
    32  C    6.580221   7.960071   8.807546   8.470059   8.453862
    33  H    7.557707   8.930332   9.830096   9.533434   9.525769
    34  N    7.972095   8.521764   7.862600   6.501050   3.639271
    35  H    8.544392   9.207131   8.648905   7.307360   4.518442
    36  N    5.365531   6.726043   7.694355   7.530014   7.970732
    37  H    5.425367   6.726937   7.827641   7.837051   8.594070
    38  N    3.637357   2.327909   1.457569   2.575806   5.365499
    39  H    4.543236   3.288228   2.193040   2.941152   5.425313
    40  O    3.159698   2.511091   3.649722   4.887160   7.663622
    41  H    4.086931   3.283066   4.231229   5.549421   8.402845
    42  O    7.994441   7.929771   6.780551   5.513202   3.160161
    43  H    8.953559   8.889706   7.727647   6.471399   4.087445
    44  O    7.663590   9.008118   9.534379   8.852649   7.993174
    45  H    8.402827   9.766343  10.365119   9.737936   8.952304
                   16         17         18         19         20
    16  C    0.000000
    17  C    1.410898   0.000000
    18  C    2.421328   1.375231   0.000000
    19  C    7.716793   6.745661   5.389804   0.000000
    20  C    7.849620   8.505191   7.968231   9.000449   0.000000
    21  C    1.448837   2.302695   3.612537   8.998845   9.001087
    22  H    7.288589   7.098848   5.927812   4.425906   4.768555
    23  H    4.995220   3.903550   2.589137   2.880458   8.490271
    24  H    7.107181   7.287769   6.362802   6.191899   2.880475
    25  H    3.901092   4.986019   5.089805   8.734983   4.425925
    26  H    2.123301   3.392615   3.888703   8.490283   6.191953
    27  H    3.397203   2.124655   1.083145   4.767966   8.735056
    28  C    2.284495   2.315607   3.673065   8.954269  10.122521
    29  H    3.339258   3.353032   4.680404   9.859219  11.140996
    30  C    7.960077   8.808015   8.470241  10.121409   1.350416
    31  H    8.930372   9.830565   9.533615  11.140044   2.185420
    32  C    8.782828   7.915590   6.543130   1.350414   8.955390
    33  H    9.821037   8.907985   7.542429   2.185421   9.860248
    34  N    2.329655   1.458538   2.576336   7.622649   9.929603
    35  H    3.272698   2.157369   2.884484   7.390128  10.636813
    36  N    8.519488   7.860815   6.499174   2.304863   7.623160
    37  H    9.249744   8.684533   7.340798   3.277116   7.456121
    38  N    6.726105   7.694814   7.530173   9.927943   2.304865
    39  H    6.727082   7.828087   7.837192  10.678819   3.277116
    40  O    9.007979   9.534840   8.852861   9.081937   1.402925
    41  H    9.766234  10.365582   9.738143  10.029776   1.935612
    42  O    2.510902   3.648292   4.885962  10.226070   9.083833
    43  H    3.283026   4.229644   5.548031  10.932469  10.031805
    44  O    7.927243   6.778255   5.511226   1.402929  10.227158
    45  H    8.887103   7.725214   6.469348   1.935617  10.933942
                   21         22         23         24         25
    21  C    0.000000
    22  H    8.734503   0.000000
    23  H    6.190155   4.971050   0.000000
    24  H    8.490237   1.888702   6.141146   0.000000
    25  H    4.769547   6.133569   6.859634   4.971063   0.000000
    26  H    2.881438   6.859804   6.141109   6.141233   1.888704
    27  H    4.424556   6.133303   1.888134   6.859604   6.133765
    28  C    1.350610   9.338345   6.076315   9.333253   6.022055
    29  H    2.185605  10.412931   6.980453  10.412668   6.954482
    30  C    8.956299   6.020614   9.332692   4.139543   4.198415
    31  H    9.861269   6.953282  10.412199   5.064720   5.092808
    32  C   10.119967   4.198411   4.139530   6.077457   9.338250
    33  H   11.138530   5.092807   5.064705   6.981437  10.412871
    34  N    2.304644   8.479182   4.745675   8.740397   6.210460
    35  H    3.288956   8.779226   4.576222   9.234012   7.099356
    36  N    9.926827   2.858718   4.449240   4.746115   8.478409
    37  H   10.677855   2.844730   5.409719   4.642513   8.839546
    38  N    7.624192   6.208540   8.739142   4.449236   2.858711
    39  H    7.457366   7.124142   9.287475   5.409712   2.844708
    40  O   10.227661   4.670856   9.012918   2.936440   5.771261
    41  H   10.934558   5.610517   9.967808   3.898640   6.343861
    42  O    1.402766   9.515288   7.474868   9.013952   4.672863
    43  H    1.935668  10.430230   8.124921   9.968809   5.612631
    44  O    9.080035   5.771240   2.936401   7.476266   9.514786
    45  H   10.027843   6.343850   3.898601   8.126661  10.429871
                   26         27         28         29         30
    26  H    0.000000
    27  H    4.971407   0.000000
    28  C    4.141042   4.197773   0.000000
    29  H    5.065910   5.092394   1.082268   0.000000
    30  C    6.077472   9.338350  10.172730  11.136593   0.000000
    31  H    6.981440  10.412974  11.109099  12.046684   1.082338
    32  C    9.332750   6.020052  10.170438  11.106794  10.171410
    33  H   10.412254   6.952696  11.134371  12.044448  11.107702
    34  N    4.451264   2.858880   1.462291   2.238237  10.173749
    35  H    5.393069   2.779820   2.273004   2.742295  10.965006
    36  N    8.739260   6.208072  10.171362  11.173264   8.878646
    37  H    9.287625   7.123702  11.000105  12.021042   8.762700
    38  N    4.746108   8.478530   8.880067   9.809779   1.462713
    39  H    4.642471   8.839686   8.764269   9.629463   2.241182
    40  O    7.476332   9.514834  11.292097  12.332994   2.467827
    41  H    8.126708  10.429924  12.044261  13.068973   2.530597
    42  O    2.937890   5.770046   2.467022   2.871093   8.829135
    43  H    3.900123   6.342367   2.529421   2.544451   9.744153
    44  O    9.012869   4.670209   8.825425   9.631758  11.291106
    45  H    9.967765   5.609867   9.740155  10.520988  12.043187
                   31         32         33         34         35
    31  H    0.000000
    32  C   11.135455   0.000000
    33  H   12.045470   1.082338   0.000000
    34  N   11.175652   8.878280   9.808051   0.000000
    35  H   11.987672   8.696494   9.562322   1.001927   0.000000
    36  N    9.808559   1.462711   2.238732   8.999001   8.979695
    37  H    9.628107   2.241183   2.690582   9.875273   9.902544
    38  N    2.238738  10.171963  11.173833   9.000812   9.844675
    39  H    2.690586  11.000567  12.021490   9.047520   9.943701
    40  O    2.872344   8.826918   9.633132  10.982926  11.624000
    41  H    2.546261   9.741721  10.522446  11.804001  12.475832
    42  O    9.635502  11.290294  12.331243   3.672934   4.631917
    43  H   10.525087  12.042008  13.066747   3.929973   4.801403
    44  O   12.332144   2.467832   2.872353   7.410566   7.001257
    45  H   13.068048   2.530606   2.546277   8.312490   7.857033
                   36         37         38         39         40
    36  N    0.000000
    37  H    1.001804   0.000000
    38  N    8.998961   9.045605   0.000000
    39  H    9.875106   9.968102   1.001803   0.000000
    40  O    7.411519   7.064928   3.673677   4.613844   0.000000
    41  H    8.313542   7.919497   3.931285   4.771619   0.962740
    42  O   10.981027  11.670261   7.413823   7.067461  10.395839
    43  H   11.801762  12.520051   8.316071   7.922327  11.350773
    44  O    3.673680   4.613849  10.981366  11.670363  10.394066
    45  H    3.931292   4.771629  11.802393  12.520421  11.009026
                   41         42         43         44         45
    41  H    0.000000
    42  O   11.010958   0.000000
    43  H   11.955590   0.962773   0.000000
    44  O   11.348890  10.392505  11.007006   0.000000
    45  H   11.953506  11.347291  11.951418   0.962740   0.000000
 Symmetry turned off by external request.
 Stoichiometry    C24H15N3O3
 Framework group  C1[X(C24H15N3O3)]
 Deg. of freedom   129
 Full point group                 C1      NOp   1
 Rotational constants (GHZ):           0.1385779           0.1385226           0.0692751
 Leave Link  202 at Tue Aug 15 23:19:15 2023, MaxMem=  1310720000 cpu:               1.2 elap:               0.1
 (Enter /mnt/opt/groups/app-gaussian/g16-avx2/l301.exe)
 Standard basis: 6-31G(d,p) (6D, 7F)
 Ernie: Thresh=  0.10000D-02 Tol=  0.10000D-05 Strict=F.
   525 basis functions,   945 primitive gaussians,   525 cartesian basis functions
   102 alpha electrons      102 beta electrons
       nuclear repulsion energy      2598.4888914381 Hartrees.
 IExCor=  402 DFT=T Ex+Corr=B3LYP ExCW=0 ScaHFX=  0.200000
 ScaDFX=  0.800000  0.720000  1.000000  0.810000 ScalE2=  1.000000  1.000000
 IRadAn=      5 IRanWt=     -1 IRanGd=            0 ICorTp=0 IEmpDi=131
 NAtoms=   45 NActive=   45 NUniq=   45 SFac= 1.00D+00 NAtFMM=   60 NAOKFM=F Big=F
 Integral buffers will be    131072 words long.
 Raffenetti 2 integral format.
 Two-electron integral symmetry is turned off.
 R6Disp:  Grimme-D3 Dispersion energy=       -0.0429890533 Hartrees.
 Nuclear repulsion after empirical dispersion term =     2598.4459023848 Hartrees.
 Leave Link  301 at Tue Aug 15 23:19:15 2023, MaxMem=  1310720000 cpu:               3.9 elap:               0.1
 (Enter /mnt/opt/groups/app-gaussian/g16-avx2/l302.exe)
 NPDir=0 NMtPBC=     1 NCelOv=     1 NCel=       1 NClECP=     1 NCelD=      1
         NCelK=      1 NCelE2=     1 NClLst=     1 CellRange=     0.0.
 One-electron integrals computed using PRISM.
 NBasis=   525 RedAO= T EigKep=  1.15D-04  NBF=   525
 NBsUse=   525 1.00D-06 EigRej= -1.00D+00 NBFU=   525
 Precomputing XC quadrature grid using
 IXCGrd= 4 IRadAn=           5 IRanWt=          -1 IRanGd=           0 AccXCQ= 0.00D+00.
 Generated NRdTot=       0 NPtTot=           0 NUsed=           0 NTot=          32
 NSgBfM=   505   505   505   505   505 MxSgAt=    45 MxSgA2=    45.
 Leave Link  302 at Tue Aug 15 23:19:17 2023, MaxMem=  1310720000 cpu:             122.9 elap:               2.0
 (Enter /mnt/opt/groups/app-gaussian/g16-avx2/l303.exe)
 DipDrv:  MaxL=1.
 Leave Link  303 at Tue Aug 15 23:19:17 2023, MaxMem=  1310720000 cpu:              10.2 elap:               0.2
 (Enter /mnt/opt/groups/app-gaussian/g16-avx2/l401.exe)
 Initial guess from the checkpoint file:  "/tmp/Gau-117352.chk"
 B after Tr=    -0.000009    0.000039   -0.000564
         Rot=    1.000000   -0.000711   -0.000002    0.000010 Ang=  -0.08 deg.
 Guess basis will be translated and rotated to current coordinates.
 JPrj=2 DoOrth=T DoCkMO=T.
 Generating alternative initial guess.
 ExpMin= 1.61D-01 ExpMax= 5.48D+03 ExpMxC= 8.25D+02 IAcc=3 IRadAn=         5 AccDes= 0.00D+00
 Harris functional with IExCor=  402 and IRadAn=       5 diagonalized for initial guess.
 HarFok:  IExCor=  402 AccDes= 0.00D+00 IRadAn=         5 IDoV= 1 UseB2=F ITyADJ=14
 ICtDFT=  3500011 ScaDFX=  1.000000  1.000000  1.000000  1.000000
 FoFCou: FMM=F IPFlag=           0 FMFlag=      100000 FMFlg1=           0
         NFxFlg=           0 DoJE=T BraDBF=F KetDBF=T FulRan=T
         wScrn=  0.000000 ICntrl=       500 IOpCl=  0 I1Cent=   200000004 NGrid=           0
         NMat0=    1 NMatS0=      1 NMatT0=    0 NMatD0=    1 NMtDS0=    0 NMtDT0=    0
 Symmetry not used in FoFCou.
 Harris En= -1313.49766506680    
 Leave Link  401 at Tue Aug 15 23:19:22 2023, MaxMem=  1310720000 cpu:             297.3 elap:               4.7
 (Enter /mnt/opt/groups/app-gaussian/g16-avx2/l502.exe)
 Two-electron integral symmetry not used.
 Closed shell SCF:
 Using DIIS extrapolation, IDIIS=    10.
 NGot=  1310720000 LenX=  1310130019 LenY=  1309853869
 Requested convergence on RMS density matrix=1.00D-08 within 100 cycles.
 Requested convergence on MAX density matrix=1.00D-06.
 Requested convergence on             energy=1.00D-06.
 Level shift goal  0.100 maximum shift  0.100.
 No special actions if energy rises.
 Dynamic level shift is on during FON iterations.

 Cycle   1  Pass 1  IDiag  1:
 FoFJK:  IHMeth= 1 ICntrl=       0 DoSepK=F KAlg= 0 I1Cent=           0 FoldK=F
 IRaf= 610000000 NMat=       1 IRICut=       1 DoRegI=T DoRafI=F ISym2E= 0 IDoP0=0 IntGTp=1.
 FoFCou: FMM=F IPFlag=           0 FMFlag=      100000 FMFlg1=           0
         NFxFlg=           0 DoJE=F BraDBF=F KetDBF=F FulRan=T
         wScrn=  0.000000 ICntrl=         0 IOpCl=  0 I1Cent=           0 NGrid=           0
         NMat0=    1 NMatS0=      1 NMatT0=    0 NMatD0=    1 NMtDS0=    0 NMtDT0=    0
 Symmetry not used in FoFCou.
 E= -1313.54641884933    
 DIIS: error= 1.88D-03 at cycle   1 NSaved=   1.
 NSaved= 1 IEnMin= 1 EnMin= -1313.54641884933     IErMin= 1 ErrMin= 1.88D-03
 ErrMax= 1.88D-03  0.00D+00 EMaxC= 1.00D+00 BMatC= 4.87D-03 BMatP= 4.87D-03
 IDIUse=1 WtCom= 1.00D+00 WtEn= 0.00D+00
 Coeff-Com:  0.100D+01
 Coeff:      0.100D+01
 Gap=     1.812 Goal=     0.100 Shift=    0.000
 GapD=    1.812 DampG=2.000 DampE=1.000 DampFc=2.0000 IDamp=-1.
 RMSDP=3.15D-04 MaxDP=1.09D-02              OVMax= 1.43D-02

 Cycle   2  Pass 1  IDiag  1:
 E= -1313.55299263360     Delta-E=       -0.006573784271 Rises=F Damp=F
 DIIS: error= 1.33D-03 at cycle   2 NSaved=   2.
 NSaved= 2 IEnMin= 2 EnMin= -1313.55299263360     IErMin= 2 ErrMin= 1.33D-03
 ErrMax= 1.33D-03  0.00D+00 EMaxC= 1.00D+00 BMatC= 7.59D-04 BMatP= 4.87D-03
 IDIUse=1 WtCom= 1.00D+00 WtEn= 0.00D+00
 Coeff-Com:  0.185D+00 0.815D+00
 Coeff:      0.185D+00 0.815D+00
 Gap=     0.151 Goal=     0.100 Shift=    0.000
 GapD=    0.151 DampG=1.000 DampE=1.000 DampFc=1.0000 IDamp=-1.
 RMSDP=1.10D-04 MaxDP=9.19D-03 DE=-6.57D-03 OVMax= 1.39D-02

 Cycle   3  Pass 1  IDiag  1:
 E= -1313.55238539665     Delta-E=        0.000607236952 Rises=F Damp=F
 DIIS: error= 1.64D-03 at cycle   3 NSaved=   3.
 NSaved= 3 IEnMin= 2 EnMin= -1313.55299263360     IErMin= 2 ErrMin= 1.33D-03
 ErrMax= 1.64D-03  0.00D+00 EMaxC= 1.00D+00 BMatC= 1.30D-03 BMatP= 7.59D-04
 IDIUse=1 WtCom= 1.00D+00 WtEn= 0.00D+00
 Coeff-Com: -0.632D-02 0.571D+00 0.435D+00
 Coeff:     -0.632D-02 0.571D+00 0.435D+00
 Gap=     0.152 Goal=   None    Shift=    0.000
 RMSDP=8.75D-05 MaxDP=5.13D-03 DE= 6.07D-04 OVMax= 1.06D-02

 Cycle   4  Pass 1  IDiag  1:
 E= -1313.55358887486     Delta-E=       -0.001203478210 Rises=F Damp=F
 DIIS: error= 5.75D-04 at cycle   4 NSaved=   4.
 NSaved= 4 IEnMin= 4 EnMin= -1313.55358887486     IErMin= 4 ErrMin= 5.75D-04
 ErrMax= 5.75D-04  0.00D+00 EMaxC= 1.00D+00 BMatC= 8.92D-05 BMatP= 7.59D-04
 IDIUse=1 WtCom= 1.00D+00 WtEn= 0.00D+00
 Coeff-Com: -0.162D-01 0.285D+00 0.280D+00 0.451D+00
 Coeff:     -0.162D-01 0.285D+00 0.280D+00 0.451D+00
 Gap=     0.152 Goal=     0.100 Shift=    0.000
 RMSDP=2.59D-05 MaxDP=9.92D-04 DE=-1.20D-03 OVMax= 3.18D-03

 Cycle   5  Pass 1  IDiag  1:
 E= -1313.55368610458     Delta-E=       -0.000097229718 Rises=F Damp=F
 DIIS: error= 1.29D-04 at cycle   5 NSaved=   5.
 NSaved= 5 IEnMin= 5 EnMin= -1313.55368610458     IErMin= 5 ErrMin= 1.29D-04
 ErrMax= 1.29D-04  0.00D+00 EMaxC= 1.00D+00 BMatC= 8.46D-06 BMatP= 8.92D-05
 IDIUse=1 WtCom= 1.00D+00 WtEn= 0.00D+00
 Coeff-Com: -0.813D-02 0.937D-01 0.113D+00 0.274D+00 0.527D+00
 Coeff:     -0.813D-02 0.937D-01 0.113D+00 0.274D+00 0.527D+00
 Gap=     0.152 Goal=     0.100 Shift=    0.000
 RMSDP=6.78D-06 MaxDP=2.71D-04 DE=-9.72D-05 OVMax= 6.87D-04

 Cycle   6  Pass 1  IDiag  1:
 E= -1313.55369365316     Delta-E=       -0.000007548588 Rises=F Damp=F
 DIIS: error= 3.49D-05 at cycle   6 NSaved=   6.
 NSaved= 6 IEnMin= 6 EnMin= -1313.55369365316     IErMin= 6 ErrMin= 3.49D-05
 ErrMax= 3.49D-05  0.00D+00 EMaxC= 1.00D+00 BMatC= 7.65D-07 BMatP= 8.46D-06
 IDIUse=1 WtCom= 1.00D+00 WtEn= 0.00D+00
 Coeff-Com: -0.262D-02 0.222D-01 0.331D-01 0.109D+00 0.303D+00 0.535D+00
 Coeff:     -0.262D-02 0.222D-01 0.331D-01 0.109D+00 0.303D+00 0.535D+00
 Gap=     0.152 Goal=     0.100 Shift=    0.000
 RMSDP=2.49D-06 MaxDP=1.13D-04 DE=-7.55D-06 OVMax= 2.16D-04

 Cycle   7  Pass 1  IDiag  1:
 E= -1313.55369433586     Delta-E=       -0.000000682700 Rises=F Damp=F
 DIIS: error= 1.42D-05 at cycle   7 NSaved=   7.
 NSaved= 7 IEnMin= 7 EnMin= -1313.55369433586     IErMin= 7 ErrMin= 1.42D-05
 ErrMax= 1.42D-05  0.00D+00 EMaxC= 1.00D+00 BMatC= 9.81D-08 BMatP= 7.65D-07
 IDIUse=1 WtCom= 1.00D+00 WtEn= 0.00D+00
 Coeff-Com: -0.611D-03 0.168D-02 0.499D-02 0.330D-01 0.122D+00 0.311D+00
 Coeff-Com:  0.528D+00
 Coeff:     -0.611D-03 0.168D-02 0.499D-02 0.330D-01 0.122D+00 0.311D+00
 Coeff:      0.528D+00
 Gap=     0.152 Goal=     0.100 Shift=    0.000
 RMSDP=8.92D-07 MaxDP=3.62D-05 DE=-6.83D-07 OVMax= 9.77D-05

 Cycle   8  Pass 1  IDiag  1:
 E= -1313.55369443671     Delta-E=       -0.000000100848 Rises=F Damp=F
 DIIS: error= 3.83D-06 at cycle   8 NSaved=   8.
 NSaved= 8 IEnMin= 8 EnMin= -1313.55369443671     IErMin= 8 ErrMin= 3.83D-06
 ErrMax= 3.83D-06  0.00D+00 EMaxC= 1.00D+00 BMatC= 1.15D-08 BMatP= 9.81D-08
 IDIUse=1 WtCom= 1.00D+00 WtEn= 0.00D+00
 Coeff-Com:  0.161D-03-0.352D-02-0.417D-02-0.231D-02 0.109D-01 0.550D-01
 Coeff-Com:  0.277D+00 0.667D+00
 Coeff:      0.161D-03-0.352D-02-0.417D-02-0.231D-02 0.109D-01 0.550D-01
 Coeff:      0.277D+00 0.667D+00
 Gap=     0.152 Goal=     0.100 Shift=    0.000
 RMSDP=3.30D-07 MaxDP=1.71D-05 DE=-1.01D-07 OVMax= 4.65D-05

 Cycle   9  Pass 1  IDiag  1:
 E= -1313.55369444968     Delta-E=       -0.000000012963 Rises=F Damp=F
 DIIS: error= 1.24D-06 at cycle   9 NSaved=   9.
 NSaved= 9 IEnMin= 9 EnMin= -1313.55369444968     IErMin= 9 ErrMin= 1.24D-06
 ErrMax= 1.24D-06  0.00D+00 EMaxC= 1.00D+00 BMatC= 1.21D-09 BMatP= 1.15D-08
 IDIUse=1 WtCom= 1.00D+00 WtEn= 0.00D+00
 Coeff-Com:  0.139D-03-0.196D-02-0.263D-02-0.379D-02-0.314D-02 0.154D-02
 Coeff-Com:  0.980D-01 0.343D+00 0.569D+00
 Coeff:      0.139D-03-0.196D-02-0.263D-02-0.379D-02-0.314D-02 0.154D-02
 Coeff:      0.980D-01 0.343D+00 0.569D+00
 Gap=     0.152 Goal=     0.100 Shift=    0.000
 RMSDP=1.11D-07 MaxDP=7.07D-06 DE=-1.30D-08 OVMax= 1.57D-05

 Cycle  10  Pass 1  IDiag  1:
 E= -1313.55369445095     Delta-E=       -0.000000001272 Rises=F Damp=F
 DIIS: error= 8.24D-07 at cycle  10 NSaved=  10.
 NSaved=10 IEnMin=10 EnMin= -1313.55369445095     IErMin=10 ErrMin= 8.24D-07
 ErrMax= 8.24D-07  0.00D+00 EMaxC= 1.00D+00 BMatC= 1.86D-10 BMatP= 1.21D-09
 IDIUse=1 WtCom= 1.00D+00 WtEn= 0.00D+00
 Coeff-Com:  0.413D-04-0.340D-03-0.621D-03-0.147D-02-0.316D-02-0.983D-02
 Coeff-Com:  0.989D-03 0.572D-01 0.307D+00 0.650D+00
 Coeff:      0.413D-04-0.340D-03-0.621D-03-0.147D-02-0.316D-02-0.983D-02
 Coeff:      0.989D-03 0.572D-01 0.307D+00 0.650D+00
 Gap=     0.152 Goal=     0.100 Shift=    0.000
 RMSDP=3.94D-08 MaxDP=2.68D-06 DE=-1.27D-09 OVMax= 5.82D-06

 Cycle  11  Pass 1  IDiag  1:
 E= -1313.55369445115     Delta-E=       -0.000000000202 Rises=F Damp=F
 DIIS: error= 9.65D-08 at cycle  11 NSaved=  11.
 NSaved=11 IEnMin=11 EnMin= -1313.55369445115     IErMin=11 ErrMin= 9.65D-08
 ErrMax= 9.65D-08  0.00D+00 EMaxC= 1.00D+00 BMatC= 9.43D-12 BMatP= 1.86D-10
 IDIUse=1 WtCom= 1.00D+00 WtEn= 0.00D+00
 Coeff-Com:  0.812D-05-0.103D-04-0.855D-04-0.371D-03-0.107D-02-0.465D-02
 Coeff-Com: -0.656D-02-0.138D-02 0.908D-01 0.270D+00 0.653D+00
 Coeff:      0.812D-05-0.103D-04-0.855D-04-0.371D-03-0.107D-02-0.465D-02
 Coeff:     -0.656D-02-0.138D-02 0.908D-01 0.270D+00 0.653D+00
 Gap=     0.152 Goal=     0.100 Shift=    0.000
 RMSDP=1.11D-08 MaxDP=6.29D-07 DE=-2.02D-10 OVMax= 1.43D-06

 Cycle  12  Pass 1  IDiag  1:
 E= -1313.55369445115     Delta-E=       -0.000000000001 Rises=F Damp=F
 DIIS: error= 6.29D-08 at cycle  12 NSaved=  12.
 NSaved=12 IEnMin=12 EnMin= -1313.55369445115     IErMin=12 ErrMin= 6.29D-08
 ErrMax= 6.29D-08  0.00D+00 EMaxC= 1.00D+00 BMatC= 3.29D-12 BMatP= 9.43D-12
 IDIUse=1 WtCom= 1.00D+00 WtEn= 0.00D+00
 Coeff-Com:  0.304D-06 0.352D-04 0.220D-04-0.731D-04-0.333D-03-0.204D-02
 Coeff-Com: -0.469D-02-0.851D-02 0.229D-01 0.980D-01 0.415D+00 0.479D+00
 Coeff:      0.304D-06 0.352D-04 0.220D-04-0.731D-04-0.333D-03-0.204D-02
 Coeff:     -0.469D-02-0.851D-02 0.229D-01 0.980D-01 0.415D+00 0.479D+00
 Gap=     0.152 Goal=     0.100 Shift=    0.000
 RMSDP=5.05D-09 MaxDP=2.55D-07 DE=-1.36D-12 OVMax= 6.90D-07

 SCF Done:  E(RB3LYP) =  -1313.55369445     A.U. after   12 cycles
            NFock= 12  Conv=0.50D-08     -V/T= 2.0100
 KE= 1.300607902516D+03 PE=-8.253929139464D+03 EE= 3.041321640112D+03
 Leave Link  502 at Tue Aug 15 23:20:43 2023, MaxMem=  1310720000 cpu:            5133.2 elap:              80.4
 (Enter /mnt/opt/groups/app-gaussian/g16-avx2/l701.exe)
 ... and contract with generalized density number  0.
 Compute integral first derivatives.
 R6Disp: Adding Grimme-D3 dispersion energy 1st derivatives to the gradient.
 Leave Link  701 at Tue Aug 15 23:20:44 2023, MaxMem=  1310720000 cpu:              73.6 elap:               1.2
 (Enter /mnt/opt/groups/app-gaussian/g16-avx2/l702.exe)
 L702 exits ... SP integral derivatives will be done elsewhere.
 Leave Link  702 at Tue Aug 15 23:20:44 2023, MaxMem=  1310720000 cpu:               1.4 elap:               0.1
 (Enter /mnt/opt/groups/app-gaussian/g16-avx2/l703.exe)
 Integral derivatives from FoFJK, PRISM(SPDF).
 Compute integral first derivatives, UseDBF=F ICtDFT=           0.
 Calling FoFJK, ICntrl=      2127 FMM=F ISym2X=0 I1Cent= 0 IOpClX= 0 NMat=1 NMatS=1 NMatT=0.
 FoFJK:  IHMeth= 1 ICntrl=    2127 DoSepK=F KAlg= 0 I1Cent=           0 FoldK=F
 IRaf=         0 NMat=       1 IRICut=       1 DoRegI=T DoRafI=F ISym2E= 0 IDoP0=0 IntGTp=1.
 FoFCou: FMM=F IPFlag=           0 FMFlag=      100000 FMFlg1=         800
         NFxFlg=           0 DoJE=F BraDBF=F KetDBF=F FulRan=T
         wScrn=  0.000000 ICntrl=      2127 IOpCl=  0 I1Cent=           0 NGrid=           0
         NMat0=    1 NMatS0=      1 NMatT0=    0 NMatD0=    1 NMtDS0=    0 NMtDT0=    0
 Symmetry not used in FoFCou.
 Leave Link  703 at Tue Aug 15 23:21:04 2023, MaxMem=  1310720000 cpu:            1264.4 elap:              19.8
 (Enter /mnt/opt/groups/app-gaussian/g16-avx2/l716.exe)
 Dipole        =-2.73460425D-04-1.85767684D-03-1.93294142D-02
 -------------------------------------------------------------------
 Center     Atomic                   Forces (Hartrees/Bohr)
 Number     Number              X              Y              Z
 -------------------------------------------------------------------
      1        6          -0.000022002    0.006899218    0.000133006
      2        6          -0.000001162   -0.007447015   -0.001800967
      3        6           0.000097180    0.002207890    0.007338944
      4        6          -0.000096018    0.005285271   -0.005559355
      5        6          -0.000076807   -0.003336951   -0.006043259
      6        6           0.000097910   -0.003536766    0.005919835
      7        6           0.000023980   -0.009752871   -0.000602774
      8        6          -0.000616580    0.029867927   -0.036637690
      9        6          -0.000052151    0.016152065    0.000113455
     10        6           0.000077154   -0.008853572    0.003347191
     11        6           0.000062655    0.007335455    0.005986073
     12        6          -0.000178543   -0.007979286   -0.014037597
     13        6           0.000040769   -0.046669951   -0.007546291
     14        6           0.000112245    0.004357755    0.008751109
     15        6          -0.000137537    0.001417951   -0.009247538
     16        6           0.000223728   -0.008190550    0.013627251
     17        6           0.000588457    0.014131521    0.044609293
     18        6          -0.000134344    0.005394868   -0.008025363
     19        6           0.000264081    0.010141786    0.020971899
     20        6          -0.000320790    0.013096462   -0.019271225
     21        6           0.000052492   -0.023006297   -0.001976620
     22        1           0.000000649    0.000313154    0.000156655
     23        1          -0.000016356    0.000749671   -0.000961684
     24        1           0.000001860   -0.001200894   -0.000165380
     25        1          -0.000005025   -0.000020074   -0.000348586
     26        1           0.000013850    0.000460887    0.001097169
     27        1           0.000003494   -0.000234460    0.000148623
     28        6          -0.000235868    0.043858875   -0.005737259
     29        1          -0.000035015    0.004713069   -0.001292295
     30        6           0.000632579   -0.014554960    0.040443591
     31        1           0.000073494   -0.001290918    0.004799779
     32        6          -0.000374152   -0.027751838   -0.032829764
     33        1          -0.000038327   -0.003511181   -0.003518520
     34        7          -0.000387050   -0.058424640   -0.041329510
     35        1           0.000162901   -0.000731468    0.011143144
     36        7           0.000968738    0.001723654    0.068836511
     37        1          -0.000051239    0.003896383   -0.002693688
     38        7          -0.000707833    0.058753651   -0.035906009
     39        1          -0.000015816   -0.004281416   -0.002026557
     40        8           0.000358167    0.002696816    0.025331059
     41        1          -0.000000033   -0.002905342   -0.000628871
     42        8          -0.000283928    0.020627173   -0.014861276
     43        1           0.000037248    0.000886617    0.002824869
     44        8          -0.000069198   -0.023284606   -0.010330135
     45        1          -0.000037858    0.001996935   -0.002201242
 -------------------------------------------------------------------
 Cartesian Forces:  Max     0.068836511 RMS     0.015492094
 Leave Link  716 at Tue Aug 15 23:21:04 2023, MaxMem=  1310720000 cpu:               1.8 elap:               0.1
 (Enter /mnt/opt/groups/app-gaussian/g16-avx2/l103.exe)

 GradGradGradGradGradGradGradGradGradGradGradGradGradGradGradGradGradGrad
 Berny optimization.
 Using GEDIIS/GDIIS optimizer.
 FormGI is forming the generalized inverse of G from B-inverse, IUseBI=4.
 Internal  Forces:  Max     0.045236939 RMS     0.007647015
 Search for a local minimum.
 Step number   2 out of a maximum of  270
 All quantities printed in internal units (Hartrees-Bohrs-Radians)
 RMS Force = .76470D-02 SwitMx=.10000D-02 MixMth= 1
 Mixed Optimization -- RFO/linear search
 Update second derivatives using D2CorX and points    1    2
 DE= -4.79D-02 DEPred=-4.42D-02 R= 1.08D+00
 TightC=F SS=  1.41D+00  RLast= 3.00D-01 DXNew= 5.0454D-01 8.9995D-01
 Trust test= 1.08D+00 RLast= 3.00D-01 DXMaxT set to 5.05D-01
 ITU=  1  0
 Use linear search instead of GDIIS.
     Eigenvalues ---    0.00230   0.00230   0.00230   0.01012   0.01014
     Eigenvalues ---    0.01014   0.01295   0.01295   0.01295   0.01355
     Eigenvalues ---    0.01356   0.01358   0.01435   0.01435   0.01567
     Eigenvalues ---    0.01590   0.01594   0.01594   0.01631   0.01644
     Eigenvalues ---    0.01645   0.01678   0.01718   0.01719   0.01797
     Eigenvalues ---    0.01808   0.01808   0.01815   0.01827   0.01827
     Eigenvalues ---    0.02105   0.02105   0.02106   0.02110   0.02110
     Eigenvalues ---    0.02111   0.02132   0.02133   0.02134   0.02189
     Eigenvalues ---    0.02190   0.02192   0.15165   0.16000   0.16000
     Eigenvalues ---    0.16000   0.16000   0.16000   0.16000   0.16000
     Eigenvalues ---    0.16000   0.16000   0.16000   0.16000   0.16000
     Eigenvalues ---    0.16000   0.16334   0.21240   0.22807   0.22808
     Eigenvalues ---    0.23204   0.23204   0.23263   0.23350   0.24007
     Eigenvalues ---    0.24008   0.24063   0.24777   0.24777   0.24986
     Eigenvalues ---    0.25000   0.25000   0.25000   0.25000   0.25000
     Eigenvalues ---    0.25000   0.25000   0.25046   0.25405   0.29958
     Eigenvalues ---    0.29959   0.30446   0.30448   0.30489   0.34505
     Eigenvalues ---    0.34505   0.35448   0.35449   0.35531   0.35531
     Eigenvalues ---    0.35531   0.35595   0.35596   0.35596   0.35647
     Eigenvalues ---    0.35654   0.35655   0.35742   0.36423   0.37598
     Eigenvalues ---    0.37598   0.38225   0.40350   0.40350   0.40386
     Eigenvalues ---    0.40709   0.40817   0.40818   0.40989   0.40990
     Eigenvalues ---    0.42026   0.42587   0.42588   0.42589   0.47591
     Eigenvalues ---    0.47592   0.47615   0.47688   0.47688   0.47693
     Eigenvalues ---    0.49367   0.49368   0.49482   0.53099   0.53099
     Eigenvalues ---    0.54020   0.55473   0.55473   0.55541
 RFO step:  Lambda=-6.04058027D-03 EMin= 2.30000000D-03
 Quartic linear search produced a step of  1.35681.
 Iteration  1 RMS(Cart)=  0.04164042 RMS(Int)=  0.00112959
 Iteration  2 RMS(Cart)=  0.00156989 RMS(Int)=  0.00037206
 Iteration  3 RMS(Cart)=  0.00000178 RMS(Int)=  0.00037205
 Iteration  4 RMS(Cart)=  0.00000000 RMS(Int)=  0.00037205
 ITry= 1 IFail=0 DXMaxC= 2.48D-01 DCOld= 1.00D+10 DXMaxT= 5.05D-01 DXLimC= 3.00D+00 Rises=F
 Variable       Old X    -DE/DX   Delta X   Delta X   Delta X     New X
                                 (Linear)    (Quad)   (Total)
    R1        2.77098   0.00246   0.00394   0.00726   0.01120   2.78218
    R2        2.70028   0.00388   0.00779   0.00481   0.01265   2.71293
    R3        2.67123  -0.00378  -0.00723  -0.00595  -0.01322   2.65801
    R4        2.70027   0.00388   0.00778   0.00482   0.01264   2.71291
    R5        2.77099   0.00244   0.00396   0.00709   0.01105   2.78204
    R6        2.67641  -0.00432  -0.00899  -0.00571  -0.01461   2.66179
    R7        2.70035   0.00391   0.00791   0.00477   0.01273   2.71308
    R8        2.67651  -0.00432  -0.00885  -0.00597  -0.01473   2.66178
    R9        2.77097   0.00244   0.00389   0.00725   0.01114   2.78211
   R10        2.67641  -0.00432  -0.00901  -0.00566  -0.01458   2.66183
   R11        2.67124  -0.00379  -0.00724  -0.00599  -0.01328   2.65796
   R12        2.67123  -0.00374  -0.00722  -0.00577  -0.01303   2.65820
   R13        2.59877   0.00492   0.00486   0.01345   0.01835   2.61713
   R14        2.04660  -0.00029  -0.00078  -0.00020  -0.00098   2.04562
   R15        2.66656   0.00041  -0.01006   0.02322   0.01278   2.67934
   R16        2.75442  -0.04524  -0.13987  -0.03263  -0.17162   2.58280
   R17        2.61146   0.00306   0.00207   0.01088   0.01286   2.62432
   R18        2.73809  -0.01184  -0.03844   0.01371  -0.02582   2.71227
   R19        2.04485  -0.00042  -0.00190   0.00131  -0.00059   2.04426
   R20        2.61147   0.00306   0.00207   0.01089   0.01287   2.62434
   R21        2.04485  -0.00042  -0.00189   0.00130  -0.00060   2.04426
   R22        2.66656   0.00041  -0.01006   0.02323   0.01280   2.67936
   R23        2.73811  -0.01184  -0.03845   0.01370  -0.02584   2.71228
   R24        2.59877   0.00492   0.00487   0.01343   0.01835   2.61712
   R25        2.75441  -0.04524  -0.13986  -0.03262  -0.17161   2.58279
   R26        2.04660  -0.00029  -0.00079  -0.00017  -0.00096   2.04564
   R27        2.61143   0.00302   0.00203   0.01077   0.01270   2.62413
   R28        2.04491  -0.00043  -0.00183   0.00114  -0.00069   2.04422
   R29        2.66621   0.00027  -0.01054   0.02342   0.01251   2.67872
   R30        2.73791  -0.01185  -0.03873   0.01426  -0.02556   2.71235
   R31        2.59881   0.00489   0.00490   0.01324   0.01819   2.61700
   R32        2.75624  -0.04474  -0.13741  -0.03443  -0.17096   2.58528
   R33        2.04685  -0.00023  -0.00047  -0.00050  -0.00096   2.04588
   R34        2.55191   0.00869   0.00768   0.02471   0.03210   2.58401
   R35        2.65115  -0.02403  -0.06941   0.00715  -0.06226   2.58889
   R36        2.55192   0.00869   0.00768   0.02471   0.03210   2.58402
   R37        2.65114  -0.02404  -0.06942   0.00715  -0.06227   2.58888
   R38        2.55228   0.00875   0.00819   0.02399   0.03188   2.58416
   R39        2.65084  -0.02402  -0.06983   0.00809  -0.06174   2.58910
   R40        2.04519  -0.00121  -0.00410   0.00091  -0.00319   2.04200
   R41        2.76333  -0.03961  -0.13088  -0.00757  -0.13757   2.62576
   R42        2.04532  -0.00120  -0.00393   0.00061  -0.00331   2.04201
   R43        2.76413  -0.03926  -0.12979  -0.00746  -0.13636   2.62776
   R44        2.04532  -0.00120  -0.00392   0.00061  -0.00331   2.04201
   R45        2.76412  -0.03926  -0.12981  -0.00743  -0.13636   2.62777
   R46        1.89337   0.00176   0.00494  -0.00127   0.00367   1.89704
   R47        1.89314   0.00172   0.00463  -0.00083   0.00380   1.89693
   R48        1.89313   0.00172   0.00462  -0.00082   0.00380   1.89693
   R49        1.81931   0.00279   0.00702  -0.00181   0.00522   1.82453
   R50        1.81938   0.00279   0.00711  -0.00199   0.00512   1.82450
   R51        1.81931   0.00279   0.00703  -0.00181   0.00522   1.82453
    A1        2.09286   0.00001  -0.00035   0.00083   0.00051   2.09338
    A2        2.11150  -0.00090  -0.00183  -0.00222  -0.00402   2.10748
    A3        2.07883   0.00089   0.00218   0.00139   0.00350   2.08233
    A4        2.09601  -0.00000   0.00041  -0.00090  -0.00052   2.09549
    A5        2.07986   0.00156   0.00470   0.00114   0.00591   2.08577
    A6        2.10732  -0.00156  -0.00512  -0.00024  -0.00539   2.10193
    A7        2.09591  -0.00001   0.00031  -0.00072  -0.00045   2.09546
    A8        2.10727  -0.00153  -0.00522   0.00016  -0.00510   2.10218
    A9        2.08001   0.00154   0.00491   0.00056   0.00554   2.08555
   A10        2.09599  -0.00001   0.00042  -0.00102  -0.00063   2.09536
   A11        2.07987   0.00156   0.00476   0.00104   0.00586   2.08573
   A12        2.10733  -0.00155  -0.00518  -0.00002  -0.00523   2.10210
   A13        2.09278   0.00002  -0.00041   0.00103   0.00065   2.09342
   A14        2.07885   0.00090   0.00225   0.00132   0.00350   2.08235
   A15        2.11156  -0.00091  -0.00183  -0.00235  -0.00414   2.10742
   A16        2.09282  -0.00000  -0.00038   0.00078   0.00044   2.09326
   A17        2.11157  -0.00092  -0.00176  -0.00266  -0.00438   2.10719
   A18        2.07879   0.00092   0.00214   0.00187   0.00394   2.08273
   A19        2.10037  -0.00264  -0.01337   0.00536  -0.00795   2.09243
   A20        2.10393   0.00153   0.00684  -0.00021   0.00659   2.11052
   A21        2.07888   0.00112   0.00653  -0.00515   0.00135   2.08024
   A22        2.10718   0.00179   0.01304  -0.00709   0.00563   2.11281
   A23        2.28277  -0.00144  -0.00537   0.00468  -0.00088   2.28189
   A24        1.89323  -0.00035  -0.00767   0.00241  -0.00475   1.88848
   A25        2.09603  -0.00125  -0.00291  -0.00657  -0.00901   2.08702
   A26        1.87348  -0.00535  -0.01869   0.00269  -0.01727   1.85622
   A27        2.31367   0.00660   0.02159   0.00389   0.02628   2.33994
   A28        2.10409  -0.00035  -0.00370   0.00588   0.00197   2.10605
   A29        2.11110   0.00134   0.00776  -0.00327   0.00460   2.11570
   A30        2.06800  -0.00099  -0.00406  -0.00261  -0.00656   2.06144
   A31        2.10407  -0.00036  -0.00373   0.00588   0.00194   2.10601
   A32        2.11113   0.00134   0.00776  -0.00333   0.00454   2.11566
   A33        2.06799  -0.00098  -0.00403  -0.00255  -0.00647   2.06151
   A34        2.09602  -0.00125  -0.00291  -0.00654  -0.00898   2.08704
   A35        2.31369   0.00660   0.02159   0.00387   0.02625   2.33993
   A36        1.87348  -0.00535  -0.01868   0.00267  -0.01727   1.85621
   A37        2.10720   0.00179   0.01305  -0.00712   0.00561   2.11282
   A38        1.89324  -0.00035  -0.00767   0.00242  -0.00474   1.88850
   A39        2.28274  -0.00144  -0.00538   0.00470  -0.00088   2.28187
   A40        2.10037  -0.00264  -0.01336   0.00532  -0.00798   2.09239
   A41        2.10390   0.00153   0.00684  -0.00022   0.00659   2.11049
   A42        2.07892   0.00112   0.00652  -0.00510   0.00139   2.08031
   A43        2.10355  -0.00045  -0.00443   0.00663   0.00199   2.10554
   A44        2.11117   0.00136   0.00783  -0.00328   0.00466   2.11583
   A45        2.06847  -0.00091  -0.00341  -0.00335  -0.00665   2.06181
   A46        2.09700  -0.00114  -0.00161  -0.00874  -0.00987   2.08712
   A47        2.31425   0.00674   0.02239   0.00337   0.02654   2.34079
   A48        1.87194  -0.00560  -0.02079   0.00537  -0.01667   1.85527
   A49        2.10653   0.00180   0.01215  -0.00498   0.00686   2.11338
   A50        1.89455  -0.00019  -0.00587  -0.00041  -0.00576   1.88879
   A51        2.28211  -0.00161  -0.00628   0.00539  -0.00109   2.28101
   A52        2.10050  -0.00266  -0.01317   0.00465  -0.00846   2.09204
   A53        2.10368   0.00149   0.00651   0.00015   0.00662   2.11030
   A54        2.07901   0.00117   0.00667  -0.00480   0.00184   2.08085
   A55        1.90693  -0.00671  -0.00994  -0.02290  -0.03415   1.87278
   A56        2.15371  -0.00329  -0.01953   0.00891  -0.00996   2.14375
   A57        2.22255   0.01001   0.02947   0.01399   0.04412   2.26666
   A58        1.90693  -0.00671  -0.00994  -0.02290  -0.03415   1.87277
   A59        2.15372  -0.00329  -0.01952   0.00889  -0.00997   2.14375
   A60        2.22254   0.01001   0.02946   0.01401   0.04413   2.26667
   A61        1.90822  -0.00648  -0.00818  -0.02497  -0.03447   1.87376
   A62        2.15379  -0.00322  -0.01944   0.00937  -0.00941   2.14438
   A63        2.22117   0.00970   0.02761   0.01560   0.04387   2.26505
   A64        2.22604   0.00700   0.03699  -0.01081   0.02595   2.25200
   A65        1.91932  -0.00431  -0.02223   0.01099  -0.01076   1.90855
   A66        2.13782  -0.00269  -0.01476  -0.00019  -0.01519   2.12264
   A67        2.22592   0.00708   0.03682  -0.00907   0.02751   2.25343
   A68        1.91935  -0.00430  -0.02218   0.01097  -0.01073   1.90862
   A69        2.13792  -0.00278  -0.01464  -0.00190  -0.01678   2.12114
   A70        2.22592   0.00709   0.03682  -0.00907   0.02751   2.25344
   A71        1.91935  -0.00430  -0.02218   0.01095  -0.01075   1.90860
   A72        2.13791  -0.00278  -0.01464  -0.00188  -0.01677   2.12115
   A73        1.83075   0.01658   0.05707   0.00902   0.06767   1.89841
   A74        2.11895   0.00215   0.01230   0.02683   0.03834   2.15729
   A75        2.33349  -0.01873  -0.06936  -0.03585  -0.10600   2.22748
   A76        1.83179   0.01672   0.05848   0.00685   0.06691   1.89870
   A77        2.18427  -0.00418  -0.01257   0.00818  -0.00518   2.17909
   A78        2.26713  -0.01254  -0.04591  -0.01502  -0.06173   2.20540
   A79        1.83179   0.01672   0.05848   0.00684   0.06689   1.89868
   A80        2.18427  -0.00418  -0.01257   0.00819  -0.00517   2.17910
   A81        2.26712  -0.01254  -0.04591  -0.01502  -0.06172   2.20540
   A82        1.89149  -0.00185  -0.02665   0.04991   0.02326   1.91475
   A83        1.89175  -0.00181  -0.02630   0.04953   0.02323   1.91498
   A84        1.89150  -0.00185  -0.02665   0.04990   0.02325   1.91475
    D1        0.00009   0.00000   0.00000   0.00001   0.00001   0.00010
    D2       -3.14156  -0.00000  -0.00000   0.00001   0.00001  -3.14155
    D3       -3.14144   0.00000   0.00000   0.00002   0.00002  -3.14142
    D4        0.00009   0.00000   0.00000   0.00002   0.00002   0.00011
    D5        0.00013  -0.00000  -0.00000  -0.00001  -0.00002   0.00012
    D6       -3.14145  -0.00000  -0.00000  -0.00001  -0.00001  -3.14146
    D7       -3.14152  -0.00000  -0.00000  -0.00002  -0.00003  -3.14155
    D8        0.00009  -0.00000  -0.00000  -0.00002  -0.00002   0.00006
    D9        3.14152   0.00000  -0.00000   0.00001   0.00000   3.14152
   D10       -0.00004   0.00000  -0.00000   0.00001   0.00001  -0.00003
   D11       -0.00001   0.00000   0.00000   0.00001   0.00002   0.00000
   D12       -3.14157   0.00000   0.00000   0.00002   0.00002  -3.14155
   D13        0.00011   0.00000   0.00000   0.00001   0.00001   0.00012
   D14       -3.14147  -0.00000  -0.00000  -0.00000  -0.00001  -3.14147
   D15       -3.14155   0.00000   0.00000   0.00001   0.00001  -3.14154
   D16        0.00006   0.00000   0.00000  -0.00000  -0.00000   0.00006
   D17        0.00011  -0.00000  -0.00000  -0.00001  -0.00001   0.00010
   D18       -3.14153  -0.00000  -0.00000  -0.00001  -0.00001  -3.14154
   D19       -3.14141  -0.00000  -0.00001  -0.00001  -0.00001  -3.14143
   D20        0.00013  -0.00000  -0.00001  -0.00001  -0.00001   0.00012
   D21       -0.00002   0.00000   0.00000   0.00001   0.00001  -0.00001
   D22       -3.14156  -0.00000  -0.00000   0.00000   0.00000  -3.14156
   D23        3.14151   0.00000   0.00000   0.00001   0.00001   3.14152
   D24       -0.00003   0.00000   0.00000   0.00000   0.00000  -0.00003
   D25       -0.00021   0.00000   0.00000  -0.00000   0.00000  -0.00021
   D26        3.14143   0.00000   0.00000  -0.00000  -0.00000   3.14143
   D27        3.14144   0.00000   0.00000   0.00000   0.00000   3.14144
   D28       -0.00011   0.00000   0.00000  -0.00000   0.00000  -0.00010
   D29       -3.14148  -0.00000  -0.00000   0.00000   0.00000  -3.14148
   D30        0.00012  -0.00000  -0.00000  -0.00000  -0.00001   0.00011
   D31        0.00005  -0.00000  -0.00000   0.00000  -0.00000   0.00005
   D32       -3.14153  -0.00000  -0.00000  -0.00001  -0.00001  -3.14154
   D33       -0.00023   0.00000   0.00000   0.00000   0.00001  -0.00023
   D34        3.14134   0.00000   0.00001   0.00001   0.00002   3.14136
   D35        3.14135   0.00000   0.00000   0.00000   0.00000   3.14135
   D36       -0.00026   0.00000   0.00000   0.00001   0.00002  -0.00025
   D37       -0.00010   0.00000   0.00000   0.00001   0.00001  -0.00008
   D38        3.14144   0.00000   0.00000   0.00001   0.00002   3.14145
   D39        3.14151   0.00000   0.00000   0.00001   0.00001   3.14153
   D40       -0.00014   0.00000   0.00000   0.00001   0.00002  -0.00012
   D41       -0.00006  -0.00000  -0.00000  -0.00001  -0.00001  -0.00007
   D42        3.14148   0.00000   0.00000   0.00000   0.00000   3.14148
   D43        3.14155  -0.00000  -0.00000  -0.00002  -0.00002   3.14152
   D44       -0.00010  -0.00000   0.00000  -0.00001  -0.00001  -0.00011
   D45       -3.14146  -0.00000  -0.00000   0.00000  -0.00000  -3.14146
   D46        0.00014  -0.00000  -0.00000  -0.00001  -0.00001   0.00013
   D47        0.00008  -0.00000  -0.00000   0.00000   0.00000   0.00008
   D48       -3.14150  -0.00000  -0.00000  -0.00000  -0.00001  -3.14151
   D49        0.00003   0.00000   0.00000   0.00001   0.00001   0.00004
   D50       -3.14158   0.00000   0.00000   0.00001   0.00002  -3.14157
   D51       -3.14150   0.00000   0.00000   0.00001   0.00001  -3.14150
   D52        0.00007   0.00000   0.00000   0.00001   0.00001   0.00008
   D53        0.00004  -0.00000  -0.00000  -0.00002  -0.00002   0.00002
   D54       -3.14158  -0.00000  -0.00000  -0.00002  -0.00003   3.14157
   D55       -3.14153  -0.00000  -0.00000  -0.00002  -0.00002  -3.14156
   D56        0.00002  -0.00000  -0.00001  -0.00002  -0.00003  -0.00001
   D57        3.14159   0.00000   0.00000   0.00003   0.00003  -3.14157
   D58       -0.00001   0.00000   0.00000   0.00001   0.00001  -0.00000
   D59       -0.00002   0.00000   0.00000   0.00003   0.00003   0.00001
   D60        3.14156   0.00000   0.00000   0.00001   0.00002   3.14158
   D61       -0.00005   0.00000   0.00000   0.00000   0.00001  -0.00004
   D62        3.14151   0.00000   0.00000   0.00000   0.00000   3.14151
   D63        3.14159   0.00000   0.00000   0.00001   0.00002  -3.14158
   D64       -0.00004   0.00000   0.00000   0.00001   0.00001  -0.00002
   D65       -0.00002   0.00000   0.00000   0.00001   0.00001  -0.00000
   D66        3.14157   0.00000   0.00000   0.00002   0.00002  -3.14159
   D67        3.14154   0.00000   0.00000   0.00000   0.00000   3.14154
   D68       -0.00006   0.00000   0.00000   0.00001   0.00002  -0.00005
   D69        0.00002   0.00000   0.00000   0.00002   0.00002   0.00004
   D70        3.14158   0.00000   0.00000   0.00002   0.00002  -3.14158
   D71       -3.14152  -0.00000  -0.00000   0.00001   0.00000  -3.14152
   D72        0.00004  -0.00000  -0.00000   0.00001   0.00001   0.00005
   D73        0.00002   0.00000   0.00000  -0.00001  -0.00001   0.00001
   D74        3.14156   0.00000   0.00000  -0.00000  -0.00000   3.14156
   D75       -3.14155  -0.00000  -0.00000  -0.00001  -0.00001  -3.14156
   D76       -0.00000  -0.00000   0.00000  -0.00001  -0.00001  -0.00001
   D77       -3.14156  -0.00000  -0.00000   0.00000   0.00000  -3.14156
   D78        0.00004  -0.00000  -0.00000  -0.00001  -0.00001   0.00003
   D79       -0.00001   0.00000   0.00000   0.00001   0.00001   0.00000
   D80       -3.14159  -0.00000   0.00000  -0.00000  -0.00000  -3.14159
   D81       -0.00002  -0.00000  -0.00000  -0.00000  -0.00001  -0.00003
   D82        3.14152   0.00000   0.00000   0.00000   0.00000   3.14152
   D83       -3.14155  -0.00000  -0.00000  -0.00001  -0.00001  -3.14157
   D84       -0.00001  -0.00000  -0.00000  -0.00000  -0.00000  -0.00001
   D85        0.00001   0.00000  -0.00000   0.00001   0.00001   0.00001
   D86       -3.14158   0.00000  -0.00000   0.00001   0.00001  -3.14157
   D87        3.14154   0.00000   0.00000   0.00001   0.00001   3.14156
   D88       -0.00004   0.00000   0.00000   0.00002   0.00002  -0.00002
   D89       -0.00001  -0.00000  -0.00000  -0.00000  -0.00001  -0.00001
   D90        3.14154  -0.00000  -0.00000  -0.00001  -0.00001   3.14153
   D91        3.14158  -0.00000  -0.00000   0.00000   0.00000   3.14158
   D92       -0.00006  -0.00000  -0.00000   0.00000  -0.00000  -0.00006
   D93       -0.00005   0.00000   0.00000   0.00000   0.00001  -0.00004
   D94        3.14155   0.00000   0.00000   0.00001   0.00001   3.14156
   D95        3.14158   0.00000   0.00000   0.00001   0.00001   3.14159
   D96       -0.00001   0.00000   0.00000   0.00001   0.00001   0.00000
   D97       -3.14155   0.00000   0.00000  -0.00000  -0.00000  -3.14155
   D98        0.00004  -0.00000  -0.00000  -0.00001  -0.00001   0.00003
   D99        0.00000   0.00000   0.00000  -0.00001  -0.00000  -0.00000
   D100       3.14159  -0.00000  -0.00000  -0.00001  -0.00001   3.14158
   D101       0.00002  -0.00000  -0.00000  -0.00000  -0.00000   0.00002
   D102      -3.14158   0.00000   0.00000   0.00000   0.00001  -3.14157
   D103      -3.14157  -0.00000  -0.00000  -0.00001  -0.00001  -3.14158
   D104       0.00001  -0.00000  -0.00000   0.00000   0.00000   0.00001
   D105       0.00002  -0.00000  -0.00001  -0.00001  -0.00002   0.00000
   D106      -3.14157  -0.00000  -0.00000  -0.00001  -0.00001  -3.14158
   D107      -3.14158  -0.00000  -0.00000  -0.00001  -0.00001  -3.14159
   D108       0.00002  -0.00000  -0.00000  -0.00001  -0.00001   0.00001
   D109       3.14159   0.00000  -0.00000   0.00001   0.00001  -3.14159
   D110       0.00000   0.00000  -0.00000   0.00001   0.00001   0.00001
   D111       0.00001  -0.00000  -0.00000  -0.00000  -0.00000   0.00000
   D112      -3.14159  -0.00000  -0.00000  -0.00000  -0.00000  -3.14159
   D113      -3.14157  -0.00000  -0.00000  -0.00000  -0.00000  -3.14157
   D114       0.00001   0.00000  -0.00000   0.00001   0.00001   0.00003
   D115      -3.14158  -0.00000   0.00000  -0.00001  -0.00001  -3.14159
   D116       0.00001  -0.00000  -0.00000  -0.00000  -0.00000   0.00001
   D117       0.00000  -0.00000  -0.00000  -0.00000  -0.00000  -0.00000
   D118       3.14159  -0.00000  -0.00000   0.00001   0.00001  -3.14159
   D119       3.14157   0.00000   0.00000   0.00002   0.00002   3.14159
   D120      -0.00001   0.00000   0.00000   0.00001   0.00001  -0.00000
   D121       3.14159  -0.00000  -0.00000  -0.00000  -0.00001   3.14158
   D122       0.00001  -0.00000  -0.00001   0.00000  -0.00001   0.00000
   D123       0.00000   0.00000   0.00000   0.00000   0.00000   0.00001
   D124      -3.14158  -0.00000  -0.00000   0.00000   0.00000  -3.14157
   D125       3.14154   0.00000   0.00000   0.00002   0.00002   3.14156
   D126      -0.00007   0.00000   0.00000   0.00001   0.00001  -0.00005
   D127      -0.00001   0.00000   0.00001   0.00000   0.00001  -0.00000
   D128       3.14157   0.00000   0.00000   0.00000   0.00001   3.14158
   D129       3.14159   0.00000   0.00000   0.00001   0.00001  -3.14158
   D130      -0.00001   0.00000  -0.00000   0.00001   0.00001   0.00000
   D131      -0.00001   0.00000   0.00000  -0.00000  -0.00000  -0.00001
   D132       3.14157   0.00000   0.00000  -0.00001  -0.00001   3.14157
   D133       3.14158  -0.00000  -0.00000   0.00001   0.00001   3.14158
   D134      -0.00002   0.00000  -0.00000   0.00000  -0.00000  -0.00002
   D135       0.00001  -0.00000  -0.00000  -0.00002  -0.00003  -0.00001
   D136      -3.14157  -0.00000   0.00000  -0.00001  -0.00001  -3.14158
   D137      -3.14158  -0.00000  -0.00000  -0.00002  -0.00003   3.14158
   D138       0.00002  -0.00000   0.00000  -0.00001  -0.00001   0.00002
         Item               Value     Threshold  Converged?
 Maximum Force            0.045237     0.000450     NO 
 RMS     Force            0.007647     0.000300     NO 
 Maximum Displacement     0.247679     0.001800     NO 
 RMS     Displacement     0.042362     0.001200     NO 
 Predicted change in Energy=-3.579611D-02
 Lowest energy point so far.  Saving SCF results.
 GradGradGradGradGradGradGradGradGradGradGradGradGradGradGradGradGradGrad

 Leave Link  103 at Tue Aug 15 23:21:04 2023, MaxMem=  1310720000 cpu:              18.9 elap:               0.5
 (Enter /mnt/opt/groups/app-gaussian/g16-avx2/l202.exe)
                          Input orientation:                          
 ---------------------------------------------------------------------
 Center     Atomic      Atomic             Coordinates (Angstroms)
 Number     Number       Type             X           Y           Z
 ---------------------------------------------------------------------
      1          6           0        0.014780    1.457863   -0.005780
      2          6           0        0.023940   -1.449788   -0.037224
      3          6           0        0.035371    0.707376    1.260677
      4          6           0       -0.000767    0.752876   -1.256282
      5          6           0        0.003719   -0.719253   -1.272900
      6          6           0        0.040037   -0.728238    1.245918
      7          6           0       -0.020255    1.480151   -2.462430
      8          6           0       -0.024364    2.864765   -2.433399
      9          6           0       -0.009172    3.570611   -1.203834
     10          6           0        0.010177    2.864411   -0.008227
     11          6           0       -0.011624   -1.424681   -2.489647
     12          6           0       -0.007283   -2.813346   -2.503372
     13          6           0        0.012780   -3.525319   -1.277402
     14          6           0        0.028138   -2.858090   -0.063907
     15          6           0        0.059987   -1.429822    2.464962
     16          6           0        0.074992   -0.747229    3.674152
     17          6           0        0.070139    0.670276    3.677690
     18          6           0        0.050698    1.388247    2.493643
     19          6           0       -0.018473    4.966201   -1.538873
     20          6           0       -0.019142   -3.801405   -3.544340
     21          6           0        0.096117   -1.153417    5.050630
     22          1           0       -0.032106    0.972116   -3.418234
     23          1           0        0.021565    3.426780    0.915816
     24          1           0       -0.027123   -0.905528   -3.438582
     25          1           0        0.043225   -3.431811    0.853935
     26          1           0        0.064093   -2.511288    2.489636
     27          1           0        0.047518    2.470213    2.531561
     28          6           0        0.103085   -0.017035    5.811281
     29          1           0        0.118151    0.081507    6.887253
     30          6           0       -0.006418   -5.028283   -2.940684
     31          1           0       -0.009758   -6.010113   -3.391972
     32          6           0       -0.038166    5.056798   -2.903125
     33          1           0       -0.049906    5.938553   -3.527653
     34          7           0        0.087301    1.094833    4.978103
     35          1           0        0.087798    2.062075    5.246802
     36          7           0       -0.041797    3.778257   -3.449895
     37          1           0       -0.054939    3.548930   -4.427074
     38          7           0        0.013019   -4.862500   -1.560185
     39          1           0        0.025321   -5.594156   -0.873037
     40          8           0       -0.039459   -3.477696   -4.875366
     41          1           0       -0.044524   -4.283971   -5.406487
     42          8           0        0.106192   -2.467592    5.437928
     43          1           0        0.120225   -2.523097    6.401714
     44          8           0       -0.008238    5.957160   -0.592961
     45          1           0       -0.017212    6.820281   -1.025551
 ---------------------------------------------------------------------
                    Distance matrix (angstroms):
                    1          2          3          4          5
     1  C    0.000000
     2  C    2.907835   0.000000
     3  C    1.472267   2.517545   0.000000
     4  C    1.435620   2.517626   2.517630   0.000000
     5  C    2.519038   1.435613   2.907797   1.472230   0.000000
     6  C    2.519211   1.472191   1.435698   2.907983   2.519095
     7  C    2.457001   3.803698   3.802868   1.408582   2.500588
     8  C    2.806108   4.935520   4.278329   2.417899   3.767325
     9  C    2.428911   5.154268   3.778084   2.818236   4.290440
    10  C    1.406558   4.314318   2.502709   2.452823   3.800275
    11  C    3.805174   2.452809   4.314256   2.502611   1.406533
    12  C    4.947896   2.818182   5.154160   3.777991   2.428869
    13  C    5.142872   2.417849   4.935389   4.278269   2.806084
    14  C    4.316365   1.408561   3.803567   3.802850   2.457006
    15  C    3.800702   2.502525   2.453268   4.314570   3.805218
    16  C    4.290449   3.777633   2.818210   5.154147   4.947644
    17  C    3.767136   4.277546   2.417548   4.935173   5.142329
    18  C    2.500650   3.802689   1.408554   3.803719   4.316319
    19  C    3.828827   6.589512   5.096859   4.222829   5.691716
    20  C    6.338964   4.222774   6.589406   5.096766   3.828789
    21  C    5.691457   5.096990   4.222556   6.589421   6.339090
    22  H    3.447172   4.159326   4.686881   2.173266   2.732119
    23  H    2.173941   4.968823   2.741219   3.445036   4.688325
    24  H    4.167914   3.445005   4.968742   2.741064   2.173897
    25  H    4.964760   2.173236   4.159131   4.686850   3.447167
    26  H    4.688677   2.741062   3.445427   4.968992   4.167938
    27  H    2.732036   4.686749   2.173221   4.159246   4.964729
    28  C    6.001777   6.021965   4.608400   7.110133   7.119593
    29  H    7.029861   7.092399   5.661883   8.172028   8.200147
    30  C    7.119284   4.608321   7.109920   6.021548   4.620534
    31  H    8.199852   5.661452   8.171526   7.092198   5.699460
    32  C    4.620578   7.110057   6.021638   4.608388   6.001846
    33  H    5.699505   8.171666   7.092291   5.661518   7.029450
    34  N    4.997613   5.624288   3.737923   6.244377   6.509449
    35  H    5.287723   6.344934   4.210362   6.634150   7.088679
    36  N    4.153235   6.243645   5.623679   3.737185   4.996897
    37  H    4.891346   6.653133   6.358703   4.227857   5.307509
    38  N    6.508700   3.737129   6.243499   5.623611   4.153205
    39  H    7.105155   4.227810   6.652980   6.358646   4.891322
    40  O    6.933654   5.246337   7.427749   5.567496   4.537470
    41  H    7.882881   6.071759   8.328925   6.526556   5.458578
    42  O    6.712042   5.569559   5.247367   7.429354   6.935589
    43  H    7.544212   6.528490   6.072348   8.330158   7.884613
    44  O    4.537509   7.427837   5.567595   5.246392   6.710958
    45  H    5.458615   8.329017   6.526654   6.071813   7.543620
                    6          7          8          9         10
     6  C    0.000000
     7  C    4.316534   0.000000
     8  C    5.143072   1.384924   0.000000
     9  C    4.948112   2.440125   1.417843   0.000000
    10  C    3.805378   2.817838   2.425418   1.388729   0.000000
    11  C    3.800282   2.904973   4.289834   5.158126   4.955222
    12  C    4.290348   4.293712   5.678568   6.514884   6.201853
    13  C    3.767167   5.143940   6.493911   7.096346   6.514558
    14  C    2.500410   4.957377   6.194216   6.529090   5.722800
    15  C    1.406658   5.723074   6.514947   6.202352   4.955763
    16  C    2.428560   6.529007   7.096376   6.515027   5.158300
    17  C    2.805400   6.193961   6.493853   5.678689   4.289966
    18  C    2.456917   4.957433   5.144072   4.293906   2.905177
    19  C    6.339174   3.606315   2.283910   1.435273   2.600235
    20  C    5.691610   5.391231   6.758110   7.734643   7.545731
    21  C    3.828806   7.962116   8.495351   7.838740   6.460833
    22  H    4.964949   1.082498   2.133560   3.414128   3.900091
    23  H    4.168152   3.899187   3.396352   2.124746   1.081778
    24  H    4.688334   2.577671   3.901988   5.003024   5.097173
    25  H    2.731843   5.927030   7.103380   7.298704   6.355064
    26  H    2.174093   6.360949   7.290134   7.115939   5.927932
    27  H    3.447176   5.091636   4.981131   3.894517   2.570468
    28  C    4.620858   8.408988   8.734745   7.880079   6.494463
    29  H    5.699689   9.454731   9.728381   8.812250   7.436657
    30  C    6.001681   6.525997   7.909353   8.772550   8.419869
    31  H    7.029275   7.547729   8.926507   9.827422   9.497753
    32  C    7.119502   3.603739   2.241839   2.257694   3.631712
    33  H    8.200072   4.583985   3.262854   3.317973   4.673362
    34  N    4.153917   7.451279   7.620727   6.659964   5.291582
    35  H    4.878033   7.731919   7.722848   6.625389   5.316493
    36  N    6.508906   2.501368   1.366761   2.255875   3.561305
    37  H    7.105352   2.853222   2.108022   3.223638   4.472026
    38  N    4.996705   6.406589   7.776537   8.440666   7.881227
    39  H    5.307292   7.250798   8.601776   9.170800   8.502675
    40  O    6.710883   5.513881   6.796341   7.947308   7.994613
    41  H    7.543532   6.472493   7.742356   8.908310   8.957877
    42  O    4.539017   8.832685   9.508358   8.976982   7.622341
    43  H    5.459870   9.727219  10.349357   9.746506   8.374049
    44  O    6.933856   4.851666   3.598664   2.463490   3.147594
    45  H    7.883082   5.530064   4.198594   3.254566   4.084679
                   11         12         13         14         15
    11  C    0.000000
    12  C    1.388740   0.000000
    13  C    2.425451   1.417854   0.000000
    14  C    2.817881   2.440132   1.384919   0.000000
    15  C    4.955129   5.157810   4.289362   2.904503   0.000000
    16  C    6.201521   6.514400   5.677988   4.293136   1.388632
    17  C    6.513952   7.095573   6.493016   5.143023   2.425124
    18  C    5.722728   6.528928   6.193977   4.957111   2.818230
    19  C    6.461222   7.839116   8.495603   7.962238   7.546255
    20  C    2.600241   1.435276   2.283911   3.606313   6.460834
    21  C    7.545924   7.734921   6.758465   5.391569   2.600651
    22  H    2.570473   3.894523   4.981175   5.091720   6.355296
    23  H    5.927474   7.115536   7.289854   6.360777   5.097834
    24  H    1.081775   2.124800   3.396409   3.899228   5.927419
    25  H    3.900144   3.414171   2.133604   1.082506   2.569757
    26  H    5.097029   5.002646   3.901470   2.577236   1.081756
    27  H    6.355015   7.298599   7.103225   5.926857   3.900624
    28  C    8.420215   8.772969   7.909844   6.526488   3.632585
    29  H    9.497984   9.827500   8.926472   7.547713   4.673774
    30  C    3.631723   2.257695   2.241824   3.603717   6.494177
    31  H    4.673370   3.317972   3.262839   4.583962   7.435564
    32  C    6.494708   7.880350   8.734890   8.408983   8.420346
    33  H    7.436137   8.811736   9.727920   9.454340   9.498235
    34  N    7.881942   8.441284   7.777063   6.407102   3.562374
    35  H    8.486459   9.156635   8.590101   7.239835   4.464611
    36  N    5.290893   6.659304   7.620035   7.450564   7.881623
    37  H    5.337819   6.646913   7.744031   7.752034   8.503019
    38  N    3.561335   2.255892   1.366755   2.501347   5.290302
    39  H    4.472060   3.223657   2.108022   2.853202   5.337145
    40  O    3.147587   2.463484   3.598658   4.851661   7.621292
    41  H    4.084676   3.254566   4.198592   5.530061   8.373577
    42  O    7.996749   7.949633   6.798763   5.516228   3.149227
    43  H    8.959922   8.910727   7.744986   6.474948   4.086184
    44  O    7.621614   8.976160   9.507172   8.831186   7.995190
    45  H    8.373948   9.746323  10.348708   9.726133   8.958451
                   16         17         18         19         20
    16  C    0.000000
    17  C    1.417518   0.000000
    18  C    2.440174   1.384857   0.000000
    19  C    7.734834   6.758355   5.391449   0.000000
    20  C    7.838589   8.494800   7.962073   8.994044   0.000000
    21  C    1.435314   2.282870   3.605593   8.993576   8.994366
    22  H    7.298600   7.103077   5.927083   4.414170   4.775205
    23  H    5.003362   3.902387   2.577984   2.897744   8.493604
    24  H    7.115228   7.289304   6.360719   6.171400   2.897818
    25  H    3.893792   4.980105   5.091332   8.732466   4.414217
    26  H    2.124877   3.396154   3.899561   8.494031   6.170915
    27  H    3.414411   2.133986   1.082635   4.775222   8.732365
    28  C    2.258604   2.241806   3.603372   8.881002  10.092771
    29  H    3.318537   3.263472   4.584314   9.740560  11.131666
    30  C    7.879727   8.733975   8.408747  10.092320   1.367403
    31  H    8.811086   9.726979   9.454092  11.131645   2.213977
    32  C    8.772691   7.909515   6.526198   1.367398   8.881401
    33  H    9.827577   8.926708   7.547941   2.213979   9.740021
    34  N    2.256908   1.368070   2.501994   7.580874   9.829370
    35  H    3.219563   2.097505   2.834661   7.381777  10.567687
    36  N    8.440718   7.776539   6.406742   2.250280   7.580285
    37  H    9.170809   8.601715   7.250933   3.217404   7.403238
    38  N    6.658647   7.619069   7.450287   9.828775   2.250295
    39  H    6.646210   7.743013   7.751718  10.581418   3.217420
    40  O    8.975679   9.506443   8.831071   9.079209   1.369975
    41  H    9.745811  10.347946   9.726005  10.026205   1.923826
    42  O    2.464047   3.598049   4.851741  10.195714   9.081624
    43  H    3.255049   4.197672   5.529599  10.916123  10.028832
    44  O    7.947580   6.796746   5.514124   1.369983  10.195114
    45  H    8.908587   7.742781   6.472737   1.923827  10.916250
                   21         22         23         24         25
    21  C    0.000000
    22  H    8.732467   0.000000
    23  H    6.170936   4.981189   0.000000
    24  H    8.493724   1.877762   6.142642   0.000000
    25  H    4.775576   6.136097   6.858905   4.981240   0.000000
    26  H    2.898884   6.859030   6.143238   6.142520   1.877050
    27  H    4.413476   6.136016   1.877851   6.858848   6.135824
    28  C    1.367480   9.283353   5.985991   9.293349   6.019930
    29  H    2.213303  10.344991   6.845309  10.373920   6.982117
    30  C    8.881790   6.019427   9.293087   4.152762   4.117076
    31  H    9.740443   6.982314  10.373667   5.104827   4.967713
    32  C   10.091928   4.117038   4.152690   5.986332   9.283244
    33  H   11.131231   4.967673   5.104755   6.844699  10.344598
    34  N    2.249437   8.398082   4.684493   8.651885   6.123824
    35  H    3.221482   8.734142   4.541393   9.179094   7.034349
    36  N    9.828497   2.806336   4.380295   4.683822   8.397337
    37  H   10.581198   2.767354   5.344833   4.562904   8.753825
    38  N    7.580704   6.123490   8.651174   4.380366   2.806378
    39  H    7.403716   7.042532   9.196592   5.344904   2.767397
    40  O   10.195394   4.682320   9.011843   2.946277   5.730081
    41  H   10.916567   5.619587   9.971537   3.909837   6.318762
    42  O    1.370094   9.501701   7.429690   9.013892   4.684728
    43  H    1.924067  10.424543   8.093569   9.973448   5.622236
    44  O    9.078619   5.730043   2.946204   7.429294   9.499945
    45  H   10.025601   6.318717   3.909764   8.093883  10.423124
                   26         27         28         29         30
    26  H    0.000000
    27  H    4.981706   0.000000
    28  C    4.154052   4.116559   0.000000
    29  H    5.105345   4.968195   1.080580   0.000000
    30  C    5.985700   9.283093  10.085707  11.077627   0.000000
    31  H    6.844015  10.344441  10.983150  11.949338   1.080585
    32  C    9.293452   6.019432  10.084870  10.983144  10.085201
    33  H   10.374034   6.982331  11.077370  11.950042  10.982618
    34  N    4.381452   2.806924   1.389492   2.161629  10.010420
    35  H    5.340242   2.746040   2.154431   2.571897  10.831296
    36  N    8.651452   6.123461  10.009727  10.979444   8.821320
    37  H    9.196809   7.042494  10.842739  11.834990   8.705188
    38  N    4.683146   8.397158   8.821856   9.788436   1.390553
    39  H    4.562143   8.753618   8.705770   9.614774   2.143917
    40  O    7.428857   9.499882  11.233918  12.290321   2.479598
    41  H    8.093390  10.423054  12.002785  13.046835   2.575973
    42  O    2.948916   5.729951   2.478837   2.932336   8.761903
    43  H    3.912498   6.317952   2.574733   2.649475   9.673282
    44  O    9.012339   4.682365   8.758866   9.512775  11.233511
    45  H    9.972028   5.619637   9.669831  10.394319  12.002346
                   31         32         33         34         35
    31  H    0.000000
    32  C   11.077739   0.000000
    33  H   11.949503   1.080586   0.000000
    34  N   10.979428   8.821941   9.789194   0.000000
    35  H   11.823627   8.683636   9.593597   1.003871   0.000000
    36  N    9.788594   1.390553   2.161710   8.845823   8.865360
    37  H    9.615029   2.143914   2.553288   9.721120   9.788513
    38  N    2.161708  10.009924  10.978963   8.845595   9.710325
    39  H    2.553289  10.842883  11.834527   8.887197   9.801746
    40  O    2.935042   8.759414   9.512213  10.863468  11.539651
    41  H    2.653120   9.670410  10.393750  11.695666  12.400902
    42  O    9.514727  11.234343  12.291025   3.592029   4.533736
    43  H   10.396753  12.002496  13.046869   3.888081   4.728497
    44  O   12.290244   2.479597   2.935047   7.395141   7.020238
    45  H   13.046801   2.575964   2.653117   8.296718   7.873624
                   36         37         38         39         40
    36  N    0.000000
    37  H    1.003813   0.000000
    38  N    8.845151   8.886835   0.000000
    39  H    9.720434   9.809875   1.003815   0.000000
    40  O    7.394649   7.040929   3.593169   4.527939   0.000000
    41  H    8.296250   7.893902   3.889993   4.719495   0.965501
    42  O   10.863975  11.556071   7.397151   7.043453  10.363665
    43  H   11.695620  12.416233   8.299164   7.896988  11.318537
    44  O    3.593163   4.527933  10.862828  11.554760  10.361298
    45  H    3.889982   4.719483  11.695047  12.415447  10.994085
                   41         42         43         44         45
    41  H    0.000000
    42  O   10.996512   0.000000
    43  H   11.939909   0.965485   0.000000
    44  O   11.316011  10.361524  10.993487   0.000000
    45  H   11.937242  11.316200  11.936577   0.965501   0.000000
 Symmetry turned off by external request.
 Stoichiometry    C24H15N3O3
 Framework group  C1[X(C24H15N3O3)]
 Deg. of freedom   129
 Full point group                 C1      NOp   1
 Rotational constants (GHZ):           0.1399678           0.1399533           0.0699803
 Leave Link  202 at Tue Aug 15 23:21:05 2023, MaxMem=  1310720000 cpu:               1.2 elap:               0.1
 (Enter /mnt/opt/groups/app-gaussian/g16-avx2/l301.exe)
 Standard basis: 6-31G(d,p) (6D, 7F)
 Ernie: Thresh=  0.10000D-02 Tol=  0.10000D-05 Strict=F.
   525 basis functions,   945 primitive gaussians,   525 cartesian basis functions
   102 alpha electrons      102 beta electrons
       nuclear repulsion energy      2615.6414058494 Hartrees.
 IExCor=  402 DFT=T Ex+Corr=B3LYP ExCW=0 ScaHFX=  0.200000
 ScaDFX=  0.800000  0.720000  1.000000  0.810000 ScalE2=  1.000000  1.000000
 IRadAn=      5 IRanWt=     -1 IRanGd=            0 ICorTp=0 IEmpDi=131
 NAtoms=   45 NActive=   45 NUniq=   45 SFac= 1.00D+00 NAtFMM=   60 NAOKFM=F Big=F
 Integral buffers will be    131072 words long.
 Raffenetti 2 integral format.
 Two-electron integral symmetry is turned off.
 R6Disp:  Grimme-D3 Dispersion energy=       -0.0429831946 Hartrees.
 Nuclear repulsion after empirical dispersion term =     2615.5984226549 Hartrees.
 Leave Link  301 at Tue Aug 15 23:21:05 2023, MaxMem=  1310720000 cpu:               4.0 elap:               0.1
 (Enter /mnt/opt/groups/app-gaussian/g16-avx2/l302.exe)
 NPDir=0 NMtPBC=     1 NCelOv=     1 NCel=       1 NClECP=     1 NCelD=      1
         NCelK=      1 NCelE2=     1 NClLst=     1 CellRange=     0.0.
 One-electron integrals computed using PRISM.
 NBasis=   525 RedAO= T EigKep=  1.19D-04  NBF=   525
 NBsUse=   525 1.00D-06 EigRej= -1.00D+00 NBFU=   525
 Precomputing XC quadrature grid using
 IXCGrd= 4 IRadAn=           5 IRanWt=          -1 IRanGd=           0 AccXCQ= 0.00D+00.
 Generated NRdTot=       0 NPtTot=           0 NUsed=           0 NTot=          32
 NSgBfM=   505   505   505   505   505 MxSgAt=    45 MxSgA2=    45.
 Leave Link  302 at Tue Aug 15 23:21:07 2023, MaxMem=  1310720000 cpu:             129.3 elap:               2.1
 (Enter /mnt/opt/groups/app-gaussian/g16-avx2/l303.exe)
 DipDrv:  MaxL=1.
 Leave Link  303 at Tue Aug 15 23:21:07 2023, MaxMem=  1310720000 cpu:              11.1 elap:               0.2
 (Enter /mnt/opt/groups/app-gaussian/g16-avx2/l401.exe)
 Initial guess from the checkpoint file:  "/tmp/Gau-117352.chk"
 B after Tr=    -0.000023    0.000362   -0.001418
         Rot=    1.000000   -0.000790   -0.000002    0.000011 Ang=  -0.09 deg.
 Guess basis will be translated and rotated to current coordinates.
 JPrj=2 DoOrth=T DoCkMO=T.
 Generating alternative initial guess.
 ExpMin= 1.61D-01 ExpMax= 5.48D+03 ExpMxC= 8.25D+02 IAcc=3 IRadAn=         5 AccDes= 0.00D+00
 Harris functional with IExCor=  402 and IRadAn=       5 diagonalized for initial guess.
 HarFok:  IExCor=  402 AccDes= 0.00D+00 IRadAn=         5 IDoV= 1 UseB2=F ITyADJ=14
 ICtDFT=  3500011 ScaDFX=  1.000000  1.000000  1.000000  1.000000
 FoFCou: FMM=F IPFlag=           0 FMFlag=      100000 FMFlg1=           0
         NFxFlg=           0 DoJE=T BraDBF=F KetDBF=T FulRan=T
         wScrn=  0.000000 ICntrl=       500 IOpCl=  0 I1Cent=   200000004 NGrid=           0
         NMat0=    1 NMatS0=      1 NMatT0=    0 NMatD0=    1 NMtDS0=    0 NMtDT0=    0
 Symmetry not used in FoFCou.
 Harris En= -1313.53928936943    
 Leave Link  401 at Tue Aug 15 23:21:12 2023, MaxMem=  1310720000 cpu:             280.1 elap:               4.4
 (Enter /mnt/opt/groups/app-gaussian/g16-avx2/l502.exe)
 Two-electron integral symmetry not used.
 Closed shell SCF:
 Using DIIS extrapolation, IDIIS=    10.
 NGot=  1310720000 LenX=  1310130019 LenY=  1309853869
 Requested convergence on RMS density matrix=1.00D-08 within 100 cycles.
 Requested convergence on MAX density matrix=1.00D-06.
 Requested convergence on             energy=1.00D-06.
 Level shift goal  0.100 maximum shift  0.100.
 No special actions if energy rises.
 Dynamic level shift is on during FON iterations.

 Cycle   1  Pass 1  IDiag  1:
 FoFJK:  IHMeth= 1 ICntrl=       0 DoSepK=F KAlg= 0 I1Cent=           0 FoldK=F
 IRaf= 610000000 NMat=       1 IRICut=       1 DoRegI=T DoRafI=F ISym2E= 0 IDoP0=0 IntGTp=1.
 FoFCou: FMM=F IPFlag=           0 FMFlag=      100000 FMFlg1=           0
         NFxFlg=           0 DoJE=F BraDBF=F KetDBF=F FulRan=T
         wScrn=  0.000000 ICntrl=         0 IOpCl=  0 I1Cent=           0 NGrid=           0
         NMat0=    1 NMatS0=      1 NMatT0=    0 NMatD0=    1 NMtDS0=    0 NMtDT0=    0
 Symmetry not used in FoFCou.
 E= -1313.56090484681    
 DIIS: error= 2.93D-03 at cycle   1 NSaved=   1.
 NSaved= 1 IEnMin= 1 EnMin= -1313.56090484681     IErMin= 1 ErrMin= 2.93D-03
 ErrMax= 2.93D-03  0.00D+00 EMaxC= 1.00D+00 BMatC= 1.43D-02 BMatP= 1.43D-02
 IDIUse=1 WtCom= 1.00D+00 WtEn= 0.00D+00
 Coeff-Com:  0.100D+01
 Coeff:      0.100D+01
 Gap=     1.814 Goal=     0.100 Shift=    0.000
 T=  101. Gap= 0.150 NK=0 IS=  103 IE=  525 IFin=  102
          NO(<0.9)=   0  NV(>0.1)=   0    102.00e < EF      0.00e >EF  Err=0.0D+00
 GapD=    1.814 DampG=2.000 DampE=1.000 DampFc=2.0000 IDamp=-1.
 RMSDP=4.90D-04 MaxDP=1.90D-02              OVMax= 2.67D-02

 Cycle   2  Pass 1  IDiag  1:
 E= -1313.58040702691     Delta-E=       -0.019502180090 Rises=F Damp=F
 DIIS: error= 2.65D-03 at cycle   2 NSaved=   2.
 NSaved= 2 IEnMin= 2 EnMin= -1313.58040702691     IErMin= 2 ErrMin= 2.65D-03
 ErrMax= 2.65D-03  0.00D+00 EMaxC= 1.00D+00 BMatC= 2.38D-03 BMatP= 1.43D-02
 IDIUse=1 WtCom= 1.00D+00 WtEn= 0.00D+00
 Coeff-Com:  0.194D+00 0.806D+00
 Coeff:      0.194D+00 0.806D+00
 Gap=     0.148 Goal=     0.100 Shift=    0.000
 T=   81. Gap= 0.146 NK=4 IS=  103 IE=  123 IFin=  102
          NO(<0.9)=   0  NV(>0.1)=   0    102.00e < EF      0.00e >EF  Err=0.0D+00
 GapD=    0.148 DampG=1.000 DampE=1.000 DampFc=1.0000 IDamp=-1.
 RMSDP=1.77D-04 MaxDP=1.58D-02 DE=-1.95D-02 OVMax= 2.15D-02

 Cycle   3  Pass 1  IDiag  1:
 E= -1313.57922367465     Delta-E=        0.001183352260 Rises=F Damp=F
 DIIS: error= 3.03D-03 at cycle   3 NSaved=   3.
 NSaved= 3 IEnMin= 2 EnMin= -1313.58040702691     IErMin= 2 ErrMin= 2.65D-03
 ErrMax= 3.03D-03  0.00D+00 EMaxC= 1.00D+00 BMatC= 3.43D-03 BMatP= 2.38D-03
 IDIUse=1 WtCom= 1.00D+00 WtEn= 0.00D+00
 Coeff-Com: -0.101D-01 0.550D+00 0.460D+00
 Coeff:     -0.101D-01 0.550D+00 0.460D+00
 Gap=     0.150 Goal=   None    Shift=    0.000
 T=   81. Gap= 0.149 NK=4 IS=  103 IE=  123 IFin=  102
          NO(<0.9)=   0  NV(>0.1)=   0    102.00e < EF      0.00e >EF  Err=0.0D+00
 RMSDP=1.39D-04 MaxDP=8.85D-03 DE= 1.18D-03 OVMax= 1.58D-02

 Cycle   4  Pass 1  IDiag  1:
 E= -1313.58218466123     Delta-E=       -0.002960986582 Rises=F Damp=F
 DIIS: error= 1.01D-03 at cycle   4 NSaved=   4.
 NSaved= 4 IEnMin= 4 EnMin= -1313.58218466123     IErMin= 4 ErrMin= 1.01D-03
 ErrMax= 1.01D-03  0.00D+00 EMaxC= 1.00D+00 BMatC= 2.51D-04 BMatP= 2.38D-03
 IDIUse=1 WtCom= 1.00D+00 WtEn= 0.00D+00
 Coeff-Com: -0.156D-01 0.281D+00 0.293D+00 0.441D+00
 Coeff:     -0.156D-01 0.281D+00 0.293D+00 0.441D+00
 Gap=     0.149 Goal=     0.100 Shift=    0.000
 GapD=    0.149 DampG=1.000 DampE=1.000 DampFc=1.0000 IDamp=-1.
 RMSDP=4.63D-05 MaxDP=1.72D-03 DE=-2.96D-03 OVMax= 5.77D-03

 Cycle   5  Pass 1  IDiag  1:
 E= -1313.58245175856     Delta-E=       -0.000267097331 Rises=F Damp=F
 DIIS: error= 2.87D-04 at cycle   5 NSaved=   5.
 NSaved= 5 IEnMin= 5 EnMin= -1313.58245175856     IErMin= 5 ErrMin= 2.87D-04
 ErrMax= 2.87D-04  0.00D+00 EMaxC= 1.00D+00 BMatC= 3.20D-05 BMatP= 2.51D-04
 IDIUse=1 WtCom= 1.00D+00 WtEn= 0.00D+00
 Coeff-Com: -0.756D-02 0.842D-01 0.110D+00 0.285D+00 0.528D+00
 Coeff:     -0.756D-02 0.842D-01 0.110D+00 0.285D+00 0.528D+00
 Gap=     0.149 Goal=     0.100 Shift=    0.000
 RMSDP=1.30D-05 MaxDP=5.00D-04 DE=-2.67D-04 OVMax= 1.35D-03

 Cycle   6  Pass 1  IDiag  1:
 E= -1313.58248184234     Delta-E=       -0.000030083786 Rises=F Damp=F
 DIIS: error= 6.88D-05 at cycle   6 NSaved=   6.
 NSaved= 6 IEnMin= 6 EnMin= -1313.58248184234     IErMin= 6 ErrMin= 6.88D-05
 ErrMax= 6.88D-05  0.00D+00 EMaxC= 1.00D+00 BMatC= 2.16D-06 BMatP= 3.20D-05
 IDIUse=1 WtCom= 1.00D+00 WtEn= 0.00D+00
 Coeff-Com: -0.295D-02 0.264D-01 0.393D-01 0.131D+00 0.303D+00 0.502D+00
 Coeff:     -0.295D-02 0.264D-01 0.393D-01 0.131D+00 0.303D+00 0.502D+00
 Gap=     0.149 Goal=     0.100 Shift=    0.000
 RMSDP=4.27D-06 MaxDP=2.10D-04 DE=-3.01D-05 OVMax= 4.18D-04

 Cycle   7  Pass 1  IDiag  1:
 E= -1313.58248375842     Delta-E=       -0.000001916078 Rises=F Damp=F
 DIIS: error= 2.43D-05 at cycle   7 NSaved=   7.
 NSaved= 7 IEnMin= 7 EnMin= -1313.58248375842     IErMin= 7 ErrMin= 2.43D-05
 ErrMax= 2.43D-05  0.00D+00 EMaxC= 1.00D+00 BMatC= 3.23D-07 BMatP= 2.16D-06
 IDIUse=1 WtCom= 1.00D+00 WtEn= 0.00D+00
 Coeff-Com: -0.479D-03 0.916D-03 0.342D-02 0.330D-01 0.102D+00 0.305D+00
 Coeff-Com:  0.556D+00
 Coeff:     -0.479D-03 0.916D-03 0.342D-02 0.330D-01 0.102D+00 0.305D+00
 Coeff:      0.556D+00
 Gap=     0.149 Goal=     0.100 Shift=    0.000
 RMSDP=1.56D-06 MaxDP=5.48D-05 DE=-1.92D-06 OVMax= 1.70D-04

 Cycle   8  Pass 1  IDiag  1:
 E= -1313.58248409215     Delta-E=       -0.000000333727 Rises=F Damp=F
 DIIS: error= 6.75D-06 at cycle   8 NSaved=   8.
 NSaved= 8 IEnMin= 8 EnMin= -1313.58248409215     IErMin= 8 ErrMin= 6.75D-06
 ErrMax= 6.75D-06  0.00D+00 EMaxC= 1.00D+00 BMatC= 2.71D-08 BMatP= 3.23D-07
 IDIUse=1 WtCom= 1.00D+00 WtEn= 0.00D+00
 Coeff-Com:  0.188D-03-0.365D-02-0.477D-02-0.321D-02 0.692D-02 0.636D-01
 Coeff-Com:  0.263D+00 0.678D+00
 Coeff:      0.188D-03-0.365D-02-0.477D-02-0.321D-02 0.692D-02 0.636D-01
 Coeff:      0.263D+00 0.678D+00
 Gap=     0.149 Goal=     0.100 Shift=    0.000
 RMSDP=5.41D-07 MaxDP=1.99D-05 DE=-3.34D-07 OVMax= 7.72D-05

 Cycle   9  Pass 1  IDiag  1:
 E= -1313.58248412367     Delta-E=       -0.000000031519 Rises=F Damp=F
 DIIS: error= 2.39D-06 at cycle   9 NSaved=   9.
 NSaved= 9 IEnMin= 9 EnMin= -1313.58248412367     IErMin= 9 ErrMin= 2.39D-06
 ErrMax= 2.39D-06  0.00D+00 EMaxC= 1.00D+00 BMatC= 3.49D-09 BMatP= 2.71D-08
 IDIUse=1 WtCom= 1.00D+00 WtEn= 0.00D+00
 Coeff-Com:  0.136D-03-0.181D-02-0.266D-02-0.399D-02-0.335D-02 0.457D-02
 Coeff-Com:  0.792D-01 0.338D+00 0.590D+00
 Coeff:      0.136D-03-0.181D-02-0.266D-02-0.399D-02-0.335D-02 0.457D-02
 Coeff:      0.792D-01 0.338D+00 0.590D+00
 Gap=     0.149 Goal=     0.100 Shift=    0.000
 RMSDP=1.91D-07 MaxDP=1.16D-05 DE=-3.15D-08 OVMax= 2.67D-05

 Cycle  10  Pass 1  IDiag  1:
 E= -1313.58248412731     Delta-E=       -0.000000003641 Rises=F Damp=F
 DIIS: error= 1.14D-06 at cycle  10 NSaved=  10.
 NSaved=10 IEnMin=10 EnMin= -1313.58248412731     IErMin=10 ErrMin= 1.14D-06
 ErrMax= 1.14D-06  0.00D+00 EMaxC= 1.00D+00 BMatC= 6.18D-10 BMatP= 3.49D-09
 IDIUse=1 WtCom= 1.00D+00 WtEn= 0.00D+00
 Coeff-Com:  0.432D-04-0.361D-03-0.695D-03-0.167D-02-0.278D-02-0.927D-02
 Coeff-Com: -0.298D-02 0.683D-01 0.332D+00 0.617D+00
 Coeff:      0.432D-04-0.361D-03-0.695D-03-0.167D-02-0.278D-02-0.927D-02
 Coeff:     -0.298D-02 0.683D-01 0.332D+00 0.617D+00
 Gap=     0.149 Goal=     0.100 Shift=    0.000
 RMSDP=6.97D-08 MaxDP=4.38D-06 DE=-3.64D-09 OVMax= 9.37D-06

 Cycle  11  Pass 1  IDiag  1:
 E= -1313.58248412800     Delta-E=       -0.000000000693 Rises=F Damp=F
 DIIS: error= 1.89D-07 at cycle  11 NSaved=  11.
 NSaved=11 IEnMin=11 EnMin= -1313.58248412800     IErMin=11 ErrMin= 1.89D-07
 ErrMax= 1.89D-07  0.00D+00 EMaxC= 1.00D+00 BMatC= 2.94D-11 BMatP= 6.18D-10
 IDIUse=1 WtCom= 1.00D+00 WtEn= 0.00D+00
 Coeff-Com:  0.812D-05-0.137D-04-0.962D-04-0.454D-03-0.961D-03-0.499D-02
 Coeff-Com: -0.853D-02 0.442D-03 0.997D-01 0.263D+00 0.652D+00
 Coeff:      0.812D-05-0.137D-04-0.962D-04-0.454D-03-0.961D-03-0.499D-02
 Coeff:     -0.853D-02 0.442D-03 0.997D-01 0.263D+00 0.652D+00
 Gap=     0.149 Goal=     0.100 Shift=    0.000
 RMSDP=1.95D-08 MaxDP=9.18D-07 DE=-6.93D-10 OVMax= 2.62D-06

 Cycle  12  Pass 1  IDiag  1:
 E= -1313.58248412804     Delta-E=       -0.000000000038 Rises=F Damp=F
 DIIS: error= 8.41D-08 at cycle  12 NSaved=  12.
 NSaved=12 IEnMin=12 EnMin= -1313.58248412804     IErMin=12 ErrMin= 8.41D-08
 ErrMax= 8.41D-08  0.00D+00 EMaxC= 1.00D+00 BMatC= 8.02D-12 BMatP= 2.94D-11
 IDIUse=1 WtCom= 1.00D+00 WtEn= 0.00D+00
 Coeff-Com:  0.412D-06 0.322D-04 0.191D-04-0.101D-03-0.267D-03-0.220D-02
 Coeff-Com: -0.506D-02-0.714D-02 0.284D-01 0.983D-01 0.398D+00 0.490D+00
 Coeff:      0.412D-06 0.322D-04 0.191D-04-0.101D-03-0.267D-03-0.220D-02
 Coeff:     -0.506D-02-0.714D-02 0.284D-01 0.983D-01 0.398D+00 0.490D+00
 Gap=     0.149 Goal=     0.100 Shift=    0.000
 RMSDP=7.48D-09 MaxDP=4.06D-07 DE=-3.82D-11 OVMax= 1.04D-06

 SCF Done:  E(RB3LYP) =  -1313.58248413     A.U. after   12 cycles
            NFock= 12  Conv=0.75D-08     -V/T= 2.0092
 KE= 1.301624067104D+03 PE=-8.289404117378D+03 EE= 3.058599143491D+03
 Leave Link  502 at Tue Aug 15 23:22:30 2023, MaxMem=  1310720000 cpu:            4977.1 elap:              78.0
 (Enter /mnt/opt/groups/app-gaussian/g16-avx2/l701.exe)
 ... and contract with generalized density number  0.
 Compute integral first derivatives.
 R6Disp: Adding Grimme-D3 dispersion energy 1st derivatives to the gradient.
 Leave Link  701 at Tue Aug 15 23:22:31 2023, MaxMem=  1310720000 cpu:              63.2 elap:               1.1
 (Enter /mnt/opt/groups/app-gaussian/g16-avx2/l702.exe)
 L702 exits ... SP integral derivatives will be done elsewhere.
 Leave Link  702 at Tue Aug 15 23:22:31 2023, MaxMem=  1310720000 cpu:               1.4 elap:               0.1
 (Enter /mnt/opt/groups/app-gaussian/g16-avx2/l703.exe)
 Integral derivatives from FoFJK, PRISM(SPDF).
 Compute integral first derivatives, UseDBF=F ICtDFT=           0.
 Calling FoFJK, ICntrl=      2127 FMM=F ISym2X=0 I1Cent= 0 IOpClX= 0 NMat=1 NMatS=1 NMatT=0.
 FoFJK:  IHMeth= 1 ICntrl=    2127 DoSepK=F KAlg= 0 I1Cent=           0 FoldK=F
 IRaf=         0 NMat=       1 IRICut=       1 DoRegI=T DoRafI=F ISym2E= 0 IDoP0=0 IntGTp=1.
 FoFCou: FMM=F IPFlag=           0 FMFlag=      100000 FMFlg1=         800
         NFxFlg=           0 DoJE=F BraDBF=F KetDBF=F FulRan=T
         wScrn=  0.000000 ICntrl=      2127 IOpCl=  0 I1Cent=           0 NGrid=           0
         NMat0=    1 NMatS0=      1 NMatT0=    0 NMatD0=    1 NMtDS0=    0 NMtDT0=    0
 Symmetry not used in FoFCou.
 Leave Link  703 at Tue Aug 15 23:22:51 2023, MaxMem=  1310720000 cpu:            1294.4 elap:              20.3
 (Enter /mnt/opt/groups/app-gaussian/g16-avx2/l716.exe)
 Dipole        =-1.54430692D-04 1.80716083D-03-9.91066787D-03
 -------------------------------------------------------------------
 Center     Atomic                   Forces (Hartrees/Bohr)
 Number     Number              X              Y              Z
 -------------------------------------------------------------------
      1        6          -0.000010910    0.002534835   -0.000159131
      2        6           0.000003518   -0.003076624   -0.000473038
      3        6           0.000037289    0.001079144    0.002871106
      4        6          -0.000040895    0.001937791   -0.002419201
      5        6          -0.000026223   -0.001415962   -0.002127729
      6        6           0.000037616   -0.001157947    0.002301153
      7        6           0.000051407   -0.003651131    0.002792134
      8        6           0.000092759   -0.007282278    0.004940270
      9        6           0.000025916    0.002630254    0.002428377
     10        6           0.000015995   -0.003845386    0.000206103
     11        6           0.000040270    0.002070613    0.003223752
     12        6          -0.000053751    0.000788736   -0.003495872
     13        6           0.000029045    0.007922536    0.003838685
     14        6           0.000011658    0.004225927    0.001741539
     15        6          -0.000056585    0.001796430   -0.003509567
     16        6           0.000029321   -0.003450432    0.001240766
     17        6          -0.000108602   -0.001110577   -0.007821084
     18        6          -0.000063719   -0.000582527   -0.004545089
     19        6           0.000022891    0.000213860    0.001639815
     20        6          -0.000019054    0.001310720   -0.000997876
     21        6          -0.000001430   -0.001679718   -0.000554681
     22        1          -0.000006144    0.000382729   -0.000314713
     23        1          -0.000006008    0.000459254   -0.000324230
     24        1          -0.000001643   -0.000522775   -0.000231921
     25        1          -0.000001366   -0.000463292   -0.000192812
     26        1           0.000007599    0.000051754    0.000552885
     27        1           0.000007506    0.000031365    0.000514861
     28        6           0.000164290   -0.001691333    0.011071916
     29        1          -0.000005045    0.001214595   -0.000060346
     30        6          -0.000072013   -0.007949366   -0.006777500
     31        1           0.000016299   -0.000528174    0.001013323
     32        6          -0.000082255    0.009840347   -0.003497161
     33        1          -0.000012376   -0.000613520   -0.000963625
     34        7          -0.000045236    0.003983320   -0.002233462
     35        1           0.000066088   -0.000021147    0.004577249
     36        7          -0.000048457    0.000237768   -0.003413215
     37        1          -0.000028438    0.001626391   -0.001633753
     38        7           0.000033033   -0.003077677    0.001495161
     39        1          -0.000001299   -0.002226711   -0.000592297
     40        8           0.000011176    0.001579171    0.001122861
     41        1           0.000021068   -0.000436627    0.001374155
     42        8          -0.000029367    0.000165592   -0.002044790
     43        1          -0.000009315    0.001437801   -0.000302416
     44        8           0.000017214   -0.001766589    0.000804143
     45        1          -0.000011826   -0.000971140   -0.001064748
 -------------------------------------------------------------------
 Cartesian Forces:  Max     0.011071916 RMS     0.002531057
 Leave Link  716 at Tue Aug 15 23:22:51 2023, MaxMem=  1310720000 cpu:               1.7 elap:               0.1
 (Enter /mnt/opt/groups/app-gaussian/g16-avx2/l103.exe)

 GradGradGradGradGradGradGradGradGradGradGradGradGradGradGradGradGradGrad
 Berny optimization.
 Using GEDIIS/GDIIS optimizer.
 FormGI is forming the generalized inverse of G from B-inverse, IUseBI=4.
 Internal  Forces:  Max     0.009154043 RMS     0.001531094
 Search for a local minimum.
 Step number   3 out of a maximum of  270
 All quantities printed in internal units (Hartrees-Bohrs-Radians)
 RMS Force = .15311D-02 SwitMx=.10000D-02 MixMth= 1
 Mixed Optimization -- RFO/linear search
 Update second derivatives using D2CorX and points    2    3
 DE= -2.88D-02 DEPred=-3.58D-02 R= 8.04D-01
 TightC=F SS=  1.41D+00  RLast= 4.67D-01 DXNew= 8.4853D-01 1.3999D+00
 Trust test= 8.04D-01 RLast= 4.67D-01 DXMaxT set to 8.49D-01
 ITU=  1  1  0
 Use linear search instead of GDIIS.
     Eigenvalues ---    0.00230   0.00230   0.00230   0.00962   0.00962
     Eigenvalues ---    0.00963   0.01295   0.01295   0.01295   0.01374
     Eigenvalues ---    0.01374   0.01378   0.01438   0.01438   0.01569
     Eigenvalues ---    0.01600   0.01605   0.01606   0.01636   0.01652
     Eigenvalues ---    0.01653   0.01684   0.01721   0.01721   0.01802
     Eigenvalues ---    0.01817   0.01817   0.01819   0.01827   0.01827
     Eigenvalues ---    0.02105   0.02105   0.02105   0.02119   0.02119
     Eigenvalues ---    0.02121   0.02132   0.02134   0.02134   0.02190
     Eigenvalues ---    0.02190   0.02192   0.15319   0.16000   0.16000
     Eigenvalues ---    0.16000   0.16000   0.16000   0.16000   0.16000
     Eigenvalues ---    0.16000   0.16000   0.16000   0.16000   0.16000
     Eigenvalues ---    0.16017   0.16397   0.22432   0.22763   0.22763
     Eigenvalues ---    0.23201   0.23202   0.23255   0.23961   0.24005
     Eigenvalues ---    0.24006   0.24703   0.24762   0.24762   0.24975
     Eigenvalues ---    0.25000   0.25000   0.25000   0.25000   0.25000
     Eigenvalues ---    0.25000   0.25000   0.25027   0.29890   0.29890
     Eigenvalues ---    0.30269   0.30462   0.30472   0.30983   0.34517
     Eigenvalues ---    0.34518   0.35443   0.35443   0.35531   0.35531
     Eigenvalues ---    0.35531   0.35595   0.35596   0.35596   0.35654
     Eigenvalues ---    0.35654   0.35655   0.35960   0.36731   0.37554
     Eigenvalues ---    0.37555   0.38688   0.40271   0.40371   0.40372
     Eigenvalues ---    0.40418   0.40758   0.40758   0.40989   0.40990
     Eigenvalues ---    0.41942   0.42578   0.42578   0.42855   0.47594
     Eigenvalues ---    0.47595   0.47627   0.47688   0.47688   0.47693
     Eigenvalues ---    0.49369   0.49370   0.49579   0.53028   0.53028
     Eigenvalues ---    0.54459   0.55473   0.55473   0.55669
 RFO step:  Lambda=-1.83353313D-03 EMin= 2.30000000D-03
 Quartic linear search produced a step of -0.05771.
 Iteration  1 RMS(Cart)=  0.00942828 RMS(Int)=  0.00005437
 Iteration  2 RMS(Cart)=  0.00006618 RMS(Int)=  0.00001305
 Iteration  3 RMS(Cart)=  0.00000000 RMS(Int)=  0.00001305
 ITry= 1 IFail=0 DXMaxC= 7.48D-02 DCOld= 1.00D+10 DXMaxT= 8.49D-01 DXLimC= 3.00D+00 Rises=F
 Variable       Old X    -DE/DX   Delta X   Delta X   Delta X     New X
                                 (Linear)    (Quad)   (Total)
    R1        2.78218   0.00113  -0.00065   0.00370   0.00305   2.78523
    R2        2.71293   0.00083  -0.00073   0.00257   0.00184   2.71477
    R3        2.65801  -0.00147   0.00076  -0.00435  -0.00358   2.65443
    R4        2.71291   0.00085  -0.00073   0.00263   0.00190   2.71482
    R5        2.78204   0.00125  -0.00064   0.00401   0.00337   2.78541
    R6        2.66179  -0.00212   0.00084  -0.00581  -0.00497   2.65683
    R7        2.71308   0.00081  -0.00073   0.00253   0.00179   2.71487
    R8        2.66178  -0.00209   0.00085  -0.00577  -0.00493   2.65685
    R9        2.78211   0.00117  -0.00064   0.00381   0.00317   2.78528
   R10        2.66183  -0.00215   0.00084  -0.00588  -0.00504   2.65679
   R11        2.65796  -0.00145   0.00077  -0.00429  -0.00352   2.65444
   R12        2.65820  -0.00151   0.00075  -0.00441  -0.00365   2.65455
   R13        2.61713   0.00199  -0.00106   0.00505   0.00399   2.62112
   R14        2.04562   0.00010   0.00006   0.00018   0.00024   2.04586
   R15        2.67934   0.00123  -0.00074   0.00305   0.00233   2.68166
   R16        2.58280   0.00915   0.00990   0.01276   0.02263   2.60543
   R17        2.62432   0.00100  -0.00074   0.00279   0.00205   2.62637
   R18        2.71227   0.00190   0.00149   0.00231   0.00384   2.71612
   R19        2.04426  -0.00004   0.00003  -0.00018  -0.00015   2.04412
   R20        2.62434   0.00099  -0.00074   0.00276   0.00202   2.62636
   R21        2.04426  -0.00005   0.00003  -0.00020  -0.00017   2.04409
   R22        2.67936   0.00121  -0.00074   0.00302   0.00229   2.68165
   R23        2.71228   0.00190   0.00149   0.00232   0.00385   2.71612
   R24        2.61712   0.00199  -0.00106   0.00505   0.00399   2.62111
   R25        2.58279   0.00915   0.00990   0.01277   0.02264   2.60544
   R26        2.04564   0.00008   0.00006   0.00014   0.00019   2.04583
   R27        2.62413   0.00112  -0.00073   0.00302   0.00229   2.62642
   R28        2.04422  -0.00004   0.00004  -0.00019  -0.00015   2.04407
   R29        2.67872   0.00138  -0.00072   0.00336   0.00265   2.68138
   R30        2.71235   0.00180   0.00147   0.00209   0.00361   2.71596
   R31        2.61700   0.00193  -0.00105   0.00495   0.00389   2.62090
   R32        2.58528   0.00851   0.00987   0.01091   0.02074   2.60602
   R33        2.04588   0.00005   0.00006   0.00006   0.00011   2.04600
   R34        2.58401   0.00390  -0.00185   0.00894   0.00710   2.59111
   R35        2.58889  -0.00216   0.00359  -0.01022  -0.00662   2.58227
   R36        2.58402   0.00389  -0.00185   0.00893   0.00709   2.59111
   R37        2.58888  -0.00216   0.00359  -0.01021  -0.00661   2.58226
   R38        2.58416   0.00391  -0.00184   0.00896   0.00714   2.59130
   R39        2.58910  -0.00220   0.00356  -0.01029  -0.00672   2.58238
   R40        2.04200   0.00005   0.00018  -0.00016   0.00002   2.04203
   R41        2.62576   0.00492   0.00794   0.00318   0.01109   2.63685
   R42        2.04201   0.00006   0.00019  -0.00015   0.00004   2.04205
   R43        2.62776   0.00455   0.00787   0.00216   0.01000   2.63777
   R44        2.04201   0.00006   0.00019  -0.00015   0.00004   2.04205
   R45        2.62777   0.00455   0.00787   0.00216   0.01000   2.63777
   R46        1.89704   0.00121  -0.00021   0.00269   0.00247   1.89952
   R47        1.89693   0.00122  -0.00022   0.00272   0.00250   1.89943
   R48        1.89693   0.00122  -0.00022   0.00271   0.00249   1.89943
   R49        1.82453  -0.00039  -0.00030  -0.00023  -0.00053   1.82400
   R50        1.82450  -0.00038  -0.00030  -0.00022  -0.00052   1.82398
   R51        1.82453  -0.00039  -0.00030  -0.00023  -0.00053   1.82400
    A1        2.09338  -0.00002  -0.00003  -0.00001  -0.00004   2.09334
    A2        2.10748  -0.00024   0.00023  -0.00049  -0.00026   2.10722
    A3        2.08233   0.00025  -0.00020   0.00050   0.00030   2.08263
    A4        2.09549   0.00002   0.00003   0.00001   0.00004   2.09553
    A5        2.08577  -0.00000  -0.00034   0.00000  -0.00034   2.08542
    A6        2.10193  -0.00002   0.00031  -0.00001   0.00030   2.10223
    A7        2.09546   0.00004   0.00003   0.00006   0.00009   2.09555
    A8        2.10218  -0.00013   0.00029  -0.00036  -0.00007   2.10211
    A9        2.08555   0.00010  -0.00032   0.00031  -0.00002   2.08553
   A10        2.09536   0.00004   0.00004   0.00007   0.00011   2.09547
   A11        2.08573   0.00003  -0.00034   0.00010  -0.00025   2.08548
   A12        2.10210  -0.00007   0.00030  -0.00017   0.00013   2.10223
   A13        2.09342  -0.00005  -0.00004  -0.00008  -0.00012   2.09330
   A14        2.08235   0.00025  -0.00020   0.00049   0.00029   2.08263
   A15        2.10742  -0.00020   0.00024  -0.00040  -0.00017   2.10725
   A16        2.09326  -0.00004  -0.00003  -0.00005  -0.00008   2.09318
   A17        2.10719  -0.00014   0.00025  -0.00013   0.00012   2.10731
   A18        2.08273   0.00017  -0.00023   0.00018  -0.00004   2.08269
   A19        2.09243   0.00007   0.00046  -0.00071  -0.00025   2.09217
   A20        2.11052   0.00046  -0.00038   0.00345   0.00307   2.11359
   A21        2.08024  -0.00053  -0.00008  -0.00274  -0.00282   2.07742
   A22        2.11281   0.00025  -0.00032   0.00251   0.00220   2.11502
   A23        2.28189   0.00167   0.00005   0.00619   0.00625   2.28814
   A24        1.88848  -0.00192   0.00027  -0.00870  -0.00845   1.88003
   A25        2.08702  -0.00158   0.00052  -0.00605  -0.00554   2.08148
   A26        1.85622   0.00093   0.00100   0.00100   0.00203   1.85825
   A27        2.33994   0.00065  -0.00152   0.00505   0.00351   2.34345
   A28        2.10605   0.00098  -0.00011   0.00364   0.00354   2.10959
   A29        2.11570   0.00008  -0.00027   0.00217   0.00191   2.11760
   A30        2.06144  -0.00106   0.00038  -0.00582  -0.00544   2.05599
   A31        2.10601   0.00100  -0.00011   0.00371   0.00360   2.10961
   A32        2.11566   0.00008  -0.00026   0.00219   0.00192   2.11759
   A33        2.06151  -0.00108   0.00037  -0.00590  -0.00553   2.05599
   A34        2.08704  -0.00159   0.00052  -0.00608  -0.00557   2.08147
   A35        2.33993   0.00065  -0.00151   0.00507   0.00352   2.34346
   A36        1.85621   0.00093   0.00100   0.00101   0.00205   1.85826
   A37        2.11282   0.00025  -0.00032   0.00251   0.00220   2.11502
   A38        1.88850  -0.00192   0.00027  -0.00872  -0.00847   1.88003
   A39        2.28187   0.00167   0.00005   0.00621   0.00627   2.28814
   A40        2.09239   0.00009   0.00046  -0.00063  -0.00017   2.09221
   A41        2.11049   0.00046  -0.00038   0.00346   0.00308   2.11358
   A42        2.08031  -0.00055  -0.00008  -0.00283  -0.00291   2.07739
   A43        2.10554   0.00104  -0.00012   0.00388   0.00377   2.10931
   A44        2.11583   0.00005  -0.00027   0.00201   0.00174   2.11757
   A45        2.06181  -0.00109   0.00038  -0.00589  -0.00551   2.05631
   A46        2.08712  -0.00158   0.00057  -0.00605  -0.00549   2.08163
   A47        2.34079   0.00059  -0.00153   0.00483   0.00328   2.34407
   A48        1.85527   0.00100   0.00096   0.00121   0.00222   1.85748
   A49        2.11338   0.00015  -0.00040   0.00223   0.00184   2.11523
   A50        1.88879  -0.00182   0.00033  -0.00838  -0.00807   1.88072
   A51        2.28101   0.00166   0.00006   0.00615   0.00622   2.28724
   A52        2.09204   0.00013   0.00049  -0.00054  -0.00006   2.09198
   A53        2.11030   0.00046  -0.00038   0.00351   0.00313   2.11343
   A54        2.08085  -0.00059  -0.00011  -0.00296  -0.00307   2.07778
   A55        1.87278   0.00295   0.00197   0.00910   0.01112   1.88389
   A56        2.14375  -0.00241   0.00057  -0.01058  -0.01002   2.13372
   A57        2.26666  -0.00054  -0.00255   0.00148  -0.00109   2.26557
   A58        1.87277   0.00295   0.00197   0.00910   0.01112   1.88389
   A59        2.14375  -0.00241   0.00058  -0.01057  -0.01001   2.13373
   A60        2.26667  -0.00054  -0.00255   0.00147  -0.00110   2.26556
   A61        1.87376   0.00279   0.00199   0.00856   0.01060   1.88436
   A62        2.14438  -0.00243   0.00054  -0.01062  -0.01010   2.13428
   A63        2.26505  -0.00036  -0.00253   0.00205  -0.00050   2.26454
   A64        2.25200   0.00284  -0.00150   0.01661   0.01512   2.26712
   A65        1.90855  -0.00321   0.00062  -0.01361  -0.01300   1.89556
   A66        2.12264   0.00036   0.00088  -0.00301  -0.00213   2.12051
   A67        2.25343   0.00279  -0.00159   0.01637   0.01479   2.26822
   A68        1.90862  -0.00324   0.00062  -0.01377  -0.01316   1.89546
   A69        2.12114   0.00045   0.00097  -0.00260  -0.00163   2.11952
   A70        2.25344   0.00278  -0.00159   0.01636   0.01478   2.26822
   A71        1.90860  -0.00324   0.00062  -0.01375  -0.01315   1.89545
   A72        2.12115   0.00045   0.00097  -0.00261  -0.00163   2.11951
   A73        1.89841   0.00123  -0.00390   0.01221   0.00825   1.90666
   A74        2.15729   0.00357  -0.00221   0.02535   0.02316   2.18045
   A75        2.22748  -0.00481   0.00612  -0.03755  -0.03141   2.19608
   A76        1.89870   0.00127  -0.00386   0.01236   0.00845   1.90714
   A77        2.17909   0.00122   0.00030   0.00742   0.00774   2.18683
   A78        2.20540  -0.00249   0.00356  -0.01978  -0.01619   2.18921
   A79        1.89868   0.00127  -0.00386   0.01238   0.00846   1.90714
   A80        2.17910   0.00122   0.00030   0.00741   0.00773   2.18683
   A81        2.20540  -0.00249   0.00356  -0.01978  -0.01619   2.18921
   A82        1.91475  -0.00253  -0.00134  -0.01407  -0.01541   1.89934
   A83        1.91498  -0.00259  -0.00134  -0.01438  -0.01572   1.89926
   A84        1.91475  -0.00253  -0.00134  -0.01406  -0.01540   1.89934
    D1        0.00010   0.00000  -0.00000   0.00003   0.00003   0.00013
    D2       -3.14155   0.00000  -0.00000   0.00002   0.00002  -3.14153
    D3       -3.14142   0.00000  -0.00000   0.00004   0.00004  -3.14138
    D4        0.00011   0.00000  -0.00000   0.00003   0.00003   0.00014
    D5        0.00012  -0.00000   0.00000  -0.00004  -0.00003   0.00008
    D6       -3.14146  -0.00000   0.00000  -0.00001  -0.00001  -3.14147
    D7       -3.14155  -0.00000   0.00000  -0.00005  -0.00005   3.14159
    D8        0.00006  -0.00000   0.00000  -0.00003  -0.00003   0.00004
    D9        3.14152   0.00000  -0.00000   0.00000   0.00000   3.14152
   D10       -0.00003   0.00000  -0.00000   0.00001   0.00001  -0.00003
   D11        0.00000   0.00000  -0.00000   0.00001   0.00001   0.00002
   D12       -3.14155   0.00000  -0.00000   0.00002   0.00002  -3.14154
   D13        0.00012   0.00000  -0.00000   0.00002   0.00002   0.00014
   D14       -3.14147   0.00000   0.00000  -0.00000  -0.00000  -3.14147
   D15       -3.14154   0.00000  -0.00000   0.00003   0.00003  -3.14151
   D16        0.00006   0.00000   0.00000   0.00001   0.00001   0.00007
   D17        0.00010  -0.00000   0.00000  -0.00003  -0.00003   0.00007
   D18       -3.14154  -0.00000   0.00000  -0.00003  -0.00003  -3.14156
   D19       -3.14143  -0.00000   0.00000  -0.00004  -0.00004  -3.14147
   D20        0.00012  -0.00000   0.00000  -0.00004  -0.00004   0.00008
   D21       -0.00001   0.00000  -0.00000   0.00000   0.00000  -0.00000
   D22       -3.14156  -0.00000  -0.00000  -0.00001  -0.00001  -3.14157
   D23        3.14152   0.00000  -0.00000   0.00002   0.00002   3.14154
   D24       -0.00003   0.00000  -0.00000  -0.00000  -0.00000  -0.00003
   D25       -0.00021   0.00000  -0.00000   0.00001   0.00001  -0.00021
   D26        3.14143  -0.00000   0.00000   0.00000   0.00000   3.14143
   D27        3.14144   0.00000  -0.00000   0.00001   0.00001   3.14145
   D28       -0.00010   0.00000  -0.00000   0.00001   0.00001  -0.00009
   D29       -3.14148   0.00000  -0.00000   0.00000   0.00000  -3.14148
   D30        0.00011  -0.00000   0.00000  -0.00001  -0.00001   0.00010
   D31        0.00005  -0.00000   0.00000  -0.00000  -0.00000   0.00005
   D32       -3.14154  -0.00000   0.00000  -0.00001  -0.00001  -3.14156
   D33       -0.00023   0.00000  -0.00000   0.00001   0.00001  -0.00021
   D34        3.14136   0.00000  -0.00000   0.00003   0.00003   3.14140
   D35        3.14135  -0.00000  -0.00000  -0.00001  -0.00001   3.14134
   D36       -0.00025   0.00000  -0.00000   0.00001   0.00001  -0.00024
   D37       -0.00008   0.00000  -0.00000   0.00002   0.00002  -0.00007
   D38        3.14145   0.00000  -0.00000   0.00001   0.00001   3.14146
   D39        3.14153   0.00000  -0.00000   0.00004   0.00004   3.14156
   D40       -0.00012   0.00000  -0.00000   0.00003   0.00003  -0.00009
   D41       -0.00007  -0.00000   0.00000  -0.00001  -0.00001  -0.00009
   D42        3.14148   0.00000  -0.00000   0.00000   0.00000   3.14148
   D43        3.14152  -0.00000   0.00000  -0.00003  -0.00003   3.14149
   D44       -0.00011  -0.00000   0.00000  -0.00002  -0.00002  -0.00013
   D45       -3.14146  -0.00000   0.00000  -0.00001  -0.00001  -3.14147
   D46        0.00013  -0.00000   0.00000  -0.00001  -0.00001   0.00012
   D47        0.00008  -0.00000  -0.00000  -0.00001  -0.00001   0.00008
   D48       -3.14151  -0.00000   0.00000  -0.00001  -0.00001  -3.14152
   D49        0.00004  -0.00000  -0.00000   0.00000   0.00000   0.00005
   D50       -3.14157  -0.00000  -0.00000  -0.00002  -0.00002  -3.14158
   D51       -3.14150   0.00000  -0.00000   0.00001   0.00001  -3.14148
   D52        0.00008  -0.00000  -0.00000  -0.00001  -0.00001   0.00007
   D53        0.00002  -0.00000   0.00000  -0.00002  -0.00002   0.00001
   D54        3.14157  -0.00000   0.00000  -0.00002  -0.00002   3.14156
   D55       -3.14156   0.00000   0.00000  -0.00000   0.00000  -3.14156
   D56       -0.00001   0.00000   0.00000  -0.00000  -0.00000  -0.00001
   D57       -3.14157   0.00000  -0.00000   0.00001   0.00001  -3.14156
   D58       -0.00000   0.00000  -0.00000   0.00001   0.00001   0.00000
   D59        0.00001  -0.00000  -0.00000  -0.00001  -0.00001  -0.00000
   D60        3.14158  -0.00000  -0.00000  -0.00001  -0.00001   3.14156
   D61       -0.00004   0.00000  -0.00000   0.00001   0.00001  -0.00004
   D62        3.14151   0.00000  -0.00000   0.00000   0.00000   3.14152
   D63       -3.14158   0.00000  -0.00000   0.00001   0.00001  -3.14157
   D64       -0.00002   0.00000  -0.00000   0.00001   0.00001  -0.00002
   D65       -0.00000   0.00000  -0.00000   0.00002   0.00002   0.00001
   D66       -3.14159   0.00000  -0.00000   0.00001   0.00001  -3.14158
   D67        3.14154   0.00000  -0.00000   0.00001   0.00001   3.14155
   D68       -0.00005   0.00000  -0.00000   0.00001   0.00001  -0.00004
   D69        0.00004   0.00000  -0.00000   0.00000   0.00000   0.00004
   D70       -3.14158   0.00000  -0.00000   0.00001   0.00001  -3.14157
   D71       -3.14152  -0.00000  -0.00000  -0.00001  -0.00001  -3.14153
   D72        0.00005  -0.00000  -0.00000  -0.00000  -0.00000   0.00004
   D73        0.00001   0.00000   0.00000   0.00001   0.00001   0.00003
   D74        3.14156   0.00000   0.00000   0.00003   0.00003   3.14159
   D75       -3.14156   0.00000   0.00000   0.00001   0.00001  -3.14155
   D76       -0.00001   0.00000   0.00000   0.00002   0.00002   0.00001
   D77       -3.14156  -0.00000  -0.00000  -0.00002  -0.00002  -3.14159
   D78        0.00003  -0.00000   0.00000  -0.00002  -0.00002   0.00001
   D79        0.00000  -0.00000  -0.00000  -0.00001  -0.00001  -0.00001
   D80       -3.14159  -0.00000   0.00000  -0.00001  -0.00001   3.14159
   D81       -0.00003  -0.00000   0.00000  -0.00002  -0.00002  -0.00004
   D82        3.14152  -0.00000  -0.00000   0.00000  -0.00000   3.14152
   D83       -3.14157  -0.00000   0.00000  -0.00004  -0.00004   3.14158
   D84       -0.00001  -0.00000   0.00000  -0.00002  -0.00002  -0.00003
   D85        0.00001  -0.00000  -0.00000  -0.00002  -0.00002  -0.00001
   D86       -3.14157  -0.00000  -0.00000  -0.00000  -0.00000  -3.14157
   D87        3.14156  -0.00000  -0.00000  -0.00000  -0.00001   3.14155
   D88       -0.00002   0.00000  -0.00000   0.00002   0.00002  -0.00001
   D89       -0.00001  -0.00000   0.00000  -0.00000  -0.00000  -0.00001
   D90        3.14153   0.00000   0.00000   0.00000   0.00000   3.14153
   D91        3.14158  -0.00000  -0.00000   0.00000   0.00000   3.14158
   D92       -0.00006   0.00000   0.00000   0.00000   0.00000  -0.00006
   D93       -0.00004   0.00000  -0.00000   0.00001   0.00001  -0.00003
   D94        3.14156   0.00000  -0.00000   0.00002   0.00002   3.14157
   D95        3.14159  -0.00000  -0.00000   0.00000   0.00000   3.14159
   D96        0.00000   0.00000  -0.00000   0.00001   0.00001   0.00001
   D97       -3.14155  -0.00000   0.00000   0.00000   0.00000  -3.14155
   D98        0.00003  -0.00000   0.00000  -0.00001  -0.00001   0.00002
   D99       -0.00000   0.00000   0.00000   0.00000   0.00000   0.00000
   D100       3.14158   0.00000   0.00000  -0.00001  -0.00000   3.14157
   D101       0.00002  -0.00000   0.00000  -0.00000  -0.00000   0.00002
   D102      -3.14157   0.00000  -0.00000   0.00001   0.00001  -3.14156
   D103      -3.14158  -0.00000   0.00000  -0.00002  -0.00002   3.14159
   D104       0.00001  -0.00000  -0.00000  -0.00001  -0.00001   0.00001
   D105       0.00000  -0.00000   0.00000  -0.00003  -0.00003  -0.00003
   D106      -3.14158  -0.00000   0.00000  -0.00004  -0.00004   3.14156
   D107      -3.14159  -0.00000   0.00000  -0.00002  -0.00002   3.14158
   D108       0.00001  -0.00000   0.00000  -0.00003  -0.00003  -0.00002
   D109      -3.14159  -0.00000  -0.00000  -0.00001  -0.00001   3.14159
   D110       0.00001  -0.00000  -0.00000  -0.00002  -0.00002  -0.00001
   D111       0.00000  -0.00000   0.00000  -0.00001  -0.00001  -0.00001
   D112      -3.14159  -0.00000   0.00000  -0.00002  -0.00002   3.14158
   D113      -3.14157  -0.00000   0.00000  -0.00001  -0.00001  -3.14159
   D114       0.00003  -0.00000  -0.00000  -0.00002  -0.00002   0.00001
   D115      -3.14159   0.00000   0.00000  -0.00000  -0.00000  -3.14159
   D116       0.00001   0.00000   0.00000  -0.00000  -0.00000   0.00001
   D117      -0.00000  -0.00000   0.00000  -0.00000  -0.00000  -0.00000
   D118      -3.14159  -0.00000  -0.00000  -0.00000  -0.00000  -3.14159
   D119       3.14159   0.00000  -0.00000   0.00001   0.00001  -3.14159
   D120      -0.00000   0.00000  -0.00000   0.00001   0.00001   0.00001
   D121       3.14158  -0.00000   0.00000  -0.00001  -0.00001   3.14157
   D122       0.00000  -0.00000   0.00000  -0.00002  -0.00002  -0.00002
   D123       0.00001   0.00000  -0.00000   0.00000   0.00000   0.00001
   D124      -3.14157  -0.00000  -0.00000  -0.00001  -0.00001  -3.14159
   D125       3.14156   0.00000  -0.00000   0.00003   0.00002   3.14158
   D126      -0.00005   0.00000  -0.00000   0.00001   0.00001  -0.00004
   D127      -0.00000   0.00000  -0.00000   0.00003   0.00003   0.00003
   D128       3.14158   0.00000  -0.00000   0.00005   0.00005  -3.14155
   D129      -3.14158   0.00000  -0.00000   0.00002   0.00002  -3.14156
   D130       0.00000   0.00000  -0.00000   0.00004   0.00004   0.00004
   D131      -0.00001   0.00000   0.00000   0.00002   0.00002   0.00000
   D132       3.14157   0.00000   0.00000  -0.00001  -0.00001   3.14156
   D133       3.14158   0.00000  -0.00000   0.00002   0.00002  -3.14159
   D134      -0.00002  -0.00000   0.00000  -0.00001  -0.00001  -0.00003
   D135      -0.00001   0.00000   0.00000   0.00002   0.00002   0.00001
   D136      -3.14158   0.00000   0.00000   0.00002   0.00002  -3.14156
   D137       3.14158   0.00000   0.00000   0.00001   0.00001   3.14159
   D138       0.00002   0.00000   0.00000   0.00001   0.00001   0.00003
         Item               Value     Threshold  Converged?
 Maximum Force            0.009154     0.000450     NO 
 RMS     Force            0.001531     0.000300     NO 
 Maximum Displacement     0.074756     0.001800     NO 
 RMS     Displacement     0.009432     0.001200     NO 
 Predicted change in Energy=-1.043369D-03
 Lowest energy point so far.  Saving SCF results.
 GradGradGradGradGradGradGradGradGradGradGradGradGradGradGradGradGradGrad

 Leave Link  103 at Tue Aug 15 23:22:52 2023, MaxMem=  1310720000 cpu:              17.5 elap:               0.5
 (Enter /mnt/opt/groups/app-gaussian/g16-avx2/l202.exe)
                          Input orientation:                          
 ---------------------------------------------------------------------
 Center     Atomic      Atomic             Coordinates (Angstroms)
 Number     Number       Type             X           Y           Z
 ---------------------------------------------------------------------
      1          6           0        0.014709    1.459051   -0.008043
      2          6           0        0.023930   -1.451294   -0.035839
      3          6           0        0.035334    0.709351    1.260755
      4          6           0       -0.000868    0.751948   -1.258468
      5          6           0        0.003656   -0.721877   -1.273343
      6          6           0        0.040028   -0.727230    1.247933
      7          6           0       -0.020346    1.476565   -2.463103
      8          6           0       -0.024439    2.863315   -2.435150
      9          6           0       -0.009212    3.573477   -1.206650
     10          6           0        0.010141    2.863701   -0.011902
     11          6           0       -0.011650   -1.427623   -2.487752
     12          6           0       -0.007310   -2.817319   -2.505062
     13          6           0        0.012833   -3.526216   -1.275912
     14          6           0        0.028185   -2.856992   -0.061102
     15          6           0        0.059959   -1.426148    2.466281
     16          6           0        0.075021   -0.745832    3.678141
     17          6           0        0.070111    0.673082    3.677256
     18          6           0        0.050627    1.390606    2.490529
     19          6           0       -0.018493    4.970715   -1.543530
     20          6           0       -0.019144   -3.807770   -3.546565
     21          6           0        0.096179   -1.151312    5.056817
     22          1           0       -0.032256    0.970391   -3.420034
     23          1           0        0.021542    3.428718    0.910433
     24          1           0       -0.027180   -0.911321   -3.438138
     25          1           0        0.043297   -3.432703    0.855614
     26          1           0        0.064104   -2.507454    2.494343
     27          1           0        0.047490    2.472564    2.530384
     28          6           0        0.103358   -0.019243    5.830580
     29          1           0        0.118394    0.085139    6.906015
     30          6           0       -0.006472   -5.044105   -2.953791
     31          1           0       -0.009703   -6.028031   -3.400547
     32          6           0       -0.038324    5.075429   -2.910536
     33          1           0       -0.050107    5.954294   -3.539162
     34          7           0        0.087492    1.094555    4.990202
     35          1           0        0.088456    2.055115    5.286361
     36          7           0       -0.041961    3.790376   -3.455524
     37          1           0       -0.055229    3.573666   -4.436930
     38          7           0        0.013042   -4.873541   -1.568542
     39          1           0        0.025295   -5.615177   -0.890220
     40          8           0       -0.039448   -3.472869   -4.871209
     41          1           0       -0.044407   -4.282263   -5.397046
     42          8           0        0.106054   -2.465571    5.431046
     43          1           0        0.120050   -2.514769    6.394899
     44          8           0       -0.008046    5.950563   -0.591136
     45          1           0       -0.017052    6.810665   -1.029077
 ---------------------------------------------------------------------
                    Distance matrix (angstroms):
                    1          2          3          4          5
     1  C    0.000000
     2  C    2.910493   0.000000
     3  C    1.473880   2.519856   0.000000
     4  C    1.436594   2.519864   2.519844   0.000000
     5  C    2.521419   1.436619   2.910510   1.473908   0.000000
     6  C    2.521496   1.473974   1.436646   2.910617   2.521544
     7  C    2.455373   3.803411   3.802478   1.405914   2.499851
     8  C    2.804343   4.937093   4.278183   2.417231   3.768844
     9  C    2.430644   5.159479   3.780647   2.822017   4.295891
    10  C    1.404662   4.315084   2.502301   2.452253   3.801006
    11  C    3.805594   2.452285   4.315110   2.502356   1.404671
    12  C    4.952063   2.822067   5.159516   3.780702   2.430664
    13  C    5.143966   2.417272   4.937126   4.278222   2.804355
    14  C    4.316391   1.405931   3.803441   3.802497   2.455371
    15  C    3.801145   2.502506   2.452398   4.315271   3.805778
    16  C    4.295707   3.780732   2.821859   5.159381   4.952056
    17  C    3.768587   4.278105   2.417023   4.936865   5.143807
    18  C    2.499767   3.802584   1.405947   3.803356   4.316425
    19  C    3.832833   6.596752   5.101582   4.228424   5.699044
    20  C    6.345210   4.228478   6.596793   5.101642   3.832857
    21  C    5.698547   5.101995   4.227985   6.596563   6.345384
    22  H    3.447126   4.161789   4.688550   2.172802   2.733742
    23  H    2.173300   4.970911   2.741874   3.445248   4.690057
    24  H    4.169648   3.445260   4.970923   2.741918   2.173287
    25  H    4.967493   2.172797   4.161829   4.688561   3.447116
    26  H    4.690153   2.742063   3.445345   4.971068   4.169819
    27  H    2.733476   4.688573   2.172791   4.161521   4.967364
    28  C    6.023515   6.039202   4.628043   7.131634   7.139283
    29  H    7.050006   7.110478   5.680273   8.192536   8.219874
    30  C    7.139252   4.628569   7.132069   6.038906   4.637420
    31  H    8.219859   5.680573   8.192807   7.110324   5.716682
    32  C    4.637399   7.132032   6.038852   4.628522   6.024195
    33  H    5.716661   8.192771   7.110270   5.680527   7.050397
    34  N    5.012046   5.634401   3.749650   6.258679   6.522150
    35  H    5.328362   6.373766   4.244927   6.673906   7.123805
    36  N    4.162141   6.258890   5.634002   3.749772   5.012427
    37  H    4.908312   6.680277   6.377783   4.250608   5.335114
    38  N    6.522031   3.749809   6.258922   5.634046   4.162156
    39  H    7.129029   4.250634   6.680303   6.377819   4.908323
    40  O    6.926554   5.241334   7.422772   5.558999   4.529289
    41  H    7.874487   6.063134   8.321592   6.517132   5.448265
    42  O    6.707808   5.560785   5.241799   7.423844   6.928187
    43  H    7.536578   6.518789   6.063132   8.322265   7.875909
    44  O    4.529260   7.422726   5.558928   5.241276   6.707235
    45  H    5.448237   8.321548   6.517062   6.063079   7.536530
                    6          7          8          9         10
     6  C    0.000000
     7  C    4.316497   0.000000
     8  C    5.144052   1.387037   0.000000
     9  C    4.952119   2.444552   1.419075   0.000000
    10  C    3.805636   2.816640   2.423495   1.389813   0.000000
    11  C    3.801127   2.904306   4.291280   5.162580   4.954369
    12  C    4.296008   4.294109   5.681090   6.521361   6.204042
    13  C    3.768933   5.141823   6.493945   7.100065   6.513736
    14  C    2.499920   4.954966   6.193608   6.531815   5.720933
    15  C    1.404726   5.721103   6.513881   6.204148   4.954460
    16  C    2.430531   6.531693   7.099870   6.521097   5.162301
    17  C    2.804173   6.193365   6.493656   5.680768   4.290955
    18  C    2.455481   4.954886   5.141675   4.293907   2.904102
    19  C    6.345256   3.613129   2.288266   1.437306   2.605036
    20  C    5.699162   5.394265   6.763035   7.743262   7.550048
    21  C    3.832831   7.966713   8.500668   7.846385   6.466811
    22  H    4.967601   1.082623   2.133827   3.416966   3.898947
    23  H    4.169671   3.897871   3.393335   2.122249   1.081701
    24  H    4.690167   2.579290   3.905620   5.009318   5.098163
    25  H    2.733772   5.926116   7.104475   7.303578   6.355973
    26  H    2.173318   6.360488   7.290603   7.119020   5.927350
    27  H    3.447233   5.092301   4.981404   3.896235   2.572470
    28  C    4.637446   8.428400   8.754871   7.902083   6.515723
    29  H    5.716640   9.472892   9.746591   8.831768   7.455850
    30  C    6.024289   6.539121   7.924430   8.792908   8.437320
    31  H    7.050485   7.562928   8.943615   9.848967   9.515577
    32  C    7.139318   3.626615   2.262661   2.271549   3.646391
    33  H    8.219926   4.605306   3.282325   3.333253   4.690092
    34  N    4.162419   7.463867   7.633930   6.674982   5.306308
    35  H    4.904354   7.771792   7.764513   6.668895   5.360181
    36  N    6.522116   2.517755   1.378736   2.259547   3.566508
    37  H    7.129127   2.880111   2.124304   3.230607   4.482097
    38  N    5.012500   6.412894   7.785329   8.454796   7.892278
    39  H    5.335161   7.264217   8.618243   9.194166   8.524262
    40  O    6.707366   5.504202   6.788360   7.942348   7.985452
    41  H    7.536654   6.463181   7.735148   8.903556   8.948048
    42  O    4.530411   8.824625   9.502163   8.974542   7.618138
    43  H    5.449124   9.716721  10.339944   9.739969   8.365831
    44  O    6.926573   4.849852   3.596075   2.455483   3.140790
    45  H    7.874509   5.523500   4.190306   3.242064   4.076016
                   11         12         13         14         15
    11  C    0.000000
    12  C    1.389810   0.000000
    13  C    2.423478   1.419067   0.000000
    14  C    2.816614   2.444540   1.387032   0.000000
    15  C    4.954550   5.162764   4.291446   2.904477   0.000000
    16  C    6.204078   6.521491   5.681289   4.294314   1.389843
    17  C    6.513599   7.099997   6.493940   5.141839   2.423496
    18  C    5.720977   6.531916   6.193759   4.955141   2.816874
    19  C    6.467638   7.847175   8.501202   7.966981   7.550139
    20  C    2.605041   1.437311   2.288266   3.613125   6.467820
    21  C    7.550397   7.743921   6.763917   5.395096   2.605326
    22  H    2.572945   3.896734   4.981843   5.092636   6.356147
    23  H    5.927294   7.118948   7.290493   6.360352   5.098222
    24  H    1.081685   2.122228   3.393302   3.897829   5.927461
    25  H    3.898905   3.416929   2.133794   1.082608   2.573089
    26  H    5.098337   5.009508   3.905807   2.579490   1.081677
    27  H    6.355835   7.303532   7.104537   5.926242   3.899259
    28  C    8.437501   8.793430   7.925231   6.539908   3.646886
    29  H    9.515683   9.849286   8.944102   7.563399   4.690271
    30  C    3.646390   2.271549   2.262662   3.626611   6.516993
    31  H    4.690091   3.333253   3.282326   4.605303   7.456664
    32  C    6.516836   7.903217   8.755735   8.428938   8.437436
    33  H    7.456517   8.832462   9.747119   9.473215   9.515692
    34  N    7.892465   8.455219   7.785967   6.413573   3.567195
    35  H    8.519174   9.189998   8.615127   7.261391   4.480275
    36  N    5.307073   6.675793   7.634542   7.464217   7.892420
    37  H    5.367876   6.676758   7.772065   7.778701   8.524420
    38  N    3.566498   2.259543   1.378738   2.517751   5.307213
    39  H    4.482084   3.230602   2.124305   2.880109   5.367985
    40  O    3.140807   2.455490   3.596073   4.849846   7.618248
    41  H    4.076032   3.242069   4.190302   5.523492   8.366612
    42  O    7.987399   7.944708   6.790946   5.506629   3.142031
    43  H    8.949901   8.906013   7.737950   6.465718   4.077101
    44  O    7.618057   8.974345   9.501510   8.823564   7.985505
    45  H    8.366430   9.740467  10.339870   9.716101   8.948103
                   16         17         18         19         20
    16  C    0.000000
    17  C    1.418923   0.000000
    18  C    2.444460   1.386918   0.000000
    19  C    7.742965   6.762700   5.394033   0.000000
    20  C    7.847338   8.501153   7.967088   9.004108   0.000000
    21  C    1.437223   2.287418   3.612376   9.003163   9.004901
    22  H    7.303493   7.104252   5.926062   4.418603   4.779854
    23  H    5.008986   3.905279   2.579041   2.898498   8.499015
    24  H    7.118936   7.290310   6.360347   6.179641   2.898490
    25  H    3.897043   4.981953   5.092869   8.739403   4.418569
    26  H    2.122454   3.393395   3.898085   8.499074   6.179832
    27  H    3.417041   2.134001   1.082695   4.779319   8.739356
    28  C    2.271944   2.262128   3.625796   8.904607  10.114287
    29  H    3.333402   3.282209   4.604927   9.761271  11.154824
    30  C    7.903437   8.755734   8.429080  10.113635   1.371155
    31  H    8.832702   9.747132   9.473363  11.154417   2.225077
    32  C    8.792644   7.924104   6.538909   1.371154   8.905960
    33  H    9.848696   8.943285   7.562709   2.225079   9.762117
    34  N    2.260240   1.379046   2.517413   7.597730   9.844824
    35  H    3.229839   2.121219   2.873966   7.426949  10.602150
    36  N    8.454587   7.785026   6.412723   2.247104   7.598726
    37  H    9.193987   8.617953   7.264065   3.213232   7.435029
    38  N    6.676040   7.634572   7.464383   9.844339   2.247104
    39  H    6.677044   7.772133   7.778889  10.606123   3.213232
    40  O    8.974476   9.501430   8.823644   9.075682   1.366475
    41  H    9.740618  10.339803   9.716189  10.023367   1.910514
    42  O    2.455839   3.595583   4.849724  10.196008   9.078252
    43  H    3.242213   4.189329   5.522761  10.911935  10.026162
    44  O    7.941998   6.788010   5.503935   1.366479  10.196065
    45  H    8.903202   7.734797   6.462912   1.910518  10.912787
                   21         22         23         24         25
    21  C    0.000000
    22  H    8.739286   0.000000
    23  H    6.178572   4.979881   0.000000
    24  H    8.499239   1.881805   6.143971   0.000000
    25  H    4.780968   6.137924   6.861675   4.979823   0.000000
    26  H    2.899383   6.861818   6.143999   6.144127   1.882008
    27  H    4.417885   6.137618   1.881262   6.861450   6.138163
    28  C    1.371256   9.304388   6.008576   9.312463   6.033707
    29  H    2.224599  10.365021   6.865560  10.393056   6.999158
    30  C    8.906975   6.032595   9.312451   4.161121   4.136503
    31  H    9.763227   6.998486  10.393057   5.116879   4.985322
    32  C   10.112819   4.136540   4.161135   6.009963   9.304776
    33  H   11.153560   4.985359   5.116890   6.866397  10.365255
    34  N    2.246872   8.412005   4.700764   8.664502   6.131300
    35  H    3.214643   8.774538   4.586939   9.215747   7.053348
    36  N    9.843745   2.820225   4.381371   4.701752   8.412257
    37  H   10.605639   2.794933   5.349878   4.594941   8.781227
    38  N    7.599821   6.130384   8.664462   4.381346   2.820188
    39  H    7.436287   7.054996   9.221410   5.349851   2.794897
    40  O   10.196751   4.674240   9.003500   2.935196   5.727562
    41  H   10.913564   5.612406   9.962323   3.898830   6.310721
    42  O    1.366536   9.495608   7.428710   9.005324   4.676950
    43  H    1.910510  10.416451   8.087900   9.964002   5.615352
    44  O    9.074517   5.727597   2.935180   7.429080   9.494283
    45  H   10.022175   6.310761   3.898813   8.089050  10.415483
                   26         27         28         29         30
    26  H    0.000000
    27  H    4.980175   0.000000
    28  C    4.162117   4.135640   0.000000
    29  H    5.117356   4.985075   1.080593   0.000000
    30  C    6.010137   9.304805  10.120597  11.114878   0.000000
    31  H    6.866560  10.365294  11.015082  11.983842   1.080608
    32  C    9.312535   6.032071  10.118442  11.013275  10.119676
    33  H   10.393142   6.997954  11.113000  11.982367  11.014052
    34  N    4.382274   2.819789   1.395361   2.165691  10.039870
    35  H    5.349112   2.787714   2.144611   2.550487  10.876950
    36  N    8.664573   6.129904  10.038229  11.005271   8.848788
    37  H    9.221540   7.054533  10.879150  11.868545   8.744602
    38  N    4.701916   8.412350   8.849824   9.819253   1.395846
    39  H    4.595075   8.781376   8.745841   9.658341   2.141368
    40  O    7.429274   9.494172  11.246165  12.303957   2.479186
    41  H    8.089237  10.415387  12.010611  13.056264   2.559558
    42  O    2.937301   5.727342   2.478742   2.946491   8.773083
    43  H    3.900964   6.309773   2.558591   2.649673   9.685636
    44  O    9.003523   4.673698   8.768662   9.519793  11.245660
    45  H    9.962349   5.611866   9.680755  10.402727  12.010004
                   31         32         33         34         35
    31  H    0.000000
    32  C   11.114304   0.000000
    33  H   11.983196   1.080608   0.000000
    34  N   11.006605   8.847872   9.817640   0.000000
    35  H   11.866308   8.736560   9.649490   1.005180   0.000000
    36  N    9.818615   1.395846   2.165549   8.866482   8.913400
    37  H    9.657575   2.141368   2.544288   9.748701   9.842207
    38  N    2.165550  10.039203  11.005878   8.867967   9.746880
    39  H    2.544291  10.880018  11.869088   8.922093   9.848225
    40  O    2.948320   8.770270   9.520812  10.868528  11.565086
    41  H    2.652343   9.682416  10.403792  11.697115  12.422368
    42  O    9.523736  11.245867  12.303786   3.587365   4.523036
    43  H   10.407238  12.009468  13.055251   3.873172   4.702521
    44  O   12.303638   2.479192   2.948328   7.398734   7.051865
    45  H   13.055881   2.559567   2.652356   8.301599   7.906398
                   36         37         38         39         40
    36  N    0.000000
    37  H    1.005135   0.000000
    38  N    8.867197   8.921189   0.000000
    39  H    9.749346   9.849897   1.005134   0.000000
    40  O    7.399926   7.059922   3.587792   4.521278   0.000000
    41  H    8.302832   7.914390   3.874320   4.700319   0.965220
    42  O   10.868759  11.570452   7.402783   7.062927  10.352404
    43  H   11.696664  12.426918   8.306121   7.917984  11.307899
    44  O    3.587796   4.521282  10.868164  11.569654  10.349931
    45  H    3.874327   4.700328  11.696691  12.426690  10.977866
                   41         42         43         44         45
    41  H    0.000000
    42  O   10.980464   0.000000
    43  H   11.924809   0.965210   0.000000
    44  O   11.305257  10.349445  10.976472   0.000000
    45  H   11.921953  11.304729  11.920484   0.965219   0.000000
 Symmetry turned off by external request.
 Stoichiometry    C24H15N3O3
 Framework group  C1[X(C24H15N3O3)]
 Deg. of freedom   129
 Full point group                 C1      NOp   1
 Rotational constants (GHZ):           0.1397039           0.1396601           0.0698410
 Leave Link  202 at Tue Aug 15 23:22:52 2023, MaxMem=  1310720000 cpu:               1.3 elap:               0.1
 (Enter /mnt/opt/groups/app-gaussian/g16-avx2/l301.exe)
 Standard basis: 6-31G(d,p) (6D, 7F)
 Ernie: Thresh=  0.10000D-02 Tol=  0.10000D-05 Strict=F.
   525 basis functions,   945 primitive gaussians,   525 cartesian basis functions
   102 alpha electrons      102 beta electrons
       nuclear repulsion energy      2612.9843291149 Hartrees.
 IExCor=  402 DFT=T Ex+Corr=B3LYP ExCW=0 ScaHFX=  0.200000
 ScaDFX=  0.800000  0.720000  1.000000  0.810000 ScalE2=  1.000000  1.000000
 IRadAn=      5 IRanWt=     -1 IRanGd=            0 ICorTp=0 IEmpDi=131
 NAtoms=   45 NActive=   45 NUniq=   45 SFac= 1.00D+00 NAtFMM=   60 NAOKFM=F Big=F
 Integral buffers will be    131072 words long.
 Raffenetti 2 integral format.
 Two-electron integral symmetry is turned off.
 R6Disp:  Grimme-D3 Dispersion energy=       -0.0429489628 Hartrees.
 Nuclear repulsion after empirical dispersion term =     2612.9413801522 Hartrees.
 Leave Link  301 at Tue Aug 15 23:22:52 2023, MaxMem=  1310720000 cpu:               4.1 elap:               0.1
 (Enter /mnt/opt/groups/app-gaussian/g16-avx2/l302.exe)
 NPDir=0 NMtPBC=     1 NCelOv=     1 NCel=       1 NClECP=     1 NCelD=      1
         NCelK=      1 NCelE2=     1 NClLst=     1 CellRange=     0.0.
 One-electron integrals computed using PRISM.
 NBasis=   525 RedAO= T EigKep=  1.19D-04  NBF=   525
 NBsUse=   525 1.00D-06 EigRej= -1.00D+00 NBFU=   525
 Precomputing XC quadrature grid using
 IXCGrd= 4 IRadAn=           5 IRanWt=          -1 IRanGd=           0 AccXCQ= 0.00D+00.
 Generated NRdTot=       0 NPtTot=           0 NUsed=           0 NTot=          32
 NSgBfM=   505   505   505   505   505 MxSgAt=    45 MxSgA2=    45.
 Leave Link  302 at Tue Aug 15 23:22:54 2023, MaxMem=  1310720000 cpu:             127.4 elap:               2.0
 (Enter /mnt/opt/groups/app-gaussian/g16-avx2/l303.exe)
 DipDrv:  MaxL=1.
 Leave Link  303 at Tue Aug 15 23:22:54 2023, MaxMem=  1310720000 cpu:              10.9 elap:               0.2
 (Enter /mnt/opt/groups/app-gaussian/g16-avx2/l401.exe)
 Initial guess from the checkpoint file:  "/tmp/Gau-117352.chk"
 B after Tr=    -0.000015    0.000089   -0.000440
         Rot=    1.000000    0.000013    0.000000    0.000000 Ang=   0.00 deg.
 Guess basis will be translated and rotated to current coordinates.
 JPrj=2 DoOrth=T DoCkMO=T.
 Generating alternative initial guess.
 ExpMin= 1.61D-01 ExpMax= 5.48D+03 ExpMxC= 8.25D+02 IAcc=3 IRadAn=         5 AccDes= 0.00D+00
 Harris functional with IExCor=  402 and IRadAn=       5 diagonalized for initial guess.
 HarFok:  IExCor=  402 AccDes= 0.00D+00 IRadAn=         5 IDoV= 1 UseB2=F ITyADJ=14
 ICtDFT=  3500011 ScaDFX=  1.000000  1.000000  1.000000  1.000000
 FoFCou: FMM=F IPFlag=           0 FMFlag=      100000 FMFlg1=           0
         NFxFlg=           0 DoJE=T BraDBF=F KetDBF=T FulRan=T
         wScrn=  0.000000 ICntrl=       500 IOpCl=  0 I1Cent=   200000004 NGrid=           0
         NMat0=    1 NMatS0=      1 NMatT0=    0 NMatD0=    1 NMtDS0=    0 NMtDT0=    0
 Symmetry not used in FoFCou.
 Harris En= -1313.53610420523    
 Leave Link  401 at Tue Aug 15 23:22:59 2023, MaxMem=  1310720000 cpu:             279.9 elap:               4.4
 (Enter /mnt/opt/groups/app-gaussian/g16-avx2/l502.exe)
 Two-electron integral symmetry not used.
 Closed shell SCF:
 Using DIIS extrapolation, IDIIS=    10.
 NGot=  1310720000 LenX=  1310130019 LenY=  1309853869
 Requested convergence on RMS density matrix=1.00D-08 within 100 cycles.
 Requested convergence on MAX density matrix=1.00D-06.
 Requested convergence on             energy=1.00D-06.
 Level shift goal  0.100 maximum shift  0.100.
 No special actions if energy rises.
 Dynamic level shift is on during FON iterations.

 Cycle   1  Pass 1  IDiag  1:
 FoFJK:  IHMeth= 1 ICntrl=       0 DoSepK=F KAlg= 0 I1Cent=           0 FoldK=F
 IRaf= 610000000 NMat=       1 IRICut=       1 DoRegI=T DoRafI=F ISym2E= 0 IDoP0=0 IntGTp=1.
 FoFCou: FMM=F IPFlag=           0 FMFlag=      100000 FMFlg1=           0
         NFxFlg=           0 DoJE=F BraDBF=F KetDBF=F FulRan=T
         wScrn=  0.000000 ICntrl=         0 IOpCl=  0 I1Cent=           0 NGrid=           0
         NMat0=    1 NMatS0=      1 NMatT0=    0 NMatD0=    1 NMtDS0=    0 NMtDT0=    0
 Symmetry not used in FoFCou.
 E= -1313.58294689548    
 DIIS: error= 4.49D-04 at cycle   1 NSaved=   1.
 NSaved= 1 IEnMin= 1 EnMin= -1313.58294689548     IErMin= 1 ErrMin= 4.49D-04
 ErrMax= 4.49D-04  0.00D+00 EMaxC= 1.00D+00 BMatC= 3.63D-04 BMatP= 3.63D-04
 IDIUse=1 WtCom= 1.00D+00 WtEn= 0.00D+00
 Coeff-Com:  0.100D+01
 Coeff:      0.100D+01
 Gap=     1.770 Goal=     0.100 Shift=    0.000
 RMSDP=8.90D-05 MaxDP=2.82D-03              OVMax= 3.62D-03

 Cycle   2  Pass 1  IDiag  1:
 E= -1313.58336167812     Delta-E=       -0.000414782634 Rises=F Damp=F
 DIIS: error= 4.77D-04 at cycle   2 NSaved=   2.
 NSaved= 2 IEnMin= 2 EnMin= -1313.58336167812     IErMin= 1 ErrMin= 4.49D-04
 ErrMax= 4.77D-04  0.00D+00 EMaxC= 1.00D+00 BMatC= 7.55D-05 BMatP= 3.63D-04
 IDIUse=1 WtCom= 1.00D+00 WtEn= 0.00D+00
 Coeff-Com:  0.229D+00 0.771D+00
 Coeff:      0.229D+00 0.771D+00
 Gap=     0.149 Goal=     0.100 Shift=    0.000
 RMSDP=3.10D-05 MaxDP=2.66D-03 DE=-4.15D-04 OVMax= 3.09D-03

 Cycle   3  Pass 1  IDiag  1:
 E= -1313.58333384653     Delta-E=        0.000027831586 Rises=F Damp=F
 DIIS: error= 5.65D-04 at cycle   3 NSaved=   3.
 NSaved= 3 IEnMin= 2 EnMin= -1313.58336167812     IErMin= 1 ErrMin= 4.49D-04
 ErrMax= 5.65D-04  0.00D+00 EMaxC= 1.00D+00 BMatC= 9.60D-05 BMatP= 7.55D-05
 IDIUse=1 WtCom= 1.00D+00 WtEn= 0.00D+00
 Coeff-Com: -0.332D-02 0.532D+00 0.472D+00
 Coeff:     -0.332D-02 0.532D+00 0.472D+00
 Gap=     0.148 Goal=   None    Shift=    0.000
 RMSDP=2.38D-05 MaxDP=1.50D-03 DE= 2.78D-05 OVMax= 2.68D-03

 Cycle   4  Pass 1  IDiag  1:
 E= -1313.58341720817     Delta-E=       -0.000083361635 Rises=F Damp=F
 DIIS: error= 1.96D-04 at cycle   4 NSaved=   4.
 NSaved= 4 IEnMin= 4 EnMin= -1313.58341720817     IErMin= 4 ErrMin= 1.96D-04
 ErrMax= 1.96D-04  0.00D+00 EMaxC= 1.00D+00 BMatC= 7.32D-06 BMatP= 7.55D-05
 IDIUse=1 WtCom= 1.00D+00 WtEn= 0.00D+00
 Coeff-Com: -0.115D-01 0.290D+00 0.314D+00 0.408D+00
 Coeff:     -0.115D-01 0.290D+00 0.314D+00 0.408D+00
 Gap=     0.148 Goal=     0.100 Shift=    0.000
 RMSDP=7.54D-06 MaxDP=3.17D-04 DE=-8.34D-05 OVMax= 9.45D-04

 Cycle   5  Pass 1  IDiag  1:
 E= -1313.58342559146     Delta-E=       -0.000008383289 Rises=F Damp=F
 DIIS: error= 2.64D-05 at cycle   5 NSaved=   5.
 NSaved= 5 IEnMin= 5 EnMin= -1313.58342559146     IErMin= 5 ErrMin= 2.64D-05
 ErrMax= 2.64D-05  0.00D+00 EMaxC= 1.00D+00 BMatC= 5.78D-07 BMatP= 7.32D-06
 IDIUse=1 WtCom= 1.00D+00 WtEn= 0.00D+00
 Coeff-Com: -0.689D-02 0.912D-01 0.124D+00 0.249D+00 0.543D+00
 Coeff:     -0.689D-02 0.912D-01 0.124D+00 0.249D+00 0.543D+00
 Gap=     0.148 Goal=     0.100 Shift=    0.000
 RMSDP=1.84D-06 MaxDP=7.08D-05 DE=-8.38D-06 OVMax= 1.80D-04

 Cycle   6  Pass 1  IDiag  1:
 E= -1313.58342613401     Delta-E=       -0.000000542554 Rises=F Damp=F
 DIIS: error= 1.16D-05 at cycle   6 NSaved=   6.
 NSaved= 6 IEnMin= 6 EnMin= -1313.58342613401     IErMin= 6 ErrMin= 1.16D-05
 ErrMax= 1.16D-05  0.00D+00 EMaxC= 1.00D+00 BMatC= 4.15D-08 BMatP= 5.78D-07
 IDIUse=1 WtCom= 1.00D+00 WtEn= 0.00D+00
 Coeff-Com: -0.327D-02 0.335D-01 0.516D-01 0.117D+00 0.306D+00 0.495D+00
 Coeff:     -0.327D-02 0.335D-01 0.516D-01 0.117D+00 0.306D+00 0.495D+00
 Gap=     0.148 Goal=     0.100 Shift=    0.000
 RMSDP=6.16D-07 MaxDP=2.88D-05 DE=-5.43D-07 OVMax= 5.96D-05

 Cycle   7  Pass 1  IDiag  1:
 E= -1313.58342616981     Delta-E=       -0.000000035804 Rises=F Damp=F
 DIIS: error= 3.84D-06 at cycle   7 NSaved=   7.
 NSaved= 7 IEnMin= 7 EnMin= -1313.58342616981     IErMin= 7 ErrMin= 3.84D-06
 ErrMax= 3.84D-06  0.00D+00 EMaxC= 1.00D+00 BMatC= 7.28D-09 BMatP= 4.15D-08
 IDIUse=1 WtCom= 1.00D+00 WtEn= 0.00D+00
 Coeff-Com: -0.628D-03 0.311D-02 0.812D-02 0.269D-01 0.884D-01 0.313D+00
 Coeff-Com:  0.561D+00
 Coeff:     -0.628D-03 0.311D-02 0.812D-02 0.269D-01 0.884D-01 0.313D+00
 Coeff:      0.561D+00
 Gap=     0.148 Goal=     0.100 Shift=    0.000
 RMSDP=2.13D-07 MaxDP=1.13D-05 DE=-3.58D-08 OVMax= 2.56D-05

 Cycle   8  Pass 1  IDiag  1:
 E= -1313.58342617724     Delta-E=       -0.000000007430 Rises=F Damp=F
 DIIS: error= 4.80D-07 at cycle   8 NSaved=   8.
 NSaved= 8 IEnMin= 8 EnMin= -1313.58342617724     IErMin= 8 ErrMin= 4.80D-07
 ErrMax= 4.80D-07  0.00D+00 EMaxC= 1.00D+00 BMatC= 3.23D-10 BMatP= 7.28D-09
 IDIUse=1 WtCom= 1.00D+00 WtEn= 0.00D+00
 Coeff-Com: -0.336D-04-0.145D-02-0.814D-03 0.264D-02 0.143D-01 0.983D-01
 Coeff-Com:  0.258D+00 0.629D+00
 Coeff:     -0.336D-04-0.145D-02-0.814D-03 0.264D-02 0.143D-01 0.983D-01
 Coeff:      0.258D+00 0.629D+00
 Gap=     0.148 Goal=     0.100 Shift=    0.000
 RMSDP=5.49D-08 MaxDP=2.16D-06 DE=-7.43D-09 OVMax= 5.93D-06

 Cycle   9  Pass 1  IDiag  1:
 E= -1313.58342617757     Delta-E=       -0.000000000326 Rises=F Damp=F
 DIIS: error= 2.09D-07 at cycle   9 NSaved=   9.
 NSaved= 9 IEnMin= 9 EnMin= -1313.58342617757     IErMin= 9 ErrMin= 2.09D-07
 ErrMax= 2.09D-07  0.00D+00 EMaxC= 1.00D+00 BMatC= 3.39D-11 BMatP= 3.23D-10
 IDIUse=1 WtCom= 1.00D+00 WtEn= 0.00D+00
 Coeff-Com:  0.331D-04-0.987D-03-0.108D-02-0.631D-03 0.529D-03 0.266D-01
 Coeff-Com:  0.864D-01 0.308D+00 0.581D+00
 Coeff:      0.331D-04-0.987D-03-0.108D-02-0.631D-03 0.529D-03 0.266D-01
 Coeff:      0.864D-01 0.308D+00 0.581D+00
 Gap=     0.148 Goal=     0.100 Shift=    0.000
 RMSDP=1.78D-08 MaxDP=1.25D-06 DE=-3.26D-10 OVMax= 2.24D-06

 Cycle  10  Pass 1  IDiag  1:
 E= -1313.58342617760     Delta-E=       -0.000000000034 Rises=F Damp=F
 DIIS: error= 9.37D-08 at cycle  10 NSaved=  10.
 NSaved=10 IEnMin=10 EnMin= -1313.58342617760     IErMin=10 ErrMin= 9.37D-08
 ErrMax= 9.37D-08  0.00D+00 EMaxC= 1.00D+00 BMatC= 6.24D-12 BMatP= 3.39D-11
 IDIUse=1 WtCom= 1.00D+00 WtEn= 0.00D+00
 Coeff-Com:  0.226D-04-0.267D-03-0.435D-03-0.725D-03-0.223D-02-0.181D-02
 Coeff-Com:  0.249D-02 0.598D-01 0.322D+00 0.621D+00
 Coeff:      0.226D-04-0.267D-03-0.435D-03-0.725D-03-0.223D-02-0.181D-02
 Coeff:      0.249D-02 0.598D-01 0.322D+00 0.621D+00
 Gap=     0.148 Goal=     0.100 Shift=    0.000
 RMSDP=7.21D-09 MaxDP=4.63D-07 DE=-3.37D-11 OVMax= 1.13D-06

 SCF Done:  E(RB3LYP) =  -1313.58342618     A.U. after   10 cycles
            NFock= 10  Conv=0.72D-08     -V/T= 2.0093
 KE= 1.301463161461D+03 PE=-8.283943382399D+03 EE= 3.055955414608D+03
 Leave Link  502 at Tue Aug 15 23:24:05 2023, MaxMem=  1310720000 cpu:            4224.2 elap:              66.2
 (Enter /mnt/opt/groups/app-gaussian/g16-avx2/l701.exe)
 ... and contract with generalized density number  0.
 Compute integral first derivatives.
 R6Disp: Adding Grimme-D3 dispersion energy 1st derivatives to the gradient.
 Leave Link  701 at Tue Aug 15 23:24:06 2023, MaxMem=  1310720000 cpu:              67.7 elap:               1.1
 (Enter /mnt/opt/groups/app-gaussian/g16-avx2/l702.exe)
 L702 exits ... SP integral derivatives will be done elsewhere.
 Leave Link  702 at Tue Aug 15 23:24:06 2023, MaxMem=  1310720000 cpu:               1.4 elap:               0.1
 (Enter /mnt/opt/groups/app-gaussian/g16-avx2/l703.exe)
 Integral derivatives from FoFJK, PRISM(SPDF).
 Compute integral first derivatives, UseDBF=F ICtDFT=           0.
 Calling FoFJK, ICntrl=      2127 FMM=F ISym2X=0 I1Cent= 0 IOpClX= 0 NMat=1 NMatS=1 NMatT=0.
 FoFJK:  IHMeth= 1 ICntrl=    2127 DoSepK=F KAlg= 0 I1Cent=           0 FoldK=F
 IRaf=         0 NMat=       1 IRICut=       1 DoRegI=T DoRafI=F ISym2E= 0 IDoP0=0 IntGTp=1.
 FoFCou: FMM=F IPFlag=           0 FMFlag=      100000 FMFlg1=         800
         NFxFlg=           0 DoJE=F BraDBF=F KetDBF=F FulRan=T
         wScrn=  0.000000 ICntrl=      2127 IOpCl=  0 I1Cent=           0 NGrid=           0
         NMat0=    1 NMatS0=      1 NMatT0=    0 NMatD0=    1 NMtDS0=    0 NMtDT0=    0
 Symmetry not used in FoFCou.
 Leave Link  703 at Tue Aug 15 23:24:27 2023, MaxMem=  1310720000 cpu:            1296.6 elap:              20.4
 (Enter /mnt/opt/groups/app-gaussian/g16-avx2/l716.exe)
 Dipole        = 2.75836997D-05 1.84054934D-03-3.69018364D-03
 -------------------------------------------------------------------
 Center     Atomic                   Forces (Hartrees/Bohr)
 Number     Number              X              Y              Z
 -------------------------------------------------------------------
      1        6          -0.000003402    0.000935646   -0.000063073
      2        6          -0.000000249   -0.000859777   -0.000236700
      3        6           0.000012235    0.000212673    0.000881682
      4        6          -0.000011107    0.000645064   -0.000617480
      5        6          -0.000009647   -0.000515630   -0.000778295
      6        6           0.000013321   -0.000434518    0.000828757
      7        6           0.000004903   -0.000390299    0.000265832
      8        6          -0.000014805    0.001314253   -0.000740510
      9        6          -0.000024821    0.001620143   -0.001391300
     10        6           0.000007405   -0.001149460    0.000231826
     11        6           0.000010546    0.000788721    0.000892504
     12        6          -0.000005313   -0.002014792   -0.000710859
     13        6          -0.000005840   -0.001300655   -0.000767886
     14        6           0.000002479    0.000445482    0.000211786
     15        6          -0.000018619    0.000436863   -0.001169940
     16        6           0.000029583    0.000386154    0.002204035
     17        6           0.000025362    0.000024745    0.001634340
     18        6          -0.000008321   -0.000051396   -0.000606991
     19        6           0.000002535   -0.001695229   -0.000146301
     20        6           0.000019773    0.000721144    0.001541059
     21        6          -0.000021468    0.000901541   -0.001234981
     22        1          -0.000002155    0.000175087   -0.000081433
     23        1           0.000001157    0.000151205    0.000104527
     24        1          -0.000002858    0.000023997   -0.000190130
     25        1          -0.000000639   -0.000158619   -0.000094666
     26        1           0.000001541   -0.000185081    0.000084838
     27        1           0.000003037   -0.000061027    0.000216319
     28        6           0.000006565   -0.001504815   -0.000074497
     29        1          -0.000006517    0.000528898   -0.000355429
     30        6          -0.000017891    0.001037211   -0.001036590
     31        1           0.000008223    0.000082847    0.000577634
     32        6           0.000020438    0.000381693    0.001414259
     33        1          -0.000001642   -0.000541031   -0.000216891
     34        7          -0.000062976    0.001991985   -0.003751670
     35        1           0.000017252   -0.000302689    0.001160203
     36        7           0.000006217   -0.003054086   -0.000180077
     37        1          -0.000004589    0.000438585   -0.000195130
     38        7           0.000034625    0.001371029    0.002737672
     39        1          -0.000003124   -0.000388857   -0.000281564
     40        8          -0.000022486    0.000265452   -0.001504180
     41        1          -0.000007308    0.000095560   -0.000470019
     42        8           0.000011584   -0.001443515    0.000453812
     43        1           0.000003971   -0.000453263    0.000157332
     44        8           0.000009542    0.001169372    0.000980250
     45        1           0.000003486    0.000359390    0.000317924
 -------------------------------------------------------------------
 Cartesian Forces:  Max     0.003751670 RMS     0.000834165
 Leave Link  716 at Tue Aug 15 23:24:27 2023, MaxMem=  1310720000 cpu:               1.7 elap:               0.1
 (Enter /mnt/opt/groups/app-gaussian/g16-avx2/l103.exe)

 GradGradGradGradGradGradGradGradGradGradGradGradGradGradGradGradGradGrad
 Berny optimization.
 Using GEDIIS/GDIIS optimizer.
 FormGI is forming the generalized inverse of G from B-inverse, IUseBI=4.
 Internal  Forces:  Max     0.002018473 RMS     0.000455723
 Search for a local minimum.
 Step number   4 out of a maximum of  270
 All quantities printed in internal units (Hartrees-Bohrs-Radians)
 RMS Force = .45572D-03 SwitMx=.10000D-02 MixMth= 2
 Mixed Optimization -- En-DIIS/RFO-DIIS
 Update second derivatives using D2CorX and points    2    3    4
 DE= -9.42D-04 DEPred=-1.04D-03 R= 9.03D-01
 TightC=F SS=  1.41D+00  RLast= 8.94D-02 DXNew= 1.4270D+00 2.6811D-01
 Trust test= 9.03D-01 RLast= 8.94D-02 DXMaxT set to 8.49D-01
 ITU=  1  1  1  0
 Use linear search instead of GDIIS.
     Eigenvalues ---    0.00230   0.00230   0.00230   0.00959   0.00959
     Eigenvalues ---    0.00959   0.01295   0.01295   0.01295   0.01380
     Eigenvalues ---    0.01380   0.01385   0.01439   0.01439   0.01569
     Eigenvalues ---    0.01602   0.01608   0.01608   0.01638   0.01656
     Eigenvalues ---    0.01656   0.01687   0.01722   0.01722   0.01801
     Eigenvalues ---    0.01818   0.01818   0.01822   0.01827   0.01827
     Eigenvalues ---    0.02104   0.02104   0.02104   0.02121   0.02121
     Eigenvalues ---    0.02123   0.02132   0.02134   0.02134   0.02191
     Eigenvalues ---    0.02191   0.02193   0.12617   0.16000   0.16000
     Eigenvalues ---    0.16000   0.16000   0.16000   0.16000   0.16000
     Eigenvalues ---    0.16000   0.16000   0.16000   0.16000   0.16000
     Eigenvalues ---    0.16036   0.16598   0.22713   0.22765   0.22775
     Eigenvalues ---    0.23201   0.23202   0.23312   0.24004   0.24004
     Eigenvalues ---    0.24097   0.24763   0.24764   0.24789   0.24996
     Eigenvalues ---    0.25000   0.25000   0.25000   0.25000   0.25000
     Eigenvalues ---    0.25000   0.25000   0.25481   0.29887   0.29889
     Eigenvalues ---    0.30165   0.30474   0.30476   0.33279   0.34521
     Eigenvalues ---    0.34523   0.35445   0.35446   0.35521   0.35531
     Eigenvalues ---    0.35531   0.35595   0.35596   0.35596   0.35654
     Eigenvalues ---    0.35655   0.35664   0.35865   0.37114   0.37561
     Eigenvalues ---    0.37562   0.39086   0.40371   0.40371   0.40402
     Eigenvalues ---    0.40771   0.40771   0.40989   0.40989   0.41876
     Eigenvalues ---    0.42045   0.42579   0.42580   0.45977   0.47552
     Eigenvalues ---    0.47593   0.47593   0.47688   0.47688   0.48075
     Eigenvalues ---    0.49371   0.49372   0.49788   0.53039   0.53040
     Eigenvalues ---    0.54559   0.55473   0.55473   0.55942
 RFO step:  Lambda=-1.58194344D-04 EMin= 2.30000000D-03
 Quartic linear search produced a step of -0.07366.
 Iteration  1 RMS(Cart)=  0.00277303 RMS(Int)=  0.00000578
 Iteration  2 RMS(Cart)=  0.00000662 RMS(Int)=  0.00000052
 Iteration  3 RMS(Cart)=  0.00000000 RMS(Int)=  0.00000052
 ITry= 1 IFail=0 DXMaxC= 1.71D-02 DCOld= 1.00D+10 DXMaxT= 8.49D-01 DXLimC= 3.00D+00 Rises=F
 Variable       Old X    -DE/DX   Delta X   Delta X   Delta X     New X
                                 (Linear)    (Quad)   (Total)
    R1        2.78523   0.00029  -0.00022   0.00127   0.00104   2.78627
    R2        2.71477   0.00022  -0.00014   0.00080   0.00067   2.71544
    R3        2.65443  -0.00079   0.00026  -0.00237  -0.00211   2.65232
    R4        2.71482   0.00020  -0.00014   0.00075   0.00061   2.71543
    R5        2.78541   0.00021  -0.00025   0.00110   0.00085   2.78625
    R6        2.65683  -0.00054   0.00037  -0.00209  -0.00173   2.65510
    R7        2.71487   0.00020  -0.00013   0.00071   0.00058   2.71545
    R8        2.65685  -0.00053   0.00036  -0.00206  -0.00170   2.65515
    R9        2.78528   0.00026  -0.00023   0.00121   0.00097   2.78625
   R10        2.65679  -0.00051   0.00037  -0.00204  -0.00167   2.65512
   R11        2.65444  -0.00081   0.00026  -0.00240  -0.00214   2.65230
   R12        2.65455  -0.00084   0.00027  -0.00249  -0.00222   2.65233
   R13        2.62112  -0.00021  -0.00029   0.00031   0.00002   2.62114
   R14        2.04586  -0.00001  -0.00002   0.00001  -0.00001   2.04585
   R15        2.68166   0.00026  -0.00017   0.00088   0.00071   2.68237
   R16        2.60543  -0.00190  -0.00167  -0.00241  -0.00408   2.60135
   R17        2.62637   0.00038  -0.00015   0.00108   0.00093   2.62730
   R18        2.71612  -0.00126  -0.00028  -0.00292  -0.00320   2.71291
   R19        2.04412   0.00017   0.00001   0.00040   0.00041   2.04453
   R20        2.62636   0.00038  -0.00015   0.00109   0.00094   2.62730
   R21        2.04409   0.00018   0.00001   0.00042   0.00044   2.04452
   R22        2.68165   0.00026  -0.00017   0.00090   0.00073   2.68238
   R23        2.71612  -0.00127  -0.00028  -0.00292  -0.00321   2.71292
   R24        2.62111  -0.00021  -0.00029   0.00032   0.00002   2.62113
   R25        2.60544  -0.00191  -0.00167  -0.00242  -0.00409   2.60135
   R26        2.04583   0.00000  -0.00001   0.00004   0.00003   2.04586
   R27        2.62642   0.00037  -0.00017   0.00111   0.00094   2.62736
   R28        2.04407   0.00019   0.00001   0.00045   0.00046   2.04454
   R29        2.68138   0.00034  -0.00020   0.00113   0.00093   2.68231
   R30        2.71596  -0.00120  -0.00027  -0.00280  -0.00307   2.71289
   R31        2.62090  -0.00013  -0.00029   0.00046   0.00018   2.62107
   R32        2.60602  -0.00202  -0.00153  -0.00306  -0.00459   2.60143
   R33        2.04600  -0.00005  -0.00001  -0.00012  -0.00013   2.04587
   R34        2.59111  -0.00006  -0.00052   0.00108   0.00056   2.59166
   R35        2.58227   0.00200   0.00049   0.00301   0.00349   2.58577
   R36        2.59111  -0.00006  -0.00052   0.00108   0.00056   2.59166
   R37        2.58226   0.00200   0.00049   0.00301   0.00350   2.58576
   R38        2.59130  -0.00012  -0.00053   0.00099   0.00047   2.59176
   R39        2.58238   0.00199   0.00050   0.00296   0.00346   2.58584
   R40        2.04203  -0.00030  -0.00000  -0.00081  -0.00081   2.04121
   R41        2.63685   0.00133  -0.00082   0.00528   0.00446   2.64131
   R42        2.04205  -0.00031  -0.00000  -0.00084  -0.00084   2.04121
   R43        2.63777   0.00111  -0.00074   0.00446   0.00372   2.64149
   R44        2.04205  -0.00031  -0.00000  -0.00084  -0.00084   2.04121
   R45        2.63777   0.00111  -0.00074   0.00446   0.00372   2.64149
   R46        1.89952   0.00005  -0.00018   0.00055   0.00037   1.89988
   R47        1.89943   0.00010  -0.00018   0.00064   0.00045   1.89988
   R48        1.89943   0.00010  -0.00018   0.00064   0.00046   1.89988
   R49        1.82400   0.00018   0.00004   0.00025   0.00029   1.82429
   R50        1.82398   0.00018   0.00004   0.00026   0.00030   1.82428
   R51        1.82400   0.00018   0.00004   0.00025   0.00029   1.82429
    A1        2.09334   0.00004   0.00000   0.00016   0.00016   2.09350
    A2        2.10722  -0.00007   0.00002  -0.00021  -0.00019   2.10703
    A3        2.08263   0.00002  -0.00002   0.00005   0.00002   2.08265
    A4        2.09553  -0.00005  -0.00000  -0.00018  -0.00019   2.09535
    A5        2.08542   0.00015   0.00003   0.00039   0.00042   2.08584
    A6        2.10223  -0.00010  -0.00002  -0.00021  -0.00023   2.10200
    A7        2.09555  -0.00006  -0.00001  -0.00022  -0.00022   2.09532
    A8        2.10211  -0.00003   0.00000  -0.00001  -0.00001   2.10210
    A9        2.08553   0.00009   0.00000   0.00023   0.00023   2.08576
   A10        2.09547  -0.00006  -0.00001  -0.00019  -0.00019   2.09528
   A11        2.08548   0.00013   0.00002   0.00035   0.00037   2.08585
   A12        2.10223  -0.00007  -0.00001  -0.00017  -0.00018   2.10206
   A13        2.09330   0.00006   0.00001   0.00018   0.00019   2.09349
   A14        2.08263   0.00003  -0.00002   0.00006   0.00003   2.08267
   A15        2.10725  -0.00009   0.00001  -0.00023  -0.00022   2.10703
   A16        2.09318   0.00007   0.00001   0.00025   0.00025   2.09343
   A17        2.10731  -0.00014  -0.00001  -0.00035  -0.00036   2.10696
   A18        2.08269   0.00007   0.00000   0.00010   0.00010   2.08279
   A19        2.09217  -0.00007   0.00002  -0.00044  -0.00042   2.09175
   A20        2.11359   0.00023  -0.00023   0.00185   0.00163   2.11522
   A21        2.07742  -0.00016   0.00021  -0.00141  -0.00120   2.07622
   A22        2.11502   0.00011  -0.00016   0.00090   0.00073   2.11575
   A23        2.28814  -0.00040  -0.00046  -0.00059  -0.00105   2.28708
   A24        1.88003   0.00029   0.00062  -0.00030   0.00032   1.88035
   A25        2.08148  -0.00028   0.00041  -0.00177  -0.00136   2.08012
   A26        1.85825   0.00072  -0.00015   0.00271   0.00256   1.86081
   A27        2.34345  -0.00044  -0.00026  -0.00094  -0.00120   2.34225
   A28        2.10959   0.00008  -0.00026   0.00092   0.00066   2.11025
   A29        2.11760   0.00003  -0.00014   0.00062   0.00048   2.11808
   A30        2.05599  -0.00012   0.00040  -0.00154  -0.00113   2.05486
   A31        2.10961   0.00007  -0.00027   0.00090   0.00063   2.11025
   A32        2.11759   0.00003  -0.00014   0.00061   0.00047   2.11805
   A33        2.05599  -0.00011   0.00041  -0.00151  -0.00110   2.05489
   A34        2.08147  -0.00028   0.00041  -0.00177  -0.00136   2.08011
   A35        2.34346  -0.00044  -0.00026  -0.00094  -0.00120   2.34226
   A36        1.85826   0.00072  -0.00015   0.00271   0.00256   1.86081
   A37        2.11502   0.00011  -0.00016   0.00089   0.00073   2.11575
   A38        1.88003   0.00029   0.00062  -0.00030   0.00033   1.88036
   A39        2.28814  -0.00040  -0.00046  -0.00059  -0.00106   2.28708
   A40        2.09221  -0.00008   0.00001  -0.00047  -0.00046   2.09175
   A41        2.11358   0.00023  -0.00023   0.00183   0.00160   2.11518
   A42        2.07739  -0.00015   0.00021  -0.00136  -0.00114   2.07625
   A43        2.10931   0.00014  -0.00028   0.00114   0.00087   2.11018
   A44        2.11757   0.00001  -0.00013   0.00053   0.00040   2.11797
   A45        2.05631  -0.00015   0.00041  -0.00167  -0.00127   2.05504
   A46        2.08163  -0.00035   0.00040  -0.00201  -0.00161   2.08003
   A47        2.34407  -0.00051  -0.00024  -0.00125  -0.00150   2.34257
   A48        1.85748   0.00086  -0.00016   0.00326   0.00310   1.86059
   A49        2.11523   0.00011  -0.00014   0.00084   0.00071   2.11593
   A50        1.88072   0.00016   0.00059  -0.00073  -0.00014   1.88058
   A51        2.28724  -0.00026  -0.00046  -0.00011  -0.00057   2.28667
   A52        2.09198  -0.00005   0.00000  -0.00030  -0.00030   2.09169
   A53        2.11343   0.00025  -0.00023   0.00196   0.00173   2.11515
   A54        2.07778  -0.00020   0.00023  -0.00166  -0.00143   2.07635
   A55        1.88389  -0.00096  -0.00082  -0.00189  -0.00271   1.88118
   A56        2.13372   0.00025   0.00074  -0.00078  -0.00004   2.13369
   A57        2.26557   0.00071   0.00008   0.00267   0.00275   2.26832
   A58        1.88389  -0.00096  -0.00082  -0.00189  -0.00271   1.88118
   A59        2.13373   0.00025   0.00074  -0.00078  -0.00004   2.13369
   A60        2.26556   0.00072   0.00008   0.00267   0.00275   2.26832
   A61        1.88436  -0.00104  -0.00078  -0.00226  -0.00305   1.88131
   A62        2.13428   0.00021   0.00074  -0.00095  -0.00021   2.13408
   A63        2.26454   0.00084   0.00004   0.00322   0.00325   2.26780
   A64        2.26712   0.00024  -0.00111   0.00457   0.00346   2.27057
   A65        1.89556   0.00067   0.00096   0.00059   0.00154   1.89710
   A66        2.12051  -0.00091   0.00016  -0.00515  -0.00500   2.11551
   A67        2.26822   0.00015  -0.00109   0.00403   0.00295   2.27116
   A68        1.89546   0.00070   0.00097   0.00068   0.00165   1.89711
   A69        2.11952  -0.00085   0.00012  -0.00472  -0.00460   2.11492
   A70        2.26822   0.00016  -0.00109   0.00404   0.00295   2.27117
   A71        1.89545   0.00069   0.00097   0.00067   0.00164   1.89710
   A72        2.11951  -0.00085   0.00012  -0.00471  -0.00459   2.11492
   A73        1.90666  -0.00065  -0.00061  -0.00085  -0.00146   1.90520
   A74        2.18045   0.00146  -0.00171   0.01164   0.00993   2.19038
   A75        2.19608  -0.00082   0.00231  -0.01078  -0.00847   2.18760
   A76        1.90714  -0.00074  -0.00062  -0.00119  -0.00181   1.90533
   A77        2.18683   0.00082  -0.00057   0.00521   0.00464   2.19147
   A78        2.18921  -0.00008   0.00119  -0.00402  -0.00283   2.18638
   A79        1.90714  -0.00074  -0.00062  -0.00120  -0.00182   1.90532
   A80        2.18683   0.00082  -0.00057   0.00521   0.00464   2.19148
   A81        2.18921  -0.00008   0.00119  -0.00402  -0.00282   2.18639
   A82        1.89934   0.00081   0.00114   0.00192   0.00305   1.90240
   A83        1.89926   0.00081   0.00116   0.00185   0.00301   1.90227
   A84        1.89934   0.00081   0.00113   0.00192   0.00306   1.90240
    D1        0.00013   0.00000  -0.00000   0.00002   0.00002   0.00015
    D2       -3.14153   0.00000  -0.00000   0.00005   0.00005  -3.14149
    D3       -3.14138   0.00000  -0.00000   0.00001   0.00000  -3.14138
    D4        0.00014   0.00000  -0.00000   0.00003   0.00003   0.00017
    D5        0.00008  -0.00000   0.00000  -0.00003  -0.00003   0.00005
    D6       -3.14147  -0.00000   0.00000  -0.00003  -0.00003  -3.14150
    D7        3.14159  -0.00000   0.00000  -0.00002  -0.00002   3.14158
    D8        0.00004  -0.00000   0.00000  -0.00002  -0.00001   0.00002
    D9        3.14152   0.00000  -0.00000   0.00003   0.00003   3.14155
   D10       -0.00003   0.00000  -0.00000   0.00002   0.00002  -0.00001
   D11        0.00002   0.00000  -0.00000   0.00001   0.00001   0.00002
   D12       -3.14154   0.00000  -0.00000   0.00001   0.00000  -3.14153
   D13        0.00014   0.00000  -0.00000   0.00003   0.00002   0.00016
   D14       -3.14147   0.00000   0.00000   0.00002   0.00002  -3.14145
   D15       -3.14151   0.00000  -0.00000   0.00002   0.00001  -3.14150
   D16        0.00007   0.00000  -0.00000   0.00001   0.00001   0.00008
   D17        0.00007  -0.00000   0.00000  -0.00004  -0.00004   0.00004
   D18       -3.14156  -0.00000   0.00000  -0.00004  -0.00004   3.14158
   D19       -3.14147  -0.00000   0.00000  -0.00003  -0.00002  -3.14149
   D20        0.00008  -0.00000   0.00000  -0.00003  -0.00003   0.00005
   D21       -0.00000  -0.00000  -0.00000  -0.00001  -0.00001  -0.00001
   D22       -3.14157  -0.00000   0.00000  -0.00000  -0.00000  -3.14157
   D23        3.14154  -0.00000  -0.00000  -0.00002  -0.00002   3.14152
   D24       -0.00003  -0.00000   0.00000  -0.00001  -0.00001  -0.00004
   D25       -0.00021   0.00000  -0.00000   0.00001   0.00001  -0.00019
   D26        3.14143   0.00000  -0.00000   0.00002   0.00002   3.14145
   D27        3.14145  -0.00000  -0.00000  -0.00001  -0.00001   3.14144
   D28       -0.00009  -0.00000  -0.00000  -0.00000  -0.00000  -0.00010
   D29       -3.14148  -0.00000  -0.00000  -0.00002  -0.00002  -3.14149
   D30        0.00010   0.00000   0.00000   0.00000   0.00000   0.00010
   D31        0.00005   0.00000   0.00000   0.00001   0.00001   0.00006
   D32       -3.14156   0.00000   0.00000   0.00002   0.00002  -3.14153
   D33       -0.00021   0.00000  -0.00000   0.00001   0.00001  -0.00020
   D34        3.14140   0.00000  -0.00000   0.00002   0.00001   3.14141
   D35        3.14134   0.00000   0.00000   0.00001   0.00001   3.14135
   D36       -0.00024   0.00000  -0.00000   0.00001   0.00001  -0.00022
   D37       -0.00007   0.00000  -0.00000   0.00001   0.00001  -0.00006
   D38        3.14146   0.00000  -0.00000   0.00001   0.00001   3.14147
   D39        3.14156   0.00000  -0.00000   0.00001   0.00001   3.14157
   D40       -0.00009   0.00000  -0.00000   0.00002   0.00001  -0.00008
   D41       -0.00009   0.00000   0.00000  -0.00000   0.00000  -0.00009
   D42        3.14148   0.00000  -0.00000   0.00001   0.00001   3.14149
   D43        3.14149   0.00000   0.00000  -0.00001  -0.00000   3.14149
   D44       -0.00013   0.00000   0.00000  -0.00000   0.00000  -0.00012
   D45       -3.14147   0.00000   0.00000   0.00000   0.00000  -3.14147
   D46        0.00012  -0.00000   0.00000   0.00000   0.00000   0.00012
   D47        0.00008  -0.00000   0.00000  -0.00000  -0.00000   0.00007
   D48       -3.14152  -0.00000   0.00000  -0.00000  -0.00000  -3.14152
   D49        0.00005  -0.00000  -0.00000   0.00000   0.00000   0.00005
   D50       -3.14158   0.00000   0.00000   0.00000   0.00000  -3.14158
   D51       -3.14148  -0.00000  -0.00000  -0.00000  -0.00000  -3.14149
   D52        0.00007  -0.00000   0.00000  -0.00000   0.00000   0.00007
   D53        0.00001  -0.00000   0.00000  -0.00001  -0.00001  -0.00000
   D54        3.14156   0.00000   0.00000  -0.00001  -0.00000   3.14155
   D55       -3.14156  -0.00000  -0.00000  -0.00001  -0.00001  -3.14157
   D56       -0.00001   0.00000   0.00000  -0.00001  -0.00001  -0.00001
   D57       -3.14156   0.00000  -0.00000   0.00003   0.00003  -3.14153
   D58        0.00000   0.00000  -0.00000   0.00003   0.00003   0.00004
   D59       -0.00000   0.00000   0.00000   0.00003   0.00003   0.00003
   D60        3.14156   0.00000   0.00000   0.00003   0.00004  -3.14159
   D61       -0.00004   0.00000  -0.00000   0.00000   0.00000  -0.00003
   D62        3.14152   0.00000  -0.00000   0.00001   0.00001   3.14152
   D63       -3.14157  -0.00000  -0.00000  -0.00000  -0.00000  -3.14157
   D64       -0.00002  -0.00000  -0.00000   0.00000   0.00000  -0.00002
   D65        0.00001  -0.00000  -0.00000  -0.00002  -0.00002  -0.00001
   D66       -3.14158  -0.00000  -0.00000  -0.00001  -0.00001  -3.14159
   D67        3.14155  -0.00000  -0.00000  -0.00002  -0.00002   3.14154
   D68       -0.00004  -0.00000  -0.00000  -0.00001  -0.00001  -0.00004
   D69        0.00004  -0.00000  -0.00000  -0.00001  -0.00001   0.00003
   D70       -3.14157   0.00000  -0.00000   0.00002   0.00002  -3.14155
   D71       -3.14153  -0.00000   0.00000  -0.00001  -0.00001  -3.14154
   D72        0.00004   0.00000   0.00000   0.00001   0.00001   0.00006
   D73        0.00003   0.00000  -0.00000   0.00001   0.00001   0.00003
   D74        3.14159  -0.00000  -0.00000  -0.00000  -0.00000   3.14159
   D75       -3.14155  -0.00000  -0.00000  -0.00001  -0.00001  -3.14156
   D76        0.00001  -0.00000  -0.00000  -0.00002  -0.00002  -0.00001
   D77       -3.14159  -0.00000   0.00000  -0.00002  -0.00002   3.14158
   D78        0.00001  -0.00000   0.00000  -0.00001  -0.00001   0.00000
   D79       -0.00001   0.00000   0.00000   0.00000   0.00000  -0.00001
   D80        3.14159   0.00000   0.00000   0.00002   0.00002  -3.14158
   D81       -0.00004   0.00000   0.00000   0.00000   0.00000  -0.00004
   D82        3.14152  -0.00000   0.00000  -0.00001  -0.00001   3.14151
   D83        3.14158   0.00000   0.00000   0.00001   0.00002  -3.14158
   D84       -0.00003   0.00000   0.00000   0.00001   0.00001  -0.00003
   D85       -0.00001   0.00000   0.00000   0.00003   0.00004   0.00003
   D86       -3.14157   0.00000   0.00000   0.00006   0.00006  -3.14151
   D87        3.14155   0.00000   0.00000   0.00002   0.00002   3.14157
   D88       -0.00001   0.00000  -0.00000   0.00005   0.00005   0.00004
   D89       -0.00001   0.00000   0.00000   0.00001   0.00001  -0.00001
   D90        3.14153   0.00000  -0.00000   0.00003   0.00003   3.14156
   D91        3.14158   0.00000  -0.00000   0.00001   0.00001   3.14159
   D92       -0.00006   0.00000  -0.00000   0.00003   0.00003  -0.00003
   D93       -0.00003  -0.00000  -0.00000  -0.00000  -0.00001  -0.00004
   D94        3.14157  -0.00000  -0.00000  -0.00004  -0.00004   3.14154
   D95        3.14159  -0.00000  -0.00000  -0.00002  -0.00002   3.14157
   D96        0.00001  -0.00000  -0.00000  -0.00005  -0.00005  -0.00004
   D97       -3.14155  -0.00000  -0.00000  -0.00003  -0.00003  -3.14158
   D98        0.00002  -0.00000   0.00000  -0.00000  -0.00000   0.00002
   D99        0.00000  -0.00000  -0.00000  -0.00001  -0.00001  -0.00001
   D100       3.14157   0.00000   0.00000   0.00002   0.00002   3.14159
   D101       0.00002  -0.00000   0.00000  -0.00000  -0.00000   0.00001
   D102      -3.14156  -0.00000  -0.00000  -0.00002  -0.00002  -3.14158
   D103       3.14159   0.00000   0.00000   0.00004   0.00004  -3.14156
   D104       0.00001   0.00000   0.00000   0.00002   0.00002   0.00003
   D105      -0.00003   0.00000   0.00000   0.00009   0.00009   0.00007
   D106       3.14156   0.00000   0.00000   0.00009   0.00009  -3.14153
   D107       3.14158   0.00000   0.00000   0.00006   0.00006  -3.14154
   D108      -0.00002  -0.00000   0.00000   0.00006   0.00006   0.00004
   D109       3.14159   0.00000   0.00000  -0.00000   0.00000   3.14159
   D110      -0.00001   0.00000   0.00000   0.00004   0.00004   0.00003
   D111      -0.00001  -0.00000   0.00000  -0.00001  -0.00001  -0.00002
   D112       3.14158   0.00000   0.00000   0.00003   0.00003  -3.14158
   D113      -3.14159  -0.00000   0.00000  -0.00002  -0.00002   3.14158
   D114       0.00001  -0.00000   0.00000  -0.00001  -0.00001   0.00000
   D115      -3.14159   0.00000   0.00000   0.00001   0.00001  -3.14158
   D116       0.00001   0.00000   0.00000   0.00002   0.00002   0.00002
   D117      -0.00000  -0.00000   0.00000  -0.00001  -0.00001  -0.00001
   D118      -3.14159  -0.00000   0.00000   0.00000   0.00000  -3.14159
   D119      -3.14159   0.00000  -0.00000  -0.00000  -0.00000  -3.14159
   D120       0.00001   0.00000  -0.00000   0.00002   0.00001   0.00002
   D121       3.14157   0.00000   0.00000   0.00002   0.00002   3.14159
   D122      -0.00002   0.00000   0.00000   0.00007   0.00007   0.00005
   D123       0.00001  -0.00000  -0.00000  -0.00001  -0.00001  -0.00001
   D124      -3.14159   0.00000   0.00000   0.00004   0.00004  -3.14155
   D125       3.14158  -0.00000  -0.00000  -0.00001  -0.00001   3.14157
   D126      -0.00004   0.00000  -0.00000   0.00002   0.00002  -0.00002
   D127       0.00003  -0.00000  -0.00000  -0.00010  -0.00010  -0.00007
   D128      -3.14155  -0.00000  -0.00000  -0.00010  -0.00010   3.14153
   D129      -3.14156  -0.00000  -0.00000  -0.00005  -0.00006   3.14156
   D130       0.00004   0.00000  -0.00000  -0.00005  -0.00006  -0.00002
   D131       0.00000  -0.00000  -0.00000  -0.00003  -0.00003  -0.00003
   D132       3.14156  -0.00000   0.00000  -0.00006  -0.00006   3.14150
   D133      -3.14159  -0.00000  -0.00000  -0.00002  -0.00002   3.14157
   D134      -0.00003  -0.00000   0.00000  -0.00005  -0.00005  -0.00008
   D135       0.00001  -0.00000  -0.00000  -0.00004  -0.00004  -0.00004
   D136      -3.14156  -0.00000  -0.00000  -0.00005  -0.00005   3.14158
   D137       3.14159  -0.00000  -0.00000  -0.00001  -0.00001   3.14158
   D138       0.00003   0.00000  -0.00000  -0.00001  -0.00001   0.00001
         Item               Value     Threshold  Converged?
 Maximum Force            0.002018     0.000450     NO 
 RMS     Force            0.000456     0.000300     NO 
 Maximum Displacement     0.017113     0.001800     NO 
 RMS     Displacement     0.002775     0.001200     NO 
 Predicted change in Energy=-8.528323D-05
 Lowest energy point so far.  Saving SCF results.
 GradGradGradGradGradGradGradGradGradGradGradGradGradGradGradGradGradGrad

 Leave Link  103 at Tue Aug 15 23:24:27 2023, MaxMem=  1310720000 cpu:              18.3 elap:               0.5
 (Enter /mnt/opt/groups/app-gaussian/g16-avx2/l202.exe)
                          Input orientation:                          
 ---------------------------------------------------------------------
 Center     Atomic      Atomic             Coordinates (Angstroms)
 Number     Number       Type             X           Y           Z
 ---------------------------------------------------------------------
      1          6           0        0.014729    1.459743   -0.008914
      2          6           0        0.023965   -1.451462   -0.035276
      3          6           0        0.035362    0.710481    1.260783
      4          6           0       -0.000881    0.751961   -1.259362
      5          6           0        0.003658   -0.722388   -1.273359
      6          6           0        0.040051   -0.726410    1.248454
      7          6           0       -0.020387    1.475189   -2.463797
      8          6           0       -0.024475    2.861958   -2.436330
      9          6           0       -0.009211    3.573638   -1.208276
     10          6           0        0.010174    2.863276   -0.013303
     11          6           0       -0.011648   -1.428020   -2.486522
     12          6           0       -0.007307   -2.818209   -2.504197
     13          6           0        0.012884   -3.525944   -1.273933
     14          6           0        0.028251   -2.856267   -0.059359
     15          6           0        0.059941   -1.424449    2.465951
     16          6           0        0.075006   -0.744646    3.678669
     17          6           0        0.070080    0.674761    3.676386
     18          6           0        0.050617    1.392004    2.489380
     19          6           0       -0.018448    4.969725   -1.542696
     20          6           0       -0.019148   -3.805973   -3.545910
     21          6           0        0.096140   -1.152586    5.054925
     22          1           0       -0.032345    0.969833   -3.421156
     23          1           0        0.021599    3.429196    0.908733
     24          1           0       -0.027200   -0.912409   -3.437545
     25          1           0        0.043378   -3.432694    0.856923
     26          1           0        0.064084   -2.505980    2.494714
     27          1           0        0.047484    2.473846    2.530483
     28          6           0        0.103325   -0.019597    5.827777
     29          1           0        0.118356    0.089453    6.902316
     30          6           0       -0.006422   -5.041828   -2.951455
     31          1           0       -0.009567   -6.027217   -3.393891
     32          6           0       -0.038296    5.072777   -2.910123
     33          1           0       -0.050120    5.948647   -3.542157
     34          7           0        0.087362    1.096602    4.986665
     35          1           0        0.088372    2.054618    5.291599
     36          7           0       -0.042014    3.786136   -3.456406
     37          1           0       -0.055371    3.572552   -4.438741
     38          7           0        0.013114   -4.871572   -1.564185
     39          1           0        0.025312   -5.615566   -0.888090
     40          8           0       -0.039488   -3.468635   -4.871846
     41          1           0       -0.044503   -4.275758   -5.401443
     42          8           0        0.106003   -2.469475    5.426591
     43          1           0        0.120028   -2.523825    6.390327
     44          8           0       -0.007929    5.949452   -0.587527
     45          1           0       -0.016870    6.811685   -1.021601
 ---------------------------------------------------------------------
                    Distance matrix (angstroms):
                    1          2          3          4          5
     1  C    0.000000
     2  C    2.911338   0.000000
     3  C    1.474432   2.520694   0.000000
     4  C    1.436947   2.520729   2.520747   0.000000
     5  C    2.522030   1.436945   2.911356   1.474422   0.000000
     6  C    2.522078   1.474423   1.436952   2.911425   2.522079
     7  C    2.455183   3.803284   3.802681   1.405028   2.499413
     8  C    2.803586   4.936902   4.277976   2.416175   3.768399
     9  C    2.430555   5.160296   3.780993   2.822152   4.296538
    10  C    1.403548   4.314816   2.501690   2.451619   3.800627
    11  C    3.805051   2.451617   4.314823   2.501671   1.403537
    12  C    4.952553   2.822152   5.160285   3.780974   2.430544
    13  C    5.143671   2.416169   4.936860   4.277952   2.803572
    14  C    4.316326   1.405018   3.803225   3.802652   2.455166
    15  C    3.800732   2.501632   2.451726   4.314906   3.805062
    16  C    4.296653   3.780950   2.822257   5.160400   4.952591
    17  C    3.768382   4.277778   2.416117   4.936862   5.143580
    18  C    2.499470   3.802617   1.405046   3.803336   4.316371
    19  C    3.830609   6.595889   5.099367   4.227307   5.698525
    20  C    6.343442   4.227308   6.595880   5.099353   3.830601
    21  C    5.698540   5.099478   4.227319   6.595978   6.343563
    22  H    3.447553   4.162934   4.689606   2.172973   2.734582
    23  H    2.172757   4.971115   2.741449   3.445103   4.690149
    24  H    4.169457   3.445088   4.971114   2.741405   2.172731
    25  H    4.968544   2.172942   4.162820   4.689558   3.447526
    26  H    4.690154   2.741253   3.445146   4.971064   4.169319
    27  H    2.734596   4.689533   2.172957   4.162950   4.968606
    28  C    6.021899   6.035887   4.625480   7.129776   7.136525
    29  H    7.046527   7.107286   5.676219   8.189391   8.216685
    30  C    7.136485   4.625554   7.129780   6.035826   4.633969
    31  H    8.216643   5.676174   8.189297   7.107288   5.712972
    32  C    4.633988   7.129819   6.035852   4.625567   6.022018
    33  H    5.712992   8.189341   7.107315   5.676189   7.046492
    34  N    5.009287   5.631744   3.746197   6.256150   6.519481
    35  H    5.334299   6.377487   4.249352   6.679818   7.128647
    36  N    4.159390   6.256270   5.631830   3.746320   5.009448
    37  H    4.908385   6.681131   6.378421   4.250548   5.335695
    38  N    6.519541   3.746309   6.256218   5.631806   4.159375
    39  H    7.129730   4.250536   6.681065   6.378395   4.908369
    40  O    6.923868   5.240746   7.421574   5.555624   4.526902
    41  H    7.872665   6.064412   8.321912   6.514346   5.447003
    42  O    6.707593   5.556534   5.241285   7.422334   6.924747
    43  H    7.538580   6.515179   6.064662   8.322447   7.873423
    44  O    4.526897   7.421558   5.555622   5.240737   6.707007
    45  H    5.447001   8.321905   6.514345   6.064408   7.538306
                    6          7          8          9         10
     6  C    0.000000
     7  C    4.316422   0.000000
     8  C    5.143752   1.387047   0.000000
     9  C    4.952612   2.445393   1.419450   0.000000
    10  C    3.805098   2.816495   2.423276   1.390306   0.000000
    11  C    3.800655   2.903311   4.290291   5.162413   4.953031
    12  C    4.296540   4.293607   5.680598   6.521895   6.203557
    13  C    3.768364   5.140838   6.492909   7.099920   6.512398
    14  C    2.499361   4.954311   6.192808   6.531852   5.719757
    15  C    1.403550   5.719858   6.512509   6.203676   4.953157
    16  C    2.430534   6.531972   7.100049   6.522032   5.162553
    17  C    2.803397   6.192796   6.492925   5.680643   4.290337
    18  C    2.455135   4.954384   5.140916   4.293689   2.903394
    19  C    6.343492   3.613892   2.289389   1.435612   2.603265
    20  C    5.698521   5.390885   6.759623   7.741014   7.547123
    21  C    3.830665   7.965548   8.500001   7.847036   6.466952
    22  H    4.968676   1.082619   2.133092   3.417188   3.898769
    23  H    4.169510   3.897932   3.393130   2.122155   1.081918
    24  H    4.690171   2.578537   3.904905   5.009449   5.097316
    25  H    2.734462   5.926092   7.104419   7.304554   6.355913
    26  H    2.172697   6.359534   7.289568   7.118937   5.926379
    27  H    3.447505   5.093600   4.982473   3.897573   2.573692
    28  C    4.633982   8.426144   8.753009   7.901269   6.514434
    29  H    5.712961   9.469086   9.742562   8.828224   7.451952
    30  C    6.021979   6.535251   7.920575   8.790047   8.433486
    31  H    7.046445   7.559847   8.940614   9.846488   9.511553
    32  C    7.136559   3.625213   2.261060   2.268159   3.643599
    33  H    8.216719   4.601692   3.278896   3.330066   4.687853
    34  N    4.159307   7.460853   7.630849   6.672506   5.303468
    35  H    4.907492   7.777772   7.770806   6.675726   5.366752
    36  N    6.519625   2.515197   1.376578   2.258388   3.565018
    37  H    7.129823   2.881069   2.124982   3.230795   4.482396
    38  N    5.009394   6.410288   7.782643   8.452736   7.888797
    39  H    5.335624   7.263865   8.617885   9.194845   8.523863
    40  O    6.707026   5.499133   6.782947   7.938279   7.981291
    41  H    7.538313   6.457843   7.729120   8.899265   8.944320
    42  O    4.527632   8.822391   9.500881   8.975185   7.618390
    43  H    5.447564   9.716344  10.341055   9.743435   8.368954
    44  O    6.923890   4.851760   3.598745   2.455570   3.139195
    45  H    7.872691   5.527941   4.195457   3.243432   4.075209
                   11         12         13         14         15
    11  C    0.000000
    12  C    1.390307   0.000000
    13  C    2.423275   1.419453   0.000000
    14  C    2.816488   2.445392   1.387045   0.000000
    15  C    4.952992   5.162311   4.290132   2.903153   0.000000
    16  C    6.203555   6.521830   5.680470   4.293481   1.390339
    17  C    6.512282   7.099749   6.492677   5.140593   2.423208
    18  C    5.719791   6.531849   6.192751   4.954228   2.816566
    19  C    6.466993   7.847071   8.499977   7.965464   7.547242
    20  C    2.603271   1.435613   2.289394   3.613894   6.466869
    21  C    7.547245   7.741144   6.759748   5.391014   2.603460
    22  H    2.573649   3.897525   4.982432   5.093564   6.356031
    23  H    5.926333   7.118918   7.289588   6.359583   5.097477
    24  H    1.081916   2.122171   3.393139   3.897923   5.926301
    25  H    3.898765   3.417204   2.133113   1.082621   2.573383
    26  H    5.097102   5.009161   3.904567   2.578231   1.081922
    27  H    6.355974   7.304577   7.104383   5.926024   3.898849
    28  C    8.433532   8.790123   7.920665   6.535343   3.643812
    29  H    9.511567   9.846460   8.940541   7.559782   4.687925
    30  C    3.643596   2.268154   2.261052   3.625203   6.514456
    31  H    4.687850   3.330060   3.278886   4.601680   7.451715
    32  C    6.514639   7.901481   8.753157   8.426211   8.433610
    33  H    7.451917   8.828191   9.742520   9.469030   9.511678
    34  N    7.888729   8.452675   7.782581   6.410228   3.565171
    35  H    8.522790   9.193912   8.617110   7.263137   4.482075
    36  N    5.303680   6.672726   7.631037   7.460991   7.888910
    37  H    5.368314   6.677320   7.772344   7.779184   8.523972
    38  N    3.565020   2.258393   1.376576   2.515191   5.303475
    39  H    4.482397   3.230800   2.124982   2.881065   5.368077
    40  O    3.139212   2.455576   3.598751   4.851764   7.617864
    41  H    4.075225   3.243435   4.195457   5.527940   8.368798
    42  O    7.982220   7.939260   6.783938   5.500118   3.139998
    43  H    8.945198   8.900304   7.730239   6.458900   4.075900
    44  O    7.617958   8.974714   9.500248   8.821618   7.981400
    45  H    8.368917   9.743358  10.340751   9.715824   8.944429
                   16         17         18         19         20
    16  C    0.000000
    17  C    1.419417   0.000000
    18  C    2.445460   1.387012   0.000000
    19  C    7.741151   6.759688   5.390964   0.000000
    20  C    7.846982   8.499794   7.965460   9.001431   0.000000
    21  C    1.435598   2.289158   3.613728   9.001357   9.001562
    22  H    7.304688   7.104412   5.926174   4.419044   4.777453
    23  H    5.009626   3.905019   2.578650   2.895572   8.496658
    24  H    7.118925   7.289485   6.359623   6.179808   2.895604
    25  H    3.897288   4.982095   5.093396   8.738572   4.419070
    26  H    2.122302   3.393154   3.898011   8.496685   6.179486
    27  H    3.417277   2.133147   1.082627   4.777504   8.738600
    28  C    2.268296   2.260911   3.624954   8.901238  10.110275
    29  H    3.330091   3.278954   4.601656   9.754691  11.151622
    30  C    7.901326   8.752915   8.426158  10.110190   1.371450
    31  H    8.828013   9.742262   9.468967  11.151670   2.226461
    32  C    8.790189   7.920632   6.535337   1.371449   8.901506
    33  H    9.846631   8.940677   7.559932   2.226463   9.754670
    34  N    2.258584   1.376619   2.514965   7.592419   9.841312
    35  H    3.230728   2.124442   2.879742   7.430804  10.604700
    36  N    8.452867   7.782670   6.410367   2.250272   7.592671
    37  H    9.194973   8.617902   7.263944   3.215670   7.432436
    38  N    6.672546   7.630769   7.460910   9.841371   2.250283
    39  H    6.677096   7.772043   7.779073  10.605603   3.215681
    40  O    8.974660   9.500106   8.821654   9.071362   1.368327
    41  H    9.743278  10.340588   9.715846  10.018462   1.914248
    42  O    2.455856   3.598711   4.851938  10.194515   9.072357
    43  H    3.243547   4.195106   5.527741  10.913538  10.019584
    44  O    7.938403   6.783024   5.499192   1.368328  10.194139
    45  H    8.899388   7.729197   6.457900   1.914251  10.913607
                   21         22         23         24         25
    21  C    0.000000
    22  H    8.738714   0.000000
    23  H    6.179740   4.979892   0.000000
    24  H    8.496760   1.882320   6.143456   0.000000
    25  H    4.777541   6.139213   6.862121   4.979887   0.000000
    26  H    2.896098   6.862076   6.143570   6.143248   1.881911
    27  H    4.418844   6.139254   1.882401   6.862190   6.139059
    28  C    1.371502   9.302696   6.008148   9.309154   6.030110
    29  H    2.226210  10.362039   6.861945  10.389304   6.996994
    30  C    8.901620   6.030037   9.309140   4.157982   4.134675
    31  H    9.754778   6.997140  10.389288   5.115025   4.980338
    32  C   10.110154   4.134652   4.157958   6.008390   9.302707
    33  H   11.151624   4.980316   5.114998   6.861891  10.361960
    34  N    2.250241   8.409629   4.698388   8.661210   6.129538
    35  H    3.215934   8.780856   4.593847   9.220334   7.055422
    36  N    9.841382   2.816541   4.380170   4.698606   8.409733
    37  H   10.605639   2.794666   5.349949   4.595439   8.782214
    38  N    7.592784   6.129634   8.661302   4.380191   2.816567
    39  H    7.432539   7.056006   9.221513   5.349969   2.794696
    40  O   10.194276   4.669534   8.999939   2.931154   5.729481
    41  H   10.913735   5.606952   9.959369   3.894781   6.315507
    42  O    1.368367   9.493714   7.430510   9.000839   4.670502
    43  H    1.914201  10.416048   8.092961   9.960191   5.608072
    44  O    9.071220   5.729455   2.931101   7.430215   9.492825
    45  H   10.018310   6.315484   3.894727   8.093115  10.415363
                   26         27         28         29         30
    26  H    0.000000
    27  H    4.979983   0.000000
    28  C    4.158480   4.134311   0.000000
    29  H    5.115289   4.980289   1.080163   0.000000
    30  C    6.008016   9.302683  10.114830  11.110465   0.000000
    31  H    6.861501  10.361927  11.006517  11.976723   1.080163
    32  C    9.309152   6.030091  10.114506  11.006454  10.114740
    33  H   10.389301   6.997194  11.110317  11.976876  11.006424
    34  N    4.380521   2.816243   1.397721   2.164493  10.035082
    35  H    5.349973   2.793060   2.142447   2.541099  10.877338
    36  N    8.661282   6.129678  10.034978  10.999741   8.842465
    37  H    9.221476   7.056048  10.877965  11.865148   8.741965
    38  N    4.698221   8.409676   8.842562   9.813485   1.397815
    39  H    4.595040   8.782125   8.742073   9.656414   2.141882
    40  O    7.429915   9.492898  11.242696  12.301049   2.482726
    41  H    8.092787  10.415425  12.009670  13.056190   2.567246
    42  O    2.932404   5.729511   2.482511   2.953985   8.764776
    43  H    3.896055   6.315091   2.566691   2.662961   9.676012
    44  O    8.999985   4.669571   8.763449   9.510693  11.242615
    45  H    9.959413   5.606985   9.674442  10.392071  12.009588
                   31         32         33         34         35
    31  H    0.000000
    32  C   11.110569   0.000000
    33  H   11.976851   1.080164   0.000000
    34  N   10.999633   8.842230   9.813361   0.000000
    35  H   11.864375   8.740342   9.654941   1.005376   0.000000
    36  N    9.813606   1.397814   2.164226   8.862041   8.918674
    37  H    9.656572   2.141877   2.539629   9.746229   9.849076
    38  N    2.164221  10.035152  10.999705   8.862181   9.745745
    39  H    2.539628  10.878113  11.865107   8.920190   9.850089
    40  O    2.954927   8.763794   9.510698  10.864977  11.567986
    41  H    2.664413   9.674804  10.392085  11.695830  12.427086
    42  O    9.511666  11.243095  12.301528   3.593158   4.526141
    43  H   10.393337  12.009655  13.056262   3.883147   4.708540
    44  O   12.301068   2.482727   2.954932   7.391268   7.052881
    45  H   13.056233   2.567251   2.664422   8.292906   7.905520
                   36         37         38         39         40
    36  N    0.000000
    37  H    1.005375   0.000000
    38  N    8.862248   8.920258   0.000000
    39  H    9.746423   9.850642   1.005375   0.000000
    40  O    7.391561   7.054513   3.593274   4.525906   0.000000
    41  H    8.293209   7.907142   3.883667   4.708537   0.965374
    42  O   10.865643  11.569655   7.392540   7.055466  10.347816
    43  H   11.696153  12.428407   8.294432   7.908425  11.302860
    44  O    3.593266   4.525898  10.865029  11.568970  10.346823
    45  H    3.883665   4.708536  11.695888  12.428039  10.977699
                   41         42         43         44         45
    41  H    0.000000
    42  O   10.978691   0.000000
    43  H   11.922340   0.965368   0.000000
    44  O   11.301772  10.347025  10.977397   0.000000
    45  H   11.921207  11.301955  11.920870   0.965373   0.000000
 Symmetry turned off by external request.
 Stoichiometry    C24H15N3O3
 Framework group  C1[X(C24H15N3O3)]
 Deg. of freedom   129
 Full point group                 C1      NOp   1
 Rotational constants (GHZ):           0.1397713           0.1397646           0.0698840
 Leave Link  202 at Tue Aug 15 23:24:27 2023, MaxMem=  1310720000 cpu:               1.2 elap:               0.1
 (Enter /mnt/opt/groups/app-gaussian/g16-avx2/l301.exe)
 Standard basis: 6-31G(d,p) (6D, 7F)
 Ernie: Thresh=  0.10000D-02 Tol=  0.10000D-05 Strict=F.
   525 basis functions,   945 primitive gaussians,   525 cartesian basis functions
   102 alpha electrons      102 beta electrons
       nuclear repulsion energy      2613.2856878650 Hartrees.
 IExCor=  402 DFT=T Ex+Corr=B3LYP ExCW=0 ScaHFX=  0.200000
 ScaDFX=  0.800000  0.720000  1.000000  0.810000 ScalE2=  1.000000  1.000000
 IRadAn=      5 IRanWt=     -1 IRanGd=            0 ICorTp=0 IEmpDi=131
 NAtoms=   45 NActive=   45 NUniq=   45 SFac= 1.00D+00 NAtFMM=   60 NAOKFM=F Big=F
 Integral buffers will be    131072 words long.
 Raffenetti 2 integral format.
 Two-electron integral symmetry is turned off.
 R6Disp:  Grimme-D3 Dispersion energy=       -0.0429623934 Hartrees.
 Nuclear repulsion after empirical dispersion term =     2613.2427254716 Hartrees.
 Leave Link  301 at Tue Aug 15 23:24:28 2023, MaxMem=  1310720000 cpu:               4.1 elap:               0.1
 (Enter /mnt/opt/groups/app-gaussian/g16-avx2/l302.exe)
 NPDir=0 NMtPBC=     1 NCelOv=     1 NCel=       1 NClECP=     1 NCelD=      1
         NCelK=      1 NCelE2=     1 NClLst=     1 CellRange=     0.0.
 One-electron integrals computed using PRISM.
 NBasis=   525 RedAO= T EigKep=  1.19D-04  NBF=   525
 NBsUse=   525 1.00D-06 EigRej= -1.00D+00 NBFU=   525
 Precomputing XC quadrature grid using
 IXCGrd= 4 IRadAn=           5 IRanWt=          -1 IRanGd=           0 AccXCQ= 0.00D+00.
 Generated NRdTot=       0 NPtTot=           0 NUsed=           0 NTot=          32
 NSgBfM=   505   505   505   505   505 MxSgAt=    45 MxSgA2=    45.
 Leave Link  302 at Tue Aug 15 23:24:30 2023, MaxMem=  1310720000 cpu:             120.7 elap:               1.9
 (Enter /mnt/opt/groups/app-gaussian/g16-avx2/l303.exe)
 DipDrv:  MaxL=1.
 Leave Link  303 at Tue Aug 15 23:24:30 2023, MaxMem=  1310720000 cpu:              10.9 elap:               0.2
 (Enter /mnt/opt/groups/app-gaussian/g16-avx2/l401.exe)
 Initial guess from the checkpoint file:  "/tmp/Gau-117352.chk"
 B after Tr=     0.000002    0.000097   -0.000193
         Rot=    1.000000    0.000009    0.000000    0.000000 Ang=   0.00 deg.
 Guess basis will be translated and rotated to current coordinates.
 JPrj=2 DoOrth=T DoCkMO=T.
 Leave Link  401 at Tue Aug 15 23:24:31 2023, MaxMem=  1310720000 cpu:              56.4 elap:               0.9
 (Enter /mnt/opt/groups/app-gaussian/g16-avx2/l502.exe)
 Two-electron integral symmetry not used.
 Closed shell SCF:
 Using DIIS extrapolation, IDIIS=    10.
 NGot=  1310720000 LenX=  1310130019 LenY=  1309853869
 Requested convergence on RMS density matrix=1.00D-08 within 100 cycles.
 Requested convergence on MAX density matrix=1.00D-06.
 Requested convergence on             energy=1.00D-06.
 Level shift goal  0.100 maximum shift  0.100.
 No special actions if energy rises.
 Dynamic level shift is on during FON iterations.

 Cycle   1  Pass 1  IDiag  1:
 FoFJK:  IHMeth= 1 ICntrl=       0 DoSepK=F KAlg= 0 I1Cent=           0 FoldK=F
 IRaf= 610000000 NMat=       1 IRICut=       1 DoRegI=T DoRafI=F ISym2E= 0 IDoP0=0 IntGTp=1.
 FoFCou: FMM=F IPFlag=           0 FMFlag=      100000 FMFlg1=           0
         NFxFlg=           0 DoJE=F BraDBF=F KetDBF=F FulRan=T
         wScrn=  0.000000 ICntrl=         0 IOpCl=  0 I1Cent=           0 NGrid=           0
         NMat0=    1 NMatS0=      1 NMatT0=    0 NMatD0=    1 NMtDS0=    0 NMtDT0=    0
 Symmetry not used in FoFCou.
 E= -1313.58347008451    
 DIIS: error= 1.77D-04 at cycle   1 NSaved=   1.
 NSaved= 1 IEnMin= 1 EnMin= -1313.58347008451     IErMin= 1 ErrMin= 1.77D-04
 ErrMax= 1.77D-04  0.00D+00 EMaxC= 1.00D+00 BMatC= 3.25D-05 BMatP= 3.25D-05
 IDIUse=1 WtCom= 1.00D+00 WtEn= 0.00D+00
 Coeff-Com:  0.100D+01
 Coeff:      0.100D+01
 Gap=     1.774 Goal=     0.100 Shift=    0.000
 RMSDP=3.20D-05 MaxDP=1.07D-03              OVMax= 9.44D-04

 Cycle   2  Pass 1  IDiag  1:
 E= -1313.58351606575     Delta-E=       -0.000045981237 Rises=F Damp=F
 DIIS: error= 5.11D-05 at cycle   2 NSaved=   2.
 NSaved= 2 IEnMin= 2 EnMin= -1313.58351606575     IErMin= 2 ErrMin= 5.11D-05
 ErrMax= 5.11D-05  0.00D+00 EMaxC= 1.00D+00 BMatC= 1.71D-06 BMatP= 3.25D-05
 IDIUse=1 WtCom= 1.00D+00 WtEn= 0.00D+00
 Coeff-Com:  0.383D-01 0.962D+00
 Coeff:      0.383D-01 0.962D+00
 Gap=     0.149 Goal=     0.100 Shift=    0.000
 RMSDP=6.51D-06 MaxDP=2.20D-04 DE=-4.60D-05 OVMax= 5.79D-04

 Cycle   3  Pass 1  IDiag  1:
 E= -1313.58351366816     Delta-E=        0.000002397588 Rises=F Damp=F
 DIIS: error= 1.07D-04 at cycle   3 NSaved=   3.
 NSaved= 3 IEnMin= 2 EnMin= -1313.58351606575     IErMin= 2 ErrMin= 5.11D-05
 ErrMax= 1.07D-04  0.00D+00 EMaxC= 1.00D+00 BMatC= 3.99D-06 BMatP= 1.71D-06
 IDIUse=1 WtCom= 1.00D+00 WtEn= 0.00D+00
 Coeff-Com: -0.197D-01 0.623D+00 0.396D+00
 Coeff:     -0.197D-01 0.623D+00 0.396D+00
 Gap=     0.149 Goal=   None    Shift=    0.000
 RMSDP=5.03D-06 MaxDP=1.93D-04 DE= 2.40D-06 OVMax= 5.13D-04

 Cycle   4  Pass 1  IDiag  1:
 E= -1313.58351739944     Delta-E=       -0.000003731284 Rises=F Damp=F
 DIIS: error= 2.84D-05 at cycle   4 NSaved=   4.
 NSaved= 4 IEnMin= 4 EnMin= -1313.58351739944     IErMin= 4 ErrMin= 2.84D-05
 ErrMax= 2.84D-05  0.00D+00 EMaxC= 1.00D+00 BMatC= 2.76D-07 BMatP= 1.71D-06
 IDIUse=1 WtCom= 1.00D+00 WtEn= 0.00D+00
 Coeff-Com: -0.145D-01 0.269D+00 0.246D+00 0.499D+00
 Coeff:     -0.145D-01 0.269D+00 0.246D+00 0.499D+00
 Gap=     0.149 Goal=     0.100 Shift=    0.000
 RMSDP=1.51D-06 MaxDP=6.85D-05 DE=-3.73D-06 OVMax= 1.88D-04

 Cycle   5  Pass 1  IDiag  1:
 E= -1313.58351766855     Delta-E=       -0.000000269110 Rises=F Damp=F
 DIIS: error= 9.36D-06 at cycle   5 NSaved=   5.
 NSaved= 5 IEnMin= 5 EnMin= -1313.58351766855     IErMin= 5 ErrMin= 9.36D-06
 ErrMax= 9.36D-06  0.00D+00 EMaxC= 1.00D+00 BMatC= 4.86D-08 BMatP= 2.76D-07
 IDIUse=1 WtCom= 1.00D+00 WtEn= 0.00D+00
 Coeff-Com: -0.648D-02 0.817D-01 0.105D+00 0.340D+00 0.479D+00
 Coeff:     -0.648D-02 0.817D-01 0.105D+00 0.340D+00 0.479D+00
 Gap=     0.149 Goal=     0.100 Shift=    0.000
 RMSDP=4.89D-07 MaxDP=2.34D-05 DE=-2.69D-07 OVMax= 5.67D-05

 Cycle   6  Pass 1  IDiag  1:
 E= -1313.58351771828     Delta-E=       -0.000000049725 Rises=F Damp=F
 DIIS: error= 1.88D-06 at cycle   6 NSaved=   6.
 NSaved= 6 IEnMin= 6 EnMin= -1313.58351771828     IErMin= 6 ErrMin= 1.88D-06
 ErrMax= 1.88D-06  0.00D+00 EMaxC= 1.00D+00 BMatC= 1.13D-09 BMatP= 4.86D-08
 IDIUse=1 WtCom= 1.00D+00 WtEn= 0.00D+00
 Coeff-Com: -0.204D-02 0.213D-01 0.350D-01 0.130D+00 0.218D+00 0.598D+00
 Coeff:     -0.204D-02 0.213D-01 0.350D-01 0.130D+00 0.218D+00 0.598D+00
 Gap=     0.149 Goal=     0.100 Shift=    0.000
 RMSDP=1.06D-07 MaxDP=6.88D-06 DE=-4.97D-08 OVMax= 1.19D-05

 Cycle   7  Pass 1  IDiag  1:
 E= -1313.58351771908     Delta-E=       -0.000000000802 Rises=F Damp=F
 DIIS: error= 1.00D-06 at cycle   7 NSaved=   7.
 NSaved= 7 IEnMin= 7 EnMin= -1313.58351771908     IErMin= 7 ErrMin= 1.00D-06
 ErrMax= 1.00D-06  0.00D+00 EMaxC= 1.00D+00 BMatC= 4.14D-10 BMatP= 1.13D-09
 IDIUse=1 WtCom= 1.00D+00 WtEn= 0.00D+00
 Coeff-Com: -0.657D-04-0.306D-02 0.222D-02 0.190D-01 0.500D-01 0.396D+00
 Coeff-Com:  0.536D+00
 Coeff:     -0.657D-04-0.306D-02 0.222D-02 0.190D-01 0.500D-01 0.396D+00
 Coeff:      0.536D+00
 Gap=     0.149 Goal=     0.100 Shift=    0.000
 RMSDP=4.91D-08 MaxDP=2.41D-06 DE=-8.02D-10 OVMax= 5.52D-06

 Cycle   8  Pass 1  IDiag  1:
 E= -1313.58351771943     Delta-E=       -0.000000000355 Rises=F Damp=F
 DIIS: error= 1.43D-07 at cycle   8 NSaved=   8.
 NSaved= 8 IEnMin= 8 EnMin= -1313.58351771943     IErMin= 8 ErrMin= 1.43D-07
 ErrMax= 1.43D-07  0.00D+00 EMaxC= 1.00D+00 BMatC= 2.06D-11 BMatP= 4.14D-10
 IDIUse=1 WtCom= 1.00D+00 WtEn= 0.00D+00
 Coeff-Com:  0.147D-03-0.339D-02-0.174D-02-0.142D-02 0.657D-02 0.147D+00
 Coeff-Com:  0.256D+00 0.597D+00
 Coeff:      0.147D-03-0.339D-02-0.174D-02-0.142D-02 0.657D-02 0.147D+00
 Coeff:      0.256D+00 0.597D+00
 Gap=     0.149 Goal=     0.100 Shift=    0.000
 RMSDP=1.63D-08 MaxDP=8.01D-07 DE=-3.55D-10 OVMax= 2.24D-06

 Cycle   9  Pass 1  IDiag  1:
 E= -1313.58351771947     Delta-E=       -0.000000000035 Rises=F Damp=F
 DIIS: error= 1.12D-07 at cycle   9 NSaved=   9.
 NSaved= 9 IEnMin= 9 EnMin= -1313.58351771947     IErMin= 9 ErrMin= 1.12D-07
 ErrMax= 1.12D-07  0.00D+00 EMaxC= 1.00D+00 BMatC= 5.67D-12 BMatP= 2.06D-11
 IDIUse=1 WtCom= 1.00D+00 WtEn= 0.00D+00
 Coeff-Com:  0.837D-04-0.133D-02-0.118D-02-0.346D-02-0.385D-02 0.173D-01
 Coeff-Com:  0.445D-01 0.359D+00 0.589D+00
 Coeff:      0.837D-04-0.133D-02-0.118D-02-0.346D-02-0.385D-02 0.173D-01
 Coeff:      0.445D-01 0.359D+00 0.589D+00
 Gap=     0.149 Goal=     0.100 Shift=    0.000
 RMSDP=6.72D-09 MaxDP=4.64D-07 DE=-3.55D-11 OVMax= 1.19D-06

 SCF Done:  E(RB3LYP) =  -1313.58351772     A.U. after    9 cycles
            NFock=  9  Conv=0.67D-08     -V/T= 2.0093
 KE= 1.301461469159D+03 PE=-8.284562493021D+03 EE= 3.056274780671D+03
 Leave Link  502 at Tue Aug 15 23:25:30 2023, MaxMem=  1310720000 cpu:            3807.2 elap:              59.7
 (Enter /mnt/opt/groups/app-gaussian/g16-avx2/l701.exe)
 ... and contract with generalized density number  0.
 Compute integral first derivatives.
 R6Disp: Adding Grimme-D3 dispersion energy 1st derivatives to the gradient.
 Leave Link  701 at Tue Aug 15 23:25:32 2023, MaxMem=  1310720000 cpu:              62.3 elap:               1.0
 (Enter /mnt/opt/groups/app-gaussian/g16-avx2/l702.exe)
 L702 exits ... SP integral derivatives will be done elsewhere.
 Leave Link  702 at Tue Aug 15 23:25:32 2023, MaxMem=  1310720000 cpu:               1.4 elap:               0.1
 (Enter /mnt/opt/groups/app-gaussian/g16-avx2/l703.exe)
 Integral derivatives from FoFJK, PRISM(SPDF).
 Compute integral first derivatives, UseDBF=F ICtDFT=           0.
 Calling FoFJK, ICntrl=      2127 FMM=F ISym2X=0 I1Cent= 0 IOpClX= 0 NMat=1 NMatS=1 NMatT=0.
 FoFJK:  IHMeth= 1 ICntrl=    2127 DoSepK=F KAlg= 0 I1Cent=           0 FoldK=F
 IRaf=         0 NMat=       1 IRICut=       1 DoRegI=T DoRafI=F ISym2E= 0 IDoP0=0 IntGTp=1.
 FoFCou: FMM=F IPFlag=           0 FMFlag=      100000 FMFlg1=         800
         NFxFlg=           0 DoJE=F BraDBF=F KetDBF=F FulRan=T
         wScrn=  0.000000 ICntrl=      2127 IOpCl=  0 I1Cent=           0 NGrid=           0
         NMat0=    1 NMatS0=      1 NMatT0=    0 NMatD0=    1 NMtDS0=    0 NMtDT0=    0
 Symmetry not used in FoFCou.
 Leave Link  703 at Tue Aug 15 23:25:52 2023, MaxMem=  1310720000 cpu:            1284.0 elap:              20.2
 (Enter /mnt/opt/groups/app-gaussian/g16-avx2/l716.exe)
 Dipole        =-1.83482516D-05 8.23666417D-04-1.02062248D-03
 -------------------------------------------------------------------
 Center     Atomic                   Forces (Hartrees/Bohr)
 Number     Number              X              Y              Z
 -------------------------------------------------------------------
      1        6          -0.000000115    0.000107563   -0.000009313
      2        6           0.000000215   -0.000053500    0.000005786
      3        6           0.000000323    0.000029959    0.000063467
      4        6          -0.000001069    0.000020051   -0.000042170
      5        6          -0.000001167   -0.000062263   -0.000085925
      6        6           0.000001474   -0.000047958    0.000083053
      7        6           0.000001411   -0.000093398    0.000112641
      8        6          -0.000001044    0.000539145    0.000162460
      9        6          -0.000006242   -0.000019219   -0.000440554
     10        6           0.000003595   -0.000218889    0.000185997
     11        6           0.000000957    0.000264454    0.000096685
     12        6           0.000004929   -0.000371767    0.000235146
     13        6          -0.000009868   -0.000128095   -0.000546984
     14        6          -0.000000255    0.000136835    0.000019363
     15        6          -0.000003228   -0.000027413   -0.000269377
     16        6           0.000003309    0.000378454    0.000217542
     17        6           0.000002337   -0.000354510    0.000408160
     18        6          -0.000003939   -0.000070469   -0.000211447
     19        6          -0.000003767   -0.000383444   -0.000440493
     20        6           0.000009312   -0.000190596    0.000555719
     21        6          -0.000000094    0.000569775   -0.000036215
     22        1          -0.000000853    0.000063597   -0.000027869
     23        1           0.000000777    0.000032993    0.000031433
     24        1          -0.000000562    0.000002213   -0.000043407
     25        1           0.000000060   -0.000057059   -0.000047278
     26        1           0.000000224   -0.000035182    0.000032363
     27        1           0.000001080   -0.000008675    0.000078015
     28        6          -0.000008769   -0.000403651   -0.000306682
     29        1          -0.000001207    0.000208921    0.000008439
     30        6          -0.000005599    0.000443167   -0.000131398
     31        1           0.000001884   -0.000089858    0.000129108
     32        6           0.000003960   -0.000108916    0.000450487
     33        1          -0.000002383   -0.000067181   -0.000142131
     34        7           0.000002450    0.000152155   -0.000221184
     35        1           0.000006088   -0.000220605    0.000239868
     36        7           0.000001448   -0.000113091   -0.000078189
     37        1           0.000001289    0.000196596    0.000097035
     38        7           0.000004841   -0.000011191    0.000134106
     39        1          -0.000002544   -0.000014196   -0.000218769
     40        8          -0.000001499   -0.000044020   -0.000137772
     41        1          -0.000000655    0.000033634   -0.000020340
     42        8           0.000002375   -0.000089207    0.000058871
     43        1          -0.000000197   -0.000036705   -0.000017198
     44        8           0.000000155    0.000140701    0.000029472
     45        1           0.000000561    0.000000847    0.000039479
 -------------------------------------------------------------------
 Cartesian Forces:  Max     0.000569775 RMS     0.000173293
 Leave Link  716 at Tue Aug 15 23:25:52 2023, MaxMem=  1310720000 cpu:               1.8 elap:               0.1
 (Enter /mnt/opt/groups/app-gaussian/g16-avx2/l103.exe)

 GradGradGradGradGradGradGradGradGradGradGradGradGradGradGradGradGradGrad
 Berny optimization.
 Using GEDIIS/GDIIS optimizer.
 FormGI is forming the generalized inverse of G from B-inverse, IUseBI=4.
 Internal  Forces:  Max     0.000375615 RMS     0.000087064
 Search for a local minimum.
 Step number   5 out of a maximum of  270
 All quantities printed in internal units (Hartrees-Bohrs-Radians)
 RMS Force = .87064D-04 SwitMx=.10000D-02 MixMth= 2
 Mixed Optimization -- En-DIIS/RFO-DIIS
 Swapping is turned off.
 Update second derivatives using D2CorX and points    2    3    4    5
 DE= -9.15D-05 DEPred=-8.53D-05 R= 1.07D+00
 TightC=F SS=  1.41D+00  RLast= 2.61D-02 DXNew= 1.4270D+00 7.8404D-02
 Trust test= 1.07D+00 RLast= 2.61D-02 DXMaxT set to 8.49D-01
 ITU=  1  1  1  1  0
     Eigenvalues ---    0.00230   0.00230   0.00230   0.00959   0.00959
     Eigenvalues ---    0.00959   0.01295   0.01295   0.01295   0.01382
     Eigenvalues ---    0.01382   0.01387   0.01440   0.01440   0.01569
     Eigenvalues ---    0.01603   0.01609   0.01609   0.01639   0.01657
     Eigenvalues ---    0.01657   0.01688   0.01722   0.01722   0.01801
     Eigenvalues ---    0.01818   0.01818   0.01822   0.01828   0.01828
     Eigenvalues ---    0.02104   0.02104   0.02104   0.02122   0.02122
     Eigenvalues ---    0.02124   0.02131   0.02134   0.02134   0.02191
     Eigenvalues ---    0.02191   0.02193   0.10812   0.15966   0.16000
     Eigenvalues ---    0.16000   0.16000   0.16000   0.16000   0.16000
     Eigenvalues ---    0.16000   0.16000   0.16000   0.16000   0.16003
     Eigenvalues ---    0.16022   0.16586   0.22730   0.22766   0.22778
     Eigenvalues ---    0.23201   0.23202   0.23312   0.24004   0.24005
     Eigenvalues ---    0.24151   0.24748   0.24765   0.24860   0.24996
     Eigenvalues ---    0.25000   0.25000   0.25000   0.25000   0.25000
     Eigenvalues ---    0.25000   0.25035   0.25663   0.29887   0.29889
     Eigenvalues ---    0.30453   0.30473   0.30832   0.33739   0.34520
     Eigenvalues ---    0.34528   0.35445   0.35445   0.35531   0.35531
     Eigenvalues ---    0.35569   0.35595   0.35596   0.35597   0.35643
     Eigenvalues ---    0.35654   0.35655   0.35818   0.37553   0.37561
     Eigenvalues ---    0.37613   0.39190   0.40371   0.40372   0.40423
     Eigenvalues ---    0.40768   0.40770   0.40989   0.40989   0.41538
     Eigenvalues ---    0.42299   0.42579   0.42580   0.45779   0.47456
     Eigenvalues ---    0.47592   0.47593   0.47688   0.47689   0.47835
     Eigenvalues ---    0.49371   0.49372   0.50598   0.53039   0.53039
     Eigenvalues ---    0.55328   0.55473   0.55473   0.55979
 En-DIIS/RFO-DIIS/Sim-DIIS IScMMF=       -3 using points:     5    4
 RFO step:  Lambda=-8.27640667D-06.
 NNeg= 0 NGDIIS= 2 SimSw=  2.50D-01 Rises=F DC= -9.15D-05 SmlDif=  1.00D-05
 NRisDI= 0 DoIntr=F SqrtH=F CThrHd= 10.0 CDAdj=  3.0
 RMS Error=  0.4374948285D-03 NUsed= 2 OKEnD=T EnDIS=F
 InvSVX:  RCond= 1.71D-04 Info=           0 Equed=N FErr=  1.37D-15 BErr=  2.35D-17
 DidBck=F Rises=F RFO-DIIS coefs:    1.18473   -0.18473
 Iteration  1 RMS(Cart)=  0.00065671 RMS(Int)=  0.00000057
 Iteration  2 RMS(Cart)=  0.00000056 RMS(Int)=  0.00000008
 ITry= 1 IFail=0 DXMaxC= 5.83D-03 DCOld= 1.00D+10 DXMaxT= 8.49D-01 DXLimC= 3.00D+00 Rises=F
 Variable       Old X    -DE/DX   Delta X   Delta X   Delta X     New X
                                 (Linear)    (Quad)   (Total)
    R1        2.78627   0.00006   0.00019   0.00008   0.00027   2.78654
    R2        2.71544   0.00003   0.00012   0.00004   0.00016   2.71560
    R3        2.65232  -0.00009  -0.00039  -0.00000  -0.00039   2.65193
    R4        2.71543   0.00004   0.00011   0.00009   0.00020   2.71563
    R5        2.78625   0.00010   0.00016   0.00024   0.00039   2.78665
    R6        2.65510   0.00005  -0.00032   0.00029  -0.00003   2.65507
    R7        2.71545   0.00003   0.00011   0.00006   0.00016   2.71561
    R8        2.65515   0.00002  -0.00031   0.00020  -0.00012   2.65504
    R9        2.78625   0.00008   0.00018   0.00017   0.00035   2.78660
   R10        2.65512   0.00004  -0.00031   0.00025  -0.00006   2.65506
   R11        2.65230  -0.00008  -0.00040   0.00003  -0.00036   2.65194
   R12        2.65233  -0.00008  -0.00041   0.00004  -0.00037   2.65196
   R13        2.62114   0.00009   0.00000   0.00027   0.00027   2.62141
   R14        2.04585  -0.00000  -0.00000  -0.00001  -0.00001   2.04584
   R15        2.68237  -0.00034   0.00013  -0.00089  -0.00076   2.68161
   R16        2.60135  -0.00009  -0.00075   0.00053  -0.00022   2.60114
   R17        2.62730   0.00024   0.00017   0.00047   0.00064   2.62794
   R18        2.71291  -0.00016  -0.00059   0.00001  -0.00058   2.71233
   R19        2.04453   0.00004   0.00008   0.00008   0.00015   2.04468
   R20        2.62730   0.00024   0.00017   0.00046   0.00063   2.62793
   R21        2.04452   0.00004   0.00008   0.00006   0.00014   2.04466
   R22        2.68238  -0.00035   0.00013  -0.00091  -0.00077   2.68160
   R23        2.71292  -0.00016  -0.00059   0.00001  -0.00058   2.71234
   R24        2.62113   0.00009   0.00000   0.00026   0.00027   2.62140
   R25        2.60135  -0.00009  -0.00075   0.00054  -0.00021   2.60114
   R26        2.04586  -0.00001   0.00000  -0.00003  -0.00003   2.04583
   R27        2.62736   0.00023   0.00017   0.00045   0.00062   2.62798
   R28        2.04454   0.00004   0.00009   0.00005   0.00013   2.04467
   R29        2.68231  -0.00032   0.00017  -0.00086  -0.00069   2.68162
   R30        2.71289  -0.00015  -0.00057   0.00000  -0.00057   2.71232
   R31        2.62107   0.00011   0.00003   0.00028   0.00032   2.62139
   R32        2.60143  -0.00010  -0.00085   0.00055  -0.00030   2.60114
   R33        2.04587  -0.00001  -0.00002   0.00000  -0.00002   2.04585
   R34        2.59166  -0.00034   0.00010  -0.00061  -0.00051   2.59115
   R35        2.58577   0.00015   0.00065  -0.00018   0.00046   2.58623
   R36        2.59166  -0.00035   0.00010  -0.00061  -0.00051   2.59115
   R37        2.58576   0.00015   0.00065  -0.00018   0.00046   2.58623
   R38        2.59176  -0.00038   0.00009  -0.00066  -0.00058   2.59118
   R39        2.58584   0.00013   0.00064  -0.00022   0.00041   2.58625
   R40        2.04121   0.00003  -0.00015   0.00020   0.00005   2.04127
   R41        2.64131  -0.00023   0.00082  -0.00125  -0.00042   2.64089
   R42        2.04121   0.00003  -0.00016   0.00021   0.00005   2.04126
   R43        2.64149  -0.00025   0.00069  -0.00124  -0.00055   2.64094
   R44        2.04121   0.00003  -0.00016   0.00020   0.00005   2.04126
   R45        2.64149  -0.00025   0.00069  -0.00123  -0.00055   2.64094
   R46        1.89988  -0.00014   0.00007  -0.00033  -0.00026   1.89962
   R47        1.89988  -0.00014   0.00008  -0.00034  -0.00025   1.89963
   R48        1.89988  -0.00014   0.00008  -0.00034  -0.00025   1.89963
   R49        1.82429  -0.00002   0.00005  -0.00008  -0.00003   1.82426
   R50        1.82428  -0.00001   0.00006  -0.00008  -0.00002   1.82426
   R51        1.82429  -0.00002   0.00005  -0.00008  -0.00003   1.82426
    A1        2.09350   0.00002   0.00003   0.00007   0.00010   2.09360
    A2        2.10703   0.00002  -0.00003   0.00008   0.00004   2.10707
    A3        2.08265  -0.00004   0.00000  -0.00014  -0.00014   2.08252
    A4        2.09535  -0.00003  -0.00003  -0.00010  -0.00013   2.09522
    A5        2.08584  -0.00003   0.00008  -0.00019  -0.00012   2.08573
    A6        2.10200   0.00006  -0.00004   0.00029   0.00025   2.10224
    A7        2.09532  -0.00001  -0.00004  -0.00003  -0.00007   2.09525
    A8        2.10210   0.00002  -0.00000   0.00008   0.00007   2.10218
    A9        2.08576  -0.00000   0.00004  -0.00004  -0.00000   2.08575
   A10        2.09528  -0.00002  -0.00004  -0.00005  -0.00008   2.09519
   A11        2.08585  -0.00003   0.00007  -0.00018  -0.00011   2.08574
   A12        2.10206   0.00005  -0.00003   0.00022   0.00019   2.10225
   A13        2.09349   0.00002   0.00003   0.00006   0.00010   2.09359
   A14        2.08267  -0.00005   0.00001  -0.00018  -0.00017   2.08249
   A15        2.10703   0.00003  -0.00004   0.00012   0.00008   2.10711
   A16        2.09343   0.00002   0.00005   0.00005   0.00010   2.09353
   A17        2.10696   0.00006  -0.00007   0.00027   0.00021   2.10716
   A18        2.08279  -0.00008   0.00002  -0.00032  -0.00030   2.08249
   A19        2.09175   0.00007  -0.00008   0.00042   0.00034   2.09209
   A20        2.11522   0.00003   0.00030   0.00013   0.00043   2.11565
   A21        2.07622  -0.00011  -0.00022  -0.00054  -0.00077   2.07545
   A22        2.11575  -0.00008   0.00014  -0.00050  -0.00036   2.11539
   A23        2.28708  -0.00000  -0.00019   0.00023   0.00004   2.28712
   A24        1.88035   0.00008   0.00006   0.00026   0.00032   1.88068
   A25        2.08012   0.00009  -0.00025   0.00047   0.00022   2.08034
   A26        1.86081  -0.00009   0.00047  -0.00072  -0.00025   1.86056
   A27        2.34225   0.00000  -0.00022   0.00025   0.00003   2.34229
   A28        2.11025  -0.00001   0.00012  -0.00007   0.00005   2.11030
   A29        2.11808   0.00002   0.00009   0.00006   0.00014   2.11822
   A30        2.05486  -0.00001  -0.00021   0.00002  -0.00019   2.05467
   A31        2.11025  -0.00001   0.00012  -0.00004   0.00008   2.11033
   A32        2.11805   0.00002   0.00009   0.00009   0.00018   2.11823
   A33        2.05489  -0.00002  -0.00020  -0.00005  -0.00026   2.05463
   A34        2.08011   0.00009  -0.00025   0.00047   0.00022   2.08033
   A35        2.34226  -0.00000  -0.00022   0.00026   0.00003   2.34229
   A36        1.86081  -0.00009   0.00047  -0.00072  -0.00025   1.86056
   A37        2.11575  -0.00008   0.00014  -0.00051  -0.00037   2.11538
   A38        1.88036   0.00008   0.00006   0.00026   0.00032   1.88068
   A39        2.28708   0.00000  -0.00020   0.00024   0.00005   2.28713
   A40        2.09175   0.00008  -0.00008   0.00044   0.00036   2.09211
   A41        2.11518   0.00004   0.00030   0.00015   0.00044   2.11563
   A42        2.07625  -0.00011  -0.00021  -0.00059  -0.00080   2.07545
   A43        2.11018   0.00001   0.00016   0.00001   0.00017   2.11035
   A44        2.11797   0.00003   0.00007   0.00015   0.00022   2.11819
   A45        2.05504  -0.00004  -0.00023  -0.00016  -0.00039   2.05465
   A46        2.08003   0.00009  -0.00030   0.00051   0.00022   2.08024
   A47        2.34257  -0.00004  -0.00028   0.00012  -0.00016   2.34242
   A48        1.86059  -0.00005   0.00057  -0.00063  -0.00006   1.86053
   A49        2.11593  -0.00010   0.00013  -0.00060  -0.00047   2.11546
   A50        1.88058   0.00004  -0.00003   0.00015   0.00013   1.88071
   A51        2.28667   0.00007  -0.00011   0.00045   0.00034   2.28701
   A52        2.09169   0.00008  -0.00005   0.00044   0.00038   2.09207
   A53        2.11515   0.00004   0.00032   0.00016   0.00048   2.11563
   A54        2.07635  -0.00012  -0.00026  -0.00060  -0.00086   2.07548
   A55        1.88118   0.00007  -0.00050   0.00071   0.00021   1.88140
   A56        2.13369  -0.00000  -0.00001  -0.00009  -0.00010   2.13359
   A57        2.26832  -0.00007   0.00051  -0.00062  -0.00011   2.26820
   A58        1.88118   0.00007  -0.00050   0.00072   0.00022   1.88139
   A59        2.13369  -0.00000  -0.00001  -0.00009  -0.00010   2.13359
   A60        2.26832  -0.00007   0.00051  -0.00062  -0.00012   2.26820
   A61        1.88131   0.00005  -0.00056   0.00066   0.00009   1.88140
   A62        2.13408  -0.00005  -0.00004  -0.00027  -0.00031   2.13376
   A63        2.26780  -0.00000   0.00060  -0.00038   0.00022   2.26802
   A64        2.27057   0.00020   0.00064   0.00108   0.00172   2.27230
   A65        1.89710   0.00003   0.00028  -0.00026   0.00002   1.89712
   A66        2.11551  -0.00023  -0.00092  -0.00082  -0.00175   2.11377
   A67        2.27116   0.00015   0.00054   0.00080   0.00134   2.27251
   A68        1.89711   0.00002   0.00031  -0.00030   0.00000   1.89711
   A69        2.11492  -0.00017  -0.00085  -0.00050  -0.00135   2.11357
   A70        2.27117   0.00015   0.00054   0.00079   0.00134   2.27250
   A71        1.89710   0.00002   0.00030  -0.00029   0.00001   1.89711
   A72        2.11492  -0.00017  -0.00085  -0.00050  -0.00135   2.11357
   A73        1.90520  -0.00006  -0.00027   0.00009  -0.00018   1.90501
   A74        2.19038   0.00031   0.00183   0.00103   0.00287   2.19325
   A75        2.18760  -0.00025  -0.00156  -0.00112  -0.00268   2.18492
   A76        1.90533  -0.00008  -0.00034   0.00004  -0.00030   1.90503
   A77        2.19147   0.00020   0.00086   0.00076   0.00162   2.19309
   A78        2.18638  -0.00012  -0.00052  -0.00080  -0.00132   2.18506
   A79        1.90532  -0.00008  -0.00034   0.00004  -0.00029   1.90503
   A80        2.19148   0.00020   0.00086   0.00076   0.00162   2.19309
   A81        2.18639  -0.00012  -0.00052  -0.00080  -0.00132   2.18506
   A82        1.90240   0.00006   0.00056  -0.00008   0.00048   1.90288
   A83        1.90227   0.00007   0.00056  -0.00005   0.00050   1.90278
   A84        1.90240   0.00006   0.00056  -0.00008   0.00048   1.90288
    D1        0.00015   0.00000   0.00000   0.00004   0.00004   0.00019
    D2       -3.14149   0.00000   0.00001   0.00001   0.00002  -3.14147
    D3       -3.14138   0.00000   0.00000   0.00004   0.00004  -3.14134
    D4        0.00017   0.00000   0.00001   0.00001   0.00002   0.00019
    D5        0.00005  -0.00000  -0.00001  -0.00004  -0.00004   0.00001
    D6       -3.14150  -0.00000  -0.00001  -0.00001  -0.00002  -3.14152
    D7        3.14158  -0.00000  -0.00000  -0.00003  -0.00004   3.14154
    D8        0.00002  -0.00000  -0.00000  -0.00001  -0.00001   0.00001
    D9        3.14155   0.00000   0.00000   0.00001   0.00002   3.14157
   D10       -0.00001   0.00000   0.00000   0.00001   0.00001   0.00001
   D11        0.00002   0.00000   0.00000   0.00001   0.00001   0.00004
   D12       -3.14153   0.00000   0.00000   0.00001   0.00001  -3.14152
   D13        0.00016   0.00000   0.00000   0.00001   0.00002   0.00018
   D14       -3.14145   0.00000   0.00000  -0.00000   0.00000  -3.14145
   D15       -3.14150   0.00000   0.00000   0.00003   0.00003  -3.14147
   D16        0.00008   0.00000   0.00000   0.00001   0.00002   0.00009
   D17        0.00004  -0.00000  -0.00001  -0.00001  -0.00002   0.00002
   D18        3.14158  -0.00000  -0.00001  -0.00002  -0.00003   3.14155
   D19       -3.14149  -0.00000  -0.00000  -0.00003  -0.00003  -3.14152
   D20        0.00005  -0.00000  -0.00001  -0.00003  -0.00004   0.00001
   D21       -0.00001  -0.00000  -0.00000  -0.00002  -0.00002  -0.00003
   D22       -3.14157  -0.00000  -0.00000  -0.00004  -0.00004   3.14158
   D23        3.14152  -0.00000  -0.00000   0.00000  -0.00000   3.14151
   D24       -0.00004  -0.00000  -0.00000  -0.00002  -0.00002  -0.00006
   D25       -0.00019  -0.00000   0.00000  -0.00001  -0.00001  -0.00020
   D26        3.14145  -0.00000   0.00000  -0.00001  -0.00000   3.14145
   D27        3.14144   0.00000  -0.00000   0.00001   0.00001   3.14145
   D28       -0.00010   0.00000  -0.00000   0.00002   0.00002  -0.00008
   D29       -3.14149   0.00000  -0.00000   0.00001   0.00001  -3.14148
   D30        0.00010  -0.00000   0.00000  -0.00002  -0.00002   0.00008
   D31        0.00006  -0.00000   0.00000  -0.00001  -0.00001   0.00005
   D32       -3.14153  -0.00000   0.00000  -0.00004  -0.00004  -3.14157
   D33       -0.00020   0.00000   0.00000   0.00001   0.00001  -0.00019
   D34        3.14141   0.00000   0.00000   0.00003   0.00003   3.14144
   D35        3.14135  -0.00000   0.00000  -0.00001  -0.00001   3.14134
   D36       -0.00022   0.00000   0.00000   0.00000   0.00001  -0.00022
   D37       -0.00006   0.00000   0.00000   0.00000   0.00001  -0.00005
   D38        3.14147  -0.00000   0.00000  -0.00001  -0.00001   3.14147
   D39        3.14157   0.00000   0.00000   0.00003   0.00003  -3.14158
   D40       -0.00008   0.00000   0.00000   0.00001   0.00001  -0.00006
   D41       -0.00009   0.00000   0.00000   0.00000   0.00000  -0.00008
   D42        3.14149   0.00000   0.00000  -0.00001  -0.00000   3.14148
   D43        3.14149  -0.00000  -0.00000  -0.00001  -0.00001   3.14147
   D44       -0.00012  -0.00000   0.00000  -0.00002  -0.00002  -0.00014
   D45       -3.14147  -0.00000   0.00000   0.00000   0.00000  -3.14147
   D46        0.00012  -0.00000   0.00000  -0.00003  -0.00003   0.00009
   D47        0.00007  -0.00000  -0.00000  -0.00001  -0.00001   0.00007
   D48       -3.14152  -0.00000  -0.00000  -0.00004  -0.00004  -3.14156
   D49        0.00005   0.00000   0.00000   0.00000   0.00000   0.00005
   D50       -3.14158  -0.00000   0.00000  -0.00004  -0.00004   3.14156
   D51       -3.14149   0.00000  -0.00000   0.00002   0.00002  -3.14147
   D52        0.00007  -0.00000   0.00000  -0.00003  -0.00003   0.00005
   D53       -0.00000  -0.00000  -0.00000  -0.00000  -0.00000  -0.00000
   D54        3.14155  -0.00000  -0.00000   0.00001   0.00001   3.14156
   D55       -3.14157   0.00000  -0.00000   0.00003   0.00003  -3.14154
   D56       -0.00001   0.00000  -0.00000   0.00005   0.00004   0.00003
   D57       -3.14153  -0.00000   0.00001  -0.00008  -0.00007   3.14158
   D58        0.00004   0.00000   0.00001  -0.00011  -0.00010  -0.00006
   D59        0.00003  -0.00000   0.00001  -0.00011  -0.00011  -0.00008
   D60       -3.14159  -0.00000   0.00001  -0.00014  -0.00014   3.14146
   D61       -0.00003  -0.00000   0.00000  -0.00001  -0.00001  -0.00004
   D62        3.14152  -0.00000   0.00000  -0.00000  -0.00000   3.14152
   D63       -3.14157  -0.00000  -0.00000  -0.00002  -0.00002   3.14159
   D64       -0.00002  -0.00000   0.00000  -0.00002  -0.00002  -0.00003
   D65       -0.00001   0.00000  -0.00000   0.00004   0.00004   0.00003
   D66       -3.14159   0.00000  -0.00000  -0.00000  -0.00000  -3.14159
   D67        3.14154   0.00000  -0.00000   0.00005   0.00005   3.14159
   D68       -0.00004   0.00000  -0.00000   0.00001   0.00001  -0.00003
   D69        0.00003  -0.00000  -0.00000  -0.00001  -0.00001   0.00002
   D70       -3.14155  -0.00000   0.00000  -0.00003  -0.00003  -3.14159
   D71       -3.14154  -0.00000  -0.00000  -0.00001  -0.00001  -3.14155
   D72        0.00006  -0.00000   0.00000  -0.00003  -0.00002   0.00003
   D73        0.00003   0.00000   0.00000   0.00001   0.00001   0.00005
   D74        3.14159   0.00000  -0.00000   0.00006   0.00005  -3.14155
   D75       -3.14156   0.00000  -0.00000   0.00003   0.00002  -3.14154
   D76       -0.00001   0.00000  -0.00000   0.00007   0.00007   0.00005
   D77        3.14158   0.00000  -0.00000   0.00003   0.00003  -3.14158
   D78        0.00000  -0.00000  -0.00000  -0.00000  -0.00000   0.00000
   D79       -0.00001   0.00000   0.00000   0.00001   0.00001   0.00001
   D80       -3.14158  -0.00000   0.00000  -0.00002  -0.00002   3.14158
   D81       -0.00004   0.00000   0.00000   0.00000   0.00000  -0.00004
   D82        3.14151   0.00000  -0.00000   0.00002   0.00002   3.14154
   D83       -3.14158  -0.00000   0.00000  -0.00005  -0.00005   3.14155
   D84       -0.00003  -0.00000   0.00000  -0.00003  -0.00003  -0.00006
   D85        0.00003  -0.00000   0.00001  -0.00013  -0.00012  -0.00009
   D86       -3.14151  -0.00000   0.00001  -0.00013  -0.00012   3.14156
   D87        3.14157  -0.00000   0.00000  -0.00008  -0.00007   3.14150
   D88        0.00004   0.00000   0.00001  -0.00008  -0.00007  -0.00003
   D89       -0.00001  -0.00000   0.00000  -0.00001  -0.00001  -0.00002
   D90        3.14156  -0.00000   0.00001  -0.00008  -0.00008   3.14149
   D91        3.14159   0.00000   0.00000   0.00002   0.00002  -3.14157
   D92       -0.00003  -0.00000   0.00000  -0.00005  -0.00004  -0.00007
   D93       -0.00004   0.00000  -0.00000   0.00002   0.00002  -0.00002
   D94        3.14154   0.00000  -0.00001   0.00010   0.00010  -3.14155
   D95        3.14157   0.00000  -0.00000   0.00007   0.00007  -3.14155
   D96       -0.00004   0.00000  -0.00001   0.00016   0.00015   0.00011
   D97       -3.14158   0.00000  -0.00001   0.00012   0.00011  -3.14147
   D98        0.00002   0.00000  -0.00000   0.00002   0.00002   0.00004
   D99       -0.00001   0.00000  -0.00000   0.00005   0.00005   0.00004
   D100       3.14159   0.00000   0.00000  -0.00004  -0.00004   3.14155
   D101       0.00001  -0.00000  -0.00000  -0.00001  -0.00001   0.00001
   D102      -3.14158   0.00000  -0.00000   0.00003   0.00002  -3.14156
   D103      -3.14156  -0.00000   0.00001  -0.00012  -0.00011   3.14152
   D104       0.00003  -0.00000   0.00000  -0.00008  -0.00008  -0.00005
   D105       0.00007  -0.00000   0.00002  -0.00031  -0.00029  -0.00022
   D106      -3.14153  -0.00000   0.00002  -0.00038  -0.00036   3.14129
   D107      -3.14154  -0.00000   0.00001  -0.00021  -0.00020   3.14144
   D108       0.00004  -0.00000   0.00001  -0.00028  -0.00027  -0.00023
   D109       3.14159  -0.00000   0.00000  -0.00003  -0.00003   3.14156
   D110       0.00003  -0.00000   0.00001  -0.00011  -0.00010  -0.00008
   D111      -0.00002   0.00000  -0.00000   0.00002   0.00002  -0.00000
   D112      -3.14158  -0.00000   0.00001  -0.00006  -0.00006   3.14155
   D113       3.14158   0.00000  -0.00000   0.00002   0.00002   3.14159
   D114       0.00000  -0.00000  -0.00000  -0.00003  -0.00003  -0.00003
   D115      -3.14158  -0.00000   0.00000  -0.00002  -0.00002   3.14158
   D116       0.00002  -0.00000   0.00000  -0.00009  -0.00009  -0.00006
   D117      -0.00001   0.00000  -0.00000   0.00002   0.00001   0.00000
   D118      -3.14159  -0.00000   0.00000  -0.00005  -0.00005   3.14155
   D119      -3.14159   0.00000  -0.00000   0.00003   0.00003  -3.14156
   D120       0.00002   0.00000   0.00000  -0.00001  -0.00001   0.00002
   D121       3.14159  -0.00000   0.00000  -0.00006  -0.00006   3.14153
   D122       0.00005  -0.00000   0.00001  -0.00024  -0.00023  -0.00018
   D123      -0.00001   0.00000  -0.00000   0.00004   0.00004   0.00003
   D124      -3.14155  -0.00000   0.00001  -0.00014  -0.00013   3.14151
   D125       3.14157   0.00000  -0.00000   0.00008   0.00008  -3.14154
   D126      -0.00002  -0.00000   0.00000  -0.00004  -0.00003  -0.00005
   D127      -0.00007   0.00000  -0.00002   0.00034   0.00032   0.00025
   D128       3.14153   0.00000  -0.00002   0.00042   0.00040  -3.14126
   D129       3.14156   0.00000  -0.00001   0.00018   0.00017  -3.14145
   D130      -0.00002  -0.00000  -0.00001   0.00026   0.00025   0.00023
   D131      -0.00003   0.00000  -0.00001   0.00014   0.00013   0.00010
   D132       3.14150   0.00000  -0.00001   0.00014   0.00013  -3.14156
   D133       3.14157   0.00000  -0.00000   0.00008   0.00007  -3.14154
   D134      -0.00008  -0.00000  -0.00001   0.00008   0.00007  -0.00001
   D135      -0.00004   0.00000  -0.00001   0.00014   0.00013   0.00010
   D136       3.14158   0.00000  -0.00001   0.00017   0.00016  -3.14144
   D137       3.14158   0.00000  -0.00000   0.00007   0.00007  -3.14154
   D138       0.00001  -0.00000  -0.00000   0.00010   0.00010   0.00011
         Item               Value     Threshold  Converged?
 Maximum Force            0.000376     0.000450     YES
 RMS     Force            0.000087     0.000300     YES
 Maximum Displacement     0.005826     0.001800     NO 
 RMS     Displacement     0.000657     0.001200     YES
 Predicted change in Energy=-4.138375D-06
 Lowest energy point so far.  Saving SCF results.
 GradGradGradGradGradGradGradGradGradGradGradGradGradGradGradGradGradGrad

 Leave Link  103 at Tue Aug 15 23:25:52 2023, MaxMem=  1310720000 cpu:              16.5 elap:               0.4
 (Enter /mnt/opt/groups/app-gaussian/g16-avx2/l202.exe)
                          Input orientation:                          
 ---------------------------------------------------------------------
 Center     Atomic      Atomic             Coordinates (Angstroms)
 Number     Number       Type             X           Y           Z
 ---------------------------------------------------------------------
      1          6           0        0.014730    1.459805   -0.008899
      2          6           0        0.023974   -1.451691   -0.035370
      3          6           0        0.035364    0.710486    1.260931
      4          6           0       -0.000920    0.752086   -1.259478
      5          6           0        0.003632   -0.722447   -1.273475
      6          6           0        0.040064   -0.726490    1.248514
      7          6           0       -0.020445    1.475528   -2.463749
      8          6           0       -0.024512    2.862446   -2.436486
      9          6           0       -0.009202    3.573661   -1.208628
     10          6           0        0.010208    2.863132   -0.013362
     11          6           0       -0.011672   -1.428079   -2.486416
     12          6           0       -0.007300   -2.818602   -2.504099
     13          6           0        0.012933   -3.526404   -1.274347
     14          6           0        0.028306   -2.856476   -0.059749
     15          6           0        0.059955   -1.424135    2.466012
     16          6           0        0.075022   -0.744088    3.678969
     17          6           0        0.070109    0.674955    3.676897
     18          6           0        0.050629    1.391902    2.489516
     19          6           0       -0.018440    4.969438   -1.543027
     20          6           0       -0.019163   -3.806187   -3.545558
     21          6           0        0.096076   -1.152064    5.054903
     22          1           0       -0.032430    0.970766   -3.421414
     23          1           0        0.021668    3.429276    0.908632
     24          1           0       -0.027255   -0.912675   -3.437636
     25          1           0        0.043491   -3.433496    0.856143
     26          1           0        0.064077   -2.505723    2.495278
     27          1           0        0.047533    2.473710    2.531203
     28          6           0        0.103163   -0.019467    5.827788
     29          1           0        0.118061    0.091243    6.902188
     30          6           0       -0.006426   -5.041909   -2.951450
     31          1           0       -0.009579   -6.027835   -3.392754
     32          6           0       -0.038378    5.072707   -2.910167
     33          1           0       -0.050269    5.947860   -3.543237
     34          7           0        0.087514    1.096725    4.987032
     35          1           0        0.088896    2.053727    5.294682
     36          7           0       -0.042022    3.786434   -3.456578
     37          1           0       -0.055295    3.574361   -4.439104
     38          7           0        0.013257   -4.871951   -1.564438
     39          1           0        0.025588   -5.616867   -0.889562
     40          8           0       -0.039577   -3.468696   -4.871708
     41          1           0       -0.044634   -4.275514   -5.401742
     42          8           0        0.105862   -2.469313    5.426102
     43          1           0        0.119777   -2.524532    6.389777
     44          8           0       -0.007884    5.949282   -0.587630
     45          1           0       -0.016842    6.811738   -1.021228
 ---------------------------------------------------------------------
                    Distance matrix (angstroms):
                    1          2          3          4          5
     1  C    0.000000
     2  C    2.911631   0.000000
     3  C    1.474576   2.521019   0.000000
     4  C    1.437032   2.521050   2.521014   0.000000
     5  C    2.522202   1.437051   2.911618   1.474606   0.000000
     6  C    2.522225   1.474630   1.437038   2.911682   2.522256
     7  C    2.455152   3.803631   3.802847   1.404998   2.499685
     8  C    2.803947   4.937559   4.278482   2.416511   3.768932
     9  C    2.430701   5.160601   3.781333   2.822046   4.296617
    10  C    1.403341   4.314901   2.501667   2.451417   3.800567
    11  C    3.805084   2.451419   4.314891   2.501722   1.403345
    12  C    4.952905   2.822064   5.160594   3.781393   2.430724
    13  C    5.144282   2.416530   4.937547   4.278538   2.803972
    14  C    4.316602   1.405003   3.803612   3.802883   2.455162
    15  C    3.800572   2.501793   2.451415   4.314965   3.805168
    16  C    4.296644   3.781484   2.822103   5.160675   4.953006
    17  C    3.768840   4.278514   2.416477   4.937489   5.144253
    18  C    2.499596   3.802865   1.404985   3.803549   4.316572
    19  C    3.830427   6.595887   5.099387   4.226910   5.698307
    20  C    6.343483   4.226930   6.595882   5.099446   3.830448
    21  C    5.698295   5.099593   4.226937   6.595953   6.343618
    22  H    3.447701   4.163745   4.690064   2.173196   2.735308
    23  H    2.172724   4.971417   2.741554   3.445078   4.690280
    24  H    4.169731   3.445079   4.971429   2.741622   2.172724
    25  H    4.969258   2.173184   4.163713   4.690087   3.447702
    26  H    4.690283   2.741673   3.445060   4.971493   4.169800
    27  H    2.735178   4.690056   2.173177   4.163604   4.969198
    28  C    6.021876   6.036072   4.625323   7.129900   7.136668
    29  H    7.046046   7.107686   5.675745   8.189241   8.216852
    30  C    7.136619   4.625377   7.129933   6.035990   4.633945
    31  H    8.216801   5.675760   8.189248   7.107620   5.713025
    32  C    4.633922   7.129945   6.035931   4.625359   6.021988
    33  H    5.713003   8.189261   7.107563   5.675743   7.046114
    34  N    5.009637   5.632316   3.746429   6.256636   6.519998
    35  H    5.337248   6.379782   4.251859   6.682765   7.131276
    36  N    4.159677   6.256754   5.632258   3.746492   5.009794
    37  H    4.909477   6.682840   6.379686   4.251848   5.337344
    38  N    6.520034   3.746511   6.256741   5.632317   4.159704
    39  H    7.131267   4.251863   6.682822   6.379741   4.909502
    40  O    6.923870   5.240468   7.421620   5.555600   4.526701
    41  H    7.872748   6.064374   8.322128   6.514370   5.446944
    42  O    6.707125   5.556073   5.240682   7.421981   6.924329
    43  H    7.538504   6.514805   6.064448   8.322374   7.873147
    44  O    4.526681   7.421617   5.555540   5.240446   6.706898
    45  H    5.446925   8.322129   6.514311   6.064355   7.538434
                    6          7          8          9         10
     6  C    0.000000
     7  C    4.316648   0.000000
     8  C    5.144304   1.387192   0.000000
     9  C    4.952906   2.444917   1.419048   0.000000
    10  C    3.805077   2.816165   2.423373   1.390644   0.000000
    11  C    3.800607   2.903709   4.290835   5.162379   4.952875
    12  C    4.296659   4.294339   5.681476   6.522214   6.203723
    13  C    3.768962   5.141509   6.493795   7.100404   6.512776
    14  C    2.499706   4.954579   6.193363   6.532074   5.719824
    15  C    1.403355   5.719883   6.512788   6.203687   4.952820
    16  C    2.430769   6.532136   7.100407   6.522166   5.162319
    17  C    2.803925   6.193275   6.493653   5.681298   4.290654
    18  C    2.455155   4.954481   5.141366   4.294173   2.903540
    19  C    6.343479   3.613189   2.288606   1.435305   2.603310
    20  C    5.698348   5.391366   6.760233   7.741028   7.546992
    21  C    3.830515   7.965422   8.500102   7.846998   6.466566
    22  H    4.969323   1.082612   2.132745   3.416435   3.898421
    23  H    4.169683   3.897674   3.393117   2.122402   1.082000
    24  H    4.690330   2.579150   3.905618   5.009592   5.097428
    25  H    2.735296   5.926575   7.105274   7.305225   6.356466
    26  H    2.172709   6.359989   7.290225   7.119214   5.926278
    27  H    3.447699   5.094167   4.983396   3.898646   2.574461
    28  C    4.633963   8.426143   8.753282   7.901541   6.514372
    29  H    5.713037   9.468696   9.742214   8.827727   7.451163
    30  C    6.022018   6.535674   7.921133   8.790079   8.433404
    31  H    7.046140   7.560663   8.941576   9.846783   9.511571
    32  C    7.136629   3.624818   2.260491   2.267868   3.643634
    33  H    8.216811   4.600863   3.278008   3.330001   4.688201
    34  N    4.159673   7.461186   7.631445   6.673138   5.303782
    35  H    4.909528   7.780715   7.774178   6.679286   5.369977
    36  N    6.520055   2.515246   1.376462   2.258236   3.565242
    37  H    7.131298   2.882419   2.125617   3.230805   4.483005
    38  N    5.009817   6.410958   7.783495   8.453134   7.889065
    39  H    5.337355   7.265139   8.619410   9.196131   8.525159
    40  O    6.706948   5.499452   6.783354   7.938128   7.981106
    41  H    7.538478   6.458086   7.729400   8.899046   8.944155
    42  O    4.527030   8.821989   9.500787   8.974989   7.617866
    43  H    5.447191   9.716228  10.341338   9.743734   8.368937
    44  O    6.923847   4.851232   3.598208   2.455446   3.139177
    45  H    7.872728   5.527750   4.195226   3.243504   4.075293
                   11         12         13         14         15
    11  C    0.000000
    12  C    1.390642   0.000000
    13  C    2.423362   1.419043   0.000000
    14  C    2.816138   2.444903   1.387187   0.000000
    15  C    4.952948   5.162467   4.290924   2.903803   0.000000
    16  C    6.203816   6.522324   5.681590   4.294459   1.390667
    17  C    6.512747   7.100397   6.493804   5.141524   2.423329
    18  C    5.719797   6.532067   6.193369   4.954591   2.816151
    19  C    6.466703   7.847123   8.500147   7.965377   7.546941
    20  C    2.603313   1.435306   2.288605   3.613180   6.466793
    21  C    7.547138   7.741223   6.760458   5.391593   2.603398
    22  H    2.574706   3.898898   4.983622   5.094336   6.356561
    23  H    5.926328   7.119238   7.290196   6.359912   5.097303
    24  H    1.081990   2.122368   3.393083   3.897636   5.926403
    25  H    3.898390   3.416416   2.132733   1.082608   2.574778
    26  H    5.097483   5.009666   3.905698   2.579238   1.081991
    27  H    6.356412   7.305192   7.105264   5.926575   3.898411
    28  C    8.433467   8.790205   7.921304   6.535848   3.643693
    29  H    9.511627   9.846885   8.941707   7.560798   4.688219
    30  C    3.643631   2.267866   2.260488   3.624811   6.514721
    31  H    4.688199   3.329999   3.278005   4.600856   7.451445
    32  C    6.514637   7.901810   8.753470   8.426225   8.433382
    33  H    7.451365   8.827939   9.742358   9.468748   9.511547
    34  N    7.889037   8.453154   7.783556   6.411030   3.565254
    35  H    8.525173   9.196185   8.619499   7.265239   4.483050
    36  N    5.304082   6.673449   7.631694   7.461344   7.889075
    37  H    5.370223   6.679560   7.774394   7.780836   8.525191
    38  N    3.565238   2.258235   1.376463   2.515245   5.304163
    39  H    4.482998   3.230804   2.125619   2.882422   5.370294
    40  O    3.139190   2.455450   3.598208   4.851224   7.617891
    41  H    4.075303   3.243505   4.195221   5.527738   8.369161
    42  O    7.981600   7.938696   6.783958   5.500043   3.139528
    43  H    8.944624   8.899644   7.730068   6.458710   4.075584
    44  O    7.617799   8.974889   9.500559   8.821641   7.981016
    45  H    8.369073   9.743841  10.341283   9.716009   8.944068
                   16         17         18         19         20
    16  C    0.000000
    17  C    1.419053   0.000000
    18  C    2.444964   1.387179   0.000000
    19  C    7.740953   6.760032   5.391191   0.000000
    20  C    7.847236   8.500145   7.965371   9.001207   0.000000
    21  C    1.435298   2.288574   3.613176   9.001032   9.001421
    22  H    7.305320   7.105212   5.926496   4.417907   4.778585
    23  H    5.009449   3.905371   2.578938   2.895573   8.496671
    24  H    7.119336   7.290173   6.359896   6.179714   2.895536
    25  H    3.899007   4.983646   5.094353   8.738944   4.417895
    26  H    2.122404   3.393077   3.897653   8.496631   6.179793
    27  H    3.416482   2.132756   1.082615   4.778322   8.738912
    28  C    2.267883   2.260453   3.624746   8.901285  10.110086
    29  H    3.329980   3.278036   4.600862   9.753824  11.151869
    30  C    7.901921   8.753478   8.426227  10.109938   1.371180
    31  H    8.828046   9.742367   9.468750  11.151752   2.226917
    32  C    8.790033   7.920948   6.535505   1.371180   8.901621
    33  H    9.846731   8.941384   7.560492   2.226917   9.754097
    34  N    2.258269   1.376462   2.515169   7.592813   9.841495
    35  H    3.230865   2.125698   2.882435   7.434189  10.606607
    36  N    8.453127   7.783337   6.410803   2.249828   7.593177
    37  H    9.196145   8.619267   7.264993   3.214787   7.434529
    38  N    6.673559   7.631710   7.461354   9.841463   2.249831
    39  H    6.679662   7.774416   7.780851  10.606545   3.214791
    40  O    8.975004   9.500554   8.821631   9.070979   1.368573
    41  H    9.743952  10.341276   9.716000  10.017959   1.914768
    42  O    2.455571   3.598252   4.851348  10.194078   9.071580
    43  H    3.243527   4.195104   5.527683  10.913665  10.018624
    44  O    7.938006   6.783126   5.499269   1.368572  10.194050
    45  H    8.898921   7.729168   6.457901   1.914771  10.913871
                   21         22         23         24         25
    21  C    0.000000
    22  H    8.739043   0.000000
    23  H    6.179464   4.979608   0.000000
    24  H    8.496807   1.883518   6.143694   0.000000
    25  H    4.778837   6.140096   6.863007   4.979566   0.000000
    26  H    2.895703   6.863129   6.143570   6.143745   1.883601
    27  H    4.417879   6.139941   1.883218   6.862961   6.140108
    28  C    1.371196   9.303047   6.008208   9.309291   6.031286
    29  H    2.226827  10.362093   6.861083  10.389462   6.998857
    30  C    8.901858   6.031070   9.309243   4.157810   4.133672
    31  H    9.754343   6.998697  10.389411   5.115388   4.978608
    32  C   10.109807   4.133682   4.157848   6.008589   9.303079
    33  H   11.151607   4.978617   5.115425   6.861386  10.362103
    34  N    2.249829   8.410245   4.698774   8.661749   6.130994
    35  H    3.214753   8.783954   4.597182   9.223145   7.057783
    36  N    9.841399   2.815904   4.380260   4.699171   8.410366
    37  H   10.606515   2.795518   5.350258   4.597523   8.784045
    38  N    7.593424   6.130888   8.661785   4.380225   2.815898
    39  H    7.434789   7.057659   9.223135   5.350223   2.795517
    40  O   10.194252   4.670356   8.999894   2.930863   5.728561
    41  H   10.914081   5.607611   9.959368   3.894445   6.314894
    42  O    1.368587   9.493778   7.430207   9.000372   4.670982
    43  H    1.914712  10.416321   8.093232   9.959806   5.608310
    44  O    9.070728   5.728573   2.930888   7.430300   9.493347
    45  H   10.017697   6.314910   3.894469   8.093559  10.415996
                   26         27         28         29         30
    26  H    0.000000
    27  H    4.979591   0.000000
    28  C    4.157958   4.133583   0.000000
    29  H    5.115466   4.978618   1.080191   0.000000
    30  C    6.008665   9.303060  10.114937  11.111207   0.000000
    31  H    6.861459  10.362085  11.005980  11.976862   1.080190
    32  C    9.309239   6.030810  10.114452  11.005534  10.114750
    33  H   10.389408   6.998435  11.110744  11.976443  11.005778
    34  N    4.380299   2.815810   1.397498   2.163272  10.035494
    35  H    5.350314   2.795517   2.140687   2.536980  10.879146
    36  N    8.661818   6.130643  10.035209  10.999277   8.842854
    37  H    9.223195   7.057420  10.878869  11.865373   8.743890
    38  N    4.699246   8.410362   8.843059   9.814684   1.397524
    39  H    4.597591   8.784051   8.744123   9.659318   2.140790
    40  O    7.430380   9.493306  11.242632  12.301326   2.482638
    41  H    8.093634  10.415956  12.009918  13.056865   2.567636
    42  O    2.931348   5.728641   2.482560   2.955575   8.764373
    43  H    3.894943   6.314764   2.567383   2.665492   9.675311
    44  O    8.999812   4.670095   8.763327   9.509462  11.242505
    45  H    9.959289   5.607351   9.674129  10.390561  12.009780
                   31         32         33         34         35
    31  H    0.000000
    32  C   11.111064   0.000000
    33  H   11.976710   1.080190   0.000000
    34  N   10.999527   8.842513   9.814173   0.000000
    35  H   11.865618   8.743568   9.658801   1.005238   0.000000
    36  N    9.814531   1.397525   2.163178   8.862611   8.922105
    37  H    9.659146   2.140788   2.536948   9.747365   9.852904
    38  N    2.163175  10.035431  10.999454   8.862978   9.747731
    39  H    2.536947  10.879059  11.865524   8.922472   9.853268
    40  O    2.955909   8.763743   9.509809  10.865265  11.570183
    41  H    2.666063   9.674565  10.390931  11.696369  12.429425
    42  O    9.510449  11.242609  12.301310   3.593013   4.524980
    43  H   10.391717  12.009664  13.056612   3.883585   4.707509
    44  O   12.301222   2.482638   2.955910   7.391433   7.055942
    45  H   13.056754   2.567642   2.666070   8.292855   7.908259
                   36         37         38         39         40
    36  N    0.000000
    37  H    1.005241   0.000000
    38  N    8.862893   8.922364   0.000000
    39  H    9.747626   9.853144   1.005241   0.000000
    40  O    7.391854   7.056347   3.593042   4.525083   0.000000
    41  H    8.293291   7.908686   3.883811   4.707858   0.965359
    42  O   10.865461  11.570405   7.392490   7.056993  10.347213
    43  H   11.696375  12.429474   8.294050   7.909499  11.302119
    44  O    3.593040   4.525080  10.865251  11.570137  10.346624
    45  H    3.883816   4.707863  11.696348  12.429374  10.977888
                   41         42         43         44         45
    41  H    0.000000
    42  O   10.978490   0.000000
    43  H   11.921950   0.965356   0.000000
    44  O   11.301481  10.346529  10.977524   0.000000
    45  H   11.921277  11.301373  11.920889   0.965358   0.000000
 Symmetry turned off by external request.
 Stoichiometry    C24H15N3O3
 Framework group  C1[X(C24H15N3O3)]
 Deg. of freedom   129
 Full point group                 C1      NOp   1
 Rotational constants (GHZ):           0.1397677           0.1397574           0.0698813
 Leave Link  202 at Tue Aug 15 23:25:53 2023, MaxMem=  1310720000 cpu:               1.2 elap:               0.1
 (Enter /mnt/opt/groups/app-gaussian/g16-avx2/l301.exe)
 Standard basis: 6-31G(d,p) (6D, 7F)
 Ernie: Thresh=  0.10000D-02 Tol=  0.10000D-05 Strict=F.
   525 basis functions,   945 primitive gaussians,   525 cartesian basis functions
   102 alpha electrons      102 beta electrons
       nuclear repulsion energy      2613.2824424941 Hartrees.
 IExCor=  402 DFT=T Ex+Corr=B3LYP ExCW=0 ScaHFX=  0.200000
 ScaDFX=  0.800000  0.720000  1.000000  0.810000 ScalE2=  1.000000  1.000000
 IRadAn=      5 IRanWt=     -1 IRanGd=            0 ICorTp=0 IEmpDi=131
 NAtoms=   45 NActive=   45 NUniq=   45 SFac= 1.00D+00 NAtFMM=   60 NAOKFM=F Big=F
 Integral buffers will be    131072 words long.
 Raffenetti 2 integral format.
 Two-electron integral symmetry is turned off.
 R6Disp:  Grimme-D3 Dispersion energy=       -0.0429595158 Hartrees.
 Nuclear repulsion after empirical dispersion term =     2613.2394829783 Hartrees.
 Leave Link  301 at Tue Aug 15 23:25:53 2023, MaxMem=  1310720000 cpu:               4.1 elap:               0.1
 (Enter /mnt/opt/groups/app-gaussian/g16-avx2/l302.exe)
 NPDir=0 NMtPBC=     1 NCelOv=     1 NCel=       1 NClECP=     1 NCelD=      1
         NCelK=      1 NCelE2=     1 NClLst=     1 CellRange=     0.0.
 One-electron integrals computed using PRISM.
 GSVD:  received Info=                   1 from GESDD.
 NBasis=   525 RedAO= T EigKep=  1.19D-04  NBF=   525
 NBsUse=   525 1.00D-06 EigRej= -1.00D+00 NBFU=   525
 Precomputing XC quadrature grid using
 IXCGrd= 4 IRadAn=           5 IRanWt=          -1 IRanGd=           0 AccXCQ= 0.00D+00.
 Generated NRdTot=       0 NPtTot=           0 NUsed=           0 NTot=          32
 NSgBfM=   505   505   505   505   505 MxSgAt=    45 MxSgA2=    45.
 Leave Link  302 at Tue Aug 15 23:25:55 2023, MaxMem=  1310720000 cpu:             153.1 elap:               2.4
 (Enter /mnt/opt/groups/app-gaussian/g16-avx2/l303.exe)
 DipDrv:  MaxL=1.
 Leave Link  303 at Tue Aug 15 23:25:55 2023, MaxMem=  1310720000 cpu:              10.8 elap:               0.2
 (Enter /mnt/opt/groups/app-gaussian/g16-avx2/l401.exe)
 Initial guess from the checkpoint file:  "/tmp/Gau-117352.chk"
 B after Tr=    -0.000008    0.000015   -0.000044
         Rot=    1.000000    0.000007    0.000000   -0.000000 Ang=   0.00 deg.
 Guess basis will be translated and rotated to current coordinates.
 JPrj=2 DoOrth=T DoCkMO=T.
 Leave Link  401 at Tue Aug 15 23:25:56 2023, MaxMem=  1310720000 cpu:              55.9 elap:               0.9
 (Enter /mnt/opt/groups/app-gaussian/g16-avx2/l502.exe)
 Two-electron integral symmetry not used.
 Closed shell SCF:
 Using DIIS extrapolation, IDIIS=    10.
 NGot=  1310720000 LenX=  1310130019 LenY=  1309853869
 Requested convergence on RMS density matrix=1.00D-08 within 100 cycles.
 Requested convergence on MAX density matrix=1.00D-06.
 Requested convergence on             energy=1.00D-06.
 Level shift goal  0.100 maximum shift  0.100.
 No special actions if energy rises.
 Dynamic level shift is on during FON iterations.

 Cycle   1  Pass 1  IDiag  1:
 FoFJK:  IHMeth= 1 ICntrl=       0 DoSepK=F KAlg= 0 I1Cent=           0 FoldK=F
 IRaf= 610000000 NMat=       1 IRICut=       1 DoRegI=T DoRafI=F ISym2E= 0 IDoP0=0 IntGTp=1.
 FoFCou: FMM=F IPFlag=           0 FMFlag=      100000 FMFlg1=           0
         NFxFlg=           0 DoJE=F BraDBF=F KetDBF=F FulRan=T
         wScrn=  0.000000 ICntrl=         0 IOpCl=  0 I1Cent=           0 NGrid=           0
         NMat0=    1 NMatS0=      1 NMatT0=    0 NMatD0=    1 NMtDS0=    0 NMtDT0=    0
 Symmetry not used in FoFCou.
 E= -1313.58351948416    
 DIIS: error= 4.20D-05 at cycle   1 NSaved=   1.
 NSaved= 1 IEnMin= 1 EnMin= -1313.58351948416     IErMin= 1 ErrMin= 4.20D-05
 ErrMax= 4.20D-05  0.00D+00 EMaxC= 1.00D+00 BMatC= 1.61D-06 BMatP= 1.61D-06
 IDIUse=1 WtCom= 1.00D+00 WtEn= 0.00D+00
 Coeff-Com:  0.100D+01
 Coeff:      0.100D+01
 Gap=     1.774 Goal=     0.100 Shift=    0.000
 RMSDP=6.31D-06 MaxDP=2.79D-04              OVMax= 3.19D-04

 Cycle   2  Pass 1  IDiag  1:
 E= -1313.58352144866     Delta-E=       -0.000001964499 Rises=F Damp=F
 DIIS: error= 2.77D-05 at cycle   2 NSaved=   2.
 NSaved= 2 IEnMin= 2 EnMin= -1313.58352144866     IErMin= 2 ErrMin= 2.77D-05
 ErrMax= 2.77D-05  0.00D+00 EMaxC= 1.00D+00 BMatC= 3.02D-07 BMatP= 1.61D-06
 IDIUse=1 WtCom= 1.00D+00 WtEn= 0.00D+00
 Coeff-Com:  0.197D+00 0.803D+00
 Coeff:      0.197D+00 0.803D+00
 Gap=     0.149 Goal=     0.100 Shift=    0.000
 RMSDP=2.61D-06 MaxDP=1.19D-04 DE=-1.96D-06 OVMax= 2.94D-04

 Cycle   3  Pass 1  IDiag  1:
 E= -1313.58352113322     Delta-E=        0.000000315439 Rises=F Damp=F
 DIIS: error= 4.92D-05 at cycle   3 NSaved=   3.
 NSaved= 3 IEnMin= 2 EnMin= -1313.58352144866     IErMin= 2 ErrMin= 2.77D-05
 ErrMax= 4.92D-05  0.00D+00 EMaxC= 1.00D+00 BMatC= 5.75D-07 BMatP= 3.02D-07
 IDIUse=1 WtCom= 1.00D+00 WtEn= 0.00D+00
 Coeff-Com: -0.801D-02 0.586D+00 0.422D+00
 Coeff:     -0.801D-02 0.586D+00 0.422D+00
 Gap=     0.149 Goal=     0.100 Shift=    0.000
 RMSDP=1.90D-06 MaxDP=8.01D-05 DE= 3.15D-07 OVMax= 2.20D-04

 Cycle   4  Pass 1  IDiag  1:
 E= -1313.58352171046     Delta-E=       -0.000000577240 Rises=F Damp=F
 DIIS: error= 8.83D-06 at cycle   4 NSaved=   4.
 NSaved= 4 IEnMin= 4 EnMin= -1313.58352171046     IErMin= 4 ErrMin= 8.83D-06
 ErrMax= 8.83D-06  0.00D+00 EMaxC= 1.00D+00 BMatC= 3.34D-08 BMatP= 3.02D-07
 IDIUse=1 WtCom= 1.00D+00 WtEn= 0.00D+00
 Coeff-Com: -0.154D-01 0.309D+00 0.271D+00 0.436D+00
 Coeff:     -0.154D-01 0.309D+00 0.271D+00 0.436D+00
 Gap=     0.149 Goal=     0.100 Shift=    0.000
 RMSDP=4.99D-07 MaxDP=2.10D-05 DE=-5.77D-07 OVMax= 5.91D-05

 Cycle   5  Pass 1  IDiag  1:
 E= -1313.58352174694     Delta-E=       -0.000000036481 Rises=F Damp=F
 DIIS: error= 2.49D-06 at cycle   5 NSaved=   5.
 NSaved= 5 IEnMin= 5 EnMin= -1313.58352174694     IErMin= 5 ErrMin= 2.49D-06
 ErrMax= 2.49D-06  0.00D+00 EMaxC= 1.00D+00 BMatC= 2.63D-09 BMatP= 3.34D-08
 IDIUse=1 WtCom= 1.00D+00 WtEn= 0.00D+00
 Coeff-Com: -0.718D-02 0.847D-01 0.938D-01 0.256D+00 0.573D+00
 Coeff:     -0.718D-02 0.847D-01 0.938D-01 0.256D+00 0.573D+00
 Gap=     0.149 Goal=     0.100 Shift=    0.000
 RMSDP=1.23D-07 MaxDP=4.33D-06 DE=-3.65D-08 OVMax= 1.07D-05

 Cycle   6  Pass 1  IDiag  1:
 E= -1313.58352174939     Delta-E=       -0.000000002455 Rises=F Damp=F
 DIIS: error= 4.35D-07 at cycle   6 NSaved=   6.
 NSaved= 6 IEnMin= 6 EnMin= -1313.58352174939     IErMin= 6 ErrMin= 4.35D-07
 ErrMax= 4.35D-07  0.00D+00 EMaxC= 1.00D+00 BMatC= 1.33D-10 BMatP= 2.63D-09
 IDIUse=1 WtCom= 1.00D+00 WtEn= 0.00D+00
 Coeff-Com: -0.232D-02 0.149D-01 0.233D-01 0.933D-01 0.271D+00 0.600D+00
 Coeff:     -0.232D-02 0.149D-01 0.233D-01 0.933D-01 0.271D+00 0.600D+00
 Gap=     0.149 Goal=     0.100 Shift=    0.000
 RMSDP=3.92D-08 MaxDP=2.35D-06 DE=-2.45D-09 OVMax= 4.26D-06

 Cycle   7  Pass 1  IDiag  1:
 E= -1313.58352174949     Delta-E=       -0.000000000101 Rises=F Damp=F
 DIIS: error= 2.65D-07 at cycle   7 NSaved=   7.
 NSaved= 7 IEnMin= 7 EnMin= -1313.58352174949     IErMin= 7 ErrMin= 2.65D-07
 ErrMax= 2.65D-07  0.00D+00 EMaxC= 1.00D+00 BMatC= 3.52D-11 BMatP= 1.33D-10
 IDIUse=1 WtCom= 1.00D+00 WtEn= 0.00D+00
 Coeff-Com: -0.732D-04-0.626D-02-0.210D-02 0.171D-01 0.779D-01 0.367D+00
 Coeff-Com:  0.546D+00
 Coeff:     -0.732D-04-0.626D-02-0.210D-02 0.171D-01 0.779D-01 0.367D+00
 Coeff:      0.546D+00
 Gap=     0.149 Goal=     0.100 Shift=    0.000
 RMSDP=1.81D-08 MaxDP=1.09D-06 DE=-1.01D-10 OVMax= 2.38D-06

 Cycle   8  Pass 1  IDiag  1:
 E= -1313.58352174954     Delta-E=       -0.000000000044 Rises=F Damp=F
 DIIS: error= 1.03D-07 at cycle   8 NSaved=   8.
 NSaved= 8 IEnMin= 8 EnMin= -1313.58352174954     IErMin= 8 ErrMin= 1.03D-07
 ErrMax= 1.03D-07  0.00D+00 EMaxC= 1.00D+00 BMatC= 4.32D-12 BMatP= 3.52D-11
 IDIUse=1 WtCom= 1.00D+00 WtEn= 0.00D+00
 Coeff-Com:  0.312D-03-0.625D-02-0.512D-02-0.416D-02 0.441D-02 0.106D+00
 Coeff-Com:  0.312D+00 0.593D+00
 Coeff:      0.312D-03-0.625D-02-0.512D-02-0.416D-02 0.441D-02 0.106D+00
 Coeff:      0.312D+00 0.593D+00
 Gap=     0.149 Goal=     0.100 Shift=    0.000
 RMSDP=5.74D-09 MaxDP=2.70D-07 DE=-4.37D-11 OVMax= 8.28D-07

 SCF Done:  E(RB3LYP) =  -1313.58352175     A.U. after    8 cycles
            NFock=  8  Conv=0.57D-08     -V/T= 2.0093
 KE= 1.301466387563D+03 PE=-8.284562067813D+03 EE= 3.056272675522D+03
 Leave Link  502 at Tue Aug 15 23:26:48 2023, MaxMem=  1310720000 cpu:            3277.7 elap:              51.4
 (Enter /mnt/opt/groups/app-gaussian/g16-avx2/l701.exe)
 ... and contract with generalized density number  0.
 Compute integral first derivatives.
 R6Disp: Adding Grimme-D3 dispersion energy 1st derivatives to the gradient.
 Leave Link  701 at Tue Aug 15 23:26:49 2023, MaxMem=  1310720000 cpu:              64.2 elap:               1.1
 (Enter /mnt/opt/groups/app-gaussian/g16-avx2/l702.exe)
 L702 exits ... SP integral derivatives will be done elsewhere.
 Leave Link  702 at Tue Aug 15 23:26:49 2023, MaxMem=  1310720000 cpu:               1.4 elap:               0.1
 (Enter /mnt/opt/groups/app-gaussian/g16-avx2/l703.exe)
 Integral derivatives from FoFJK, PRISM(SPDF).
 Compute integral first derivatives, UseDBF=F ICtDFT=           0.
 Calling FoFJK, ICntrl=      2127 FMM=F ISym2X=0 I1Cent= 0 IOpClX= 0 NMat=1 NMatS=1 NMatT=0.
 FoFJK:  IHMeth= 1 ICntrl=    2127 DoSepK=F KAlg= 0 I1Cent=           0 FoldK=F
 IRaf=         0 NMat=       1 IRICut=       1 DoRegI=T DoRafI=F ISym2E= 0 IDoP0=0 IntGTp=1.
 FoFCou: FMM=F IPFlag=           0 FMFlag=      100000 FMFlg1=         800
         NFxFlg=           0 DoJE=F BraDBF=F KetDBF=F FulRan=T
         wScrn=  0.000000 ICntrl=      2127 IOpCl=  0 I1Cent=           0 NGrid=           0
         NMat0=    1 NMatS0=      1 NMatT0=    0 NMatD0=    1 NMtDS0=    0 NMtDT0=    0
 Symmetry not used in FoFCou.
 Leave Link  703 at Tue Aug 15 23:27:09 2023, MaxMem=  1310720000 cpu:            1257.6 elap:              19.7
 (Enter /mnt/opt/groups/app-gaussian/g16-avx2/l716.exe)
 Dipole        = 1.80366109D-04 4.22227032D-04-2.35421908D-04
 -------------------------------------------------------------------
 Center     Atomic                   Forces (Hartrees/Bohr)
 Number     Number              X              Y              Z
 -------------------------------------------------------------------
      1        6          -0.000000654    0.000023503    0.000000997
      2        6           0.000001271   -0.000017119    0.000043448
      3        6           0.000001244    0.000034415    0.000006427
      4        6          -0.000000158   -0.000023475   -0.000033317
      5        6          -0.000000633   -0.000003848   -0.000019945
      6        6          -0.000000337   -0.000020705    0.000005823
      7        6           0.000001997   -0.000068277    0.000035933
      8        6           0.000006506    0.000066780    0.000051792
      9        6          -0.000001850   -0.000099911   -0.000090568
     10        6           0.000000266    0.000021780    0.000061486
     11        6          -0.000001712    0.000052153   -0.000044746
     12        6          -0.000000137   -0.000029393    0.000132023
     13        6           0.000005450    0.000010520   -0.000084902
     14        6           0.000002167    0.000073369    0.000046792
     15        6          -0.000002155   -0.000068924   -0.000020396
     16        6          -0.000005195    0.000134491   -0.000064001
     17        6           0.000017907   -0.000055628    0.000041993
     18        6           0.000002695   -0.000007552   -0.000083039
     19        6          -0.000005018    0.000088157   -0.000062860
     20        6          -0.000003542   -0.000098131   -0.000045927
     21        6          -0.000006534    0.000015028    0.000129004
     22        1          -0.000000512   -0.000022352   -0.000011131
     23        1           0.000000063   -0.000003938   -0.000011115
     24        1           0.000000117   -0.000001907    0.000005231
     25        1           0.000000713    0.000003298    0.000032575
     26        1          -0.000000157   -0.000002909   -0.000001297
     27        1          -0.000001071    0.000017248   -0.000009422
     28        6           0.000021688   -0.000190331   -0.000042453
     29        1           0.000002868    0.000022883    0.000011156
     30        6           0.000006107    0.000101995   -0.000115772
     31        1           0.000000990   -0.000012748   -0.000003327
     32        6           0.000010627    0.000049499    0.000145173
     33        1           0.000000685    0.000009498   -0.000009555
     34        7          -0.000022036    0.000070249   -0.000011081
[truncated: 689,431 more chars]
