# Supplementary material for: HOMA Index Establishes Similarity to a Reference Molecule
Source: J Chem Inf Model. 2023 Dec 6;63(24):7744–54. doi: 10.1021/acs.jcim.3c01551 (PMC10751799; doi:10.1021/acs.jcim.3c01551)
Supplement: Supplementary file 5 — ci3c01551_si_005.zip [file ci3c01551_si_005.zip › ad-Fig3-Central 6-membered-ring-Gaussian16-output/8.log]

 Set GAUSS_PDEF to "64".
 Set GAUSS_MDEF to "10000MB".
 Entering Gaussian System, Link 0=g16
 Initial command:
 /mnt/opt/groups/app-gaussian/g16-avx2/l1.exe "/tmp/Gau-170795.inp" -scrdir="/tmp/"
 Default is to use a total of  64 processors:
                               64 via shared-memory
                                1 via Linda
 Entering Link 1 = /mnt/opt/groups/app-gaussian/g16-avx2/l1.exe PID=    170796.
  
 Copyright (c) 1988-2019, Gaussian, Inc.  All Rights Reserved.
  
 This is part of the Gaussian(R) 16 program.  It is based on
 the Gaussian(R) 09 system (copyright 2009, Gaussian, Inc.),
 the Gaussian(R) 03 system (copyright 2003, Gaussian, Inc.),
 the Gaussian(R) 98 system (copyright 1998, Gaussian, Inc.),
 the Gaussian(R) 94 system (copyright 1995, Gaussian, Inc.),
 the Gaussian 92(TM) system (copyright 1992, Gaussian, Inc.),
 the Gaussian 90(TM) system (copyright 1990, Gaussian, Inc.),
 the Gaussian 88(TM) system (copyright 1988, Gaussian, Inc.),
 the Gaussian 86(TM) system (copyright 1986, Carnegie Mellon
 University), and the Gaussian 82(TM) system (copyright 1983,
 Carnegie Mellon University). Gaussian is a federally registered
 trademark of Gaussian, Inc.
  
 This software contains proprietary and confidential information,
 including trade secrets, belonging to Gaussian, Inc.
  
 This software is provided under written license and may be
 used, copied, transmitted, or stored only in accord with that
 written license.
  
 The following legend is applicable only to US Government
 contracts under FAR:
  
                    RESTRICTED RIGHTS LEGEND
  
 Use, reproduction and disclosure by the US Government is
 subject to restrictions as set forth in subparagraphs (a)
 and (c) of the Commercial Computer Software - Restricted
 Rights clause in FAR 52.227-19.
  
 Gaussian, Inc.
 340 Quinnipiac St., Bldg. 40, Wallingford CT 06492
  
  
 ---------------------------------------------------------------
 Warning -- This program may not be used in any manner that
 competes with the business of Gaussian, Inc. or will provide
 assistance to any competitor of Gaussian, Inc.  The licensee
 of this program is prohibited from giving any competitor of
 Gaussian, Inc. access to this program.  By using this program,
 the user acknowledges that Gaussian, Inc. is engaged in the
 business of creating and licensing software in the field of
 computational chemistry and represents and warrants to the
 licensee that it is not a competitor of Gaussian, Inc. and that
 it will not use this program in any manner prohibited above.
 ---------------------------------------------------------------
  

 Cite this work as:
 Gaussian 16, Revision C.01,
 M. J. Frisch, G. W. Trucks, H. B. Schlegel, G. E. Scuseria, 
 M. A. Robb, J. R. Cheeseman, G. Scalmani, V. Barone, 
 G. A. Petersson, H. Nakatsuji, X. Li, M. Caricato, A. V. Marenich, 
 J. Bloino, B. G. Janesko, R. Gomperts, B. Mennucci, H. P. Hratchian, 
 J. V. Ortiz, A. F. Izmaylov, J. L. Sonnenberg, D. Williams-Young, 
 F. Ding, F. Lipparini, F. Egidi, J. Goings, B. Peng, A. Petrone, 
 T. Henderson, D. Ranasinghe, V. G. Zakrzewski, J. Gao, N. Rega, 
 G. Zheng, W. Liang, M. Hada, M. Ehara, K. Toyota, R. Fukuda, 
 J. Hasegawa, M. Ishida, T. Nakajima, Y. Honda, O. Kitao, H. Nakai, 
 T. Vreven, K. Throssell, J. A. Montgomery, Jr., J. E. Peralta, 
 F. Ogliaro, M. J. Bearpark, J. J. Heyd, E. N. Brothers, K. N. Kudin, 
 V. N. Staroverov, T. A. Keith, R. Kobayashi, J. Normand, 
 K. Raghavachari, A. P. Rendell, J. C. Burant, S. S. Iyengar, 
 J. Tomasi, M. Cossi, J. M. Millam, M. Klene, C. Adamo, R. Cammi, 
 J. W. Ochterski, R. L. Martin, K. Morokuma, O. Farkas, 
 J. B. Foresman, and D. J. Fox, Gaussian, Inc., Wallingford CT, 2019.
 
 ******************************************
 Gaussian 16:  ES64L-G16RevC.01  3-Jul-2019
                15-Aug-2023 
 ******************************************
 ----------------------------------------------------------------------
 #p opt freq b3lyp/6-31g(d,p) nosymm empiricaldispersion=gd3 scf=(maxcy
 c=100,ferm,novaracc,noincfoc,intrep)
 ----------------------------------------------------------------------
 1/18=20,19=15,26=3,38=1/1,3;
 2/9=110,12=2,15=1,17=6,18=5,40=1/2;
 3/5=1,6=6,7=101,11=2,25=1,30=1,71=1,74=-5,124=31/1,2,3;
 4//1;
 5/5=100002,7=100,17=20,22=13,38=1/2;
 6/7=2,8=2,9=2,10=2,28=1/1;
 7/30=1/1,2,3,16;
 1/18=20,19=15,26=3/3(2);
 2/9=110,15=1/2;
 99//99;
 2/9=110,15=1/2;
 3/5=1,6=6,7=101,11=2,25=1,30=1,71=1,74=-5,124=31/1,2,3;
 4/5=5,16=3,69=1/1;
 5/5=100002,7=100,17=20,22=13,38=1/2;
 7/30=1/1,2,3,16;
 1/18=20,19=15,26=3/3(-5);
 2/9=110,15=1/2;
 6/7=2,8=2,9=2,10=2,19=2,28=1/1;
 99/9=1/99;
 Leave Link    1 at Tue Aug 15 23:18:22 2023, MaxMem=           0 cpu:              10.9 elap:               0.2
 (Enter /mnt/opt/groups/app-gaussian/g16-avx2/l101.exe)
 -------------------
 Title Card Required
 -------------------
 Symbolic Z-matrix:
 Charge =  0 Multiplicity = 1
 C                     0.01458   1.4491   -0.02378 
 C                     0.02422  -1.44155  -0.0177 
 C                     0.03514   0.71863   1.24573 
 C                    -0.00065   0.73271  -1.25655 
 C                     0.00407  -0.7321   -1.2544 
 C                     0.04004  -0.70724   1.24965 
 C                    -0.0203    1.46127  -2.47502 
 C                    -0.02481   2.83458  -2.47576 
 C                    -0.0098    3.54669  -1.25309 
 C                     0.00954   2.86518  -0.05198 
 C                    -0.01112  -1.46471  -2.4665 
 C                    -0.00649  -2.84578  -2.45607 
 C                     0.01356  -3.54859  -1.22811 
 C                     0.02851  -2.86118  -0.03931 
 C                     0.06023  -1.39077   2.49001 
 C                     0.07491  -0.69118   3.68074 
 C                     0.06992   0.72381   3.67546 
 C                     0.05052   1.40974   2.48587 
 C                    -0.01885   4.97817  -1.55945 
 C                    -0.01907  -3.82702  -3.54242 
 C                     0.09642  -1.1415    5.07354 
 H                    -0.03196   0.93823  -3.42363 
 H                     0.02081   3.43535   0.86851 
 H                    -0.02666  -0.95266  -3.42048 
 H                     0.04367  -3.42117   0.88793 
 H                     0.06448  -2.47308   2.5235 
 H                     0.04708   2.49285   2.50725 
 C                     0.10449  -0.07387   5.8955 
 H                     0.12011  -0.10437   6.97883 
 C                    -0.00762  -5.07268  -3.02886 
 H                    -0.01286  -5.99574  -3.59694 
 C                    -0.03838   5.15626  -2.89491 
 H                    -0.04882   6.1098   -3.41009 
 N                     0.08867   1.21647   5.10496 
 H                     0.0882    2.19507   5.31073 
 N                    -0.04424   3.82635  -3.61705 
 H                    -0.05726   3.59573  -4.59001 
 N                     0.01416  -5.03301  -1.51621 
 H                     0.02642  -5.76033  -0.83002 
 F                    -0.03909  -3.50755  -4.85392 
 F                     0.10634  -2.43717   5.45253 
 F                    -0.00885   5.95429  -0.62693 
 
 ITRead=  0  0  0  0  0  0  0  0  0  0  0  0  0  0  0  0  0  0  0  0
 ITRead=  0  0  0  0  0  0  0  0  0  0  0  0  0  0  0  0  0  0  0  0
 ITRead=  0  0
 MicOpt= -1 -1 -1 -1 -1 -1 -1 -1 -1 -1 -1 -1 -1 -1 -1 -1 -1 -1 -1 -1
 MicOpt= -1 -1 -1 -1 -1 -1 -1 -1 -1 -1 -1 -1 -1 -1 -1 -1 -1 -1 -1 -1
 MicOpt= -1 -1
 NAtoms=     42 NQM=       42 NQMF=       0 NMMI=      0 NMMIF=      0
                NMic=       0 NMicF=      0.
                    Isotopes and Nuclear Properties:
 (Nuclear quadrupole moments (NQMom) in fm**2, nuclear magnetic moments (NMagM)
  in nuclear magnetons)

  Atom         1           2           3           4           5           6           7           8           9          10
 IAtWgt=          12          12          12          12          12          12          12          12          12          12
 AtmWgt=  12.0000000  12.0000000  12.0000000  12.0000000  12.0000000  12.0000000  12.0000000  12.0000000  12.0000000  12.0000000
 NucSpn=           0           0           0           0           0           0           0           0           0           0
 AtZEff=  -0.0000000  -0.0000000  -0.0000000  -0.0000000  -0.0000000  -0.0000000  -0.0000000  -0.0000000  -0.0000000  -0.0000000
 NQMom=    0.0000000   0.0000000   0.0000000   0.0000000   0.0000000   0.0000000   0.0000000   0.0000000   0.0000000   0.0000000
 NMagM=    0.0000000   0.0000000   0.0000000   0.0000000   0.0000000   0.0000000   0.0000000   0.0000000   0.0000000   0.0000000
 AtZNuc=   6.0000000   6.0000000   6.0000000   6.0000000   6.0000000   6.0000000   6.0000000   6.0000000   6.0000000   6.0000000

  Atom        11          12          13          14          15          16          17          18          19          20
 IAtWgt=          12          12          12          12          12          12          12          12          12          12
 AtmWgt=  12.0000000  12.0000000  12.0000000  12.0000000  12.0000000  12.0000000  12.0000000  12.0000000  12.0000000  12.0000000
 NucSpn=           0           0           0           0           0           0           0           0           0           0
 AtZEff=  -0.0000000  -0.0000000  -0.0000000  -0.0000000  -0.0000000  -0.0000000  -0.0000000  -0.0000000  -0.0000000  -0.0000000
 NQMom=    0.0000000   0.0000000   0.0000000   0.0000000   0.0000000   0.0000000   0.0000000   0.0000000   0.0000000   0.0000000
 NMagM=    0.0000000   0.0000000   0.0000000   0.0000000   0.0000000   0.0000000   0.0000000   0.0000000   0.0000000   0.0000000
 AtZNuc=   6.0000000   6.0000000   6.0000000   6.0000000   6.0000000   6.0000000   6.0000000   6.0000000   6.0000000   6.0000000

  Atom        21          22          23          24          25          26          27          28          29          30
 IAtWgt=          12           1           1           1           1           1           1          12           1          12
 AtmWgt=  12.0000000   1.0078250   1.0078250   1.0078250   1.0078250   1.0078250   1.0078250  12.0000000   1.0078250  12.0000000
 NucSpn=           0           1           1           1           1           1           1           0           1           0
 AtZEff=  -0.0000000  -0.0000000  -0.0000000  -0.0000000  -0.0000000  -0.0000000  -0.0000000  -0.0000000  -0.0000000  -0.0000000
 NQMom=    0.0000000   0.0000000   0.0000000   0.0000000   0.0000000   0.0000000   0.0000000   0.0000000   0.0000000   0.0000000
 NMagM=    0.0000000   2.7928460   2.7928460   2.7928460   2.7928460   2.7928460   2.7928460   0.0000000   2.7928460   0.0000000
 AtZNuc=   6.0000000   1.0000000   1.0000000   1.0000000   1.0000000   1.0000000   1.0000000   6.0000000   1.0000000   6.0000000

  Atom        31          32          33          34          35          36          37          38          39          40
 IAtWgt=           1          12           1          14           1          14           1          14           1          19
 AtmWgt=   1.0078250  12.0000000   1.0078250  14.0030740   1.0078250  14.0030740   1.0078250  14.0030740   1.0078250  18.9984032
 NucSpn=           1           0           1           2           1           2           1           2           1           1
 AtZEff=  -0.0000000  -0.0000000  -0.0000000  -0.0000000  -0.0000000  -0.0000000  -0.0000000  -0.0000000  -0.0000000  -0.0000000
 NQMom=    0.0000000   0.0000000   0.0000000   2.0440000   0.0000000   2.0440000   0.0000000   2.0440000   0.0000000   0.0000000
 NMagM=    2.7928460   0.0000000   2.7928460   0.4037610   2.7928460   0.4037610   2.7928460   0.4037610   2.7928460   2.6288670
 AtZNuc=   1.0000000   6.0000000   1.0000000   7.0000000   1.0000000   7.0000000   1.0000000   7.0000000   1.0000000   9.0000000

  Atom        41          42
 IAtWgt=          19          19
 AtmWgt=  18.9984032  18.9984032
 NucSpn=           1           1
 AtZEff=  -0.0000000  -0.0000000
 NQMom=    0.0000000   0.0000000
 NMagM=    2.6288670   2.6288670
 AtZNuc=   9.0000000   9.0000000
 Leave Link  101 at Tue Aug 15 23:18:22 2023, MaxMem=  1310720000 cpu:              18.9 elap:               0.3
 (Enter /mnt/opt/groups/app-gaussian/g16-avx2/l103.exe)

 GradGradGradGradGradGradGradGradGradGradGradGradGradGradGradGradGradGrad
 Berny optimization.
 Initialization pass.
                           ----------------------------
                           !    Initial Parameters    !
                           ! (Angstroms and Degrees)  !
 --------------------------                            --------------------------
 ! Name  Definition              Value          Derivative Info.                !
 --------------------------------------------------------------------------------
 ! R1    R(1,3)                  1.4648         estimate D2E/DX2                !
 ! R2    R(1,4)                  1.4259         estimate D2E/DX2                !
 ! R3    R(1,10)                 1.4164         estimate D2E/DX2                !
 ! R4    R(2,5)                  1.4259         estimate D2E/DX2                !
 ! R5    R(2,6)                  1.4648         estimate D2E/DX2                !
 ! R6    R(2,14)                 1.4198         estimate D2E/DX2                !
 ! R7    R(3,6)                  1.4259         estimate D2E/DX2                !
 ! R8    R(3,18)                 1.4198         estimate D2E/DX2                !
 ! R9    R(4,5)                  1.4648         estimate D2E/DX2                !
 ! R10   R(4,7)                  1.4198         estimate D2E/DX2                !
 ! R11   R(5,11)                 1.4164         estimate D2E/DX2                !
 ! R12   R(6,15)                 1.4164         estimate D2E/DX2                !
 ! R13   R(7,8)                  1.3733         estimate D2E/DX2                !
 ! R14   R(7,22)                 1.0833         estimate D2E/DX2                !
 ! R15   R(8,9)                  1.415          estimate D2E/DX2                !
 ! R16   R(8,36)                 1.5121         estimate D2E/DX2                !
 ! R17   R(9,10)                 1.3811         estimate D2E/DX2                !
 ! R18   R(9,19)                 1.4639         estimate D2E/DX2                !
 ! R19   R(10,23)                1.0828         estimate D2E/DX2                !
 ! R20   R(11,12)                1.3811         estimate D2E/DX2                !
 ! R21   R(11,24)                1.0828         estimate D2E/DX2                !
 ! R22   R(12,13)                1.415          estimate D2E/DX2                !
 ! R23   R(12,20)                1.4639         estimate D2E/DX2                !
 ! R24   R(13,14)                1.3733         estimate D2E/DX2                !
 ! R25   R(13,38)                1.5121         estimate D2E/DX2                !
 ! R26   R(14,25)                1.0833         estimate D2E/DX2                !
 ! R27   R(15,16)                1.3811         estimate D2E/DX2                !
 ! R28   R(15,26)                1.0828         estimate D2E/DX2                !
 ! R29   R(16,17)                1.415          estimate D2E/DX2                !
 ! R30   R(16,21)                1.4639         estimate D2E/DX2                !
 ! R31   R(17,18)                1.3733         estimate D2E/DX2                !
 ! R32   R(17,34)                1.5121         estimate D2E/DX2                !
 ! R33   R(18,27)                1.0833         estimate D2E/DX2                !
 ! R34   R(19,32)                1.3474         estimate D2E/DX2                !
 ! R35   R(19,42)                1.35           estimate D2E/DX2                !
 ! R36   R(20,30)                1.3474         estimate D2E/DX2                !
 ! R37   R(20,40)                1.35           estimate D2E/DX2                !
 ! R38   R(21,28)                1.3474         estimate D2E/DX2                !
 ! R39   R(21,41)                1.35           estimate D2E/DX2                !
 ! R40   R(28,29)                1.0839         estimate D2E/DX2                !
 ! R41   R(28,34)                1.5133         estimate D2E/DX2                !
 ! R42   R(30,31)                1.0839         estimate D2E/DX2                !
 ! R43   R(30,38)                1.5133         estimate D2E/DX2                !
 ! R44   R(32,33)                1.0839         estimate D2E/DX2                !
 ! R45   R(32,36)                1.5133         estimate D2E/DX2                !
 ! R46   R(34,35)                1.0            estimate D2E/DX2                !
 ! R47   R(36,37)                1.0            estimate D2E/DX2                !
 ! R48   R(38,39)                1.0            estimate D2E/DX2                !
 ! A1    A(3,1,4)              119.927          estimate D2E/DX2                !
 ! A2    A(3,1,10)             121.057          estimate D2E/DX2                !
 ! A3    A(4,1,10)             119.016          estimate D2E/DX2                !
 ! A4    A(5,2,6)              120.0751         estimate D2E/DX2                !
 ! A5    A(5,2,14)             118.9685         estimate D2E/DX2                !
 ! A6    A(6,2,14)             120.9564         estimate D2E/DX2                !
 ! A7    A(1,3,6)              120.0736         estimate D2E/DX2                !
 ! A8    A(1,3,18)             120.9583         estimate D2E/DX2                !
 ! A9    A(6,3,18)             118.9681         estimate D2E/DX2                !
 ! A10   A(1,4,5)              120.0734         estimate D2E/DX2                !
 ! A11   A(1,4,7)              118.9667         estimate D2E/DX2                !
 ! A12   A(5,4,7)              120.9599         estimate D2E/DX2                !
 ! A13   A(2,5,4)              119.9248         estimate D2E/DX2                !
 ! A14   A(2,5,11)             119.0144         estimate D2E/DX2                !
 ! A15   A(4,5,11)             121.0608         estimate D2E/DX2                !
 ! A16   A(2,6,3)              119.9261         estimate D2E/DX2                !
 ! A17   A(2,6,15)             121.0583         estimate D2E/DX2                !
 ! A18   A(3,6,15)             119.0156         estimate D2E/DX2                !
 ! A19   A(4,7,8)              120.9069         estimate D2E/DX2                !
 ! A20   A(4,7,22)             120.2574         estimate D2E/DX2                !
 ! A21   A(8,7,22)             118.8357         estimate D2E/DX2                !
 ! A22   A(7,8,9)              120.1822         estimate D2E/DX2                !
 ! A23   A(7,8,36)             131.0197         estimate D2E/DX2                !
 ! A24   A(9,8,36)             108.7981         estimate D2E/DX2                !
 ! A25   A(8,9,10)             120.2166         estimate D2E/DX2                !
 ! A26   A(8,9,19)             108.1319         estimate D2E/DX2                !
 ! A27   A(10,9,19)            131.6515         estimate D2E/DX2                !
 ! A28   A(1,10,9)             120.7117         estimate D2E/DX2                !
 ! A29   A(1,10,23)            120.629          estimate D2E/DX2                !
 ! A30   A(9,10,23)            118.6593         estimate D2E/DX2                !
 ! A31   A(5,11,12)            120.7121         estimate D2E/DX2                !
 ! A32   A(5,11,24)            120.6308         estimate D2E/DX2                !
 ! A33   A(12,11,24)           118.6571         estimate D2E/DX2                !
 ! A34   A(11,12,13)           120.216          estimate D2E/DX2                !
 ! A35   A(11,12,20)           131.6527         estimate D2E/DX2                !
 ! A36   A(13,12,20)           108.1313         estimate D2E/DX2                !
 ! A37   A(12,13,14)           120.1829         estimate D2E/DX2                !
 ! A38   A(12,13,38)           108.7984         estimate D2E/DX2                !
 ! A39   A(14,13,38)           131.0186         estimate D2E/DX2                !
 ! A40   A(2,14,13)            120.9061         estimate D2E/DX2                !
 ! A41   A(2,14,25)            120.2561         estimate D2E/DX2                !
 ! A42   A(13,14,25)           118.8378         estimate D2E/DX2                !
 ! A43   A(6,15,16)            120.7113         estimate D2E/DX2                !
 ! A44   A(6,15,26)            120.6305         estimate D2E/DX2                !
 ! A45   A(16,15,26)           118.6583         estimate D2E/DX2                !
 ! A46   A(15,16,17)           120.2169         estimate D2E/DX2                !
 ! A47   A(15,16,21)           131.6512         estimate D2E/DX2                !
 ! A48   A(17,16,21)           108.1319         estimate D2E/DX2                !
 ! A49   A(16,17,18)           120.182          estimate D2E/DX2                !
 ! A50   A(16,17,34)           108.7978         estimate D2E/DX2                !
 ! A51   A(18,17,34)           131.0202         estimate D2E/DX2                !
 ! A52   A(3,18,17)            120.9062         estimate D2E/DX2                !
 ! A53   A(3,18,27)            120.257          estimate D2E/DX2                !
 ! A54   A(17,18,27)           118.8368         estimate D2E/DX2                !
 ! A55   A(9,19,32)            109.6788         estimate D2E/DX2                !
 ! A56   A(9,19,42)            124.2232         estimate D2E/DX2                !
 ! A57   A(32,19,42)           126.098          estimate D2E/DX2                !
 ! A58   A(12,20,30)           109.6786         estimate D2E/DX2                !
 ! A59   A(12,20,40)           124.2234         estimate D2E/DX2                !
 ! A60   A(30,20,40)           126.0981         estimate D2E/DX2                !
 ! A61   A(16,21,28)           109.6784         estimate D2E/DX2                !
 ! A62   A(16,21,41)           124.2237         estimate D2E/DX2                !
 ! A63   A(28,21,41)           126.0979         estimate D2E/DX2                !
 ! A64   A(21,28,29)           125.9807         estimate D2E/DX2                !
 ! A65   A(21,28,34)           110.9076         estimate D2E/DX2                !
 ! A66   A(29,28,34)           123.1117         estimate D2E/DX2                !
 ! A67   A(20,30,31)           125.9807         estimate D2E/DX2                !
 ! A68   A(20,30,38)           110.9072         estimate D2E/DX2                !
 ! A69   A(31,30,38)           123.1121         estimate D2E/DX2                !
 ! A70   A(19,32,33)           125.9809         estimate D2E/DX2                !
 ! A71   A(19,32,36)           110.9073         estimate D2E/DX2                !
 ! A72   A(33,32,36)           123.1118         estimate D2E/DX2                !
 ! A73   A(17,34,28)           102.4843         estimate D2E/DX2                !
 ! A74   A(17,34,35)           120.8876         estimate D2E/DX2                !
 ! A75   A(28,34,35)           136.6281         estimate D2E/DX2                !
 ! A76   A(8,36,32)            102.484          estimate D2E/DX2                !
 ! A77   A(8,36,37)            125.6805         estimate D2E/DX2                !
 ! A78   A(32,36,37)           131.8355         estimate D2E/DX2                !
 ! A79   A(13,38,30)           102.4845         estimate D2E/DX2                !
 ! A80   A(13,38,39)           125.6805         estimate D2E/DX2                !
 ! A81   A(30,38,39)           131.835          estimate D2E/DX2                !
 ! D1    D(4,1,3,6)              0.0051         estimate D2E/DX2                !
 ! D2    D(4,1,3,18)          -179.9982         estimate D2E/DX2                !
 ! D3    D(10,1,3,6)          -179.9915         estimate D2E/DX2                !
 ! D4    D(10,1,3,18)            0.0052         estimate D2E/DX2                !
 ! D5    D(3,1,4,5)              0.0077         estimate D2E/DX2                !
 ! D6    D(3,1,4,7)           -179.9916         estimate D2E/DX2                !
 ! D7    D(10,1,4,5)          -179.9956         estimate D2E/DX2                !
 ! D8    D(10,1,4,7)             0.0051         estimate D2E/DX2                !
 ! D9    D(3,1,10,9)           179.9958         estimate D2E/DX2                !
 ! D10   D(3,1,10,23)           -0.0023         estimate D2E/DX2                !
 ! D11   D(4,1,10,9)            -0.0009         estimate D2E/DX2                !
 ! D12   D(4,1,10,23)         -179.999          estimate D2E/DX2                !
 ! D13   D(6,2,5,4)              0.0062         estimate D2E/DX2                !
 ! D14   D(6,2,5,11)          -179.9926         estimate D2E/DX2                !
 ! D15   D(14,2,5,4)          -179.9977         estimate D2E/DX2                !
 ! D16   D(14,2,5,11)            0.0035         estimate D2E/DX2                !
 ! D17   D(5,2,6,3)              0.0066         estimate D2E/DX2                !
 ! D18   D(5,2,6,15)          -179.9963         estimate D2E/DX2                !
 ! D19   D(14,2,6,3)          -179.9894         estimate D2E/DX2                !
 ! D20   D(14,2,6,15)            0.0077         estimate D2E/DX2                !
 ! D21   D(5,2,14,13)           -0.0011         estimate D2E/DX2                !
 ! D22   D(5,2,14,25)         -179.9979         estimate D2E/DX2                !
 ! D23   D(6,2,14,13)          179.9949         estimate D2E/DX2                !
 ! D24   D(6,2,14,25)           -0.0019         estimate D2E/DX2                !
 ! D25   D(1,3,6,2)             -0.0122         estimate D2E/DX2                !
 ! D26   D(1,3,6,15)           179.9906         estimate D2E/DX2                !
 ! D27   D(18,3,6,2)           179.991          estimate D2E/DX2                !
 ! D28   D(18,3,6,15)           -0.0062         estimate D2E/DX2                !
 ! D29   D(1,3,18,17)         -179.9936         estimate D2E/DX2                !
 ! D30   D(1,3,18,27)            0.0069         estimate D2E/DX2                !
 ! D31   D(6,3,18,17)            0.0032         estimate D2E/DX2                !
 ! D32   D(6,3,18,27)         -179.9963         estimate D2E/DX2                !
 ! D33   D(1,4,5,2)             -0.0133         estimate D2E/DX2                !
 ! D34   D(1,4,5,11)           179.9855         estimate D2E/DX2                !
 ! D35   D(7,4,5,2)            179.9859         estimate D2E/DX2                !
 ! D36   D(7,4,5,11)            -0.0153         estimate D2E/DX2                !
 ! D37   D(1,4,7,8)             -0.0056         estimate D2E/DX2                !
 ! D38   D(1,4,7,22)           179.991          estimate D2E/DX2                !
 ! D39   D(5,4,7,8)            179.9952         estimate D2E/DX2                !
 ! D40   D(5,4,7,22)            -0.0083         estimate D2E/DX2                !
 ! D41   D(2,5,11,12)           -0.0036         estimate D2E/DX2                !
 ! D42   D(2,5,11,24)          179.9932         estimate D2E/DX2                !
 ! D43   D(4,5,11,12)          179.9976         estimate D2E/DX2                !
 ! D44   D(4,5,11,24)           -0.0056         estimate D2E/DX2                !
 ! D45   D(2,6,15,16)         -179.9923         estimate D2E/DX2                !
 ! D46   D(2,6,15,26)            0.0081         estimate D2E/DX2                !
 ! D47   D(3,6,15,16)            0.0049         estimate D2E/DX2                !
 ! D48   D(3,6,15,26)         -179.9948         estimate D2E/DX2                !
 ! D49   D(4,7,8,9)              0.0017         estimate D2E/DX2                !
 ! D50   D(4,7,8,36)          -179.9994         estimate D2E/DX2                !
 ! D51   D(22,7,8,9)          -179.9949         estimate D2E/DX2                !
 ! D52   D(22,7,8,36)            0.004          estimate D2E/DX2                !
 ! D53   D(7,8,9,10)             0.0026         estimate D2E/DX2                !
 ! D54   D(7,8,9,19)          -179.9993         estimate D2E/DX2                !
 ! D55   D(36,8,9,10)         -179.9965         estimate D2E/DX2                !
 ! D56   D(36,8,9,19)            0.0016         estimate D2E/DX2                !
 ! D57   D(7,8,36,32)          179.9996         estimate D2E/DX2                !
 ! D58   D(7,8,36,37)           -0.0008         estimate D2E/DX2                !
 ! D59   D(9,8,36,32)           -0.0015         estimate D2E/DX2                !
 ! D60   D(9,8,36,37)          179.9982         estimate D2E/DX2                !
 ! D61   D(8,9,10,1)            -0.003          estimate D2E/DX2                !
 ! D62   D(8,9,10,23)          179.9951         estimate D2E/DX2                !
 ! D63   D(19,9,10,1)          179.9995         estimate D2E/DX2                !
 ! D64   D(19,9,10,23)          -0.0024         estimate D2E/DX2                !
 ! D65   D(8,9,19,32)           -0.0011         estimate D2E/DX2                !
 ! D66   D(8,9,19,42)          179.9986         estimate D2E/DX2                !
 ! D67   D(10,9,19,32)         179.9967         estimate D2E/DX2                !
 ! D68   D(10,9,19,42)          -0.0037         estimate D2E/DX2                !
 ! D69   D(5,11,12,13)           0.0014         estimate D2E/DX2                !
 ! D70   D(5,11,12,20)         179.9992         estimate D2E/DX2                !
 ! D71   D(24,11,12,13)       -179.9955         estimate D2E/DX2                !
 ! D72   D(24,11,12,20)          0.0023         estimate D2E/DX2                !
 ! D73   D(11,12,13,14)          0.001          estimate D2E/DX2                !
 ! D74   D(11,12,13,38)        179.9981         estimate D2E/DX2                !
 ! D75   D(20,12,13,14)       -179.9973         estimate D2E/DX2                !
 ! D76   D(20,12,13,38)         -0.0002         estimate D2E/DX2                !
 ! D77   D(11,12,20,30)       -179.9983         estimate D2E/DX2                !
 ! D78   D(11,12,20,40)          0.0023         estimate D2E/DX2                !
 ! D79   D(13,12,20,30)         -0.0003         estimate D2E/DX2                !
 ! D80   D(13,12,20,40)       -179.9996         estimate D2E/DX2                !
 ! D81   D(12,13,14,2)          -0.0011         estimate D2E/DX2                !
 ! D82   D(12,13,14,25)        179.9957         estimate D2E/DX2                !
 ! D83   D(38,13,14,2)        -179.9974         estimate D2E/DX2                !
 ! D84   D(38,13,14,25)         -0.0006         estimate D2E/DX2                !
 ! D85   D(12,13,38,30)          0.0005         estimate D2E/DX2                !
 ! D86   D(12,13,38,39)       -179.9992         estimate D2E/DX2                !
 ! D87   D(14,13,38,30)        179.9972         estimate D2E/DX2                !
 ! D88   D(14,13,38,39)         -0.0025         estimate D2E/DX2                !
 ! D89   D(6,15,16,17)          -0.0004         estimate D2E/DX2                !
 ! D90   D(6,15,16,21)         179.997          estimate D2E/DX2                !
 ! D91   D(26,15,16,17)        179.9993         estimate D2E/DX2                !
 ! D92   D(26,15,16,21)         -0.0033         estimate D2E/DX2                !
 ! D93   D(15,16,17,18)         -0.0028         estimate D2E/DX2                !
 ! D94   D(15,16,17,34)        179.9971         estimate D2E/DX2                !
 ! D95   D(21,16,17,18)        179.9992         estimate D2E/DX2                !
 ! D96   D(21,16,17,34)         -0.0008         estimate D2E/DX2                !
 ! D97   D(15,16,21,28)       -179.9976         estimate D2E/DX2                !
 ! D98   D(15,16,21,41)          0.0021         estimate D2E/DX2                !
 ! D99   D(17,16,21,28)          0.0001         estimate D2E/DX2                !
 ! D100  D(17,16,21,41)        179.9997         estimate D2E/DX2                !
 ! D101  D(16,17,18,3)           0.0014         estimate D2E/DX2                !
 ! D102  D(16,17,18,27)       -179.9991         estimate D2E/DX2                !
 ! D103  D(34,17,18,3)        -179.9986         estimate D2E/DX2                !
 ! D104  D(34,17,18,27)          0.0009         estimate D2E/DX2                !
 ! D105  D(16,17,34,28)          0.0012         estimate D2E/DX2                !
 ! D106  D(16,17,34,35)       -179.9987         estimate D2E/DX2                !
 ! D107  D(18,17,34,28)       -179.9989         estimate D2E/DX2                !
 ! D108  D(18,17,34,35)          0.0012         estimate D2E/DX2                !
 ! D109  D(9,19,32,33)         180.0            estimate D2E/DX2                !
 ! D110  D(9,19,32,36)           0.0001         estimate D2E/DX2                !
 ! D111  D(42,19,32,33)          0.0004         estimate D2E/DX2                !
 ! D112  D(42,19,32,36)       -179.9996         estimate D2E/DX2                !
 ! D113  D(12,20,30,31)       -179.9992         estimate D2E/DX2                !
 ! D114  D(12,20,30,38)          0.0007         estimate D2E/DX2                !
 ! D115  D(40,20,30,31)          0.0001         estimate D2E/DX2                !
 ! D116  D(40,20,30,38)       -180.0            estimate D2E/DX2                !
 ! D117  D(16,21,28,29)        179.9998         estimate D2E/DX2                !
 ! D118  D(16,21,28,34)          0.0007         estimate D2E/DX2                !
 ! D119  D(41,21,28,29)          0.0002         estimate D2E/DX2                !
 ! D120  D(41,21,28,34)       -179.9989         estimate D2E/DX2                !
 ! D121  D(21,28,34,17)         -0.0012         estimate D2E/DX2                !
 ! D122  D(21,28,34,35)        179.9987         estimate D2E/DX2                !
 ! D123  D(29,28,34,17)        179.9997         estimate D2E/DX2                !
 ! D124  D(29,28,34,35)         -0.0004         estimate D2E/DX2                !
 ! D125  D(20,30,38,13)         -0.0007         estimate D2E/DX2                !
 ! D126  D(20,30,38,39)        179.9989         estimate D2E/DX2                !
 ! D127  D(31,30,38,13)        179.9992         estimate D2E/DX2                !
 ! D128  D(31,30,38,39)         -0.0012         estimate D2E/DX2                !
 ! D129  D(19,32,36,8)           0.0008         estimate D2E/DX2                !
 ! D130  D(19,32,36,37)       -179.9988         estimate D2E/DX2                !
 ! D131  D(33,32,36,8)        -179.9991         estimate D2E/DX2                !
 ! D132  D(33,32,36,37)          0.0013         estimate D2E/DX2                !
 --------------------------------------------------------------------------------
 Trust Radius=3.00D-01 FncErr=1.00D-07 GrdErr=1.00D-06 EigMax=2.50D+02 EigMin=1.00D-04
 Number of steps in this run=    252 maximum allowed number of steps=    252.
 GradGradGradGradGradGradGradGradGradGradGradGradGradGradGradGradGradGrad

 Leave Link  103 at Tue Aug 15 23:18:23 2023, MaxMem=  1310720000 cpu:               1.7 elap:               0.1
 (Enter /mnt/opt/groups/app-gaussian/g16-avx2/l202.exe)
                          Input orientation:                          
 ---------------------------------------------------------------------
 Center     Atomic      Atomic             Coordinates (Angstroms)
 Number     Number       Type             X           Y           Z
 ---------------------------------------------------------------------
      1          6           0        0.014576    1.449097   -0.023775
      2          6           0        0.024220   -1.441551   -0.017697
      3          6           0        0.035138    0.718627    1.245725
      4          6           0       -0.000654    0.732710   -1.256546
      5          6           0        0.004074   -0.732100   -1.254400
      6          6           0        0.040042   -0.707237    1.249651
      7          6           0       -0.020298    1.461269   -2.475016
      8          6           0       -0.024812    2.834580   -2.475756
      9          6           0       -0.009796    3.546689   -1.253087
     10          6           0        0.009539    2.865180   -0.051984
     11          6           0       -0.011118   -1.464709   -2.466503
     12          6           0       -0.006489   -2.845784   -2.456074
     13          6           0        0.013558   -3.548587   -1.228105
     14          6           0        0.028509   -2.861180   -0.039312
     15          6           0        0.060233   -1.390767    2.490008
     16          6           0        0.074906   -0.691178    3.680743
     17          6           0        0.069922    0.723811    3.675460
     18          6           0        0.050518    1.409743    2.485870
     19          6           0       -0.018854    4.978174   -1.559453
     20          6           0       -0.019068   -3.827018   -3.542420
     21          6           0        0.096420   -1.141496    5.073537
     22          1           0       -0.031960    0.938233   -3.423634
     23          1           0        0.020812    3.435348    0.868508
     24          1           0       -0.026657   -0.952659   -3.420484
     25          1           0        0.043671   -3.421168    0.887927
     26          1           0        0.064480   -2.473077    2.523499
     27          1           0        0.047081    2.492854    2.507254
     28          6           0        0.104490   -0.073866    5.895505
     29          1           0        0.120111   -0.104372    6.978832
     30          6           0       -0.007616   -5.072679   -3.028864
     31          1           0       -0.012862   -5.995737   -3.596938
     32          6           0       -0.038376    5.156260   -2.894909
     33          1           0       -0.048821    6.109804   -3.410093
     34          7           0        0.088670    1.216474    5.104959
     35          1           0        0.088201    2.195074    5.310730
     36          7           0       -0.044238    3.826346   -3.617053
     37          1           0       -0.057259    3.595732   -4.590011
     38          7           0        0.014155   -5.033005   -1.516209
     39          1           0        0.026421   -5.760328   -0.830023
     40          9           0       -0.039085   -3.507549   -4.853923
     41          9           0        0.106338   -2.437169    5.452528
     42          9           0       -0.008853    5.954289   -0.626930
 ---------------------------------------------------------------------
                    Distance matrix (angstroms):
                    1          2          3          4          5
     1  C    0.000000
     2  C    2.890670   0.000000
     3  C    1.464800   2.502543   0.000000
     4  C    1.425892   2.502554   2.502567   0.000000
     5  C    2.504430   1.425890   2.890709   1.464819   0.000000
     6  C    2.504404   1.464800   1.425878   2.890697   2.504433
     7  C    2.451519   3.803520   3.794536   1.419807   2.510252
     8  C    2.816616   4.932520   4.281387   2.430003   3.770113
     9  C    2.431398   5.139055   3.774124   2.813996   4.278812
    10  C    1.416373   4.306893   2.508464   2.449184   3.792922
    11  C    3.802347   2.449170   4.306940   2.508537   1.416383
    12  C    4.935841   2.813982   5.139073   3.774191   2.431418
    13  C    5.140745   2.429980   4.932486   4.281415   2.816626
    14  C    4.310328   1.419800   3.803470   3.794543   2.451534
    15  C    3.792890   2.508478   2.449166   4.306916   3.802313
    16  C    4.278770   3.774134   2.813973   5.139065   4.935821
    17  C    3.770072   4.281389   2.429990   4.932519   5.140772
    18  C    2.510211   3.794525   1.419802   3.803508   4.310368
    19  C    3.848871   6.602404   5.100557   4.256295   5.718462
    20  C    6.341875   4.256289   6.602436   5.100655   3.848907
    21  C    5.718432   5.100579   4.256285   6.602425   6.341839
    22  H    3.438341   4.155350   4.675002   2.177037   2.738044
    23  H    2.177476   4.956765   2.742822   3.438105   4.677033
    24  H    4.160260   3.438105   4.956866   2.742950   2.177501
    25  H    4.954950   2.177020   4.155237   4.674979   3.438345
    26  H    4.677023   2.742871   3.438101   4.956819   4.160189
    27  H    2.737991   4.674981   2.177035   4.155307   4.955020
    28  C    6.112723   6.069840   4.717341   7.198156   7.180842
    29  H    7.173626   7.123809   5.792501   8.278692   8.257943
    30  C    7.180851   4.717333   7.198136   6.069901   4.689295
    31  H    8.257954   5.792491   8.278670   7.123874   5.761393
    32  C    4.689272   7.198151   6.069830   4.717356   6.112762
    33  H    5.761368   8.278686   7.123797   5.792515   7.173664
    34  N    5.134541   5.771556   3.891581   6.380498   6.651732
    35  H    5.386914   6.451455   4.325156   6.728708   7.188627
    36  N    4.308877   6.380501   5.771553   3.891590   5.134578
    37  H    5.046158   6.803449   6.507080   4.394552   5.464448
    38  N    6.651692   3.891553   6.380438   5.771578   4.308878
    39  H    7.254377   4.394509   6.803356   6.507088   5.046154
    40  F    6.921095   5.259414   7.421036   5.560791   4.545497
    41  F    6.715756   5.560698   5.259402   7.421001   6.921026
    42  F    4.545448   7.420964   5.560659   5.259408   6.715779
                    6          7          8          9         10
     6  C    0.000000
     7  C    4.310360   0.000000
     8  C    5.140752   1.373319   0.000000
     9  C    4.935795   2.417064   1.415007   0.000000
    10  C    3.802282   2.800525   2.424209   1.381114   0.000000
    11  C    3.792912   2.926005   4.299321   5.156209   4.957647
    12  C    4.278779   4.307117   5.680428   6.504683   6.196371
    13  C    3.770046   5.162808   6.504070   7.095358   6.520712
    14  C    2.510185   4.961714   6.195223   6.521925   5.726405
    15  C    1.416371   5.726435   6.520706   6.196300   4.957558
    16  C    2.431395   6.521922   7.095308   6.504565   5.156084
    17  C    2.816619   6.195187   6.503982   5.680279   4.299180
    18  C    2.451520   4.961659   5.162709   4.306968   2.925864
    19  C    6.341800   3.634127   2.331232   1.463930   2.595768
    20  C    5.718433   5.394936   6.746458   7.720925   7.547813
    21  C    3.848878   7.985528   8.533212   7.875058   6.506302
    22  H    4.955033   1.083318   2.120060   3.393495   3.883667
    23  H    4.160126   3.883018   3.398103   2.124735   1.082832
    24  H    4.677055   2.592489   3.903293   4.994199   5.091561
    25  H    2.737933   5.928884   7.103058   7.289570   6.356317
    26  H    2.177493   6.361715   7.291896   7.106736   5.927320
    27  H    3.438342   5.088391   4.995231   3.905633   2.586452
    28  C    4.689272   8.511042   8.863057   8.013978   6.634729
    29  H    5.761369   9.583642   9.901903   9.006199   7.633010
    30  C    6.112695   6.557392   7.926599   8.800392   8.477719
    31  H    7.173594   7.540935   8.901218   9.826064   9.543744
    32  C    7.180816   3.718816   2.359252   2.299373   3.651516
    33  H    8.257915   4.741736   3.405973   3.350188   4.669892
    34  N    4.308878   7.584710   7.752315   6.772322   5.414661
    35  H    4.991802   7.821002   7.813520   6.702250   5.404991
    36  N    6.651713   2.626483   1.512130   2.380699   3.692756
    37  H    7.254424   3.005079   2.247327   3.337622   4.596940
    38  N    5.134483   6.564761   7.925979   8.583761   8.032764
    39  H    5.464335   7.406730   8.751200   9.316698   8.660543
    40  F    6.715774   5.508966   6.773366   7.920174   7.979515
    41  F    4.545463   8.835146   9.521881   8.988065   7.643554
    42  F    6.920974   4.858270   3.626430   2.487692   3.142212
                   11         12         13         14         15
    11  C    0.000000
    12  C    1.381122   0.000000
    13  C    2.424208   1.415006   0.000000
    14  C    2.800528   2.417064   1.373310   0.000000
    15  C    4.957576   5.156089   4.299155   2.925847   0.000000
    16  C    6.196320   6.504573   5.680259   4.306956   1.381119
    17  C    6.520728   7.095319   6.503961   5.162694   2.424217
    18  C    5.726454   6.521930   6.195160   4.961634   2.800530
    19  C    6.506423   7.875176   8.533258   7.985521   7.547702
    20  C    2.595797   1.463942   2.331232   3.634126   6.506289
    21  C    7.547730   7.720766   6.746232   5.394734   2.595779
    22  H    2.586632   3.905843   4.995395   5.088500   6.356406
    23  H    5.927384   7.106772   7.291858   6.361640   5.091385
    24  H    1.082828   2.124715   3.398086   3.883017   5.927344
    25  H    3.883675   3.393512   2.120079   1.083323   2.586400
    26  H    5.091428   4.994006   3.903056   2.592280   1.082836
    27  H    6.356410   7.289619   7.103030   5.928830   3.883682
    28  C    8.477676   8.800268   7.926397   6.557206   3.651520
    29  H    9.543694   9.825926   8.900999   7.540738   4.669897
    30  C    3.651535   2.299381   2.359245   3.718797   6.634684
    31  H    4.669914   3.350196   3.405967   4.741715   7.632955
    32  C    6.634870   8.014131   8.863142   8.511066   8.477654
    33  H    7.633153   9.006359   9.901994   9.583668   9.543671
    34  N    8.032791   8.583718   7.925853   6.564633   3.692761
    35  H    8.595884   9.259722   8.703538   7.361536   4.562402
    36  N    5.414806   6.772490   7.752422   7.584756   8.032769
    37  H    5.488122   6.785970   7.896121   7.899869   8.660580
    38  N    3.692754   2.380695   1.512118   2.626453   5.414591
    39  H    4.596935   3.337617   2.247317   3.005043   5.487878
    40  F    3.142253   2.487705   3.626432   4.858275   7.643556
    41  F    7.979381   7.919955   6.773088   5.508734   3.142230
    42  F    7.643662   8.988162   9.521900   8.835111   7.979344
                   16         17         18         19         20
    16  C    0.000000
    17  C    1.415008   0.000000
    18  C    2.417061   1.373318   0.000000
    19  C    7.720751   6.746243   5.394734   0.000000
    20  C    7.875050   8.533215   7.985536   9.025717   0.000000
    21  C    1.463941   2.331243   3.634136   9.025531   9.025524
    22  H    7.289621   7.103062   5.928858   4.449322   4.766749
    23  H    4.993977   3.903053   2.592261   2.876957   8.497049
    24  H    7.106765   7.291934   6.361754   6.215970   2.876954
    25  H    3.905591   4.995186   5.088337   8.748858   4.449340
    26  H    2.124732   3.398108   3.883027   8.496975   6.215747
    27  H    3.393510   2.120080   1.083328   4.766473   8.748926
    28  C    2.299374   2.359255   3.718820   9.006371  10.157551
    29  H    3.350190   3.405976   4.741740   9.937499  11.161282
    30  C    8.013937   8.863028   8.511020  10.157704   1.347421
    31  H    9.006147   9.901866   9.583616  11.161456   2.169413
    32  C    8.800259   7.926417   6.557215   1.347419   9.006605
    33  H    9.825916   8.901016   7.540744   2.169413   9.937748
    34  N    2.380697   1.512130   2.626487   7.653518  10.011273
    35  H    3.314737   2.199785   2.932234   7.413266  10.707724
    36  N    8.583708   7.925875   6.564649   2.358192   7.653769
    37  H    9.316675   8.751121   7.406636   3.331202   7.496407
    38  N    6.772257   7.752256   7.584653  10.011327   2.358186
    39  H    6.785694   7.895905   7.899724  10.763342   3.331194
    40  F    8.988073   9.521904   8.835177   9.102826   1.350000
    41  F    2.487708   3.626443   4.858282  10.206413   9.102554
    42  F    7.919930   6.773084   5.508716   1.350000  10.206574
                   21         22         23         24         25
    21  C    0.000000
    22  H    8.748924   0.000000
    23  H    6.215745   4.965969   0.000000
    24  H    8.497011   1.890902   6.136148   0.000000
    25  H    4.766447   6.131856   6.856582   4.965973   0.000000
    26  H    2.876947   6.856729   6.135991   6.136034   1.890610
    27  H    4.449353   6.131764   1.890628   6.856754   6.131712
    28  C    1.347416   9.374930   6.131255   9.358265   6.023617
    29  H    2.169409  10.455690   7.062261  10.434889   6.935856
    30  C    9.006327   6.023911   9.358250   4.138634   4.251043
    31  H    9.937441   6.936162  10.434879   5.046183   5.171616
    32  C   10.157560   4.251040   4.138641   6.131497   9.374905
    33  H   11.161291   5.171616   5.046186   7.062505  10.455666
    34  N    2.358192   8.533983   4.782836   8.797819   6.268421
    35  H    3.345000   8.825146   4.612608   9.281999   7.148800
    36  N   10.011273   2.894608   4.503040   4.783078   8.533993
    37  H   10.763322   2.902305   5.461433   4.696444   8.902521
    38  N    7.653454   6.268659   8.797723   4.503016   2.894609
    39  H    7.496034   7.183380   9.351229   5.461409   2.902295
    40  F   10.206421   4.670199   8.997423   2.929568   5.743096
    41  F    1.350000   9.497300   7.450302   8.997322   4.669878
    42  F    9.102559   5.743075   2.929553   7.450516   9.497197
                   26         27         28         29         30
    26  H    0.000000
    27  H    4.965988   0.000000
    28  C    4.138628   4.251070   0.000000
    29  H    5.046172   5.171646   1.083869   0.000000
    30  C    6.131220   9.374907  10.229617  11.173825   0.000000
    31  H    7.062214  10.455665  11.188780  12.106724   1.083869
    32  C    9.358232   6.023653  10.229663  11.188839  10.229862
    33  H   10.434855   6.935886  11.173873  12.106787  11.189055
    34  N    4.503033   2.894641   1.513338   2.292820  10.282110
    35  H    5.436989   2.819546   2.343143   2.840957  11.062470
    36  N    8.797780   6.268467  10.282146  11.302669   8.918517
    37  H    9.351326   7.183203  11.110273  12.147443   8.808007
    38  N    4.782782   8.533926   8.918224   9.821831   1.513332
    39  H    4.696123   8.902407   8.807648   9.642449   2.304110
    40  F    7.450316   9.497325  11.285433  12.313450   2.404467
    41  F    2.929548   5.743107   2.404461   2.787783   8.882168
    42  F    8.997282   4.669879   8.882210   9.724794  11.285536
                   31         32         33         34         35
    31  H    0.000000
    32  C   11.174101   0.000000
    33  H   12.107036   1.083868   0.000000
    34  N   11.302624   8.918293   9.821899   0.000000
    35  H   12.101493   8.724514   9.560158   1.000000   0.000000
    36  N    9.822154   1.513340   2.292822   9.105086   9.076557
    37  H    9.642844   2.304121   2.777199   9.983717  10.000383
    38  N    2.292818  10.282251  11.302785   9.105021   9.942721
    39  H    2.777189  11.110348  12.147528   9.159893  10.049929
    40  F    2.787790   8.882529   9.725134  11.023250  11.655740
    41  F    9.724734  11.285424  12.313442   3.670180   4.634448
    42  F   12.313573   2.404465   2.787791   7.437134   7.028294
                   36         37         38         39         40
    36  N    0.000000
    37  H    1.000000   0.000000
    38  N    9.105221   9.160156   0.000000
    39  H    9.983829  10.083668   1.000000   0.000000
    40  F    7.437466   7.108206   3.670175   4.612057   0.000000
    41  F   11.023229  11.716452   7.437080   7.107758  10.362904
    42  F    3.670181   4.612065  11.023247  11.716430  10.363145
                   41         42
    41  F    0.000000
    42  F   10.362897   0.000000
 Symmetry turned off by external request.
 Stoichiometry    C24H12F3N3
 Framework group  C1[X(C24H12F3N3)]
 Deg. of freedom   120
 Full point group                 C1      NOp   1
 Rotational constants (GHZ):           0.1345041           0.1344639           0.0672420
 Leave Link  202 at Tue Aug 15 23:18:23 2023, MaxMem=  1310720000 cpu:               1.2 elap:               0.0
 (Enter /mnt/opt/groups/app-gaussian/g16-avx2/l301.exe)
 Standard basis: 6-31G(d,p) (6D, 7F)
 Ernie: Thresh=  0.10000D-02 Tol=  0.10000D-05 Strict=F.
   510 basis functions,   924 primitive gaussians,   510 cartesian basis functions
   102 alpha electrons      102 beta electrons
       nuclear repulsion energy      2586.2549719629 Hartrees.
 IExCor=  402 DFT=T Ex+Corr=B3LYP ExCW=0 ScaHFX=  0.200000
 ScaDFX=  0.800000  0.720000  1.000000  0.810000 ScalE2=  1.000000  1.000000
 IRadAn=      5 IRanWt=     -1 IRanGd=            0 ICorTp=0 IEmpDi=131
 NAtoms=   42 NActive=   42 NUniq=   42 SFac= 1.00D+00 NAtFMM=   60 NAOKFM=F Big=F
 Integral buffers will be    131072 words long.
 Raffenetti 2 integral format.
 Two-electron integral symmetry is turned off.
 R6Disp:  Grimme-D3 Dispersion energy=       -0.0402196024 Hartrees.
 Nuclear repulsion after empirical dispersion term =     2586.2147523604 Hartrees.
 Leave Link  301 at Tue Aug 15 23:18:23 2023, MaxMem=  1310720000 cpu:               3.8 elap:               0.1
 (Enter /mnt/opt/groups/app-gaussian/g16-avx2/l302.exe)
 NPDir=0 NMtPBC=     1 NCelOv=     1 NCel=       1 NClECP=     1 NCelD=      1
         NCelK=      1 NCelE2=     1 NClLst=     1 CellRange=     0.0.
 One-electron integrals computed using PRISM.
 NBasis=   510 RedAO= T EigKep=  1.15D-04  NBF=   510
 NBsUse=   510 1.00D-06 EigRej= -1.00D+00 NBFU=   510
 Precomputing XC quadrature grid using
 IXCGrd= 4 IRadAn=           5 IRanWt=          -1 IRanGd=           0 AccXCQ= 0.00D+00.
 Generated NRdTot=       0 NPtTot=           0 NUsed=           0 NTot=          32
 NSgBfM=   496   496   496   496   496 MxSgAt=    42 MxSgA2=    42.
 Leave Link  302 at Tue Aug 15 23:18:25 2023, MaxMem=  1310720000 cpu:             115.6 elap:               1.8
 (Enter /mnt/opt/groups/app-gaussian/g16-avx2/l303.exe)
 DipDrv:  MaxL=1.
 Leave Link  303 at Tue Aug 15 23:18:25 2023, MaxMem=  1310720000 cpu:              10.5 elap:               0.2
 (Enter /mnt/opt/groups/app-gaussian/g16-avx2/l401.exe)
 ExpMin= 1.61D-01 ExpMax= 7.00D+03 ExpMxC= 1.05D+03 IAcc=3 IRadAn=         5 AccDes= 0.00D+00
 Harris functional with IExCor=  402 and IRadAn=       5 diagonalized for initial guess.
 HarFok:  IExCor=  402 AccDes= 0.00D+00 IRadAn=         5 IDoV= 1 UseB2=F ITyADJ=14
 ICtDFT=  3500011 ScaDFX=  1.000000  1.000000  1.000000  1.000000
 FoFCou: FMM=F IPFlag=           0 FMFlag=      100000 FMFlg1=           0
         NFxFlg=           0 DoJE=T BraDBF=F KetDBF=T FulRan=T
         wScrn=  0.000000 ICntrl=       500 IOpCl=  0 I1Cent=   200000004 NGrid=           0
         NMat0=    1 NMatS0=      1 NMatT0=    0 NMatD0=    1 NMtDS0=    0 NMtDT0=    0
 Symmetry not used in FoFCou.
 Harris En= -1385.41609096468    
 JPrj=0 DoOrth=F DoCkMO=F.
 Leave Link  401 at Tue Aug 15 23:18:28 2023, MaxMem=  1310720000 cpu:             196.3 elap:               3.1
 (Enter /mnt/opt/groups/app-gaussian/g16-avx2/l502.exe)
 Two-electron integral symmetry not used.
 Closed shell SCF:
 Using DIIS extrapolation, IDIIS=    10.
 NGot=  1310720000 LenX=  1310162260 LenY=  1309901650
 Requested convergence on RMS density matrix=1.00D-08 within 100 cycles.
 Requested convergence on MAX density matrix=1.00D-06.
 Requested convergence on             energy=1.00D-06.
 Level shift goal  0.100 maximum shift  0.100.
 No special actions if energy rises.
 Dynamic level shift is on during FON iterations.

 Cycle   1  Pass 1  IDiag  1:
 FoFJK:  IHMeth= 1 ICntrl=       0 DoSepK=F KAlg= 0 I1Cent=           0 FoldK=F
 IRaf= 620000000 NMat=       1 IRICut=       1 DoRegI=T DoRafI=F ISym2E= 0 IDoP0=0 IntGTp=1.
 FoFCou: FMM=F IPFlag=           0 FMFlag=      100000 FMFlg1=           0
         NFxFlg=           0 DoJE=F BraDBF=F KetDBF=F FulRan=T
         wScrn=  0.000000 ICntrl=         0 IOpCl=  0 I1Cent=           0 NGrid=           0
         NMat0=    1 NMatS0=      1 NMatT0=    0 NMatD0=    1 NMtDS0=    0 NMtDT0=    0
 Symmetry not used in FoFCou.
 E= -1385.12595005546    
 DIIS: error= 3.51D-02 at cycle   1 NSaved=   1.
 NSaved= 1 IEnMin= 1 EnMin= -1385.12595005546     IErMin= 1 ErrMin= 3.51D-02
 ErrMax= 3.51D-02  0.00D+00 EMaxC= 1.00D+00 BMatC= 4.06D-01 BMatP= 4.06D-01
 IDIUse=1 WtCom= 1.00D+00 WtEn= 0.00D+00
 Coeff-Com:  0.100D+01
 Coeff:      0.100D+01
 Gap=     0.226 Goal=     0.100 Shift=    0.000
 T= 1590. Gap= 0.142 NK=0 IS=  103 IE=  510 IFin=  102
          NO(<0.9)=   0  NV(>0.1)=   0    102.00e < EF      0.00e >EF  Err=0.0D+00
 GapD=    0.226 DampG=1.000 DampE=0.500 DampFc=0.5000 IDamp=-1.
 Damping current iteration by 5.00D-01
 RMSDP=3.42D-03 MaxDP=1.17D-01              OVMax= 1.70D-01

 Cycle   2  Pass 1  IDiag  1:
 E= -1385.32150089347     Delta-E=       -0.195550838007 Rises=F Damp=T
 DIIS: error= 6.41D-03 at cycle   2 NSaved=   2.
 NSaved= 2 IEnMin= 2 EnMin= -1385.32150089347     IErMin= 2 ErrMin= 6.41D-03
 ErrMax= 6.41D-03  0.00D+00 EMaxC= 1.00D+00 BMatC= 3.45D-02 BMatP= 4.06D-01
 IDIUse=1 WtCom= 1.00D+00 WtEn= 0.00D+00
 Coeff-Com: -0.400D-01 0.104D+01
 Coeff:     -0.400D-01 0.104D+01
 Gap=     0.199 Goal=     0.100 Shift=    0.000
 T= 1399. Gap= 0.140 NK=4 IS=  103 IE=  117 IFin=  102
          NO(<0.9)=   0  NV(>0.1)=   0    102.00e < EF      0.00e >EF  Err=0.0D+00
 GapD=    0.199 DampG=1.000 DampE=1.000 DampFc=1.0000 IDamp=-1.
 RMSDP=1.46D-03 MaxDP=4.66D-02 DE=-1.96D-01 OVMax= 1.59D-01

 Cycle   3  Pass 1  IDiag  1:
 E= -1385.47535000691     Delta-E=       -0.153849113442 Rises=F Damp=F
 DIIS: error= 1.73D-02 at cycle   3 NSaved=   3.
 NSaved= 3 IEnMin= 3 EnMin= -1385.47535000691     IErMin= 2 ErrMin= 6.41D-03
 ErrMax= 1.73D-02  0.00D+00 EMaxC= 1.00D+00 BMatC= 5.79D-02 BMatP= 3.45D-02
 IDIUse=1 WtCom= 1.00D+00 WtEn= 0.00D+00
 Coeff-Com: -0.884D-01 0.648D+00 0.440D+00
 Coeff:     -0.884D-01 0.648D+00 0.440D+00
 Gap=     0.172 Goal=     0.100 Shift=    0.000
 T= 1241. Gap= 0.156 NK=4 IS=  103 IE=  118 IFin=  102
          NO(<0.9)=   0  NV(>0.1)=   0    102.00e < EF      0.00e >EF  Err=0.0D+00
 GapD=    0.172 DampG=1.000 DampE=0.500 DampFc=0.5000 IDamp=-1.
 Damping current iteration by 5.00D-01
 RMSDP=7.49D-04 MaxDP=2.84D-02 DE=-1.54D-01 OVMax= 9.40D-02

 Cycle   4  Pass 1  IDiag  1:
 E= -1385.52669290207     Delta-E=       -0.051342895164 Rises=F Damp=T
 DIIS: error= 5.55D-03 at cycle   4 NSaved=   4.
 NSaved= 4 IEnMin= 4 EnMin= -1385.52669290207     IErMin= 4 ErrMin= 5.55D-03
 ErrMax= 5.55D-03  0.00D+00 EMaxC= 1.00D+00 BMatC= 7.38D-03 BMatP= 3.45D-02
 IDIUse=1 WtCom= 1.00D+00 WtEn= 0.00D+00
 Coeff-Com: -0.553D-01 0.222D+00-0.213D+00 0.105D+01
 Coeff:     -0.553D-01 0.222D+00-0.213D+00 0.105D+01
 Gap=     0.157 Goal=     0.100 Shift=    0.000
 T=  822. Gap= 0.157 NK=0 IS=  103 IE=  510 IFin=  102
          NO(<0.9)=   0  NV(>0.1)=   0    102.00e < EF      0.00e >EF  Err=0.0D+00
 GapD=    0.157 DampG=1.000 DampE=1.000 DampFc=1.0000 IDamp=-1.
 RMSDP=2.53D-04 MaxDP=8.20D-03 DE=-5.13D-02 OVMax= 2.92D-02

 Cycle   5  Pass 1  IDiag  1:
 E= -1385.54414123882     Delta-E=       -0.017448336753 Rises=F Damp=F
 DIIS: error= 9.52D-04 at cycle   5 NSaved=   5.
 NSaved= 5 IEnMin= 5 EnMin= -1385.54414123882     IErMin= 5 ErrMin= 9.52D-04
 ErrMax= 9.52D-04  0.00D+00 EMaxC= 1.00D+00 BMatC= 7.87D-04 BMatP= 7.38D-03
 IDIUse=1 WtCom= 1.00D+00 WtEn= 0.00D+00
 Coeff-Com: -0.219D-01 0.610D-01-0.158D+00 0.585D+00 0.533D+00
 Coeff:     -0.219D-01 0.610D-01-0.158D+00 0.585D+00 0.533D+00
 Gap=     0.156 Goal=     0.100 Shift=    0.000
 RMSDP=7.07D-05 MaxDP=3.03D-03 DE=-1.74D-02 OVMax= 4.83D-03

 Cycle   6  Pass 1  IDiag  1:
 E= -1385.54484399730     Delta-E=       -0.000702758477 Rises=F Damp=F
 DIIS: error= 2.23D-04 at cycle   6 NSaved=   6.
 NSaved= 6 IEnMin= 6 EnMin= -1385.54484399730     IErMin= 6 ErrMin= 2.23D-04
 ErrMax= 2.23D-04  0.00D+00 EMaxC= 1.00D+00 BMatC= 3.40D-05 BMatP= 7.87D-04
 IDIUse=1 WtCom= 1.00D+00 WtEn= 0.00D+00
 Coeff-Com: -0.574D-02 0.120D-01-0.508D-01 0.185D+00 0.239D+00 0.621D+00
 Coeff:     -0.574D-02 0.120D-01-0.508D-01 0.185D+00 0.239D+00 0.621D+00
 Gap=     0.157 Goal=     0.100 Shift=    0.000
 RMSDP=1.87D-05 MaxDP=7.63D-04 DE=-7.03D-04 OVMax= 1.40D-03

 Cycle   7  Pass 1  IDiag  1:
 E= -1385.54486989866     Delta-E=       -0.000025901357 Rises=F Damp=F
 DIIS: error= 9.08D-05 at cycle   7 NSaved=   7.
 NSaved= 7 IEnMin= 7 EnMin= -1385.54486989866     IErMin= 7 ErrMin= 9.08D-05
 ErrMax= 9.08D-05  0.00D+00 EMaxC= 1.00D+00 BMatC= 9.60D-06 BMatP= 3.40D-05
 IDIUse=1 WtCom= 1.00D+00 WtEn= 0.00D+00
 Coeff-Com: -0.209D-02 0.293D-02-0.210D-01 0.773D-01 0.116D+00 0.411D+00
 Coeff-Com:  0.416D+00
 Coeff:     -0.209D-02 0.293D-02-0.210D-01 0.773D-01 0.116D+00 0.411D+00
 Coeff:      0.416D+00
 Gap=     0.157 Goal=     0.100 Shift=    0.000
 RMSDP=6.78D-06 MaxDP=3.94D-04 DE=-2.59D-05 OVMax= 8.44D-04

 Cycle   8  Pass 1  IDiag  1:
 E= -1385.54487901001     Delta-E=       -0.000009111353 Rises=F Damp=F
 DIIS: error= 2.20D-05 at cycle   8 NSaved=   8.
 NSaved= 8 IEnMin= 8 EnMin= -1385.54487901001     IErMin= 8 ErrMin= 2.20D-05
 ErrMax= 2.20D-05  0.00D+00 EMaxC= 1.00D+00 BMatC= 2.40D-07 BMatP= 9.60D-06
 IDIUse=1 WtCom= 1.00D+00 WtEn= 0.00D+00
 Coeff-Com: -0.367D-03 0.871D-04-0.439D-02 0.175D-01 0.283D-01 0.130D+00
 Coeff-Com:  0.175D+00 0.654D+00
 Coeff:     -0.367D-03 0.871D-04-0.439D-02 0.175D-01 0.283D-01 0.130D+00
 Coeff:      0.175D+00 0.654D+00
 Gap=     0.157 Goal=     0.100 Shift=    0.000
 RMSDP=1.60D-06 MaxDP=8.40D-05 DE=-9.11D-06 OVMax= 1.91D-04

 Cycle   9  Pass 1  IDiag  1:
 E= -1385.54487922048     Delta-E=       -0.000000210464 Rises=F Damp=F
 DIIS: error= 1.37D-05 at cycle   9 NSaved=   9.
 NSaved= 9 IEnMin= 9 EnMin= -1385.54487922048     IErMin= 9 ErrMin= 1.37D-05
 ErrMax= 1.37D-05  0.00D+00 EMaxC= 1.00D+00 BMatC= 7.32D-08 BMatP= 2.40D-07
 IDIUse=1 WtCom= 1.00D+00 WtEn= 0.00D+00
 Coeff-Com:  0.214D-03-0.573D-03 0.181D-02-0.548D-02-0.757D-02-0.519D-02
 Coeff-Com:  0.143D-01 0.388D+00 0.615D+00
 Coeff:      0.214D-03-0.573D-03 0.181D-02-0.548D-02-0.757D-02-0.519D-02
 Coeff:      0.143D-01 0.388D+00 0.615D+00
 Gap=     0.157 Goal=     0.100 Shift=    0.000
 RMSDP=6.41D-07 MaxDP=3.49D-05 DE=-2.10D-07 OVMax= 6.24D-05

 Cycle  10  Pass 1  IDiag  1:
 E= -1385.54487929391     Delta-E=       -0.000000073429 Rises=F Damp=F
 DIIS: error= 1.98D-06 at cycle  10 NSaved=  10.
 NSaved=10 IEnMin=10 EnMin= -1385.54487929391     IErMin=10 ErrMin= 1.98D-06
 ErrMax= 1.98D-06  0.00D+00 EMaxC= 1.00D+00 BMatC= 2.07D-09 BMatP= 7.32D-08
 IDIUse=1 WtCom= 1.00D+00 WtEn= 0.00D+00
 Coeff-Com:  0.888D-04-0.174D-03 0.814D-03-0.271D-02-0.424D-02-0.967D-02
 Coeff-Com: -0.831D-02 0.904D-01 0.218D+00 0.716D+00
 Coeff:      0.888D-04-0.174D-03 0.814D-03-0.271D-02-0.424D-02-0.967D-02
 Coeff:     -0.831D-02 0.904D-01 0.218D+00 0.716D+00
 Gap=     0.157 Goal=     0.100 Shift=    0.000
 RMSDP=1.57D-07 MaxDP=4.92D-06 DE=-7.34D-08 OVMax= 1.34D-05

 Cycle  11  Pass 1  IDiag  1:
 E= -1385.54487929556     Delta-E=       -0.000000001657 Rises=F Damp=F
 DIIS: error= 9.56D-07 at cycle  11 NSaved=  11.
 NSaved=11 IEnMin=11 EnMin= -1385.54487929556     IErMin=11 ErrMin= 9.56D-07
 ErrMax= 9.56D-07  0.00D+00 EMaxC= 1.00D+00 BMatC= 4.33D-10 BMatP= 2.07D-09
 IDIUse=1 WtCom= 1.00D+00 WtEn= 0.00D+00
 Coeff-Com:  0.380D-04-0.658D-04 0.371D-03-0.125D-02-0.200D-02-0.513D-02
 Coeff-Com: -0.540D-02 0.316D-01 0.883D-01 0.388D+00 0.506D+00
 Coeff:      0.380D-04-0.658D-04 0.371D-03-0.125D-02-0.200D-02-0.513D-02
 Coeff:     -0.540D-02 0.316D-01 0.883D-01 0.388D+00 0.506D+00
 Gap=     0.157 Goal=     0.100 Shift=    0.000
 RMSDP=4.98D-08 MaxDP=2.27D-06 DE=-1.66D-09 OVMax= 4.22D-06

 Cycle  12  Pass 1  IDiag  1:
 E= -1385.54487929590     Delta-E=       -0.000000000338 Rises=F Damp=F
 DIIS: error= 1.52D-07 at cycle  12 NSaved=  12.
 NSaved=12 IEnMin=12 EnMin= -1385.54487929590     IErMin=12 ErrMin= 1.52D-07
 ErrMax= 1.52D-07  0.00D+00 EMaxC= 1.00D+00 BMatC= 2.14D-11 BMatP= 4.33D-10
 IDIUse=1 WtCom= 1.00D+00 WtEn= 0.00D+00
 Coeff-Com:  0.191D-05-0.156D-06 0.175D-04-0.640D-04-0.120D-03-0.478D-03
 Coeff-Com: -0.807D-03 0.381D-03 0.196D-02 0.404D-01 0.193D+00 0.765D+00
 Coeff:      0.191D-05-0.156D-06 0.175D-04-0.640D-04-0.120D-03-0.478D-03
 Coeff:     -0.807D-03 0.381D-03 0.196D-02 0.404D-01 0.193D+00 0.765D+00
 Gap=     0.157 Goal=     0.100 Shift=    0.000
 RMSDP=1.53D-08 MaxDP=9.06D-07 DE=-3.38D-10 OVMax= 2.16D-06

 Cycle  13  Pass 1  IDiag  1:
 E= -1385.54487929590     Delta-E=        0.000000000000 Rises=F Damp=F
 DIIS: error= 1.26D-07 at cycle  13 NSaved=  13.
 NSaved=13 IEnMin=12 EnMin= -1385.54487929590     IErMin=13 ErrMin= 1.26D-07
 ErrMax= 1.26D-07  0.00D+00 EMaxC= 1.00D+00 BMatC= 6.83D-12 BMatP= 2.14D-11
 IDIUse=1 WtCom= 1.00D+00 WtEn= 0.00D+00
 Coeff-Com: -0.850D-06 0.355D-05-0.962D-05 0.290D-04 0.339D-04-0.297D-04
 Coeff-Com: -0.239D-03-0.148D-02-0.390D-02 0.377D-02 0.960D-01 0.499D+00
 Coeff-Com:  0.407D+00
 Coeff:     -0.850D-06 0.355D-05-0.962D-05 0.290D-04 0.339D-04-0.297D-04
 Coeff:     -0.239D-03-0.148D-02-0.390D-02 0.377D-02 0.960D-01 0.499D+00
 Coeff:      0.407D+00
 Gap=     0.157 Goal=     0.100 Shift=    0.000
 RMSDP=7.23D-09 MaxDP=3.69D-07 DE= 4.55D-13 OVMax= 1.10D-06

 SCF Done:  E(RB3LYP) =  -1385.54487930     A.U. after   13 cycles
            NFock= 13  Conv=0.72D-08     -V/T= 2.0099
 KE= 1.371928489590D+03 PE=-8.404768954254D+03 EE= 3.061080833008D+03
 Leave Link  502 at Tue Aug 15 23:19:44 2023, MaxMem=  1310720000 cpu:            4838.3 elap:              75.8
 (Enter /mnt/opt/groups/app-gaussian/g16-avx2/l601.exe)
 Copying SCF densities to generalized density rwf, IOpCl= 0 IROHF=0.

 **********************************************************************

            Population analysis using the SCF Density.

 **********************************************************************

 Alpha  occ. eigenvalues --  -24.71073 -24.71002 -24.70994 -14.37796 -14.37789
 Alpha  occ. eigenvalues --  -14.37784 -10.26486 -10.26409 -10.26402 -10.23578
 Alpha  occ. eigenvalues --  -10.23414 -10.23406 -10.23372 -10.23365 -10.23239
 Alpha  occ. eigenvalues --  -10.20190 -10.20186 -10.20181 -10.19783 -10.19778
 Alpha  occ. eigenvalues --  -10.19772 -10.19675 -10.19667 -10.19630 -10.19154
 Alpha  occ. eigenvalues --  -10.19153 -10.19146 -10.19125 -10.19117 -10.19110
 Alpha  occ. eigenvalues --   -1.21694  -1.21631  -1.21623  -0.93031  -0.92938
 Alpha  occ. eigenvalues --   -0.92920  -0.87638  -0.83779  -0.83757  -0.79272
 Alpha  occ. eigenvalues --   -0.78685  -0.78637  -0.76031  -0.75279  -0.75220
 Alpha  occ. eigenvalues --   -0.71665  -0.70629  -0.70579  -0.64731  -0.62800
 Alpha  occ. eigenvalues --   -0.62730  -0.60247  -0.60218  -0.60023  -0.58195
 Alpha  occ. eigenvalues --   -0.58124  -0.55902  -0.54567  -0.52805  -0.52737
 Alpha  occ. eigenvalues --   -0.50287  -0.49958  -0.49853  -0.49192  -0.48864
 Alpha  occ. eigenvalues --   -0.48758  -0.45908  -0.45854  -0.45835  -0.45493
 Alpha  occ. eigenvalues --   -0.45301  -0.45252  -0.44609  -0.44244  -0.44198
 Alpha  occ. eigenvalues --   -0.41803  -0.41204  -0.41155  -0.40948  -0.40690
 Alpha  occ. eigenvalues --   -0.39574  -0.39517  -0.39018  -0.39014  -0.36860
 Alpha  occ. eigenvalues --   -0.36225  -0.35785  -0.35733  -0.35480  -0.32552
 Alpha  occ. eigenvalues --   -0.32535  -0.32494  -0.32489  -0.28010  -0.28004
 Alpha  occ. eigenvalues --   -0.27146  -0.25548  -0.23240  -0.23217  -0.19644
 Alpha  occ. eigenvalues --   -0.19274  -0.19257
 Alpha virt. eigenvalues --   -0.03590  -0.03409  -0.03394   0.02503   0.02524
 Alpha virt. eigenvalues --    0.04041   0.05983   0.06240   0.06333   0.07197
 Alpha virt. eigenvalues --    0.07222   0.10158   0.10168   0.10352   0.10367
 Alpha virt. eigenvalues --    0.12666   0.12791   0.12812   0.13644   0.13649
 Alpha virt. eigenvalues --    0.13969   0.16293   0.16356   0.17129   0.17139
 Alpha virt. eigenvalues --    0.18444   0.21160   0.21219   0.21679   0.23539
 Alpha virt. eigenvalues --    0.23573   0.23843   0.24490   0.24521   0.24838
 Alpha virt. eigenvalues --    0.26202   0.28972   0.28997   0.30984   0.32267
 Alpha virt. eigenvalues --    0.32334   0.32936   0.35594   0.36864   0.36982
 Alpha virt. eigenvalues --    0.37907   0.40513   0.40665   0.42351   0.42358
 Alpha virt. eigenvalues --    0.43593   0.43627   0.44927   0.47932   0.49582
 Alpha virt. eigenvalues --    0.50023   0.51302   0.51468   0.51862   0.51868
 Alpha virt. eigenvalues --    0.51990   0.52046   0.52787   0.54125   0.55041
 Alpha virt. eigenvalues --    0.55077   0.55096   0.55355   0.55445   0.55806
 Alpha virt. eigenvalues --    0.57139   0.57164   0.57746   0.57915   0.58006
 Alpha virt. eigenvalues --    0.58523   0.58533   0.58925   0.59440   0.59503
 Alpha virt. eigenvalues --    0.59531   0.60376   0.60477   0.60592   0.61629
 Alpha virt. eigenvalues --    0.63959   0.63974   0.64006   0.64144   0.64204
 Alpha virt. eigenvalues --    0.65490   0.65906   0.65913   0.66810   0.68239
 Alpha virt. eigenvalues --    0.68251   0.69737   0.70779   0.73700   0.73707
 Alpha virt. eigenvalues --    0.75530   0.75538   0.76678   0.77390   0.77517
 Alpha virt. eigenvalues --    0.78029   0.79024   0.79158   0.80075   0.80106
 Alpha virt. eigenvalues --    0.80877   0.82916   0.82954   0.83013   0.83050
 Alpha virt. eigenvalues --    0.83988   0.84117   0.84355   0.84374   0.84778
 Alpha virt. eigenvalues --    0.86022   0.86158   0.87187   0.88801   0.89282
 Alpha virt. eigenvalues --    0.89397   0.93218   0.93280   0.93621   0.94354
 Alpha virt. eigenvalues --    0.95580   0.95628   0.97816   0.97882   0.98009
 Alpha virt. eigenvalues --    0.99817   1.02963   1.03060   1.04750   1.06499
 Alpha virt. eigenvalues --    1.06751   1.09171   1.10453   1.10598   1.12705
 Alpha virt. eigenvalues --    1.13689   1.13789   1.15700   1.15905   1.16635
 Alpha virt. eigenvalues --    1.18576   1.19792   1.19853   1.20573   1.20579
 Alpha virt. eigenvalues --    1.21755   1.22671   1.24081   1.25350   1.25930
 Alpha virt. eigenvalues --    1.25940   1.26578   1.26635   1.30453   1.30460
 Alpha virt. eigenvalues --    1.30552   1.30585   1.30686   1.31453   1.33312
 Alpha virt. eigenvalues --    1.33361   1.33674   1.34598   1.34716   1.35214
 Alpha virt. eigenvalues --    1.35765   1.36159   1.36303   1.36982   1.37249
 Alpha virt. eigenvalues --    1.40019   1.41623   1.41673   1.43341   1.43366
 Alpha virt. eigenvalues --    1.43920   1.43925   1.44036   1.44046   1.44091
 Alpha virt. eigenvalues --    1.47443   1.47571   1.48427   1.51496   1.51633
 Alpha virt. eigenvalues --    1.54178   1.54462   1.55360   1.56076   1.56410
 Alpha virt. eigenvalues --    1.58447   1.58573   1.60269   1.67646   1.70196
 Alpha virt. eigenvalues --    1.70407   1.70408   1.70861   1.71080   1.71477
 Alpha virt. eigenvalues --    1.73205   1.73408   1.73540   1.74227   1.74433
 Alpha virt. eigenvalues --    1.76481   1.76493   1.77831   1.77851   1.78525
 Alpha virt. eigenvalues --    1.78572   1.78845   1.78912   1.81467   1.81782
 Alpha virt. eigenvalues --    1.82989   1.83043   1.83087   1.83205   1.83220
 Alpha virt. eigenvalues --    1.85265   1.85911   1.86181   1.86711   1.88373
 Alpha virt. eigenvalues --    1.88487   1.89067   1.91913   1.92020   1.92861
 Alpha virt. eigenvalues --    1.94228   1.94287   1.96002   1.96108   1.96928
 Alpha virt. eigenvalues --    1.97211   1.97563   1.97652   1.97969   1.98746
 Alpha virt. eigenvalues --    1.98830   2.01934   2.02233   2.03452   2.03676
 Alpha virt. eigenvalues --    2.04671   2.07630   2.08114   2.08346   2.09612
 Alpha virt. eigenvalues --    2.09713   2.09881   2.14435   2.14599   2.14769
 Alpha virt. eigenvalues --    2.14826   2.15169   2.18877   2.19765   2.19940
 Alpha virt. eigenvalues --    2.19998   2.20005   2.22997   2.23012   2.24886
 Alpha virt. eigenvalues --    2.24989   2.27143   2.27974   2.28913   2.31273
 Alpha virt. eigenvalues --    2.31394   2.32710   2.33340   2.34548   2.36337
 Alpha virt. eigenvalues --    2.36521   2.36675   2.37015   2.37124   2.37316
 Alpha virt. eigenvalues --    2.37519   2.37958   2.38067   2.38183   2.40383
 Alpha virt. eigenvalues --    2.40922   2.41280   2.41469   2.41569   2.43605
 Alpha virt. eigenvalues --    2.45704   2.45862   2.47703   2.50480   2.50969
 Alpha virt. eigenvalues --    2.51555   2.51622   2.52721   2.53394   2.55596
 Alpha virt. eigenvalues --    2.55644   2.55708   2.56365   2.56794   2.56963
 Alpha virt. eigenvalues --    2.62880   2.62997   2.63746   2.63985   2.64460
 Alpha virt. eigenvalues --    2.66871   2.67512   2.69697   2.69949   2.71741
 Alpha virt. eigenvalues --    2.72989   2.73191   2.73253   2.73701   2.75622
 Alpha virt. eigenvalues --    2.76578   2.76968   2.77452   2.79307   2.80305
 Alpha virt. eigenvalues --    2.81348   2.81530   2.81885   2.82864   2.84409
 Alpha virt. eigenvalues --    2.84716   2.87767   2.88002   2.88557   2.90589
 Alpha virt. eigenvalues --    2.90891   2.94470   2.94870   2.97482   2.99122
 Alpha virt. eigenvalues --    3.01800   3.02088   3.03513   3.08386   3.08647
 Alpha virt. eigenvalues --    3.10877   3.14264   3.14768   3.15794   3.19992
 Alpha virt. eigenvalues --    3.20210   3.26008   3.26858   3.31133   3.31943
 Alpha virt. eigenvalues --    3.33379   3.34322   3.35156   3.44543   3.46110
 Alpha virt. eigenvalues --    3.46197   3.52299   3.60965   3.61374   3.61451
 Alpha virt. eigenvalues --    3.65473   3.65807   3.79829   4.06924   4.07491
 Alpha virt. eigenvalues --    4.07511   4.07898   4.12355   4.12449   4.12666
 Alpha virt. eigenvalues --    4.12995   4.13039   4.18690   4.18805   4.18966
 Alpha virt. eigenvalues --    4.22783   4.22894   4.24154   4.35358   4.35488
 Alpha virt. eigenvalues --    4.37508   4.47369   4.47577   4.53565   4.58993
 Alpha virt. eigenvalues --    4.59253   4.60816   4.78155   4.78311   4.99326
 Alpha virt. eigenvalues --    5.57773   5.64676   5.64878
          Condensed to atoms (all electrons):
               1          2          3          4          5          6
     1  C    5.094510  -0.087730   0.243447   0.381508   0.031196   0.031283
     2  C   -0.087730   5.058148   0.033988   0.033953   0.381834   0.243251
     3  C    0.243447   0.033988   5.056361   0.034030  -0.087692   0.381838
     4  C    0.381508   0.033953   0.034030   5.058497   0.243598  -0.087773
     5  C    0.031196   0.381834  -0.087692   0.243598   5.093893   0.031115
     6  C    0.031283   0.243251   0.381838  -0.087773   0.031115   5.095019
     7  C   -0.063557   0.011656   0.013565   0.464950  -0.074232  -0.001425
     8  C   -0.029410  -0.000154   0.000148  -0.005140   0.007001   0.000019
     9  C   -0.006179   0.000034   0.007121  -0.026191  -0.000037  -0.000198
    10  C    0.424311  -0.001487  -0.071748  -0.066061   0.013892   0.012251
    11  C    0.012230  -0.065909  -0.001485  -0.071849   0.424372   0.013896
    12  C   -0.000199  -0.026198   0.000035   0.007114  -0.006178  -0.000038
    13  C    0.000019  -0.005148  -0.000154   0.000148  -0.029407   0.007005
    14  C   -0.001427   0.464931   0.011666   0.013570  -0.063578  -0.074127
    15  C    0.013909  -0.071726  -0.065994  -0.001484   0.012226   0.424890
    16  C   -0.000037   0.007103  -0.026254   0.000034  -0.000196  -0.006719
    17  C    0.007038   0.000178  -0.005603  -0.000153   0.000018  -0.029411
    18  C   -0.074382   0.013596   0.466359   0.011720  -0.001433  -0.063967
    19  C    0.006074   0.000000  -0.000178   0.000779   0.000003  -0.000000
    20  C   -0.000000   0.000778   0.000000  -0.000178   0.006073   0.000003
    21  C    0.000003  -0.000179   0.000791   0.000000  -0.000000   0.006026
    22  H    0.004117  -0.000359  -0.000199  -0.022466  -0.017495   0.000030
    23  H   -0.022495   0.000037  -0.016321   0.004179  -0.000230  -0.000422
    24  H   -0.000421   0.004172   0.000037  -0.016300  -0.022505  -0.000230
    25  H    0.000030  -0.022476  -0.000359  -0.000199   0.004118  -0.017491
    26  H   -0.000230  -0.016246   0.004153   0.000037  -0.000420  -0.022661
    27  H   -0.017549  -0.000201  -0.022147  -0.000363   0.000030   0.004146
    28  C    0.000001  -0.000002  -0.000046   0.000000  -0.000000  -0.000224
    29  H   -0.000000  -0.000000   0.000000   0.000000   0.000000   0.000003
    30  C   -0.000000  -0.000050   0.000000  -0.000002  -0.000229   0.000001
    31  H    0.000000   0.000000   0.000000  -0.000000   0.000003  -0.000000
    32  C   -0.000229   0.000000  -0.000002  -0.000050   0.000001  -0.000000
    33  H    0.000003   0.000000  -0.000000   0.000000  -0.000000   0.000000
    34  N   -0.000066   0.000000   0.002687   0.000000  -0.000000   0.000201
    35  H    0.000006  -0.000000  -0.000144   0.000000  -0.000000  -0.000014
    36  N    0.000191   0.000000   0.000000   0.002767  -0.000067  -0.000000
    37  H   -0.000013   0.000000  -0.000000  -0.000107   0.000004  -0.000000
    38  N   -0.000000   0.002767   0.000000   0.000000   0.000191  -0.000067
    39  H   -0.000000  -0.000107   0.000000  -0.000000  -0.000013   0.000004
    40  F   -0.000000  -0.000000   0.000000  -0.000003   0.000212  -0.000000
    41  F   -0.000000  -0.000003  -0.000000   0.000000  -0.000000   0.000212
    42  F    0.000212   0.000000  -0.000003  -0.000000  -0.000000  -0.000000
               7          8          9         10         11         12
     1  C   -0.063557  -0.029410  -0.006179   0.424311   0.012230  -0.000199
     2  C    0.011656  -0.000154   0.000034  -0.001487  -0.065909  -0.026198
     3  C    0.013565   0.000148   0.007121  -0.071748  -0.001485   0.000035
     4  C    0.464950  -0.005140  -0.026191  -0.066061  -0.071849   0.007114
     5  C   -0.074232   0.007001  -0.000037   0.013892   0.424372  -0.006178
     6  C   -0.001425   0.000019  -0.000198   0.012251   0.013896  -0.000038
     7  C    5.225881   0.449439  -0.040949  -0.085543  -0.024782   0.000673
     8  C    0.449439   4.775942   0.465459  -0.050859   0.000640  -0.000026
     9  C   -0.040949   0.465459   5.013481   0.420486  -0.000042   0.000000
    10  C   -0.085543  -0.050859   0.420486   5.320567  -0.000076   0.000000
    11  C   -0.024782   0.000640  -0.000042  -0.000076   5.320418   0.420437
    12  C    0.000673  -0.000026   0.000000   0.000000   0.420437   5.013585
    13  C   -0.000028   0.000000   0.000000  -0.000000  -0.050855   0.465466
    14  C   -0.000060   0.000000   0.000000  -0.000006  -0.085561  -0.040972
    15  C   -0.000006  -0.000000   0.000000  -0.000076  -0.000077  -0.000041
    16  C    0.000000   0.000000   0.000000  -0.000042   0.000000   0.000000
    17  C    0.000000   0.000000  -0.000026   0.000631  -0.000000   0.000000
    18  C   -0.000060  -0.000028   0.000668  -0.024911  -0.000006   0.000000
    19  C    0.010467  -0.016188   0.315415  -0.076901  -0.000000   0.000000
    20  C    0.000021  -0.000000  -0.000000   0.000000  -0.076902   0.315390
    21  C    0.000000   0.000000   0.000000  -0.000000   0.000000  -0.000000
    22  H    0.344459  -0.037905   0.004443   0.000910   0.004906   0.000836
    23  H    0.000779   0.004890  -0.042835   0.350194   0.000001   0.000000
    24  H    0.004149   0.000785  -0.000001  -0.000003   0.350278  -0.042813
    25  H    0.000002   0.000000  -0.000000   0.000000   0.000910   0.004444
    26  H    0.000000  -0.000000   0.000000   0.000001  -0.000003  -0.000001
    27  H   -0.000004  -0.000002   0.000834   0.004951   0.000000  -0.000000
    28  C    0.000000  -0.000000   0.000000   0.000000   0.000000  -0.000000
    29  H    0.000000  -0.000000   0.000000   0.000000  -0.000000  -0.000000
    30  C    0.000000   0.000000  -0.000000   0.000000   0.013162  -0.071566
    31  H   -0.000000  -0.000000  -0.000000  -0.000000  -0.000184   0.005492
    32  C    0.002997  -0.078183  -0.071562   0.013164   0.000000   0.000000
    33  H   -0.000069   0.003273   0.005491  -0.000184   0.000000   0.000000
    34  N    0.000000  -0.000000  -0.000000   0.000002   0.000000  -0.000000
    35  H   -0.000000  -0.000000  -0.000000  -0.000003  -0.000000  -0.000000
    36  N   -0.066029   0.253854  -0.044014   0.008200   0.000002  -0.000000
    37  H   -0.004143  -0.023286   0.004572  -0.000059  -0.000002  -0.000000
    38  N    0.000000   0.000000   0.000000   0.000000   0.008200  -0.044015
    39  H    0.000000   0.000000  -0.000000  -0.000000  -0.000059   0.004573
    40  F    0.000002   0.000000   0.000000   0.000000   0.001458  -0.050320
    41  F    0.000000  -0.000000   0.000000   0.000000   0.000000   0.000000
    42  F   -0.000023   0.002297  -0.050320   0.001459   0.000000   0.000000
              13         14         15         16         17         18
     1  C    0.000019  -0.001427   0.013909  -0.000037   0.007038  -0.074382
     2  C   -0.005148   0.464931  -0.071726   0.007103   0.000178   0.013596
     3  C   -0.000154   0.011666  -0.065994  -0.026254  -0.005603   0.466359
     4  C    0.000148   0.013570  -0.001484   0.000034  -0.000153   0.011720
     5  C   -0.029407  -0.063578   0.012226  -0.000196   0.000018  -0.001433
     6  C    0.007005  -0.074127   0.424890  -0.006719  -0.029411  -0.063967
     7  C   -0.000028  -0.000060  -0.000006   0.000000   0.000000  -0.000060
     8  C    0.000000   0.000000  -0.000000   0.000000   0.000000  -0.000028
     9  C    0.000000   0.000000   0.000000   0.000000  -0.000026   0.000668
    10  C   -0.000000  -0.000006  -0.000076  -0.000042   0.000631  -0.024911
    11  C   -0.050855  -0.085561  -0.000077   0.000000  -0.000000  -0.000006
    12  C    0.465466  -0.040972  -0.000041   0.000000   0.000000   0.000000
    13  C    4.775916   0.449479   0.000638  -0.000026   0.000000   0.000000
    14  C    0.449479   5.225931  -0.024830   0.000667  -0.000029  -0.000060
    15  C    0.000638  -0.024830   5.321100   0.420458  -0.052176  -0.085173
    16  C   -0.000026   0.000667   0.420458   5.009480   0.466583  -0.040699
    17  C    0.000000  -0.000029  -0.052176   0.466583   4.782833   0.449880
    18  C    0.000000  -0.000060  -0.085173  -0.040699   0.449880   5.226218
    19  C    0.000000   0.000000   0.000000  -0.000000  -0.000000   0.000021
    20  C   -0.016170   0.010469  -0.000000   0.000000   0.000000   0.000000
    21  C   -0.000000   0.000021  -0.076807   0.315577  -0.015997   0.010304
    22  H   -0.000002  -0.000004   0.000000  -0.000000   0.000000   0.000002
    23  H   -0.000000   0.000000  -0.000003  -0.000001   0.000781   0.004148
    24  H    0.004886   0.000779   0.000001   0.000000  -0.000000   0.000000
    25  H   -0.037912   0.344464   0.004899   0.000834  -0.000002  -0.000004
    26  H    0.000782   0.004111   0.349715  -0.042450   0.004935   0.000803
    27  H    0.000000   0.000002   0.000896   0.004489  -0.038565   0.343725
    28  C    0.000000   0.000000   0.013140  -0.072260  -0.078099   0.003096
    29  H   -0.000000  -0.000000  -0.000178   0.005574   0.003181  -0.000072
    30  C   -0.078184   0.002997   0.000000   0.000000  -0.000000   0.000000
    31  H    0.003273  -0.000069   0.000000   0.000000  -0.000000   0.000000
    32  C   -0.000000   0.000000   0.000000  -0.000000   0.000000   0.000000
    33  H   -0.000000   0.000000  -0.000000  -0.000000  -0.000000  -0.000000
    34  N    0.000000   0.000000   0.008286  -0.043882   0.260294  -0.066491
    35  H    0.000000   0.000000  -0.000072   0.004782  -0.024657  -0.004718
    36  N   -0.000000   0.000000   0.000000   0.000000   0.000000   0.000000
    37  H   -0.000000  -0.000000  -0.000000  -0.000000   0.000000   0.000000
    38  N    0.253848  -0.066030   0.000002  -0.000000  -0.000000   0.000000
    39  H   -0.023288  -0.004143  -0.000002  -0.000000  -0.000000  -0.000000
    40  F    0.002297  -0.000023   0.000000   0.000000  -0.000000   0.000000
    41  F    0.000000   0.000002   0.001448  -0.050177   0.002307  -0.000023
    42  F   -0.000000   0.000000   0.000000   0.000000   0.000000   0.000002
              19         20         21         22         23         24
     1  C    0.006074  -0.000000   0.000003   0.004117  -0.022495  -0.000421
     2  C    0.000000   0.000778  -0.000179  -0.000359   0.000037   0.004172
     3  C   -0.000178   0.000000   0.000791  -0.000199  -0.016321   0.000037
     4  C    0.000779  -0.000178   0.000000  -0.022466   0.004179  -0.016300
     5  C    0.000003   0.006073  -0.000000  -0.017495  -0.000230  -0.022505
     6  C   -0.000000   0.000003   0.006026   0.000030  -0.000422  -0.000230
     7  C    0.010467   0.000021   0.000000   0.344459   0.000779   0.004149
     8  C   -0.016188  -0.000000   0.000000  -0.037905   0.004890   0.000785
     9  C    0.315415  -0.000000   0.000000   0.004443  -0.042835  -0.000001
    10  C   -0.076901   0.000000  -0.000000   0.000910   0.350194  -0.000003
    11  C   -0.000000  -0.076902   0.000000   0.004906   0.000001   0.350278
    12  C    0.000000   0.315390  -0.000000   0.000836   0.000000  -0.042813
    13  C    0.000000  -0.016170  -0.000000  -0.000002  -0.000000   0.004886
    14  C    0.000000   0.010469   0.000021  -0.000004   0.000000   0.000779
    15  C    0.000000  -0.000000  -0.076807   0.000000  -0.000003   0.000001
    16  C   -0.000000   0.000000   0.315577  -0.000000  -0.000001   0.000000
    17  C   -0.000000   0.000000  -0.015997   0.000000   0.000781  -0.000000
    18  C    0.000021   0.000000   0.010304   0.000002   0.004148   0.000000
    19  C    4.730529  -0.000000  -0.000000  -0.000289  -0.005330   0.000000
    20  C   -0.000000   4.730487  -0.000000  -0.000016   0.000000  -0.005324
    21  C   -0.000000  -0.000000   4.733767  -0.000000   0.000000   0.000000
    22  H   -0.000289  -0.000016  -0.000000   0.635849   0.000021   0.001212
    23  H   -0.005330   0.000000   0.000000   0.000021   0.625538   0.000000
    24  H    0.000000  -0.005324   0.000000   0.001212   0.000000   0.625165
    25  H   -0.000000  -0.000289  -0.000016   0.000000   0.000000   0.000021
    26  H    0.000000   0.000000  -0.005292   0.000000   0.000000   0.000000
    27  H   -0.000016  -0.000000  -0.000282   0.000000   0.001149   0.000000
    28  C   -0.000000  -0.000000   0.497490   0.000000   0.000000  -0.000000
    29  H    0.000000  -0.000000  -0.031901   0.000000  -0.000000   0.000000
    30  C   -0.000000   0.498507  -0.000000  -0.000001  -0.000000   0.000272
    31  H   -0.000000  -0.031168   0.000000   0.000000   0.000000  -0.000002
    32  C    0.498500  -0.000000  -0.000000   0.000045   0.000272   0.000000
    33  H   -0.031169   0.000000  -0.000000   0.000001  -0.000002  -0.000000
    34  N    0.000000  -0.000000  -0.029938   0.000000  -0.000004  -0.000000
    35  H    0.000000   0.000000   0.002484  -0.000000  -0.000005   0.000000
    36  N   -0.029618   0.000000  -0.000000  -0.004668  -0.000138  -0.000004
    37  H    0.002477   0.000000   0.000000   0.002241   0.000003  -0.000004
    38  N   -0.000000  -0.029620   0.000000  -0.000000  -0.000000  -0.000138
    39  H    0.000000   0.002477   0.000000  -0.000000   0.000000   0.000003
    40  F   -0.000000   0.335131  -0.000000  -0.000009   0.000000   0.003430
    41  F   -0.000000  -0.000000   0.335213   0.000000   0.000000   0.000000
    42  F    0.335117  -0.000000  -0.000000   0.000000   0.003434   0.000000
              25         26         27         28         29         30
     1  C    0.000030  -0.000230  -0.017549   0.000001  -0.000000  -0.000000
     2  C   -0.022476  -0.016246  -0.000201  -0.000002  -0.000000  -0.000050
     3  C   -0.000359   0.004153  -0.022147  -0.000046   0.000000   0.000000
     4  C   -0.000199   0.000037  -0.000363   0.000000   0.000000  -0.000002
     5  C    0.004118  -0.000420   0.000030  -0.000000   0.000000  -0.000229
     6  C   -0.017491  -0.022661   0.004146  -0.000224   0.000003   0.000001
     7  C    0.000002   0.000000  -0.000004   0.000000   0.000000   0.000000
     8  C    0.000000  -0.000000  -0.000002  -0.000000  -0.000000   0.000000
     9  C   -0.000000   0.000000   0.000834   0.000000   0.000000  -0.000000
    10  C    0.000000   0.000001   0.004951   0.000000   0.000000   0.000000
    11  C    0.000910  -0.000003   0.000000   0.000000  -0.000000   0.013162
    12  C    0.004444  -0.000001  -0.000000  -0.000000  -0.000000  -0.071566
    13  C   -0.037912   0.000782   0.000000   0.000000  -0.000000  -0.078184
    14  C    0.344464   0.004111   0.000002   0.000000  -0.000000   0.002997
    15  C    0.004899   0.349715   0.000896   0.013140  -0.000178   0.000000
    16  C    0.000834  -0.042450   0.004489  -0.072260   0.005574   0.000000
    17  C   -0.000002   0.004935  -0.038565  -0.078099   0.003181  -0.000000
    18  C   -0.000004   0.000803   0.343725   0.003096  -0.000072   0.000000
    19  C   -0.000000   0.000000  -0.000016  -0.000000   0.000000  -0.000000
    20  C   -0.000289   0.000000  -0.000000  -0.000000  -0.000000   0.498507
    21  C   -0.000016  -0.005292  -0.000282   0.497490  -0.031901  -0.000000
    22  H    0.000000   0.000000   0.000000   0.000000   0.000000  -0.000001
    23  H    0.000000   0.000000   0.001149   0.000000  -0.000000  -0.000000
    24  H    0.000021   0.000000   0.000000  -0.000000   0.000000   0.000272
    25  H    0.635922   0.001205   0.000000  -0.000001   0.000000   0.000045
    26  H    0.001205   0.625729   0.000022   0.000264  -0.000002   0.000000
    27  H    0.000000   0.000022   0.638226   0.000035   0.000001   0.000000
    28  C   -0.000001   0.000264   0.000035   5.015008   0.362690   0.000000
    29  H    0.000000  -0.000002   0.000001   0.362690   0.578761   0.000000
    30  C    0.000045   0.000000   0.000000   0.000000   0.000000   5.019834
    31  H    0.000001  -0.000000   0.000000   0.000000  -0.000000   0.362041
    32  C    0.000000  -0.000000  -0.000001   0.000000   0.000000   0.000000
    33  H    0.000000   0.000000   0.000000   0.000000  -0.000000   0.000000
    34  N   -0.000000  -0.000141  -0.004729   0.265900  -0.036121  -0.000000
    35  H   -0.000000   0.000003   0.002734  -0.022250  -0.000668  -0.000000
    36  N    0.000000  -0.000000  -0.000000  -0.000000  -0.000000   0.000000
    37  H   -0.000000   0.000000  -0.000000  -0.000000   0.000000   0.000000
    38  N   -0.004669  -0.000004   0.000000   0.000000   0.000000   0.267681
    39  H    0.002241  -0.000004  -0.000000   0.000000  -0.000000  -0.023941
    40  F    0.000000   0.000000  -0.000000   0.000000   0.000000  -0.052834
    41  F   -0.000009   0.003427   0.000000  -0.052656  -0.000045   0.000000
    42  F   -0.000000   0.000000  -0.000010   0.000000  -0.000000   0.000000
              31         32         33         34         35         36
     1  C    0.000000  -0.000229   0.000003  -0.000066   0.000006   0.000191
     2  C    0.000000   0.000000   0.000000   0.000000  -0.000000   0.000000
     3  C    0.000000  -0.000002  -0.000000   0.002687  -0.000144   0.000000
     4  C   -0.000000  -0.000050   0.000000   0.000000   0.000000   0.002767
     5  C    0.000003   0.000001  -0.000000  -0.000000  -0.000000  -0.000067
     6  C   -0.000000  -0.000000   0.000000   0.000201  -0.000014  -0.000000
     7  C   -0.000000   0.002997  -0.000069   0.000000  -0.000000  -0.066029
     8  C   -0.000000  -0.078183   0.003273  -0.000000  -0.000000   0.253854
     9  C   -0.000000  -0.071562   0.005491  -0.000000  -0.000000  -0.044014
    10  C   -0.000000   0.013164  -0.000184   0.000002  -0.000003   0.008200
    11  C   -0.000184   0.000000   0.000000   0.000000  -0.000000   0.000002
    12  C    0.005492   0.000000   0.000000  -0.000000  -0.000000  -0.000000
    13  C    0.003273  -0.000000  -0.000000   0.000000   0.000000  -0.000000
    14  C   -0.000069   0.000000   0.000000   0.000000   0.000000   0.000000
    15  C    0.000000   0.000000  -0.000000   0.008286  -0.000072   0.000000
    16  C    0.000000  -0.000000  -0.000000  -0.043882   0.004782   0.000000
    17  C   -0.000000   0.000000  -0.000000   0.260294  -0.024657   0.000000
    18  C    0.000000   0.000000  -0.000000  -0.066491  -0.004718   0.000000
    19  C   -0.000000   0.498500  -0.031169   0.000000   0.000000  -0.029618
    20  C   -0.031168  -0.000000   0.000000  -0.000000   0.000000   0.000000
    21  C    0.000000  -0.000000  -0.000000  -0.029938   0.002484  -0.000000
    22  H    0.000000   0.000045   0.000001   0.000000  -0.000000  -0.004668
    23  H    0.000000   0.000272  -0.000002  -0.000004  -0.000005  -0.000138
    24  H   -0.000002   0.000000  -0.000000  -0.000000   0.000000  -0.000004
    25  H    0.000001   0.000000   0.000000  -0.000000  -0.000000   0.000000
    26  H   -0.000000  -0.000000   0.000000  -0.000141   0.000003  -0.000000
    27  H    0.000000  -0.000001   0.000000  -0.004729   0.002734  -0.000000
    28  C    0.000000   0.000000   0.000000   0.265900  -0.022250  -0.000000
    29  H   -0.000000   0.000000  -0.000000  -0.036121  -0.000668  -0.000000
    30  C    0.362041   0.000000   0.000000  -0.000000  -0.000000   0.000000
    31  H    0.580008   0.000000  -0.000000  -0.000000   0.000000   0.000000
    32  C    0.000000   5.019776   0.362048   0.000000   0.000000   0.267695
    33  H   -0.000000   0.362048   0.579967   0.000000  -0.000000  -0.036291
    34  N   -0.000000   0.000000   0.000000   6.937036   0.357857  -0.000000
    35  H    0.000000   0.000000  -0.000000   0.357857   0.418113   0.000000
    36  N    0.000000   0.267695  -0.036291  -0.000000   0.000000   6.943348
    37  H   -0.000000  -0.023939  -0.000716   0.000000  -0.000000   0.359332
    38  N   -0.036295  -0.000000  -0.000000  -0.000000   0.000000  -0.000000
    39  H   -0.000716  -0.000000   0.000000   0.000000  -0.000000   0.000000
    40  F   -0.000057   0.000000   0.000000   0.000000   0.000000  -0.000000
    41  F    0.000000   0.000000   0.000000   0.001144  -0.000005   0.000000
    42  F    0.000000  -0.052834  -0.000057  -0.000000   0.000000   0.001150
              37         38         39         40         41         42
     1  C   -0.000013  -0.000000  -0.000000  -0.000000  -0.000000   0.000212
     2  C    0.000000   0.002767  -0.000107  -0.000000  -0.000003   0.000000
     3  C   -0.000000   0.000000   0.000000   0.000000  -0.000000  -0.000003
     4  C   -0.000107   0.000000  -0.000000  -0.000003   0.000000  -0.000000
     5  C    0.000004   0.000191  -0.000013   0.000212  -0.000000  -0.000000
     6  C   -0.000000  -0.000067   0.000004  -0.000000   0.000212  -0.000000
     7  C   -0.004143   0.000000   0.000000   0.000002   0.000000  -0.000023
     8  C   -0.023286   0.000000   0.000000   0.000000  -0.000000   0.002297
     9  C    0.004572   0.000000  -0.000000   0.000000   0.000000  -0.050320
    10  C   -0.000059   0.000000  -0.000000   0.000000   0.000000   0.001459
    11  C   -0.000002   0.008200  -0.000059   0.001458   0.000000   0.000000
    12  C   -0.000000  -0.044015   0.004573  -0.050320   0.000000   0.000000
    13  C   -0.000000   0.253848  -0.023288   0.002297   0.000000  -0.000000
    14  C   -0.000000  -0.066030  -0.004143  -0.000023   0.000002   0.000000
    15  C   -0.000000   0.000002  -0.000002   0.000000   0.001448   0.000000
    16  C   -0.000000  -0.000000  -0.000000   0.000000  -0.050177   0.000000
    17  C    0.000000  -0.000000  -0.000000  -0.000000   0.002307   0.000000
    18  C    0.000000   0.000000  -0.000000   0.000000  -0.000023   0.000002
    19  C    0.002477  -0.000000   0.000000  -0.000000  -0.000000   0.335117
    20  C    0.000000  -0.029620   0.002477   0.335131  -0.000000  -0.000000
    21  C    0.000000   0.000000   0.000000  -0.000000   0.335213  -0.000000
    22  H    0.002241  -0.000000  -0.000000  -0.000009   0.000000   0.000000
    23  H    0.000003  -0.000000   0.000000   0.000000   0.000000   0.003434
    24  H   -0.000004  -0.000138   0.000003   0.003430   0.000000   0.000000
    25  H   -0.000000  -0.004669   0.002241   0.000000  -0.000009  -0.000000
    26  H    0.000000  -0.000004  -0.000004   0.000000   0.003427   0.000000
    27  H   -0.000000   0.000000  -0.000000  -0.000000   0.000000  -0.000010
    28  C   -0.000000   0.000000   0.000000   0.000000  -0.052656   0.000000
    29  H    0.000000   0.000000  -0.000000   0.000000  -0.000045  -0.000000
    30  C    0.000000   0.267681  -0.023941  -0.052834   0.000000   0.000000
    31  H   -0.000000  -0.036295  -0.000716  -0.000057   0.000000   0.000000
    32  C   -0.023939  -0.000000  -0.000000   0.000000   0.000000  -0.052834
    33  H   -0.000716  -0.000000   0.000000   0.000000   0.000000  -0.000057
    34  N    0.000000  -0.000000   0.000000   0.000000   0.001144  -0.000000
    35  H   -0.000000   0.000000  -0.000000   0.000000  -0.000005   0.000000
    36  N    0.359332  -0.000000   0.000000  -0.000000   0.000000   0.001150
    37  H    0.418343   0.000000  -0.000000   0.000000   0.000000  -0.000006
    38  N    0.000000   6.943392   0.359328   0.001150  -0.000000   0.000000
    39  H   -0.000000   0.359328   0.418383  -0.000006   0.000000   0.000000
    40  F    0.000000   0.001150  -0.000006   9.042185   0.000000   0.000000
    41  F    0.000000  -0.000000   0.000000   0.000000   9.041243   0.000000
    42  F   -0.000006   0.000000   0.000000   0.000000   0.000000   9.042211
 Mulliken charges:
               1
     1  C    0.053836
     2  C    0.041546
     3  C    0.042106
     4  C    0.041435
     5  C    0.053931
     6  C    0.053572
     7  C   -0.168133
     8  C    0.277435
     9  C    0.044348
    10  C   -0.193063
    11  C   -0.193119
    12  C    0.044323
    13  C    0.277418
    14  C   -0.168169
    15  C   -0.192964
    16  C    0.047162
    17  C    0.266059
    18  C   -0.168515
    19  C    0.260307
    20  C    0.260333
    21  C    0.258736
    22  H    0.084340
    23  H    0.092361
    24  H    0.092553
    25  H    0.084290
    26  H    0.092269
    27  H    0.082628
    28  C    0.067911
    29  H    0.118778
    30  C    0.062267
    31  H    0.117672
    32  C    0.062301
    33  H    0.117705
    34  N   -0.652035
    35  H    0.266556
    36  N   -0.655710
    37  H    0.265301
    38  N   -0.655720
    39  H    0.265269
    40  F   -0.282612
    41  F   -0.282077
    42  F   -0.282629
 Sum of Mulliken charges =  -0.00000
 Mulliken charges with hydrogens summed into heavy atoms:
               1
     1  C    0.053836
     2  C    0.041546
     3  C    0.042106
     4  C    0.041435
     5  C    0.053931
     6  C    0.053572
     7  C   -0.083793
     8  C    0.277435
     9  C    0.044348
    10  C   -0.100703
    11  C   -0.100566
    12  C    0.044323
    13  C    0.277418
    14  C   -0.083879
    15  C   -0.100695
    16  C    0.047162
    17  C    0.266059
    18  C   -0.085887
    19  C    0.260307
    20  C    0.260333
    21  C    0.258736
    28  C    0.186689
    30  C    0.179939
    32  C    0.180006
    34  N   -0.385479
    36  N   -0.390409
    38  N   -0.390451
    40  F   -0.282612
    41  F   -0.282077
    42  F   -0.282629
 Electronic spatial extent (au):  <R**2>=          14137.1642
 Charge=             -0.0000 electrons
 Dipole moment (field-independent basis, Debye):
    X=             -0.0006    Y=             -0.0092    Z=             -0.0483  Tot=              0.0492
 Quadrupole moment (field-independent basis, Debye-Ang):
   XX=           -173.3472   YY=           -139.7572   ZZ=           -140.4835
   XY=             -0.1133   XZ=              0.4655   YZ=             -0.2894
 Traceless Quadrupole moment (field-independent basis, Debye-Ang):
   XX=            -22.1512   YY=             11.4387   ZZ=             10.7125
   XY=             -0.1133   XZ=              0.4655   YZ=             -0.2894
 Octapole moment (field-independent basis, Debye-Ang**2):
  XXX=            -10.1571  YYY=           -148.5028  ZZZ=             43.6501  XYY=             -2.8993
  XXY=             -0.5647  XXZ=              1.7099  XZZ=             -2.6568  YZZ=            144.1165
  YYZ=            -43.7831  XYZ=              2.2008
 Hexadecapole moment (field-independent basis, Debye-Ang**3):
 XXXX=           -172.2132 YYYY=          -7723.8872 ZZZZ=          -7763.0005 XXXY=             14.8525
 XXXZ=            -66.1130 YYYX=              6.6150 YYYZ=              0.9206 ZZZX=            -42.0774
 ZZZY=            -27.2733 XXYY=          -1595.1508 XXZZ=          -1593.9211 YYZZ=          -2574.4992
 XXYZ=             -0.0899 YYXZ=            -14.9934 ZZXY=              5.6219
 N-N= 2.586214752360D+03 E-N=-8.404768950826D+03  KE= 1.371928489590D+03
 No NMR shielding tensors so no spin-rotation constants.
 Leave Link  601 at Tue Aug 15 23:19:45 2023, MaxMem=  1310720000 cpu:              49.0 elap:               0.9
 (Enter /mnt/opt/groups/app-gaussian/g16-avx2/l701.exe)
 ... and contract with generalized density number  0.
 Compute integral first derivatives.
 R6Disp: Adding Grimme-D3 dispersion energy 1st derivatives to the gradient.
 Leave Link  701 at Tue Aug 15 23:19:46 2023, MaxMem=  1310720000 cpu:              60.8 elap:               1.0
 (Enter /mnt/opt/groups/app-gaussian/g16-avx2/l702.exe)
 L702 exits ... SP integral derivatives will be done elsewhere.
 Leave Link  702 at Tue Aug 15 23:19:46 2023, MaxMem=  1310720000 cpu:               1.4 elap:               0.1
 (Enter /mnt/opt/groups/app-gaussian/g16-avx2/l703.exe)
 Integral derivatives from FoFJK, PRISM(SPDF).
 Compute integral first derivatives, UseDBF=F ICtDFT=           0.
 Calling FoFJK, ICntrl=      2127 FMM=F ISym2X=0 I1Cent= 0 IOpClX= 0 NMat=1 NMatS=1 NMatT=0.
 FoFJK:  IHMeth= 1 ICntrl=    2127 DoSepK=F KAlg= 0 I1Cent=           0 FoldK=F
 IRaf=         0 NMat=       1 IRICut=       1 DoRegI=T DoRafI=F ISym2E= 0 IDoP0=0 IntGTp=1.
 FoFCou: FMM=F IPFlag=           0 FMFlag=      100000 FMFlg1=         800
         NFxFlg=           0 DoJE=F BraDBF=F KetDBF=F FulRan=T
         wScrn=  0.000000 ICntrl=      2127 IOpCl=  0 I1Cent=           0 NGrid=           0
         NMat0=    1 NMatS0=      1 NMatT0=    0 NMatD0=    1 NMtDS0=    0 NMtDT0=    0
 Symmetry not used in FoFCou.
 Leave Link  703 at Tue Aug 15 23:20:04 2023, MaxMem=  1310720000 cpu:            1166.6 elap:              18.3
 (Enter /mnt/opt/groups/app-gaussian/g16-avx2/l716.exe)
 Dipole        =-2.49311598D-04-3.62558828D-03-1.90067880D-02
 -------------------------------------------------------------------
 Center     Atomic                   Forces (Hartrees/Bohr)
 Number     Number              X              Y              Z
 -------------------------------------------------------------------
      1        6          -0.000019854    0.008326516    0.000607258
      2        6          -0.000011617   -0.008557713   -0.002769329
      3        6           0.000118673    0.001954754    0.008776695
      4        6          -0.000107461    0.006678213   -0.006035484
      5        6          -0.000097381   -0.003648652   -0.007541119
      6        6           0.000116370   -0.004685579    0.006930473
      7        6          -0.000015435   -0.010191601   -0.003485032
      8        6          -0.000780900    0.041983703   -0.045439043
      9        6          -0.000114040    0.021754133   -0.002924240
     10        6           0.000076974   -0.009472878    0.003192529
     11        6           0.000071053    0.007510524    0.006597382
     12        6          -0.000209125   -0.013413296   -0.017364848
     13        6          -0.000003746   -0.060351972   -0.013642769
     14        6           0.000145686    0.002071479    0.010563558
     15        6          -0.000143945    0.001701413   -0.009601019
     16        6           0.000304186   -0.008526572    0.019159651
     17        6           0.000806391    0.014589308    0.059976667
     18        6          -0.000127430    0.007963538   -0.006946913
     19        6           0.000124206   -0.026117448    0.002702567
     20        6           0.000258427    0.015408817    0.021257446
     21        6          -0.000394067    0.011031600   -0.024916375
     22        1           0.000002904    0.000325562    0.000322013
     23        1          -0.000024522    0.000918933   -0.001536824
     24        1           0.000005597   -0.001789864   -0.000027709
     25        1          -0.000006934    0.000118519   -0.000448623
     26        1           0.000018099    0.000833318    0.001478765
     27        1           0.000002243   -0.000273212    0.000054212
     28        6          -0.000280266    0.056883404   -0.005600694
     29        1          -0.000063777    0.006661366   -0.002837984
     30        6           0.000817271   -0.020610340    0.051883648
     31        1           0.000105718   -0.000928306    0.007107955
     32        6          -0.000506702   -0.034639498   -0.043799129
     33        1          -0.000043062   -0.005690631   -0.004359430
     34        7          -0.000450699   -0.097578842   -0.055353650
     35        1           0.000203812    0.000650209    0.014334035
     36        7           0.001523500    0.010015440    0.109921757
     37        1          -0.000083815    0.005165572   -0.004707310
     38        7          -0.001209682    0.090186852   -0.063622804
     39        1          -0.000009529   -0.006658203   -0.002119550
     40        9           0.000112886   -0.001849370    0.007381665
     41        9          -0.000053358    0.007715276   -0.001873177
     42        9          -0.000056651   -0.005464475   -0.005295221
 -------------------------------------------------------------------
 Cartesian Forces:  Max     0.109921757 RMS     0.022394000
 Leave Link  716 at Tue Aug 15 23:20:05 2023, MaxMem=  1310720000 cpu:               1.9 elap:               0.1
 (Enter /mnt/opt/groups/app-gaussian/g16-avx2/l103.exe)

 GradGradGradGradGradGradGradGradGradGradGradGradGradGradGradGradGradGrad
 Berny optimization.
 FormGI is forming the generalized inverse of G from B-inverse, IUseBI=4.
 GSVD:  received Info=                   1 from GESDD.
 Internal  Forces:  Max     0.066583035 RMS     0.011274666
 Search for a local minimum.
 Step number   1 out of a maximum of  252
 All quantities printed in internal units (Hartrees-Bohrs-Radians)
 RMS Force = .11275D-01 SwitMx=.10000D-02 MixMth= 1
 Mixed Optimization -- RFO/linear search
 Second derivative matrix not updated -- first step.
 ITU=  0
     Eigenvalues ---    0.00230   0.00230   0.00230   0.01031   0.01036
     Eigenvalues ---    0.01036   0.01337   0.01338   0.01341   0.01434
     Eigenvalues ---    0.01434   0.01563   0.01582   0.01582   0.01583
     Eigenvalues ---    0.01630   0.01641   0.01642   0.01676   0.01720
     Eigenvalues ---    0.01721   0.01806   0.01828   0.01828   0.01856
     Eigenvalues ---    0.01856   0.01858   0.02108   0.02108   0.02108
     Eigenvalues ---    0.02131   0.02131   0.02132   0.02141   0.02142
     Eigenvalues ---    0.02142   0.02216   0.02217   0.02218   0.16000
     Eigenvalues ---    0.16000   0.16000   0.16000   0.16000   0.16000
     Eigenvalues ---    0.16000   0.16000   0.16000   0.16000   0.16000
     Eigenvalues ---    0.16000   0.22831   0.22831   0.22836   0.23206
     Eigenvalues ---    0.23206   0.23231   0.23979   0.24005   0.24005
     Eigenvalues ---    0.24785   0.24786   0.24786   0.25000   0.25000
     Eigenvalues ---    0.25000   0.25000   0.25000   0.25000   0.25000
     Eigenvalues ---    0.25000   0.25000   0.30007   0.30008   0.30008
     Eigenvalues ---    0.30444   0.30444   0.30445   0.34503   0.34504
     Eigenvalues ---    0.35447   0.35458   0.35459   0.35531   0.35531
     Eigenvalues ---    0.35531   0.35595   0.35596   0.35596   0.35654
     Eigenvalues ---    0.35654   0.35655   0.36369   0.37632   0.37632
     Eigenvalues ---    0.37942   0.40340   0.40340   0.40372   0.40854
     Eigenvalues ---    0.40854   0.41496   0.42593   0.42594   0.42603
     Eigenvalues ---    0.47585   0.47587   0.47587   0.47688   0.47688
     Eigenvalues ---    0.47688   0.49335   0.49373   0.49373   0.53151
     Eigenvalues ---    0.53154   0.53154   0.55021   0.55021   0.55021
 RFO step:  Lambda=-8.67060221D-02 EMin= 2.30000000D-03
 Linear search not attempted -- first point.
 Maximum step size (   0.300) exceeded in Quadratic search.
    -- Step size scaled by   0.625
 Iteration  1 RMS(Cart)=  0.02906101 RMS(Int)=  0.00047091
 Iteration  2 RMS(Cart)=  0.00070950 RMS(Int)=  0.00014358
 Iteration  3 RMS(Cart)=  0.00000025 RMS(Int)=  0.00014358
 ITry= 1 IFail=0 DXMaxC= 1.47D-01 DCOld= 1.00D+10 DXMaxT= 3.00D-01 DXLimC= 3.00D+00 Rises=F
 Variable       Old X    -DE/DX   Delta X   Delta X   Delta X     New X
                                 (Linear)    (Quad)   (Total)
    R1        2.76807   0.00206   0.00000   0.00286   0.00286   2.77093
    R2        2.69454   0.00470   0.00000   0.00605   0.00607   2.70061
    R3        2.67656  -0.00481   0.00000  -0.00571  -0.00573   2.67083
    R4        2.69454   0.00469   0.00000   0.00604   0.00605   2.70060
    R5        2.76807   0.00206   0.00000   0.00287   0.00287   2.77094
    R6        2.68303  -0.00546   0.00000  -0.00659  -0.00655   2.67648
    R7        2.69452   0.00476   0.00000   0.00615   0.00616   2.70068
    R8        2.68304  -0.00537   0.00000  -0.00648  -0.00645   2.67659
    R9        2.76811   0.00203   0.00000   0.00281   0.00281   2.77092
   R10        2.68305  -0.00547   0.00000  -0.00661  -0.00657   2.67647
   R11        2.67658  -0.00482   0.00000  -0.00572  -0.00575   2.67083
   R12        2.67655  -0.00482   0.00000  -0.00572  -0.00574   2.67081
   R13        2.59520   0.00322   0.00000   0.00331   0.00333   2.59852
   R14        2.04718  -0.00044   0.00000  -0.00062  -0.00062   2.04655
   R15        2.67398  -0.00761   0.00000  -0.00939  -0.00951   2.66446
   R16        2.85751  -0.06496   0.00000  -0.10413  -0.10379   2.75372
   R17        2.60993   0.00140   0.00000   0.00145   0.00141   2.61134
   R18        2.76643  -0.02209   0.00000  -0.02879  -0.02919   2.73723
   R19        2.04626  -0.00082   0.00000  -0.00116  -0.00116   2.04509
   R20        2.60994   0.00139   0.00000   0.00143   0.00140   2.61134
   R21        2.04625  -0.00082   0.00000  -0.00116  -0.00116   2.04509
   R22        2.67397  -0.00761   0.00000  -0.00939  -0.00952   2.66446
   R23        2.76645  -0.02210   0.00000  -0.02880  -0.02921   2.73724
   R24        2.59518   0.00323   0.00000   0.00332   0.00335   2.59853
   R25        2.85749  -0.06495   0.00000  -0.10412  -0.10378   2.75370
   R26        2.04718  -0.00045   0.00000  -0.00063  -0.00063   2.04655
   R27        2.60994   0.00137   0.00000   0.00140   0.00137   2.61131
   R28        2.04626  -0.00079   0.00000  -0.00111  -0.00111   2.04515
   R29        2.67398  -0.00789   0.00000  -0.00977  -0.00988   2.66410
   R30        2.76645  -0.02227   0.00000  -0.02907  -0.02946   2.73698
   R31        2.59520   0.00326   0.00000   0.00335   0.00337   2.59857
   R32        2.85751  -0.06375   0.00000  -0.10222  -0.10188   2.75563
   R33        2.04719  -0.00027   0.00000  -0.00038  -0.00038   2.04681
   R34        2.54625   0.00089   0.00000   0.00171   0.00156   2.54781
   R35        2.55113  -0.00761   0.00000  -0.00747  -0.00747   2.54366
   R36        2.54626   0.00089   0.00000   0.00171   0.00156   2.54781
   R37        2.55113  -0.00761   0.00000  -0.00747  -0.00747   2.54366
   R38        2.54625   0.00134   0.00000   0.00215   0.00200   2.54825
   R39        2.55113  -0.00793   0.00000  -0.00779  -0.00779   2.54334
   R40        2.04822  -0.00302   0.00000  -0.00428  -0.00428   2.04394
   R41        2.85979  -0.06658   0.00000  -0.10600  -0.10571   2.75409
   R42        2.04822  -0.00294   0.00000  -0.00415  -0.00415   2.04406
   R43        2.85978  -0.06598   0.00000  -0.10509  -0.10478   2.75500
   R44        2.04821  -0.00293   0.00000  -0.00415  -0.00415   2.04406
   R45        2.85980  -0.06600   0.00000  -0.10511  -0.10480   2.75499
   R46        1.88973   0.00359   0.00000   0.00398   0.00398   1.89371
   R47        1.88973   0.00339   0.00000   0.00376   0.00376   1.89349
   R48        1.88973   0.00339   0.00000   0.00376   0.00376   1.89349
    A1        2.09312  -0.00009   0.00000  -0.00018  -0.00016   2.09296
    A2        2.11284  -0.00046   0.00000  -0.00136  -0.00134   2.11150
    A3        2.07722   0.00056   0.00000   0.00153   0.00150   2.07872
    A4        2.09571   0.00011   0.00000   0.00021   0.00020   2.09591
    A5        2.07639   0.00189   0.00000   0.00395   0.00398   2.08037
    A6        2.11109  -0.00199   0.00000  -0.00417  -0.00418   2.10691
    A7        2.09568   0.00007   0.00000   0.00014   0.00012   2.09580
    A8        2.11112  -0.00202   0.00000  -0.00425  -0.00426   2.10686
    A9        2.07638   0.00196   0.00000   0.00411   0.00414   2.08052
   A10        2.09568   0.00012   0.00000   0.00023   0.00022   2.09589
   A11        2.07636   0.00191   0.00000   0.00400   0.00403   2.08039
   A12        2.11115  -0.00203   0.00000  -0.00423  -0.00424   2.10690
   A13        2.09308  -0.00011   0.00000  -0.00022  -0.00020   2.09288
   A14        2.07719   0.00058   0.00000   0.00159   0.00156   2.07875
   A15        2.11291  -0.00048   0.00000  -0.00137  -0.00135   2.11156
   A16        2.09311  -0.00009   0.00000  -0.00019  -0.00017   2.09293
   A17        2.11287  -0.00043   0.00000  -0.00132  -0.00130   2.11156
   A18        2.07721   0.00052   0.00000   0.00151   0.00148   2.07869
   A19        2.11022  -0.00529   0.00000  -0.01066  -0.01063   2.09959
   A20        2.09889   0.00278   0.00000   0.00567   0.00565   2.10454
   A21        2.07407   0.00251   0.00000   0.00500   0.00498   2.07905
   A22        2.09758   0.00461   0.00000   0.00969   0.00957   2.10715
   A23        2.28673  -0.00203   0.00000  -0.00217  -0.00226   2.28446
   A24        1.89888  -0.00258   0.00000  -0.00753  -0.00731   1.89157
   A25        2.09817   0.00019   0.00000  -0.00076  -0.00059   2.09759
   A26        1.88726  -0.01102   0.00000  -0.01863  -0.01909   1.86817
   A27        2.29775   0.01083   0.00000   0.01939   0.01968   2.31743
   A28        2.10682  -0.00198   0.00000  -0.00380  -0.00388   2.10293
   A29        2.10537   0.00262   0.00000   0.00603   0.00607   2.11144
   A30        2.07100  -0.00064   0.00000  -0.00223  -0.00218   2.06881
   A31        2.10682  -0.00199   0.00000  -0.00382  -0.00390   2.10292
   A32        2.10541   0.00262   0.00000   0.00604   0.00608   2.11148
   A33        2.07096  -0.00063   0.00000  -0.00221  -0.00217   2.06878
   A34        2.09817   0.00019   0.00000  -0.00076  -0.00058   2.09758
   A35        2.29777   0.01081   0.00000   0.01937   0.01966   2.31743
   A36        1.88725  -0.01101   0.00000  -0.01862  -0.01907   1.86817
   A37        2.09759   0.00461   0.00000   0.00969   0.00957   2.10716
   A38        1.89889  -0.00258   0.00000  -0.00753  -0.00732   1.89157
   A39        2.28671  -0.00203   0.00000  -0.00216  -0.00226   2.28445
   A40        2.11021  -0.00529   0.00000  -0.01066  -0.01063   2.09958
   A41        2.09887   0.00278   0.00000   0.00567   0.00565   2.10452
   A42        2.07411   0.00251   0.00000   0.00499   0.00497   2.07908
   A43        2.10681  -0.00226   0.00000  -0.00436  -0.00444   2.10237
   A44        2.10540   0.00267   0.00000   0.00608   0.00612   2.11152
   A45        2.07098  -0.00041   0.00000  -0.00172  -0.00168   2.06930
   A46        2.09818   0.00074   0.00000   0.00026   0.00042   2.09860
   A47        2.29775   0.01113   0.00000   0.02001   0.02028   2.31802
   A48        1.88726  -0.01187   0.00000  -0.02026  -0.02070   1.86656
   A49        2.09757   0.00425   0.00000   0.00900   0.00888   2.10645
   A50        1.89888  -0.00184   0.00000  -0.00614  -0.00593   1.89296
   A51        2.28673  -0.00241   0.00000  -0.00285  -0.00295   2.28378
   A52        2.11021  -0.00521   0.00000  -0.01051  -0.01048   2.09974
   A53        2.09888   0.00267   0.00000   0.00541   0.00539   2.10427
   A54        2.07409   0.00254   0.00000   0.00510   0.00508   2.07918
   A55        1.91426  -0.00135   0.00000   0.00073   0.00021   1.91447
   A56        2.16810   0.00075   0.00000  -0.00024   0.00002   2.16813
   A57        2.20083   0.00061   0.00000  -0.00049  -0.00023   2.20059
   A58        1.91425  -0.00136   0.00000   0.00072   0.00021   1.91446
   A59        2.16811   0.00074   0.00000  -0.00024   0.00002   2.16812
   A60        2.20083   0.00061   0.00000  -0.00048  -0.00022   2.20061
   A61        1.91425  -0.00063   0.00000   0.00206   0.00156   1.91581
   A62        2.16811   0.00078   0.00000  -0.00016   0.00009   2.16821
   A63        2.20082  -0.00015   0.00000  -0.00190  -0.00165   2.19917
   A64        2.19878   0.01234   0.00000   0.02858   0.02852   2.22730
   A65        1.93570  -0.01121   0.00000  -0.02299  -0.02287   1.91283
   A66        2.14870  -0.00113   0.00000  -0.00559  -0.00564   2.14306
   A67        2.19878   0.01229   0.00000   0.02847   0.02841   2.22719
   A68        1.93570  -0.01117   0.00000  -0.02298  -0.02285   1.91284
   A69        2.14871  -0.00111   0.00000  -0.00549  -0.00556   2.14316
   A70        2.19878   0.01228   0.00000   0.02847   0.02841   2.22719
   A71        1.93570  -0.01117   0.00000  -0.02298  -0.02285   1.91285
   A72        2.14871  -0.00111   0.00000  -0.00549  -0.00556   2.14315
   A73        1.78869   0.02555   0.00000   0.04734   0.04794   1.83663
   A74        2.10989   0.00035   0.00000   0.00962   0.00931   2.11920
   A75        2.38461  -0.02590   0.00000  -0.05695  -0.05725   2.32736
   A76        1.78868   0.02612   0.00000   0.04842   0.04904   1.83772
   A77        2.19354  -0.00728   0.00000  -0.00957  -0.00988   2.18366
   A78        2.30096  -0.01883   0.00000  -0.03885  -0.03916   2.26180
   A79        1.78869   0.02612   0.00000   0.04841   0.04904   1.83773
   A80        2.19354  -0.00728   0.00000  -0.00957  -0.00988   2.18366
   A81        2.30096  -0.01883   0.00000  -0.03885  -0.03916   2.26180
    D1        0.00009   0.00000   0.00000   0.00000   0.00000   0.00009
    D2       -3.14156   0.00000   0.00000  -0.00000  -0.00000  -3.14156
    D3       -3.14144   0.00000   0.00000   0.00000   0.00000  -3.14144
    D4        0.00009   0.00000   0.00000   0.00000   0.00000   0.00009
    D5        0.00013  -0.00000   0.00000  -0.00000  -0.00000   0.00013
    D6       -3.14145  -0.00000   0.00000  -0.00000  -0.00000  -3.14145
    D7       -3.14152  -0.00000   0.00000  -0.00000  -0.00000  -3.14152
    D8        0.00009  -0.00000   0.00000  -0.00000  -0.00000   0.00009
    D9        3.14152   0.00000   0.00000   0.00000   0.00000   3.14152
   D10       -0.00004   0.00000   0.00000   0.00000   0.00000  -0.00004
   D11       -0.00002   0.00000   0.00000   0.00000   0.00000  -0.00001
   D12       -3.14158   0.00000   0.00000   0.00000   0.00000  -3.14157
   D13        0.00011   0.00000   0.00000   0.00000   0.00000   0.00011
   D14       -3.14146  -0.00000   0.00000  -0.00000  -0.00000  -3.14147
   D15       -3.14155   0.00000   0.00000   0.00000   0.00000  -3.14155
   D16        0.00006   0.00000   0.00000   0.00000   0.00000   0.00006
   D17        0.00011  -0.00000   0.00000  -0.00000  -0.00000   0.00011
   D18       -3.14153  -0.00000   0.00000  -0.00000  -0.00000  -3.14153
   D19       -3.14141  -0.00000   0.00000  -0.00000  -0.00000  -3.14141
   D20        0.00013  -0.00000   0.00000  -0.00000  -0.00000   0.00013
   D21       -0.00002   0.00000   0.00000   0.00000   0.00000  -0.00002
   D22       -3.14156  -0.00000   0.00000  -0.00000  -0.00000  -3.14156
   D23        3.14150   0.00000   0.00000   0.00000   0.00000   3.14151
   D24       -0.00003   0.00000   0.00000   0.00000   0.00000  -0.00003
   D25       -0.00021   0.00000   0.00000   0.00000   0.00000  -0.00021
   D26        3.14143   0.00000   0.00000   0.00000   0.00000   3.14143
   D27        3.14144   0.00000   0.00000   0.00000   0.00000   3.14144
   D28       -0.00011   0.00000   0.00000   0.00000   0.00000  -0.00011
   D29       -3.14148  -0.00000   0.00000  -0.00000  -0.00000  -3.14148
   D30        0.00012  -0.00000   0.00000  -0.00000  -0.00000   0.00012
   D31        0.00006  -0.00000   0.00000  -0.00000  -0.00000   0.00005
   D32       -3.14153  -0.00000   0.00000  -0.00000  -0.00000  -3.14153
   D33       -0.00023   0.00000   0.00000   0.00000   0.00000  -0.00023
   D34        3.14134   0.00000   0.00000   0.00000   0.00000   3.14134
   D35        3.14135   0.00000   0.00000   0.00000   0.00000   3.14135
   D36       -0.00027   0.00000   0.00000   0.00000   0.00000  -0.00026
   D37       -0.00010   0.00000   0.00000   0.00000   0.00000  -0.00010
   D38        3.14143   0.00000   0.00000   0.00000   0.00000   3.14144
   D39        3.14151   0.00000   0.00000   0.00000   0.00000   3.14151
   D40       -0.00014   0.00000   0.00000   0.00000   0.00000  -0.00014
   D41       -0.00006  -0.00000   0.00000  -0.00000  -0.00000  -0.00006
   D42        3.14147   0.00000   0.00000   0.00000   0.00000   3.14147
   D43        3.14155  -0.00000   0.00000  -0.00000  -0.00000   3.14155
   D44       -0.00010  -0.00000   0.00000  -0.00000  -0.00000  -0.00010
   D45       -3.14146  -0.00000   0.00000  -0.00000  -0.00000  -3.14146
   D46        0.00014  -0.00000   0.00000  -0.00000  -0.00000   0.00014
   D47        0.00009  -0.00000   0.00000  -0.00000  -0.00000   0.00008
   D48       -3.14150  -0.00000   0.00000  -0.00000  -0.00000  -3.14150
   D49        0.00003   0.00000   0.00000   0.00000   0.00000   0.00003
   D50       -3.14158   0.00000   0.00000   0.00000   0.00000  -3.14158
   D51       -3.14150   0.00000   0.00000   0.00000   0.00000  -3.14150
   D52        0.00007   0.00000   0.00000   0.00000   0.00000   0.00007
   D53        0.00005  -0.00000   0.00000  -0.00000  -0.00000   0.00004
   D54       -3.14158  -0.00000   0.00000  -0.00000  -0.00000  -3.14158
   D55       -3.14153  -0.00000   0.00000  -0.00000  -0.00000  -3.14153
   D56        0.00003  -0.00000   0.00000  -0.00000  -0.00000   0.00002
   D57        3.14159   0.00000   0.00000   0.00000   0.00000   3.14159
   D58       -0.00001  -0.00000   0.00000   0.00000   0.00000  -0.00001
   D59       -0.00003   0.00000   0.00000   0.00000   0.00000  -0.00002
   D60        3.14156   0.00000   0.00000   0.00000   0.00000   3.14156
   D61       -0.00005   0.00000   0.00000  -0.00000  -0.00000  -0.00005
   D62        3.14151  -0.00000   0.00000  -0.00000  -0.00000   3.14151
   D63        3.14158   0.00000   0.00000   0.00000   0.00000   3.14159
   D64       -0.00004   0.00000   0.00000   0.00000   0.00000  -0.00004
   D65       -0.00002   0.00000   0.00000   0.00000   0.00000  -0.00002
   D66        3.14157   0.00000   0.00000   0.00000   0.00000   3.14157
   D67        3.14153  -0.00000   0.00000  -0.00000  -0.00000   3.14153
   D68       -0.00006   0.00000   0.00000   0.00000   0.00000  -0.00006
   D69        0.00002   0.00000   0.00000   0.00000   0.00000   0.00002
   D70        3.14158   0.00000   0.00000   0.00000   0.00000   3.14158
   D71       -3.14151  -0.00000   0.00000  -0.00000  -0.00000  -3.14152
   D72        0.00004  -0.00000   0.00000  -0.00000  -0.00000   0.00004
   D73        0.00002   0.00000   0.00000   0.00000   0.00000   0.00002
   D74        3.14156   0.00000   0.00000   0.00000   0.00000   3.14156
   D75       -3.14154  -0.00000   0.00000  -0.00000  -0.00000  -3.14155
   D76       -0.00000   0.00000   0.00000   0.00000   0.00000  -0.00000
   D77       -3.14156  -0.00000   0.00000  -0.00000  -0.00000  -3.14156
   D78        0.00004  -0.00000   0.00000  -0.00000  -0.00000   0.00004
   D79       -0.00001   0.00000   0.00000   0.00000   0.00000  -0.00001
   D80       -3.14159   0.00000   0.00000   0.00000   0.00000  -3.14159
   D81       -0.00002  -0.00000   0.00000  -0.00000  -0.00000  -0.00002
   D82        3.14152  -0.00000   0.00000  -0.00000  -0.00000   3.14152
   D83       -3.14155  -0.00000   0.00000  -0.00000  -0.00000  -3.14155
   D84       -0.00001  -0.00000   0.00000  -0.00000  -0.00000  -0.00001
   D85        0.00001   0.00000   0.00000  -0.00000  -0.00000   0.00001
   D86       -3.14158   0.00000   0.00000   0.00000   0.00000  -3.14158
   D87        3.14154   0.00000   0.00000   0.00000   0.00000   3.14154
   D88       -0.00004   0.00000   0.00000   0.00000   0.00000  -0.00004
   D89       -0.00001  -0.00000   0.00000  -0.00000  -0.00000  -0.00001
   D90        3.14154  -0.00000   0.00000  -0.00000  -0.00000   3.14154
   D91        3.14158  -0.00000   0.00000  -0.00000  -0.00000   3.14158
   D92       -0.00006  -0.00000   0.00000  -0.00000  -0.00000  -0.00006
   D93       -0.00005   0.00000   0.00000   0.00000   0.00000  -0.00005
   D94        3.14154   0.00000   0.00000   0.00000   0.00000   3.14155
   D95        3.14158   0.00000   0.00000   0.00000   0.00000   3.14158
   D96       -0.00001   0.00000   0.00000   0.00000   0.00000  -0.00001
   D97       -3.14155   0.00000   0.00000   0.00000   0.00000  -3.14155
   D98        0.00004  -0.00000   0.00000  -0.00000  -0.00000   0.00004
   D99        0.00000   0.00000   0.00000   0.00000   0.00000   0.00000
   D100       3.14159  -0.00000   0.00000  -0.00000  -0.00000   3.14159
   D101       0.00002  -0.00000   0.00000  -0.00000  -0.00000   0.00002
   D102      -3.14158   0.00000   0.00000   0.00000   0.00000  -3.14158
   D103      -3.14157  -0.00000   0.00000  -0.00000  -0.00000  -3.14157
   D104       0.00002  -0.00000   0.00000  -0.00000  -0.00000   0.00001
   D105       0.00002  -0.00000   0.00000  -0.00000  -0.00001   0.00002
   D106      -3.14157  -0.00000   0.00000  -0.00000  -0.00000  -3.14157
   D107      -3.14157  -0.00000   0.00000  -0.00000  -0.00000  -3.14158
   D108       0.00002   0.00000   0.00000  -0.00000  -0.00000   0.00002
   D109       3.14159   0.00000   0.00000   0.00000   0.00000  -3.14159
   D110       0.00000   0.00000   0.00000   0.00000   0.00000   0.00000
   D111       0.00001  -0.00000   0.00000  -0.00000  -0.00000   0.00001
   D112      -3.14158  -0.00000   0.00000  -0.00000  -0.00000  -3.14159
   D113      -3.14158  -0.00000   0.00000  -0.00000  -0.00000  -3.14158
   D114       0.00001  -0.00000   0.00000  -0.00000  -0.00000   0.00001
   D115       0.00000  -0.00000   0.00000  -0.00000  -0.00000   0.00000
   D116      -3.14159  -0.00000   0.00000  -0.00000  -0.00000   3.14159
   D117       3.14159  -0.00000   0.00000  -0.00000  -0.00000   3.14159
   D118       0.00001  -0.00000   0.00000  -0.00000  -0.00000   0.00001
   D119       0.00000   0.00000   0.00000   0.00000   0.00000   0.00000
   D120      -3.14157  -0.00000   0.00000  -0.00000  -0.00000  -3.14158
   D121      -0.00002   0.00000   0.00000   0.00001   0.00001  -0.00001
   D122       3.14157   0.00000   0.00000   0.00000   0.00000   3.14157
   D123       3.14159   0.00000   0.00000   0.00000   0.00000   3.14159
   D124      -0.00001  -0.00000   0.00000  -0.00000  -0.00000  -0.00001
   D125      -0.00001   0.00000   0.00000   0.00000   0.00000  -0.00001
   D126       3.14157   0.00000   0.00000   0.00000   0.00000   3.14157
   D127       3.14158  -0.00000   0.00000   0.00000   0.00000   3.14158
   D128      -0.00002   0.00000   0.00000  -0.00000  -0.00000  -0.00002
   D129       0.00001  -0.00000   0.00000  -0.00000  -0.00000   0.00001
   D130      -3.14157  -0.00000   0.00000   0.00000   0.00000  -3.14157
   D131      -3.14158  -0.00000   0.00000  -0.00000  -0.00000  -3.14158
   D132       0.00002  -0.00000   0.00000  -0.00000  -0.00000   0.00002
         Item               Value     Threshold  Converged?
 Maximum Force            0.066583     0.000450     NO 
 RMS     Force            0.011275     0.000300     NO 
 Maximum Displacement     0.146750     0.001800     NO 
 RMS     Displacement     0.029432     0.001200     NO 
 Predicted change in Energy=-4.118007D-02
 Lowest energy point so far.  Saving SCF results.
 GradGradGradGradGradGradGradGradGradGradGradGradGradGradGradGradGradGrad

 Leave Link  103 at Tue Aug 15 23:20:05 2023, MaxMem=  1310720000 cpu:              22.4 elap:               0.5
 (Enter /mnt/opt/groups/app-gaussian/g16-avx2/l202.exe)
                          Input orientation:                          
 ---------------------------------------------------------------------
 Center     Atomic      Atomic             Coordinates (Angstroms)
 Number     Number       Type             X           Y           Z
 ---------------------------------------------------------------------
      1          6           0        0.014681    1.451295   -0.015723
      2          6           0        0.024108   -1.444054   -0.025670
      3          6           0        0.035230    0.712983    1.250987
      4          6           0       -0.000666    0.740007   -1.255144
      5          6           0        0.003948   -0.726279   -1.261267
      6          6           0        0.040031   -0.716144    1.247115
      7          6           0       -0.020255    1.468478   -2.469613
      8          6           0       -0.024536    2.843460   -2.453817
      9          6           0       -0.009530    3.550041   -1.233759
     10          6           0        0.009800    2.864509   -0.034086
     11          6           0       -0.011312   -1.448836   -2.475851
     12          6           0       -0.006737   -2.830675   -2.469687
     13          6           0        0.013227   -3.534043   -1.247847
     14          6           0        0.028360   -2.860182   -0.049295
     15          6           0        0.060137   -1.406783    2.480048
     16          6           0        0.074856   -0.709808    3.673155
     17          6           0        0.069956    0.699963    3.672012
     18          6           0        0.050597    1.400797    2.489066
     19          6           0       -0.018802    4.961179   -1.560409
     20          6           0       -0.018885   -3.819223   -3.528337
     21          6           0        0.096165   -1.130764    5.058817
     22          1           0       -0.031994    0.952298   -3.421604
     23          1           0        0.021084    3.433564    0.886372
     24          1           0       -0.026839   -0.936200   -3.428821
     25          1           0        0.043484   -3.426574    0.873657
     26          1           0        0.064365   -2.488533    2.512635
     27          1           0        0.047271    2.483537    2.517720
     28          6           0        0.103949   -0.049094    5.863997
     29          1           0        0.119373   -0.031154    6.945342
     30          6           0       -0.007154   -5.057071   -2.994147
     31          1           0       -0.011700   -6.002706   -3.519281
     32          6           0       -0.038310    5.117403   -2.899428
     33          1           0       -0.049249    6.045013   -3.455695
     34          7           0        0.088144    1.162843    5.054692
     35          1           0        0.087950    2.139598    5.278670
     36          7           0       -0.043161    3.809900   -3.544273
     37          1           0       -0.056214    3.578717   -4.519142
     38          7           0        0.013598   -4.961750   -1.539529
     39          1           0        0.025892   -5.690482   -0.851938
     40          9           0       -0.038848   -3.522417   -4.841100
     41          9           0        0.106351   -2.415522    5.459670
     42          9           0       -0.009100    5.949788   -0.646955
 ---------------------------------------------------------------------
                    Distance matrix (angstroms):
                    1          2          3          4          5
     1  C    0.000000
     2  C    2.895382   0.000000
     3  C    1.466315   2.506548   0.000000
     4  C    1.429102   2.506460   2.506533   0.000000
     5  C    2.508650   1.429093   2.895491   1.466305   0.000000
     6  C    2.508624   1.466318   1.429140   2.895398   2.508661
     7  C    2.454199   3.802324   3.796935   1.416329   2.505522
     8  C    2.807840   4.927580   4.274117   2.421137   3.763778
     9  C    2.426712   5.138248   3.771587   2.810129   4.276429
    10  C    1.413342   4.308595   2.506217   2.450429   3.794702
    11  C    3.803113   2.450442   4.308706   2.506246   1.413342
    12  C    4.935349   2.810140   5.138354   3.771594   2.426701
    13  C    5.135341   2.421134   4.927665   4.274079   2.807812
    14  C    4.311630   1.416332   3.802406   3.796877   2.454184
    15  C    3.794674   2.506254   2.450433   4.308604   3.803115
    16  C    4.275723   3.771339   2.809413   5.137684   4.934959
    17  C    3.763901   4.274549   2.421310   4.927825   5.135734
    18  C    2.505555   3.797075   1.416391   3.802417   4.311800
    19  C    3.834900   6.586675   5.094511   4.232235   5.695365
    20  C    6.333873   4.232251   6.586786   5.094538   3.834897
    21  C    5.694263   5.094640   4.231157   6.585990   6.333686
    22  H    3.442558   4.156684   4.679198   2.177062   2.736050
    23  H    2.177890   4.962156   2.744942   3.441193   4.681553
    24  H    4.165465   3.441213   4.962283   2.745037   2.177913
    25  H    4.958370   2.177050   4.156726   4.679117   3.442536
    26  H    4.681592   2.745095   3.441265   4.962243   4.165516
    27  H    2.735858   4.679246   2.177067   4.156525   4.958380
    28  C    6.068792   6.053137   4.676039   7.163504   7.158070
    29  H    7.117938   7.113394   5.743388   8.237540   8.236805
    30  C    7.157536   4.676187   7.163552   6.052296   4.664629
    31  H    8.236368   5.743510   8.237605   7.112708   5.739300
    32  C    4.664645   7.163457   6.052295   4.676183   6.069100
    33  H    5.739315   8.237511   7.112703   5.743508   7.118198
    34  N    5.079144   5.710524   3.830580   6.324611   6.592966
    35  H    5.339450   6.401770   4.273200   6.682621   7.140803
    36  N    4.244647   6.323696   5.708902   3.829643   5.078509
    37  H    4.981138   6.739879   6.443228   4.326089   5.399107
    38  N    6.591596   3.829629   6.323767   5.708862   4.244613
    39  H    7.190575   4.326069   6.739937   6.443173   4.981099
    40  F    6.930003   5.245181   7.420082   5.570350   4.542623
    41  F    6.703776   5.571308   5.244580   7.420077   6.930730
    42  F    4.542627   7.419973   5.570303   5.245168   6.704283
                    6          7          8          9         10
     6  C    0.000000
     7  C    4.311643   0.000000
     8  C    5.135352   1.375079   0.000000
     9  C    4.935334   2.420816   1.409972   0.000000
    10  C    3.803087   2.807418   2.420066   1.381862   0.000000
    11  C    3.794726   2.917334   4.292373   5.150880   4.956572
    12  C    4.276452   4.299175   5.674185   6.499312   6.194154
    13  C    3.763789   5.149665   6.490634   7.084134   6.512657
    14  C    2.505537   4.959597   6.189997   6.518846   5.724742
    15  C    1.413334   5.724748   6.512662   6.194136   4.956546
    16  C    2.426299   6.518249   7.083458   6.498557   5.150108
    17  C    2.808271   6.190179   6.490708   5.674139   4.292324
    18  C    2.454383   4.959646   5.149661   4.299103   2.917261
    19  C    6.333849   3.609102   2.298466   1.448481   2.593550
    20  C    5.695394   5.392651   6.748775   7.718240   7.542074
    21  C    3.834598   7.965354   8.499923   7.843317   6.473587
    22  H    4.958409   1.082990   2.124420   3.396386   3.890190
    23  H    4.165402   3.889203   3.392221   2.123549   1.082217
    24  H    4.681588   2.588938   3.903392   4.994492   5.096171
    25  H    2.736039   5.928157   7.098594   7.288152   6.356324
    26  H    2.177957   6.363009   7.287228   7.106708   5.928223
    27  H    3.442739   5.090029   4.985066   3.900545   2.580360
    28  C    4.665259   8.471570   8.807349   7.958944   6.579159
    29  H    5.739800   9.534661   9.829970   8.929685   7.557069
    30  C    6.069117   6.546610   7.919006   8.785292   8.456576
    31  H    7.118212   7.544566   8.910109   9.822352   9.527568
    32  C    7.157530   3.674197   2.317235   2.287336   3.645275
    33  H    8.236361   4.681653   3.354745   3.341177   4.671884
    34  N    4.246239   7.531289   7.695120   6.727025   5.366327
    35  H    4.940748   7.778045   7.765271   6.664127   5.362554
    36  N    6.591615   2.576369   1.457206   2.325324   3.635654
    37  H    7.190606   2.941933   2.192527   3.285840   4.542045
    38  N    5.078508   6.497233   7.858669   8.517312   7.969736
    39  H    5.399099   7.339599   8.683129   9.248476   8.594011
    40  F    6.704308   5.525697   6.798803   7.939359   7.993908
    41  F    4.542897   8.830346   9.502489   8.966792   7.620329
    42  F    6.929976   4.837804   3.593642   2.470451   3.145618
                   11         12         13         14         15
    11  C    0.000000
    12  C    1.381861   0.000000
    13  C    2.420059   1.409970   0.000000
    14  C    2.807428   2.420826   1.375080   0.000000
    15  C    4.956593   5.150905   4.292393   2.917354   0.000000
    16  C    6.193857   6.499172   5.674184   4.299175   1.381845
    17  C    6.513076   7.084614   6.491151   5.150193   2.420590
    18  C    5.724914   6.519039   6.190199   4.959810   2.807611
    19  C    6.475059   7.844739   8.501031   7.966140   7.542047
    20  C    2.593554   1.448487   2.298476   3.609117   6.475091
    21  C    7.542145   7.718721   6.749567   5.393356   2.593749
    22  H    2.580760   3.900984   4.985431   5.090297   6.356356
    23  H    5.928188   7.106658   7.287146   6.362921   5.096105
    24  H    1.082214   2.123529   3.392202   3.889210   5.928216
    25  H    3.890200   3.396405   2.124440   1.082990   2.580760
    26  H    5.096243   4.994562   3.903451   2.588996   1.082249
    27  H    6.356315   7.288209   7.098727   5.928344   3.890524
    28  C    8.457282   8.786338   7.920318   6.547897   3.646416
    29  H    9.528157   9.823237   8.911220   7.545636   4.672763
    30  C    3.645273   2.287334   2.317238   3.674199   6.579966
    31  H    4.671882   3.341176   3.354748   4.681652   7.557753
    32  C    6.579942   7.959751   8.807832   8.471693   8.456564
    33  H    7.557731   8.930390   9.830402   9.534784   9.527554
    34  N    7.971187   8.519006   7.860556   6.499152   3.637657
    35  H    8.545133   9.205955   8.648191   7.306747   4.517729
    36  N    5.366269   6.727057   7.694820   7.530604   7.969749
    37  H    5.427093   6.729266   7.829275   7.838757   8.594034
    38  N    3.635641   2.325314   1.457198   2.576354   5.366279
    39  H    4.542031   3.285829   2.192518   2.941911   5.427097
    40  F    3.145616   2.470453   3.593649   4.837817   7.621346
    41  F    7.995050   7.941023   6.800776   5.527432   3.146083
    42  F    7.621319   8.967658   9.502875   8.830299   7.993878
                   16         17         18         19         20
    16  C    0.000000
    17  C    1.409780   0.000000
    18  C    2.420188   1.375102   0.000000
    19  C    7.717452   6.748635   5.392530   0.000000
    20  C    7.844663   8.501527   7.966340   8.998234   0.000000
    21  C    1.448350   2.296840   3.607561   8.996618   8.998904
    22  H    7.287635   7.098835   5.928237   4.419881   4.772733
    23  H    4.993654   3.903172   2.588753   2.884776   8.490828
    24  H    7.106311   7.287540   6.363091   6.186285   2.884750
    25  H    3.901152   4.985960   5.090491   8.734011   4.419911
    26  H    2.123860   3.392741   3.889426   8.490866   6.186357
    27  H    3.396063   2.124627   1.083124   4.772233   8.734069
    28  C    2.288488   2.316687   3.673580   8.957661  10.121507
    29  H    3.342119   3.354350   4.681198   9.863584  11.138516
    30  C    7.959796   8.808352   8.471896  10.120331   1.348246
    31  H    8.930476   9.830928   9.534987  11.137505   2.183514
    32  C    8.784535   7.918923   6.546521   1.348243   8.958749
    33  H    9.821584   8.909994   7.544461   2.183514   9.864550
    34  N    2.327153   1.458215   2.576911   7.628784   9.924758
    35  H    3.270621   2.157364   2.886020   7.399035  10.634017
    36  N    8.516629   7.858708   6.497211   2.293852   7.629178
    37  H    9.247830   8.683211   7.339600   3.265993   7.464087
    38  N    6.727172   7.695345   7.530800   9.923004   2.293857
    39  H    6.729486   7.829806   7.838952  10.675291   3.265996
    40  F    8.967510   9.503337   8.830479   9.095864   1.346045
    41  F    2.470240   3.592115   4.836516  10.183953   9.097821
    42  F    7.938553   6.798558   5.525533   1.346046  10.185089
                   21         22         23         24         25
    21  C    0.000000
    22  H    8.733448   0.000000
    23  H    6.184499   4.971736   0.000000
    24  H    8.490759   1.888519   6.141500   0.000000
    25  H    4.773791   6.134288   6.860186   4.971742   0.000000
    26  H    2.885757   6.860306   6.141485   6.141575   1.888546
    27  H    4.418454   6.134048   1.887997   6.860134   6.134522
    28  C    1.348475   9.340431   6.075567   9.335980   6.026153
    29  H    2.183725  10.414589   6.980333  10.414593   6.957010
    30  C    8.959732   6.024605   9.335422   4.143779   4.197737
    31  H    9.865659   6.955720  10.414127   5.067336   5.092879
    32  C   10.118861   4.197715   4.143806   6.076718   9.340364
    33  H   11.135971   5.092858   5.067362   6.981301  10.414550
    34  N    2.293624   8.479761   4.747163   8.740091   6.208526
    35  H    3.277753   8.781733   4.579421   9.235481   7.098477
    36  N    9.921831   2.860255   4.447064   4.747532   8.478925
    37  H   10.674256   2.846621   5.408015   4.644797   8.841172
    38  N    7.630298   6.206468   8.738784   4.447033   2.860267
    39  H    7.465454   7.122715   9.288163   5.407985   2.846625
    40  F   10.185607   4.694475   9.010727   2.946726   5.716153
    41  F    1.345879   9.499389   7.425236   9.011737   4.696562
    42  F    9.094016   5.716127   2.946759   7.426704   9.499010
                   26         27         28         29         30
    26  H    0.000000
    27  H    4.972102   0.000000
    28  C    4.145366   4.197022   0.000000
    29  H    5.068592   5.092417   1.081604   0.000000
    30  C    6.076771   9.340472  10.176389  11.138640   0.000000
    31  H    6.981348  10.414662  11.113271  12.049272   1.081671
    32  C    9.335483   6.024124  10.174013  11.110896  10.174963
    33  H   10.414187   6.955223  11.136349  12.046984  11.111754
    34  N    4.449176   2.860442   1.457400   2.236328  10.172523
    35  H    5.391762   2.782587   2.265664   2.736960  10.965427
    36  N    8.738876   6.206060  10.170006  11.171936   8.884094
    37  H    9.288269   7.122328  10.999829  12.020666   8.769541
    38  N    4.747569   8.479074   8.885637   9.814020   1.457886
    39  H    4.644816   8.841360   8.771268   9.635057   2.234135
    40  F    7.426775   9.499007  11.255375  12.293663   2.401542
    41  F    2.948239   5.714835   2.400722   2.809377   8.857635
    42  F    9.010753   4.693958   8.853917   9.665979  11.254345
                   31         32         33         34         35
    31  H    0.000000
    32  C   11.137404   0.000000
    33  H   12.047946   1.081671   0.000000
    34  N   11.174439   8.883837   9.812296   0.000000
    35  H   11.987952   8.704284   9.568711   1.002106   0.000000
    36  N    9.812688   1.457880   2.236876   8.998130   8.980614
    37  H    9.633554   2.234133   2.685812   9.874998   9.903988
    38  N    2.236884  10.170612  11.172487   8.999996   9.844922
    39  H    2.685818  11.000306  12.021109   9.047664   9.944765
    40  F    2.810654   8.855314   9.667222  10.949634  11.596733
    41  F    9.669716  11.253462  12.291811   3.601254   4.558751
    42  F   12.292778   2.401532   2.810641   7.445339   7.045566
                   36         37         38         39         40
    36  N    0.000000
    37  H    1.001991   0.000000
    38  N    8.998003   9.045581   0.000000
    39  H    9.874751   9.968610   1.001990   0.000000
    40  F    7.446116   7.108450   3.602055   4.540717   0.000000
    41  F   10.947567  11.641908   7.448535   7.111135  10.361089
    42  F    3.602046   4.540709  10.948007  11.642128  10.359267
                   41         42
    41  F    0.000000
    42  F   10.357732   0.000000
 Symmetry turned off by external request.
 Stoichiometry    C24H12F3N3
 Framework group  C1[X(C24H12F3N3)]
 Deg. of freedom   120
 Full point group                 C1      NOp   1
 Rotational constants (GHZ):           0.1354851           0.1354294           0.0677286
 Leave Link  202 at Tue Aug 15 23:20:05 2023, MaxMem=  1310720000 cpu:               1.3 elap:               0.1
 (Enter /mnt/opt/groups/app-gaussian/g16-avx2/l301.exe)
 Standard basis: 6-31G(d,p) (6D, 7F)
 Ernie: Thresh=  0.10000D-02 Tol=  0.10000D-05 Strict=F.
   510 basis functions,   924 primitive gaussians,   510 cartesian basis functions
   102 alpha electrons      102 beta electrons
       nuclear repulsion energy      2599.3602694699 Hartrees.
 IExCor=  402 DFT=T Ex+Corr=B3LYP ExCW=0 ScaHFX=  0.200000
 ScaDFX=  0.800000  0.720000  1.000000  0.810000 ScalE2=  1.000000  1.000000
 IRadAn=      5 IRanWt=     -1 IRanGd=            0 ICorTp=0 IEmpDi=131
 NAtoms=   42 NActive=   42 NUniq=   42 SFac= 1.00D+00 NAtFMM=   60 NAOKFM=F Big=F
 Integral buffers will be    131072 words long.
 Raffenetti 2 integral format.
 Two-electron integral symmetry is turned off.
 R6Disp:  Grimme-D3 Dispersion energy=       -0.0401671060 Hartrees.
 Nuclear repulsion after empirical dispersion term =     2599.3201023639 Hartrees.
 Leave Link  301 at Tue Aug 15 23:20:05 2023, MaxMem=  1310720000 cpu:               3.8 elap:               0.1
 (Enter /mnt/opt/groups/app-gaussian/g16-avx2/l302.exe)
 NPDir=0 NMtPBC=     1 NCelOv=     1 NCel=       1 NClECP=     1 NCelD=      1
         NCelK=      1 NCelE2=     1 NClLst=     1 CellRange=     0.0.
 One-electron integrals computed using PRISM.
 NBasis=   510 RedAO= T EigKep=  1.16D-04  NBF=   510
 NBsUse=   510 1.00D-06 EigRej= -1.00D+00 NBFU=   510
 Precomputing XC quadrature grid using
 IXCGrd= 4 IRadAn=           5 IRanWt=          -1 IRanGd=           0 AccXCQ= 0.00D+00.
 Generated NRdTot=       0 NPtTot=           0 NUsed=           0 NTot=          32
 NSgBfM=   496   496   496   496   496 MxSgAt=    42 MxSgA2=    42.
 Leave Link  302 at Tue Aug 15 23:20:07 2023, MaxMem=  1310720000 cpu:             119.8 elap:               1.9
 (Enter /mnt/opt/groups/app-gaussian/g16-avx2/l303.exe)
 DipDrv:  MaxL=1.
 Leave Link  303 at Tue Aug 15 23:20:08 2023, MaxMem=  1310720000 cpu:              10.4 elap:               0.2
 (Enter /mnt/opt/groups/app-gaussian/g16-avx2/l401.exe)
 Initial guess from the checkpoint file:  "/tmp/Gau-170796.chk"
 B after Tr=    -0.000009    0.000185   -0.000585
         Rot=    1.000000   -0.000308   -0.000001    0.000005 Ang=  -0.04 deg.
 Guess basis will be translated and rotated to current coordinates.
 JPrj=2 DoOrth=T DoCkMO=T.
 Generating alternative initial guess.
 ExpMin= 1.61D-01 ExpMax= 7.00D+03 ExpMxC= 1.05D+03 IAcc=3 IRadAn=         5 AccDes= 0.00D+00
 Harris functional with IExCor=  402 and IRadAn=       5 diagonalized for initial guess.
 HarFok:  IExCor=  402 AccDes= 0.00D+00 IRadAn=         5 IDoV= 1 UseB2=F ITyADJ=14
 ICtDFT=  3500011 ScaDFX=  1.000000  1.000000  1.000000  1.000000
 FoFCou: FMM=F IPFlag=           0 FMFlag=      100000 FMFlg1=           0
         NFxFlg=           0 DoJE=T BraDBF=F KetDBF=T FulRan=T
         wScrn=  0.000000 ICntrl=       500 IOpCl=  0 I1Cent=   200000004 NGrid=           0
         NMat0=    1 NMatS0=      1 NMatT0=    0 NMatD0=    1 NMtDS0=    0 NMtDT0=    0
 Symmetry not used in FoFCou.
 Harris En= -1385.46625924481    
 Leave Link  401 at Tue Aug 15 23:20:12 2023, MaxMem=  1310720000 cpu:             271.2 elap:               4.3
 (Enter /mnt/opt/groups/app-gaussian/g16-avx2/l502.exe)
 Two-electron integral symmetry not used.
 Closed shell SCF:
 Using DIIS extrapolation, IDIIS=    10.
 NGot=  1310720000 LenX=  1310162260 LenY=  1309901650
 Requested convergence on RMS density matrix=1.00D-08 within 100 cycles.
 Requested convergence on MAX density matrix=1.00D-06.
 Requested convergence on             energy=1.00D-06.
 Level shift goal  0.100 maximum shift  0.100.
 No special actions if energy rises.
 Dynamic level shift is on during FON iterations.

 Cycle   1  Pass 1  IDiag  1:
 FoFJK:  IHMeth= 1 ICntrl=       0 DoSepK=F KAlg= 0 I1Cent=           0 FoldK=F
 IRaf= 620000000 NMat=       1 IRICut=       1 DoRegI=T DoRafI=F ISym2E= 0 IDoP0=0 IntGTp=1.
 FoFCou: FMM=F IPFlag=           0 FMFlag=      100000 FMFlg1=           0
         NFxFlg=           0 DoJE=F BraDBF=F KetDBF=F FulRan=T
         wScrn=  0.000000 ICntrl=         0 IOpCl=  0 I1Cent=           0 NGrid=           0
         NMat0=    1 NMatS0=      1 NMatT0=    0 NMatD0=    1 NMtDS0=    0 NMtDT0=    0
 Symmetry not used in FoFCou.
 E= -1385.58239778444    
 DIIS: error= 1.71D-03 at cycle   1 NSaved=   1.
 NSaved= 1 IEnMin= 1 EnMin= -1385.58239778444     IErMin= 1 ErrMin= 1.71D-03
 ErrMax= 1.71D-03  0.00D+00 EMaxC= 1.00D+00 BMatC= 4.89D-03 BMatP= 4.89D-03
 IDIUse=1 WtCom= 1.00D+00 WtEn= 0.00D+00
 Coeff-Com:  0.100D+01
 Coeff:      0.100D+01
 Gap=     1.800 Goal=     0.100 Shift=    0.000
 GapD=    1.800 DampG=2.000 DampE=1.000 DampFc=2.0000 IDamp=-1.
 RMSDP=3.19D-04 MaxDP=1.13D-02              OVMax= 1.52D-02

 Cycle   2  Pass 1  IDiag  1:
 E= -1385.58890408044     Delta-E=       -0.006506295997 Rises=F Damp=F
 DIIS: error= 1.38D-03 at cycle   2 NSaved=   2.
 NSaved= 2 IEnMin= 2 EnMin= -1385.58890408044     IErMin= 2 ErrMin= 1.38D-03
 ErrMax= 1.38D-03  0.00D+00 EMaxC= 1.00D+00 BMatC= 9.20D-04 BMatP= 4.89D-03
 IDIUse=1 WtCom= 1.00D+00 WtEn= 0.00D+00
 Coeff-Com:  0.212D+00 0.788D+00
 Coeff:      0.212D+00 0.788D+00
 Gap=     0.154 Goal=     0.100 Shift=    0.000
 GapD=    0.154 DampG=1.000 DampE=1.000 DampFc=1.0000 IDamp=-1.
 RMSDP=1.25D-04 MaxDP=9.70D-03 DE=-6.51D-03 OVMax= 1.51D-02

 Cycle   3  Pass 1  IDiag  1:
 E= -1385.58814006761     Delta-E=        0.000764012830 Rises=F Damp=F
 DIIS: error= 1.99D-03 at cycle   3 NSaved=   3.
 NSaved= 3 IEnMin= 2 EnMin= -1385.58890408044     IErMin= 2 ErrMin= 1.38D-03
 ErrMax= 1.99D-03  0.00D+00 EMaxC= 1.00D+00 BMatC= 1.59D-03 BMatP= 9.20D-04
 IDIUse=1 WtCom= 1.00D+00 WtEn= 0.00D+00
 Coeff-Com: -0.717D-02 0.573D+00 0.434D+00
 Coeff:     -0.717D-02 0.573D+00 0.434D+00
 Gap=     0.155 Goal=   None    Shift=    0.000
 RMSDP=9.88D-05 MaxDP=5.08D-03 DE= 7.64D-04 OVMax= 1.14D-02

 Cycle   4  Pass 1  IDiag  1:
 E= -1385.58965719607     Delta-E=       -0.001517128463 Rises=F Damp=F
 DIIS: error= 6.17D-04 at cycle   4 NSaved=   4.
 NSaved= 4 IEnMin= 4 EnMin= -1385.58965719607     IErMin= 4 ErrMin= 6.17D-04
 ErrMax= 6.17D-04  0.00D+00 EMaxC= 1.00D+00 BMatC= 8.08D-05 BMatP= 9.20D-04
 IDIUse=1 WtCom= 1.00D+00 WtEn= 0.00D+00
 Coeff-Com: -0.164D-01 0.269D+00 0.267D+00 0.480D+00
 Coeff:     -0.164D-01 0.269D+00 0.267D+00 0.480D+00
 Gap=     0.155 Goal=     0.100 Shift=    0.000
 RMSDP=2.79D-05 MaxDP=1.11D-03 DE=-1.52D-03 OVMax= 3.34D-03

 Cycle   5  Pass 1  IDiag  1:
 E= -1385.58974857060     Delta-E=       -0.000091374532 Rises=F Damp=F
 DIIS: error= 1.47D-04 at cycle   5 NSaved=   5.
 NSaved= 5 IEnMin= 5 EnMin= -1385.58974857060     IErMin= 5 ErrMin= 1.47D-04
 ErrMax= 1.47D-04  0.00D+00 EMaxC= 1.00D+00 BMatC= 1.07D-05 BMatP= 8.08D-05
 IDIUse=1 WtCom= 1.00D+00 WtEn= 0.00D+00
 Coeff-Com: -0.841D-02 0.961D-01 0.116D+00 0.306D+00 0.490D+00
 Coeff:     -0.841D-02 0.961D-01 0.116D+00 0.306D+00 0.490D+00
 Gap=     0.155 Goal=     0.100 Shift=    0.000
 RMSDP=8.01D-06 MaxDP=3.19D-04 DE=-9.14D-05 OVMax= 8.04D-04

 Cycle   6  Pass 1  IDiag  1:
 E= -1385.58975893601     Delta-E=       -0.000010365410 Rises=F Damp=F
 DIIS: error= 3.58D-05 at cycle   6 NSaved=   6.
 NSaved= 6 IEnMin= 6 EnMin= -1385.58975893601     IErMin= 6 ErrMin= 3.58D-05
 ErrMax= 3.58D-05  0.00D+00 EMaxC= 1.00D+00 BMatC= 6.42D-07 BMatP= 1.07D-05
 IDIUse=1 WtCom= 1.00D+00 WtEn= 0.00D+00
 Coeff-Com: -0.248D-02 0.193D-01 0.293D-01 0.107D+00 0.260D+00 0.587D+00
 Coeff:     -0.248D-02 0.193D-01 0.293D-01 0.107D+00 0.260D+00 0.587D+00
 Gap=     0.155 Goal=     0.100 Shift=    0.000
 RMSDP=2.44D-06 MaxDP=1.24D-04 DE=-1.04D-05 OVMax= 2.14D-04

 Cycle   7  Pass 1  IDiag  1:
 E= -1385.58975950845     Delta-E=       -0.000000572438 Rises=F Damp=F
 DIIS: error= 1.53D-05 at cycle   7 NSaved=   7.
 NSaved= 7 IEnMin= 7 EnMin= -1385.58975950845     IErMin= 7 ErrMin= 1.53D-05
 ErrMax= 1.53D-05  0.00D+00 EMaxC= 1.00D+00 BMatC= 1.10D-07 BMatP= 6.42D-07
 IDIUse=1 WtCom= 1.00D+00 WtEn= 0.00D+00
 Coeff-Com: -0.500D-03 0.342D-03 0.373D-02 0.320D-01 0.108D+00 0.345D+00
 Coeff-Com:  0.511D+00
 Coeff:     -0.500D-03 0.342D-03 0.373D-02 0.320D-01 0.108D+00 0.345D+00
 Coeff:      0.511D+00
 Gap=     0.155 Goal=     0.100 Shift=    0.000
 RMSDP=8.88D-07 MaxDP=4.23D-05 DE=-5.72D-07 OVMax= 1.12D-04

 Cycle   8  Pass 1  IDiag  1:
 E= -1385.58975961815     Delta-E=       -0.000000109701 Rises=F Damp=F
 DIIS: error= 4.31D-06 at cycle   8 NSaved=   8.
 NSaved= 8 IEnMin= 8 EnMin= -1385.58975961815     IErMin= 8 ErrMin= 4.31D-06
 ErrMax= 4.31D-06  0.00D+00 EMaxC= 1.00D+00 BMatC= 1.11D-08 BMatP= 1.10D-07
 IDIUse=1 WtCom= 1.00D+00 WtEn= 0.00D+00
 Coeff-Com:  0.181D-03-0.360D-02-0.426D-02-0.337D-02 0.950D-02 0.548D-01
 Coeff-Com:  0.251D+00 0.696D+00
 Coeff:      0.181D-03-0.360D-02-0.426D-02-0.337D-02 0.950D-02 0.548D-01
 Coeff:      0.251D+00 0.696D+00
 Gap=     0.155 Goal=     0.100 Shift=    0.000
 RMSDP=3.37D-07 MaxDP=1.22D-05 DE=-1.10D-07 OVMax= 4.70D-05

 Cycle   9  Pass 1  IDiag  1:
 E= -1385.58975963103     Delta-E=       -0.000000012878 Rises=F Damp=F
 DIIS: error= 1.63D-06 at cycle   9 NSaved=   9.
 NSaved= 9 IEnMin= 9 EnMin= -1385.58975963103     IErMin= 9 ErrMin= 1.63D-06
 ErrMax= 1.63D-06  0.00D+00 EMaxC= 1.00D+00 BMatC= 9.57D-10 BMatP= 1.11D-08
 IDIUse=1 WtCom= 1.00D+00 WtEn= 0.00D+00
 Coeff-Com:  0.129D-03-0.170D-02-0.233D-02-0.374D-02-0.245D-02-0.111D-02
 Coeff-Com:  0.821D-01 0.325D+00 0.605D+00
 Coeff:      0.129D-03-0.170D-02-0.233D-02-0.374D-02-0.245D-02-0.111D-02
 Coeff:      0.821D-01 0.325D+00 0.605D+00
 Gap=     0.155 Goal=     0.100 Shift=    0.000
 RMSDP=1.11D-07 MaxDP=6.48D-06 DE=-1.29D-08 OVMax= 1.48D-05

 Cycle  10  Pass 1  IDiag  1:
 E= -1385.58975963202     Delta-E=       -0.000000000984 Rises=F Damp=F
 DIIS: error= 6.49D-07 at cycle  10 NSaved=  10.
 NSaved=10 IEnMin=10 EnMin= -1385.58975963202     IErMin=10 ErrMin= 6.49D-07
 ErrMax= 6.49D-07  0.00D+00 EMaxC= 1.00D+00 BMatC= 2.54D-10 BMatP= 9.57D-10
 IDIUse=1 WtCom= 1.00D+00 WtEn= 0.00D+00
 Coeff-Com:  0.439D-04-0.355D-03-0.642D-03-0.168D-02-0.323D-02-0.122D-01
 Coeff-Com:  0.380D-02 0.655D-01 0.370D+00 0.578D+00
 Coeff:      0.439D-04-0.355D-03-0.642D-03-0.168D-02-0.323D-02-0.122D-01
 Coeff:      0.380D-02 0.655D-01 0.370D+00 0.578D+00
 Gap=     0.155 Goal=     0.100 Shift=    0.000
 RMSDP=4.25D-08 MaxDP=2.63D-06 DE=-9.84D-10 OVMax= 6.02D-06

 Cycle  11  Pass 1  IDiag  1:
 E= -1385.58975963230     Delta-E=       -0.000000000284 Rises=F Damp=F
 DIIS: error= 8.41D-08 at cycle  11 NSaved=  11.
 NSaved=11 IEnMin=11 EnMin= -1385.58975963230     IErMin=11 ErrMin= 8.41D-08
 ErrMax= 8.41D-08  0.00D+00 EMaxC= 1.00D+00 BMatC= 5.66D-12 BMatP= 2.54D-10
 IDIUse=1 WtCom= 1.00D+00 WtEn= 0.00D+00
 Coeff-Com:  0.567D-05 0.882D-05-0.357D-04-0.312D-03-0.931D-03-0.446D-02
 Coeff-Com: -0.526D-02-0.568D-02 0.803D-01 0.190D+00 0.746D+00
 Coeff:      0.567D-05 0.882D-05-0.357D-04-0.312D-03-0.931D-03-0.446D-02
 Coeff:     -0.526D-02-0.568D-02 0.803D-01 0.190D+00 0.746D+00
 Gap=     0.155 Goal=     0.100 Shift=    0.000
 RMSDP=9.96D-09 MaxDP=3.92D-07 DE=-2.84D-10 OVMax= 1.55D-06

 SCF Done:  E(RB3LYP) =  -1385.58975963     A.U. after   11 cycles
            NFock= 11  Conv=0.10D-07     -V/T= 2.0094
 KE= 1.372653421596D+03 PE=-8.431783154995D+03 EE= 3.074219871403D+03
 Leave Link  502 at Tue Aug 15 23:21:19 2023, MaxMem=  1310720000 cpu:            4280.0 elap:              67.1
 (Enter /mnt/opt/groups/app-gaussian/g16-avx2/l701.exe)
 ... and contract with generalized density number  0.
 Compute integral first derivatives.
 R6Disp: Adding Grimme-D3 dispersion energy 1st derivatives to the gradient.
 Leave Link  701 at Tue Aug 15 23:21:20 2023, MaxMem=  1310720000 cpu:              69.4 elap:               1.1
 (Enter /mnt/opt/groups/app-gaussian/g16-avx2/l702.exe)
 L702 exits ... SP integral derivatives will be done elsewhere.
 Leave Link  702 at Tue Aug 15 23:21:20 2023, MaxMem=  1310720000 cpu:               1.4 elap:               0.1
 (Enter /mnt/opt/groups/app-gaussian/g16-avx2/l703.exe)
 Integral derivatives from FoFJK, PRISM(SPDF).
 Compute integral first derivatives, UseDBF=F ICtDFT=           0.
 Calling FoFJK, ICntrl=      2127 FMM=F ISym2X=0 I1Cent= 0 IOpClX= 0 NMat=1 NMatS=1 NMatT=0.
 FoFJK:  IHMeth= 1 ICntrl=    2127 DoSepK=F KAlg= 0 I1Cent=           0 FoldK=F
 IRaf=         0 NMat=       1 IRICut=       1 DoRegI=T DoRafI=F ISym2E= 0 IDoP0=0 IntGTp=1.
 FoFCou: FMM=F IPFlag=           0 FMFlag=      100000 FMFlg1=         800
         NFxFlg=           0 DoJE=F BraDBF=F KetDBF=F FulRan=T
         wScrn=  0.000000 ICntrl=      2127 IOpCl=  0 I1Cent=           0 NGrid=           0
         NMat0=    1 NMatS0=      1 NMatT0=    0 NMatD0=    1 NMtDS0=    0 NMtDT0=    0
 Symmetry not used in FoFCou.
 Leave Link  703 at Tue Aug 15 23:21:39 2023, MaxMem=  1310720000 cpu:            1190.5 elap:              18.7
 (Enter /mnt/opt/groups/app-gaussian/g16-avx2/l716.exe)
 Dipole        =-2.65152499D-04-1.76030659D-03-2.00449721D-02
 -------------------------------------------------------------------
 Center     Atomic                   Forces (Hartrees/Bohr)
 Number     Number              X              Y              Z
 -------------------------------------------------------------------
      1        6          -0.000023676    0.007043676    0.000044045
      2        6          -0.000002967   -0.007414311   -0.001918351
      3        6           0.000097936    0.002090344    0.007365711
      4        6          -0.000095024    0.005369673   -0.005472407
      5        6          -0.000077518   -0.003486979   -0.006122185
      6        6           0.000100361   -0.003529901    0.006090264
      7        6           0.000026520   -0.009751167   -0.000420112
      8        6          -0.000603569    0.029062966   -0.035908512
      9        6          -0.000043394    0.016497294    0.000831716
     10        6           0.000079271   -0.009031897    0.003460838
     11        6           0.000063588    0.007524511    0.006083077
     12        6          -0.000189130   -0.007529787   -0.014695058
     13        6           0.000042279   -0.045635029   -0.007213776
     14        6           0.000110379    0.004515473    0.008658617
     15        6          -0.000140731    0.001416486   -0.009467862
     16        6           0.000226450   -0.008982050    0.013613263
     17        6           0.000573594    0.013966631    0.043527282
     18        6          -0.000135049    0.005238008   -0.008116436
     19        6           0.000155027   -0.015425112    0.007359996
     20        6           0.000095116    0.014090966    0.009673068
     21        6          -0.000252471    0.001529840   -0.017327572
     22        1           0.000000512    0.000380912    0.000160523
     23        1          -0.000014466    0.000686337   -0.000877991
     24        1           0.000001261   -0.001101602   -0.000150839
     25        1          -0.000005792   -0.000050894   -0.000408763
     26        1           0.000012705    0.000425658    0.001006169
     27        1           0.000004426   -0.000275898    0.000205877
     28        6          -0.000179831    0.042088607   -0.002248781
     29        1          -0.000039452    0.003824892   -0.001826082
     30        6           0.000591071   -0.016680953    0.037107055
     31        1           0.000063487   -0.000389157    0.004310857
     32        6          -0.000389607   -0.023799842   -0.033002979
     33        1          -0.000023621   -0.003538425   -0.002492408
     34        7          -0.000357428   -0.059984407   -0.039631314
     35        1           0.000166821   -0.000658270    0.011436091
     36        7           0.000968044    0.003902265    0.069283057
     37        1          -0.000055456    0.004149148   -0.002930895
     38        7          -0.000736128    0.058051536   -0.038014970
     39        1          -0.000016175   -0.004613660   -0.002126999
     40        9           0.000035678   -0.000658515    0.002330461
     41        9          -0.000014343    0.002367994   -0.000436604
     42        9          -0.000018700   -0.001685359   -0.001737069
 -------------------------------------------------------------------
 Cartesian Forces:  Max     0.069283057 RMS     0.015195536
 Leave Link  716 at Tue Aug 15 23:21:39 2023, MaxMem=  1310720000 cpu:               1.7 elap:               0.1
 (Enter /mnt/opt/groups/app-gaussian/g16-avx2/l103.exe)

 GradGradGradGradGradGradGradGradGradGradGradGradGradGradGradGradGradGrad
 Berny optimization.
 Using GEDIIS/GDIIS optimizer.
 FormGI is forming the generalized inverse of G from B-inverse, IUseBI=4.
 GSVD:  received Info=                   1 from GESDD.
 Internal  Forces:  Max     0.042982319 RMS     0.007270403
 Search for a local minimum.
 Step number   2 out of a maximum of  252
 All quantities printed in internal units (Hartrees-Bohrs-Radians)
 RMS Force = .72704D-02 SwitMx=.10000D-02 MixMth= 1
 Mixed Optimization -- RFO/linear search
 Update second derivatives using D2CorX and points    1    2
 DE= -4.49D-02 DEPred=-4.12D-02 R= 1.09D+00
 TightC=F SS=  1.41D+00  RLast= 3.00D-01 DXNew= 5.0454D-01 8.9992D-01
 Trust test= 1.09D+00 RLast= 3.00D-01 DXMaxT set to 5.05D-01
 ITU=  1  0
 Use linear search instead of GDIIS.
     Eigenvalues ---    0.00230   0.00230   0.00230   0.01002   0.01003
     Eigenvalues ---    0.01004   0.01354   0.01355   0.01357   0.01435
     Eigenvalues ---    0.01435   0.01567   0.01590   0.01594   0.01594
     Eigenvalues ---    0.01633   0.01646   0.01647   0.01680   0.01722
     Eigenvalues ---    0.01723   0.01805   0.01826   0.01826   0.01858
     Eigenvalues ---    0.01858   0.01860   0.02107   0.02107   0.02107
     Eigenvalues ---    0.02131   0.02131   0.02132   0.02143   0.02143
     Eigenvalues ---    0.02144   0.02217   0.02217   0.02218   0.15323
     Eigenvalues ---    0.16000   0.16000   0.16000   0.16000   0.16000
     Eigenvalues ---    0.16000   0.16000   0.16000   0.16000   0.16000
     Eigenvalues ---    0.16060   0.21141   0.22806   0.22807   0.23204
     Eigenvalues ---    0.23204   0.23292   0.23627   0.24008   0.24009
     Eigenvalues ---    0.24056   0.24776   0.24776   0.24872   0.25000
     Eigenvalues ---    0.25000   0.25000   0.25000   0.25000   0.25000
     Eigenvalues ---    0.25000   0.25006   0.25055   0.29953   0.29954
     Eigenvalues ---    0.30448   0.30449   0.30515   0.34505   0.34505
     Eigenvalues ---    0.35287   0.35447   0.35448   0.35530   0.35531
     Eigenvalues ---    0.35531   0.35595   0.35596   0.35596   0.35654
     Eigenvalues ---    0.35655   0.35655   0.36406   0.37595   0.37595
     Eigenvalues ---    0.38508   0.40351   0.40351   0.40387   0.40817
     Eigenvalues ---    0.40818   0.41879   0.42514   0.42587   0.42588
     Eigenvalues ---    0.47592   0.47593   0.47612   0.47688   0.47688
     Eigenvalues ---    0.47690   0.49366   0.49367   0.49428   0.53094
     Eigenvalues ---    0.53094   0.54086   0.55021   0.55021   0.55706
 RFO step:  Lambda=-4.59756591D-03 EMin= 2.30000000D-03
 Quartic linear search produced a step of  1.29351.
 Iteration  1 RMS(Cart)=  0.04107360 RMS(Int)=  0.00105568
 Iteration  2 RMS(Cart)=  0.00142995 RMS(Int)=  0.00040119
 Iteration  3 RMS(Cart)=  0.00000129 RMS(Int)=  0.00040119
 Iteration  4 RMS(Cart)=  0.00000000 RMS(Int)=  0.00040119
 ITry= 1 IFail=0 DXMaxC= 2.31D-01 DCOld= 1.00D+10 DXMaxT= 5.05D-01 DXLimC= 3.00D+00 Rises=F
 Variable       Old X    -DE/DX   Delta X   Delta X   Delta X     New X
                                 (Linear)    (Quad)   (Total)
    R1        2.77093   0.00243   0.00370   0.00739   0.01109   2.78203
    R2        2.70061   0.00393   0.00785   0.00464   0.01253   2.71314
    R3        2.67083  -0.00393  -0.00741  -0.00624  -0.01370   2.65712
    R4        2.70060   0.00392   0.00783   0.00464   0.01252   2.71311
    R5        2.77094   0.00241   0.00371   0.00723   0.01094   2.78188
    R6        2.67648  -0.00425  -0.00848  -0.00620  -0.01458   2.66190
    R7        2.70068   0.00396   0.00797   0.00458   0.01260   2.71328
    R8        2.67659  -0.00425  -0.00834  -0.00646  -0.01471   2.66188
    R9        2.77092   0.00241   0.00363   0.00741   0.01105   2.78196
   R10        2.67647  -0.00425  -0.00850  -0.00614  -0.01455   2.66192
   R11        2.67083  -0.00395  -0.00743  -0.00628  -0.01376   2.65707
   R12        2.67081  -0.00390  -0.00742  -0.00604  -0.01351   2.65730
   R13        2.59852   0.00476   0.00430   0.01347   0.01782   2.61634
   R14        2.04655  -0.00032  -0.00080  -0.00036  -0.00117   2.04539
   R15        2.66446   0.00039  -0.01231   0.02769   0.01506   2.67952
   R16        2.75372  -0.04298  -0.13426  -0.02616  -0.15945   2.59427
   R17        2.61134   0.00310   0.00183   0.01129   0.01302   2.62436
   R18        2.73723  -0.01297  -0.03776   0.00511  -0.03380   2.70343
   R19        2.04509  -0.00039  -0.00150   0.00071  -0.00080   2.04430
   R20        2.61134   0.00309   0.00181   0.01131   0.01302   2.62436
   R21        2.04509  -0.00039  -0.00150   0.00068  -0.00082   2.04427
   R22        2.66446   0.00039  -0.01231   0.02771   0.01507   2.67953
   R23        2.73724  -0.01297  -0.03778   0.00510  -0.03382   2.70342
   R24        2.59853   0.00476   0.00433   0.01344   0.01782   2.61634
   R25        2.75370  -0.04298  -0.13425  -0.02616  -0.15944   2.59426
   R26        2.04655  -0.00032  -0.00081  -0.00033  -0.00115   2.04541
   R27        2.61131   0.00305   0.00177   0.01117   0.01285   2.62416
   R28        2.04515  -0.00040  -0.00144   0.00051  -0.00092   2.04423
   R29        2.66410   0.00026  -0.01278   0.02795   0.01485   2.67895
   R30        2.73698  -0.01297  -0.03811   0.00578  -0.03348   2.70351
   R31        2.59857   0.00474   0.00436   0.01326   0.01766   2.61623
   R32        2.75563  -0.04252  -0.13179  -0.02820  -0.15902   2.59661
   R33        2.04681  -0.00027  -0.00050  -0.00067  -0.00117   2.04564
   R34        2.54781   0.00662   0.00201   0.02584   0.02746   2.57527
   R35        2.54366  -0.00242  -0.00967   0.00837  -0.00130   2.54236
   R36        2.54781   0.00662   0.00202   0.02584   0.02747   2.57528
   R37        2.54366  -0.00242  -0.00967   0.00836  -0.00130   2.54235
   R38        2.54825   0.00668   0.00259   0.02499   0.02718   2.57543
   R39        2.54334  -0.00239  -0.01007   0.00925  -0.00082   2.54252
   R40        2.04394  -0.00176  -0.00554   0.00042  -0.00511   2.03882
   R41        2.75409  -0.04111  -0.13673  -0.00481  -0.14065   2.61343
   R42        2.04406  -0.00175  -0.00537   0.00014  -0.00523   2.03883
   R43        2.75500  -0.04074  -0.13553  -0.00475  -0.13939   2.61562
   R44        2.04406  -0.00175  -0.00537   0.00014  -0.00523   2.03883
   R45        2.75499  -0.04074  -0.13557  -0.00472  -0.13939   2.61560
   R46        1.89371   0.00191   0.00515  -0.00096   0.00419   1.89790
   R47        1.89349   0.00190   0.00487  -0.00050   0.00437   1.89786
   R48        1.89349   0.00190   0.00486  -0.00049   0.00437   1.89786
    A1        2.09296   0.00002  -0.00021   0.00056   0.00039   2.09335
    A2        2.11150  -0.00092  -0.00173  -0.00260  -0.00430   2.10720
    A3        2.07872   0.00091   0.00194   0.00204   0.00391   2.08263
    A4        2.09591  -0.00001   0.00026  -0.00062  -0.00040   2.09550
    A5        2.08037   0.00172   0.00515   0.00143   0.00666   2.08703
    A6        2.10691  -0.00170  -0.00541  -0.00080  -0.00625   2.10065
    A7        2.09580  -0.00002   0.00016  -0.00044  -0.00032   2.09548
    A8        2.10686  -0.00168  -0.00551  -0.00039  -0.00594   2.10092
    A9        2.08052   0.00170   0.00535   0.00083   0.00626   2.08678
   A10        2.09589  -0.00002   0.00028  -0.00076  -0.00051   2.09538
   A11        2.08039   0.00172   0.00521   0.00131   0.00660   2.08699
   A12        2.10690  -0.00170  -0.00549  -0.00055  -0.00608   2.10082
   A13        2.09288   0.00003  -0.00026   0.00076   0.00053   2.09341
   A14        2.07875   0.00091   0.00201   0.00195   0.00389   2.08264
   A15        2.11156  -0.00094  -0.00175  -0.00270  -0.00442   2.10714
   A16        2.09293   0.00001  -0.00023   0.00051   0.00032   2.09325
   A17        2.11156  -0.00095  -0.00168  -0.00302  -0.00468   2.10689
   A18        2.07869   0.00094   0.00191   0.00252   0.00436   2.08305
   A19        2.09959  -0.00265  -0.01375   0.00637  -0.00730   2.09229
   A20        2.10454   0.00159   0.00731  -0.00072   0.00655   2.11109
   A21        2.07905   0.00106   0.00644  -0.00565   0.00075   2.07980
   A22        2.10715   0.00144   0.01238  -0.00895   0.00307   2.11022
   A23        2.28446  -0.00104  -0.00292   0.00140  -0.00180   2.28267
   A24        1.89157  -0.00040  -0.00946   0.00755  -0.00127   1.89030
   A25        2.09759  -0.00068  -0.00076  -0.00611  -0.00639   2.09120
   A26        1.86817  -0.00739  -0.02469  -0.00116  -0.02713   1.84103
   A27        2.31743   0.00807   0.02545   0.00727   0.03352   2.35095
   A28        2.10293  -0.00074  -0.00502   0.00535   0.00011   2.10305
   A29        2.11144   0.00144   0.00785  -0.00272   0.00524   2.11668
   A30        2.06881  -0.00070  -0.00283  -0.00263  -0.00535   2.06346
   A31        2.10292  -0.00074  -0.00505   0.00536   0.00009   2.10301
   A32        2.11148   0.00144   0.00786  -0.00277   0.00519   2.11668
   A33        2.06878  -0.00069  -0.00281  -0.00258  -0.00529   2.06350
   A34        2.09758  -0.00067  -0.00075  -0.00608  -0.00635   2.09123
   A35        2.31743   0.00806   0.02542   0.00726   0.03348   2.35091
   A36        1.86817  -0.00738  -0.02467  -0.00118  -0.02713   1.84105
   A37        2.10716   0.00144   0.01239  -0.00898   0.00305   2.11021
   A38        1.89157  -0.00040  -0.00947   0.00757  -0.00127   1.89030
   A39        2.28445  -0.00104  -0.00292   0.00141  -0.00178   2.28267
   A40        2.09958  -0.00265  -0.01374   0.00633  -0.00733   2.09225
   A41        2.10452   0.00159   0.00731  -0.00073   0.00654   2.11106
   A42        2.07908   0.00106   0.00643  -0.00560   0.00079   2.07987
   A43        2.10237  -0.00083  -0.00574   0.00617   0.00022   2.10259
   A44        2.11152   0.00146   0.00792  -0.00270   0.00533   2.11685
   A45        2.06930  -0.00063  -0.00217  -0.00347  -0.00554   2.06375
   A46        2.09860  -0.00059   0.00055  -0.00841  -0.00738   2.09122
   A47        2.31802   0.00820   0.02623   0.00673   0.03375   2.35178
   A48        1.86656  -0.00761  -0.02677   0.00168  -0.02637   1.84019
   A49        2.10645   0.00146   0.01148  -0.00673   0.00439   2.11084
   A50        1.89296  -0.00027  -0.00766   0.00449  -0.00254   1.89042
   A51        2.28378  -0.00118  -0.00382   0.00225  -0.00185   2.28193
   A52        2.09974  -0.00267  -0.01355   0.00563  -0.00784   2.09189
   A53        2.10427   0.00156   0.00698  -0.00034   0.00660   2.11087
   A54        2.07918   0.00112   0.00657  -0.00529   0.00124   2.08042
   A55        1.91447  -0.00356   0.00027  -0.01884  -0.01999   1.89447
   A56        2.16813   0.00195   0.00003   0.01054   0.01129   2.17941
   A57        2.20059   0.00161  -0.00030   0.00829   0.00871   2.20930
   A58        1.91446  -0.00356   0.00027  -0.01883  -0.02000   1.89446
   A59        2.16812   0.00194   0.00002   0.01053   0.01126   2.17939
   A60        2.20061   0.00162  -0.00029   0.00830   0.00873   2.20934
   A61        1.91581  -0.00334   0.00201  -0.02101  -0.02044   1.89537
   A62        2.16821   0.00204   0.00012   0.01116   0.01200   2.18021
   A63        2.19917   0.00130  -0.00214   0.00985   0.00843   2.20760
   A64        2.22730   0.00679   0.03689  -0.01379   0.02289   2.25019
   A65        1.91283  -0.00571  -0.02959   0.01367  -0.01551   1.89732
   A66        2.14306  -0.00109  -0.00730   0.00012  -0.00739   2.13567
   A67        2.22719   0.00689   0.03674  -0.01198   0.02456   2.25174
   A68        1.91284  -0.00569  -0.02956   0.01372  -0.01543   1.89742
   A69        2.14316  -0.00120  -0.00719  -0.00174  -0.00913   2.13402
   A70        2.22719   0.00689   0.03675  -0.01198   0.02456   2.25175
   A71        1.91285  -0.00570  -0.02956   0.01370  -0.01544   1.89741
   A72        2.14315  -0.00120  -0.00719  -0.00172  -0.00912   2.13403
   A73        1.83663   0.01693   0.06201   0.00117   0.06485   1.90148
   A74        2.11920   0.00223   0.01205   0.02789   0.03911   2.15831
   A75        2.32736  -0.01916  -0.07406  -0.02906  -0.10396   2.22340
   A76        1.83772   0.01704   0.06343  -0.00126   0.06384   1.90156
   A77        2.18366  -0.00406  -0.01278   0.00979  -0.00382   2.17984
   A78        2.26180  -0.01298  -0.05066  -0.00853  -0.06001   2.20179
   A79        1.83773   0.01704   0.06343  -0.00127   0.06382   1.90155
   A80        2.18366  -0.00406  -0.01278   0.00980  -0.00381   2.17985
   A81        2.26180  -0.01298  -0.05065  -0.00853  -0.06001   2.20179
    D1        0.00009   0.00000   0.00000   0.00002   0.00002   0.00011
    D2       -3.14156   0.00000  -0.00000   0.00001   0.00001  -3.14155
    D3       -3.14144   0.00000   0.00000   0.00003   0.00003  -3.14141
    D4        0.00009   0.00000   0.00000   0.00002   0.00002   0.00012
    D5        0.00013  -0.00000  -0.00000  -0.00001  -0.00001   0.00012
    D6       -3.14145  -0.00000  -0.00000   0.00000  -0.00000  -3.14145
    D7       -3.14152  -0.00000  -0.00001  -0.00002  -0.00003  -3.14155
    D8        0.00009  -0.00000  -0.00000  -0.00001  -0.00002   0.00007
    D9        3.14152   0.00000   0.00000  -0.00001  -0.00001   3.14151
   D10       -0.00004   0.00000   0.00000  -0.00000   0.00000  -0.00004
   D11       -0.00001   0.00000   0.00000   0.00000   0.00001  -0.00001
   D12       -3.14157   0.00000   0.00000   0.00001   0.00002  -3.14155
   D13        0.00011   0.00000   0.00000   0.00002   0.00002   0.00013
   D14       -3.14147  -0.00000  -0.00000   0.00001   0.00001  -3.14146
   D15       -3.14155   0.00000   0.00000   0.00002   0.00002  -3.14153
   D16        0.00006   0.00000   0.00000   0.00001   0.00001   0.00007
   D17        0.00011  -0.00000  -0.00000  -0.00001  -0.00001   0.00010
   D18       -3.14153  -0.00000  -0.00000  -0.00001  -0.00001  -3.14154
   D19       -3.14141  -0.00000  -0.00001  -0.00001  -0.00001  -3.14143
   D20        0.00013  -0.00000  -0.00001  -0.00001  -0.00001   0.00012
   D21       -0.00002   0.00000   0.00000   0.00000   0.00001  -0.00001
   D22       -3.14156  -0.00000  -0.00000  -0.00000  -0.00000  -3.14156
   D23        3.14151   0.00000   0.00001   0.00000   0.00001   3.14152
   D24       -0.00003   0.00000   0.00000  -0.00000  -0.00000  -0.00003
   D25       -0.00021   0.00000   0.00000  -0.00001  -0.00001  -0.00022
   D26        3.14143   0.00000   0.00000  -0.00001  -0.00001   3.14142
   D27        3.14144   0.00000   0.00000  -0.00000   0.00000   3.14144
   D28       -0.00011   0.00000   0.00000  -0.00000   0.00000  -0.00010
   D29       -3.14148  -0.00000  -0.00000   0.00001   0.00001  -3.14148
   D30        0.00012  -0.00000  -0.00000   0.00000  -0.00000   0.00012
   D31        0.00005  -0.00000  -0.00000   0.00000  -0.00000   0.00005
   D32       -3.14153  -0.00000  -0.00000  -0.00001  -0.00001  -3.14154
   D33       -0.00023   0.00000   0.00000  -0.00001  -0.00001  -0.00024
   D34        3.14134   0.00000   0.00001   0.00000   0.00001   3.14135
   D35        3.14135  -0.00000   0.00000  -0.00002  -0.00002   3.14133
   D36       -0.00026   0.00000   0.00000  -0.00001  -0.00000  -0.00027
   D37       -0.00010   0.00000   0.00000   0.00001   0.00001  -0.00008
   D38        3.14144   0.00000   0.00000   0.00001   0.00001   3.14145
   D39        3.14151   0.00000   0.00000   0.00002   0.00002   3.14153
   D40       -0.00014   0.00000   0.00000   0.00001   0.00002  -0.00012
   D41       -0.00006  -0.00000  -0.00000  -0.00001  -0.00002  -0.00008
   D42        3.14147   0.00000   0.00000  -0.00001  -0.00001   3.14147
   D43        3.14155  -0.00000  -0.00001  -0.00002  -0.00003   3.14152
   D44       -0.00010  -0.00000  -0.00000  -0.00002  -0.00002  -0.00012
   D45       -3.14146  -0.00000  -0.00000   0.00000   0.00000  -3.14146
   D46        0.00014  -0.00000  -0.00000  -0.00001  -0.00001   0.00013
   D47        0.00008  -0.00000  -0.00000   0.00000   0.00000   0.00008
   D48       -3.14150  -0.00000  -0.00000  -0.00001  -0.00001  -3.14151
   D49        0.00003   0.00000   0.00000   0.00000   0.00000   0.00003
   D50       -3.14158   0.00000   0.00000   0.00001   0.00001  -3.14157
   D51       -3.14150   0.00000   0.00000   0.00001   0.00001  -3.14150
   D52        0.00007   0.00000   0.00000   0.00001   0.00001   0.00008
   D53        0.00004  -0.00000  -0.00000  -0.00001  -0.00002   0.00003
   D54       -3.14158  -0.00000  -0.00000  -0.00002  -0.00003   3.14158
   D55       -3.14153  -0.00000  -0.00000  -0.00002  -0.00002  -3.14155
   D56        0.00002  -0.00000  -0.00000  -0.00003  -0.00003  -0.00000
   D57        3.14159   0.00000   0.00000   0.00003   0.00004  -3.14156
   D58       -0.00001   0.00000   0.00000   0.00002   0.00002   0.00000
   D59       -0.00002   0.00000   0.00000   0.00004   0.00004   0.00002
   D60        3.14156   0.00000   0.00000   0.00002   0.00002   3.14158
   D61       -0.00005   0.00000  -0.00000   0.00001   0.00001  -0.00004
   D62        3.14151  -0.00000  -0.00000   0.00000  -0.00000   3.14151
   D63        3.14159   0.00000   0.00000   0.00002   0.00003  -3.14157
   D64       -0.00004   0.00000   0.00000   0.00001   0.00002  -0.00002
   D65       -0.00002   0.00000   0.00000   0.00001   0.00001  -0.00001
   D66        3.14157   0.00000   0.00000   0.00002   0.00002  -3.14159
   D67        3.14153  -0.00000  -0.00000  -0.00001  -0.00001   3.14153
   D68       -0.00006   0.00000   0.00000   0.00001   0.00001  -0.00005
   D69        0.00002   0.00000   0.00000   0.00001   0.00001   0.00004
   D70        3.14158   0.00000   0.00000   0.00001   0.00001  -3.14159
   D71       -3.14152  -0.00000  -0.00000   0.00001   0.00000  -3.14151
   D72        0.00004  -0.00000  -0.00000   0.00001   0.00001   0.00005
   D73        0.00002   0.00000   0.00000  -0.00000   0.00000   0.00002
   D74        3.14156   0.00000   0.00000   0.00000   0.00000   3.14157
   D75       -3.14155  -0.00000  -0.00000  -0.00000  -0.00000  -3.14155
   D76       -0.00000   0.00000   0.00000   0.00000   0.00000  -0.00000
   D77       -3.14156  -0.00000  -0.00000  -0.00000  -0.00000  -3.14157
   D78        0.00004  -0.00000  -0.00000  -0.00001  -0.00001   0.00003
   D79       -0.00001   0.00000   0.00000  -0.00000  -0.00000  -0.00001
   D80       -3.14159  -0.00000   0.00000  -0.00001  -0.00001   3.14159
   D81       -0.00002  -0.00000  -0.00000  -0.00001  -0.00001  -0.00003
   D82        3.14152   0.00000  -0.00000  -0.00000  -0.00000   3.14152
   D83       -3.14155  -0.00000  -0.00001  -0.00001  -0.00001  -3.14157
   D84       -0.00001  -0.00000  -0.00000  -0.00000  -0.00000  -0.00002
   D85        0.00001   0.00000  -0.00000   0.00000   0.00000   0.00001
   D86       -3.14158   0.00000   0.00000   0.00001   0.00001  -3.14157
   D87        3.14154   0.00000   0.00000   0.00000   0.00000   3.14155
   D88       -0.00004   0.00000   0.00000   0.00001   0.00001  -0.00003
   D89       -0.00001  -0.00000  -0.00000  -0.00000  -0.00001  -0.00001
   D90        3.14154  -0.00000  -0.00000  -0.00001  -0.00001   3.14153
   D91        3.14158  -0.00000  -0.00000   0.00000   0.00000   3.14158
   D92       -0.00006  -0.00000  -0.00000   0.00000  -0.00000  -0.00006
   D93       -0.00005   0.00000   0.00000   0.00000   0.00001  -0.00004
   D94        3.14155   0.00000   0.00000   0.00001   0.00001   3.14156
   D95        3.14158   0.00000   0.00000   0.00001   0.00001   3.14159
   D96       -0.00001   0.00000   0.00000   0.00001   0.00001   0.00000
   D97       -3.14155   0.00000   0.00000  -0.00000  -0.00000  -3.14155
   D98        0.00004  -0.00000  -0.00000  -0.00001  -0.00001   0.00003
   D99        0.00000   0.00000   0.00000  -0.00001  -0.00000  -0.00000
   D100       3.14159  -0.00000  -0.00000  -0.00001  -0.00001   3.14157
   D101       0.00002  -0.00000  -0.00000  -0.00000  -0.00000   0.00002
   D102      -3.14158   0.00000   0.00000   0.00000   0.00001  -3.14157
   D103      -3.14157  -0.00000  -0.00000  -0.00000  -0.00001  -3.14158
   D104       0.00001  -0.00000  -0.00000   0.00000   0.00000   0.00002
   D105       0.00002  -0.00000  -0.00001  -0.00001  -0.00001   0.00000
   D106      -3.14157  -0.00000  -0.00000  -0.00001  -0.00001  -3.14158
   D107      -3.14158  -0.00000  -0.00000  -0.00001  -0.00001  -3.14159
   D108       0.00002  -0.00000  -0.00000  -0.00001  -0.00001   0.00001
   D109      -3.14159   0.00000   0.00000   0.00001   0.00001  -3.14158
   D110       0.00000   0.00000   0.00000   0.00002   0.00002   0.00002
   D111       0.00001  -0.00000  -0.00000  -0.00000  -0.00000   0.00000
   D112      -3.14159  -0.00000  -0.00000   0.00000   0.00000  -3.14158
   D113      -3.14158  -0.00000  -0.00000  -0.00001  -0.00001  -3.14159
   D114       0.00001  -0.00000  -0.00000   0.00000   0.00000   0.00001
   D115       0.00000  -0.00000  -0.00000   0.00000   0.00000   0.00000
   D116       3.14159  -0.00000  -0.00000   0.00001   0.00001  -3.14158
   D117       3.14159  -0.00000  -0.00000  -0.00000  -0.00001   3.14158
   D118       0.00001  -0.00000  -0.00001   0.00000  -0.00001   0.00000
   D119       0.00000   0.00000   0.00000   0.00000   0.00000   0.00001
   D120      -3.14158  -0.00000  -0.00000   0.00001   0.00000  -3.14157
   D121      -0.00001   0.00000   0.00001   0.00000   0.00001  -0.00000
   D122       3.14157   0.00000   0.00000   0.00000   0.00001   3.14158
   D123       3.14159   0.00000   0.00000   0.00001   0.00001  -3.14158
   D124      -0.00001   0.00000  -0.00000   0.00001   0.00001   0.00000
   D125      -0.00001   0.00000   0.00000  -0.00000  -0.00000  -0.00002
   D126       3.14157   0.00000   0.00000  -0.00001  -0.00001   3.14156
   D127       3.14158   0.00000   0.00000   0.00001   0.00001   3.14159
   D128      -0.00002   0.00000  -0.00000  -0.00000  -0.00000  -0.00002
   D129       0.00001  -0.00000  -0.00000  -0.00003  -0.00003  -0.00002
   D130      -3.14157  -0.00000   0.00000  -0.00002  -0.00002  -3.14159
   D131      -3.14158  -0.00000  -0.00000  -0.00003  -0.00003   3.14158
   D132       0.00002  -0.00000  -0.00000  -0.00001  -0.00001   0.00001
         Item               Value     Threshold  Converged?
 Maximum Force            0.042982     0.000450     NO 
 RMS     Force            0.007270     0.000300     NO 
 Maximum Displacement     0.231465     0.001800     NO 
 RMS     Displacement     0.041744     0.001200     NO 
 Predicted change in Energy=-3.159270D-02
 Lowest energy point so far.  Saving SCF results.
 GradGradGradGradGradGradGradGradGradGradGradGradGradGradGradGradGradGrad

 Leave Link  103 at Tue Aug 15 23:21:40 2023, MaxMem=  1310720000 cpu:              22.0 elap:               0.5
 (Enter /mnt/opt/groups/app-gaussian/g16-avx2/l202.exe)
                          Input orientation:                          
 ---------------------------------------------------------------------
 Center     Atomic      Atomic             Coordinates (Angstroms)
 Number     Number       Type             X           Y           Z
 ---------------------------------------------------------------------
      1          6           0        0.014789    1.458019   -0.004549
      2          6           0        0.023925   -1.449644   -0.038442
      3          6           0        0.035373    0.706491    1.261198
      4          6           0       -0.000765    0.754011   -1.255730
      5          6           0        0.003700   -0.718024   -1.273598
      6          6           0        0.040031   -0.729219    1.245238
      7          6           0       -0.020243    1.480789   -2.462234
      8          6           0       -0.024347    2.864998   -2.433628
      9          6           0       -0.009133    3.568064   -1.202360
     10          6           0        0.010211    2.864101   -0.005409
     11          6           0       -0.011665   -1.421840   -2.490732
     12          6           0       -0.007281   -2.810540   -2.501861
     13          6           0        0.012788   -3.525397   -1.277463
     14          6           0        0.028142   -2.858011   -0.064523
     15          6           0        0.059973   -1.431968    2.463065
     16          6           0        0.074947   -0.747189    3.671033
     17          6           0        0.070131    0.670427    3.677820
     18          6           0        0.050690    1.387884    2.493938
     19          6           0       -0.018630    4.954685   -1.554203
     20          6           0       -0.018889   -3.808620   -3.526695
     21          6           0        0.096016   -1.134477    5.048088
     22          1           0       -0.032085    0.972939   -3.417996
     23          1           0        0.021598    3.426345    0.918732
     24          1           0       -0.027182   -0.902575   -3.439613
     25          1           0        0.043237   -3.431794    0.853135
     26          1           0        0.064083   -2.513441    2.487593
     27          1           0        0.047505    2.469713    2.532034
     28          6           0        0.103118   -0.008673    5.816138
     29          1           0        0.118212    0.078285    6.891420
     30          6           0       -0.006324   -5.036623   -2.935917
     31          1           0       -0.009824   -6.012127   -3.396795
     32          6           0       -0.038256    5.056951   -2.912994
     33          1           0       -0.049848    5.943833   -3.527271
     34          7           0        0.087370    1.095981    4.984215
     35          1           0        0.087885    2.063206    5.254662
     36          7           0       -0.041830    3.783032   -3.454196
     37          1           0       -0.054977    3.554791   -4.432130
     38          7           0        0.013026   -4.868371   -1.562192
     39          1           0        0.025339   -5.601251   -0.875635
     40          9           0       -0.038865   -3.554460   -4.847673
     41          9           0        0.106740   -2.404995    5.490679
     42          9           0       -0.009417    5.971771   -0.673611
 ---------------------------------------------------------------------
                    Distance matrix (angstroms):
                    1          2          3          4          5
     1  C    0.000000
     2  C    2.907874   0.000000
     3  C    1.472186   2.517561   0.000000
     4  C    1.435731   2.517637   2.517636   0.000000
     5  C    2.519081   1.435718   2.907824   1.472150   0.000000
     6  C    2.519249   1.472109   1.435806   2.908002   2.519123
     7  C    2.458041   3.803177   3.803496   1.408630   2.499642
     8  C    2.807409   4.935116   4.279539   2.417491   3.766232
     9  C    2.426441   5.151038   3.776202   2.814572   4.286700
    10  C    1.406090   4.313892   2.502040   2.452734   3.799995
    11  C    3.804654   2.452705   4.313813   2.501935   1.406061
    12  C    4.945467   2.814506   5.150916   3.776097   2.426391
    13  C    5.143418   2.417447   4.934997   4.279485   2.807391
    14  C    4.316467   1.408615   3.803060   3.803487   2.458048
    15  C    3.800418   2.501829   2.453181   4.314120   3.804672
    16  C    4.286777   3.775745   2.814615   5.150954   4.945230
    17  C    3.766060   4.278720   2.417141   4.934768   5.142835
    18  C    2.499729   3.803318   1.408608   3.803216   4.316408
    19  C    3.824816   6.581395   5.096719   4.211302   5.679689
    20  C    6.335940   4.211237   6.581269   5.096588   3.824754
    21  C    5.679505   5.096795   4.211102   6.581329   6.336061
    22  H    3.448060   4.158537   4.687259   2.173546   2.731131
    23  H    2.174121   4.969049   2.741364   3.445309   4.688542
    24  H    4.168193   3.445266   4.968967   2.741226   2.174082
    25  H    4.964544   2.173523   4.158363   4.687240   3.448058
    26  H    4.688890   2.741191   3.445698   4.969197   4.168180
    27  H    2.731089   4.687138   2.173505   4.158500   4.964516
    28  C    6.003281   6.029824   4.611239   7.113634   7.125827
    29  H    7.033402   7.096932   5.665766   8.175990   8.204556
    30  C    7.125569   4.611149   7.113429   6.029469   4.627494
    31  H    8.204329   5.665327   8.175499   7.096821   5.704005
    32  C    4.627546   7.113557   6.029577   4.611206   6.003309
    33  H    5.704058   8.175627   7.096933   5.665383   7.032941
    34  N    5.002410   5.631280   3.743697   6.249931   6.515968
    35  H    5.294421   6.353043   4.217960   6.641315   7.096514
    36  N    4.160404   6.249208   5.630809   3.742981   5.001659
    37  H    4.899469   6.659962   6.366708   4.235189   5.313824
    38  N    6.515326   3.742945   6.249090   5.630745   4.160379
    39  H    7.112819   4.235179   6.659863   6.366672   4.899464
    40  F    6.970199   5.250038   7.448458   5.609494   4.563025
    41  F    6.717802   5.611660   5.251185   7.450162   6.972225
    42  F    4.563134   7.448620   5.609694   5.250138   6.716659
                    6          7          8          9         10
     6  C    0.000000
     7  C    4.316610   0.000000
     8  C    5.143597   1.384510   0.000000
     9  C    4.945684   2.438058   1.417941   0.000000
    10  C    3.804859   2.819658   2.428465   1.388752   0.000000
    11  C    3.799983   2.902782   4.287237   5.153548   4.954453
    12  C    4.286594   4.291532   5.675973   6.509631   6.199526
    13  C    3.766083   5.144578   6.494247   7.093893   6.514892
    14  C    2.499474   4.957474   6.194210   6.526140   5.722445
    15  C    1.406185   5.722688   6.515261   6.200035   4.955001
    16  C    2.426113   6.526095   7.093986   6.509872   5.153816
    17  C    2.806666   6.193959   6.494218   5.676155   4.287420
    18  C    2.457944   4.957551   5.144745   4.291781   2.903031
    19  C    6.336172   3.590609   2.267204   1.430594   2.601949
    20  C    5.679571   5.395455   6.762544   7.734216   7.544899
    21  C    3.824793   7.953495   8.484478   7.822599   6.444674
    22  H    4.964705   1.082373   2.132821   3.412367   3.901799
    23  H    4.168412   3.901009   3.399343   2.126042   1.081796
    24  H    4.688539   2.575994   3.899567   4.999225   5.097353
    25  H    2.730873   5.926988   7.103307   7.295603   6.354249
    26  H    2.174275   6.360957   7.290668   7.113777   5.927555
    27  H    3.448052   5.091687   4.981888   3.892978   2.568179
    28  C    4.627774   8.412203   8.736868   7.878131   6.492446
    29  H    5.704169   9.459230   9.733581   8.814989   7.438997
    30  C    6.003160   6.534618   7.917590   8.777578   8.426718
    31  H    7.032786   7.550981   8.929236   9.828307   9.502070
    32  C    7.125783   3.604503   2.243802   2.268017   3.642114
    33  H    8.204544   4.588457   3.267405   3.324327   4.678876
    34  N    4.160955   7.457162   7.626683   6.662898   5.294199
    35  H    4.886247   7.739599   7.730800   6.630772   5.321260
    36  N    6.515504   2.506946   1.372826   2.262310   3.569493
    37  H    7.112966   2.860626   2.114419   3.230123   4.480755
    38  N    5.001498   6.412724   7.782403   8.444135   7.887630
    39  H    5.313663   7.257732   8.608553   9.175200   8.509977
    40  F    6.716530   5.571750   6.858372   8.001222   8.040389
    41  F    4.564695   8.852360   9.517597   8.971490   7.614438
    42  F    6.970487   4.834067   3.570703   2.461174   3.178757
                   11         12         13         14         15
    11  C    0.000000
    12  C    1.388751   0.000000
    13  C    2.428491   1.417947   0.000000
    14  C    2.819691   2.438058   1.384509   0.000000
    15  C    4.954325   5.153200   4.286750   2.902294   0.000000
    16  C    6.199193   6.509132   5.675379   4.290937   1.388645
    17  C    6.514239   7.093066   6.493310   5.143615   2.428127
    18  C    5.722357   6.525958   6.193968   4.957202   2.820036
    19  C    6.444937   7.822845   8.484655   7.953587   7.545459
    20  C    2.601920   1.430589   2.267215   3.590614   6.444526
    21  C    7.545063   7.734442   6.762842   5.395736   2.602335
    22  H    2.568113   3.892895   4.981859   5.091717   6.354441
    23  H    5.927094   7.113369   7.290410   6.360814   5.098003
    24  H    1.081782   2.126054   3.399365   3.901028   5.927011
    25  H    3.901842   3.412405   2.132871   1.082383   2.567383
    26  H    5.097160   4.998801   3.899017   2.575522   1.081759
    27  H    6.354200   7.295490   7.103156   5.926814   3.902310
    28  C    8.426998   8.777912   7.917998   6.535022   3.642901
    29  H    9.502211   9.828264   8.929070   7.550833   4.679165
    30  C    3.642097   2.268006   2.243799   3.604503   6.492067
    31  H    4.678855   3.324316   3.267400   4.588456   7.437788
    32  C    6.492592   7.878287   8.736949   8.412183   8.427202
    33  H    7.438348   8.814325   9.733031   9.458814   9.502559
    34  N    7.888223   8.444596   7.782758   6.413059   3.570361
    35  H    8.493915   9.161120   8.596906   7.246770   4.473258
    36  N    5.293380   6.662081   7.625896   7.456422   7.888001
    37  H    5.342075   6.651741   7.751489   7.759313   8.510270
    38  N    3.569506   2.262313   1.372826   2.506949   5.292803
    39  H    4.480779   3.230131   2.114425   2.860643   5.341445
    40  F    3.178676   2.461148   3.570702   4.834052   7.613253
    41  F    8.042607   8.003634   6.860895   5.574196   3.180474
    42  F    7.613634   8.970590   9.516372   8.850844   8.041076
                   16         17         18         19         20
    16  C    0.000000
    17  C    1.417641   0.000000
    18  C    2.438170   1.384449   0.000000
    19  C    7.734546   6.762899   5.395769   0.000000
    20  C    7.822305   8.483798   7.953396   8.982552   0.000000
    21  C    1.430636   2.266271   3.589992   8.982276   8.982826
    22  H    7.295521   7.102997   5.927056   4.396385   4.782813
    23  H    4.999639   3.900001   2.576324   2.907378   8.491653
    24  H    7.113077   7.289833   6.360762   6.153238   2.907361
    25  H    3.892128   4.980742   5.091324   8.725373   4.396450
    26  H    2.126099   3.399073   3.901353   8.492105   6.152726
    27  H    3.412701   2.133253   1.082505   4.782968   8.725255
    28  C    2.268849   2.243806   3.604182   8.886600  10.086774
    29  H    3.324781   3.268052   4.588840   9.753283  11.120429
    30  C    7.877667   8.736005   8.411947  10.086403   1.362780
    31  H    8.813680   9.732066   9.458571  11.120530   2.207351
    32  C    8.777828   7.917839   6.534897   1.362776   8.886808
    33  H    9.828577   8.929532   7.551274   2.207349   9.752503
    34  N    2.263157   1.374067   2.507595   7.592874   9.823543
    35  H    3.225891   2.103944   2.842366   7.398151  10.564184
    36  N    8.444254   7.782448   6.412924   2.232327   7.592033
    37  H    9.175248   8.608514   7.257898   3.200545   7.418958
    38  N    6.661428   7.624912   7.456161   9.823110   2.232345
    39  H    6.651058   7.750478   7.759038  10.577815   3.200563
    40  F    8.970066   9.515545   8.850652   9.124303   1.345355
    41  F    2.461797   3.570157   4.834204  10.188766   9.126827
    42  F    8.001717   6.858974   5.572163   1.345359  10.188043
                   21         22         23         24         25
    21  C    0.000000
    22  H    8.725376   0.000000
    23  H    6.152904   4.982899   0.000000
    24  H    8.491763   1.875645   6.143053   0.000000
    25  H    4.783104   6.135952   6.858487   4.982931   0.000000
    26  H    2.908384   6.858576   6.143630   6.142881   1.874902
    27  H    4.395802   6.135920   1.875782   6.858460   6.135675
    28  C    1.362860   9.287145   5.982523   9.299729   6.029323
    29  H    2.206616  10.349253   6.847762  10.378510   6.984780
    30  C    8.887156   6.028922   9.299512   4.164672   4.115197
    31  H    9.752883   6.985134  10.378320   5.109761   4.972207
    32  C   10.086161   4.115121   4.164682   5.982759   9.287043
    33  H   11.120276   4.972127   5.109774   6.847007  10.348865
    34  N    2.231390   8.403961   4.686478   8.658420   6.129316
    35  H    3.204360   8.741743   4.545639   9.186922   7.040629
    36  N    9.822919   2.810343   4.387909   4.685653   8.403217
    37  H   10.577646   2.773978   5.352951   4.566616   8.761053
    38  N    7.592408   6.129188   8.657793   4.387923   2.810423
    39  H    7.419404   7.048892   9.204198   5.352971   2.774078
    40  F   10.188258   4.747775   9.054652   3.002543   5.702719
    41  F    1.345443   9.528599   7.410430   9.056783   4.750280
    42  F    9.124019   5.702673   3.002617   7.409974   9.526844
                   26         27         28         29         30
    26  H    0.000000
    27  H    4.983380   0.000000
    28  C    4.165885   4.114709   0.000000
    29  H    5.110153   4.972743   1.078898   0.000000
    30  C    5.982128   9.286897  10.094093  11.079455   0.000000
    31  H    6.846334  10.348716  10.996925  11.956458   1.078902
    32  C    9.299874   6.029053  10.093477  10.997187  10.093651
    33  H   10.378683   6.985282  11.079486  11.957509  10.996455
    34  N    4.388804   2.811036   1.382969   2.161963  10.017290
    35  H    5.348172   2.753105   2.146665   2.572899  10.839836
    36  N    8.658039   6.129252  10.016842  10.990110   8.834942
    37  H    9.204357   7.048935  10.851280  11.846471   8.720861
    38  N    4.684983   8.403057   8.835414   9.795102   1.384125
    39  H    4.565892   8.760888   8.721399   9.622520   2.136485
    40  F    7.409483   9.526710  11.238756  12.289337   2.419231
    41  F    3.005346   5.702620   2.418326   2.851120   8.828689
    42  F    9.055243   4.748032   8.825826   9.590577  11.238450
                   31         32         33         34         35
    31  H    0.000000
    32  C   11.079683   0.000000
    33  H   11.956740   1.078902   0.000000
    34  N   10.989813   8.835778   9.796218   0.000000
    35  H   11.835045   8.699944   9.602114   1.004324   0.000000
    36  N    9.795380   1.384118   2.162051   8.856846   8.877997
    37  H    9.622884   2.136478   2.554666   9.733117   9.801999
    38  N    2.162052  10.016952  10.989507   8.856325   9.722237
    39  H    2.554664  10.851367  11.845920   8.899136   9.814702
    40  F    2.854123   8.826063   9.589638  10.876974  11.559906
    41  F    9.592298  11.239368  12.290276   3.537473   4.474470
    42  F   12.289408   2.419207   2.854083   7.469518   7.101463
                   36         37         38         39         40
    36  N    0.000000
    37  H    1.004302   0.000000
    38  N    8.856042   8.898924   0.000000
    39  H    9.732331   9.822842   1.004304   0.000000
    40  F    7.468640   7.121404   3.538847   4.468844   0.000000
    41  F   10.877708  11.576154   7.471278   7.124088  10.403076
    42  F    3.538824   4.468817  10.876523  11.574838  10.400612
                   41         42
    41  F    0.000000
    42  F   10.401066   0.000000
 Symmetry turned off by external request.
 Stoichiometry    C24H12F3N3
 Framework group  C1[X(C24H12F3N3)]
 Deg. of freedom   120
 Full point group                 C1      NOp   1
 Rotational constants (GHZ):           0.1362654           0.1362483           0.0681284
 Leave Link  202 at Tue Aug 15 23:21:40 2023, MaxMem=  1310720000 cpu:               1.3 elap:               0.1
 (Enter /mnt/opt/groups/app-gaussian/g16-avx2/l301.exe)
 Standard basis: 6-31G(d,p) (6D, 7F)
 Ernie: Thresh=  0.10000D-02 Tol=  0.10000D-05 Strict=F.
   510 basis functions,   924 primitive gaussians,   510 cartesian basis functions
   102 alpha electrons      102 beta electrons
       nuclear repulsion energy      2612.2523177249 Hartrees.
 IExCor=  402 DFT=T Ex+Corr=B3LYP ExCW=0 ScaHFX=  0.200000
 ScaDFX=  0.800000  0.720000  1.000000  0.810000 ScalE2=  1.000000  1.000000
 IRadAn=      5 IRanWt=     -1 IRanGd=            0 ICorTp=0 IEmpDi=131
 NAtoms=   42 NActive=   42 NUniq=   42 SFac= 1.00D+00 NAtFMM=   60 NAOKFM=F Big=F
 Integral buffers will be    131072 words long.
 Raffenetti 2 integral format.
 Two-electron integral symmetry is turned off.
 R6Disp:  Grimme-D3 Dispersion energy=       -0.0400770929 Hartrees.
 Nuclear repulsion after empirical dispersion term =     2612.2122406320 Hartrees.
 Leave Link  301 at Tue Aug 15 23:21:40 2023, MaxMem=  1310720000 cpu:               4.0 elap:               0.1
 (Enter /mnt/opt/groups/app-gaussian/g16-avx2/l302.exe)
 NPDir=0 NMtPBC=     1 NCelOv=     1 NCel=       1 NClECP=     1 NCelD=      1
         NCelK=      1 NCelE2=     1 NClLst=     1 CellRange=     0.0.
 One-electron integrals computed using PRISM.
 NBasis=   510 RedAO= T EigKep=  1.20D-04  NBF=   510
 NBsUse=   510 1.00D-06 EigRej= -1.00D+00 NBFU=   510
 Precomputing XC quadrature grid using
 IXCGrd= 4 IRadAn=           5 IRanWt=          -1 IRanGd=           0 AccXCQ= 0.00D+00.
 Generated NRdTot=       0 NPtTot=           0 NUsed=           0 NTot=          32
 NSgBfM=   492   492   492   492   492 MxSgAt=    42 MxSgA2=    42.
 Leave Link  302 at Tue Aug 15 23:21:42 2023, MaxMem=  1310720000 cpu:             116.0 elap:               1.8
 (Enter /mnt/opt/groups/app-gaussian/g16-avx2/l303.exe)
 DipDrv:  MaxL=1.
 Leave Link  303 at Tue Aug 15 23:21:42 2023, MaxMem=  1310720000 cpu:               9.3 elap:               0.2
 (Enter /mnt/opt/groups/app-gaussian/g16-avx2/l401.exe)
 Initial guess from the checkpoint file:  "/tmp/Gau-170796.chk"
 B after Tr=    -0.000023    0.000413   -0.001497
         Rot=    1.000000   -0.000566   -0.000002    0.000010 Ang=  -0.06 deg.
 Guess basis will be translated and rotated to current coordinates.
 JPrj=2 DoOrth=T DoCkMO=T.
 Generating alternative initial guess.
 ExpMin= 1.61D-01 ExpMax= 7.00D+03 ExpMxC= 1.05D+03 IAcc=3 IRadAn=         5 AccDes= 0.00D+00
 Harris functional with IExCor=  402 and IRadAn=       5 diagonalized for initial guess.
 HarFok:  IExCor=  402 AccDes= 0.00D+00 IRadAn=         5 IDoV= 1 UseB2=F ITyADJ=14
 ICtDFT=  3500011 ScaDFX=  1.000000  1.000000  1.000000  1.000000
 FoFCou: FMM=F IPFlag=           0 FMFlag=      100000 FMFlg1=           0
         NFxFlg=           0 DoJE=T BraDBF=F KetDBF=T FulRan=T
         wScrn=  0.000000 ICntrl=       500 IOpCl=  0 I1Cent=   200000004 NGrid=           0
         NMat0=    1 NMatS0=      1 NMatT0=    0 NMatD0=    1 NMtDS0=    0 NMtDT0=    0
 Symmetry not used in FoFCou.
 Harris En= -1385.50093080527    
 Leave Link  401 at Tue Aug 15 23:21:46 2023, MaxMem=  1310720000 cpu:             253.7 elap:               4.0
 (Enter /mnt/opt/groups/app-gaussian/g16-avx2/l502.exe)
 Two-electron integral symmetry not used.
 Closed shell SCF:
 Using DIIS extrapolation, IDIIS=    10.
 NGot=  1310720000 LenX=  1310162260 LenY=  1309901650
 Requested convergence on RMS density matrix=1.00D-08 within 100 cycles.
 Requested convergence on MAX density matrix=1.00D-06.
 Requested convergence on             energy=1.00D-06.
 Level shift goal  0.100 maximum shift  0.100.
 No special actions if energy rises.
 Dynamic level shift is on during FON iterations.

 Cycle   1  Pass 1  IDiag  1:
 FoFJK:  IHMeth= 1 ICntrl=       0 DoSepK=F KAlg= 0 I1Cent=           0 FoldK=F
 IRaf= 620000000 NMat=       1 IRICut=       1 DoRegI=T DoRafI=F ISym2E= 0 IDoP0=0 IntGTp=1.
 FoFCou: FMM=F IPFlag=           0 FMFlag=      100000 FMFlg1=           0
         NFxFlg=           0 DoJE=F BraDBF=F KetDBF=F FulRan=T
         wScrn=  0.000000 ICntrl=         0 IOpCl=  0 I1Cent=           0 NGrid=           0
         NMat0=    1 NMatS0=      1 NMatT0=    0 NMatD0=    1 NMtDS0=    0 NMtDT0=    0
 Symmetry not used in FoFCou.
 E= -1385.59549907755    
 DIIS: error= 2.82D-03 at cycle   1 NSaved=   1.
 NSaved= 1 IEnMin= 1 EnMin= -1385.59549907755     IErMin= 1 ErrMin= 2.82D-03
 ErrMax= 2.82D-03  0.00D+00 EMaxC= 1.00D+00 BMatC= 1.30D-02 BMatP= 1.30D-02
 IDIUse=1 WtCom= 1.00D+00 WtEn= 0.00D+00
 Coeff-Com:  0.100D+01
 Coeff:      0.100D+01
 Gap=     1.794 Goal=     0.100 Shift=    0.000
 T=   78. Gap= 0.152 NK=0 IS=  103 IE=  510 IFin=  102
          NO(<0.9)=   0  NV(>0.1)=   0    102.00e < EF      0.00e >EF  Err=0.0D+00
 GapD=    1.794 DampG=2.000 DampE=1.000 DampFc=2.0000 IDamp=-1.
 RMSDP=4.73D-04 MaxDP=1.85D-02              OVMax= 2.64D-02

 Cycle   2  Pass 1  IDiag  1:
 E= -1385.61313057763     Delta-E=       -0.017631500084 Rises=F Damp=F
 DIIS: error= 2.76D-03 at cycle   2 NSaved=   2.
 NSaved= 2 IEnMin= 2 EnMin= -1385.61313057763     IErMin= 2 ErrMin= 2.76D-03
 ErrMax= 2.76D-03  0.00D+00 EMaxC= 1.00D+00 BMatC= 2.30D-03 BMatP= 1.30D-02
 IDIUse=1 WtCom= 1.00D+00 WtEn= 0.00D+00
 Coeff-Com:  0.202D+00 0.798D+00
 Coeff:      0.202D+00 0.798D+00
 Gap=     0.151 Goal=     0.100 Shift=    0.000
 T=   73. Gap= 0.150 NK=0 IS=  103 IE=  510 IFin=  102
          NO(<0.9)=   0  NV(>0.1)=   0    102.00e < EF      0.00e >EF  Err=0.0D+00
 GapD=    0.151 DampG=1.000 DampE=1.000 DampFc=1.0000 IDamp=-1.
 RMSDP=1.87D-04 MaxDP=1.58D-02 DE=-1.76D-02 OVMax= 2.30D-02

 Cycle   3  Pass 1  IDiag  1:
 E= -1385.61156269683     Delta-E=        0.001567880806 Rises=F Damp=F
 DIIS: error= 3.12D-03 at cycle   3 NSaved=   3.
 NSaved= 3 IEnMin= 2 EnMin= -1385.61313057763     IErMin= 2 ErrMin= 2.76D-03
 ErrMax= 3.12D-03  0.00D+00 EMaxC= 1.00D+00 BMatC= 3.68D-03 BMatP= 2.30D-03
 IDIUse=1 WtCom= 1.00D+00 WtEn= 0.00D+00
 Coeff-Com: -0.937D-02 0.564D+00 0.446D+00
 Coeff:     -0.937D-02 0.564D+00 0.446D+00
 Gap=     0.152 Goal=   None    Shift=    0.000
 T=   73. Gap= 0.151 NK=0 IS=  103 IE=  510 IFin=  102
          NO(<0.9)=   0  NV(>0.1)=   0    102.00e < EF      0.00e >EF  Err=0.0D+00
 RMSDP=1.49D-04 MaxDP=8.42D-03 DE= 1.57D-03 OVMax= 1.69D-02

 Cycle   4  Pass 1  IDiag  1:
 E= -1385.61491644605     Delta-E=       -0.003353749220 Rises=F Damp=F
 DIIS: error= 1.05D-03 at cycle   4 NSaved=   4.
 NSaved= 4 IEnMin= 4 EnMin= -1385.61491644605     IErMin= 4 ErrMin= 1.05D-03
 ErrMax= 1.05D-03  0.00D+00 EMaxC= 1.00D+00 BMatC= 2.17D-04 BMatP= 2.30D-03
 IDIUse=1 WtCom= 1.00D+00 WtEn= 0.00D+00
 Coeff-Com: -0.159D-01 0.270D+00 0.277D+00 0.469D+00
 Coeff:     -0.159D-01 0.270D+00 0.277D+00 0.469D+00
 Gap=     0.151 Goal=     0.100 Shift=    0.000
 GapD=    0.151 DampG=1.000 DampE=1.000 DampFc=1.0000 IDamp=-1.
 RMSDP=4.63D-05 MaxDP=1.84D-03 DE=-3.35D-03 OVMax= 5.67D-03

 Cycle   5  Pass 1  IDiag  1:
 E= -1385.61515338697     Delta-E=       -0.000236940923 Rises=F Damp=F
 DIIS: error= 2.83D-04 at cycle   5 NSaved=   5.
 NSaved= 5 IEnMin= 5 EnMin= -1385.61515338697     IErMin= 5 ErrMin= 2.83D-04
 ErrMax= 2.83D-04  0.00D+00 EMaxC= 1.00D+00 BMatC= 3.29D-05 BMatP= 2.17D-04
 IDIUse=1 WtCom= 1.00D+00 WtEn= 0.00D+00
 Coeff-Com: -0.768D-02 0.861D-01 0.112D+00 0.308D+00 0.501D+00
 Coeff:     -0.768D-02 0.861D-01 0.112D+00 0.308D+00 0.501D+00
 Gap=     0.151 Goal=     0.100 Shift=    0.000
 RMSDP=1.40D-05 MaxDP=5.13D-04 DE=-2.37D-04 OVMax= 1.48D-03

 Cycle   6  Pass 1  IDiag  1:
 E= -1385.61518609224     Delta-E=       -0.000032705267 Rises=F Damp=F
 DIIS: error= 6.64D-05 at cycle   6 NSaved=   6.
 NSaved= 6 IEnMin= 6 EnMin= -1385.61518609224     IErMin= 6 ErrMin= 6.64D-05
 ErrMax= 6.64D-05  0.00D+00 EMaxC= 1.00D+00 BMatC= 1.89D-06 BMatP= 3.29D-05
 IDIUse=1 WtCom= 1.00D+00 WtEn= 0.00D+00
 Coeff-Com: -0.278D-02 0.237D-01 0.357D-01 0.128D+00 0.275D+00 0.540D+00
 Coeff:     -0.278D-02 0.237D-01 0.357D-01 0.128D+00 0.275D+00 0.540D+00
 Gap=     0.151 Goal=     0.100 Shift=    0.000
 RMSDP=4.01D-06 MaxDP=2.31D-04 DE=-3.27D-05 OVMax= 4.09D-04

 Cycle   7  Pass 1  IDiag  1:
 E= -1385.61518782316     Delta-E=       -0.000001730918 Rises=F Damp=F
 DIIS: error= 2.30D-05 at cycle   7 NSaved=   7.
 NSaved= 7 IEnMin= 7 EnMin= -1385.61518782316     IErMin= 7 ErrMin= 2.30D-05
 ErrMax= 2.30D-05  0.00D+00 EMaxC= 1.00D+00 BMatC= 2.81D-07 BMatP= 1.89D-06
 IDIUse=1 WtCom= 1.00D+00 WtEn= 0.00D+00
 Coeff-Com: -0.413D-03 0.306D-04 0.269D-02 0.307D-01 0.955D-01 0.317D+00
 Coeff-Com:  0.555D+00
 Coeff:     -0.413D-03 0.306D-04 0.269D-02 0.307D-01 0.955D-01 0.317D+00
 Coeff:      0.555D+00
 Gap=     0.151 Goal=     0.100 Shift=    0.000
 RMSDP=1.42D-06 MaxDP=6.23D-05 DE=-1.73D-06 OVMax= 2.00D-04

 Cycle   8  Pass 1  IDiag  1:
 E= -1385.61518811074     Delta-E=       -0.000000287583 Rises=F Damp=F
 DIIS: error= 6.43D-06 at cycle   8 NSaved=   8.
 NSaved= 8 IEnMin= 8 EnMin= -1385.61518811074     IErMin= 8 ErrMin= 6.43D-06
 ErrMax= 6.43D-06  0.00D+00 EMaxC= 1.00D+00 BMatC= 2.60D-08 BMatP= 2.81D-07
 IDIUse=1 WtCom= 1.00D+00 WtEn= 0.00D+00
 Coeff-Com:  0.191D-03-0.374D-02-0.463D-02-0.367D-02 0.998D-02 0.721D-01
 Coeff-Com:  0.265D+00 0.664D+00
 Coeff:      0.191D-03-0.374D-02-0.463D-02-0.367D-02 0.998D-02 0.721D-01
 Coeff:      0.265D+00 0.664D+00
 Gap=     0.151 Goal=     0.100 Shift=    0.000
 RMSDP=5.43D-07 MaxDP=2.23D-05 DE=-2.88D-07 OVMax= 7.48D-05

 Cycle   9  Pass 1  IDiag  1:
 E= -1385.61518813926     Delta-E=       -0.000000028524 Rises=F Damp=F
 DIIS: error= 3.35D-06 at cycle   9 NSaved=   9.
 NSaved= 9 IEnMin= 9 EnMin= -1385.61518813926     IErMin= 9 ErrMin= 3.35D-06
 ErrMax= 3.35D-06  0.00D+00 EMaxC= 1.00D+00 BMatC= 4.21D-09 BMatP= 2.60D-08
 IDIUse=1 WtCom= 1.00D+00 WtEn= 0.00D+00
 Coeff-Com:  0.134D-03-0.179D-02-0.257D-02-0.424D-02-0.203D-02 0.596D-02
 Coeff-Com:  0.801D-01 0.351D+00 0.573D+00
 Coeff:      0.134D-03-0.179D-02-0.257D-02-0.424D-02-0.203D-02 0.596D-02
 Coeff:      0.801D-01 0.351D+00 0.573D+00
 Gap=     0.151 Goal=     0.100 Shift=    0.000
 RMSDP=1.96D-07 MaxDP=1.10D-05 DE=-2.85D-08 OVMax= 2.81D-05

 Cycle  10  Pass 1  IDiag  1:
 E= -1385.61518814402     Delta-E=       -0.000000004757 Rises=F Damp=F
 DIIS: error= 7.70D-07 at cycle  10 NSaved=  10.
 NSaved=10 IEnMin=10 EnMin= -1385.61518814402     IErMin=10 ErrMin= 7.70D-07
 ErrMax= 7.70D-07  0.00D+00 EMaxC= 1.00D+00 BMatC= 5.46D-10 BMatP= 4.21D-09
 IDIUse=1 WtCom= 1.00D+00 WtEn= 0.00D+00
 Coeff-Com:  0.413D-04-0.347D-03-0.650D-03-0.179D-02-0.276D-02-0.101D-01
 Coeff-Com: -0.411D-02 0.660D-01 0.302D+00 0.651D+00
 Coeff:      0.413D-04-0.347D-03-0.650D-03-0.179D-02-0.276D-02-0.101D-01
 Coeff:     -0.411D-02 0.660D-01 0.302D+00 0.651D+00
 Gap=     0.151 Goal=     0.100 Shift=    0.000
 RMSDP=6.64D-08 MaxDP=2.98D-06 DE=-4.76D-09 OVMax= 9.69D-06

 Cycle  11  Pass 1  IDiag  1:
 E= -1385.61518814462     Delta-E=       -0.000000000595 Rises=F Damp=F
 DIIS: error= 1.66D-07 at cycle  11 NSaved=  11.
 NSaved=11 IEnMin=11 EnMin= -1385.61518814462     IErMin=11 ErrMin= 1.66D-07
 ErrMax= 1.66D-07  0.00D+00 EMaxC= 1.00D+00 BMatC= 2.39D-11 BMatP= 5.46D-10
 IDIUse=1 WtCom= 1.00D+00 WtEn= 0.00D+00
 Coeff-Com:  0.889D-05-0.205D-04-0.908D-04-0.486D-03-0.103D-02-0.501D-02
 Coeff-Com: -0.811D-02 0.972D-04 0.915D-01 0.270D+00 0.653D+00
 Coeff:      0.889D-05-0.205D-04-0.908D-04-0.486D-03-0.103D-02-0.501D-02
 Coeff:     -0.811D-02 0.972D-04 0.915D-01 0.270D+00 0.653D+00
 Gap=     0.151 Goal=     0.100 Shift=    0.000
 RMSDP=1.67D-08 MaxDP=7.98D-07 DE=-5.95D-10 OVMax= 2.20D-06

 Cycle  12  Pass 1  IDiag  1:
 E= -1385.61518814464     Delta-E=       -0.000000000025 Rises=F Damp=F
 DIIS: error= 7.89D-08 at cycle  12 NSaved=  12.
 NSaved=12 IEnMin=12 EnMin= -1385.61518814464     IErMin=12 ErrMin= 7.89D-08
 ErrMax= 7.89D-08  0.00D+00 EMaxC= 1.00D+00 BMatC= 6.68D-12 BMatP= 2.39D-11
 IDIUse=1 WtCom= 1.00D+00 WtEn= 0.00D+00
 Coeff-Com:  0.456D-06 0.279D-04 0.220D-04-0.918D-04-0.283D-03-0.192D-02
 Coeff-Com: -0.436D-02-0.667D-02 0.250D-01 0.926D-01 0.386D+00 0.510D+00
 Coeff:      0.456D-06 0.279D-04 0.220D-04-0.918D-04-0.283D-03-0.192D-02
 Coeff:     -0.436D-02-0.667D-02 0.250D-01 0.926D-01 0.386D+00 0.510D+00
 Gap=     0.151 Goal=     0.100 Shift=    0.000
 RMSDP=7.73D-09 MaxDP=3.51D-07 DE=-2.50D-11 OVMax= 9.86D-07

 SCF Done:  E(RB3LYP) =  -1385.61518814     A.U. after   12 cycles
            NFock= 12  Conv=0.77D-08     -V/T= 2.0088
 KE= 1.373519579698D+03 PE=-8.458411679254D+03 EE= 3.087064670779D+03
 Leave Link  502 at Tue Aug 15 23:23:01 2023, MaxMem=  1310720000 cpu:            4753.5 elap:              74.5
 (Enter /mnt/opt/groups/app-gaussian/g16-avx2/l701.exe)
 ... and contract with generalized density number  0.
 Compute integral first derivatives.
 R6Disp: Adding Grimme-D3 dispersion energy 1st derivatives to the gradient.
 Leave Link  701 at Tue Aug 15 23:23:02 2023, MaxMem=  1310720000 cpu:              63.6 elap:               1.1
 (Enter /mnt/opt/groups/app-gaussian/g16-avx2/l702.exe)
 L702 exits ... SP integral derivatives will be done elsewhere.
 Leave Link  702 at Tue Aug 15 23:23:02 2023, MaxMem=  1310720000 cpu:               1.4 elap:               0.1
 (Enter /mnt/opt/groups/app-gaussian/g16-avx2/l703.exe)
 Integral derivatives from FoFJK, PRISM(SPDF).
 Compute integral first derivatives, UseDBF=F ICtDFT=           0.
 Calling FoFJK, ICntrl=      2127 FMM=F ISym2X=0 I1Cent= 0 IOpClX= 0 NMat=1 NMatS=1 NMatT=0.
 FoFJK:  IHMeth= 1 ICntrl=    2127 DoSepK=F KAlg= 0 I1Cent=           0 FoldK=F
 IRaf=         0 NMat=       1 IRICut=       1 DoRegI=T DoRafI=F ISym2E= 0 IDoP0=0 IntGTp=1.
 FoFCou: FMM=F IPFlag=           0 FMFlag=      100000 FMFlg1=         800
         NFxFlg=           0 DoJE=F BraDBF=F KetDBF=F FulRan=T
         wScrn=  0.000000 ICntrl=      2127 IOpCl=  0 I1Cent=           0 NGrid=           0
         NMat0=    1 NMatS0=      1 NMatT0=    0 NMatD0=    1 NMtDS0=    0 NMtDT0=    0
 Symmetry not used in FoFCou.
 Leave Link  703 at Tue Aug 15 23:23:21 2023, MaxMem=  1310720000 cpu:            1211.0 elap:              19.0
 (Enter /mnt/opt/groups/app-gaussian/g16-avx2/l716.exe)
 Dipole        =-1.07753664D-04 6.65662930D-04-9.52781123D-03
 -------------------------------------------------------------------
 Center     Atomic                   Forces (Hartrees/Bohr)
 Number     Number              X              Y              Z
 -------------------------------------------------------------------
      1        6          -0.000014189    0.002647866   -0.000357218
      2        6           0.000002079   -0.003013634   -0.000576197
      3        6           0.000037726    0.000952337    0.002872310
      4        6          -0.000039250    0.001995596   -0.002310455
      5        6          -0.000025700   -0.001643565   -0.002127488
      6        6           0.000040008   -0.001042473    0.002494633
      7        6           0.000048215   -0.003372501    0.002626876
      8        6           0.000065828   -0.006547004    0.003245292
      9        6           0.000014041    0.003869308    0.001918346
     10        6           0.000016832   -0.004323957    0.000134917
     11        6           0.000046039    0.002248696    0.003674767
     12        6          -0.000062598   -0.000272485   -0.004314314
     13        6           0.000038530    0.006083489    0.004049323
     14        6           0.000010259    0.003942177    0.001580864
     15        6          -0.000063004    0.002095618   -0.003884737
     16        6           0.000048575   -0.003643501    0.002523955
     17        6          -0.000091417   -0.000060002   -0.006367902
     18        6          -0.000059064   -0.000584090   -0.004219048
     19        6           0.000047431   -0.003872831    0.002406762
     20        6           0.000018295    0.004017616    0.002156785
     21        6          -0.000062721   -0.000284387   -0.004506976
     22        1          -0.000006123    0.000407088   -0.000313545
     23        1          -0.000007123    0.000482751   -0.000402576
     24        1          -0.000001314   -0.000600218   -0.000214528
     25        1          -0.000001634   -0.000473616   -0.000215897
     26        1           0.000008254    0.000102425    0.000609448
     27        1           0.000007785    0.000020524    0.000536263
     28        6           0.000185104   -0.002539649    0.012344406
     29        1          -0.000002818    0.000983438    0.000033259
     30        6          -0.000089586   -0.008636849   -0.008090066
     31        1           0.000012471   -0.000492116    0.000759939
     32        6          -0.000086759    0.011321872   -0.003435820
     33        1          -0.000010739   -0.000412228   -0.000806065
     34        7          -0.000079539    0.002702624   -0.004939161
     35        1           0.000063006    0.000027663    0.004374980
     36        7          -0.000005201   -0.001490279   -0.000813519
     37        1          -0.000026763    0.001458991   -0.001564585
     38        7           0.000025805    0.000040144    0.001691799
     39        1          -0.000000149   -0.002082706   -0.000482501
     40        9           0.000016538   -0.001022280    0.000901313
     41        9           0.000000794    0.001282417    0.000342678
     42        9          -0.000017925   -0.000272269   -0.001336315
 -------------------------------------------------------------------
 Cartesian Forces:  Max     0.012344406 RMS     0.002734121
 Leave Link  716 at Tue Aug 15 23:23:21 2023, MaxMem=  1310720000 cpu:               1.7 elap:               0.1
 (Enter /mnt/opt/groups/app-gaussian/g16-avx2/l103.exe)

 GradGradGradGradGradGradGradGradGradGradGradGradGradGradGradGradGradGrad
 Berny optimization.
 Using GEDIIS/GDIIS optimizer.
 FormGI is forming the generalized inverse of G from B-inverse, IUseBI=4.
 GSVD:  received Info=                   1 from GESDD.
 Internal  Forces:  Max     0.006743416 RMS     0.001409426
 Search for a local minimum.
 Step number   3 out of a maximum of  252
 All quantities printed in internal units (Hartrees-Bohrs-Radians)
 RMS Force = .14094D-02 SwitMx=.10000D-02 MixMth= 1
 Mixed Optimization -- RFO/linear search
 Update second derivatives using D2CorX and points    2    3
 DE= -2.54D-02 DEPred=-3.16D-02 R= 8.05D-01
 TightC=F SS=  1.41D+00  RLast= 4.33D-01 DXNew= 8.4853D-01 1.2998D+00
 Trust test= 8.05D-01 RLast= 4.33D-01 DXMaxT set to 8.49D-01
 ITU=  1  1  0
 Use linear search instead of GDIIS.
     Eigenvalues ---    0.00230   0.00230   0.00230   0.00957   0.00957
     Eigenvalues ---    0.00957   0.01368   0.01369   0.01371   0.01437
     Eigenvalues ---    0.01437   0.01568   0.01598   0.01603   0.01603
     Eigenvalues ---    0.01637   0.01653   0.01653   0.01687   0.01725
     Eigenvalues ---    0.01725   0.01804   0.01824   0.01824   0.01861
     Eigenvalues ---    0.01863   0.01863   0.02106   0.02106   0.02106
     Eigenvalues ---    0.02131   0.02131   0.02131   0.02144   0.02144
     Eigenvalues ---    0.02145   0.02216   0.02216   0.02217   0.15357
     Eigenvalues ---    0.16000   0.16000   0.16000   0.16000   0.16000
     Eigenvalues ---    0.16000   0.16000   0.16000   0.16000   0.16003
     Eigenvalues ---    0.16064   0.22389   0.22765   0.22765   0.23202
     Eigenvalues ---    0.23202   0.23344   0.23970   0.24006   0.24008
     Eigenvalues ---    0.24759   0.24760   0.24824   0.24909   0.25000
     Eigenvalues ---    0.25000   0.25000   0.25000   0.25000   0.25000
     Eigenvalues ---    0.25002   0.25009   0.29892   0.29892   0.30401
     Eigenvalues ---    0.30458   0.30516   0.30762   0.34517   0.34518
     Eigenvalues ---    0.35423   0.35445   0.35445   0.35531   0.35531
     Eigenvalues ---    0.35532   0.35596   0.35596   0.35596   0.35654
     Eigenvalues ---    0.35654   0.35655   0.36539   0.37548   0.37548
     Eigenvalues ---    0.38999   0.40375   0.40375   0.40425   0.40758
     Eigenvalues ---    0.40759   0.42016   0.42577   0.42578   0.42665
     Eigenvalues ---    0.47595   0.47595   0.47628   0.47688   0.47688
     Eigenvalues ---    0.47689   0.49369   0.49370   0.49485   0.53016
     Eigenvalues ---    0.53016   0.54325   0.55021   0.55021   0.55986
 RFO step:  Lambda=-1.60226996D-03 EMin= 2.30000000D-03
 Quartic linear search produced a step of -0.04841.
 Iteration  1 RMS(Cart)=  0.00836370 RMS(Int)=  0.00004474
 Iteration  2 RMS(Cart)=  0.00005181 RMS(Int)=  0.00001137
 Iteration  3 RMS(Cart)=  0.00000000 RMS(Int)=  0.00001137
 ITry= 1 IFail=0 DXMaxC= 6.21D-02 DCOld= 1.00D+10 DXMaxT= 8.49D-01 DXLimC= 3.00D+00 Rises=F
 Variable       Old X    -DE/DX   Delta X   Delta X   Delta X     New X
                                 (Linear)    (Quad)   (Total)
    R1        2.78203   0.00122  -0.00054   0.00385   0.00331   2.78534
    R2        2.71314   0.00072  -0.00061   0.00222   0.00161   2.71475
    R3        2.65712  -0.00147   0.00066  -0.00428  -0.00362   2.65351
    R4        2.71311   0.00074  -0.00061   0.00228   0.00167   2.71479
    R5        2.78188   0.00134  -0.00053   0.00416   0.00363   2.78552
    R6        2.66190  -0.00219   0.00071  -0.00591  -0.00521   2.65669
    R7        2.71328   0.00070  -0.00061   0.00217   0.00156   2.71484
    R8        2.66188  -0.00216   0.00071  -0.00586  -0.00516   2.65673
    R9        2.78196   0.00126  -0.00053   0.00396   0.00342   2.78538
   R10        2.66192  -0.00222   0.00070  -0.00598  -0.00528   2.65664
   R11        2.65707  -0.00145   0.00067  -0.00422  -0.00355   2.65352
   R12        2.65730  -0.00151   0.00065  -0.00435  -0.00370   2.65361
   R13        2.61634   0.00168  -0.00086   0.00429   0.00343   2.61977
   R14        2.04539   0.00009   0.00006   0.00015   0.00020   2.04559
   R15        2.67952   0.00126  -0.00073   0.00307   0.00234   2.68186
   R16        2.59427   0.00674   0.00772   0.00796   0.01565   2.60991
   R17        2.62436   0.00111  -0.00063   0.00293   0.00230   2.62666
   R18        2.70343   0.00130   0.00164   0.00059   0.00226   2.70569
   R19        2.04430  -0.00009   0.00004  -0.00033  -0.00029   2.04401
   R20        2.62436   0.00110  -0.00063   0.00291   0.00228   2.62664
   R21        2.04427  -0.00010   0.00004  -0.00035  -0.00031   2.04397
   R22        2.67953   0.00125  -0.00073   0.00303   0.00230   2.68183
   R23        2.70342   0.00130   0.00164   0.00059   0.00226   2.70568
   R24        2.61634   0.00168  -0.00086   0.00429   0.00343   2.61977
   R25        2.59426   0.00674   0.00772   0.00797   0.01566   2.60992
   R26        2.04541   0.00007   0.00006   0.00010   0.00016   2.04556
   R27        2.62416   0.00124  -0.00062   0.00317   0.00255   2.62671
   R28        2.04423  -0.00009   0.00004  -0.00032  -0.00028   2.04395
   R29        2.67895   0.00142  -0.00072   0.00340   0.00268   2.68163
   R30        2.70351   0.00120   0.00162   0.00036   0.00201   2.70552
   R31        2.61623   0.00162  -0.00086   0.00418   0.00332   2.61955
   R32        2.59661   0.00618   0.00770   0.00633   0.01400   2.61061
   R33        2.04564   0.00004   0.00006   0.00003   0.00009   2.04573
   R34        2.57527   0.00318  -0.00133   0.00715   0.00584   2.58112
   R35        2.54236  -0.00108   0.00006  -0.00213  -0.00206   2.54029
   R36        2.57528   0.00317  -0.00133   0.00714   0.00583   2.58111
   R37        2.54235  -0.00108   0.00006  -0.00212  -0.00206   2.54029
   R38        2.57543   0.00322  -0.00132   0.00723   0.00593   2.58136
   R39        2.54252  -0.00110   0.00004  -0.00214  -0.00210   2.54042
   R40        2.03882   0.00011   0.00025  -0.00011   0.00014   2.03896
   R41        2.61343   0.00527   0.00681   0.00518   0.01197   2.62541
   R42        2.03883   0.00012   0.00025  -0.00009   0.00016   2.03899
   R43        2.61562   0.00484   0.00675   0.00396   0.01069   2.62631
   R44        2.03883   0.00012   0.00025  -0.00009   0.00016   2.03899
   R45        2.61560   0.00484   0.00675   0.00396   0.01069   2.62630
   R46        1.89790   0.00121  -0.00020   0.00272   0.00252   1.90042
   R47        1.89786   0.00119  -0.00021   0.00270   0.00249   1.90034
   R48        1.89786   0.00119  -0.00021   0.00270   0.00248   1.90034
    A1        2.09335  -0.00008  -0.00002  -0.00028  -0.00030   2.09305
    A2        2.10720  -0.00025   0.00021  -0.00050  -0.00029   2.10691
    A3        2.08263   0.00033  -0.00019   0.00078   0.00059   2.08322
    A4        2.09550   0.00008   0.00002   0.00027   0.00029   2.09580
    A5        2.08703  -0.00010  -0.00032  -0.00044  -0.00077   2.08626
    A6        2.10065   0.00002   0.00030   0.00017   0.00048   2.10113
    A7        2.09548   0.00010   0.00002   0.00032   0.00034   2.09582
    A8        2.10092  -0.00010   0.00029  -0.00021   0.00008   2.10100
    A9        2.08678   0.00000  -0.00030  -0.00011  -0.00042   2.08637
   A10        2.09538   0.00011   0.00002   0.00035   0.00038   2.09576
   A11        2.08699  -0.00007  -0.00032  -0.00034  -0.00067   2.08632
   A12        2.10082  -0.00004   0.00029  -0.00001   0.00028   2.10110
   A13        2.09341  -0.00011  -0.00003  -0.00036  -0.00038   2.09302
   A14        2.08264   0.00033  -0.00019   0.00078   0.00059   2.08323
   A15        2.10714  -0.00021   0.00021  -0.00042  -0.00020   2.10693
   A16        2.09325  -0.00010  -0.00002  -0.00031  -0.00033   2.09292
   A17        2.10689  -0.00014   0.00023  -0.00013   0.00010   2.10699
   A18        2.08305   0.00024  -0.00021   0.00044   0.00023   2.08327
   A19        2.09229   0.00004   0.00035  -0.00081  -0.00047   2.09183
   A20        2.11109   0.00050  -0.00032   0.00366   0.00334   2.11443
   A21        2.07980  -0.00054  -0.00004  -0.00284  -0.00288   2.07693
   A22        2.11022   0.00061  -0.00015   0.00369   0.00356   2.11378
   A23        2.28267   0.00140   0.00009   0.00529   0.00540   2.28806
   A24        1.89030  -0.00201   0.00006  -0.00899  -0.00896   1.88135
   A25        2.09120  -0.00202   0.00031  -0.00742  -0.00712   2.08408
   A26        1.84103   0.00083   0.00131   0.00009   0.00143   1.84246
   A27        2.35095   0.00119  -0.00162   0.00733   0.00569   2.35664
   A28        2.10305   0.00110  -0.00001   0.00410   0.00410   2.10715
   A29        2.11668   0.00008  -0.00025   0.00224   0.00198   2.11866
   A30        2.06346  -0.00119   0.00026  -0.00634  -0.00609   2.05737
   A31        2.10301   0.00112  -0.00000   0.00416   0.00417   2.10718
   A32        2.11668   0.00008  -0.00025   0.00225   0.00200   2.11868
   A33        2.06350  -0.00120   0.00026  -0.00642  -0.00616   2.05733
   A34        2.09123  -0.00202   0.00031  -0.00745  -0.00715   2.08407
   A35        2.35091   0.00119  -0.00162   0.00735   0.00571   2.35662
   A36        1.84105   0.00083   0.00131   0.00011   0.00144   1.84249
   A37        2.11021   0.00062  -0.00015   0.00369   0.00356   2.11376
   A38        1.89030  -0.00202   0.00006  -0.00900  -0.00897   1.88133
   A39        2.28267   0.00140   0.00009   0.00531   0.00542   2.28809
   A40        2.09225   0.00006   0.00036  -0.00073  -0.00038   2.09187
   A41        2.11106   0.00050  -0.00032   0.00367   0.00336   2.11442
   A42        2.07987  -0.00056  -0.00004  -0.00294  -0.00298   2.07690
   A43        2.10259   0.00116  -0.00001   0.00432   0.00431   2.10690
   A44        2.11685   0.00005  -0.00026   0.00207   0.00181   2.11865
   A45        2.06375  -0.00120   0.00027  -0.00639  -0.00612   2.05763
   A46        2.09122  -0.00200   0.00036  -0.00735  -0.00700   2.08422
   A47        2.35178   0.00112  -0.00163   0.00711   0.00546   2.35723
   A48        1.84019   0.00088   0.00128   0.00024   0.00154   1.84173
   A49        2.11084   0.00050  -0.00021   0.00332   0.00312   2.11395
   A50        1.89042  -0.00187   0.00012  -0.00851  -0.00842   1.88200
   A51        2.28193   0.00138   0.00009   0.00519   0.00530   2.28723
   A52        2.09189   0.00011   0.00038  -0.00061  -0.00024   2.09165
   A53        2.11087   0.00049  -0.00032   0.00371   0.00339   2.11426
   A54        2.08042  -0.00060  -0.00006  -0.00309  -0.00315   2.07727
   A55        1.89447   0.00310   0.00097   0.01132   0.01233   1.90680
   A56        2.17941  -0.00049  -0.00055  -0.00158  -0.00215   2.17726
   A57        2.20930  -0.00261  -0.00042  -0.00974  -0.01018   2.19912
   A58        1.89446   0.00310   0.00097   0.01132   0.01233   1.90679
   A59        2.17939  -0.00049  -0.00055  -0.00158  -0.00214   2.17724
   A60        2.20934  -0.00261  -0.00042  -0.00974  -0.01019   2.19915
   A61        1.89537   0.00296   0.00099   0.01085   0.01189   1.90726
   A62        2.18021  -0.00053  -0.00058  -0.00171  -0.00231   2.17790
   A63        2.20760  -0.00243  -0.00041  -0.00915  -0.00958   2.19803
   A64        2.25019   0.00291  -0.00111   0.01610   0.01499   2.26518
   A65        1.89732  -0.00382   0.00075  -0.01677  -0.01601   1.88131
   A66        2.13567   0.00091   0.00036   0.00067   0.00102   2.13670
   A67        2.25174   0.00285  -0.00119   0.01583   0.01464   2.26638
   A68        1.89742  -0.00386   0.00075  -0.01699  -0.01624   1.88118
   A69        2.13402   0.00102   0.00044   0.00116   0.00160   2.13562
   A70        2.25175   0.00284  -0.00119   0.01582   0.01463   2.26638
   A71        1.89741  -0.00386   0.00075  -0.01697  -0.01622   1.88118
   A72        2.13403   0.00101   0.00044   0.00115   0.00159   2.13562
   A73        1.90148   0.00185  -0.00314   0.01418   0.01100   1.91248
   A74        2.15831   0.00307  -0.00189   0.02265   0.02077   2.17908
   A75        2.22340  -0.00492   0.00503  -0.03683  -0.03177   2.19163
   A76        1.90156   0.00194  -0.00309   0.01455   0.01142   1.91298
   A77        2.17984   0.00072   0.00019   0.00518   0.00539   2.18522
   A78        2.20179  -0.00265   0.00291  -0.01973  -0.01680   2.18498
   A79        1.90155   0.00194  -0.00309   0.01456   0.01143   1.91298
   A80        2.17985   0.00071   0.00018   0.00517   0.00538   2.18522
   A81        2.20179  -0.00266   0.00291  -0.01974  -0.01681   2.18498
    D1        0.00011   0.00000  -0.00000   0.00003   0.00003   0.00013
    D2       -3.14155   0.00000  -0.00000   0.00002   0.00002  -3.14153
    D3       -3.14141   0.00000  -0.00000   0.00004   0.00004  -3.14138
    D4        0.00012   0.00000  -0.00000   0.00003   0.00003   0.00015
    D5        0.00012  -0.00000   0.00000  -0.00002  -0.00002   0.00010
    D6       -3.14145  -0.00000   0.00000  -0.00001  -0.00001  -3.14145
    D7       -3.14155  -0.00000   0.00000  -0.00003  -0.00003  -3.14158
    D8        0.00007  -0.00000   0.00000  -0.00002  -0.00002   0.00005
    D9        3.14151   0.00000   0.00000   0.00000   0.00000   3.14151
   D10       -0.00004   0.00000  -0.00000   0.00000   0.00000  -0.00003
   D11       -0.00001   0.00000  -0.00000   0.00001   0.00001   0.00001
   D12       -3.14155   0.00000  -0.00000   0.00001   0.00001  -3.14154
   D13        0.00013   0.00000  -0.00000   0.00003   0.00003   0.00015
   D14       -3.14146   0.00000  -0.00000   0.00001   0.00001  -3.14145
   D15       -3.14153   0.00000  -0.00000   0.00003   0.00003  -3.14150
   D16        0.00007   0.00000  -0.00000   0.00001   0.00001   0.00008
   D17        0.00010  -0.00000   0.00000  -0.00002  -0.00002   0.00008
   D18       -3.14154  -0.00000   0.00000  -0.00003  -0.00003  -3.14157
   D19       -3.14143  -0.00000   0.00000  -0.00002  -0.00002  -3.14145
   D20        0.00012  -0.00000   0.00000  -0.00003  -0.00003   0.00009
   D21       -0.00001   0.00000  -0.00000   0.00000   0.00000  -0.00001
   D22       -3.14156  -0.00000   0.00000  -0.00001  -0.00001  -3.14157
   D23        3.14152   0.00000  -0.00000   0.00000   0.00000   3.14152
   D24       -0.00003  -0.00000   0.00000  -0.00001  -0.00001  -0.00004
   D25       -0.00022  -0.00000   0.00000  -0.00000  -0.00000  -0.00022
   D26        3.14142  -0.00000   0.00000  -0.00000  -0.00000   3.14142
   D27        3.14144   0.00000  -0.00000   0.00000   0.00000   3.14144
   D28       -0.00010   0.00000  -0.00000   0.00000   0.00000  -0.00010
   D29       -3.14148   0.00000  -0.00000   0.00000   0.00000  -3.14147
   D30        0.00012  -0.00000   0.00000  -0.00001  -0.00001   0.00011
   D31        0.00005   0.00000   0.00000  -0.00000  -0.00000   0.00005
   D32       -3.14154  -0.00000   0.00000  -0.00001  -0.00001  -3.14155
   D33       -0.00024  -0.00000   0.00000  -0.00000  -0.00000  -0.00024
   D34        3.14135   0.00000  -0.00000   0.00001   0.00001   3.14136
   D35        3.14133  -0.00000   0.00000  -0.00002  -0.00002   3.14131
   D36       -0.00027  -0.00000   0.00000  -0.00001  -0.00000  -0.00027
   D37       -0.00008   0.00000  -0.00000   0.00001   0.00001  -0.00008
   D38        3.14145   0.00000  -0.00000   0.00000  -0.00000   3.14145
   D39        3.14153   0.00000  -0.00000   0.00003   0.00002   3.14156
   D40       -0.00012   0.00000  -0.00000   0.00002   0.00002  -0.00011
   D41       -0.00008  -0.00000   0.00000  -0.00001  -0.00001  -0.00009
   D42        3.14147  -0.00000   0.00000  -0.00000  -0.00000   3.14146
   D43        3.14152  -0.00000   0.00000  -0.00003  -0.00003   3.14149
   D44       -0.00012  -0.00000   0.00000  -0.00002  -0.00002  -0.00014
   D45       -3.14146  -0.00000  -0.00000  -0.00000  -0.00000  -3.14146
   D46        0.00013  -0.00000   0.00000  -0.00000  -0.00000   0.00013
   D47        0.00008  -0.00000  -0.00000  -0.00000  -0.00000   0.00008
   D48       -3.14151  -0.00000   0.00000  -0.00001  -0.00001  -3.14152
   D49        0.00003  -0.00000  -0.00000   0.00000   0.00000   0.00004
   D50       -3.14157  -0.00000  -0.00000  -0.00002  -0.00002   3.14159
   D51       -3.14150   0.00000  -0.00000   0.00001   0.00001  -3.14149
   D52        0.00008  -0.00000  -0.00000  -0.00002  -0.00002   0.00006
   D53        0.00003  -0.00000   0.00000  -0.00001  -0.00001   0.00002
   D54        3.14158  -0.00000   0.00000  -0.00001  -0.00001   3.14157
   D55       -3.14155   0.00000   0.00000   0.00002   0.00002  -3.14154
   D56       -0.00000   0.00000   0.00000   0.00001   0.00001   0.00001
   D57       -3.14156  -0.00000  -0.00000  -0.00001  -0.00002  -3.14158
   D58        0.00000   0.00000  -0.00000  -0.00000  -0.00000  -0.00000
   D59        0.00002  -0.00000  -0.00000  -0.00004  -0.00004  -0.00002
   D60        3.14158  -0.00000  -0.00000  -0.00003  -0.00003   3.14155
   D61       -0.00004  -0.00000  -0.00000  -0.00000  -0.00000  -0.00005
   D62        3.14151  -0.00000   0.00000  -0.00000  -0.00000   3.14150
   D63       -3.14157   0.00000  -0.00000   0.00000   0.00000  -3.14157
   D64       -0.00002   0.00000  -0.00000   0.00000   0.00000  -0.00002
   D65       -0.00001   0.00000  -0.00000   0.00002   0.00002   0.00001
   D66       -3.14159   0.00000  -0.00000   0.00000   0.00000  -3.14159
   D67        3.14153   0.00000   0.00000   0.00001   0.00001   3.14154
   D68       -0.00005  -0.00000  -0.00000  -0.00000  -0.00000  -0.00006
   D69        0.00004  -0.00000  -0.00000  -0.00000  -0.00000   0.00004
   D70       -3.14159   0.00000  -0.00000   0.00001   0.00001  -3.14158
   D71       -3.14151  -0.00000  -0.00000  -0.00001  -0.00001  -3.14152
   D72        0.00005   0.00000  -0.00000   0.00000   0.00000   0.00005
   D73        0.00002   0.00000  -0.00000   0.00001   0.00001   0.00003
   D74        3.14157   0.00000  -0.00000   0.00002   0.00002   3.14159
   D75       -3.14155   0.00000   0.00000   0.00001   0.00001  -3.14154
   D76       -0.00000   0.00000  -0.00000   0.00001   0.00001   0.00001
   D77       -3.14157  -0.00000   0.00000  -0.00001  -0.00001  -3.14158
   D78        0.00003  -0.00000   0.00000  -0.00001  -0.00001   0.00002
   D79       -0.00001   0.00000   0.00000   0.00000   0.00000  -0.00001
   D80        3.14159   0.00000   0.00000  -0.00000  -0.00000   3.14159
   D81       -0.00003  -0.00000   0.00000  -0.00001  -0.00001  -0.00005
   D82        3.14152  -0.00000   0.00000  -0.00001  -0.00001   3.14151
   D83       -3.14157  -0.00000   0.00000  -0.00002  -0.00002  -3.14159
   D84       -0.00002  -0.00000   0.00000  -0.00002  -0.00002  -0.00003
   D85        0.00001  -0.00000  -0.00000  -0.00003  -0.00003  -0.00002
   D86       -3.14157  -0.00000  -0.00000  -0.00000  -0.00000  -3.14157
   D87        3.14155  -0.00000  -0.00000  -0.00002  -0.00002   3.14153
   D88       -0.00003   0.00000  -0.00000   0.00001   0.00001  -0.00002
   D89       -0.00001   0.00000   0.00000   0.00000   0.00000  -0.00001
   D90        3.14153   0.00000   0.00000   0.00000   0.00000   3.14153
   D91        3.14158   0.00000  -0.00000   0.00000   0.00000   3.14159
   D92       -0.00006   0.00000   0.00000   0.00001   0.00001  -0.00005
   D93       -0.00004   0.00000  -0.00000   0.00000   0.00000  -0.00004
   D94        3.14156   0.00000  -0.00000   0.00001   0.00001   3.14157
   D95        3.14159  -0.00000  -0.00000   0.00000   0.00000   3.14159
   D96        0.00000   0.00000  -0.00000   0.00001   0.00001   0.00001
   D97       -3.14155   0.00000   0.00000   0.00001   0.00001  -3.14154
   D98        0.00003  -0.00000   0.00000  -0.00000  -0.00000   0.00002
   D99       -0.00000   0.00000   0.00000   0.00001   0.00001   0.00001
   D100       3.14157   0.00000   0.00000  -0.00000  -0.00000   3.14157
   D101       0.00002  -0.00000   0.00000  -0.00000  -0.00000   0.00002
   D102      -3.14157   0.00000  -0.00000   0.00001   0.00001  -3.14157
   D103      -3.14158  -0.00000   0.00000  -0.00002  -0.00001   3.14159
   D104       0.00002  -0.00000  -0.00000  -0.00001  -0.00001   0.00001
   D105       0.00000  -0.00000   0.00000  -0.00003  -0.00003  -0.00003
   D106      -3.14158  -0.00000   0.00000  -0.00004  -0.00004   3.14156
   D107      -3.14159  -0.00000   0.00000  -0.00002  -0.00002   3.14158
   D108       0.00001   0.00000   0.00000  -0.00003  -0.00003  -0.00002
   D109      -3.14158  -0.00000  -0.00000  -0.00001  -0.00001   3.14159
   D110       0.00002  -0.00000  -0.00000  -0.00004  -0.00004  -0.00002
   D111       0.00000  -0.00000   0.00000   0.00000   0.00000   0.00000
   D112      -3.14158  -0.00000  -0.00000  -0.00003  -0.00003   3.14158
   D113      -3.14159  -0.00000   0.00000  -0.00001  -0.00001  -3.14159
   D114       0.00001  -0.00000  -0.00000  -0.00002  -0.00002  -0.00000
   D115       0.00000  -0.00000  -0.00000  -0.00000  -0.00000   0.00000
   D116      -3.14158  -0.00000  -0.00000  -0.00001  -0.00001   3.14159
   D117       3.14158  -0.00000   0.00000  -0.00001  -0.00001   3.14158
   D118       0.00000  -0.00000   0.00000  -0.00002  -0.00002  -0.00002
   D119       0.00001   0.00000  -0.00000   0.00000   0.00000   0.00001
   D120      -3.14157  -0.00000  -0.00000  -0.00001  -0.00001  -3.14159
   D121      -0.00000   0.00000  -0.00000   0.00003   0.00003   0.00003
   D122       3.14158   0.00000  -0.00000   0.00005   0.00005  -3.14155
   D123      -3.14158   0.00000  -0.00000   0.00002   0.00002  -3.14157
   D124       0.00000   0.00000  -0.00000   0.00003   0.00003   0.00003
   D125      -0.00002   0.00000   0.00000   0.00003   0.00003   0.00001
   D126       3.14156   0.00000   0.00000   0.00000   0.00000   3.14157
   D127       3.14159   0.00000  -0.00000   0.00002   0.00002  -3.14158
   D128      -0.00002  -0.00000   0.00000  -0.00001  -0.00001  -0.00003
   D129      -0.00002   0.00000   0.00000   0.00005   0.00005   0.00003
   D130      -3.14159   0.00000   0.00000   0.00004   0.00004  -3.14155
   D131       3.14158   0.00000   0.00000   0.00002   0.00003  -3.14158
   D132       0.00001  -0.00000   0.00000   0.00001   0.00001   0.00003
         Item               Value     Threshold  Converged?
 Maximum Force            0.006743     0.000450     NO 
 RMS     Force            0.001409     0.000300     NO 
 Maximum Displacement     0.062089     0.001800     NO 
 RMS     Displacement     0.008368     0.001200     NO 
 Predicted change in Energy=-8.717851D-04
 Lowest energy point so far.  Saving SCF results.
 GradGradGradGradGradGradGradGradGradGradGradGradGradGradGradGradGradGrad

 Leave Link  103 at Tue Aug 15 23:23:22 2023, MaxMem=  1310720000 cpu:              20.9 elap:               0.5
 (Enter /mnt/opt/groups/app-gaussian/g16-avx2/l202.exe)
                          Input orientation:                          
 ---------------------------------------------------------------------
 Center     Atomic      Atomic             Coordinates (Angstroms)
 Number     Number       Type             X           Y           Z
 ---------------------------------------------------------------------
      1          6           0        0.014738    1.459304   -0.006760
      2          6           0        0.023935   -1.451069   -0.037287
      3          6           0        0.035351    0.708214    1.261282
      4          6           0       -0.000833    0.753189   -1.257732
      5          6           0        0.003658   -0.720673   -1.274193
      6          6           0        0.040045   -0.728342    1.247305
      7          6           0       -0.020282    1.477699   -2.462338
      8          6           0       -0.024367    2.863726   -2.433995
      9          6           0       -0.009154    3.572057   -1.204321
     10          6           0        0.010190    2.863472   -0.008682
     11          6           0       -0.011688   -1.424480   -2.489159
     12          6           0       -0.007337   -2.814340   -2.505021
     13          6           0        0.012818   -3.525202   -1.276894
     14          6           0        0.028187   -2.856697   -0.062500
     15          6           0        0.059964   -1.428700    2.464252
     16          6           0        0.074997   -0.747072    3.675548
     17          6           0        0.070097    0.671977    3.676883
     18          6           0        0.050624    1.389480    2.490973
     19          6           0       -0.018671    4.959005   -1.559715
     20          6           0       -0.018905   -3.815624   -3.528401
     21          6           0        0.096085   -1.131469    5.054520
     22          1           0       -0.032173    0.972341   -3.419540
     23          1           0        0.021578    3.428167    0.913783
     24          1           0       -0.027240   -0.907919   -3.439330
     25          1           0        0.043299   -3.433067    0.853633
     26          1           0        0.064116   -2.509950    2.491987
     27          1           0        0.047483    2.471261    2.531687
     28          6           0        0.103373   -0.010498    5.835114
     29          1           0        0.118433    0.082278    6.909982
     30          6           0       -0.006428   -5.052281   -2.948646
     31          1           0       -0.009843   -6.029981   -3.405050
     32          6           0       -0.038412    5.075097   -2.920496
     33          1           0       -0.050059    5.959184   -3.538937
     34          7           0        0.087494    1.093819    4.992261
     35          1           0        0.088423    2.055155    5.287519
     36          7           0       -0.041878    3.792604   -3.455922
     37          1           0       -0.055104    3.574424   -4.437498
     38          7           0        0.013002   -4.874769   -1.570383
     39          1           0        0.025281   -5.615849   -0.890738
     40          9           0       -0.038900   -3.561893   -4.848351
     41          9           0        0.106798   -2.400938    5.496739
     42          9           0       -0.009425    5.975439   -0.680040
 ---------------------------------------------------------------------
                    Distance matrix (angstroms):
                    1          2          3          4          5
     1  C    0.000000
     2  C    2.910548   0.000000
     3  C    1.473937   2.519706   0.000000
     4  C    1.436583   2.519693   2.519675   0.000000
     5  C    2.521668   1.436602   2.910560   1.473961   0.000000
     6  C    2.521728   1.474032   1.436632   2.910638   2.521773
     7  C    2.455896   3.802698   3.802702   1.405834   2.499021
     8  C    2.804532   4.935991   4.278419   2.416303   3.767472
     9  C    2.428672   5.157020   3.779255   2.819386   4.293318
    10  C    1.404177   4.314658   2.501714   2.452252   3.801007
    11  C    3.805156   2.452276   4.314674   2.501754   1.404181
    12  C    4.950336   2.819433   5.157058   3.779290   2.428683
    13  C    5.143787   2.416356   4.936057   4.278455   2.804545
    14  C    4.316381   1.405860   3.802767   3.802722   2.455890
    15  C    3.801120   2.501898   2.452376   4.314800   3.805318
    16  C    4.293148   3.779334   2.819240   5.156916   4.950326
    17  C    3.767251   4.278377   2.416123   4.935793   5.143641
    18  C    2.498967   3.802832   1.405879   3.802671   4.316414
    19  C    3.828928   6.588524   5.101976   4.216681   5.686894
    20  C    6.342550   4.216733   6.588560   5.101991   3.828927
    21  C    5.686411   5.102337   4.216251   6.588311   6.342704
    22  H    3.447666   4.161214   4.688754   2.173114   2.733147
    23  H    2.173446   4.971065   2.742095   3.445503   4.690462
    24  H    4.169897   3.445509   4.971072   2.742142   2.173438
    25  H    4.967533   2.173115   4.161304   4.688768   3.447651
    26  H    4.690538   2.742274   3.445583   4.971185   4.170045
    27  H    2.732919   4.688801   2.173111   4.160986   4.967403
    28  C    6.024589   6.047036   4.630455   7.134601   7.145386
    29  H    7.053246   7.115099   5.683882   8.196091   8.224271
    30  C    7.145339   4.630945   7.135022   6.046709   4.643998
    31  H    8.224254   5.684136   8.196339   7.114945   5.720968
    32  C    4.643990   7.134958   6.046683   4.630884   6.025200
    33  H    5.720961   8.196272   7.114919   5.684075   7.053541
    34  N    5.012892   5.637095   3.751215   6.259891   6.524404
    35  H    5.328214   6.375839   4.245898   6.674083   7.125200
    36  N    4.164638   6.259993   5.636616   3.751236   5.013152
    37  H    4.910199   6.680097   6.379611   4.251262   5.334587
    38  N    6.524216   3.751296   6.260074   5.636652   4.164652
    39  H    7.130170   4.251326   6.680200   6.379656   4.910219
    40  F    6.975406   5.254128   7.454323   5.613726   4.566064
    41  F    6.722979   5.615564   5.254620   7.455399   6.977066
    42  F    4.566111   7.454346   5.613768   5.254113   6.722433
                    6          7          8          9         10
     6  C    0.000000
     7  C    4.316446   0.000000
     8  C    5.143839   1.386323   0.000000
     9  C    4.950385   2.443166   1.419177   0.000000
    10  C    3.805196   2.818106   2.425560   1.389971   0.000000
    11  C    3.801112   2.902316   4.288580   5.159089   4.953764
    12  C    4.293436   4.292271   5.678536   6.517506   6.202383
    13  C    3.767593   5.141536   6.492971   7.097664   6.513334
    14  C    2.499125   4.954650   6.192737   6.529473   5.720450
    15  C    1.404229   5.720567   6.513437   6.202481   4.953849
    16  C    2.428567   6.529344   7.097483   6.517291   5.158854
    17  C    2.804397   6.192527   6.492729   5.678283   4.288313
    18  C    2.456011   4.954604   5.141434   4.292134   2.902165
    19  C    6.342611   3.596417   2.270373   1.431789   2.607258
    20  C    5.687017   5.399608   6.768417   7.744628   7.549807
    21  C    3.828907   7.957666   8.488460   7.829898   6.450034
    22  H    4.967593   1.082481   2.132768   3.415589   3.900272
    23  H    4.169909   3.899265   3.395339   2.123208   1.081643
    24  H    4.690557   2.577933   3.903333   5.006573   5.098444
    25  H    2.733227   5.925819   7.103709   7.301348   6.355398
    26  H    2.173462   6.360330   7.290372   7.117504   5.927049
    27  H    3.447774   5.092351   4.981686   3.895217   2.570739
    28  C    4.644060   8.430761   8.755321   7.899430   6.512936
    29  H    5.720940   9.476646   9.750219   8.833841   7.457525
    30  C    6.025331   6.548078   7.932739   8.798970   8.444098
    31  H    7.053671   7.566642   8.946574   9.851007   9.519938
    32  C    7.145392   3.626500   2.264297   2.281500   3.656817
    33  H    8.224307   4.609084   3.286855   3.339234   4.695718
    34  N    4.164998   7.465254   7.635075   6.674476   5.305382
    35  H    4.906477   7.772100   7.764553   6.667420   5.358100
    36  N    6.524263   2.519218   1.381107   2.262614   3.570639
    37  H    7.130206   2.880751   2.126043   3.233505   4.485993
    38  N    5.013278   6.414869   7.786625   8.454783   7.894256
    39  H    5.334715   7.265703   8.619009   9.193320   8.525088
    40  F    6.722520   5.575921   6.864248   8.010810   8.044259
    41  F    4.567244   8.854766   9.520002   8.977433   7.617939
    42  F    6.975513   4.838013   3.572022   2.459902   3.183622
                   11         12         13         14         15
    11  C    0.000000
    12  C    1.389957   0.000000
    13  C    2.425535   1.419164   0.000000
    14  C    2.818068   2.443147   1.386322   0.000000
    15  C    4.953932   5.159284   4.288790   2.902526   0.000000
    16  C    6.202421   6.517655   5.678782   4.292518   1.389993
    17  C    6.513210   7.097630   6.493035   5.141622   2.425576
    18  C    5.720487   6.529581   6.192928   4.954871   2.818322
    19  C    6.450798   7.830621   8.488978   7.957954   7.549918
    20  C    2.607229   1.431785   2.270382   3.596419   6.451009
    21  C    7.550137   7.745283   6.769320   5.400455   2.607515
    22  H    2.571144   3.895627   4.982052   5.092631   6.355509
    23  H    5.926998   7.117440   7.290301   6.360242   5.098489
    24  H    1.081620   2.123151   3.395277   3.899203   5.927149
    25  H    3.900218   3.415545   2.132736   1.082465   2.571354
    26  H    5.098608   5.006780   3.903567   2.578163   1.081613
    27  H    6.355250   7.301302   7.103806   5.925986   3.900564
    28  C    8.444294   8.799525   7.933600   6.548919   3.657306
    29  H    9.520038   9.851320   8.947068   7.567115   4.695848
    30  C    3.656787   2.281487   2.264308   3.626517   6.514154
    31  H    4.695689   3.339222   3.286864   4.609102   7.458242
    32  C    6.513929   7.900430   8.756094   8.431247   8.444203
    33  H    7.458016   8.834338   9.750608   9.476892   9.520043
    34  N    7.894512   8.455290   7.787377   6.415660   3.571371
    35  H    8.520247   9.189387   8.616126   7.263099   4.484294
    36  N    5.305989   6.675112   7.635538   7.465482   7.894356
    37  H    5.365348   6.674808   7.771662   7.778616   8.525178
    38  N    3.570609   2.262594   1.381110   2.519238   5.306211
    39  H    4.485966   3.233486   2.126048   2.880783   5.365574
    40  F    3.183560   2.459883   3.572019   4.837993   7.618034
    41  F    8.046246   8.013245   6.866943   5.578443   3.184873
    42  F    7.617856   8.977237   9.519397   8.853778   8.044418
                   16         17         18         19         20
    16  C    0.000000
    17  C    1.419058   0.000000
    18  C    2.443086   1.386208   0.000000
    19  C    7.744422   6.768194   5.399480   0.000000
    20  C    7.830819   8.488970   7.958066   8.992766   0.000000
    21  C    1.431701   2.269575   3.595695   8.991948   8.993578
    22  H    7.301243   7.103513   5.925793   4.399162   4.789221
    23  H    5.006278   3.903032   2.577715   2.909171   8.497479
    24  H    7.117431   7.290133   6.360236   6.160667   2.909081
    25  H    3.895996   4.982253   5.092927   8.732409   4.399141
    26  H    2.123364   3.395390   3.899453   8.497554   6.160905
    27  H    3.415676   2.132934   1.082551   4.788822   8.732354
    28  C    2.281900   2.263811   3.625741   8.910350  10.107885
    29  H    3.339352   3.286793   4.608798   9.774305  11.143265
    30  C    7.900721   8.756176   8.431429  10.107181   1.365867
    31  H    8.834659   9.750713   9.477085  11.142852   2.217808
    32  C    8.798768   7.932506   6.547954   1.365867   8.911500
    33  H    9.850802   8.946343   7.566515   2.217806   9.774863
    34  N    2.263353   1.381474   2.518971   7.607845   9.834410
    35  H    3.232817   2.123126   2.874929   7.438307  10.592356
    36  N    8.454596   7.786384   6.414758   2.226349   7.608608
    37  H    9.193138   8.618762   7.265595   3.193748   7.445843
    38  N    6.675442   7.635669   7.465711   9.833830   2.226351
    39  H    6.675211   7.771868   7.778898  10.596084   3.193749
    40  F    8.977363   9.519304   8.853800   9.133522   1.344264
    41  F    2.460288   3.571558   4.837877  10.196962   9.136208
    42  F    8.010645   6.864096   5.575836   1.344266  10.196968
                   21         22         23         24         25
    21  C    0.000000
    22  H    8.732248   0.000000
    23  H    6.159669   4.981130   0.000000
    24  H    8.497686   1.880370   6.144397   0.000000
    25  H    4.790365   6.137860   6.861532   4.981052   0.000000
    26  H    2.909950   6.861615   6.144409   6.144539   1.880634
    27  H    4.398489   6.137607   1.879882   6.861303   6.138157
    28  C    1.365999   9.307683   6.004216   9.318676   6.044232
    29  H    2.217301  10.368892   6.867224  10.397595   7.003047
    30  C    8.912571   6.043051   9.318644   4.173361   4.132995
    31  H    9.776040   7.002372  10.397589   5.122206   4.988303
    32  C   10.106454   4.133000   4.173449   6.005480   9.308038
    33  H   11.142092   4.988304   5.122294   6.867863  10.369077
    34  N    2.226175   8.413529   4.699734   8.666708   6.133750
    35  H    3.195140   8.774959   4.584669   9.216890   7.055634
    36  N    9.833267   2.820515   4.385335   4.700575   8.413670
    37  H   10.595598   2.794209   5.353829   4.592223   8.781269
    38  N    7.609766   6.132708   8.666596   4.385257   2.820509
    39  H    7.447199   7.057081   9.222285   5.353755   2.794225
    40  F   10.197648   4.754032   9.059072   3.004838   5.704031
    41  F    1.344330   9.534063   7.415471   9.060927   4.756865
    42  F    9.132603   5.704066   3.004967   7.415835   9.532834
                   26         27         28         29         30
    26  H    0.000000
    27  H    4.981397   0.000000
    28  C    4.174362   4.132176   0.000000
    29  H    5.122625   4.988160   1.078970   0.000000
    30  C    6.005739   9.308095  10.128477  11.116287   0.000000
    31  H    6.868124  10.369149  11.028491  11.990666   1.078988
    32  C    9.318713   6.042652  10.126405  11.026838  10.127467
    33  H   10.397658   7.001971  11.114561  11.989426  11.027361
    34  N    4.386236   2.820171   1.389306   2.168370  10.041980
    35  H    5.353109   2.787369   2.137056   2.554512  10.879294
    36  N    8.666663   6.132324  10.040320  11.011094   8.859491
    37  H    9.222342   7.056702  10.881330  11.873943   8.754375
    38  N    4.700833   8.413817   8.860625   9.823443   1.389783
    39  H    4.592488   8.781505   8.755749   9.660672   2.133916
    40  F    7.416047   9.532647  11.259177  12.311098   2.414786
    41  F    3.007032   5.703803   2.414272   2.857228   8.852512
    42  F    9.059194   4.753704   8.848243   9.610106  11.258649
                   31         32         33         34         35
    31  H    0.000000
    32  C   11.115680   0.000000
    33  H   11.989979   1.078988   0.000000
    34  N   11.012394   8.858789   9.822017   0.000000
    35  H   11.871808   8.746865   9.652302   1.005657   0.000000
    36  N    9.822769   1.389776   2.168184   8.869722   8.915350
    37  H    9.659844   2.133914   2.548434   9.751620   9.844020
    38  N    2.168188  10.041179  11.011526   8.871183   9.749890
    39  H    2.548432  10.882109  11.874343   8.923743   9.849830
    40  F    2.859269   8.849531   9.610701  10.887114  11.588930
    41  F    9.613814  11.258864  12.310957   3.531033   4.461040
    42  F   12.310800   2.414767   2.859232   7.484290   7.140725
                   36         37         38         39         40
    36  N    0.000000
    37  H    1.005619   0.000000
    38  N    8.870266   8.922660   0.000000
    39  H    9.752112   9.851249   1.005618   0.000000
    40  F    7.485152   7.148152   3.531488   4.459322   0.000000
    41  F   10.887250  11.593974   7.488181   7.151375  10.411048
    42  F    3.531479   4.459311  10.886699  11.593255  10.408476
                   41         42
    41  F    0.000000
    42  F   10.408160   0.000000
 Symmetry turned off by external request.
 Stoichiometry    C24H12F3N3
 Framework group  C1[X(C24H12F3N3)]
 Deg. of freedom   120
 Full point group                 C1      NOp   1
 Rotational constants (GHZ):           0.1359234           0.1358806           0.0679510
 Leave Link  202 at Tue Aug 15 23:23:22 2023, MaxMem=  1310720000 cpu:               1.1 elap:               0.0
 (Enter /mnt/opt/groups/app-gaussian/g16-avx2/l301.exe)
 Standard basis: 6-31G(d,p) (6D, 7F)
 Ernie: Thresh=  0.10000D-02 Tol=  0.10000D-05 Strict=F.
   510 basis functions,   924 primitive gaussians,   510 cartesian basis functions
   102 alpha electrons      102 beta electrons
       nuclear repulsion energy      2609.3869378908 Hartrees.
 IExCor=  402 DFT=T Ex+Corr=B3LYP ExCW=0 ScaHFX=  0.200000
 ScaDFX=  0.800000  0.720000  1.000000  0.810000 ScalE2=  1.000000  1.000000
 IRadAn=      5 IRanWt=     -1 IRanGd=            0 ICorTp=0 IEmpDi=131
 NAtoms=   42 NActive=   42 NUniq=   42 SFac= 1.00D+00 NAtFMM=   60 NAOKFM=F Big=F
 Integral buffers will be    131072 words long.
 Raffenetti 2 integral format.
 Two-electron integral symmetry is turned off.
 R6Disp:  Grimme-D3 Dispersion energy=       -0.0400275414 Hartrees.
 Nuclear repulsion after empirical dispersion term =     2609.3469103494 Hartrees.
 Leave Link  301 at Tue Aug 15 23:23:22 2023, MaxMem=  1310720000 cpu:               4.1 elap:               0.1
 (Enter /mnt/opt/groups/app-gaussian/g16-avx2/l302.exe)
 NPDir=0 NMtPBC=     1 NCelOv=     1 NCel=       1 NClECP=     1 NCelD=      1
         NCelK=      1 NCelE2=     1 NClLst=     1 CellRange=     0.0.
 One-electron integrals computed using PRISM.
 NBasis=   510 RedAO= T EigKep=  1.19D-04  NBF=   510
 NBsUse=   510 1.00D-06 EigRej= -1.00D+00 NBFU=   510
 Precomputing XC quadrature grid using
 IXCGrd= 4 IRadAn=           5 IRanWt=          -1 IRanGd=           0 AccXCQ= 0.00D+00.
 Generated NRdTot=       0 NPtTot=           0 NUsed=           0 NTot=          32
 NSgBfM=   492   492   492   492   492 MxSgAt=    42 MxSgA2=    42.
 Leave Link  302 at Tue Aug 15 23:23:24 2023, MaxMem=  1310720000 cpu:             114.1 elap:               1.8
 (Enter /mnt/opt/groups/app-gaussian/g16-avx2/l303.exe)
 DipDrv:  MaxL=1.
 Leave Link  303 at Tue Aug 15 23:23:24 2023, MaxMem=  1310720000 cpu:              10.4 elap:               0.2
 (Enter /mnt/opt/groups/app-gaussian/g16-avx2/l401.exe)
 Initial guess from the checkpoint file:  "/tmp/Gau-170796.chk"
 B after Tr=    -0.000011    0.000110   -0.000478
         Rot=    1.000000    0.000118    0.000001   -0.000000 Ang=   0.01 deg.
 Guess basis will be translated and rotated to current coordinates.
 JPrj=2 DoOrth=T DoCkMO=T.
 Generating alternative initial guess.
 ExpMin= 1.61D-01 ExpMax= 7.00D+03 ExpMxC= 1.05D+03 IAcc=3 IRadAn=         5 AccDes= 0.00D+00
 Harris functional with IExCor=  402 and IRadAn=       5 diagonalized for initial guess.
 HarFok:  IExCor=  402 AccDes= 0.00D+00 IRadAn=         5 IDoV= 1 UseB2=F ITyADJ=14
 ICtDFT=  3500011 ScaDFX=  1.000000  1.000000  1.000000  1.000000
 FoFCou: FMM=F IPFlag=           0 FMFlag=      100000 FMFlg1=           0
         NFxFlg=           0 DoJE=T BraDBF=F KetDBF=T FulRan=T
         wScrn=  0.000000 ICntrl=       500 IOpCl=  0 I1Cent=   200000004 NGrid=           0
         NMat0=    1 NMatS0=      1 NMatT0=    0 NMatD0=    1 NMtDS0=    0 NMtDT0=    0
 Symmetry not used in FoFCou.
 Harris En= -1385.49826697988    
 Leave Link  401 at Tue Aug 15 23:23:28 2023, MaxMem=  1310720000 cpu:             276.0 elap:               4.4
 (Enter /mnt/opt/groups/app-gaussian/g16-avx2/l502.exe)
 Two-electron integral symmetry not used.
 Closed shell SCF:
 Using DIIS extrapolation, IDIIS=    10.
 NGot=  1310720000 LenX=  1310162260 LenY=  1309901650
 Requested convergence on RMS density matrix=1.00D-08 within 100 cycles.
 Requested convergence on MAX density matrix=1.00D-06.
 Requested convergence on             energy=1.00D-06.
 Level shift goal  0.100 maximum shift  0.100.
 No special actions if energy rises.
 Dynamic level shift is on during FON iterations.

 Cycle   1  Pass 1  IDiag  1:
 FoFJK:  IHMeth= 1 ICntrl=       0 DoSepK=F KAlg= 0 I1Cent=           0 FoldK=F
 IRaf= 620000000 NMat=       1 IRICut=       1 DoRegI=T DoRafI=F ISym2E= 0 IDoP0=0 IntGTp=1.
 FoFCou: FMM=F IPFlag=           0 FMFlag=      100000 FMFlg1=           0
         NFxFlg=           0 DoJE=F BraDBF=F KetDBF=F FulRan=T
         wScrn=  0.000000 ICntrl=         0 IOpCl=  0 I1Cent=           0 NGrid=           0
         NMat0=    1 NMatS0=      1 NMatT0=    0 NMatD0=    1 NMtDS0=    0 NMtDT0=    0
 Symmetry not used in FoFCou.
 E= -1385.61571592946    
 DIIS: error= 3.66D-04 at cycle   1 NSaved=   1.
 NSaved= 1 IEnMin= 1 EnMin= -1385.61571592946     IErMin= 1 ErrMin= 3.66D-04
 ErrMax= 3.66D-04  0.00D+00 EMaxC= 1.00D+00 BMatC= 2.35D-04 BMatP= 2.35D-04
 IDIUse=1 WtCom= 1.00D+00 WtEn= 0.00D+00
 Coeff-Com:  0.100D+01
 Coeff:      0.100D+01
 Gap=     1.754 Goal=     0.100 Shift=    0.000
 RMSDP=8.61D-05 MaxDP=2.23D-03              OVMax= 3.01D-03

 Cycle   2  Pass 1  IDiag  1:
 E= -1385.61597148548     Delta-E=       -0.000255556026 Rises=F Damp=F
 DIIS: error= 4.53D-04 at cycle   2 NSaved=   2.
 NSaved= 2 IEnMin= 2 EnMin= -1385.61597148548     IErMin= 1 ErrMin= 3.66D-04
 ErrMax= 4.53D-04  0.00D+00 EMaxC= 1.00D+00 BMatC= 6.10D-05 BMatP= 2.35D-04
 IDIUse=1 WtCom= 1.00D+00 WtEn= 0.00D+00
 Coeff-Com:  0.263D+00 0.737D+00
 Coeff:      0.263D+00 0.737D+00
 Gap=     0.151 Goal=     0.100 Shift=    0.000
 RMSDP=2.81D-05 MaxDP=2.34D-03 DE=-2.56D-04 OVMax= 3.12D-03

 Cycle   3  Pass 1  IDiag  1:
 E= -1385.61595395470     Delta-E=        0.000017530782 Rises=F Damp=F
 DIIS: error= 4.80D-04 at cycle   3 NSaved=   3.
 NSaved= 3 IEnMin= 2 EnMin= -1385.61597148548     IErMin= 1 ErrMin= 3.66D-04
 ErrMax= 4.80D-04  0.00D+00 EMaxC= 1.00D+00 BMatC= 7.13D-05 BMatP= 6.10D-05
 IDIUse=1 WtCom= 1.00D+00 WtEn= 0.00D+00
 Coeff-Com: -0.561D-03 0.520D+00 0.480D+00
 Coeff:     -0.561D-03 0.520D+00 0.480D+00
 Gap=     0.151 Goal=   None    Shift=    0.000
 RMSDP=2.09D-05 MaxDP=1.27D-03 DE= 1.75D-05 OVMax= 2.52D-03

 Cycle   4  Pass 1  IDiag  1:
 E= -1385.61601837964     Delta-E=       -0.000064424935 Rises=F Damp=F
 DIIS: error= 1.66D-04 at cycle   4 NSaved=   4.
 NSaved= 4 IEnMin= 4 EnMin= -1385.61601837964     IErMin= 4 ErrMin= 1.66D-04
 ErrMax= 1.66D-04  0.00D+00 EMaxC= 1.00D+00 BMatC= 4.93D-06 BMatP= 6.10D-05
 IDIUse=1 WtCom= 1.00D+00 WtEn= 0.00D+00
 Coeff-Com: -0.113D-01 0.285D+00 0.316D+00 0.410D+00
 Coeff:     -0.113D-01 0.285D+00 0.316D+00 0.410D+00
 Gap=     0.151 Goal=     0.100 Shift=    0.000
 RMSDP=6.28D-06 MaxDP=2.43D-04 DE=-6.44D-05 OVMax= 7.70D-04

 Cycle   5  Pass 1  IDiag  1:
 E= -1385.61602394632     Delta-E=       -0.000005566683 Rises=F Damp=F
 DIIS: error= 2.38D-05 at cycle   5 NSaved=   5.
 NSaved= 5 IEnMin= 5 EnMin= -1385.61602394632     IErMin= 5 ErrMin= 2.38D-05
 ErrMax= 2.38D-05  0.00D+00 EMaxC= 1.00D+00 BMatC= 3.98D-07 BMatP= 4.93D-06
 IDIUse=1 WtCom= 1.00D+00 WtEn= 0.00D+00
 Coeff-Com: -0.732D-02 0.998D-01 0.135D+00 0.253D+00 0.519D+00
 Coeff:     -0.732D-02 0.998D-01 0.135D+00 0.253D+00 0.519D+00
 Gap=     0.151 Goal=     0.100 Shift=    0.000
 RMSDP=1.59D-06 MaxDP=5.86D-05 DE=-5.57D-06 OVMax= 1.58D-04

 Cycle   6  Pass 1  IDiag  1:
 E= -1385.61602431530     Delta-E=       -0.000000368984 Rises=F Damp=F
 DIIS: error= 1.11D-05 at cycle   6 NSaved=   6.
 NSaved= 6 IEnMin= 6 EnMin= -1385.61602431530     IErMin= 6 ErrMin= 1.11D-05
 ErrMax= 1.11D-05  0.00D+00 EMaxC= 1.00D+00 BMatC= 3.49D-08 BMatP= 3.98D-07
 IDIUse=1 WtCom= 1.00D+00 WtEn= 0.00D+00
 Coeff-Com: -0.327D-02 0.317D-01 0.512D-01 0.114D+00 0.302D+00 0.505D+00
 Coeff:     -0.327D-02 0.317D-01 0.512D-01 0.114D+00 0.302D+00 0.505D+00
 Gap=     0.151 Goal=     0.100 Shift=    0.000
 RMSDP=5.49D-07 MaxDP=2.73D-05 DE=-3.69D-07 OVMax= 5.55D-05

 Cycle   7  Pass 1  IDiag  1:
 E= -1385.61602434817     Delta-E=       -0.000000032868 Rises=F Damp=F
 DIIS: error= 2.91D-06 at cycle   7 NSaved=   7.
 NSaved= 7 IEnMin= 7 EnMin= -1385.61602434817     IErMin= 7 ErrMin= 2.91D-06
 ErrMax= 2.91D-06  0.00D+00 EMaxC= 1.00D+00 BMatC= 4.49D-09 BMatP= 3.49D-08
 IDIUse=1 WtCom= 1.00D+00 WtEn= 0.00D+00
 Coeff-Com: -0.596D-03 0.169D-02 0.733D-02 0.252D-01 0.828D-01 0.292D+00
 Coeff-Com:  0.592D+00
 Coeff:     -0.596D-03 0.169D-02 0.733D-02 0.252D-01 0.828D-01 0.292D+00
 Coeff:      0.592D+00
 Gap=     0.151 Goal=     0.100 Shift=    0.000
 RMSDP=1.79D-07 MaxDP=9.43D-06 DE=-3.29D-08 OVMax= 2.43D-05

 Cycle   8  Pass 1  IDiag  1:
 E= -1385.61602435304     Delta-E=       -0.000000004869 Rises=F Damp=F
 DIIS: error= 5.59D-07 at cycle   8 NSaved=   8.
 NSaved= 8 IEnMin= 8 EnMin= -1385.61602435304     IErMin= 8 ErrMin= 5.59D-07
 ErrMax= 5.59D-07  0.00D+00 EMaxC= 1.00D+00 BMatC= 2.91D-10 BMatP= 4.49D-09
 IDIUse=1 WtCom= 1.00D+00 WtEn= 0.00D+00
 Coeff-Com:  0.593D-04-0.272D-02-0.229D-02-0.571D-04 0.385D-02 0.763D-01
 Coeff-Com:  0.266D+00 0.659D+00
 Coeff:      0.593D-04-0.272D-02-0.229D-02-0.571D-04 0.385D-02 0.763D-01
 Coeff:      0.266D+00 0.659D+00
 Gap=     0.151 Goal=     0.100 Shift=    0.000
 RMSDP=5.78D-08 MaxDP=2.30D-06 DE=-4.87D-09 OVMax= 7.66D-06

 Cycle   9  Pass 1  IDiag  1:
 E= -1385.61602435336     Delta-E=       -0.000000000323 Rises=F Damp=F
 DIIS: error= 2.63D-07 at cycle   9 NSaved=   9.
 NSaved= 9 IEnMin= 9 EnMin= -1385.61602435336     IErMin= 9 ErrMin= 2.63D-07
 ErrMax= 2.63D-07  0.00D+00 EMaxC= 1.00D+00 BMatC= 4.43D-11 BMatP= 2.91D-10
 IDIUse=1 WtCom= 1.00D+00 WtEn= 0.00D+00
 Coeff-Com:  0.893D-04-0.163D-02-0.194D-02-0.231D-02-0.632D-02 0.126D-01
 Coeff-Com:  0.833D-01 0.345D+00 0.572D+00
 Coeff:      0.893D-04-0.163D-02-0.194D-02-0.231D-02-0.632D-02 0.126D-01
 Coeff:      0.833D-01 0.345D+00 0.572D+00
 Gap=     0.151 Goal=     0.100 Shift=    0.000
 RMSDP=2.07D-08 MaxDP=1.34D-06 DE=-3.23D-10 OVMax= 2.86D-06

 Cycle  10  Pass 1  IDiag  1:
 E= -1385.61602435341     Delta-E=       -0.000000000048 Rises=F Damp=F
 DIIS: error= 9.68D-08 at cycle  10 NSaved=  10.
 NSaved=10 IEnMin=10 EnMin= -1385.61602435341     IErMin=10 ErrMin= 9.68D-08
 ErrMax= 9.68D-08  0.00D+00 EMaxC= 1.00D+00 BMatC= 6.03D-12 BMatP= 4.43D-11
 IDIUse=1 WtCom= 1.00D+00 WtEn= 0.00D+00
 Coeff-Com:  0.330D-04-0.314D-03-0.534D-03-0.101D-02-0.404D-02-0.637D-02
 Coeff-Com: -0.419D-02 0.530D-01 0.291D+00 0.672D+00
 Coeff:      0.330D-04-0.314D-03-0.534D-03-0.101D-02-0.404D-02-0.637D-02
 Coeff:     -0.419D-02 0.530D-01 0.291D+00 0.672D+00
 Gap=     0.151 Goal=     0.100 Shift=    0.000
 RMSDP=8.13D-09 MaxDP=4.08D-07 DE=-4.77D-11 OVMax= 1.37D-06

 SCF Done:  E(RB3LYP) =  -1385.61602435     A.U. after   10 cycles
            NFock= 10  Conv=0.81D-08     -V/T= 2.0089
 KE= 1.373373925827D+03 PE=-8.452569904326D+03 EE= 3.084233043797D+03
 Leave Link  502 at Tue Aug 15 23:24:29 2023, MaxMem=  1310720000 cpu:            3890.5 elap:              61.0
 (Enter /mnt/opt/groups/app-gaussian/g16-avx2/l701.exe)
 ... and contract with generalized density number  0.
 Compute integral first derivatives.
 R6Disp: Adding Grimme-D3 dispersion energy 1st derivatives to the gradient.
 Leave Link  701 at Tue Aug 15 23:24:31 2023, MaxMem=  1310720000 cpu:              75.2 elap:               1.2
 (Enter /mnt/opt/groups/app-gaussian/g16-avx2/l702.exe)
 L702 exits ... SP integral derivatives will be done elsewhere.
 Leave Link  702 at Tue Aug 15 23:24:31 2023, MaxMem=  1310720000 cpu:               1.4 elap:               0.1
 (Enter /mnt/opt/groups/app-gaussian/g16-avx2/l703.exe)
 Integral derivatives from FoFJK, PRISM(SPDF).
 Compute integral first derivatives, UseDBF=F ICtDFT=           0.
 Calling FoFJK, ICntrl=      2127 FMM=F ISym2X=0 I1Cent= 0 IOpClX= 0 NMat=1 NMatS=1 NMatT=0.
 FoFJK:  IHMeth= 1 ICntrl=    2127 DoSepK=F KAlg= 0 I1Cent=           0 FoldK=F
 IRaf=         0 NMat=       1 IRICut=       1 DoRegI=T DoRafI=F ISym2E= 0 IDoP0=0 IntGTp=1.
 FoFCou: FMM=F IPFlag=           0 FMFlag=      100000 FMFlg1=         800
         NFxFlg=           0 DoJE=F BraDBF=F KetDBF=F FulRan=T
         wScrn=  0.000000 ICntrl=      2127 IOpCl=  0 I1Cent=           0 NGrid=           0
         NMat0=    1 NMatS0=      1 NMatT0=    0 NMatD0=    1 NMtDS0=    0 NMtDT0=    0
 Symmetry not used in FoFCou.
 Leave Link  703 at Tue Aug 15 23:24:50 2023, MaxMem=  1310720000 cpu:            1198.2 elap:              18.8
 (Enter /mnt/opt/groups/app-gaussian/g16-avx2/l716.exe)
 Dipole        = 3.07824746D-05 5.18052853D-04-3.67402396D-03
 -------------------------------------------------------------------
 Center     Atomic                   Forces (Hartrees/Bohr)
 Number     Number              X              Y              Z
 -------------------------------------------------------------------
      1        6          -0.000004661    0.001072657   -0.000106111
      2        6           0.000000495   -0.000947984   -0.000201862
      3        6           0.000012714    0.000285665    0.000939640
      4        6          -0.000012305    0.000659559   -0.000710397
      5        6          -0.000010933   -0.000620211   -0.000874430
      6        6           0.000015418   -0.000461405    0.000965422
      7        6           0.000007374   -0.000558726    0.000366725
      8        6          -0.000012006    0.001165587   -0.000674679
      9        6          -0.000019556    0.002459367   -0.000780350
     10        6           0.000009576   -0.001539794    0.000304747
     11        6           0.000013979    0.001047475    0.001193864
     12        6          -0.000020059   -0.001904652   -0.001743514
     13        6          -0.000004835   -0.001168497   -0.000671796
     14        6           0.000003252    0.000619259    0.000308834
     15        6          -0.000024155    0.000565274   -0.001537512
     16        6           0.000039038   -0.000549252    0.002619810
     17        6           0.000023284    0.000038157    0.001506089
     18        6          -0.000011070   -0.000055821   -0.000798904
     19        6           0.000015202   -0.001361716    0.000869435
     20        6           0.000005325    0.001434008    0.000744284
     21        6          -0.000020566   -0.000111053   -0.001420650
     22        1          -0.000002401    0.000197099   -0.000105627
     23        1           0.000001609    0.000140814    0.000129345
     24        1          -0.000003163    0.000051613   -0.000193121
     25        1          -0.000000602   -0.000190507   -0.000099721
     26        1           0.000001394   -0.000201720    0.000063205
     27        1           0.000003413   -0.000049345    0.000245841
     28        6           0.000009317   -0.001478633    0.000113751
     29        1          -0.000006922    0.000504345   -0.000393526
     30        6          -0.000017338    0.000825327   -0.001104114
     31        1           0.000008084    0.000129275    0.000572256
     32        6           0.000019428    0.000546435    0.001264766
     33        1          -0.000000711   -0.000559658   -0.000174216
     34        7          -0.000054107    0.002330821   -0.003052668
     35        1           0.000015854   -0.000182957    0.001096108
     36        7          -0.000006428   -0.002628464   -0.000861892
     37        1          -0.000005850    0.000345158   -0.000266624
     38        7           0.000036404    0.000566640    0.002710136
     39        1          -0.000001523   -0.000404194   -0.000164994
     40        9          -0.000008542    0.000086226   -0.000558545
     41        9           0.000003541   -0.000536105    0.000127753
     42        9           0.000003031    0.000439931    0.000353241
 -------------------------------------------------------------------
 Cartesian Forces:  Max     0.003052668 RMS     0.000841344
 Leave Link  716 at Tue Aug 15 23:24:50 2023, MaxMem=  1310720000 cpu:               1.7 elap:               0.1
 (Enter /mnt/opt/groups/app-gaussian/g16-avx2/l103.exe)

 GradGradGradGradGradGradGradGradGradGradGradGradGradGradGradGradGradGrad
 Berny optimization.
 Using GEDIIS/GDIIS optimizer.
 FormGI is forming the generalized inverse of G from B-inverse, IUseBI=4.
 Internal  Forces:  Max     0.001684613 RMS     0.000403428
 Search for a local minimum.
 Step number   4 out of a maximum of  252
 All quantities printed in internal units (Hartrees-Bohrs-Radians)
 RMS Force = .40343D-03 SwitMx=.10000D-02 MixMth= 2
 Mixed Optimization -- En-DIIS/RFO-DIIS
 Update second derivatives using D2CorX and points    2    3    4
 DE= -8.36D-04 DEPred=-8.72D-04 R= 9.59D-01
 TightC=F SS=  1.41D+00  RLast= 8.33D-02 DXNew= 1.4270D+00 2.4984D-01
 Trust test= 9.59D-01 RLast= 8.33D-02 DXMaxT set to 8.49D-01
 ITU=  1  1  1  0
 Use linear search instead of GDIIS.
     Eigenvalues ---    0.00230   0.00230   0.00230   0.00952   0.00952
     Eigenvalues ---    0.00953   0.01373   0.01374   0.01377   0.01438
     Eigenvalues ---    0.01438   0.01568   0.01600   0.01606   0.01606
     Eigenvalues ---    0.01638   0.01655   0.01655   0.01689   0.01726
     Eigenvalues ---    0.01726   0.01804   0.01823   0.01823   0.01861
     Eigenvalues ---    0.01862   0.01862   0.02105   0.02105   0.02105
     Eigenvalues ---    0.02130   0.02130   0.02130   0.02143   0.02144
     Eigenvalues ---    0.02145   0.02215   0.02215   0.02216   0.12620
     Eigenvalues ---    0.15999   0.16000   0.16000   0.16000   0.16000
     Eigenvalues ---    0.16000   0.16000   0.16000   0.16000   0.16012
     Eigenvalues ---    0.16032   0.22759   0.22768   0.22846   0.23202
     Eigenvalues ---    0.23202   0.23542   0.24005   0.24005   0.24349
     Eigenvalues ---    0.24753   0.24761   0.24811   0.24984   0.25000
     Eigenvalues ---    0.25000   0.25000   0.25000   0.25000   0.25000
     Eigenvalues ---    0.25008   0.25390   0.29885   0.29886   0.30343
     Eigenvalues ---    0.30472   0.30486   0.32939   0.34521   0.34522
     Eigenvalues ---    0.35445   0.35446   0.35531   0.35531   0.35531
     Eigenvalues ---    0.35595   0.35596   0.35596   0.35646   0.35654
     Eigenvalues ---    0.35655   0.36121   0.37553   0.37554   0.38458
     Eigenvalues ---    0.39720   0.40374   0.40374   0.40705   0.40770
     Eigenvalues ---    0.40771   0.41903   0.42199   0.42579   0.42580
     Eigenvalues ---    0.47483   0.47593   0.47594   0.47688   0.47688
     Eigenvalues ---    0.47813   0.49370   0.49371   0.49679   0.53026
     Eigenvalues ---    0.53027   0.54906   0.55021   0.55032   0.55789
 RFO step:  Lambda=-1.41757441D-04 EMin= 2.29999998D-03
 Quartic linear search produced a step of -0.02952.
 Iteration  1 RMS(Cart)=  0.00179698 RMS(Int)=  0.00000525
 Iteration  2 RMS(Cart)=  0.00000532 RMS(Int)=  0.00000059
 Iteration  3 RMS(Cart)=  0.00000000 RMS(Int)=  0.00000059
 ITry= 1 IFail=0 DXMaxC= 1.11D-02 DCOld= 1.00D+10 DXMaxT= 8.49D-01 DXLimC= 3.00D+00 Rises=F
 Variable       Old X    -DE/DX   Delta X   Delta X   Delta X     New X
                                 (Linear)    (Quad)   (Total)
    R1        2.78534   0.00032  -0.00010   0.00133   0.00123   2.78657
    R2        2.71475   0.00026  -0.00005   0.00078   0.00073   2.71548
    R3        2.65351  -0.00091   0.00011  -0.00266  -0.00255   2.65095
    R4        2.71479   0.00024  -0.00005   0.00072   0.00067   2.71546
    R5        2.78552   0.00023  -0.00011   0.00111   0.00101   2.78652
    R6        2.65669  -0.00058   0.00015  -0.00214  -0.00199   2.65470
    R7        2.71484   0.00023  -0.00005   0.00067   0.00063   2.71547
    R8        2.65673  -0.00057   0.00015  -0.00211  -0.00196   2.65477
    R9        2.78538   0.00029  -0.00010   0.00126   0.00116   2.78654
   R10        2.65664  -0.00055   0.00016  -0.00208  -0.00192   2.65472
   R11        2.65352  -0.00093   0.00010  -0.00270  -0.00259   2.65092
   R12        2.65361  -0.00095   0.00011  -0.00278  -0.00267   2.65094
   R13        2.61977  -0.00008  -0.00010   0.00040   0.00029   2.62006
   R14        2.04559   0.00000  -0.00001   0.00002   0.00002   2.04561
   R15        2.68186   0.00071  -0.00007   0.00198   0.00192   2.68377
   R16        2.60991  -0.00134  -0.00046  -0.00298  -0.00345   2.60647
   R17        2.62666   0.00058  -0.00007   0.00154   0.00148   2.62814
   R18        2.70569  -0.00168  -0.00007  -0.00465  -0.00472   2.70097
   R19        2.04401   0.00018   0.00001   0.00046   0.00046   2.04447
   R20        2.62664   0.00059  -0.00007   0.00155   0.00149   2.62813
   R21        2.04397   0.00019   0.00001   0.00048   0.00049   2.04446
   R22        2.68183   0.00072  -0.00007   0.00201   0.00194   2.68377
   R23        2.70568  -0.00168  -0.00007  -0.00466  -0.00472   2.70096
   R24        2.61977  -0.00008  -0.00010   0.00040   0.00030   2.62007
   R25        2.60992  -0.00134  -0.00046  -0.00299  -0.00345   2.60647
   R26        2.04556   0.00002  -0.00000   0.00006   0.00006   2.04562
   R27        2.62671   0.00057  -0.00008   0.00154   0.00147   2.62817
   R28        2.04395   0.00020   0.00001   0.00051   0.00052   2.04447
   R29        2.68163   0.00077  -0.00008   0.00218   0.00211   2.68374
   R30        2.70552  -0.00163  -0.00006  -0.00454  -0.00460   2.70093
   R31        2.61955   0.00001  -0.00010   0.00056   0.00046   2.62001
   R32        2.61061  -0.00150  -0.00041  -0.00367  -0.00409   2.60652
   R33        2.04573  -0.00004  -0.00000  -0.00010  -0.00011   2.04562
   R34        2.58112   0.00023  -0.00017   0.00115   0.00098   2.58209
   R35        2.54029   0.00056   0.00006   0.00067   0.00073   2.54103
   R36        2.58111   0.00024  -0.00017   0.00115   0.00098   2.58209
   R37        2.54029   0.00056   0.00006   0.00067   0.00074   2.54103
   R38        2.58136   0.00014  -0.00018   0.00100   0.00083   2.58219
   R39        2.54042   0.00055   0.00006   0.00064   0.00070   2.54112
   R40        2.03896  -0.00035  -0.00000  -0.00098  -0.00099   2.03797
   R41        2.62541   0.00126  -0.00035   0.00463   0.00427   2.62968
   R42        2.03899  -0.00036  -0.00000  -0.00101  -0.00101   2.03798
   R43        2.62631   0.00105  -0.00032   0.00382   0.00351   2.62981
   R44        2.03899  -0.00036  -0.00000  -0.00100  -0.00101   2.03798
   R45        2.62630   0.00105  -0.00032   0.00382   0.00351   2.62980
   R46        1.90042   0.00015  -0.00007   0.00066   0.00059   1.90101
   R47        1.90034   0.00019  -0.00007   0.00074   0.00066   1.90101
   R48        1.90034   0.00019  -0.00007   0.00074   0.00067   1.90101
    A1        2.09305   0.00005   0.00001   0.00017   0.00018   2.09323
    A2        2.10691  -0.00015   0.00001  -0.00043  -0.00042   2.10649
    A3        2.08322   0.00010  -0.00002   0.00025   0.00023   2.08346
    A4        2.09580  -0.00006  -0.00001  -0.00020  -0.00021   2.09559
    A5        2.08626   0.00017   0.00002   0.00037   0.00040   2.08665
    A6        2.10113  -0.00012  -0.00001  -0.00017  -0.00019   2.10094
    A7        2.09582  -0.00007  -0.00001  -0.00024  -0.00025   2.09557
    A8        2.10100  -0.00004  -0.00000   0.00008   0.00007   2.10108
    A9        2.08637   0.00011   0.00001   0.00016   0.00017   2.08654
   A10        2.09576  -0.00007  -0.00001  -0.00021  -0.00022   2.09554
   A11        2.08632   0.00015   0.00002   0.00031   0.00033   2.08665
   A12        2.10110  -0.00008  -0.00001  -0.00010  -0.00011   2.10099
   A13        2.09302   0.00006   0.00001   0.00020   0.00021   2.09324
   A14        2.08323   0.00010  -0.00002   0.00026   0.00024   2.08347
   A15        2.10693  -0.00017   0.00001  -0.00046  -0.00045   2.10648
   A16        2.09292   0.00008   0.00001   0.00027   0.00028   2.09320
   A17        2.10699  -0.00022  -0.00000  -0.00061  -0.00061   2.10638
   A18        2.08327   0.00014  -0.00001   0.00033   0.00033   2.08360
   A19        2.09183  -0.00001   0.00001  -0.00022  -0.00021   2.09161
   A20        2.11443   0.00024  -0.00010   0.00191   0.00181   2.11624
   A21        2.07693  -0.00022   0.00008  -0.00169  -0.00160   2.07533
   A22        2.11378   0.00002  -0.00011   0.00071   0.00061   2.11438
   A23        2.28806  -0.00050  -0.00016  -0.00155  -0.00171   2.28635
   A24        1.88135   0.00047   0.00026   0.00084   0.00110   1.88245
   A25        2.08408  -0.00039   0.00021  -0.00211  -0.00190   2.08218
   A26        1.84246   0.00044  -0.00004   0.00149   0.00145   1.84391
   A27        2.35664  -0.00005  -0.00017   0.00062   0.00045   2.35710
   A28        2.10715   0.00013  -0.00012   0.00106   0.00094   2.10808
   A29        2.11866  -0.00001  -0.00006   0.00035   0.00029   2.11895
   A30        2.05737  -0.00012   0.00018  -0.00140  -0.00122   2.05615
   A31        2.10718   0.00012  -0.00012   0.00103   0.00091   2.10808
   A32        2.11868  -0.00001  -0.00006   0.00033   0.00027   2.11895
   A33        2.05733  -0.00011   0.00018  -0.00136  -0.00118   2.05616
   A34        2.08407  -0.00039   0.00021  -0.00210  -0.00189   2.08218
   A35        2.35662  -0.00005  -0.00017   0.00062   0.00045   2.35707
   A36        1.84249   0.00044  -0.00004   0.00148   0.00144   1.84393
   A37        2.11376   0.00002  -0.00010   0.00071   0.00060   2.11437
   A38        1.88133   0.00048   0.00026   0.00084   0.00111   1.88244
   A39        2.28809  -0.00049  -0.00016  -0.00155  -0.00171   2.28638
   A40        2.09187  -0.00003   0.00001  -0.00027  -0.00025   2.09162
   A41        2.11442   0.00023  -0.00010   0.00188   0.00178   2.11620
   A42        2.07690  -0.00021   0.00009  -0.00162  -0.00153   2.07537
   A43        2.10690   0.00018  -0.00013   0.00126   0.00114   2.10804
   A44        2.11865  -0.00003  -0.00005   0.00026   0.00021   2.11886
   A45        2.05763  -0.00015   0.00018  -0.00153  -0.00135   2.05628
   A46        2.08422  -0.00046   0.00021  -0.00236  -0.00215   2.08207
   A47        2.35723  -0.00012  -0.00016   0.00031   0.00014   2.35738
   A48        1.84173   0.00058  -0.00005   0.00205   0.00201   1.84374
   A49        2.11395   0.00002  -0.00009   0.00068   0.00059   2.11455
   A50        1.88200   0.00034   0.00025   0.00039   0.00064   1.88264
   A51        2.28723  -0.00036  -0.00016  -0.00107  -0.00123   2.28600
   A52        2.09165   0.00001   0.00001  -0.00009  -0.00008   2.09157
   A53        2.11426   0.00025  -0.00010   0.00201   0.00191   2.11617
   A54        2.07727  -0.00026   0.00009  -0.00192  -0.00183   2.07544
   A55        1.90680  -0.00062  -0.00036  -0.00115  -0.00151   1.90529
   A56        2.17726   0.00034   0.00006   0.00120   0.00126   2.17853
   A57        2.19912   0.00028   0.00030  -0.00005   0.00025   2.19937
   A58        1.90679  -0.00062  -0.00036  -0.00115  -0.00152   1.90528
   A59        2.17724   0.00034   0.00006   0.00120   0.00126   2.17851
   A60        2.19915   0.00028   0.00030  -0.00005   0.00025   2.19940
   A61        1.90726  -0.00070  -0.00035  -0.00152  -0.00187   1.90538
   A62        2.17790   0.00028   0.00007   0.00096   0.00103   2.17893
   A63        2.19803   0.00042   0.00028   0.00056   0.00084   2.19887
   A64        2.26518   0.00019  -0.00044   0.00384   0.00340   2.26858
   A65        1.88131   0.00072   0.00047   0.00099   0.00146   1.88277
   A66        2.13670  -0.00091  -0.00003  -0.00483  -0.00486   2.13184
   A67        2.26638   0.00010  -0.00043   0.00327   0.00284   2.26922
   A68        1.88118   0.00074   0.00048   0.00111   0.00159   1.88277
   A69        2.13562  -0.00085  -0.00005  -0.00438  -0.00443   2.13119
   A70        2.26638   0.00010  -0.00043   0.00328   0.00285   2.26922
   A71        1.88118   0.00074   0.00048   0.00110   0.00158   1.88276
   A72        2.13562  -0.00084  -0.00005  -0.00438  -0.00442   2.13120
   A73        1.91248  -0.00093  -0.00032  -0.00190  -0.00223   1.91025
   A74        2.17908   0.00151  -0.00061   0.01096   0.01035   2.18943
   A75        2.19163  -0.00058   0.00094  -0.00906  -0.00812   2.18351
   A76        1.91298  -0.00104  -0.00034  -0.00228  -0.00261   1.91037
   A77        2.18522   0.00089  -0.00016   0.00496   0.00480   2.19002
   A78        2.18498   0.00014   0.00050  -0.00268  -0.00218   2.18280
   A79        1.91298  -0.00104  -0.00034  -0.00228  -0.00262   1.91036
   A80        2.18522   0.00089  -0.00016   0.00496   0.00480   2.19003
   A81        2.18498   0.00014   0.00050  -0.00268  -0.00218   2.18280
    D1        0.00013   0.00000  -0.00000   0.00002   0.00002   0.00015
    D2       -3.14153   0.00000  -0.00000   0.00004   0.00004  -3.14149
    D3       -3.14138   0.00000  -0.00000   0.00001   0.00001  -3.14136
    D4        0.00015   0.00000  -0.00000   0.00003   0.00003   0.00018
    D5        0.00010  -0.00000   0.00000  -0.00002  -0.00002   0.00008
    D6       -3.14145  -0.00000   0.00000  -0.00002  -0.00002  -3.14148
    D7       -3.14158  -0.00000   0.00000  -0.00001  -0.00001  -3.14159
    D8        0.00005  -0.00000   0.00000  -0.00001  -0.00001   0.00004
    D9        3.14151   0.00000  -0.00000   0.00002   0.00002   3.14153
   D10       -0.00003   0.00000  -0.00000   0.00002   0.00002  -0.00001
   D11        0.00001   0.00000  -0.00000   0.00001   0.00001   0.00002
   D12       -3.14154   0.00000  -0.00000   0.00001   0.00001  -3.14153
   D13        0.00015   0.00000  -0.00000   0.00003   0.00003   0.00018
   D14       -3.14145   0.00000  -0.00000   0.00003   0.00003  -3.14142
   D15       -3.14150   0.00000  -0.00000   0.00002   0.00002  -3.14149
   D16        0.00008   0.00000  -0.00000   0.00001   0.00001   0.00009
   D17        0.00008  -0.00000   0.00000  -0.00003  -0.00003   0.00005
   D18       -3.14157  -0.00000   0.00000  -0.00004  -0.00004   3.14158
   D19       -3.14145  -0.00000   0.00000  -0.00002  -0.00002  -3.14146
   D20        0.00009  -0.00000   0.00000  -0.00002  -0.00002   0.00007
   D21       -0.00001  -0.00000  -0.00000  -0.00001  -0.00001  -0.00002
   D22       -3.14157  -0.00000   0.00000   0.00000   0.00000  -3.14157
   D23        3.14152  -0.00000  -0.00000  -0.00002  -0.00002   3.14149
   D24       -0.00004  -0.00000   0.00000  -0.00001  -0.00001  -0.00005
   D25       -0.00022  -0.00000   0.00000   0.00000   0.00000  -0.00022
   D26        3.14142   0.00000   0.00000   0.00001   0.00001   3.14144
   D27        3.14144  -0.00000  -0.00000  -0.00002  -0.00002   3.14142
   D28       -0.00010  -0.00000  -0.00000  -0.00001  -0.00001  -0.00011
   D29       -3.14147  -0.00000  -0.00000  -0.00001  -0.00001  -3.14148
   D30        0.00011   0.00000   0.00000   0.00001   0.00001   0.00012
   D31        0.00005   0.00000   0.00000   0.00001   0.00001   0.00006
   D32       -3.14155   0.00000   0.00000   0.00003   0.00003  -3.14153
   D33       -0.00024  -0.00000   0.00000  -0.00001  -0.00001  -0.00025
   D34        3.14136  -0.00000  -0.00000  -0.00000  -0.00000   3.14136
   D35        3.14131  -0.00000   0.00000  -0.00001  -0.00001   3.14131
   D36       -0.00027  -0.00000   0.00000   0.00000   0.00000  -0.00027
   D37       -0.00008   0.00000  -0.00000   0.00001   0.00001  -0.00007
   D38        3.14145   0.00000   0.00000   0.00002   0.00002   3.14146
   D39        3.14156   0.00000  -0.00000   0.00001   0.00000   3.14156
   D40       -0.00011   0.00000  -0.00000   0.00002   0.00002  -0.00009
   D41       -0.00009  -0.00000   0.00000  -0.00000  -0.00000  -0.00010
   D42        3.14146  -0.00000   0.00000   0.00000   0.00000   3.14146
   D43        3.14149  -0.00000   0.00000  -0.00001  -0.00001   3.14148
   D44       -0.00014  -0.00000   0.00000  -0.00001  -0.00001  -0.00014
   D45       -3.14146   0.00000   0.00000   0.00001   0.00001  -3.14145
   D46        0.00013   0.00000   0.00000   0.00001   0.00001   0.00013
   D47        0.00008  -0.00000   0.00000  -0.00000  -0.00000   0.00008
   D48       -3.14152  -0.00000   0.00000  -0.00000  -0.00000  -3.14152
   D49        0.00004   0.00000  -0.00000   0.00000   0.00000   0.00004
   D50        3.14159   0.00000   0.00000   0.00003   0.00003  -3.14157
   D51       -3.14149  -0.00000  -0.00000  -0.00001  -0.00001  -3.14149
   D52        0.00006   0.00000   0.00000   0.00002   0.00002   0.00008
   D53        0.00002  -0.00000   0.00000  -0.00001  -0.00001   0.00002
   D54        3.14157  -0.00000   0.00000  -0.00002  -0.00002   3.14155
   D55       -3.14154  -0.00000  -0.00000  -0.00003  -0.00003  -3.14157
   D56        0.00001  -0.00000  -0.00000  -0.00004  -0.00004  -0.00003
   D57       -3.14158   0.00000   0.00000   0.00008   0.00008  -3.14150
   D58       -0.00000   0.00000   0.00000   0.00011   0.00011   0.00010
   D59       -0.00002   0.00000   0.00000   0.00010   0.00011   0.00008
   D60        3.14155   0.00000   0.00000   0.00013   0.00013  -3.14150
   D61       -0.00005   0.00000   0.00000   0.00000   0.00000  -0.00004
   D62        3.14150   0.00000   0.00000  -0.00000  -0.00000   3.14150
   D63       -3.14157  -0.00000  -0.00000   0.00002   0.00002  -3.14155
   D64       -0.00002  -0.00000  -0.00000   0.00002   0.00002  -0.00001
   D65        0.00001  -0.00000  -0.00000  -0.00003  -0.00003  -0.00003
   D66       -3.14159  -0.00000  -0.00000   0.00001   0.00001  -3.14158
   D67        3.14154  -0.00000  -0.00000  -0.00005  -0.00005   3.14149
   D68       -0.00006  -0.00000   0.00000  -0.00001  -0.00001  -0.00007
   D69        0.00004  -0.00000   0.00000  -0.00001  -0.00001   0.00003
   D70       -3.14158   0.00000  -0.00000   0.00002   0.00002  -3.14156
   D71       -3.14152  -0.00000   0.00000  -0.00001  -0.00001  -3.14153
   D72        0.00005   0.00000  -0.00000   0.00001   0.00001   0.00006
   D73        0.00003   0.00000  -0.00000   0.00001   0.00001   0.00004
   D74        3.14159  -0.00000  -0.00000  -0.00001  -0.00001   3.14158
   D75       -3.14154  -0.00000  -0.00000  -0.00001  -0.00001  -3.14155
   D76        0.00001  -0.00000  -0.00000  -0.00003  -0.00003  -0.00001
   D77       -3.14158  -0.00000   0.00000  -0.00003  -0.00003   3.14158
   D78        0.00002  -0.00000   0.00000  -0.00001  -0.00001   0.00001
   D79       -0.00001  -0.00000  -0.00000  -0.00001  -0.00001  -0.00002
   D80        3.14159   0.00000   0.00000   0.00001   0.00001  -3.14158
   D81       -0.00005   0.00000   0.00000   0.00000   0.00000  -0.00004
   D82        3.14151  -0.00000   0.00000  -0.00001  -0.00001   3.14150
   D83       -3.14159   0.00000   0.00000   0.00002   0.00002  -3.14157
   D84       -0.00003   0.00000   0.00000   0.00001   0.00001  -0.00002
   D85       -0.00002   0.00000   0.00000   0.00006   0.00006   0.00004
   D86       -3.14157   0.00000   0.00000   0.00009   0.00009  -3.14148
   D87        3.14153   0.00000   0.00000   0.00004   0.00004   3.14157
   D88       -0.00002   0.00000  -0.00000   0.00007   0.00007   0.00005
   D89       -0.00001   0.00000  -0.00000   0.00001   0.00001  -0.00000
   D90        3.14153   0.00000  -0.00000   0.00002   0.00002   3.14156
   D91        3.14159   0.00000  -0.00000   0.00001   0.00001  -3.14159
   D92       -0.00005   0.00000  -0.00000   0.00002   0.00002  -0.00003
   D93       -0.00004  -0.00000  -0.00000  -0.00001  -0.00001  -0.00005
   D94        3.14157  -0.00000  -0.00000  -0.00004  -0.00004   3.14153
   D95        3.14159  -0.00000  -0.00000  -0.00002  -0.00002   3.14157
   D96        0.00001  -0.00000  -0.00000  -0.00005  -0.00005  -0.00004
   D97       -3.14154  -0.00000  -0.00000  -0.00003  -0.00003  -3.14158
   D98        0.00002  -0.00000   0.00000  -0.00000  -0.00000   0.00002
   D99        0.00001  -0.00000  -0.00000  -0.00002  -0.00002  -0.00001
   D100       3.14157  -0.00000   0.00000   0.00001   0.00001   3.14159
   D101       0.00002  -0.00000   0.00000  -0.00000  -0.00000   0.00002
   D102      -3.14157  -0.00000  -0.00000  -0.00002  -0.00002  -3.14158
   D103       3.14159   0.00000   0.00000   0.00004   0.00004  -3.14156
   D104       0.00001   0.00000   0.00000   0.00002   0.00002   0.00003
   D105      -0.00003   0.00000   0.00000   0.00010   0.00010   0.00007
   D106       3.14156   0.00000   0.00000   0.00011   0.00011  -3.14152
   D107       3.14158   0.00000   0.00000   0.00007   0.00007  -3.14154
   D108      -0.00002   0.00000   0.00000   0.00007   0.00007   0.00006
   D109       3.14159   0.00000   0.00000   0.00002   0.00002  -3.14158
   D110      -0.00002   0.00000   0.00000   0.00010   0.00010   0.00007
   D111       0.00000  -0.00000  -0.00000  -0.00002  -0.00002  -0.00002
   D112       3.14158   0.00000   0.00000   0.00005   0.00006  -3.14155
   D113      -3.14159   0.00000   0.00000   0.00002   0.00002  -3.14158
   D114      -0.00000   0.00000   0.00000   0.00005   0.00005   0.00004
   D115       0.00000  -0.00000   0.00000  -0.00001  -0.00001  -0.00001
   D116       3.14159   0.00000   0.00000   0.00002   0.00002  -3.14158
   D117       3.14158   0.00000   0.00000   0.00002   0.00002  -3.14159
   D118      -0.00002   0.00000   0.00000   0.00008   0.00008   0.00006
   D119       0.00001  -0.00000  -0.00000  -0.00002  -0.00002  -0.00001
   D120      -3.14159   0.00000   0.00000   0.00004   0.00005  -3.14154
   D121       0.00003  -0.00000  -0.00000  -0.00011  -0.00011  -0.00008
   D122      -3.14155  -0.00000  -0.00000  -0.00012  -0.00012   3.14151
   D123      -3.14157  -0.00000  -0.00000  -0.00006  -0.00006   3.14156
   D124       0.00003   0.00000  -0.00000  -0.00006  -0.00007  -0.00003
   D125       0.00001  -0.00000  -0.00000  -0.00006  -0.00007  -0.00005
   D126       3.14157  -0.00000  -0.00000  -0.00010  -0.00010   3.14147
   D127      -3.14158  -0.00000  -0.00000  -0.00004  -0.00004   3.14157
   D128      -0.00003  -0.00000   0.00000  -0.00007  -0.00007  -0.00010
   D129       0.00003  -0.00000  -0.00000  -0.00013  -0.00013  -0.00010
   D130      -3.14155  -0.00000  -0.00000  -0.00015  -0.00015   3.14149
   D131      -3.14158  -0.00000  -0.00000  -0.00005  -0.00006   3.14155
   D132       0.00003   0.00000  -0.00000  -0.00008  -0.00008  -0.00005
         Item               Value     Threshold  Converged?
 Maximum Force            0.001685     0.000450     NO 
 RMS     Force            0.000403     0.000300     NO 
 Maximum Displacement     0.011060     0.001800     NO 
 RMS     Displacement     0.001797     0.001200     NO 
 Predicted change in Energy=-7.174447D-05
 Lowest energy point so far.  Saving SCF results.
 GradGradGradGradGradGradGradGradGradGradGradGradGradGradGradGradGradGrad

 Leave Link  103 at Tue Aug 15 23:24:50 2023, MaxMem=  1310720000 cpu:              18.1 elap:               0.5
 (Enter /mnt/opt/groups/app-gaussian/g16-avx2/l202.exe)
                          Input orientation:                          
 ---------------------------------------------------------------------
 Center     Atomic      Atomic             Coordinates (Angstroms)
 Number     Number       Type             X           Y           Z
 ---------------------------------------------------------------------
      1          6           0        0.014754    1.460038   -0.007101
      2          6           0        0.023962   -1.451307   -0.037377
      3          6           0        0.035375    0.708829    1.261627
      4          6           0       -0.000845    0.753754   -1.258420
      5          6           0        0.003649   -0.720723   -1.274584
      6          6           0        0.040069   -0.728058    1.247532
      7          6           0       -0.020306    1.477358   -2.462383
      8          6           0       -0.024385    2.863543   -2.434186
      9          6           0       -0.009135    3.573256   -1.204139
     10          6           0        0.010230    2.862855   -0.008670
     11          6           0       -0.011711   -1.423543   -2.488535
     12          6           0       -0.007371   -2.814171   -2.506009
     13          6           0        0.012845   -3.524638   -1.276467
     14          6           0        0.028238   -2.855893   -0.062025
     15          6           0        0.059950   -1.428207    2.462969
     16          6           0        0.074998   -0.748072    3.675995
     17          6           0        0.070072    0.672092    3.676475
     18          6           0        0.050609    1.389706    2.490349
     19          6           0       -0.018594    4.958044   -1.557897
     20          6           0       -0.018932   -3.812992   -3.528300
     21          6           0        0.096056   -1.133746    5.052085
     22          1           0       -0.032246    0.973427   -3.420348
     23          1           0        0.021651    3.427712    0.913984
     24          1           0       -0.027290   -0.906880   -3.438946
     25          1           0        0.043365   -3.433556    0.853328
     26          1           0        0.064099   -2.509737    2.490498
     27          1           0        0.047472    2.471355    2.533030
     28          6           0        0.103358   -0.012049    5.832399
     29          1           0        0.118417    0.084841    6.906381
     30          6           0       -0.006381   -5.049644   -2.947314
     31          1           0       -0.009708   -6.028521   -3.399916
     32          6           0       -0.038313    5.073118   -2.919286
     33          1           0       -0.049952    5.954520   -3.540620
     34          7           0        0.087365    1.094901    4.989272
     35          1           0        0.088320    2.053805    5.293371
     36          7           0       -0.041941    3.789340   -3.456446
     37          1           0       -0.055330    3.574011   -4.439009
     38          7           0        0.013055   -4.872960   -1.567075
     39          1           0        0.025264   -5.616305   -0.889382
     40          9           0       -0.038951   -3.559933   -4.848775
     41          9           0        0.106793   -2.403730    5.493953
     42          9           0       -0.009308    5.975237   -0.678507
 ---------------------------------------------------------------------
                    Distance matrix (angstroms):
                    1          2          3          4          5
     1  C    0.000000
     2  C    2.911518   0.000000
     3  C    1.474588   2.520661   0.000000
     4  C    1.436970   2.520686   2.520708   0.000000
     5  C    2.522371   1.436958   2.911527   1.474572   0.000000
     6  C    2.522401   1.474565   1.436963   2.911570   2.522390
     7  C    2.455594   3.802590   3.802892   1.404816   2.498599
     8  C    2.803944   4.936089   4.278481   2.415407   3.767284
     9  C    2.428819   5.158359   3.779805   2.820037   4.294576
    10  C    1.402825   4.314280   2.500823   2.451592   3.800607
    11  C    3.804374   2.451575   4.314272   2.500784   1.402808
    12  C    4.951151   2.820022   5.158336   3.779763   2.428796
    13  C    5.143763   2.415402   4.936059   4.278452   2.803931
    14  C    4.316302   1.404808   3.802545   3.802862   2.455576
    15  C    3.800691   2.500712   2.451683   4.314324   3.804341
    16  C    4.294715   3.779719   2.820161   5.158458   4.951169
    17  C    3.767313   4.278276   2.415376   4.936080   5.143669
    18  C    2.498697   3.802824   1.404843   3.802677   4.316345
    19  C    3.826503   6.587380   5.099849   4.214980   5.685873
    20  C    6.340728   4.214966   6.587353   5.099789   3.826470
    21  C    5.685920   5.099869   4.215013   6.587452   6.340809
    22  H    3.448081   4.162571   4.689934   2.173287   2.734180
    23  H    2.172599   4.970908   2.741053   3.445272   4.690380
    24  H    4.169129   3.445243   4.970898   2.741003   2.172573
    25  H    4.968744   2.173256   4.162466   4.689883   3.448050
    26  H    4.690368   2.740810   3.445304   4.970813   4.168941
    27  H    2.734245   4.689864   2.173272   4.162642   4.968824
    28  C    6.022844   6.044174   4.627769   7.132814   7.142924
    29  H    7.049691   7.112275   5.679745   8.193025   8.221332
    30  C    7.142917   4.627816   7.132807   6.044156   4.640871
    31  H    8.221333   5.679673   8.192918   7.112337   5.717511
    32  C    4.640903   7.132840   6.044210   4.627827   6.022906
    33  H    5.717544   8.192952   7.112393   5.679685   7.049586
    34  N    5.010223   5.635104   3.747945   6.257621   6.522222
    35  H    5.334132   6.380190   4.250497   6.680124   7.130442
    36  N    4.162553   6.257696   5.635223   3.748038   5.010316
    37  H    4.910765   6.680905   6.380812   4.251231   5.334961
    38  N    6.522300   3.748040   6.257669   5.635191   4.162537
    39  H    7.131140   4.251249   6.680888   6.380793   4.910761
    40  F    6.974583   5.253552   7.454184   5.612485   4.564841
    41  F    6.723003   5.613339   5.254113   7.454920   6.975402
    42  F    4.564908   7.454242   5.612590   5.253595   6.722452
                    6          7          8          9         10
     6  C    0.000000
     7  C    4.316361   0.000000
     8  C    5.143812   1.386479   0.000000
     9  C    4.951203   2.444605   1.420191   0.000000
    10  C    3.804417   2.818021   2.425763   1.390752   0.000000
    11  C    3.800602   2.901031   4.287450   5.159233   4.952113
    12  C    4.294553   4.291769   5.678194   6.518749   6.202067
    13  C    3.767250   5.140764   6.492347   7.098297   6.512095
    14  C    2.498552   4.953901   6.192081   6.529914   5.719025
    15  C    1.402816   5.719077   6.512171   6.202184   4.952241
    16  C    2.428797   6.530032   7.098448   6.518947   5.159433
    17  C    2.803762   6.192108   6.492424   5.678329   4.287577
    18  C    2.455530   4.954016   5.140902   4.291934   2.901188
    19  C    6.340791   3.596286   2.270429   1.429291   2.605908
    20  C    5.685848   5.396664   6.765592   7.743286   7.546892
    21  C    3.826531   7.956044   8.487466   7.829896   6.449141
    22  H    4.968842   1.082490   2.131928   3.416318   3.900166
    23  H    4.169175   3.899423   3.395681   2.123341   1.081889
    24  H    4.690372   2.576492   3.902005   5.006627   5.096970
    25  H    2.734068   5.925797   7.103928   7.302831   6.355228
    26  H    2.172539   6.358859   7.289204   7.117479   5.925664
    27  H    3.448014   5.093798   4.983193   3.896642   2.571945
    28  C    4.640871   8.428348   8.753387   7.898097   6.510901
    29  H    5.717475   9.472703   9.746168   8.829827   7.452986
    30  C    6.022873   6.545005   7.929827   8.797333   8.440589
    31  H    7.049550   7.564211   8.944365   9.849648   9.516171
    32  C    7.142979   3.624717   2.262241   2.278633   3.655038
    33  H    8.221396   4.605264   3.283137   3.336350   4.694325
    34  N    4.162455   7.462240   7.632058   6.671573   5.301984
    35  H    4.910183   7.777906   7.770683   6.673519   5.363982
    36  N    6.522348   2.516723   1.379283   2.262887   3.570470
    37  H    7.131175   2.881707   2.127214   3.235201   4.487533
    38  N    5.010285   6.413207   7.785035   8.454040   7.891227
    39  H    5.334940   7.266117   8.619554   9.195014   8.524789
    40  F    6.722404   5.574003   6.862325   8.010409   8.042465
    41  F    4.565569   8.853377   9.519284   8.977874   7.617421
    42  F    6.974685   4.838725   3.572853   2.458821   3.183706
                   11         12         13         14         15
    11  C    0.000000
    12  C    1.390744   0.000000
    13  C    2.425760   1.420192   0.000000
    14  C    2.818008   2.444599   1.386480   0.000000
    15  C    4.952025   5.159086   4.287263   2.900842   0.000000
    16  C    6.202033   6.518644   5.678033   4.291607   1.390770
    17  C    6.511968   7.098107   6.492107   5.140506   2.425686
    18  C    5.719051   6.529895   6.192020   4.953809   2.818062
    19  C    6.449092   7.829838   8.487408   7.955969   7.547035
    20  C    2.605884   1.429285   2.270442   3.596293   6.448932
    21  C    7.546956   7.743339   6.765638   5.396712   2.606056
    22  H    2.571802   3.896477   4.983057   5.093691   6.355295
    23  H    5.925616   7.117464   7.289261   6.358957   5.097134
    24  H    1.081880   2.123329   3.395671   3.899401   5.925538
    25  H    3.900158   3.416337   2.131960   1.082495   2.571506
    26  H    5.096698   5.006283   3.901625   2.576137   1.081888
    27  H    6.355301   7.302856   7.103901   5.925728   3.900211
    28  C    8.440586   8.797340   7.929846   6.545023   3.655194
    29  H    9.516123   9.849527   8.944187   7.564042   4.694320
    30  C    3.655012   2.278616   2.262243   3.624726   6.510789
    31  H    4.694299   3.336334   3.283135   4.605272   7.452594
    32  C    6.510980   7.898169   8.753450   8.428379   8.440708
    33  H    7.452796   8.829619   9.746013   9.472598   9.516293
    34  N    7.891132   8.453937   7.784933   6.413101   3.570578
    35  H    8.524084   9.194382   8.619019   7.265604   4.487358
    36  N    5.302068   6.671648   7.632142   7.462315   7.891303
    37  H    5.364868   6.674404   7.771560   7.778730   8.524834
    38  N    3.570459   2.262881   1.379284   2.516737   5.301865
    39  H    4.487528   3.235197   2.127218   2.881736   5.364664
    40  F    3.183651   2.458803   3.572858   4.838715   7.616800
    41  F    8.043315   8.011297   6.863224   5.574900   3.184446
    42  F    7.616965   8.977386   9.518702   8.852701   8.042677
                   16         17         18         19         20
    16  C    0.000000
    17  C    1.420173   0.000000
    18  C    2.444678   1.386450   0.000000
    19  C    7.743524   6.765789   5.396862   0.000000
    20  C    7.829714   8.487207   7.955944   8.989636   0.000000
    21  C    1.429269   2.270248   3.596160   8.989712   8.989693
    22  H    7.302955   7.103955   5.925917   4.398418   4.787655
    23  H    5.006868   3.902197   2.576671   2.907531   8.494901
    24  H    7.117448   7.289160   6.359003   6.159201   2.907497
    25  H    3.896187   4.982691   5.093500   8.731369   4.398467
    26  H    2.123437   3.395676   3.899467   8.494946   6.158839
    27  H    3.416408   2.131977   1.082495   4.787868   8.731389
    28  C    2.278730   2.262115   3.624500   8.906918  10.103703
    29  H    3.336319   3.283214   4.605281   9.767850  11.139773
    30  C    7.897998   8.753210   8.428325  10.103685   1.366385
    31  H    8.829430   9.745762   9.472537  11.139916   2.219265
    32  C    8.797547   7.929996   6.545195   1.366385   8.906976
    33  H    9.849868   8.944547   7.564405   2.219265   9.767569
    34  N    2.263051   1.379312   2.516521   7.602666   9.830958
    35  H    3.235212   2.126926   2.880865   7.442171  10.594937
    36  N    8.454201   7.785136   6.413359   2.229552   7.602707
    37  H    9.195145   8.619626   7.266252   3.196514   7.443020
    38  N    6.671456   7.631885   7.462244   9.831060   2.229565
    39  H    6.674191   7.771293   7.778651  10.595550   3.196526
    40  F    8.977263   9.518498   8.852666   9.131606   1.344654
    41  F    2.459102   3.572849   4.838900  10.195098   9.132517
    42  F    8.010723   6.862618   5.574256   1.344654  10.194648
                   21         22         23         24         25
    21  C    0.000000
    22  H    8.731481   0.000000
    23  H    6.159246   4.981251   0.000000
    24  H    8.494956   1.880406   6.143215   0.000000
    25  H    4.787636   6.139343   6.861571   4.981235   0.000000
    26  H    2.907937   6.861474   6.143330   6.142948   1.879946
    27  H    4.398267   6.139451   1.880584   6.861673   6.139168
    28  C    1.366436   9.306067   6.002453   9.315344   6.041644
    29  H    2.218979  10.365984   6.862432  10.393774   7.001728
    30  C    8.907027   6.041673   9.315362   4.171885   4.130266
    31  H    9.767616   7.002014  10.393799   5.121820   4.982644
    32  C   10.103760   4.130201   4.171920   6.002545   9.306062
    33  H   11.139992   4.982576   5.121854   6.862191  10.365880
    34  N    2.229549   8.411348   4.696200   8.663436   6.133098
    35  H    3.196679   8.781267   4.590326   9.221300   7.058833
    36  N    9.831120   2.816161   4.385827   4.696276   8.411400
    37  H   10.595601   2.793070   5.355546   4.591220   8.782060
    38  N    7.602755   6.133264   8.663538   4.385809   2.816230
    39  H    7.443075   7.059296   9.222060   5.355532   2.793163
    40  F   10.194686   4.753084   9.057607   3.004404   5.704097
    41  F    1.344701   9.533587   7.415462   9.058433   4.753942
    42  F    9.131726   5.704062   3.004475   7.415112   9.532821
                   26         27         28         29         30
    26  H    0.000000
    27  H    4.981302   0.000000
    28  C    4.172324   4.129922   0.000000
    29  H    5.121992   4.982638   1.078449   0.000000
    30  C    6.002158   9.306046  10.122883  11.111877   0.000000
    31  H    6.861798  10.365858  11.020270  11.983713   1.078453
    32  C    9.315360   6.041877  10.122795  11.020490  10.122850
    33  H   10.393799   7.002225  11.112018  11.984212  11.020233
    34  N    4.386095   2.815908   1.391567   2.167140  10.037610
    35  H    5.355614   2.792042   2.135071   2.545492  10.880112
    36  N    8.663473   6.133425  10.037645  11.006236   8.853706
    37  H    9.221949   7.059445  10.880572  11.871074   8.751856
    38  N    4.695884   8.411362   8.853746   9.817858   1.391638
    39  H    4.590845   8.782007   8.751921   9.658450   2.134758
    40  F    7.414746   9.532835  11.255897  12.308242   2.415750
    41  F    3.005628   5.704124   2.415511   2.861481   8.846958
    42  F    9.057747   4.753355   8.846027   9.604354  11.255909
                   31         32         33         34         35
    31  H    0.000000
    32  C   11.112075   0.000000
    33  H   11.983935   1.078454   0.000000
    34  N   11.005954   8.853660   9.818035   0.000000
    35  H   11.870418   8.751001   9.657852   1.005969   0.000000
    36  N    9.818077   1.391632   2.166830   8.866052   8.921230
    37  H    9.658697   2.134753   2.544397   9.749812   9.851441
    38  N    2.166828  10.037708  11.006052   8.866034   9.749433
    39  H    2.544391  10.880639  11.870919   8.922035   9.851954
    40  F    2.862512   8.846044   9.603969  10.884420  11.592815
    41  F    9.604873  11.256415  12.308876   3.534897   4.462083
    42  F   12.308382   2.415730   2.862477   7.480023   7.144963
                   36         37         38         39         40
    36  N    0.000000
    37  H    1.005971   0.000000
    38  N    8.866126   8.922108   0.000000
    39  H    9.749897   9.852323   1.005971   0.000000
    40  F    7.480001   7.145722   3.535011   4.462015   0.000000
    41  F   10.885122  11.594111   7.480909   7.146625  10.408173
    42  F    3.534990   4.461993  10.884550  11.593511  10.407280
                   41         42
    41  F    0.000000
    42  F   10.407681   0.000000
 Symmetry turned off by external request.
 Stoichiometry    C24H12F3N3
 Framework group  C1[X(C24H12F3N3)]
 Deg. of freedom   120
 Full point group                 C1      NOp   1
 Rotational constants (GHZ):           0.1359724           0.1359642           0.0679841
 Leave Link  202 at Tue Aug 15 23:24:50 2023, MaxMem=  1310720000 cpu:               1.1 elap:               0.0
 (Enter /mnt/opt/groups/app-gaussian/g16-avx2/l301.exe)
 Standard basis: 6-31G(d,p) (6D, 7F)
 Ernie: Thresh=  0.10000D-02 Tol=  0.10000D-05 Strict=F.
   510 basis functions,   924 primitive gaussians,   510 cartesian basis functions
   102 alpha electrons      102 beta electrons
       nuclear repulsion energy      2609.7164317091 Hartrees.
 IExCor=  402 DFT=T Ex+Corr=B3LYP ExCW=0 ScaHFX=  0.200000
 ScaDFX=  0.800000  0.720000  1.000000  0.810000 ScalE2=  1.000000  1.000000
 IRadAn=      5 IRanWt=     -1 IRanGd=            0 ICorTp=0 IEmpDi=131
 NAtoms=   42 NActive=   42 NUniq=   42 SFac= 1.00D+00 NAtFMM=   60 NAOKFM=F Big=F
 Integral buffers will be    131072 words long.
 Raffenetti 2 integral format.
 Two-electron integral symmetry is turned off.
 R6Disp:  Grimme-D3 Dispersion energy=       -0.0400322026 Hartrees.
 Nuclear repulsion after empirical dispersion term =     2609.6763995065 Hartrees.
 Leave Link  301 at Tue Aug 15 23:24:50 2023, MaxMem=  1310720000 cpu:               3.8 elap:               0.1
 (Enter /mnt/opt/groups/app-gaussian/g16-avx2/l302.exe)
 NPDir=0 NMtPBC=     1 NCelOv=     1 NCel=       1 NClECP=     1 NCelD=      1
         NCelK=      1 NCelE2=     1 NClLst=     1 CellRange=     0.0.
 One-electron integrals computed using PRISM.
 NBasis=   510 RedAO= T EigKep=  1.19D-04  NBF=   510
 NBsUse=   510 1.00D-06 EigRej= -1.00D+00 NBFU=   510
 Precomputing XC quadrature grid using
 IXCGrd= 4 IRadAn=           5 IRanWt=          -1 IRanGd=           0 AccXCQ= 0.00D+00.
 Generated NRdTot=       0 NPtTot=           0 NUsed=           0 NTot=          32
 NSgBfM=   492   492   492   492   492 MxSgAt=    42 MxSgA2=    42.
 Leave Link  302 at Tue Aug 15 23:24:52 2023, MaxMem=  1310720000 cpu:             124.2 elap:               2.0
 (Enter /mnt/opt/groups/app-gaussian/g16-avx2/l303.exe)
 DipDrv:  MaxL=1.
 Leave Link  303 at Tue Aug 15 23:24:53 2023, MaxMem=  1310720000 cpu:              10.5 elap:               0.2
 (Enter /mnt/opt/groups/app-gaussian/g16-avx2/l401.exe)
 Initial guess from the checkpoint file:  "/tmp/Gau-170796.chk"
 B after Tr=     0.000006    0.000029   -0.000275
         Rot=    1.000000   -0.000046   -0.000000    0.000002 Ang=  -0.01 deg.
 Guess basis will be translated and rotated to current coordinates.
 JPrj=2 DoOrth=T DoCkMO=T.
 Leave Link  401 at Tue Aug 15 23:24:54 2023, MaxMem=  1310720000 cpu:              53.3 elap:               0.9
 (Enter /mnt/opt/groups/app-gaussian/g16-avx2/l502.exe)
 Two-electron integral symmetry not used.
 Closed shell SCF:
 Using DIIS extrapolation, IDIIS=    10.
 NGot=  1310720000 LenX=  1310162260 LenY=  1309901650
 Requested convergence on RMS density matrix=1.00D-08 within 100 cycles.
 Requested convergence on MAX density matrix=1.00D-06.
 Requested convergence on             energy=1.00D-06.
 Level shift goal  0.100 maximum shift  0.100.
 No special actions if energy rises.
 Dynamic level shift is on during FON iterations.

 Cycle   1  Pass 1  IDiag  1:
 FoFJK:  IHMeth= 1 ICntrl=       0 DoSepK=F KAlg= 0 I1Cent=           0 FoldK=F
 IRaf= 620000000 NMat=       1 IRICut=       1 DoRegI=T DoRafI=F ISym2E= 0 IDoP0=0 IntGTp=1.
 FoFCou: FMM=F IPFlag=           0 FMFlag=      100000 FMFlg1=           0
         NFxFlg=           0 DoJE=F BraDBF=F KetDBF=F FulRan=T
         wScrn=  0.000000 ICntrl=         0 IOpCl=  0 I1Cent=           0 NGrid=           0
         NMat0=    1 NMatS0=      1 NMatT0=    0 NMatD0=    1 NMtDS0=    0 NMtDT0=    0
 Symmetry not used in FoFCou.
 E= -1385.61606279880    
 DIIS: error= 1.72D-04 at cycle   1 NSaved=   1.
 NSaved= 1 IEnMin= 1 EnMin= -1385.61606279880     IErMin= 1 ErrMin= 1.72D-04
 ErrMax= 1.72D-04  0.00D+00 EMaxC= 1.00D+00 BMatC= 2.29D-05 BMatP= 2.29D-05
 IDIUse=1 WtCom= 1.00D+00 WtEn= 0.00D+00
 Coeff-Com:  0.100D+01
 Coeff:      0.100D+01
 Gap=     1.756 Goal=     0.100 Shift=    0.000
 RMSDP=3.16D-05 MaxDP=9.24D-04              OVMax= 1.16D-03

 Cycle   2  Pass 1  IDiag  1:
 E= -1385.61609751127     Delta-E=       -0.000034712465 Rises=F Damp=F
 DIIS: error= 6.32D-05 at cycle   2 NSaved=   2.
 NSaved= 2 IEnMin= 2 EnMin= -1385.61609751127     IErMin= 2 ErrMin= 6.32D-05
 ErrMax= 6.32D-05  0.00D+00 EMaxC= 1.00D+00 BMatC= 2.09D-06 BMatP= 2.29D-05
 IDIUse=1 WtCom= 1.00D+00 WtEn= 0.00D+00
 Coeff-Com:  0.946D-01 0.905D+00
 Coeff:      0.946D-01 0.905D+00
 Gap=     0.151 Goal=     0.100 Shift=    0.000
 RMSDP=7.01D-06 MaxDP=4.76D-04 DE=-3.47D-05 OVMax= 7.08D-04

 Cycle   3  Pass 1  IDiag  1:
 E= -1385.61609551400     Delta-E=        0.000001997269 Rises=F Damp=F
 DIIS: error= 9.68D-05 at cycle   3 NSaved=   3.
 NSaved= 3 IEnMin= 2 EnMin= -1385.61609751127     IErMin= 2 ErrMin= 6.32D-05
 ErrMax= 9.68D-05  0.00D+00 EMaxC= 1.00D+00 BMatC= 3.95D-06 BMatP= 2.09D-06
 IDIUse=1 WtCom= 1.00D+00 WtEn= 0.00D+00
 Coeff-Com: -0.128D-01 0.590D+00 0.423D+00
 Coeff:     -0.128D-01 0.590D+00 0.423D+00
 Gap=     0.151 Goal=   None    Shift=    0.000
 RMSDP=4.90D-06 MaxDP=3.03D-04 DE= 2.00D-06 OVMax= 5.08D-04

 Cycle   4  Pass 1  IDiag  1:
 E= -1385.61609937655     Delta-E=       -0.000003862548 Rises=F Damp=F
 DIIS: error= 2.38D-05 at cycle   4 NSaved=   4.
 NSaved= 4 IEnMin= 4 EnMin= -1385.61609937655     IErMin= 4 ErrMin= 2.38D-05
 ErrMax= 2.38D-05  0.00D+00 EMaxC= 1.00D+00 BMatC= 1.92D-07 BMatP= 2.09D-06
 IDIUse=1 WtCom= 1.00D+00 WtEn= 0.00D+00
 Coeff-Com: -0.125D-01 0.223D+00 0.233D+00 0.556D+00
 Coeff:     -0.125D-01 0.223D+00 0.233D+00 0.556D+00
 Gap=     0.151 Goal=     0.100 Shift=    0.000
 RMSDP=1.33D-06 MaxDP=6.07D-05 DE=-3.86D-06 OVMax= 1.42D-04

 Cycle   5  Pass 1  IDiag  1:
 E= -1385.61609953143     Delta-E=       -0.000000154886 Rises=F Damp=F
 DIIS: error= 1.10D-05 at cycle   5 NSaved=   5.
 NSaved= 5 IEnMin= 5 EnMin= -1385.61609953143     IErMin= 5 ErrMin= 1.10D-05
 ErrMax= 1.10D-05  0.00D+00 EMaxC= 1.00D+00 BMatC= 5.07D-08 BMatP= 1.92D-07
 IDIUse=1 WtCom= 1.00D+00 WtEn= 0.00D+00
 Coeff-Com: -0.664D-02 0.772D-01 0.108D+00 0.383D+00 0.438D+00
 Coeff:     -0.664D-02 0.772D-01 0.108D+00 0.383D+00 0.438D+00
 Gap=     0.151 Goal=     0.100 Shift=    0.000
 RMSDP=5.57D-07 MaxDP=2.14D-05 DE=-1.55D-07 OVMax= 6.58D-05

 Cycle   6  Pass 1  IDiag  1:
 E= -1385.61609958336     Delta-E=       -0.000000051928 Rises=F Damp=F
 DIIS: error= 3.19D-06 at cycle   6 NSaved=   6.
 NSaved= 6 IEnMin= 6 EnMin= -1385.61609958336     IErMin= 6 ErrMin= 3.19D-06
 ErrMax= 3.19D-06  0.00D+00 EMaxC= 1.00D+00 BMatC= 3.22D-09 BMatP= 5.07D-08
 IDIUse=1 WtCom= 1.00D+00 WtEn= 0.00D+00
 Coeff-Com: -0.312D-02 0.304D-01 0.500D-01 0.197D+00 0.272D+00 0.454D+00
 Coeff:     -0.312D-02 0.304D-01 0.500D-01 0.197D+00 0.272D+00 0.454D+00
 Gap=     0.151 Goal=     0.100 Shift=    0.000
 RMSDP=1.57D-07 MaxDP=9.05D-06 DE=-5.19D-08 OVMax= 2.08D-05

 Cycle   7  Pass 1  IDiag  1:
 E= -1385.61609958656     Delta-E=       -0.000000003196 Rises=F Damp=F
 DIIS: error= 1.04D-06 at cycle   7 NSaved=   7.
 NSaved= 7 IEnMin= 7 EnMin= -1385.61609958656     IErMin= 7 ErrMin= 1.04D-06
 ErrMax= 1.04D-06  0.00D+00 EMaxC= 1.00D+00 BMatC= 3.19D-10 BMatP= 3.22D-09
 IDIUse=1 WtCom= 1.00D+00 WtEn= 0.00D+00
 Coeff-Com: -0.102D-05-0.447D-02 0.728D-04 0.146D-01 0.490D-01 0.256D+00
 Coeff-Com:  0.685D+00
 Coeff:     -0.102D-05-0.447D-02 0.728D-04 0.146D-01 0.490D-01 0.256D+00
 Coeff:      0.685D+00
 Gap=     0.151 Goal=     0.100 Shift=    0.000
 RMSDP=5.62D-08 MaxDP=2.20D-06 DE=-3.20D-09 OVMax= 7.80D-06

 Cycle   8  Pass 1  IDiag  1:
 E= -1385.61609958693     Delta-E=       -0.000000000374 Rises=F Damp=F
 DIIS: error= 2.15D-07 at cycle   8 NSaved=   8.
 NSaved= 8 IEnMin= 8 EnMin= -1385.61609958693     IErMin= 8 ErrMin= 2.15D-07
 ErrMax= 2.15D-07  0.00D+00 EMaxC= 1.00D+00 BMatC= 2.41D-11 BMatP= 3.19D-10
 IDIUse=1 WtCom= 1.00D+00 WtEn= 0.00D+00
 Coeff-Com:  0.282D-03-0.499D-02-0.447D-02-0.105D-01 0.113D-02 0.807D-01
 Coeff-Com:  0.314D+00 0.624D+00
 Coeff:      0.282D-03-0.499D-02-0.447D-02-0.105D-01 0.113D-02 0.807D-01
 Coeff:      0.314D+00 0.624D+00
 Gap=     0.151 Goal=     0.100 Shift=    0.000
 RMSDP=1.77D-08 MaxDP=8.73D-07 DE=-3.74D-10 OVMax= 2.43D-06

 Cycle   9  Pass 1  IDiag  1:
 E= -1385.61609958694     Delta-E=       -0.000000000010 Rises=F Damp=F
 DIIS: error= 1.15D-07 at cycle   9 NSaved=   9.
 NSaved= 9 IEnMin= 9 EnMin= -1385.61609958694     IErMin= 9 ErrMin= 1.15D-07
 ErrMax= 1.15D-07  0.00D+00 EMaxC= 1.00D+00 BMatC= 6.19D-12 BMatP= 2.41D-11
 IDIUse=1 WtCom= 1.00D+00 WtEn= 0.00D+00
 Coeff-Com:  0.128D-03-0.176D-02-0.199D-02-0.625D-02-0.403D-02 0.755D-02
 Coeff-Com:  0.598D-01 0.360D+00 0.587D+00
 Coeff:      0.128D-03-0.176D-02-0.199D-02-0.625D-02-0.403D-02 0.755D-02
 Coeff:      0.598D-01 0.360D+00 0.587D+00
 Gap=     0.151 Goal=     0.100 Shift=    0.000
 RMSDP=6.69D-09 MaxDP=4.22D-07 DE=-9.55D-12 OVMax= 1.15D-06

 SCF Done:  E(RB3LYP) =  -1385.61609959     A.U. after    9 cycles
            NFock=  9  Conv=0.67D-08     -V/T= 2.0089
 KE= 1.373380207880D+03 PE=-8.453238256030D+03 EE= 3.084565549057D+03
 Leave Link  502 at Tue Aug 15 23:25:49 2023, MaxMem=  1310720000 cpu:            3521.6 elap:              55.2
 (Enter /mnt/opt/groups/app-gaussian/g16-avx2/l701.exe)
 ... and contract with generalized density number  0.
 Compute integral first derivatives.
 R6Disp: Adding Grimme-D3 dispersion energy 1st derivatives to the gradient.
 Leave Link  701 at Tue Aug 15 23:25:50 2023, MaxMem=  1310720000 cpu:              64.0 elap:               1.1
 (Enter /mnt/opt/groups/app-gaussian/g16-avx2/l702.exe)
 L702 exits ... SP integral derivatives will be done elsewhere.
 Leave Link  702 at Tue Aug 15 23:25:50 2023, MaxMem=  1310720000 cpu:               1.4 elap:               0.1
 (Enter /mnt/opt/groups/app-gaussian/g16-avx2/l703.exe)
 Integral derivatives from FoFJK, PRISM(SPDF).
 Compute integral first derivatives, UseDBF=F ICtDFT=           0.
 Calling FoFJK, ICntrl=      2127 FMM=F ISym2X=0 I1Cent= 0 IOpClX= 0 NMat=1 NMatS=1 NMatT=0.
 FoFJK:  IHMeth= 1 ICntrl=    2127 DoSepK=F KAlg= 0 I1Cent=           0 FoldK=F
 IRaf=         0 NMat=       1 IRICut=       1 DoRegI=T DoRafI=F ISym2E= 0 IDoP0=0 IntGTp=1.
 FoFCou: FMM=F IPFlag=           0 FMFlag=      100000 FMFlg1=         800
         NFxFlg=           0 DoJE=F BraDBF=F KetDBF=F FulRan=T
         wScrn=  0.000000 ICntrl=      2127 IOpCl=  0 I1Cent=           0 NGrid=           0
         NMat0=    1 NMatS0=      1 NMatT0=    0 NMatD0=    1 NMtDS0=    0 NMtDT0=    0
 Symmetry not used in FoFCou.
 Leave Link  703 at Tue Aug 15 23:26:09 2023, MaxMem=  1310720000 cpu:            1215.9 elap:              19.1
 (Enter /mnt/opt/groups/app-gaussian/g16-avx2/l716.exe)
 Dipole        =-8.15335620D-05 1.42130672D-04-7.43591003D-04
 -------------------------------------------------------------------
 Center     Atomic                   Forces (Hartrees/Bohr)
 Number     Number              X              Y              Z
 -------------------------------------------------------------------
      1        6          -0.000000337    0.000114095   -0.000023133
      2        6           0.000000939   -0.000055662    0.000053393
      3        6          -0.000000080    0.000075404    0.000043277
      4        6          -0.000001437   -0.000021216   -0.000067838
      5        6          -0.000000934   -0.000077336   -0.000084862
      6        6           0.000001687   -0.000040144    0.000095776
      7        6           0.000000989   -0.000082667    0.000155714
      8        6          -0.000003346    0.000332437    0.000253707
      9        6          -0.000004721    0.000067880   -0.000370894
     10        6           0.000003534   -0.000279397    0.000138551
     11        6           0.000002001    0.000251200    0.000171771
     12        6           0.000003416   -0.000354614    0.000124525
     13        6          -0.000009630    0.000054082   -0.000413411
     14        6          -0.000001264    0.000166175   -0.000013088
     15        6          -0.000003721    0.000039115   -0.000291531
     16        6           0.000004094    0.000279822    0.000247911
     17        6          -0.000001533   -0.000326237    0.000177220
     18        6          -0.000004197   -0.000110644   -0.000224569
     19        6          -0.000000055   -0.000183031   -0.000301397
     20        6           0.000006995   -0.000170460    0.000313049
     21        6           0.000003187    0.000357000    0.000085532
     22        1          -0.000000698    0.000069026   -0.000038583
     23        1           0.000000814    0.000021678    0.000034059
     24        1          -0.000000626    0.000009025   -0.000034210
     25        1           0.000000038   -0.000068988   -0.000049087
     26        1           0.000000233   -0.000029057    0.000022540
     27        1           0.000001131    0.000000513    0.000086799
     28        6          -0.000012044   -0.000284427   -0.000397452
     29        1          -0.000000774    0.000178357    0.000036458
     30        6          -0.000005867    0.000433987    0.000017373
     31        1           0.000000992   -0.000096272    0.000084547
     32        6          -0.000002942   -0.000233612    0.000368708
     33        1          -0.000002946   -0.000025478   -0.000125527
     34        7           0.000008805    0.000245824    0.000175673
     35        1           0.000004326   -0.000200236    0.000097483
     36        7           0.000002812    0.000095691   -0.000338222
     37        1           0.000003769    0.000118225    0.000140297
     38        7           0.000007035   -0.000340202    0.000083138
     39        1          -0.000001452    0.000062578   -0.000172550
     40        9          -0.000001542    0.000007964   -0.000137409
     41        9           0.000001542   -0.000114340    0.000001834
     42        9           0.000001805    0.000113942    0.000074429
 -------------------------------------------------------------------
 Cartesian Forces:  Max     0.000433987 RMS     0.000153394
 Leave Link  716 at Tue Aug 15 23:26:09 2023, MaxMem=  1310720000 cpu:               1.6 elap:               0.1
 (Enter /mnt/opt/groups/app-gaussian/g16-avx2/l103.exe)

 GradGradGradGradGradGradGradGradGradGradGradGradGradGradGradGradGradGrad
 Berny optimization.
 Using GEDIIS/GDIIS optimizer.
 FormGI is forming the generalized inverse of G from B-inverse, IUseBI=4.
 Internal  Forces:  Max     0.000264968 RMS     0.000073946
 Search for a local minimum.
 Step number   5 out of a maximum of  252
 All quantities printed in internal units (Hartrees-Bohrs-Radians)
 RMS Force = .73946D-04 SwitMx=.10000D-02 MixMth= 2
 Mixed Optimization -- En-DIIS/RFO-DIIS
 Swapping is turned off.
 Update second derivatives using D2CorX and points    2    3    4    5
 DE= -7.52D-05 DEPred=-7.17D-05 R= 1.05D+00
 TightC=F SS=  1.41D+00  RLast= 2.51D-02 DXNew= 1.4270D+00 7.5436D-02
 Trust test= 1.05D+00 RLast= 2.51D-02 DXMaxT set to 8.49D-01
 ITU=  1  1  1  1  0
     Eigenvalues ---    0.00230   0.00230   0.00230   0.00954   0.00954
     Eigenvalues ---    0.00954   0.01376   0.01376   0.01380   0.01438
     Eigenvalues ---    0.01438   0.01568   0.01601   0.01607   0.01607
     Eigenvalues ---    0.01639   0.01656   0.01656   0.01690   0.01727
     Eigenvalues ---    0.01727   0.01804   0.01824   0.01824   0.01861
     Eigenvalues ---    0.01862   0.01862   0.02105   0.02105   0.02105
     Eigenvalues ---    0.02129   0.02129   0.02129   0.02144   0.02144
     Eigenvalues ---    0.02145   0.02215   0.02215   0.02216   0.11329
     Eigenvalues ---    0.15950   0.16000   0.16000   0.16000   0.16000
     Eigenvalues ---    0.16000   0.16000   0.16000   0.16002   0.16008
     Eigenvalues ---    0.16025   0.22764   0.22769   0.22886   0.23202
     Eigenvalues ---    0.23203   0.23739   0.24005   0.24009   0.24250
     Eigenvalues ---    0.24714   0.24762   0.24812   0.24985   0.24997
     Eigenvalues ---    0.25000   0.25000   0.25000   0.25000   0.25001
     Eigenvalues ---    0.25015   0.25269   0.29887   0.29888   0.30454
     Eigenvalues ---    0.30469   0.30993   0.32916   0.34518   0.34523
     Eigenvalues ---    0.35445   0.35447   0.35505   0.35531   0.35531
     Eigenvalues ---    0.35595   0.35596   0.35596   0.35653   0.35654
     Eigenvalues ---    0.35655   0.35883   0.37551   0.37554   0.39210
     Eigenvalues ---    0.39873   0.40375   0.40377   0.40644   0.40769
     Eigenvalues ---    0.40774   0.41982   0.42576   0.42579   0.42918
     Eigenvalues ---    0.47304   0.47592   0.47593   0.47688   0.47689
     Eigenvalues ---    0.47904   0.49371   0.49372   0.50308   0.53025
     Eigenvalues ---    0.53025   0.55005   0.55021   0.55053   0.56005
 En-DIIS/RFO-DIIS/Sim-DIIS IScMMF=       -3 using points:     5    4
 RFO step:  Lambda=-5.22848409D-06.
 NNeg= 0 NGDIIS= 2 SimSw=  2.50D-01 Rises=F DC= -7.52D-05 SmlDif=  1.00D-05
 NRisDI= 0 DoIntr=F SqrtH=F CThrHd= 10.0 CDAdj=  3.0
 RMS Error=  0.3406115477D-03 NUsed= 2 OKEnD=T EnDIS=F
 InvSVX:  RCond= 1.58D-04 Info=           0 Equed=N FErr=  1.20D-15 BErr=  1.83D-17
 DidBck=F Rises=F RFO-DIIS coefs:    1.12579   -0.12579
 Iteration  1 RMS(Cart)=  0.00058181 RMS(Int)=  0.00000024
 Iteration  2 RMS(Cart)=  0.00000025 RMS(Int)=  0.00000006
 ITry= 1 IFail=0 DXMaxC= 3.97D-03 DCOld= 1.00D+10 DXMaxT= 8.49D-01 DXLimC= 3.00D+00 Rises=F
 Variable       Old X    -DE/DX   Delta X   Delta X   Delta X     New X
                                 (Linear)    (Quad)   (Total)
    R1        2.78657   0.00007   0.00015   0.00011   0.00027   2.78683
    R2        2.71548   0.00003   0.00009   0.00002   0.00011   2.71559
    R3        2.65095  -0.00008  -0.00032   0.00000  -0.00032   2.65064
    R4        2.71546   0.00004   0.00008   0.00008   0.00016   2.71562
    R5        2.78652   0.00012   0.00013   0.00029   0.00042   2.78694
    R6        2.65470   0.00005  -0.00025   0.00025  -0.00000   2.65470
    R7        2.71547   0.00004   0.00008   0.00005   0.00013   2.71560
    R8        2.65477   0.00001  -0.00025   0.00014  -0.00010   2.65467
    R9        2.78654   0.00009   0.00015   0.00021   0.00035   2.78689
   R10        2.65472   0.00003  -0.00024   0.00020  -0.00004   2.65468
   R11        2.65092  -0.00007  -0.00033   0.00004  -0.00029   2.65064
   R12        2.65094  -0.00006  -0.00034   0.00005  -0.00028   2.65066
   R13        2.62006   0.00011   0.00004   0.00023   0.00027   2.62033
   R14        2.04561   0.00000   0.00000   0.00001   0.00001   2.04562
   R15        2.68377  -0.00026   0.00024  -0.00076  -0.00052   2.68325
   R16        2.60647   0.00009  -0.00043   0.00075   0.00031   2.60678
   R17        2.62814   0.00026   0.00019   0.00047   0.00065   2.62879
   R18        2.70097  -0.00006  -0.00059   0.00023  -0.00036   2.70061
   R19        2.04447   0.00004   0.00006   0.00007   0.00013   2.04461
   R20        2.62813   0.00026   0.00019   0.00046   0.00065   2.62877
   R21        2.04446   0.00003   0.00006   0.00005   0.00012   2.04457
   R22        2.68377  -0.00026   0.00024  -0.00078  -0.00054   2.68324
   R23        2.70096  -0.00006  -0.00059   0.00023  -0.00036   2.70060
   R24        2.62007   0.00010   0.00004   0.00022   0.00026   2.62033
   R25        2.60647   0.00009  -0.00043   0.00075   0.00032   2.60679
   R26        2.04562  -0.00000   0.00001  -0.00002  -0.00001   2.04561
   R27        2.62817   0.00026   0.00018   0.00045   0.00064   2.62881
   R28        2.04447   0.00003   0.00007   0.00004   0.00010   2.04458
   R29        2.68374  -0.00025   0.00027  -0.00074  -0.00048   2.68326
   R30        2.70093  -0.00006  -0.00058   0.00023  -0.00035   2.70058
   R31        2.62001   0.00012   0.00006   0.00025   0.00031   2.62032
   R32        2.60652   0.00009  -0.00051   0.00079   0.00027   2.60680
   R33        2.04562   0.00000  -0.00001   0.00002   0.00001   2.04563
   R34        2.58209  -0.00020   0.00012  -0.00042  -0.00029   2.58180
   R35        2.54103   0.00013   0.00009   0.00018   0.00027   2.54130
   R36        2.58209  -0.00020   0.00012  -0.00042  -0.00029   2.58180
   R37        2.54103   0.00014   0.00009   0.00018   0.00027   2.54130
   R38        2.58219  -0.00024   0.00010  -0.00047  -0.00037   2.58182
   R39        2.54112   0.00011   0.00009   0.00013   0.00022   2.54134
   R40        2.03797   0.00005  -0.00012   0.00025   0.00012   2.03809
   R41        2.62968  -0.00021   0.00054  -0.00099  -0.00046   2.62922
   R42        2.03798   0.00005  -0.00013   0.00025   0.00012   2.03810
   R43        2.62981  -0.00022   0.00044  -0.00098  -0.00054   2.62927
   R44        2.03798   0.00005  -0.00013   0.00025   0.00012   2.03810
   R45        2.62980  -0.00022   0.00044  -0.00098  -0.00054   2.62926
   R46        1.90101  -0.00016   0.00007  -0.00039  -0.00031   1.90069
   R47        1.90101  -0.00016   0.00008  -0.00040  -0.00031   1.90070
   R48        1.90101  -0.00016   0.00008  -0.00040  -0.00031   1.90070
    A1        2.09323   0.00002   0.00002   0.00004   0.00006   2.09330
    A2        2.10649  -0.00000  -0.00005   0.00004  -0.00001   2.10648
    A3        2.08346  -0.00002   0.00003  -0.00008  -0.00005   2.08341
    A4        2.09559  -0.00002  -0.00003  -0.00007  -0.00010   2.09549
    A5        2.08665  -0.00008   0.00005  -0.00039  -0.00034   2.08632
    A6        2.10094   0.00010  -0.00002   0.00046   0.00043   2.10138
    A7        2.09557  -0.00001  -0.00003  -0.00000  -0.00003   2.09554
    A8        2.10108   0.00005   0.00001   0.00021   0.00022   2.10130
    A9        2.08654  -0.00004   0.00002  -0.00021  -0.00019   2.08635
   A10        2.09554  -0.00001  -0.00003  -0.00002  -0.00005   2.09549
   A11        2.08665  -0.00007   0.00004  -0.00036  -0.00032   2.08634
   A12        2.10099   0.00008  -0.00001   0.00038   0.00036   2.10136
   A13        2.09324   0.00001   0.00003   0.00003   0.00006   2.09330
   A14        2.08347  -0.00003   0.00003  -0.00012  -0.00009   2.08338
   A15        2.10648   0.00001  -0.00006   0.00008   0.00003   2.10651
   A16        2.09320   0.00001   0.00004   0.00002   0.00005   2.09326
   A17        2.10638   0.00005  -0.00008   0.00026   0.00019   2.10656
   A18        2.08360  -0.00006   0.00004  -0.00028  -0.00024   2.08337
   A19        2.09161   0.00011  -0.00003   0.00050   0.00047   2.09209
   A20        2.11624   0.00003   0.00023   0.00016   0.00039   2.11663
   A21        2.07533  -0.00013  -0.00020  -0.00065  -0.00086   2.07447
   A22        2.11438  -0.00005   0.00008  -0.00029  -0.00021   2.11417
   A23        2.28635  -0.00002  -0.00021   0.00009  -0.00012   2.28623
   A24        1.88245   0.00007   0.00014   0.00020   0.00033   1.88278
   A25        2.08218  -0.00001  -0.00024   0.00007  -0.00016   2.08202
   A26        1.84391  -0.00005   0.00018  -0.00036  -0.00018   1.84373
   A27        2.35710   0.00006   0.00006   0.00029   0.00034   2.35744
   A28        2.10808   0.00004   0.00012   0.00016   0.00027   2.10836
   A29        2.11895  -0.00002   0.00004  -0.00011  -0.00007   2.11888
   A30        2.05615  -0.00002  -0.00015  -0.00005  -0.00020   2.05595
   A31        2.10808   0.00005   0.00011   0.00020   0.00031   2.10840
   A32        2.11895  -0.00002   0.00003  -0.00007  -0.00004   2.11891
   A33        2.05616  -0.00003  -0.00015  -0.00012  -0.00027   2.05588
   A34        2.08218  -0.00001  -0.00024   0.00007  -0.00017   2.08201
   A35        2.35707   0.00006   0.00006   0.00029   0.00035   2.35742
   A36        1.84393  -0.00005   0.00018  -0.00036  -0.00018   1.84375
   A37        2.11437  -0.00005   0.00008  -0.00030  -0.00022   2.11415
   A38        1.88244   0.00007   0.00014   0.00019   0.00033   1.88277
   A39        2.28638  -0.00002  -0.00022   0.00010  -0.00011   2.28626
   A40        2.09162   0.00011  -0.00003   0.00053   0.00050   2.09211
   A41        2.11620   0.00003   0.00022   0.00018   0.00041   2.11661
   A42        2.07537  -0.00014  -0.00019  -0.00071  -0.00091   2.07447
   A43        2.10804   0.00006   0.00014   0.00024   0.00038   2.10842
   A44        2.11886  -0.00001   0.00003  -0.00001   0.00002   2.11888
   A45        2.05628  -0.00005  -0.00017  -0.00023  -0.00040   2.05588
   A46        2.08207   0.00000  -0.00027   0.00014  -0.00014   2.08194
   A47        2.35738   0.00002   0.00002   0.00014   0.00016   2.35754
   A48        1.84374  -0.00002   0.00025  -0.00028  -0.00003   1.84371
   A49        2.11455  -0.00007   0.00007  -0.00040  -0.00032   2.11422
   A50        1.88264   0.00003   0.00008   0.00009   0.00017   1.88281
   A51        2.28600   0.00004  -0.00015   0.00031   0.00015   2.28616
   A52        2.09157   0.00011  -0.00001   0.00051   0.00050   2.09208
   A53        2.11617   0.00003   0.00024   0.00019   0.00043   2.11660
   A54        2.07544  -0.00014  -0.00023  -0.00070  -0.00093   2.07451
   A55        1.90529   0.00002  -0.00019   0.00023   0.00003   1.90533
   A56        2.17853   0.00002   0.00016  -0.00002   0.00013   2.17866
   A57        2.19937  -0.00003   0.00003  -0.00020  -0.00017   2.19920
   A58        1.90528   0.00002  -0.00019   0.00023   0.00004   1.90532
   A59        2.17851   0.00001   0.00016  -0.00003   0.00013   2.17864
   A60        2.19940  -0.00003   0.00003  -0.00020  -0.00017   2.19923
   A61        1.90538   0.00000  -0.00024   0.00018  -0.00005   1.90533
   A62        2.17893  -0.00005   0.00013  -0.00026  -0.00013   2.17880
   A63        2.19887   0.00004   0.00011   0.00008   0.00018   2.19905
   A64        2.26858   0.00013   0.00043   0.00077   0.00120   2.26978
   A65        1.88277   0.00009   0.00018   0.00015   0.00034   1.88311
   A66        2.13184  -0.00022  -0.00061  -0.00092  -0.00154   2.13030
   A67        2.26922   0.00008   0.00036   0.00044   0.00080   2.27003
   A68        1.88277   0.00009   0.00020   0.00012   0.00032   1.88309
   A69        2.13119  -0.00016  -0.00056  -0.00057  -0.00113   2.13007
   A70        2.26922   0.00008   0.00036   0.00044   0.00080   2.27002
   A71        1.88276   0.00009   0.00020   0.00014   0.00033   1.88309
   A72        2.13120  -0.00016  -0.00056  -0.00058  -0.00113   2.13007
   A73        1.91025  -0.00011  -0.00028  -0.00015  -0.00043   1.90982
   A74        2.18943   0.00020   0.00130   0.00044   0.00174   2.19117
   A75        2.18351  -0.00009  -0.00102  -0.00029  -0.00131   2.18219
   A76        1.91037  -0.00012  -0.00033  -0.00020  -0.00052   1.90984
   A77        2.19002   0.00014   0.00060   0.00041   0.00102   2.19104
   A78        2.18280  -0.00002  -0.00027  -0.00022  -0.00049   2.18231
   A79        1.91036  -0.00012  -0.00033  -0.00019  -0.00052   1.90984
   A80        2.19003   0.00014   0.00060   0.00041   0.00101   2.19104
   A81        2.18280  -0.00002  -0.00027  -0.00022  -0.00050   2.18230
    D1        0.00015   0.00000   0.00000   0.00005   0.00005   0.00020
    D2       -3.14149   0.00000   0.00001   0.00002   0.00002  -3.14147
    D3       -3.14136   0.00000   0.00000   0.00004   0.00004  -3.14132
    D4        0.00018   0.00000   0.00000   0.00001   0.00002   0.00020
    D5        0.00008  -0.00000  -0.00000  -0.00004  -0.00004   0.00004
    D6       -3.14148  -0.00000  -0.00000   0.00000  -0.00000  -3.14148
    D7       -3.14159  -0.00000  -0.00000  -0.00004  -0.00004   3.14156
    D8        0.00004  -0.00000  -0.00000   0.00001   0.00000   0.00005
    D9        3.14153   0.00000   0.00000   0.00002   0.00002   3.14155
   D10       -0.00001   0.00000   0.00000  -0.00001  -0.00001  -0.00002
   D11        0.00002   0.00000   0.00000   0.00001   0.00001   0.00003
   D12       -3.14153   0.00000   0.00000  -0.00002  -0.00002  -3.14154
   D13        0.00018   0.00000   0.00000   0.00001   0.00001   0.00020
   D14       -3.14142   0.00000   0.00000   0.00000   0.00000  -3.14142
   D15       -3.14149   0.00000   0.00000   0.00003   0.00003  -3.14146
   D16        0.00009   0.00000   0.00000   0.00002   0.00002   0.00011
   D17        0.00005  -0.00000  -0.00000  -0.00000  -0.00001   0.00004
   D18        3.14158  -0.00000  -0.00000  -0.00001  -0.00002   3.14156
   D19       -3.14146  -0.00000  -0.00000  -0.00002  -0.00002  -3.14149
   D20        0.00007  -0.00000  -0.00000  -0.00003  -0.00003   0.00003
   D21       -0.00002  -0.00000  -0.00000  -0.00002  -0.00002  -0.00004
   D22       -3.14157  -0.00000   0.00000  -0.00005  -0.00005   3.14157
   D23        3.14149  -0.00000  -0.00000   0.00000  -0.00000   3.14149
   D24       -0.00005  -0.00000  -0.00000  -0.00003  -0.00003  -0.00008
   D25       -0.00022  -0.00000   0.00000  -0.00002  -0.00002  -0.00024
   D26        3.14144  -0.00000   0.00000  -0.00001  -0.00001   3.14142
   D27        3.14142   0.00000  -0.00000   0.00000   0.00000   3.14143
   D28       -0.00011   0.00000  -0.00000   0.00001   0.00001  -0.00009
   D29       -3.14148   0.00000  -0.00000   0.00002   0.00002  -3.14147
   D30        0.00012  -0.00000   0.00000  -0.00002  -0.00002   0.00010
   D31        0.00006  -0.00000   0.00000  -0.00001  -0.00001   0.00005
   D32       -3.14153  -0.00000   0.00000  -0.00005  -0.00004  -3.14157
   D33       -0.00025   0.00000  -0.00000   0.00001   0.00001  -0.00024
   D34        3.14136   0.00000  -0.00000   0.00002   0.00002   3.14138
   D35        3.14131  -0.00000  -0.00000  -0.00003  -0.00003   3.14128
   D36       -0.00027  -0.00000   0.00000  -0.00002  -0.00002  -0.00029
   D37       -0.00007  -0.00000   0.00000  -0.00001  -0.00001  -0.00008
   D38        3.14146  -0.00000   0.00000  -0.00006  -0.00006   3.14141
   D39        3.14156   0.00000   0.00000   0.00003   0.00003   3.14159
   D40       -0.00009  -0.00000   0.00000  -0.00002  -0.00002  -0.00011
   D41       -0.00010   0.00000  -0.00000  -0.00000  -0.00000  -0.00010
   D42        3.14146  -0.00000   0.00000  -0.00002  -0.00002   3.14145
   D43        3.14148  -0.00000  -0.00000  -0.00001  -0.00001   3.14147
   D44       -0.00014  -0.00000  -0.00000  -0.00003  -0.00003  -0.00017
   D45       -3.14145   0.00000   0.00000   0.00001   0.00001  -3.14144
   D46        0.00013  -0.00000   0.00000  -0.00003  -0.00003   0.00011
   D47        0.00008   0.00000  -0.00000  -0.00000  -0.00000   0.00008
   D48       -3.14152  -0.00000  -0.00000  -0.00004  -0.00004  -3.14156
   D49        0.00004   0.00000   0.00000  -0.00000  -0.00000   0.00004
   D50       -3.14157  -0.00000   0.00000  -0.00014  -0.00013   3.14148
   D51       -3.14149   0.00000  -0.00000   0.00005   0.00005  -3.14145
   D52        0.00008  -0.00000   0.00000  -0.00009  -0.00009  -0.00000
   D53        0.00002   0.00000  -0.00000   0.00002   0.00002   0.00003
   D54        3.14155   0.00000  -0.00000   0.00007   0.00007  -3.14157
   D55       -3.14157   0.00000  -0.00000   0.00013   0.00012  -3.14144
   D56       -0.00003   0.00000  -0.00001   0.00018   0.00017   0.00014
   D57       -3.14150  -0.00000   0.00001  -0.00027  -0.00026   3.14143
   D58        0.00010  -0.00000   0.00001  -0.00035  -0.00034  -0.00024
   D59        0.00008  -0.00000   0.00001  -0.00039  -0.00038  -0.00029
   D60       -3.14150  -0.00000   0.00002  -0.00048  -0.00046   3.14122
   D61       -0.00004  -0.00000   0.00000  -0.00002  -0.00002  -0.00006
   D62        3.14150  -0.00000  -0.00000   0.00001   0.00000   3.14151
   D63       -3.14155  -0.00000   0.00000  -0.00009  -0.00009   3.14155
   D64       -0.00001  -0.00000   0.00000  -0.00006  -0.00006  -0.00007
   D65       -0.00003   0.00000  -0.00000   0.00010   0.00010   0.00007
   D66       -3.14158   0.00000   0.00000  -0.00005  -0.00005   3.14155
   D67        3.14149   0.00000  -0.00001   0.00016   0.00016  -3.14154
   D68       -0.00007   0.00000  -0.00000   0.00001   0.00001  -0.00006
   D69        0.00003  -0.00000  -0.00000  -0.00002  -0.00002   0.00002
   D70       -3.14156  -0.00000   0.00000  -0.00005  -0.00005   3.14157
   D71       -3.14153  -0.00000  -0.00000  -0.00000  -0.00000  -3.14153
   D72        0.00006  -0.00000   0.00000  -0.00004  -0.00003   0.00003
   D73        0.00004   0.00000   0.00000   0.00002   0.00002   0.00006
   D74        3.14158   0.00000  -0.00000   0.00008   0.00008  -3.14153
   D75       -3.14155   0.00000  -0.00000   0.00004   0.00004  -3.14151
   D76       -0.00001   0.00000  -0.00000   0.00010   0.00010   0.00009
   D77        3.14158   0.00000  -0.00000   0.00008   0.00008  -3.14153
   D78        0.00001   0.00000  -0.00000  -0.00000  -0.00000   0.00001
   D79       -0.00002   0.00000  -0.00000   0.00005   0.00005   0.00003
   D80       -3.14158   0.00000   0.00000  -0.00003  -0.00003   3.14157
   D81       -0.00004   0.00000   0.00000  -0.00000  -0.00000  -0.00005
   D82        3.14150   0.00000  -0.00000   0.00003   0.00003   3.14153
   D83       -3.14157  -0.00000   0.00000  -0.00008  -0.00008   3.14154
   D84       -0.00002  -0.00000   0.00000  -0.00005  -0.00005  -0.00007
   D85        0.00004  -0.00000   0.00001  -0.00022  -0.00021  -0.00017
   D86       -3.14148  -0.00000   0.00001  -0.00025  -0.00024   3.14146
   D87        3.14157  -0.00000   0.00000  -0.00015  -0.00014   3.14143
   D88        0.00005  -0.00000   0.00001  -0.00018  -0.00017  -0.00012
   D89       -0.00000  -0.00000   0.00000  -0.00001  -0.00001  -0.00002
   D90        3.14156  -0.00000   0.00000  -0.00009  -0.00008   3.14147
   D91       -3.14159   0.00000   0.00000   0.00002   0.00002  -3.14157
   D92       -0.00003  -0.00000   0.00000  -0.00005  -0.00005  -0.00008
   D93       -0.00005   0.00000  -0.00000   0.00002   0.00002  -0.00003
   D94        3.14153   0.00000  -0.00000   0.00011   0.00011  -3.14155
   D95        3.14157   0.00000  -0.00000   0.00007   0.00007  -3.14154
   D96       -0.00004   0.00000  -0.00001   0.00016   0.00016   0.00012
   D97       -3.14158   0.00000  -0.00000   0.00014   0.00014  -3.14144
   D98        0.00002   0.00000  -0.00000   0.00001   0.00001   0.00003
   D99       -0.00001   0.00000  -0.00000   0.00008   0.00007   0.00006
   D100       3.14159   0.00000   0.00000  -0.00006  -0.00005   3.14153
   D101       0.00002  -0.00000  -0.00000  -0.00001  -0.00001   0.00001
   D102      -3.14158   0.00000  -0.00000   0.00003   0.00003  -3.14156
   D103      -3.14156  -0.00000   0.00000  -0.00012  -0.00012   3.14151
   D104       0.00003  -0.00000   0.00000  -0.00009  -0.00008  -0.00005
   D105       0.00007  -0.00000   0.00001  -0.00035  -0.00033  -0.00026
   D106      -3.14152  -0.00000   0.00001  -0.00043  -0.00042   3.14125
   D107      -3.14154  -0.00000   0.00001  -0.00024  -0.00023   3.14142
   D108       0.00006  -0.00000   0.00001  -0.00033  -0.00032  -0.00026
   D109      -3.14158  -0.00000   0.00000  -0.00009  -0.00009   3.14152
   D110       0.00007  -0.00000   0.00001  -0.00034  -0.00033  -0.00025
   D111      -0.00002   0.00000  -0.00000   0.00007   0.00006   0.00004
   D112      -3.14155  -0.00000   0.00001  -0.00018  -0.00018   3.14146
   D113      -3.14158  -0.00000   0.00000  -0.00005  -0.00005   3.14156
   D114       0.00004  -0.00000   0.00001  -0.00018  -0.00017  -0.00013
   D115      -0.00001   0.00000  -0.00000   0.00004   0.00003   0.00002
   D116      -3.14158  -0.00000   0.00000  -0.00010  -0.00009   3.14151
   D117      -3.14159  -0.00000   0.00000  -0.00007  -0.00007   3.14152
   D118       0.00006  -0.00000   0.00001  -0.00029  -0.00028  -0.00022
   D119      -0.00001   0.00000  -0.00000   0.00006   0.00006   0.00005
   D120      -3.14154  -0.00000   0.00001  -0.00015  -0.00015   3.14150
   D121      -0.00008   0.00000  -0.00001   0.00039   0.00038   0.00030
   D122       3.14151   0.00000  -0.00002   0.00048   0.00046  -3.14121
   D123       3.14156   0.00000  -0.00001   0.00020   0.00020  -3.14143
   D124      -0.00003  -0.00000  -0.00001   0.00029   0.00028   0.00025
   D125      -0.00005   0.00000  -0.00001   0.00025   0.00024   0.00019
   D126       3.14147   0.00000  -0.00001   0.00028   0.00027  -3.14145
   D127       3.14157   0.00000  -0.00000   0.00013   0.00012  -3.14149
   D128      -0.00010  -0.00000  -0.00001   0.00016   0.00015   0.00005
   D129      -0.00010   0.00000  -0.00002   0.00045   0.00044   0.00034
   D130       3.14149   0.00000  -0.00002   0.00054   0.00052  -3.14118
   D131       3.14155   0.00000  -0.00001   0.00023   0.00022  -3.14142
   D132      -0.00005  -0.00000  -0.00001   0.00032   0.00031   0.00025
         Item               Value     Threshold  Converged?
 Maximum Force            0.000265     0.000450     YES
 RMS     Force            0.000074     0.000300     YES
 Maximum Displacement     0.003974     0.001800     NO 
 RMS     Displacement     0.000582     0.001200     YES
 Predicted change in Energy=-2.614307D-06
 Lowest energy point so far.  Saving SCF results.
 GradGradGradGradGradGradGradGradGradGradGradGradGradGradGradGradGradGrad

 Leave Link  103 at Tue Aug 15 23:26:10 2023, MaxMem=  1310720000 cpu:              15.7 elap:               0.4
 (Enter /mnt/opt/groups/app-gaussian/g16-avx2/l202.exe)
                          Input orientation:                          
 ---------------------------------------------------------------------
 Center     Atomic      Atomic             Coordinates (Angstroms)
 Number     Number       Type             X           Y           Z
 ---------------------------------------------------------------------
      1          6           0        0.014758    1.460062   -0.007123
      2          6           0        0.023963   -1.451559   -0.037438
      3          6           0        0.035372    0.708809    1.261743
      4          6           0       -0.000882    0.753799   -1.258522
      5          6           0        0.003620   -0.720864   -1.274679
      6          6           0        0.040079   -0.728147    1.247633
      7          6           0       -0.020334    1.477822   -2.462207
      8          6           0       -0.024383    2.864153   -2.434164
      9          6           0       -0.009109    3.573605   -1.204282
     10          6           0        0.010272    2.862710   -0.008705
     11          6           0       -0.011750   -1.423649   -2.488476
     12          6           0       -0.007395   -2.814613   -2.506343
     13          6           0        0.012869   -3.525075   -1.277126
     14          6           0        0.028273   -2.856132   -0.062635
     15          6           0        0.059965   -1.427946    2.463100
     16          6           0        0.075014   -0.747835    3.676526
     17          6           0        0.070095    0.672076    3.677035
     18          6           0        0.050616    1.389415    2.490553
     19          6           0       -0.018628    4.958179   -1.558102
     20          6           0       -0.019007   -3.813370   -3.528429
     21          6           0        0.095988   -1.133451    5.052442
     22          1           0       -0.032257    0.974601   -3.420550
     23          1           0        0.021710    3.427547    0.914045
     24          1           0       -0.027369   -0.906950   -3.438937
     25          1           0        0.043460   -3.434521    0.852252
     26          1           0        0.064093   -2.509524    2.490894
     27          1           0        0.047519    2.471041    2.533913
     28          6           0        0.103151   -0.011869    5.832583
     29          1           0        0.118055    0.086376    6.906508
     30          6           0       -0.006497   -5.049866   -2.947476
     31          1           0       -0.009893   -6.029175   -3.399291
     32          6           0       -0.038530    5.073179   -2.919339
     33          1           0       -0.050340    5.954109   -3.541448
     34          7           0        0.087521    1.095124    4.989905
     35          1           0        0.088875    2.053386    5.295474
     36          7           0       -0.041793    3.789822   -3.456765
     37          1           0       -0.054788    3.575299   -4.439341
     38          7           0        0.013195   -4.873626   -1.567472
     39          1           0        0.025649   -5.617384   -0.890484
     40          9           0       -0.039124   -3.560546   -4.849095
     41          9           0        0.106634   -2.403600    5.494192
     42          9           0       -0.009399    5.975668   -0.678834
 ---------------------------------------------------------------------
                    Distance matrix (angstroms):
                    1          2          3          4          5
     1  C    0.000000
     2  C    2.911793   0.000000
     3  C    1.474729   2.520950   0.000000
     4  C    1.437029   2.520965   2.520927   0.000000
     5  C    2.522550   1.437043   2.911771   1.474758   0.000000
     6  C    2.522561   1.474786   1.437033   2.911813   2.522586
     7  C    2.455399   3.802990   3.802931   1.404794   2.499003
     8  C    2.804199   4.936800   4.278879   2.415839   3.767961
     9  C    2.429161   5.158962   3.780253   2.820339   4.295064
    10  C    1.402656   4.314386   2.500791   2.451464   3.800623
    11  C    3.804419   2.451457   4.314364   2.500836   1.402657
    12  C    4.951711   2.820353   5.158954   3.780300   2.429178
    13  C    5.144367   2.415869   4.936815   4.278937   2.804228
    14  C    4.316572   1.404806   3.803003   3.802972   2.455408
    15  C    3.800609   2.500909   2.451445   4.314415   3.804488
    16  C    4.295080   3.780392   2.820383   5.159008   4.951793
    17  C    3.767891   4.278933   2.415821   4.936744   5.144334
    18  C    2.498932   3.802970   1.404789   3.802923   4.316533
    19  C    3.826679   6.587789   5.100156   4.215077   5.686154
    20  C    6.341122   4.215094   6.587777   5.100181   3.826682
    21  C    5.686133   5.100320   4.215092   6.587819   6.341232
    22  H    3.448097   4.163515   4.690319   2.173501   2.735078
    23  H    2.172463   4.971015   2.740915   3.445211   4.690432
    24  H    4.169157   3.445204   4.971017   2.740985   2.172464
    25  H    4.969537   2.173492   4.163524   4.690347   3.448095
    26  H    4.690430   2.741052   3.445186   4.971078   4.169233
    27  H    2.734961   4.690329   2.173483   4.163391   4.969462
    28  C    6.023002   6.044512   4.627802   7.133080   7.143231
    29  H    7.049538   7.112840   5.679581   8.193126   8.221712
    30  C    7.143199   4.627857   7.133135   6.044429   4.640971
    31  H    8.221684   5.679593   8.193151   7.112785   5.717721
    32  C    4.640954   7.133124   6.044389   4.627827   6.023091
    33  H    5.717705   8.193139   7.112747   5.679562   7.049569
    34  N    5.010865   5.635940   3.748487   6.258367   6.523026
    35  H    5.336203   6.381912   4.252263   6.682204   7.132366
    36  N    4.163053   6.258449   5.635860   3.748517   5.010973
    37  H    4.911581   6.682234   6.381791   4.252221   5.336245
    38  N    6.523059   3.748555   6.258477   5.635917   4.163083
    39  H    7.132369   4.252269   6.682282   6.381860   4.911619
    40  F    6.975249   5.253937   7.454883   5.613132   4.565312
    41  F    6.723154   5.613569   5.254122   7.455191   6.975660
    42  F    4.565356   7.454944   5.613167   5.253953   6.723001
                    6          7          8          9         10
     6  C    0.000000
     7  C    4.316580   0.000000
     8  C    5.144356   1.386621   0.000000
     9  C    4.951704   2.444342   1.419917   0.000000
    10  C    3.804409   2.817539   2.425707   1.391098   0.000000
    11  C    3.800647   2.901602   4.288164   5.159622   4.952032
    12  C    4.295106   4.292681   5.679250   6.519562   6.202460
    13  C    3.768018   5.141449   6.493255   7.099088   6.512504
    14  C    2.499052   4.954136   6.192623   6.530411   5.719124
    15  C    1.402666   5.719141   6.512481   6.202416   4.951971
    16  C    2.429224   6.530443   7.099075   6.519526   5.159569
    17  C    2.804197   6.192552   6.493141   5.679120   4.288022
    18  C    2.455408   4.954057   5.141334   4.292559   2.901468
    19  C    6.341127   3.595872   2.269904   1.429099   2.606234
    20  C    5.686200   5.397550   6.766591   7.743975   7.547143
    21  C    3.826744   7.956270   8.487909   7.830327   6.449175
    22  H    4.969559   1.082495   2.131531   3.415728   3.899674
    23  H    4.169101   3.899009   3.395591   2.123580   1.081960
    24  H    4.690465   2.577050   3.902665   5.006934   5.096886
    25  H    2.735105   5.926282   7.104817   7.303829   6.355900
    26  H    2.172459   6.359187   7.289748   7.117875   5.925520
    27  H    3.448097   5.094340   4.984124   3.897814   2.572877
    28  C    4.640991   8.428402   8.753677   7.898462   6.510950
    29  H    5.717726   9.472492   9.745999   8.829602   7.452504
    30  C    6.023153   6.545715   7.930668   8.797896   8.440706
    31  H    7.049632   7.565265   8.945556   9.850454   9.516413
    32  C    7.143194   3.624348   2.261724   2.278378   3.655181
    33  H    8.221680   4.604651   3.282466   3.336292   4.694752
    34  N    4.163072   7.462712   7.632744   6.672343   5.302493
    35  H    4.911652   7.779770   7.772868   6.675890   5.366144
    36  N    6.523044   2.516933   1.379449   2.263073   3.570906
    37  H    7.132343   2.882648   2.127767   3.235382   4.488046
    38  N    5.011042   6.414247   7.786257   8.455065   7.891810
    39  H    5.336328   7.267350   8.621016   9.196410   8.525830
    40  F    6.723009   5.575189   6.863589   8.011346   8.043012
    41  F    4.565615   8.853578   9.519728   8.978304   7.617426
    42  F    6.975303   4.838508   3.572525   2.458862   3.184331
                   11         12         13         14         15
    11  C    0.000000
    12  C    1.391086   0.000000
    13  C    2.425689   1.419909   0.000000
    14  C    2.817501   2.444321   1.386619   0.000000
    15  C    4.952097   5.159723   4.288294   2.901733   0.000000
    16  C    6.202540   6.519680   5.679401   4.292834   1.391107
    17  C    6.512472   7.099097   6.493310   5.141511   2.425661
    18  C    5.719086   6.530405   6.192661   4.954184   2.817510
    19  C    6.449292   7.830427   8.487965   7.956260   7.547107
    20  C    2.606209   1.429094   2.269911   3.595869   6.449411
    21  C    7.547268   7.744173   6.766846   5.397798   2.606284
    22  H    2.573089   3.898017   4.984315   5.094485   6.355948
    23  H    5.925568   7.117897   7.289737   6.359132   5.096748
    24  H    1.081942   2.123514   3.395530   3.898951   5.925631
    25  H    3.899630   3.415703   2.131522   1.082489   2.573218
    26  H    5.096960   5.007052   3.902813   2.577194   1.081943
    27  H    6.355825   7.303789   7.104832   5.926314   3.899650
    28  C    8.440755   8.798027   7.930872   6.545917   3.655209
    29  H    9.516446   9.850545   8.945698   7.565406   4.694723
    30  C    3.655155   2.278366   2.261731   3.624360   6.511302
    31  H    4.694727   3.336281   3.282472   4.604665   7.452773
    32  C    6.511155   7.898659   8.753827   8.428475   8.440674
    33  H    7.452620   8.829710   9.746081   9.472522   9.516380
    34  N    7.891784   8.455105   7.786367   6.414366   3.570908
    35  H    8.525830   9.196469   8.621142   7.267487   4.488079
    36  N    5.302712   6.672559   7.632924   7.462823   7.891784
    37  H    5.366303   6.676055   7.772998   7.779830   8.525803
    38  N    3.570885   2.263059   1.379453   2.516952   5.302868
    39  H    4.488028   3.235370   2.127772   2.882682   5.366479
    40  F    3.184274   2.458843   3.572523   4.838486   7.617480
    41  F    8.043464   8.011897   6.864201   5.575774   3.184588
    42  F    7.617394   8.978242   9.519589   8.853350   8.043012
                   16         17         18         19         20
    16  C    0.000000
    17  C    1.419920   0.000000
    18  C    2.444374   1.386613   0.000000
    19  C    7.743946   6.766477   5.397451   0.000000
    20  C    7.830563   8.487985   7.956253   8.990120   0.000000
    21  C    1.429085   2.269877   3.595857   8.990016   8.990358
    22  H    7.303889   7.104767   5.926220   4.397476   4.789205
    23  H    5.006791   3.902445   2.576858   2.907915   8.495181
    24  H    7.117978   7.289711   6.359106   6.159331   2.907810
    25  H    3.898179   4.984401   5.094550   8.732186   4.397476
    26  H    2.123532   3.395518   3.898962   8.495163   6.159478
    27  H    3.415771   2.131552   1.082500   4.789031   8.732139
    28  C    2.278381   2.261694   3.624296   8.907212  10.104201
    29  H    3.336247   3.282505   4.604685   9.767435  11.140679
    30  C    7.898830   8.753893   8.428509  10.104032   1.366230
    31  H    8.829890   9.746157   9.472561  11.140557   2.219584
    32  C    8.797871   7.930552   6.545609   1.366231   8.907420
    33  H    9.850428   8.945439   7.565161   2.219582   9.767538
    34  N    2.263100   1.379457   2.516889   7.603345   9.831922
    35  H    3.235433   2.127843   2.882690   7.444521  10.596780
    36  N    8.455047   7.786139   6.414132   2.229466   7.603564
    37  H    9.196393   8.620897   7.267230   3.196123   7.444694
    38  N    6.672742   7.633015   7.462885   9.831861   2.229469
    39  H    6.676266   7.773128   7.779927  10.596708   3.196125
    40  F    8.978340   9.519554   8.853282   9.132345   1.344799
    41  F    2.458956   3.572559   4.838590  10.195408   9.132959
    42  F    8.011353   6.863527   5.575153   1.344798  10.195369
                   21         22         23         24         25
    21  C    0.000000
    22  H    8.732235   0.000000
    23  H    6.159103   4.980820   0.000000
    24  H    8.495295   1.881647   6.143185   0.000000
    25  H    4.789497   6.140271   6.862381   4.980756   0.000000
    26  H    2.907941   6.862477   6.143049   6.143249   1.881806
    27  H    4.397466   6.140141   1.881367   6.862315   6.140331
    28  C    1.366242   9.306553   6.002352   9.315540   6.043328
    29  H    2.219466  10.366276   6.861656  10.394041   7.004020
    30  C    8.907721   6.043067   9.315506   4.172016   4.129136
    31  H    9.767862   7.003845  10.394011   5.122409   4.981033
    32  C   10.103942   4.129116   4.172118   6.002671   9.306588
    33  H   11.140461   4.981008   5.122512   6.861863  10.366281
    34  N    2.229469   8.412172   4.696506   8.664115   6.135129
    35  H    3.196099   8.783367   4.592358   9.223180   7.061262
    36  N    9.831796   2.815469   4.386258   4.696828   8.412254
    37  H   10.596651   2.793219   5.355971   4.592616   8.783404
    38  N    7.603882   6.134960   8.664149   4.386177   2.815493
    39  H    7.445063   7.061081   9.223184   5.355895   2.793266
    40  F   10.195562   4.754823   9.058196   3.005038   5.703338
    41  F    1.344818   9.534368   7.415338   9.058627   4.755460
    42  F    9.132262   5.703350   3.005187   7.415452   9.534080
                   26         27         28         29         30
    26  H    0.000000
    27  H    4.980778   0.000000
    28  C    4.172132   4.129063   0.000000
    29  H    5.122427   4.981084   1.078513   0.000000
    30  C    6.002849   9.306588  10.123382  11.112943   0.000000
    31  H    6.862048  10.366286  11.020356  11.984400   1.078516
    32  C    9.315500   6.042887  10.122941  11.019982  10.123135
    33  H   10.394004   7.003667  11.112557  11.984092  11.020081
    34  N    4.386239   2.815430   1.391325   2.166073  10.038514
    35  H    5.355971   2.793272   2.134003   2.542718  10.881705
    36  N    8.664157   6.134768  10.038219  11.006294   8.854417
    37  H    9.223197   7.060887  10.881413  11.871426   8.753369
    38  N    4.697011   8.412293   8.854693   9.819418   1.391352
    39  H    4.592820   8.783484   8.753709   9.660978   2.134087
    40  F    7.415575   9.533958  11.256624  12.309304   2.415636
    41  F    3.005466   5.703409   2.415553   2.862647   8.847445
    42  F    9.058203   4.754722   8.846571   9.604031  11.256515
                   31         32         33         34         35
    31  H    0.000000
    32  C   11.112761   0.000000
    33  H   11.984196   1.078516   0.000000
    34  N   11.006532   8.854205   9.818999   0.000000
    35  H   11.871668   8.753201   9.660550   1.005803   0.000000
    36  N    9.819217   1.391347   2.165960   8.867038   8.923787
    37  H    9.660727   2.134085   2.542630   9.751011   9.854110
    38  N    2.165961  10.038385  11.006383   8.867396   9.751372
    39  H    2.542627  10.881568  11.871514   8.924157   9.854481
    40  F    2.863026   8.846760   9.604099  10.885643  11.595038
    41  F    9.604812  11.256590  12.309295   3.534932   4.461450
    42  F   12.309230   2.415615   2.862989   7.480889   7.147468
                   36         37         38         39         40
    36  N    0.000000
    37  H    1.005805   0.000000
    38  N    8.867231   8.923934   0.000000
    39  H    9.751198   9.854252   1.005805   0.000000
    40  F    7.481075   7.147617   3.534964   4.461545   0.000000
    41  F   10.885777  11.595188   7.481769   7.148360  10.408812
    42  F    3.534951   4.461530  10.885650  11.595037  10.408234
                   41         42
    41  F    0.000000
    42  F   10.408258   0.000000
 Symmetry turned off by external request.
 Stoichiometry    C24H12F3N3
 Framework group  C1[X(C24H12F3N3)]
 Deg. of freedom   120
 Full point group                 C1      NOp   1
 Rotational constants (GHZ):           0.1359523           0.1359429           0.0679738
 Leave Link  202 at Tue Aug 15 23:26:10 2023, MaxMem=  1310720000 cpu:               1.2 elap:               0.0
 (Enter /mnt/opt/groups/app-gaussian/g16-avx2/l301.exe)
 Standard basis: 6-31G(d,p) (6D, 7F)
 Ernie: Thresh=  0.10000D-02 Tol=  0.10000D-05 Strict=F.
   510 basis functions,   924 primitive gaussians,   510 cartesian basis functions
   102 alpha electrons      102 beta electrons
       nuclear repulsion energy      2609.6010530491 Hartrees.
 IExCor=  402 DFT=T Ex+Corr=B3LYP ExCW=0 ScaHFX=  0.200000
 ScaDFX=  0.800000  0.720000  1.000000  0.810000 ScalE2=  1.000000  1.000000
 IRadAn=      5 IRanWt=     -1 IRanGd=            0 ICorTp=0 IEmpDi=131
 NAtoms=   42 NActive=   42 NUniq=   42 SFac= 1.00D+00 NAtFMM=   60 NAOKFM=F Big=F
 Integral buffers will be    131072 words long.
 Raffenetti 2 integral format.
 Two-electron integral symmetry is turned off.
 R6Disp:  Grimme-D3 Dispersion energy=       -0.0400288375 Hartrees.
 Nuclear repulsion after empirical dispersion term =     2609.5610242116 Hartrees.
 Leave Link  301 at Tue Aug 15 23:26:10 2023, MaxMem=  1310720000 cpu:               3.8 elap:               0.1
 (Enter /mnt/opt/groups/app-gaussian/g16-avx2/l302.exe)
 NPDir=0 NMtPBC=     1 NCelOv=     1 NCel=       1 NClECP=     1 NCelD=      1
         NCelK=      1 NCelE2=     1 NClLst=     1 CellRange=     0.0.
 One-electron integrals computed using PRISM.
 NBasis=   510 RedAO= T EigKep=  1.19D-04  NBF=   510
 NBsUse=   510 1.00D-06 EigRej= -1.00D+00 NBFU=   510
 Precomputing XC quadrature grid using
 IXCGrd= 4 IRadAn=           5 IRanWt=          -1 IRanGd=           0 AccXCQ= 0.00D+00.
 Generated NRdTot=       0 NPtTot=           0 NUsed=           0 NTot=          32
 NSgBfM=   492   492   492   492   492 MxSgAt=    42 MxSgA2=    42.
 Leave Link  302 at Tue Aug 15 23:26:12 2023, MaxMem=  1310720000 cpu:             116.2 elap:               1.9
 (Enter /mnt/opt/groups/app-gaussian/g16-avx2/l303.exe)
 DipDrv:  MaxL=1.
 Leave Link  303 at Tue Aug 15 23:26:12 2023, MaxMem=  1310720000 cpu:              10.4 elap:               0.2
 (Enter /mnt/opt/groups/app-gaussian/g16-avx2/l401.exe)
 Initial guess from the checkpoint file:  "/tmp/Gau-170796.chk"
 B after Tr=    -0.000038   -0.000007   -0.000043
         Rot=    1.000000    0.000004    0.000000    0.000001 Ang=   0.00 deg.
 Guess basis will be translated and rotated to current coordinates.
 JPrj=2 DoOrth=T DoCkMO=T.
 Leave Link  401 at Tue Aug 15 23:26:13 2023, MaxMem=  1310720000 cpu:              65.0 elap:               1.1
 (Enter /mnt/opt/groups/app-gaussian/g16-avx2/l502.exe)
 Two-electron integral symmetry not used.
 Closed shell SCF:
 Using DIIS extrapolation, IDIIS=    10.
 NGot=  1310720000 LenX=  1310162260 LenY=  1309901650
 Requested convergence on RMS density matrix=1.00D-08 within 100 cycles.
 Requested convergence on MAX density matrix=1.00D-06.
 Requested convergence on             energy=1.00D-06.
 Level shift goal  0.100 maximum shift  0.100.
 No special actions if energy rises.
 Dynamic level shift is on during FON iterations.

 Cycle   1  Pass 1  IDiag  1:
 FoFJK:  IHMeth= 1 ICntrl=       0 DoSepK=F KAlg= 0 I1Cent=           0 FoldK=F
 IRaf= 620000000 NMat=       1 IRICut=       1 DoRegI=T DoRafI=F ISym2E= 0 IDoP0=0 IntGTp=1.
 FoFCou: FMM=F IPFlag=           0 FMFlag=      100000 FMFlg1=           0
         NFxFlg=           0 DoJE=F BraDBF=F KetDBF=F FulRan=T
         wScrn=  0.000000 ICntrl=         0 IOpCl=  0 I1Cent=           0 NGrid=           0
         NMat0=    1 NMatS0=      1 NMatT0=    0 NMatD0=    1 NMtDS0=    0 NMtDT0=    0
 Symmetry not used in FoFCou.
 E= -1385.61610064055    
 DIIS: error= 2.26D-05 at cycle   1 NSaved=   1.
 NSaved= 1 IEnMin= 1 EnMin= -1385.61610064055     IErMin= 1 ErrMin= 2.26D-05
 ErrMax= 2.26D-05  0.00D+00 EMaxC= 1.00D+00 BMatC= 9.34D-07 BMatP= 9.34D-07
 IDIUse=1 WtCom= 1.00D+00 WtEn= 0.00D+00
 Coeff-Com:  0.100D+01
 Coeff:      0.100D+01
 Gap=     1.756 Goal=     0.100 Shift=    0.000
 RMSDP=5.72D-06 MaxDP=1.55D-04              OVMax= 2.86D-04

 Cycle   2  Pass 1  IDiag  1:
 E= -1385.61610196289     Delta-E=       -0.000001322334 Rises=F Damp=F
 DIIS: error= 1.91D-05 at cycle   2 NSaved=   2.
 NSaved= 2 IEnMin= 2 EnMin= -1385.61610196289     IErMin= 2 ErrMin= 1.91D-05
 ErrMax= 1.91D-05  0.00D+00 EMaxC= 1.00D+00 BMatC= 1.63D-07 BMatP= 9.34D-07
 IDIUse=1 WtCom= 1.00D+00 WtEn= 0.00D+00
 Coeff-Com:  0.185D+00 0.815D+00
 Coeff:      0.185D+00 0.815D+00
 Gap=     0.151 Goal=     0.100 Shift=    0.000
 RMSDP=1.86D-06 MaxDP=7.03D-05 DE=-1.32D-06 OVMax= 1.99D-04

 Cycle   3  Pass 1  IDiag  1:
 E= -1385.61610184967     Delta-E=        0.000000113214 Rises=F Damp=F
 DIIS: error= 3.33D-05 at cycle   3 NSaved=   3.
 NSaved= 3 IEnMin= 2 EnMin= -1385.61610196289     IErMin= 2 ErrMin= 1.91D-05
 ErrMax= 3.33D-05  0.00D+00 EMaxC= 1.00D+00 BMatC= 2.65D-07 BMatP= 1.63D-07
 IDIUse=1 WtCom= 1.00D+00 WtEn= 0.00D+00
 Coeff-Com: -0.921D-02 0.567D+00 0.443D+00
 Coeff:     -0.921D-02 0.567D+00 0.443D+00
 Gap=     0.151 Goal=     0.100 Shift=    0.000
 RMSDP=1.34D-06 MaxDP=4.98D-05 DE= 1.13D-07 OVMax= 1.52D-04

 Cycle   4  Pass 1  IDiag  1:
 E= -1385.61610209893     Delta-E=       -0.000000249260 Rises=F Damp=F
 DIIS: error= 7.73D-06 at cycle   4 NSaved=   4.
 NSaved= 4 IEnMin= 4 EnMin= -1385.61610209893     IErMin= 4 ErrMin= 7.73D-06
 ErrMax= 7.73D-06  0.00D+00 EMaxC= 1.00D+00 BMatC= 1.93D-08 BMatP= 1.63D-07
 IDIUse=1 WtCom= 1.00D+00 WtEn= 0.00D+00
 Coeff-Com: -0.154D-01 0.294D+00 0.283D+00 0.438D+00
 Coeff:     -0.154D-01 0.294D+00 0.283D+00 0.438D+00
 Gap=     0.151 Goal=     0.100 Shift=    0.000
 RMSDP=4.07D-07 MaxDP=1.68D-05 DE=-2.49D-07 OVMax= 4.90D-05

 Cycle   5  Pass 1  IDiag  1:
 E= -1385.61610211933     Delta-E=       -0.000000020399 Rises=F Damp=F
 DIIS: error= 2.13D-06 at cycle   5 NSaved=   5.
 NSaved= 5 IEnMin= 5 EnMin= -1385.61610211933     IErMin= 5 ErrMin= 2.13D-06
 ErrMax= 2.13D-06  0.00D+00 EMaxC= 1.00D+00 BMatC= 2.32D-09 BMatP= 1.93D-08
 IDIUse=1 WtCom= 1.00D+00 WtEn= 0.00D+00
 Coeff-Com: -0.748D-02 0.770D-01 0.974D-01 0.283D+00 0.550D+00
 Coeff:     -0.748D-02 0.770D-01 0.974D-01 0.283D+00 0.550D+00
 Gap=     0.151 Goal=     0.100 Shift=    0.000
 RMSDP=1.14D-07 MaxDP=4.41D-06 DE=-2.04D-08 OVMax= 1.09D-05

 Cycle   6  Pass 1  IDiag  1:
 E= -1385.61610212167     Delta-E=       -0.000000002333 Rises=F Damp=F
 DIIS: error= 2.34D-07 at cycle   6 NSaved=   6.
 NSaved= 6 IEnMin= 6 EnMin= -1385.61610212167     IErMin= 6 ErrMin= 2.34D-07
 ErrMax= 2.34D-07  0.00D+00 EMaxC= 1.00D+00 BMatC= 5.17D-11 BMatP= 2.32D-09
 IDIUse=1 WtCom= 1.00D+00 WtEn= 0.00D+00
 Coeff-Com: -0.188D-02 0.833D-02 0.183D-01 0.854D-01 0.213D+00 0.677D+00
 Coeff:     -0.188D-02 0.833D-02 0.183D-01 0.854D-01 0.213D+00 0.677D+00
 Gap=     0.151 Goal=     0.100 Shift=    0.000
 RMSDP=2.68D-08 MaxDP=1.50D-06 DE=-2.33D-09 OVMax= 3.80D-06

 Cycle   7  Pass 1  IDiag  1:
 E= -1385.61610212170     Delta-E=       -0.000000000030 Rises=F Damp=F
 DIIS: error= 1.38D-07 at cycle   7 NSaved=   7.
 NSaved= 7 IEnMin= 7 EnMin= -1385.61610212170     IErMin= 7 ErrMin= 1.38D-07
 ErrMax= 1.38D-07  0.00D+00 EMaxC= 1.00D+00 BMatC= 1.46D-11 BMatP= 5.17D-11
 IDIUse=1 WtCom= 1.00D+00 WtEn= 0.00D+00
 Coeff-Com:  0.144D-03-0.783D-02-0.469D-02 0.884D-02 0.465D-01 0.384D+00
 Coeff-Com:  0.573D+00
 Coeff:      0.144D-03-0.783D-02-0.469D-02 0.884D-02 0.465D-01 0.384D+00
 Coeff:      0.573D+00
 Gap=     0.151 Goal=     0.100 Shift=    0.000
 RMSDP=1.18D-08 MaxDP=8.66D-07 DE=-3.00D-11 OVMax= 1.59D-06

 Cycle   8  Pass 1  IDiag  1:
 E= -1385.61610212170     Delta-E=       -0.000000000006 Rises=F Damp=F
 DIIS: error= 4.93D-08 at cycle   8 NSaved=   8.
 NSaved= 8 IEnMin= 8 EnMin= -1385.61610212170     IErMin= 8 ErrMin= 4.93D-08
 ErrMax= 4.93D-08  0.00D+00 EMaxC= 1.00D+00 BMatC= 1.74D-12 BMatP= 1.46D-11
 IDIUse=1 WtCom= 1.00D+00 WtEn= 0.00D+00
 Coeff-Com:  0.323D-03-0.559D-02-0.521D-02-0.617D-02-0.131D-02 0.117D+00
 Coeff-Com:  0.308D+00 0.592D+00
 Coeff:      0.323D-03-0.559D-02-0.521D-02-0.617D-02-0.131D-02 0.117D+00
 Coeff:      0.308D+00 0.592D+00
 Gap=     0.151 Goal=     0.100 Shift=    0.000
 RMSDP=4.17D-09 MaxDP=2.64D-07 DE=-6.37D-12 OVMax= 7.94D-07

 SCF Done:  E(RB3LYP) =  -1385.61610212     A.U. after    8 cycles
            NFock=  8  Conv=0.42D-08     -V/T= 2.0089
 KE= 1.373380754625D+03 PE=-8.453007587240D+03 EE= 3.084449706282D+03
 Leave Link  502 at Tue Aug 15 23:27:03 2023, MaxMem=  1310720000 cpu:            3182.7 elap:              49.9
 (Enter /mnt/opt/groups/app-gaussian/g16-avx2/l701.exe)
 ... and contract with generalized density number  0.
 Compute integral first derivatives.
 R6Disp: Adding Grimme-D3 dispersion energy 1st derivatives to the gradient.
 Leave Link  701 at Tue Aug 15 23:27:04 2023, MaxMem=  1310720000 cpu:              66.8 elap:               1.1
 (Enter /mnt/opt/groups/app-gaussian/g16-avx2/l702.exe)
 L702 exits ... SP integral derivatives will be done elsewhere.
 Leave Link  702 at Tue Aug 15 23:27:05 2023, MaxMem=  1310720000 cpu:               1.4 elap:               0.1
 (Enter /mnt/opt/groups/app-gaussian/g16-avx2/l703.exe)
 Integral derivatives from FoFJK, PRISM(SPDF).
 Compute integral first derivatives, UseDBF=F ICtDFT=           0.
 Calling FoFJK, ICntrl=      2127 FMM=F ISym2X=0 I1Cent= 0 IOpClX= 0 NMat=1 NMatS=1 NMatT=0.
 FoFJK:  IHMeth= 1 ICntrl=    2127 DoSepK=F KAlg= 0 I1Cent=           0 FoldK=F
 IRaf=         0 NMat=       1 IRICut=       1 DoRegI=T DoRafI=F ISym2E= 0 IDoP0=0 IntGTp=1.
 FoFCou: FMM=F IPFlag=           0 FMFlag=      100000 FMFlg1=         800
         NFxFlg=           0 DoJE=F BraDBF=F KetDBF=F FulRan=T
         wScrn=  0.000000 ICntrl=      2127 IOpCl=  0 I1Cent=           0 NGrid=           0
         NMat0=    1 NMatS0=      1 NMatT0=    0 NMatD0=    1 NMtDS0=    0 NMtDT0=    0
 Symmetry not used in FoFCou.
 Leave Link  703 at Tue Aug 15 23:27:24 2023, MaxMem=  1310720000 cpu:            1209.7 elap:              19.0
 (Enter /mnt/opt/groups/app-gaussian/g16-avx2/l716.exe)
 Dipole        = 4.37601952D-04 3.61315047D-05-2.33797131D-04
 -------------------------------------------------------------------
 Center     Atomic                   Forces (Hartrees/Bohr)
 Number     Number              X              Y              Z
 -------------------------------------------------------------------
      1        6          -0.000000976    0.000043266    0.000001535
      2        6           0.000001778   -0.000031926    0.000059739
      3        6           0.000001042    0.000056116    0.000012667
      4        6           0.000000591   -0.000029391   -0.000054407
      5        6          -0.000001705   -0.000012390   -0.000037579
      6        6          -0.000000174   -0.000034174    0.000022894
      7        6           0.000006008   -0.000058016    0.000051154
      8        6           0.000022066    0.000040519    0.000073462
      9        6          -0.000005749   -0.000076575   -0.000111560
     10        6          -0.000001313   -0.000020407    0.000045615
     11        6          -0.000001512    0.000060536    0.000000513
     12        6          -0.000000941   -0.000059162    0.000122090
     13        6           0.000010753    0.000042797   -0.000073314
     14        6           0.000003338    0.000083505    0.000031518
     15        6          -0.000002696   -0.000035902   -0.000051222
     16        6          -0.000004942    0.000146138   -0.000032537
     17        6           0.000019813   -0.000063207    0.000009379
     18        6           0.000003466   -0.000024245   -0.000082618
     19        6          -0.000014259    0.000063613   -0.000076685
     20        6          -0.000006793   -0.000097863   -0.000017536
     21        6          -0.000009150    0.000033254    0.000125126
     22        1          -0.000000956   -0.000015933   -0.000020258
     23        1           0.000000378   -0.000005532   -0.000000648
     24        1          -0.000000317    0.000009094    0.000001147
     25        1           0.000000564   -0.000007750    0.000033485
     26        1          -0.000000214   -0.000013356   -0.000009787
     27        1          -0.000000985    0.000020795    0.000000795
     28        6           0.000026801   -0.000128908   -0.000059023
     29        1           0.000003470    0.000025159    0.000013880
     30        6           0.000015768    0.000086231   -0.000050730
     31        1           0.000001908   -0.000014303   -0.000005681
     32        6           0.000032390    0.000001426    0.000098512
     33        1           0.000003186    0.000012309   -0.000009777
     34        7          -0.000025638    0.000031341   -0.000002347
     35        1          -0.000007701   -0.000010236   -0.000028390
     36        7          -0.000029345   -0.000040853   -0.000019513
     37        1          -0.000008301   -0.000004927    0.000022609
     38        7          -0.000014990    0.000003097    0.000047886
     39        1          -0.000004825    0.000021781   -0.000006709
     40        9          -0.000002848    0.000002820   -0.000046932
     41        9          -0.000003102   -0.000037494   -0.000002099
     42        9          -0.000003887    0.000038749    0.000025347
 -------------------------------------------------------------------
 Cartesian Forces:  Max     0.000146138 RMS     0.000042223
 Leave Link  716 at Tue Aug 15 23:27:24 2023, MaxMem=  1310720000 cpu:               1.6 elap:               0.1
 (Enter /mnt/opt/groups/app-gaussian/g16-avx2/l103.exe)

 GradGradGradGradGradGradGradGradGradGradGradGradGradGradGradGradGradGrad
 Berny optimization.
 Using GEDIIS/GDIIS optimizer.
 FormGI is forming the generalized inverse of G from B-inverse, IUseBI=4.
 GSVD:  received Info=                   1 from GESDD.
 Internal  Forces:  Max     0.000088655 RMS     0.000022006
 Search for a local minimum.
 Step number   6 out of a maximum of  252
 All quantities printed in internal units (Hartrees-Bohrs-Radians)
 RMS Force = .22006D-04 SwitMx=.10000D-02 MixMth= 2
 Mixed Optimization -- En-DIIS/RFO-DIIS
 Swapping is turned off.
 Update second derivatives using D2CorX and points    2    3    4    5    6
 DE= -2.53D-06 DEPred=-2.61D-06 R= 9.70D-01
 TightC=F SS=  1.41D+00  RLast= 5.50D-03 DXNew= 1.4270D+00 1.6508D-02
 Trust test= 9.70D-01 RLast= 5.50D-03 DXMaxT set to 8.49D-01
 ITU=  1  1  1  1  1  0
     Eigenvalues ---    0.00230   0.00230   0.00231   0.00954   0.00954
     Eigenvalues ---    0.00968   0.01377   0.01377   0.01381   0.01438
     Eigenvalues ---    0.01438   0.01569   0.01602   0.01607   0.01607
     Eigenvalues ---    0.01639   0.01657   0.01657   0.01691   0.01727
     Eigenvalues ---    0.01727   0.01805   0.01824   0.01824   0.01861
     Eigenvalues ---    0.01862   0.01862   0.02105   0.02105   0.02105
     Eigenvalues ---    0.02129   0.02129   0.02129   0.02144   0.02144
     Eigenvalues ---    0.02145   0.02215   0.02215   0.02216   0.11145
     Eigenvalues ---    0.15586   0.16000   0.16000   0.16000   0.16000
     Eigenvalues ---    0.16000   0.16000   0.16000   0.16007   0.16014
     Eigenvalues ---    0.16061   0.22741   0.22769   0.22780   0.23194
     Eigenvalues ---    0.23202   0.23587   0.24004   0.24075   0.24349
     Eigenvalues ---    0.24702   0.24762   0.24811   0.24938   0.24987
     Eigenvalues ---    0.25000   0.25000   0.25000   0.25000   0.25005
     Eigenvalues ---    0.25056   0.25812   0.29885   0.29889   0.30456
     Eigenvalues ---    0.30469   0.31104   0.33830   0.34520   0.34720
     Eigenvalues ---    0.35378   0.35446   0.35449   0.35531   0.35531
     Eigenvalues ---    0.35595   0.35596   0.35630   0.35641   0.35655
     Eigenvalues ---    0.35672   0.36531   0.37549   0.37555   0.38971
     Eigenvalues ---    0.39903   0.40373   0.40402   0.40618   0.40772
     Eigenvalues ---    0.40778   0.42222   0.42570   0.42579   0.43121
     Eigenvalues ---    0.47554   0.47580   0.47592   0.47688   0.47689
     Eigenvalues ---    0.48002   0.49357   0.49372   0.49468   0.53018
     Eigenvalues ---    0.53024   0.53706   0.55019   0.55021   0.55941
 En-DIIS/RFO-DIIS/Sim-DIIS IScMMF=       -3 using points:     6    5    4
 RFO step:  Lambda=-5.50494783D-07.
 NNeg= 0 NGDIIS= 3 SimSw=  2.50D-01 Rises=F DC= -2.53D-06 SmlDif=  1.00D-05
 NRisDI= 0 DoIntr=F SqrtH=F CThrHd= 10.0 CDAdj=  3.0
 RMS Error=  0.3544342325D-03 NUsed= 3 OKEnD=F EnDIS=F
 InvSVX:  RCond= 3.55D-06 Info=           0 Equed=N FErr=  7.26D-15 BErr=  9.97D-17
 DidBck=T Rises=F RFO-DIIS coefs:    0.44496    0.69280   -0.13776
 Iteration  1 RMS(Cart)=  0.00033341 RMS(Int)=  0.00000012
 Iteration  2 RMS(Cart)=  0.00000013 RMS(Int)=  0.00000008
 ITry= 1 IFail=0 DXMaxC= 2.61D-03 DCOld= 1.00D+10 DXMaxT= 8.49D-01 DXLimC= 3.00D+00 Rises=F
 Variable       Old X    -DE/DX   Delta X   Delta X   Delta X     New X
                                 (Linear)    (Quad)   (Total)
    R1        2.78683  -0.00002   0.00002  -0.00004  -0.00002   2.78682
    R2        2.71559   0.00002   0.00004  -0.00001   0.00003   2.71562
    R3        2.65064  -0.00002  -0.00018   0.00012  -0.00005   2.65059
    R4        2.71562   0.00000   0.00000   0.00000   0.00000   2.71562
    R5        2.78694  -0.00008  -0.00009  -0.00003  -0.00013   2.78681
    R6        2.65470  -0.00009  -0.00027   0.00013  -0.00014   2.65456
    R7        2.71560   0.00001   0.00001   0.00001   0.00002   2.71562
    R8        2.65467  -0.00007  -0.00021   0.00011  -0.00011   2.65456
    R9        2.78689  -0.00005  -0.00004  -0.00003  -0.00007   2.78682
   R10        2.65468  -0.00007  -0.00024   0.00013  -0.00011   2.65456
   R11        2.65064  -0.00004  -0.00020   0.00013  -0.00007   2.65057
   R12        2.65066  -0.00005  -0.00021   0.00012  -0.00009   2.65057
   R13        2.62033   0.00003  -0.00011   0.00016   0.00005   2.62038
   R14        2.04562   0.00003  -0.00000   0.00005   0.00005   2.04567
   R15        2.68325  -0.00006   0.00055  -0.00068  -0.00013   2.68312
   R16        2.60678  -0.00002  -0.00065   0.00064  -0.00001   2.60677
   R17        2.62879   0.00002  -0.00016   0.00023   0.00007   2.62887
   R18        2.70061   0.00007  -0.00045   0.00056   0.00011   2.70072
   R19        2.04461  -0.00000  -0.00001   0.00001   0.00000   2.04461
   R20        2.62877   0.00003  -0.00015   0.00023   0.00008   2.62885
   R21        2.04457   0.00000   0.00000   0.00001   0.00001   2.04459
   R22        2.68324  -0.00005   0.00057  -0.00068  -0.00012   2.68312
   R23        2.70060   0.00007  -0.00045   0.00056   0.00011   2.70071
   R24        2.62033   0.00003  -0.00010   0.00016   0.00006   2.62039
   R25        2.60679  -0.00002  -0.00065   0.00064  -0.00002   2.60677
   R26        2.04561   0.00003   0.00001   0.00005   0.00006   2.04567
   R27        2.62881   0.00001  -0.00015   0.00020   0.00005   2.62886
   R28        2.04458   0.00001   0.00001   0.00002   0.00003   2.04461
   R29        2.68326  -0.00006   0.00056  -0.00068  -0.00012   2.68314
   R30        2.70058   0.00007  -0.00044   0.00056   0.00012   2.70070
   R31        2.62032   0.00004  -0.00011   0.00018   0.00007   2.62039
   R32        2.60680  -0.00002  -0.00071   0.00070  -0.00001   2.60678
   R33        2.04563   0.00002  -0.00002   0.00006   0.00004   2.04567
   R34        2.58180  -0.00007   0.00030  -0.00041  -0.00012   2.58169
   R35        2.54130   0.00005  -0.00005   0.00012   0.00007   2.54137
   R36        2.58180  -0.00007   0.00030  -0.00041  -0.00012   2.58169
   R37        2.54130   0.00005  -0.00005   0.00013   0.00008   2.54138
   R38        2.58182  -0.00008   0.00032  -0.00045  -0.00013   2.58169
   R39        2.54134   0.00003  -0.00003   0.00008   0.00006   2.54139
   R40        2.03809   0.00002  -0.00020   0.00024   0.00004   2.03813
   R41        2.62922   0.00005   0.00084  -0.00075   0.00010   2.62932
   R42        2.03810   0.00002  -0.00021   0.00024   0.00004   2.03814
   R43        2.62927   0.00004   0.00078  -0.00071   0.00007   2.62935
   R44        2.03810   0.00002  -0.00020   0.00024   0.00004   2.03814
   R45        2.62926   0.00004   0.00078  -0.00071   0.00007   2.62934
   R46        1.90069  -0.00002   0.00026  -0.00030  -0.00005   1.90065
   R47        1.90070  -0.00002   0.00027  -0.00032  -0.00005   1.90065
   R48        1.90070  -0.00002   0.00027  -0.00032  -0.00005   1.90065
    A1        2.09330  -0.00002  -0.00001  -0.00004  -0.00005   2.09325
    A2        2.10648  -0.00000  -0.00005   0.00004  -0.00001   2.10647
    A3        2.08341   0.00002   0.00006  -0.00000   0.00006   2.08346
    A4        2.09549   0.00002   0.00002   0.00002   0.00004   2.09553
    A5        2.08632   0.00000   0.00024  -0.00025  -0.00001   2.08630
    A6        2.10138  -0.00002  -0.00027   0.00024  -0.00003   2.10135
    A7        2.09554   0.00000  -0.00002   0.00003   0.00001   2.09555
    A8        2.10130   0.00002  -0.00011   0.00017   0.00006   2.10136
    A9        2.08635  -0.00002   0.00013  -0.00020  -0.00007   2.08628
   A10        2.09549   0.00001  -0.00001   0.00004   0.00004   2.09553
   A11        2.08634  -0.00001   0.00022  -0.00026  -0.00004   2.08630
   A12        2.10136  -0.00001  -0.00022   0.00022  -0.00000   2.10135
   A13        2.09330  -0.00001  -0.00000  -0.00003  -0.00004   2.09326
   A14        2.08338   0.00003   0.00008  -0.00001   0.00007   2.08345
   A15        2.10651  -0.00001  -0.00008   0.00005  -0.00003   2.10648
   A16        2.09326  -0.00000   0.00001  -0.00002  -0.00001   2.09325
   A17        2.10656  -0.00004  -0.00019   0.00009  -0.00010   2.10646
   A18        2.08337   0.00004   0.00018  -0.00007   0.00011   2.08347
   A19        2.09209  -0.00001  -0.00029   0.00028  -0.00001   2.09207
   A20        2.11663   0.00000   0.00004  -0.00001   0.00002   2.11665
   A21        2.07447   0.00001   0.00025  -0.00026  -0.00001   2.07446
   A22        2.11417   0.00003   0.00020  -0.00013   0.00007   2.11424
   A23        2.28623  -0.00002  -0.00017   0.00011  -0.00005   2.28618
   A24        1.88278  -0.00002  -0.00003   0.00002  -0.00001   1.88277
   A25        2.08202  -0.00001  -0.00017   0.00013  -0.00004   2.08198
   A26        1.84373   0.00003   0.00030  -0.00023   0.00007   1.84380
   A27        2.35744  -0.00001  -0.00013   0.00010  -0.00003   2.35741
   A28        2.10836  -0.00002  -0.00002  -0.00001  -0.00003   2.10832
   A29        2.11888   0.00000   0.00008  -0.00008  -0.00000   2.11888
   A30        2.05595   0.00001  -0.00006   0.00009   0.00003   2.05599
   A31        2.10840  -0.00003  -0.00005  -0.00000  -0.00005   2.10834
   A32        2.11891   0.00000   0.00006  -0.00006  -0.00001   2.11890
   A33        2.05588   0.00002  -0.00001   0.00007   0.00006   2.05594
   A34        2.08201  -0.00001  -0.00017   0.00013  -0.00003   2.08198
   A35        2.35742  -0.00001  -0.00013   0.00010  -0.00003   2.35739
   A36        1.84375   0.00003   0.00030  -0.00023   0.00007   1.84382
   A37        2.11415   0.00003   0.00020  -0.00014   0.00007   2.11422
   A38        1.88277  -0.00001  -0.00003   0.00002  -0.00001   1.88276
   A39        2.28626  -0.00001  -0.00017   0.00012  -0.00006   2.28621
   A40        2.09211  -0.00002  -0.00031   0.00028  -0.00004   2.09208
   A41        2.11661  -0.00000   0.00002  -0.00001   0.00001   2.11661
   A42        2.07447   0.00002   0.00029  -0.00026   0.00003   2.07450
   A43        2.10842  -0.00003  -0.00006  -0.00001  -0.00007   2.10835
   A44        2.11888   0.00000   0.00002  -0.00002   0.00000   2.11888
   A45        2.05588   0.00002   0.00004   0.00003   0.00007   2.05595
   A46        2.08194  -0.00000  -0.00022   0.00021  -0.00001   2.08193
   A47        2.35754  -0.00003  -0.00007  -0.00002  -0.00009   2.35745
   A48        1.84371   0.00004   0.00029  -0.00019   0.00010   1.84381
   A49        2.11422   0.00002   0.00026  -0.00022   0.00004   2.11426
   A50        1.88281  -0.00002  -0.00001  -0.00004  -0.00004   1.88276
   A51        2.28616   0.00000  -0.00026   0.00026   0.00000   2.28616
   A52        2.09208  -0.00001  -0.00029   0.00029  -0.00000   2.09207
   A53        2.11660   0.00001   0.00003   0.00001   0.00004   2.11664
   A54        2.07451   0.00001   0.00026  -0.00030  -0.00004   2.07447
   A55        1.90533  -0.00003  -0.00023   0.00014  -0.00008   1.90524
   A56        2.17866   0.00002   0.00010  -0.00003   0.00007   2.17873
   A57        2.19920   0.00001   0.00013  -0.00012   0.00001   2.19921
   A58        1.90532  -0.00003  -0.00023   0.00015  -0.00009   1.90523
   A59        2.17864   0.00002   0.00010  -0.00003   0.00007   2.17871
   A60        2.19923   0.00001   0.00013  -0.00011   0.00002   2.19925
   A61        1.90533  -0.00003  -0.00023   0.00013  -0.00010   1.90523
   A62        2.17880  -0.00000   0.00021  -0.00023  -0.00001   2.17879
   A63        2.19905   0.00003   0.00002   0.00010   0.00011   2.19916
   A64        2.26978   0.00002  -0.00020   0.00036   0.00016   2.26993
   A65        1.88311   0.00001   0.00001   0.00004   0.00005   1.88316
   A66        2.13030  -0.00003   0.00018  -0.00039  -0.00021   2.13009
   A67        2.27003  -0.00000  -0.00005   0.00009   0.00003   2.27006
   A68        1.88309   0.00001   0.00004   0.00002   0.00006   1.88315
   A69        2.13007  -0.00001   0.00001  -0.00010  -0.00009   2.12998
   A70        2.27002  -0.00000  -0.00005   0.00009   0.00003   2.27005
   A71        1.88309   0.00001   0.00003   0.00002   0.00005   1.88315
   A72        2.13007  -0.00001   0.00002  -0.00011  -0.00009   2.12998
   A73        1.90982   0.00001  -0.00007   0.00006  -0.00001   1.90981
   A74        2.19117  -0.00003   0.00046  -0.00049  -0.00003   2.19114
   A75        2.18219   0.00002  -0.00039   0.00043   0.00004   2.18223
   A76        1.90984   0.00001  -0.00007   0.00004  -0.00002   1.90982
   A77        2.19104  -0.00001   0.00010  -0.00009   0.00001   2.19105
   A78        2.18231   0.00000  -0.00003   0.00004   0.00002   2.18232
   A79        1.90984   0.00001  -0.00007   0.00005  -0.00003   1.90982
   A80        2.19104  -0.00001   0.00010  -0.00009   0.00001   2.19105
   A81        2.18230   0.00001  -0.00002   0.00004   0.00002   2.18232
    D1        0.00020  -0.00000  -0.00002  -0.00001  -0.00003   0.00017
    D2       -3.14147   0.00000  -0.00001   0.00004   0.00003  -3.14143
    D3       -3.14132  -0.00000  -0.00002   0.00001  -0.00001  -3.14133
    D4        0.00020   0.00000  -0.00001   0.00005   0.00005   0.00025
    D5        0.00004   0.00000   0.00002   0.00001   0.00004   0.00007
    D6       -3.14148  -0.00000  -0.00000  -0.00002  -0.00003  -3.14150
    D7        3.14156   0.00000   0.00002  -0.00000   0.00002   3.14158
    D8        0.00005  -0.00000  -0.00000  -0.00004  -0.00004   0.00000
    D9        3.14155  -0.00000  -0.00001  -0.00001  -0.00001   3.14154
   D10       -0.00002   0.00000   0.00001   0.00006   0.00006   0.00004
   D11        0.00003  -0.00000  -0.00001   0.00001   0.00000   0.00003
   D12       -3.14154   0.00000   0.00001   0.00007   0.00008  -3.14146
   D13        0.00020   0.00000  -0.00000   0.00005   0.00005   0.00025
   D14       -3.14142   0.00000   0.00000   0.00003   0.00003  -3.14138
   D15       -3.14146   0.00000  -0.00001   0.00002   0.00001  -3.14145
   D16        0.00011   0.00000  -0.00001   0.00000  -0.00001   0.00010
   D17        0.00004  -0.00000   0.00000  -0.00005  -0.00005  -0.00000
   D18        3.14156  -0.00000   0.00001  -0.00004  -0.00004   3.14152
   D19       -3.14149   0.00000   0.00001  -0.00001  -0.00000  -3.14149
   D20        0.00003  -0.00000   0.00002  -0.00001   0.00000   0.00004
   D21       -0.00004   0.00000   0.00001   0.00000   0.00001  -0.00003
   D22        3.14157   0.00000   0.00003   0.00004   0.00006  -3.14155
   D23        3.14149  -0.00000  -0.00000  -0.00003  -0.00003   3.14146
   D24       -0.00008   0.00000   0.00001   0.00001   0.00002  -0.00006
   D25       -0.00024   0.00000   0.00001   0.00002   0.00004  -0.00020
   D26        3.14142   0.00000   0.00001   0.00002   0.00003   3.14145
   D27        3.14143  -0.00000  -0.00000  -0.00002  -0.00003   3.14140
   D28       -0.00009  -0.00000  -0.00001  -0.00003  -0.00003  -0.00013
   D29       -3.14147  -0.00000  -0.00001  -0.00002  -0.00003  -3.14150
   D30        0.00010   0.00000   0.00001   0.00005   0.00006   0.00016
   D31        0.00005   0.00000   0.00001   0.00003   0.00003   0.00009
   D32       -3.14157   0.00000   0.00003   0.00010   0.00013  -3.14144
   D33       -0.00024  -0.00000  -0.00001  -0.00004  -0.00004  -0.00028
   D34        3.14138  -0.00000  -0.00001  -0.00002  -0.00003   3.14135
   D35        3.14128   0.00000   0.00002   0.00000   0.00002   3.14129
   D36       -0.00029   0.00000   0.00001   0.00002   0.00003  -0.00026
   D37       -0.00008   0.00000   0.00001   0.00003   0.00003  -0.00004
   D38        3.14141   0.00000   0.00003   0.00010   0.00013   3.14154
   D39        3.14159  -0.00000  -0.00002  -0.00001  -0.00003   3.14156
   D40       -0.00011   0.00000   0.00001   0.00006   0.00007  -0.00004
   D41       -0.00010  -0.00000   0.00000  -0.00001  -0.00001  -0.00011
   D42        3.14145   0.00000   0.00001   0.00003   0.00004   3.14148
   D43        3.14147  -0.00000   0.00001  -0.00003  -0.00002   3.14145
   D44       -0.00017   0.00000   0.00001   0.00001   0.00002  -0.00015
   D45       -3.14144  -0.00000  -0.00000  -0.00001  -0.00001  -3.14146
   D46        0.00011   0.00000   0.00002   0.00004   0.00005   0.00016
   D47        0.00008  -0.00000   0.00000  -0.00001  -0.00000   0.00007
   D48       -3.14156   0.00000   0.00002   0.00004   0.00006  -3.14150
   D49        0.00004   0.00000   0.00000   0.00001   0.00002   0.00006
   D50        3.14148   0.00001   0.00008   0.00023   0.00030  -3.14140
   D51       -3.14145  -0.00000  -0.00003  -0.00006  -0.00008  -3.14153
   D52       -0.00000   0.00000   0.00005   0.00016   0.00021   0.00020
   D53        0.00003  -0.00000  -0.00001  -0.00004  -0.00005  -0.00002
   D54       -3.14157  -0.00000  -0.00004  -0.00014  -0.00017   3.14144
   D55       -3.14144  -0.00001  -0.00007  -0.00021  -0.00028   3.14146
   D56        0.00014  -0.00001  -0.00010  -0.00030  -0.00040  -0.00027
   D57        3.14143   0.00001   0.00015   0.00045   0.00060  -3.14115
   D58       -0.00024   0.00000   0.00020   0.00060   0.00080   0.00057
   D59       -0.00029   0.00001   0.00022   0.00064   0.00086   0.00057
   D60        3.14122   0.00001   0.00027   0.00079   0.00106  -3.14090
   D61       -0.00006   0.00000   0.00001   0.00003   0.00004  -0.00002
   D62        3.14151   0.00000  -0.00000  -0.00003  -0.00003   3.14147
   D63        3.14155   0.00000   0.00005   0.00016   0.00021  -3.14143
   D64       -0.00007   0.00000   0.00004   0.00010   0.00013   0.00006
   D65        0.00007  -0.00000  -0.00006  -0.00014  -0.00020  -0.00013
   D66        3.14155  -0.00000   0.00003   0.00010   0.00013  -3.14150
   D67       -3.14154  -0.00000  -0.00009  -0.00026  -0.00035   3.14130
   D68       -0.00006  -0.00000  -0.00001  -0.00001  -0.00002  -0.00008
   D69        0.00002   0.00000   0.00001   0.00002   0.00002   0.00004
   D70        3.14157   0.00000   0.00003   0.00009   0.00012  -3.14149
   D71       -3.14153   0.00000  -0.00000  -0.00002  -0.00002  -3.14155
   D72        0.00003   0.00000   0.00002   0.00006   0.00008   0.00010
   D73        0.00006  -0.00000  -0.00001  -0.00001  -0.00002   0.00004
   D74       -3.14153  -0.00000  -0.00004  -0.00011  -0.00015   3.14150
   D75       -3.14151  -0.00000  -0.00002  -0.00007  -0.00009   3.14158
   D76        0.00009  -0.00000  -0.00006  -0.00016  -0.00022  -0.00014
   D77       -3.14153  -0.00000  -0.00005  -0.00015  -0.00019   3.14146
   D78        0.00001  -0.00000   0.00000  -0.00001  -0.00001  -0.00001
   D79        0.00003  -0.00000  -0.00003  -0.00008  -0.00011  -0.00008
   D80        3.14157  -0.00000   0.00002   0.00005   0.00007  -3.14154
   D81       -0.00005   0.00000   0.00000   0.00001   0.00001  -0.00004
   D82        3.14153  -0.00000  -0.00002  -0.00003  -0.00005   3.14148
   D83        3.14154   0.00000   0.00005   0.00013   0.00017  -3.14147
   D84       -0.00007   0.00000   0.00003   0.00009   0.00012   0.00005
   D85       -0.00017   0.00001   0.00013   0.00035   0.00047   0.00030
   D86        3.14146   0.00000   0.00014   0.00045   0.00059  -3.14113
   D87        3.14143   0.00000   0.00009   0.00024   0.00032  -3.14144
   D88       -0.00012   0.00000   0.00010   0.00034   0.00045   0.00032
   D89       -0.00002   0.00000   0.00001   0.00004   0.00004   0.00003
   D90        3.14147   0.00000   0.00005   0.00014   0.00019  -3.14153
   D91       -3.14157   0.00000  -0.00001  -0.00001  -0.00002  -3.14159
   D92       -0.00008   0.00000   0.00003   0.00009   0.00012   0.00005
   D93       -0.00003  -0.00000  -0.00001  -0.00003  -0.00005  -0.00007
   D94       -3.14155  -0.00000  -0.00006  -0.00019  -0.00026   3.14138
   D95       -3.14154  -0.00000  -0.00004  -0.00011  -0.00015   3.14149
   D96        0.00012  -0.00000  -0.00009  -0.00027  -0.00036  -0.00024
   D97       -3.14144  -0.00000  -0.00008  -0.00022  -0.00030   3.14145
   D98        0.00003  -0.00000  -0.00001  -0.00001  -0.00001   0.00002
   D99        0.00006  -0.00000  -0.00004  -0.00013  -0.00017  -0.00011
   D100       3.14153  -0.00000   0.00003   0.00009   0.00012  -3.14153
   D101       0.00001  -0.00000   0.00000   0.00000   0.00001   0.00002
   D102      -3.14156  -0.00000  -0.00002  -0.00007  -0.00008   3.14154
   D103       3.14151   0.00000   0.00007   0.00020   0.00027  -3.14140
   D104      -0.00005   0.00000   0.00005   0.00013   0.00018   0.00013
   D105      -0.00026   0.00001   0.00020   0.00056   0.00076   0.00050
   D106       3.14125   0.00000   0.00025   0.00069   0.00094  -3.14100
   D107       3.14142   0.00001   0.00014   0.00038   0.00052  -3.14125
   D108      -0.00026   0.00000   0.00019   0.00051   0.00070   0.00044
   D109       3.14152   0.00000   0.00005   0.00014   0.00019  -3.14147
   D110      -0.00025   0.00001   0.00019   0.00053   0.00073   0.00047
   D111       0.00004  -0.00000  -0.00004  -0.00011  -0.00015  -0.00010
   D112       3.14146   0.00001   0.00010   0.00028   0.00039  -3.14134
   D113       3.14156   0.00000   0.00003   0.00008   0.00010  -3.14152
   D114      -0.00013   0.00001   0.00010   0.00029   0.00039   0.00026
   D115       0.00002  -0.00000  -0.00002  -0.00006  -0.00008  -0.00006
   D116       3.14151   0.00000   0.00006   0.00015   0.00021  -3.14146
   D117       3.14152   0.00000   0.00004   0.00012   0.00016  -3.14150
   D118      -0.00022   0.00001   0.00016   0.00047   0.00063   0.00042
   D119       0.00005  -0.00000  -0.00003  -0.00009  -0.00013  -0.00008
   D120       3.14150   0.00001   0.00009   0.00025   0.00034  -3.14135
   D121       0.00030  -0.00001  -0.00023  -0.00064  -0.00087  -0.00057
   D122      -3.14121  -0.00001  -0.00027  -0.00077  -0.00105   3.14093
   D123      -3.14143  -0.00001  -0.00012  -0.00033  -0.00045   3.14131
   D124       0.00025   0.00000  -0.00016  -0.00046  -0.00063  -0.00038
   D125       0.00019  -0.00001  -0.00014  -0.00040  -0.00054  -0.00035
   D126      -3.14145  -0.00000  -0.00016  -0.00050  -0.00066   3.14108
   D127      -3.14149  -0.00000  -0.00007  -0.00020  -0.00028   3.14141
   D128       0.00005   0.00000  -0.00009  -0.00031  -0.00040  -0.00035
   D129       0.00034  -0.00002  -0.00026  -0.00073  -0.00099  -0.00065
   D130      -3.14118  -0.00001  -0.00031  -0.00088  -0.00119   3.14082
   D131      -3.14142  -0.00001  -0.00013  -0.00038  -0.00051   3.14126
   D132       0.00025   0.00000  -0.00018  -0.00053  -0.00071  -0.00046
         Item               Value     Threshold  Converged?
 Maximum Force            0.000089     0.000450     YES
 RMS     Force            0.000022     0.000300     YES
 Maximum Displacement     0.002610     0.001800     NO 
 RMS     Displacement     0.000333     0.001200     YES
 Predicted change in Energy=-2.511644D-07
 Lowest energy point so far.  Saving SCF results.
 GradGradGradGradGradGradGradGradGradGradGradGradGradGradGradGradGradGrad

 Leave Link  103 at Tue Aug 15 23:27:24 2023, MaxMem=  1310720000 cpu:              21.6 elap:               0.5
 (Enter /mnt/opt/groups/app-gaussian/g16-avx2/l202.exe)
                          Input orientation:                          
 ---------------------------------------------------------------------
 Center     Atomic      Atomic             Coordinates (Angstroms)
 Number     Number       Type             X           Y           Z
 ---------------------------------------------------------------------
      1          6           0        0.014754    1.460138   -0.007148
      2          6           0        0.023985   -1.451457   -0.037382
      3          6           0        0.035380    0.708898    1.261714
[truncated: 602,953 more chars]
