# Supplementary material for: HOMA Index Establishes Similarity to a Reference Molecule
Source: J Chem Inf Model. 2023 Dec 6;63(24):7744–54. doi: 10.1021/acs.jcim.3c01551 (PMC10751799; doi:10.1021/acs.jcim.3c01551)
Supplement: Supplementary file 5 — ci3c01551_si_005.zip [file ci3c01551_si_005.zip › ad-Fig3-Central 6-membered-ring-Gaussian16-output/9.log]

 Set GAUSS_PDEF to "64".
 Set GAUSS_MDEF to "10000MB".
 Entering Gaussian System, Link 0=g16
 Initial command:
 /mnt/opt/groups/app-gaussian/g16-avx2/l1.exe "/tmp/Gau-129961.inp" -scrdir="/tmp/"
 Default is to use a total of  64 processors:
                               64 via shared-memory
                                1 via Linda
 Entering Link 1 = /mnt/opt/groups/app-gaussian/g16-avx2/l1.exe PID=    129962.
  
 Copyright (c) 1988-2019, Gaussian, Inc.  All Rights Reserved.
  
 This is part of the Gaussian(R) 16 program.  It is based on
 the Gaussian(R) 09 system (copyright 2009, Gaussian, Inc.),
 the Gaussian(R) 03 system (copyright 2003, Gaussian, Inc.),
 the Gaussian(R) 98 system (copyright 1998, Gaussian, Inc.),
 the Gaussian(R) 94 system (copyright 1995, Gaussian, Inc.),
 the Gaussian 92(TM) system (copyright 1992, Gaussian, Inc.),
 the Gaussian 90(TM) system (copyright 1990, Gaussian, Inc.),
 the Gaussian 88(TM) system (copyright 1988, Gaussian, Inc.),
 the Gaussian 86(TM) system (copyright 1986, Carnegie Mellon
 University), and the Gaussian 82(TM) system (copyright 1983,
 Carnegie Mellon University). Gaussian is a federally registered
 trademark of Gaussian, Inc.
  
 This software contains proprietary and confidential information,
 including trade secrets, belonging to Gaussian, Inc.
  
 This software is provided under written license and may be
 used, copied, transmitted, or stored only in accord with that
 written license.
  
 The following legend is applicable only to US Government
 contracts under FAR:
  
                    RESTRICTED RIGHTS LEGEND
  
 Use, reproduction and disclosure by the US Government is
 subject to restrictions as set forth in subparagraphs (a)
 and (c) of the Commercial Computer Software - Restricted
 Rights clause in FAR 52.227-19.
  
 Gaussian, Inc.
 340 Quinnipiac St., Bldg. 40, Wallingford CT 06492
  
  
 ---------------------------------------------------------------
 Warning -- This program may not be used in any manner that
 competes with the business of Gaussian, Inc. or will provide
 assistance to any competitor of Gaussian, Inc.  The licensee
 of this program is prohibited from giving any competitor of
 Gaussian, Inc. access to this program.  By using this program,
 the user acknowledges that Gaussian, Inc. is engaged in the
 business of creating and licensing software in the field of
 computational chemistry and represents and warrants to the
 licensee that it is not a competitor of Gaussian, Inc. and that
 it will not use this program in any manner prohibited above.
 ---------------------------------------------------------------
  

 Cite this work as:
 Gaussian 16, Revision C.01,
 M. J. Frisch, G. W. Trucks, H. B. Schlegel, G. E. Scuseria, 
 M. A. Robb, J. R. Cheeseman, G. Scalmani, V. Barone, 
 G. A. Petersson, H. Nakatsuji, X. Li, M. Caricato, A. V. Marenich, 
 J. Bloino, B. G. Janesko, R. Gomperts, B. Mennucci, H. P. Hratchian, 
 J. V. Ortiz, A. F. Izmaylov, J. L. Sonnenberg, D. Williams-Young, 
 F. Ding, F. Lipparini, F. Egidi, J. Goings, B. Peng, A. Petrone, 
 T. Henderson, D. Ranasinghe, V. G. Zakrzewski, J. Gao, N. Rega, 
 G. Zheng, W. Liang, M. Hada, M. Ehara, K. Toyota, R. Fukuda, 
 J. Hasegawa, M. Ishida, T. Nakajima, Y. Honda, O. Kitao, H. Nakai, 
 T. Vreven, K. Throssell, J. A. Montgomery, Jr., J. E. Peralta, 
 F. Ogliaro, M. J. Bearpark, J. J. Heyd, E. N. Brothers, K. N. Kudin, 
 V. N. Staroverov, T. A. Keith, R. Kobayashi, J. Normand, 
 K. Raghavachari, A. P. Rendell, J. C. Burant, S. S. Iyengar, 
 J. Tomasi, M. Cossi, J. M. Millam, M. Klene, C. Adamo, R. Cammi, 
 J. W. Ochterski, R. L. Martin, K. Morokuma, O. Farkas, 
 J. B. Foresman, and D. J. Fox, Gaussian, Inc., Wallingford CT, 2019.
 
 ******************************************
 Gaussian 16:  ES64L-G16RevC.01  3-Jul-2019
                15-Aug-2023 
 ******************************************
 ----------------------------------------------------------------------
 #p opt freq b3lyp/6-31g(d,p) nosymm empiricaldispersion=gd3 scf=(maxcy
 c=100,ferm,novaracc,noincfoc,intrep)
 ----------------------------------------------------------------------
 1/18=20,19=15,26=3,38=1/1,3;
 2/9=110,12=2,15=1,17=6,18=5,40=1/2;
 3/5=1,6=6,7=101,11=2,25=1,30=1,71=1,74=-5,124=31/1,2,3;
 4//1;
 5/5=100002,7=100,17=20,22=13,38=1/2;
 6/7=2,8=2,9=2,10=2,28=1/1;
 7/30=1/1,2,3,16;
 1/18=20,19=15,26=3/3(2);
 2/9=110,15=1/2;
 99//99;
 2/9=110,15=1/2;
 3/5=1,6=6,7=101,11=2,25=1,30=1,71=1,74=-5,124=31/1,2,3;
 4/5=5,16=3,69=1/1;
 5/5=100002,7=100,17=20,22=13,38=1/2;
 7/30=1/1,2,3,16;
 1/18=20,19=15,26=3/3(-5);
 2/9=110,15=1/2;
 6/7=2,8=2,9=2,10=2,19=2,28=1/1;
 99/9=1/99;
 Leave Link    1 at Tue Aug 15 23:30:23 2023, MaxMem=           0 cpu:              14.5 elap:               0.2
 (Enter /mnt/opt/groups/app-gaussian/g16-avx2/l101.exe)
 -------------------
 Title Card Required
 -------------------
 Symbolic Z-matrix:
 Charge =  0 Multiplicity = 1
 C                     0.45918  -1.36377   0.00123 
 C                    -0.40001   1.38212  -0.00485 
 C                     1.39708  -0.34455  -0.00284 
 C                    -0.99675  -1.03759   0.00296 
 C                    -1.41044   0.28427   0.00038 
 C                     0.95158   1.07945  -0.00647 
 C                    -1.69586  -2.33731   0.00694 
 C                    -0.64601  -3.41715   0.0087 
 C                     0.60514  -2.84224   0.00467 
 C                    -1.33666  -4.70167   0.0047 
 C                    -2.69708  -4.42019  -0.00274 
 C                     2.15886   1.94516  -0.01214 
 C                     3.28235   1.14916  -0.012 
 C                     2.87226  -0.30002  -0.00552 
 C                     4.00399  -1.06841  -0.00043 
 C                     5.17667  -0.12547   0.00416 
 C                     4.74011   1.1934   -0.00726 
 C                    -2.76387   0.89693   0.00187 
 C                    -2.63635   2.2679   -0.00246 
 C                    -1.17629   2.63733  -0.006 
 C                    -1.07684   4.00164  -0.00489 
 C                    -2.47975   4.54577   0.00693 
 H                     4.10119  -2.15988   0.00107 
 H                    -0.1804    4.63175  -0.01058 
 C                    -3.40362   3.50819   0.00369 
 C                    -2.92725  -2.93311   0.00454 
 H                    -3.92113  -2.47153   0.00602 
 H                     6.18372  -0.48064  -0.06376 
 H                    -2.67612   5.59529  -0.06277 
 H                    -3.50803  -5.11481   0.06637 
 H                    -0.88761  -5.67288   0.00144 
 H                    -4.46924   3.6047    0.01028 
 H                     5.35658   2.06797  -0.00713 
 Cl                    2.09446   3.70395  -0.02236 
 Cl                   -4.25459  -0.03866   0.00634 
 Cl                    2.16041  -3.66608   0.00497 
 
 ITRead=  0  0  0  0  0  0  0  0  0  0  0  0  0  0  0  0  0  0  0  0
 ITRead=  0  0  0  0  0  0  0  0  0  0  0  0  0  0  0  0
 MicOpt= -1 -1 -1 -1 -1 -1 -1 -1 -1 -1 -1 -1 -1 -1 -1 -1 -1 -1 -1 -1
 MicOpt= -1 -1 -1 -1 -1 -1 -1 -1 -1 -1 -1 -1 -1 -1 -1 -1
 NAtoms=     36 NQM=       36 NQMF=       0 NMMI=      0 NMMIF=      0
                NMic=       0 NMicF=      0.
                    Isotopes and Nuclear Properties:
 (Nuclear quadrupole moments (NQMom) in fm**2, nuclear magnetic moments (NMagM)
  in nuclear magnetons)

  Atom         1           2           3           4           5           6           7           8           9          10
 IAtWgt=          12          12          12          12          12          12          12          12          12          12
 AtmWgt=  12.0000000  12.0000000  12.0000000  12.0000000  12.0000000  12.0000000  12.0000000  12.0000000  12.0000000  12.0000000
 NucSpn=           0           0           0           0           0           0           0           0           0           0
 AtZEff=  -0.0000000  -0.0000000  -0.0000000  -0.0000000  -0.0000000  -0.0000000  -0.0000000  -0.0000000  -0.0000000  -0.0000000
 NQMom=    0.0000000   0.0000000   0.0000000   0.0000000   0.0000000   0.0000000   0.0000000   0.0000000   0.0000000   0.0000000
 NMagM=    0.0000000   0.0000000   0.0000000   0.0000000   0.0000000   0.0000000   0.0000000   0.0000000   0.0000000   0.0000000
 AtZNuc=   6.0000000   6.0000000   6.0000000   6.0000000   6.0000000   6.0000000   6.0000000   6.0000000   6.0000000   6.0000000

  Atom        11          12          13          14          15          16          17          18          19          20
 IAtWgt=          12          12          12          12          12          12          12          12          12          12
 AtmWgt=  12.0000000  12.0000000  12.0000000  12.0000000  12.0000000  12.0000000  12.0000000  12.0000000  12.0000000  12.0000000
 NucSpn=           0           0           0           0           0           0           0           0           0           0
 AtZEff=  -0.0000000  -0.0000000  -0.0000000  -0.0000000  -0.0000000  -0.0000000  -0.0000000  -0.0000000  -0.0000000  -0.0000000
 NQMom=    0.0000000   0.0000000   0.0000000   0.0000000   0.0000000   0.0000000   0.0000000   0.0000000   0.0000000   0.0000000
 NMagM=    0.0000000   0.0000000   0.0000000   0.0000000   0.0000000   0.0000000   0.0000000   0.0000000   0.0000000   0.0000000
 AtZNuc=   6.0000000   6.0000000   6.0000000   6.0000000   6.0000000   6.0000000   6.0000000   6.0000000   6.0000000   6.0000000

  Atom        21          22          23          24          25          26          27          28          29          30
 IAtWgt=          12          12           1           1          12          12           1           1           1           1
 AtmWgt=  12.0000000  12.0000000   1.0078250   1.0078250  12.0000000  12.0000000   1.0078250   1.0078250   1.0078250   1.0078250
 NucSpn=           0           0           1           1           0           0           1           1           1           1
 AtZEff=  -0.0000000  -0.0000000  -0.0000000  -0.0000000  -0.0000000  -0.0000000  -0.0000000  -0.0000000  -0.0000000  -0.0000000
 NQMom=    0.0000000   0.0000000   0.0000000   0.0000000   0.0000000   0.0000000   0.0000000   0.0000000   0.0000000   0.0000000
 NMagM=    0.0000000   0.0000000   2.7928460   2.7928460   0.0000000   0.0000000   2.7928460   2.7928460   2.7928460   2.7928460
 AtZNuc=   6.0000000   6.0000000   1.0000000   1.0000000   6.0000000   6.0000000   1.0000000   1.0000000   1.0000000   1.0000000

  Atom        31          32          33          34          35          36
 IAtWgt=           1           1           1          35          35          35
 AtmWgt=   1.0078250   1.0078250   1.0078250  34.9688527  34.9688527  34.9688527
 NucSpn=           1           1           1           3           3           3
 AtZEff=  -0.0000000  -0.0000000  -0.0000000  -0.0000000  -0.0000000  -0.0000000
 NQMom=    0.0000000   0.0000000   0.0000000  -8.1650000  -8.1650000  -8.1650000
 NMagM=    2.7928460   2.7928460   2.7928460   0.8218740   0.8218740   0.8218740
 AtZNuc=   1.0000000   1.0000000   1.0000000  17.0000000  17.0000000  17.0000000
 Leave Link  101 at Tue Aug 15 23:30:23 2023, MaxMem=  1310720000 cpu:              20.6 elap:               0.4
 (Enter /mnt/opt/groups/app-gaussian/g16-avx2/l103.exe)

 GradGradGradGradGradGradGradGradGradGradGradGradGradGradGradGradGradGrad
 Berny optimization.
 Initialization pass.
                           ----------------------------
                           !    Initial Parameters    !
                           ! (Angstroms and Degrees)  !
 --------------------------                            --------------------------
 ! Name  Definition              Value          Derivative Info.                !
 --------------------------------------------------------------------------------
 ! R1    R(1,3)                  1.3851         estimate D2E/DX2                !
 ! R2    R(1,4)                  1.492          estimate D2E/DX2                !
 ! R3    R(1,9)                  1.4857         estimate D2E/DX2                !
 ! R4    R(2,5)                  1.4921         estimate D2E/DX2                !
 ! R5    R(2,6)                  1.3851         estimate D2E/DX2                !
 ! R6    R(2,20)                 1.4759         estimate D2E/DX2                !
 ! R7    R(3,6)                  1.4921         estimate D2E/DX2                !
 ! R8    R(3,14)                 1.4759         estimate D2E/DX2                !
 ! R9    R(4,5)                  1.3851         estimate D2E/DX2                !
 ! R10   R(4,7)                  1.4758         estimate D2E/DX2                !
 ! R11   R(5,18)                 1.4856         estimate D2E/DX2                !
 ! R12   R(6,12)                 1.4856         estimate D2E/DX2                !
 ! R13   R(7,8)                  1.5061         estimate D2E/DX2                !
 ! R14   R(7,26)                 1.368          estimate D2E/DX2                !
 ! R15   R(8,9)                  1.3769         estimate D2E/DX2                !
 ! R16   R(8,10)                 1.4584         estimate D2E/DX2                !
 ! R17   R(9,36)                 1.76           estimate D2E/DX2                !
 ! R18   R(10,11)                1.3893         estimate D2E/DX2                !
 ! R19   R(10,31)                1.07           estimate D2E/DX2                !
 ! R20   R(11,26)                1.5048         estimate D2E/DX2                !
 ! R21   R(11,30)                1.07           estimate D2E/DX2                !
 ! R22   R(12,13)                1.3769         estimate D2E/DX2                !
 ! R23   R(12,34)                1.76           estimate D2E/DX2                !
 ! R24   R(13,14)                1.5061         estimate D2E/DX2                !
 ! R25   R(13,17)                1.4584         estimate D2E/DX2                !
 ! R26   R(14,15)                1.3679         estimate D2E/DX2                !
 ! R27   R(15,16)                1.5048         estimate D2E/DX2                !
 ! R28   R(15,23)                1.0958         estimate D2E/DX2                !
 ! R29   R(16,17)                1.3893         estimate D2E/DX2                !
 ! R30   R(16,28)                1.07           estimate D2E/DX2                !
 ! R31   R(17,33)                1.07           estimate D2E/DX2                !
 ! R32   R(18,19)                1.3769         estimate D2E/DX2                !
 ! R33   R(18,35)                1.76           estimate D2E/DX2                !
 ! R34   R(19,20)                1.5061         estimate D2E/DX2                !
 ! R35   R(19,25)                1.4584         estimate D2E/DX2                !
 ! R36   R(20,21)                1.3679         estimate D2E/DX2                !
 ! R37   R(21,22)                1.5048         estimate D2E/DX2                !
 ! R38   R(21,24)                1.0958         estimate D2E/DX2                !
 ! R39   R(22,25)                1.3893         estimate D2E/DX2                !
 ! R40   R(22,29)                1.07           estimate D2E/DX2                !
 ! R41   R(25,32)                1.07           estimate D2E/DX2                !
 ! R42   R(26,27)                1.0958         estimate D2E/DX2                !
 ! A1    A(3,1,4)              119.9934         estimate D2E/DX2                !
 ! A2    A(3,1,9)              131.7409         estimate D2E/DX2                !
 ! A3    A(4,1,9)              108.2656         estimate D2E/DX2                !
 ! A4    A(5,2,6)              120.0032         estimate D2E/DX2                !
 ! A5    A(5,2,20)             105.6401         estimate D2E/DX2                !
 ! A6    A(6,2,20)             134.3567         estimate D2E/DX2                !
 ! A7    A(1,3,6)              120.0067         estimate D2E/DX2                !
 ! A8    A(1,3,14)             134.3505         estimate D2E/DX2                !
 ! A9    A(6,3,14)             105.6428         estimate D2E/DX2                !
 ! A10   A(1,4,5)              120.0054         estimate D2E/DX2                !
 ! A11   A(1,4,7)              105.6477         estimate D2E/DX2                !
 ! A12   A(5,4,7)              134.347          estimate D2E/DX2                !
 ! A13   A(2,5,4)              119.9967         estimate D2E/DX2                !
 ! A14   A(2,5,18)             108.2707         estimate D2E/DX2                !
 ! A15   A(4,5,18)             131.7325         estimate D2E/DX2                !
 ! A16   A(2,6,3)              119.9946         estimate D2E/DX2                !
 ! A17   A(2,6,12)             131.734          estimate D2E/DX2                !
 ! A18   A(3,6,12)             108.2714         estimate D2E/DX2                !
 ! A19   A(4,7,8)              107.5317         estimate D2E/DX2                !
 ! A20   A(4,7,26)             144.0938         estimate D2E/DX2                !
 ! A21   A(8,7,26)             108.3739         estimate D2E/DX2                !
 ! A22   A(7,8,9)              109.5138         estimate D2E/DX2                !
 ! A23   A(7,8,10)             107.541          estimate D2E/DX2                !
 ! A24   A(9,8,10)             142.9432         estimate D2E/DX2                !
 ! A25   A(1,9,8)              109.0412         estimate D2E/DX2                !
 ! A26   A(1,9,36)             123.5485         estimate D2E/DX2                !
 ! A27   A(8,9,36)             127.4104         estimate D2E/DX2                !
 ! A28   A(8,10,11)            106.5762         estimate D2E/DX2                !
 ! A29   A(8,10,31)            126.9208         estimate D2E/DX2                !
 ! A30   A(11,10,31)           126.5018         estimate D2E/DX2                !
 ! A31   A(10,11,26)           110.4861         estimate D2E/DX2                !
 ! A32   A(10,11,30)           127.6102         estimate D2E/DX2                !
 ! A33   A(26,11,30)           121.6879         estimate D2E/DX2                !
 ! A34   A(6,12,13)            109.0386         estimate D2E/DX2                !
 ! A35   A(6,12,34)            123.5473         estimate D2E/DX2                !
 ! A36   A(13,12,34)           127.4139         estimate D2E/DX2                !
 ! A37   A(12,13,14)           109.5174         estimate D2E/DX2                !
 ! A38   A(12,13,17)           142.9436         estimate D2E/DX2                !
 ! A39   A(14,13,17)           107.5374         estimate D2E/DX2                !
 ! A40   A(3,14,13)            107.5299         estimate D2E/DX2                !
 ! A41   A(3,14,15)            144.0944         estimate D2E/DX2                !
 ! A42   A(13,14,15)           108.3753         estimate D2E/DX2                !
 ! A43   A(14,15,16)           107.0232         estimate D2E/DX2                !
 ! A44   A(14,15,23)           129.2637         estimate D2E/DX2                !
 ! A45   A(16,15,23)           123.7131         estimate D2E/DX2                !
 ! A46   A(15,16,17)           110.4851         estimate D2E/DX2                !
 ! A47   A(15,16,28)           121.6859         estimate D2E/DX2                !
 ! A48   A(17,16,28)           127.6133         estimate D2E/DX2                !
 ! A49   A(13,17,16)           106.5776         estimate D2E/DX2                !
 ! A50   A(13,17,33)           126.9176         estimate D2E/DX2                !
 ! A51   A(16,17,33)           126.504          estimate D2E/DX2                !
 ! A52   A(5,18,19)            109.0409         estimate D2E/DX2                !
 ! A53   A(5,18,35)            123.5324         estimate D2E/DX2                !
 ! A54   A(19,18,35)           127.4266         estimate D2E/DX2                !
 ! A55   A(18,19,20)           109.513          estimate D2E/DX2                !
 ! A56   A(18,19,25)           142.942          estimate D2E/DX2                !
 ! A57   A(20,19,25)           107.5433         estimate D2E/DX2                !
 ! A58   A(2,20,19)            107.5352         estimate D2E/DX2                !
 ! A59   A(2,20,21)            144.0966         estimate D2E/DX2                !
 ! A60   A(19,20,21)           108.3678         estimate D2E/DX2                !
 ! A61   A(20,21,22)           107.0302         estimate D2E/DX2                !
 ! A62   A(20,21,24)           129.2713         estimate D2E/DX2                !
 ! A63   A(22,21,24)           123.6984         estimate D2E/DX2                !
 ! A64   A(21,22,25)           110.481          estimate D2E/DX2                !
 ! A65   A(21,22,29)           121.6863         estimate D2E/DX2                !
 ! A66   A(25,22,29)           127.6148         estimate D2E/DX2                !
 ! A67   A(19,25,22)           106.5762         estimate D2E/DX2                !
 ! A68   A(19,25,32)           126.9175         estimate D2E/DX2                !
 ! A69   A(22,25,32)           126.5053         estimate D2E/DX2                !
 ! A70   A(7,26,11)            107.0214         estimate D2E/DX2                !
 ! A71   A(7,26,27)            129.2692         estimate D2E/DX2                !
 ! A72   A(11,26,27)           123.7094         estimate D2E/DX2                !
 ! D1    D(4,1,3,6)             -0.0431         estimate D2E/DX2                !
 ! D2    D(4,1,3,14)          -179.9984         estimate D2E/DX2                !
 ! D3    D(9,1,3,6)            179.9638         estimate D2E/DX2                !
 ! D4    D(9,1,3,14)             0.0084         estimate D2E/DX2                !
 ! D5    D(3,1,4,5)              0.0053         estimate D2E/DX2                !
 ! D6    D(3,1,4,7)            179.9858         estimate D2E/DX2                !
 ! D7    D(9,1,4,5)            179.9999         estimate D2E/DX2                !
 ! D8    D(9,1,4,7)             -0.0196         estimate D2E/DX2                !
 ! D9    D(3,1,9,8)            179.9758         estimate D2E/DX2                !
 ! D10   D(3,1,9,36)             0.0309         estimate D2E/DX2                !
 ! D11   D(4,1,9,8)             -0.0179         estimate D2E/DX2                !
 ! D12   D(4,1,9,36)          -179.9629         estimate D2E/DX2                !
 ! D13   D(6,2,5,4)             -0.0313         estimate D2E/DX2                !
 ! D14   D(6,2,5,18)           179.9675         estimate D2E/DX2                !
 ! D15   D(20,2,5,4)          -179.9828         estimate D2E/DX2                !
 ! D16   D(20,2,5,18)            0.0159         estimate D2E/DX2                !
 ! D17   D(5,2,6,3)             -0.0065         estimate D2E/DX2                !
 ! D18   D(5,2,6,12)           179.96           estimate D2E/DX2                !
 ! D19   D(20,2,6,3)           179.9283         estimate D2E/DX2                !
 ! D20   D(20,2,6,12)           -0.1053         estimate D2E/DX2                !
 ! D21   D(5,2,20,19)           -0.0406         estimate D2E/DX2                !
 ! D22   D(5,2,20,21)          179.6627         estimate D2E/DX2                !
 ! D23   D(6,2,20,19)         -179.982          estimate D2E/DX2                !
 ! D24   D(6,2,20,21)           -0.2786         estimate D2E/DX2                !
 ! D25   D(1,3,6,2)              0.0439         estimate D2E/DX2                !
 ! D26   D(1,3,6,12)          -179.9297         estimate D2E/DX2                !
 ! D27   D(14,3,6,2)          -179.9893         estimate D2E/DX2                !
 ! D28   D(14,3,6,12)            0.0371         estimate D2E/DX2                !
 ! D29   D(1,3,14,13)          179.9083         estimate D2E/DX2                !
 ! D30   D(1,3,14,15)           -0.3739         estimate D2E/DX2                !
 ! D31   D(6,3,14,13)           -0.0515         estimate D2E/DX2                !
 ! D32   D(6,3,14,15)          179.6663         estimate D2E/DX2                !
 ! D33   D(1,4,5,2)              0.0321         estimate D2E/DX2                !
 ! D34   D(1,4,5,18)          -179.9663         estimate D2E/DX2                !
 ! D35   D(7,4,5,2)           -179.9416         estimate D2E/DX2                !
 ! D36   D(7,4,5,18)             0.06           estimate D2E/DX2                !
 ! D37   D(1,4,7,8)              0.047          estimate D2E/DX2                !
 ! D38   D(1,4,7,26)          -179.5889         estimate D2E/DX2                !
 ! D39   D(5,4,7,8)           -179.9767         estimate D2E/DX2                !
 ! D40   D(5,4,7,26)             0.3874         estimate D2E/DX2                !
 ! D41   D(2,5,18,19)            0.0174         estimate D2E/DX2                !
 ! D42   D(2,5,18,35)          179.9444         estimate D2E/DX2                !
 ! D43   D(4,5,18,19)         -179.9841         estimate D2E/DX2                !
 ! D44   D(4,5,18,35)           -0.057          estimate D2E/DX2                !
 ! D45   D(2,6,12,13)         -179.9765         estimate D2E/DX2                !
 ! D46   D(2,6,12,34)           -0.1488         estimate D2E/DX2                !
 ! D47   D(3,6,12,13)           -0.0072         estimate D2E/DX2                !
 ! D48   D(3,6,12,34)          179.8205         estimate D2E/DX2                !
 ! D49   D(4,7,8,9)             -0.0606         estimate D2E/DX2                !
 ! D50   D(4,7,8,10)          -179.6728         estimate D2E/DX2                !
 ! D51   D(26,7,8,9)           179.7144         estimate D2E/DX2                !
 ! D52   D(26,7,8,10)            0.1022         estimate D2E/DX2                !
 ! D53   D(4,7,26,11)          179.3384         estimate D2E/DX2                !
 ! D54   D(4,7,26,27)           -0.5855         estimate D2E/DX2                !
 ! D55   D(8,7,26,11)           -0.2957         estimate D2E/DX2                !
 ! D56   D(8,7,26,27)          179.7803         estimate D2E/DX2                !
 ! D57   D(7,8,9,1)              0.048          estimate D2E/DX2                !
 ! D58   D(7,8,9,36)           179.9902         estimate D2E/DX2                !
 ! D59   D(10,8,9,1)           179.4343         estimate D2E/DX2                !
 ! D60   D(10,8,9,36)           -0.6235         estimate D2E/DX2                !
 ! D61   D(7,8,10,11)            0.153          estimate D2E/DX2                !
 ! D62   D(7,8,10,31)          179.7802         estimate D2E/DX2                !
 ! D63   D(9,8,10,11)         -179.2404         estimate D2E/DX2                !
 ! D64   D(9,8,10,31)            0.3869         estimate D2E/DX2                !
 ! D65   D(8,10,11,26)          -0.337          estimate D2E/DX2                !
 ! D66   D(8,10,11,30)        -175.0135         estimate D2E/DX2                !
 ! D67   D(31,10,11,26)       -179.9663         estimate D2E/DX2                !
 ! D68   D(31,10,11,30)          5.3573         estimate D2E/DX2                !
 ! D69   D(10,11,26,7)           0.4099         estimate D2E/DX2                !
 ! D70   D(10,11,26,27)       -179.6608         estimate D2E/DX2                !
 ! D71   D(30,11,26,7)         175.4548         estimate D2E/DX2                !
 ! D72   D(30,11,26,27)         -4.616          estimate D2E/DX2                !
 ! D73   D(6,12,13,14)          -0.0258         estimate D2E/DX2                !
 ! D74   D(6,12,13,17)        -179.4659         estimate D2E/DX2                !
 ! D75   D(34,12,13,14)       -179.845          estimate D2E/DX2                !
 ! D76   D(34,12,13,17)          0.7149         estimate D2E/DX2                !
 ! D77   D(12,13,14,3)           0.0496         estimate D2E/DX2                !
 ! D78   D(12,13,14,15)       -179.776          estimate D2E/DX2                !
 ! D79   D(17,13,14,3)         179.6957         estimate D2E/DX2                !
 ! D80   D(17,13,14,15)         -0.1299         estimate D2E/DX2                !
 ! D81   D(12,13,17,16)        179.3275         estimate D2E/DX2                !
 ! D82   D(12,13,17,33)         -0.3672         estimate D2E/DX2                !
 ! D83   D(14,13,17,16)         -0.119          estimate D2E/DX2                !
 ! D84   D(14,13,17,33)       -179.8138         estimate D2E/DX2                !
 ! D85   D(3,14,15,16)        -179.4104         estimate D2E/DX2                !
 ! D86   D(3,14,15,23)           0.546          estimate D2E/DX2                !
 ! D87   D(13,14,15,16)          0.306          estimate D2E/DX2                !
 ! D88   D(13,14,15,23)       -179.7376         estimate D2E/DX2                !
 ! D89   D(14,15,16,17)         -0.3984         estimate D2E/DX2                !
 ! D90   D(14,15,16,28)       -175.4443         estimate D2E/DX2                !
 ! D91   D(23,15,16,17)        179.6421         estimate D2E/DX2                !
 ! D92   D(23,15,16,28)          4.5963         estimate D2E/DX2                !
 ! D93   D(15,16,17,13)          0.3086         estimate D2E/DX2                !
 ! D94   D(15,16,17,33)       -179.995          estimate D2E/DX2                !
 ! D95   D(28,16,17,13)        174.9858         estimate D2E/DX2                !
 ! D96   D(28,16,17,33)         -5.3178         estimate D2E/DX2                !
 ! D97   D(5,18,19,20)          -0.0434         estimate D2E/DX2                !
 ! D98   D(5,18,19,25)        -179.4839         estimate D2E/DX2                !
 ! D99   D(35,18,19,20)       -179.9668         estimate D2E/DX2                !
 ! D100  D(35,18,19,25)          0.5927         estimate D2E/DX2                !
 ! D101  D(18,19,20,2)           0.0537         estimate D2E/DX2                !
 ! D102  D(18,19,20,21)       -179.763          estimate D2E/DX2                !
 ! D103  D(25,19,20,2)         179.7001         estimate D2E/DX2                !
 ! D104  D(25,19,20,21)         -0.1166         estimate D2E/DX2                !
 ! D105  D(18,19,25,22)        179.3143         estimate D2E/DX2                !
 ! D106  D(18,19,25,32)         -0.358          estimate D2E/DX2                !
 ! D107  D(20,19,25,22)         -0.1326         estimate D2E/DX2                !
 ! D108  D(20,19,25,32)       -179.8049         estimate D2E/DX2                !
 ! D109  D(2,20,21,22)        -179.4033         estimate D2E/DX2                !
 ! D110  D(2,20,21,24)           0.5633         estimate D2E/DX2                !
 ! D111  D(19,20,21,22)          0.2986         estimate D2E/DX2                !
 ! D112  D(19,20,21,24)       -179.7347         estimate D2E/DX2                !
 ! D113  D(20,21,22,25)         -0.3996         estimate D2E/DX2                !
 ! D114  D(20,21,22,29)       -175.4203         estimate D2E/DX2                !
 ! D115  D(24,21,22,25)        179.6314         estimate D2E/DX2                !
 ! D116  D(24,21,22,29)          4.6108         estimate D2E/DX2                !
 ! D117  D(21,22,25,19)          0.318          estimate D2E/DX2                !
 ! D118  D(21,22,25,32)        179.9921         estimate D2E/DX2                !
 ! D119  D(29,22,25,19)        174.9679         estimate D2E/DX2                !
 ! D120  D(29,22,25,32)         -5.358          estimate D2E/DX2                !
 --------------------------------------------------------------------------------
 Trust Radius=3.00D-01 FncErr=1.00D-07 GrdErr=1.00D-06 EigMax=2.50D+02 EigMin=1.00D-04
 Number of steps in this run=    216 maximum allowed number of steps=    216.
 GradGradGradGradGradGradGradGradGradGradGradGradGradGradGradGradGradGrad

 Leave Link  103 at Tue Aug 15 23:30:23 2023, MaxMem=  1310720000 cpu:               1.6 elap:               0.1
 (Enter /mnt/opt/groups/app-gaussian/g16-avx2/l202.exe)
                          Input orientation:                          
 ---------------------------------------------------------------------
 Center     Atomic      Atomic             Coordinates (Angstroms)
 Number     Number       Type             X           Y           Z
 ---------------------------------------------------------------------
      1          6           0        0.459175   -1.363771    0.001234
      2          6           0       -0.400013    1.382122   -0.004849
      3          6           0        1.397084   -0.344554   -0.002838
      4          6           0       -0.996754   -1.037594    0.002961
      5          6           0       -1.410442    0.284271    0.000381
      6          6           0        0.951579    1.079450   -0.006469
      7          6           0       -1.695855   -2.337312    0.006943
      8          6           0       -0.646009   -3.417149    0.008703
      9          6           0        0.605135   -2.842241    0.004674
     10          6           0       -1.336657   -4.701671    0.004696
     11          6           0       -2.697081   -4.420191   -0.002736
     12          6           0        2.158856    1.945163   -0.012139
     13          6           0        3.282347    1.149164   -0.011995
     14          6           0        2.872264   -0.300015   -0.005520
     15          6           0        4.003992   -1.068412   -0.000426
     16          6           0        5.176672   -0.125473    0.004161
     17          6           0        4.740114    1.193404   -0.007261
     18          6           0       -2.763865    0.896926    0.001865
     19          6           0       -2.636353    2.267904   -0.002457
     20          6           0       -1.176288    2.637331   -0.005999
     21          6           0       -1.076844    4.001640   -0.004885
     22          6           0       -2.479748    4.545771    0.006927
     23          1           0        4.101188   -2.159877    0.001065
     24          1           0       -0.180397    4.631753   -0.010579
     25          6           0       -3.403623    3.508187    0.003687
     26          6           0       -2.927249   -2.933106    0.004535
     27          1           0       -3.921128   -2.471529    0.006018
     28          1           0        6.183718   -0.480644   -0.063757
     29          1           0       -2.676119    5.595286   -0.062769
     30          1           0       -3.508026   -5.114808    0.066371
     31          1           0       -0.887611   -5.672880    0.001440
     32          1           0       -4.469241    3.604695    0.010278
     33          1           0        5.356585    2.067969   -0.007129
     34         17           0        2.094460    3.703955   -0.022356
     35         17           0       -4.254587   -0.038664    0.006345
     36         17           0        2.160414   -3.666078    0.004968
 ---------------------------------------------------------------------
                    Distance matrix (angstroms):
                    1          2          3          4          5
     1  C    0.000000
     2  C    2.877181   0.000000
     3  C    1.385097   2.492182   0.000000
     4  C    1.492020   2.492225   2.492147   0.000000
     5  C    2.492290   1.492069   2.877088   1.385089   0.000000
     6  C    2.492358   1.385068   1.492071   2.877145   2.492288
     7  C    2.364734   3.938722   3.679328   1.475813   2.637082
     8  C    2.331920   4.805590   3.689878   2.405273   3.779542
     9  C    1.485661   4.342310   2.620244   2.413048   3.719899
    10  C    3.790330   6.155480   5.143721   3.679809   4.986490
    11  C    4.393594   6.240462   5.776937   3.785909   4.877234
    12  C    3.719965   2.620091   2.413128   4.342228   3.936827
    13  C    3.779592   3.689728   2.405305   4.805501   4.771840
    14  C    2.637162   3.679318   1.475855   3.938705   4.322383
    15  C    3.557101   5.039881   2.705540   5.000842   5.580846
    16  C    4.877312   5.776880   3.785939   6.240445   6.599847
    17  C    4.986547   5.143591   3.679835   6.155413   6.217389
    18  C    3.936844   2.413142   4.342210   2.620124   1.485632
    19  C    4.771936   2.405376   4.805575   3.689801   2.331880
    20  C    4.322454   1.475857   3.938768   3.679319   2.364690
    21  C    5.580952   2.705545   5.000973   5.039877   3.732311
    22  C    6.599999   3.786042   6.240609   5.776959   4.393614
    23  H    3.728008   5.727705   3.256930   5.220013   6.029256
    24  H    6.029552   3.257049   5.220358   5.727837   4.518156
    25  C    6.217491   3.679932   6.155521   5.143651   3.790306
    26  C    3.732384   5.000820   5.039892   2.705509   3.556998
    27  H    4.518208   5.220057   5.727781   3.257014   3.728003
    28  H    5.792627   6.842432   4.788955   7.202348   7.632855
    29  H    7.632996   4.789025   7.202518   6.842491   5.460110
    30  H    5.460147   7.202424   6.842530   4.788964   5.792604
    31  H    4.514671   7.071835   5.797491   4.636571   5.980050
    32  H    6.998216   4.636667   7.071811   5.797333   4.514595
    33  H    5.980095   5.797310   4.636586   7.071742   6.998163
    34  Cl   5.325088   3.407875   4.108180   5.660259   4.896846
    35  Cl   4.896477   4.108101   5.659950   3.407543   2.862426
    36  Cl   2.862664   5.660407   3.408116   4.108119   5.325063
                    6          7          8          9         10
     6  C    0.000000
     7  C    4.322424   0.000000
     8  C    4.771993   1.506064   0.000000
     9  C    3.936980   2.355741   1.376916   0.000000
    10  C    6.217516   2.391489   1.458426   2.688501   0.000000
    11  C    6.599908   2.311046   2.283226   3.659865   1.389259
    12  C    1.485601   5.761836   6.051619   5.033246   7.509947
    13  C    2.331817   6.077694   6.023589   4.806148   7.454378
    14  C    2.364732   5.001844   4.700529   3.406302   6.090131
    15  C    3.732368   5.839385   5.209526   3.833892   6.459344
    16  C    4.393559   7.219686   6.688704   5.317874   7.960216
    17  C    3.790248   7.340835   7.089977   5.777943   8.466357
    18  C    3.719934   3.406019   4.805893   5.033045   5.777648
    19  C    3.779642   4.700281   6.023406   6.051519   7.089728
    20  C    2.637198   5.001719   6.077676   5.761883   7.340762
    21  C    3.557204   6.369115   7.431301   7.047542   8.707193
    22  C    4.877455   6.927577   8.171334   8.006199   9.317824
    23  H    4.518112   5.799761   4.910873   3.562025   6.002573
    24  H    3.728303   7.131955   8.062381   7.515177   9.404785
    25  C    4.986647   6.089856   7.454176   7.509865   8.466057
    26  C    5.580863   1.367957   2.332032   3.533552   2.378614
    27  H    6.029335   2.229317   3.408901   4.541419   3.413653
    28  H    5.460078   8.095671   7.434614   6.058251   8.624256
    29  H    5.792766   7.993240   9.238530   9.053344  10.383931
    30  H    7.632969   3.316923   3.328139   4.699623   2.211183
    31  H    6.998331   3.432099   2.268644   3.200128   1.070000
    32  H    5.980170   6.557372   7.995211   8.204408   8.877434
    33  H    4.514559   8.315263   8.131291   6.832757   9.519856
    34  Cl   2.862596   7.131918   7.630286   6.713531   9.078978
    35  Cl   5.324895   3.439606   4.943278   5.610431   5.500723
    36  Cl   4.897086   4.078778   2.817444   1.760000   3.647185
                   11         12         13         14         15
    11  C    0.000000
    12  C    8.006119   0.000000
    13  C    8.171374   1.376897   0.000000
    14  C    6.927731   2.355805   1.506098   0.000000
    15  C    7.492583   3.533596   2.332070   1.367943   0.000000
    16  C    8.968870   3.659920   2.283293   2.311029   1.504770
    17  C    9.317958   2.688505   1.458446   2.391478   2.378599
    18  C    5.317538   5.033108   6.051487   5.761829   7.047443
    19  C    6.688371   4.806068   6.023511   6.077753   7.431365
    20  C    7.219518   3.406218   4.700436   5.001877   6.369291
    21  C    8.576270   3.833915   5.209531   5.839494   7.177767
    22  C    8.968601   5.317911   6.688725   7.219822   8.576595
    23  H    7.164181   4.541385   3.408874   2.229212   1.095785
    24  H    9.395289   3.562285   4.911112   5.800095   7.071145
    25  C    7.959800   5.777929   7.089953   7.340929   8.707355
    26  C    1.504810   7.047429   7.431304   6.369272   7.177688
    27  H    2.301228   7.514899   8.062245   7.132025   8.048373
    28  H    9.715572   4.699650   3.328198   3.316888   2.258470
    29  H   10.015678   6.058295   7.434641   8.095826   9.435711
    30  H    1.070000   9.053336   9.238650   7.993466   8.532772
    31  H    2.200779   8.204616   7.995562   6.557773   6.717805
    32  H    8.218243   6.832732   8.131252   8.315330   9.676452
    33  H   10.342039   3.200090   2.268631   3.432084   3.415617
    34  Cl   9.431914   1.760000   2.817470   4.078852   5.140260
    35  Cl   4.650127   6.713282   7.629983   7.131651   8.322533
    36  Cl   4.915689   5.611268   4.944247   3.440527   3.185385
                   16         17         18         19         20
    16  C    0.000000
    17  C    1.389298   0.000000
    18  C    8.006087   7.509839   0.000000
    19  C    8.171393   7.454317   1.376902   0.000000
    20  C    6.927719   6.090052   2.355732   1.506081   0.000000
    21  C    7.492637   6.459349   3.533459   2.331934   1.367929
    22  C    8.968907   7.960212   3.659893   2.283263   2.311129
    23  H    2.301190   3.413618   7.514852   8.062240   7.131971
    24  H    7.164468   6.002806   4.541299   3.408749   2.229246
    25  C    9.317991   8.466333   2.688490   1.458439   2.391549
    26  C    8.576499   8.707277   3.833516   5.209143   5.839156
    27  H    9.395422   9.404734   3.561708   4.910493   5.799547
    28  H    1.070000   2.211248   9.053245   9.238610   7.993421
    29  H    9.715857   8.624393   4.699623   3.328166   3.316958
    30  H   10.016053  10.384160   6.057960   7.434311   8.095548
    31  H    8.218836   8.877906   6.832473   8.131062   8.315227
    32  H   10.342042   9.519814   3.200061   2.268624   3.432142
    33  H    2.200837   1.070000   8.204458   7.995439   6.557637
    34  Cl   4.915816   3.647270   5.611000   4.944010   3.440312
    35  Cl   9.431658   9.078701   1.760000   2.817626   4.078851
    36  Cl   4.651204   5.501779   6.713385   7.630280   7.132087
                   21         22         23         24         25
    21  C    0.000000
    22  C    1.504778   0.000000
    23  H    8.048375   9.395449   0.000000
    24  H    1.095761   2.301025   8.028595   0.000000
    25  C    2.378544   1.389293   9.404741   3.413472   0.000000
    26  C    7.177380   7.492254   7.070843   8.048137   6.458884
    27  H    7.070501   7.163803   8.028369   8.028073   6.002068
    28  H    8.532883  10.016261   2.675996   8.163417  10.384239
    29  H    2.258481   1.070000  10.299442   2.675770   2.211257
    30  H    9.435324   9.715332   8.163089  10.299247   8.623854
    31  H    9.676373  10.341942   6.101582  10.328880   9.519575
    32  H    3.415575   2.200845  10.328729   4.410155   1.070000
    33  H    6.717745   8.218747   4.410303   6.101735   8.877814
    34  Cl   3.185293   4.651118   6.197744   2.456812   5.501629
    35  Cl   5.140256   4.916004   8.620820   6.197750   3.647506
    36  Cl   8.323091   9.432156   2.456677   8.621696   9.079019
                   26         27         28         29         30
    26  C    0.000000
    27  H    1.095833   0.000000
    28  H    9.435515  10.299340   0.000000
    29  H    8.532354   8.162615  10.743073   0.000000
    30  H    2.258528   2.676045  10.743477  10.743130   0.000000
    31  H    3.415625   4.410317   8.773098  11.409401   2.679970
    32  H    6.717188   6.100897  11.409689   2.680126   8.772503
    33  H    9.676404  10.328754   2.680071   8.773220  11.409601
    34  Cl   8.322792   8.621178   5.851034   5.131978  10.448268
    35  Cl   3.184277   2.455611  10.447893   5.851301   5.131100
    36  Cl   5.140191   6.197750   5.132124  10.448421   5.850966
                   31         32         33         34         35
    31  H    0.000000
    32  H    9.944926   0.000000
    33  H    9.945391   9.945285   0.000000
    34  Cl   9.839631   6.564534   3.649402   0.000000
    35  Cl   6.563607   3.649679   9.839344   7.370103   0.000000
    36  Cl   3.649345   9.839538   6.564675   7.370379   7.369557
                   36
    36  Cl   0.000000
 Symmetry turned off by external request.
 Stoichiometry    C24H9Cl3
 Framework group  C1[X(C24H9Cl3)]
 Deg. of freedom   102
 Full point group                 C1      NOp   1
 Rotational constants (GHZ):           0.1738937           0.1738835           0.0869449
 Leave Link  202 at Tue Aug 15 23:30:23 2023, MaxMem=  1310720000 cpu:               1.1 elap:               0.0
 (Enter /mnt/opt/groups/app-gaussian/g16-avx2/l301.exe)
 Standard basis: 6-31G(d,p) (6D, 7F)
 Ernie: Thresh=  0.10000D-02 Tol=  0.10000D-05 Strict=F.
   462 basis functions,   891 primitive gaussians,   462 cartesian basis functions
   102 alpha electrons      102 beta electrons
       nuclear repulsion energy      2636.4674853198 Hartrees.
 IExCor=  402 DFT=T Ex+Corr=B3LYP ExCW=0 ScaHFX=  0.200000
 ScaDFX=  0.800000  0.720000  1.000000  0.810000 ScalE2=  1.000000  1.000000
 IRadAn=      5 IRanWt=     -1 IRanGd=            0 ICorTp=0 IEmpDi=131
 NAtoms=   36 NActive=   36 NUniq=   36 SFac= 1.00D+00 NAtFMM=   60 NAOKFM=F Big=F
 Integral buffers will be    131072 words long.
 Raffenetti 2 integral format.
 Two-electron integral symmetry is turned off.
 R6Disp:  Grimme-D3 Dispersion energy=       -0.0428889291 Hartrees.
 Nuclear repulsion after empirical dispersion term =     2636.4245963907 Hartrees.
 Leave Link  301 at Tue Aug 15 23:30:23 2023, MaxMem=  1310720000 cpu:               4.0 elap:               0.1
 (Enter /mnt/opt/groups/app-gaussian/g16-avx2/l302.exe)
 NPDir=0 NMtPBC=     1 NCelOv=     1 NCel=       1 NClECP=     1 NCelD=      1
         NCelK=      1 NCelE2=     1 NClLst=     1 CellRange=     0.0.
 One-electron integrals computed using PRISM.
 NBasis=   462 RedAO= T EigKep=  1.45D-04  NBF=   462
 NBsUse=   462 1.00D-06 EigRej= -1.00D+00 NBFU=   462
 Precomputing XC quadrature grid using
 IXCGrd= 4 IRadAn=           5 IRanWt=          -1 IRanGd=           0 AccXCQ= 0.00D+00.
 Generated NRdTot=       0 NPtTot=           0 NUsed=           0 NTot=          32
 NSgBfM=   455   455   455   455   455 MxSgAt=    36 MxSgA2=    36.
 Leave Link  302 at Tue Aug 15 23:30:26 2023, MaxMem=  1310720000 cpu:             106.7 elap:               1.7
 (Enter /mnt/opt/groups/app-gaussian/g16-avx2/l303.exe)
 DipDrv:  MaxL=1.
 Leave Link  303 at Tue Aug 15 23:30:27 2023, MaxMem=  1310720000 cpu:               9.7 elap:               0.2
 (Enter /mnt/opt/groups/app-gaussian/g16-avx2/l401.exe)
 ExpMin= 1.43D-01 ExpMax= 2.52D+04 ExpMxC= 3.78D+03 IAcc=3 IRadAn=         5 AccDes= 0.00D+00
 Harris functional with IExCor=  402 and IRadAn=       5 diagonalized for initial guess.
 HarFok:  IExCor=  402 AccDes= 0.00D+00 IRadAn=         5 IDoV= 1 UseB2=F ITyADJ=14
 ICtDFT=  3500011 ScaDFX=  1.000000  1.000000  1.000000  1.000000
 FoFCou: FMM=F IPFlag=           0 FMFlag=      100000 FMFlg1=           0
         NFxFlg=           0 DoJE=T BraDBF=F KetDBF=T FulRan=T
         wScrn=  0.000000 ICntrl=       500 IOpCl=  0 I1Cent=   200000004 NGrid=           0
         NMat0=    1 NMatS0=      1 NMatT0=    0 NMatD0=    1 NMtDS0=    0 NMtDT0=    0
 Symmetry not used in FoFCou.
 Harris En= -2300.24230448656    
 JPrj=0 DoOrth=F DoCkMO=F.
 Leave Link  401 at Tue Aug 15 23:30:31 2023, MaxMem=  1310720000 cpu:             192.3 elap:               3.1
 (Enter /mnt/opt/groups/app-gaussian/g16-avx2/l502.exe)
 Two-electron integral symmetry not used.
 Closed shell SCF:
 Using DIIS extrapolation, IDIIS=    10.
 NGot=  1310720000 LenX=  1310259196 LenY=  1310045290
 Requested convergence on RMS density matrix=1.00D-08 within 100 cycles.
 Requested convergence on MAX density matrix=1.00D-06.
 Requested convergence on             energy=1.00D-06.
 Level shift goal  0.100 maximum shift  0.100.
 No special actions if energy rises.
 Dynamic level shift is on during FON iterations.

 Cycle   1  Pass 1  IDiag  1:
 FoFJK:  IHMeth= 1 ICntrl=       0 DoSepK=F KAlg= 0 I1Cent=           0 FoldK=F
 IRaf= 690000000 NMat=       1 IRICut=       1 DoRegI=T DoRafI=F ISym2E= 0 IDoP0=0 IntGTp=1.
 FoFCou: FMM=F IPFlag=           0 FMFlag=      100000 FMFlg1=           0
         NFxFlg=           0 DoJE=F BraDBF=F KetDBF=F FulRan=T
         wScrn=  0.000000 ICntrl=         0 IOpCl=  0 I1Cent=           0 NGrid=           0
         NMat0=    1 NMatS0=      1 NMatT0=    0 NMatD0=    1 NMtDS0=    0 NMtDT0=    0
 Symmetry not used in FoFCou.
 E= -2299.75634968238    
 DIIS: error= 3.74D-02 at cycle   1 NSaved=   1.
 NSaved= 1 IEnMin= 1 EnMin= -2299.75634968238     IErMin= 1 ErrMin= 3.74D-02
 ErrMax= 3.74D-02  0.00D+00 EMaxC= 1.00D+00 BMatC= 5.95D-01 BMatP= 5.95D-01
 IDIUse=1 WtCom= 1.00D+00 WtEn= 0.00D+00
 Coeff-Com:  0.100D+01
 Coeff:      0.100D+01
 Gap=     0.141 Goal=     0.100 Shift=    0.000
 T= 1629. Gap= 0.001 NK=0 IS=    1 IE=  462 IFin=  108
          NO(<0.9)=   3  NV(>0.1)=   3    101.05e < EF      0.95e >EF  Err=1.4D-14
 GapD=    0.141 DampG=1.000 DampE=0.500 DampFc=0.5000 IDamp=-1.
 Damping current iteration by 5.00D-01
 RMSDP=8.80D-03 MaxDP=3.76D-01              OVMax= 3.88D-01

 Cycle   2  Pass 1  IDiag  1:
 E= -2299.60973848996     Delta-E=        0.146611192416 Rises=F Damp=T
 DIIS: error= 1.57D-02 at cycle   2 NSaved=   2.
 NSaved= 2 IEnMin= 1 EnMin= -2299.75634968238     IErMin= 2 ErrMin= 1.57D-02
 ErrMax= 1.57D-02  0.00D+00 EMaxC= 1.00D+00 BMatC= 1.90D-01 BMatP= 5.95D-01
 IDIUse=1 WtCom= 1.00D+00 WtEn= 0.00D+00
 Coeff-Com:  0.308D+00 0.692D+00
 Coeff:      0.308D+00 0.692D+00
 Gap=     0.262 Goal=   None    Shift=    0.000
 T= 1500. Gap= 0.099 NK=0 IS=    1 IE=  462 IFin=  105
          NO(<0.9)=   0  NV(>0.1)=   0    102.00e < EF      0.00e >EF  Err=1.4D-14
 RMSDP=4.54D-03 MaxDP=1.95D-01 DE= 1.47D-01 OVMax= 4.53D-01

 Cycle   3  Pass 1  IDiag  1:
 E= -2300.16192003068     Delta-E=       -0.552181540716 Rises=F Damp=F
 DIIS: error= 3.38D-02 at cycle   3 NSaved=   3.
 NSaved= 3 IEnMin= 3 EnMin= -2300.16192003068     IErMin= 2 ErrMin= 1.57D-02
 ErrMax= 3.38D-02  0.00D+00 EMaxC= 1.00D+00 BMatC= 2.35D-01 BMatP= 1.90D-01
 IDIUse=1 WtCom= 1.00D+00 WtEn= 0.00D+00
 Coeff-Com:  0.861D-01 0.512D+00 0.402D+00
 Coeff:      0.861D-01 0.512D+00 0.402D+00
 Gap=     0.104 Goal=     0.100 Shift=    0.000
 T= 1476. Gap= 0.094 NK=3 IS=   89 IE=  105 IFin=  105
          NO(<0.9)=   0  NV(>0.1)=   0    102.00e < EF      0.00e >EF  Err=0.0D+00
 GapD=    0.104 DampG=1.000 DampE=0.500 DampFc=0.5000 IDamp=-1.
 Damping current iteration by 5.00D-01
 RMSDP=1.70D-03 MaxDP=6.56D-02 DE=-5.52D-01 OVMax= 1.74D-01

 Cycle   4  Pass 1  IDiag  1:
 E= -2300.36488173841     Delta-E=       -0.202961707731 Rises=F Damp=T
 DIIS: error= 1.29D-02 at cycle   4 NSaved=   4.
 NSaved= 4 IEnMin= 4 EnMin= -2300.36488173841     IErMin= 4 ErrMin= 1.29D-02
 ErrMax= 1.29D-02  0.00D+00 EMaxC= 1.00D+00 BMatC= 5.19D-02 BMatP= 1.90D-01
 IDIUse=1 WtCom= 1.00D+00 WtEn= 0.00D+00
 Coeff-Com: -0.270D-01 0.238D+00-0.293D+00 0.108D+01
 Coeff:     -0.270D-01 0.238D+00-0.293D+00 0.108D+01
 Gap=     0.097 Goal=     0.100 Shift=    0.003
 T= 1277. Gap= 0.097 NK=3 IS=   88 IE=  105 IFin=  105
          NO(<0.9)=   0  NV(>0.1)=   0    102.00e < EF      0.00e >EF  Err=0.0D+00
 GapD=    0.097 DampG=0.500 DampE=0.500 DampFc=0.2500 IDamp=-1.
 Damping current iteration by 2.50D-01
 RMSDP=6.25D-04 MaxDP=3.41D-02 DE=-2.03D-01 OVMax= 5.62D-02

 Cycle   5  Pass 1  IDiag  1:
 E= -2300.39272194134     Delta-E=       -0.027840202925 Rises=F Damp=T
 DIIS: error= 1.05D-02 at cycle   5 NSaved=   5.
 NSaved= 5 IEnMin= 5 EnMin= -2300.39272194134     IErMin= 5 ErrMin= 1.05D-02
 ErrMax= 1.05D-02  0.00D+00 EMaxC= 1.00D+00 BMatC= 3.22D-02 BMatP= 5.19D-02
 IDIUse=1 WtCom= 1.00D+00 WtEn= 0.00D+00
 Coeff-Com: -0.360D-01 0.106D+00-0.250D+00-0.866D+00 0.205D+01
 Coeff:     -0.360D-01 0.106D+00-0.250D+00-0.866D+00 0.205D+01
 Gap=     0.097 Goal=     0.100 Shift=    0.003
 T= 1225. Gap= 0.100 NK=3 IS=   88 IE=  105 IFin=  105
          NO(<0.9)=   0  NV(>0.1)=   0    102.00e < EF      0.00e >EF  Err=2.8D-14
 GapD=    0.097 DampG=0.500 DampE=0.500 DampFc=0.2500 IDamp=-1.
 Damping current iteration by 2.50D-01
 RMSDP=4.89D-04 MaxDP=2.43D-02 DE=-2.78D-02 OVMax= 2.32D-02

 Cycle   6  Pass 1  IDiag  1:
 E= -2300.41326688339     Delta-E=       -0.020544942055 Rises=F Damp=T
 DIIS: error= 8.07D-03 at cycle   6 NSaved=   6.
 NSaved= 6 IEnMin= 6 EnMin= -2300.41326688339     IErMin= 6 ErrMin= 8.07D-03
 ErrMax= 8.07D-03  0.00D+00 EMaxC= 1.00D+00 BMatC= 1.93D-02 BMatP= 3.22D-02
 IDIUse=1 WtCom= 1.00D+00 WtEn= 0.00D+00
 Coeff-Com: -0.179D-01 0.349D-01-0.987D-01-0.600D+00-0.796D+00 0.248D+01
 Coeff:     -0.179D-01 0.349D-01-0.987D-01-0.600D+00-0.796D+00 0.248D+01
 Gap=     0.097 Goal=     0.100 Shift=    0.003
 T=  866. Gap= 0.100 NK=3 IS=  103 IE=  105 IFin=  102
          NO(<0.9)=   0  NV(>0.1)=   0    102.00e < EF      0.00e >EF  Err=0.0D+00
 GapD=    0.097 DampG=0.500 DampE=1.000 DampFc=0.5000 IDamp=-1.
 Damping current iteration by 5.00D-01
 RMSDP=4.02D-04 MaxDP=2.10D-02 DE=-2.05D-02 OVMax= 6.56D-03

 Cycle   7  Pass 1  IDiag  1:
 E= -2300.43954236862     Delta-E=       -0.026275485227 Rises=F Damp=T
 DIIS: error= 4.21D-03 at cycle   7 NSaved=   7.
 NSaved= 7 IEnMin= 7 EnMin= -2300.43954236862     IErMin= 7 ErrMin= 4.21D-03
 ErrMax= 4.21D-03  0.00D+00 EMaxC= 1.00D+00 BMatC= 5.28D-03 BMatP= 1.93D-02
 IDIUse=1 WtCom= 1.00D+00 WtEn= 0.00D+00
 Coeff-Com: -0.162D-02 0.275D-02 0.112D-02-0.147D-01-0.294D+00-0.568D+00
 Coeff-Com:  0.187D+01
 Coeff:     -0.162D-02 0.275D-02 0.112D-02-0.147D-01-0.294D+00-0.568D+00
 Coeff:      0.187D+01
 Gap=     0.098 Goal=     0.100 Shift=    0.002
 T=  672. Gap= 0.100 NK=3 IS=  103 IE=  105 IFin=  102
          NO(<0.9)=   0  NV(>0.1)=   0    102.00e < EF      0.00e >EF  Err=0.0D+00
 GapD=    0.098 DampG=0.500 DampE=1.000 DampFc=0.5000 IDamp=-1.
 Damping current iteration by 5.00D-01
 RMSDP=2.23D-04 MaxDP=1.18D-02 DE=-2.63D-02 OVMax= 5.30D-03

 Cycle   8  Pass 1  IDiag  1:
 E= -2300.45009258661     Delta-E=       -0.010550217989 Rises=F Damp=T
 DIIS: error= 2.09D-03 at cycle   8 NSaved=   8.
 NSaved= 8 IEnMin= 8 EnMin= -2300.45009258661     IErMin= 8 ErrMin= 2.09D-03
 ErrMax= 2.09D-03  0.00D+00 EMaxC= 1.00D+00 BMatC= 1.31D-03 BMatP= 5.28D-03
 IDIUse=1 WtCom= 1.00D+00 WtEn= 0.00D+00
 Coeff-Com:  0.140D-02-0.230D-02 0.141D-01 0.705D-01 0.122D-01-0.728D+00
 Coeff-Com:  0.444D+00 0.119D+01
 Coeff:      0.140D-02-0.230D-02 0.141D-01 0.705D-01 0.122D-01-0.728D+00
 Coeff:      0.444D+00 0.119D+01
 Gap=     0.098 Goal=     0.100 Shift=    0.002
 T=  395. Gap= 0.100 NK=3 IS=  103 IE=  105 IFin=  102
          NO(<0.9)=   0  NV(>0.1)=   0    102.00e < EF      0.00e >EF  Err=0.0D+00
 GapD=    0.098 DampG=0.500 DampE=1.000 DampFc=0.5000 IDamp=-1.
 Damping current iteration by 5.00D-01
 RMSDP=1.14D-04 MaxDP=6.12D-03 DE=-1.06D-02 OVMax= 9.10D-04

 Cycle   9  Pass 1  IDiag  1:
 E= -2300.45451349351     Delta-E=       -0.004420906904 Rises=F Damp=T
 DIIS: error= 1.01D-03 at cycle   9 NSaved=   9.
 NSaved= 9 IEnMin= 9 EnMin= -2300.45451349351     IErMin= 9 ErrMin= 1.01D-03
 ErrMax= 1.01D-03  0.00D+00 EMaxC= 1.00D+00 BMatC= 3.14D-04 BMatP= 1.31D-03
 IDIUse=1 WtCom= 1.00D+00 WtEn= 0.00D+00
 Coeff-Com:  0.827D-03-0.981D-03 0.706D-02 0.320D-01 0.528D-01-0.298D+00
 Coeff-Com: -0.729D-02-0.971D-02 0.122D+01
 Coeff:      0.827D-03-0.981D-03 0.706D-02 0.320D-01 0.528D-01-0.298D+00
 Coeff:     -0.729D-02-0.971D-02 0.122D+01
 Gap=     0.098 Goal=     0.100 Shift=    0.002
 GapD=    0.098 DampG=0.500 DampE=1.000 DampFc=0.5000 IDamp=-1.
 Damping current iteration by 5.00D-01
 RMSDP=5.56D-05 MaxDP=2.97D-03 DE=-4.42D-03 OVMax= 6.27D-04

 Cycle  10  Pass 1  IDiag  1:
 E= -2300.45650051915     Delta-E=       -0.001987025638 Rises=F Damp=T
 DIIS: error= 4.98D-04 at cycle  10 NSaved=  10.
 NSaved=10 IEnMin=10 EnMin= -2300.45650051915     IErMin=10 ErrMin= 4.98D-04
 ErrMax= 4.98D-04  0.00D+00 EMaxC= 1.00D+00 BMatC= 7.59D-05 BMatP= 3.14D-04
 IDIUse=1 WtCom= 1.00D+00 WtEn= 0.00D+00
 Coeff-Com:  0.360D-03-0.416D-03 0.274D-02 0.114D-01 0.237D-01-0.908D-01
 Coeff-Com: -0.344D-01-0.155D+00 0.170D+00 0.107D+01
 Coeff:      0.360D-03-0.416D-03 0.274D-02 0.114D-01 0.237D-01-0.908D-01
 Coeff:     -0.344D-01-0.155D+00 0.170D+00 0.107D+01
 Gap=     0.098 Goal=     0.100 Shift=    0.002
 RMSDP=2.76D-05 MaxDP=1.49D-03 DE=-1.99D-03 OVMax= 2.66D-04

 Cycle  11  Pass 1  IDiag  1:
 E= -2300.45835032439     Delta-E=       -0.001849805236 Rises=F Damp=F
 DIIS: error= 7.54D-06 at cycle  11 NSaved=  11.
 NSaved=11 IEnMin=11 EnMin= -2300.45835032439     IErMin=11 ErrMin= 7.54D-06
 ErrMax= 7.54D-06  0.00D+00 EMaxC= 1.00D+00 BMatC= 5.54D-08 BMatP= 7.59D-05
 IDIUse=1 WtCom= 1.00D+00 WtEn= 0.00D+00
 Coeff-Com:  0.857D-04-0.137D-03 0.403D-03 0.201D-02 0.591D-03 0.135D-02
 Coeff-Com: -0.902D-02-0.106D+00-0.113D+00 0.634D+00 0.589D+00
 Coeff:      0.857D-04-0.137D-03 0.403D-03 0.201D-02 0.591D-03 0.135D-02
 Coeff:     -0.902D-02-0.106D+00-0.113D+00 0.634D+00 0.589D+00
 Gap=     0.098 Goal=     0.100 Shift=    0.002
 RMSDP=6.44D-07 MaxDP=2.52D-05 DE=-1.85D-03 OVMax= 1.19D-04

 Cycle  12  Pass 1  IDiag  1:
 E= -2300.45835037997     Delta-E=       -0.000000055581 Rises=F Damp=F
 DIIS: error= 3.56D-06 at cycle  12 NSaved=  12.
 NSaved=12 IEnMin=12 EnMin= -2300.45835037997     IErMin=12 ErrMin= 3.56D-06
 ErrMax= 3.56D-06  0.00D+00 EMaxC= 1.00D+00 BMatC= 5.92D-09 BMatP= 5.54D-08
 IDIUse=1 WtCom= 1.00D+00 WtEn= 0.00D+00
 Coeff-Com:  0.123D-04-0.324D-04-0.839D-04 0.331D-03-0.331D-02 0.922D-02
 Coeff-Com:  0.421D-02-0.469D-01-0.729D-01 0.229D+00 0.245D+00 0.635D+00
 Coeff:      0.123D-04-0.324D-04-0.839D-04 0.331D-03-0.331D-02 0.922D-02
 Coeff:      0.421D-02-0.469D-01-0.729D-01 0.229D+00 0.245D+00 0.635D+00
 Gap=     0.098 Goal=     0.100 Shift=    0.002
 RMSDP=3.19D-07 MaxDP=1.34D-05 DE=-5.56D-08 OVMax= 7.64D-05

 Cycle  13  Pass 1  IDiag  1:
 E= -2300.45835038519     Delta-E=       -0.000000005222 Rises=F Damp=F
 DIIS: error= 2.44D-06 at cycle  13 NSaved=  13.
 NSaved=13 IEnMin=13 EnMin= -2300.45835038519     IErMin=13 ErrMin= 2.44D-06
 ErrMax= 2.44D-06  0.00D+00 EMaxC= 1.00D+00 BMatC= 2.80D-09 BMatP= 5.92D-09
 IDIUse=1 WtCom= 1.00D+00 WtEn= 0.00D+00
 Coeff-Com: -0.596D-05-0.202D-05-0.144D-03 0.246D-04-0.280D-02 0.577D-02
 Coeff-Com:  0.743D-02-0.128D-01-0.234D-01 0.155D-01 0.574D-02 0.487D+00
 Coeff-Com:  0.518D+00
 Coeff:     -0.596D-05-0.202D-05-0.144D-03 0.246D-04-0.280D-02 0.577D-02
 Coeff:      0.743D-02-0.128D-01-0.234D-01 0.155D-01 0.574D-02 0.487D+00
 Coeff:      0.518D+00
 Gap=     0.098 Goal=     0.100 Shift=    0.002
 RMSDP=2.03D-07 MaxDP=7.35D-06 DE=-5.22D-09 OVMax= 4.99D-05

 Cycle  14  Pass 1  IDiag  1:
 E= -2300.45835038846     Delta-E=       -0.000000003271 Rises=F Damp=F
 DIIS: error= 1.15D-06 at cycle  14 NSaved=  14.
 NSaved=14 IEnMin=14 EnMin= -2300.45835038846     IErMin=14 ErrMin= 1.15D-06
 ErrMax= 1.15D-06  0.00D+00 EMaxC= 1.00D+00 BMatC= 5.70D-10 BMatP= 2.80D-09
 IDIUse=1 WtCom= 1.00D+00 WtEn= 0.00D+00
 Coeff-Com: -0.609D-05 0.143D-05-0.957D-04 0.148D-04-0.157D-02 0.249D-02
 Coeff-Com:  0.578D-02-0.100D-02-0.190D-02-0.409D-01-0.606D-01 0.261D+00
 Coeff-Com:  0.393D+00 0.444D+00
 Coeff:     -0.609D-05 0.143D-05-0.957D-04 0.148D-04-0.157D-02 0.249D-02
 Coeff:      0.578D-02-0.100D-02-0.190D-02-0.409D-01-0.606D-01 0.261D+00
 Coeff:      0.393D+00 0.444D+00
 Gap=     0.098 Goal=     0.100 Shift=    0.002
 RMSDP=8.47D-08 MaxDP=3.08D-06 DE=-3.27D-09 OVMax= 2.21D-05

 Cycle  15  Pass 1  IDiag  1:
 E= -2300.45835038917     Delta-E=       -0.000000000711 Rises=F Damp=F
 DIIS: error= 1.89D-07 at cycle  15 NSaved=  15.
 NSaved=15 IEnMin=15 EnMin= -2300.45835038917     IErMin=15 ErrMin= 1.89D-07
 ErrMax= 1.89D-07  0.00D+00 EMaxC= 1.00D+00 BMatC= 3.74D-11 BMatP= 5.70D-10
 IDIUse=1 WtCom= 1.00D+00 WtEn= 0.00D+00
 Coeff-Com: -0.115D-05-0.745D-06-0.172D-04 0.493D-04-0.198D-03-0.161D-03
 Coeff-Com:  0.189D-02 0.144D-02 0.493D-02-0.253D-01-0.395D-01 0.355D-01
 Coeff-Com:  0.909D-01 0.226D+00 0.704D+00
 Coeff:     -0.115D-05-0.745D-06-0.172D-04 0.493D-04-0.198D-03-0.161D-03
 Coeff:      0.189D-02 0.144D-02 0.493D-02-0.253D-01-0.395D-01 0.355D-01
 Coeff:      0.909D-01 0.226D+00 0.704D+00
 Gap=     0.098 Goal=     0.100 Shift=    0.002
 RMSDP=3.09D-08 MaxDP=7.82D-07 DE=-7.11D-10 OVMax= 7.68D-06

 Cycle  16  Pass 1  IDiag  1:
 E= -2300.45835038924     Delta-E=       -0.000000000068 Rises=F Damp=F
 DIIS: error= 3.07D-08 at cycle  16 NSaved=  16.
 NSaved=16 IEnMin=16 EnMin= -2300.45835038924     IErMin=16 ErrMin= 3.07D-08
 ErrMax= 3.07D-08  0.00D+00 EMaxC= 1.00D+00 BMatC= 7.08D-13 BMatP= 3.74D-11
 IDIUse=1 WtCom= 1.00D+00 WtEn= 0.00D+00
 Coeff-Com: -0.762D-07-0.377D-06-0.124D-05 0.192D-04-0.138D-06-0.143D-03
 Coeff-Com:  0.357D-03 0.291D-03 0.151D-02-0.543D-02-0.959D-02-0.269D-03
 Coeff-Com:  0.108D-01 0.510D-01 0.217D+00 0.735D+00
 Coeff:     -0.762D-07-0.377D-06-0.124D-05 0.192D-04-0.138D-06-0.143D-03
 Coeff:      0.357D-03 0.291D-03 0.151D-02-0.543D-02-0.959D-02-0.269D-03
 Coeff:      0.108D-01 0.510D-01 0.217D+00 0.735D+00
 Gap=     0.098 Goal=     0.100 Shift=    0.002
 RMSDP=5.37D-09 MaxDP=1.70D-07 DE=-6.82D-11 OVMax= 9.94D-07

 SCF Done:  E(RB3LYP) =  -2300.45835039     A.U. after   16 cycles
            NFock= 16  Conv=0.54D-08     -V/T= 2.0063
 KE= 2.286156636531D+03 PE=-1.068219394584D+04 EE= 3.459154362530D+03
 Leave Link  502 at Tue Aug 15 23:31:56 2023, MaxMem=  1310720000 cpu:            5406.0 elap:              84.7
 (Enter /mnt/opt/groups/app-gaussian/g16-avx2/l601.exe)
 Copying SCF densities to generalized density rwf, IOpCl= 0 IROHF=0.

 **********************************************************************

            Population analysis using the SCF Density.

 **********************************************************************

 Alpha  occ. eigenvalues -- -101.57327-101.57327-101.57326 -10.28518 -10.28517
 Alpha  occ. eigenvalues --  -10.28517 -10.23225 -10.23221 -10.23220 -10.22924
 Alpha  occ. eigenvalues --  -10.22924 -10.22920 -10.21483 -10.21483 -10.21483
 Alpha  occ. eigenvalues --  -10.20702 -10.20702 -10.20701 -10.20622 -10.20622
 Alpha  occ. eigenvalues --  -10.20622 -10.20514 -10.20513 -10.20513 -10.20156
 Alpha  occ. eigenvalues --  -10.20156 -10.20155  -9.48879  -9.48879  -9.48879
 Alpha  occ. eigenvalues --   -7.25291  -7.25291  -7.25290  -7.24333  -7.24332
 Alpha  occ. eigenvalues --   -7.24332  -7.24249  -7.24249  -7.24249  -0.92329
 Alpha  occ. eigenvalues --   -0.90575  -0.90575  -0.86610  -0.86543  -0.86542
 Alpha  occ. eigenvalues --   -0.84617  -0.80610  -0.80609  -0.75160  -0.74372
 Alpha  occ. eigenvalues --   -0.74371  -0.71567  -0.70048  -0.70047  -0.64912
 Alpha  occ. eigenvalues --   -0.64911  -0.64068  -0.59546  -0.59545  -0.57634
 Alpha  occ. eigenvalues --   -0.55264  -0.54217  -0.54217  -0.52484  -0.51135
 Alpha  occ. eigenvalues --   -0.51134  -0.49683  -0.48730  -0.48729  -0.44979
 Alpha  occ. eigenvalues --   -0.44121  -0.44119  -0.43718  -0.43330  -0.41447
 Alpha  occ. eigenvalues --   -0.41438  -0.40881  -0.40862  -0.40383  -0.38803
 Alpha  occ. eigenvalues --   -0.38802  -0.38536  -0.37200  -0.37200  -0.35995
 Alpha  occ. eigenvalues --   -0.35991  -0.35915  -0.35432  -0.35424  -0.35363
 Alpha  occ. eigenvalues --   -0.34511  -0.32095  -0.31936  -0.31935  -0.30249
 Alpha  occ. eigenvalues --   -0.30247  -0.25779  -0.25752  -0.25751  -0.21484
 Alpha  occ. eigenvalues --   -0.20072  -0.20071
 Alpha virt. eigenvalues --   -0.10282  -0.10252  -0.10252   0.00865   0.00871
 Alpha virt. eigenvalues --    0.00873   0.01407   0.01407   0.05366   0.07900
 Alpha virt. eigenvalues --    0.07901   0.09284   0.11372   0.12193   0.12194
 Alpha virt. eigenvalues --    0.12480   0.12482   0.13885   0.13886   0.14145
 Alpha virt. eigenvalues --    0.15710   0.15711   0.15812   0.16996   0.16997
 Alpha virt. eigenvalues --    0.17456   0.18862   0.21207   0.21208   0.23118
 Alpha virt. eigenvalues --    0.23120   0.24100   0.24720   0.26907   0.27667
 Alpha virt. eigenvalues --    0.27668   0.27998   0.28969   0.28970   0.31546
 Alpha virt. eigenvalues --    0.31549   0.33532   0.34080   0.36358   0.36359
 Alpha virt. eigenvalues --    0.37892   0.37893   0.39372   0.40265   0.40266
 Alpha virt. eigenvalues --    0.42400   0.42401   0.42473   0.42549   0.43963
 Alpha virt. eigenvalues --    0.43965   0.45130   0.47909   0.47911   0.49934
 Alpha virt. eigenvalues --    0.50435   0.50438   0.50982   0.51056   0.51894
 Alpha virt. eigenvalues --    0.51900   0.52866   0.52876   0.54026   0.54760
 Alpha virt. eigenvalues --    0.55661   0.55833   0.55835   0.56777   0.56778
 Alpha virt. eigenvalues --    0.57437   0.57990   0.59284   0.59294   0.60209
 Alpha virt. eigenvalues --    0.60314   0.60325   0.61231   0.61233   0.61638
 Alpha virt. eigenvalues --    0.61995   0.63130   0.63293   0.63310   0.63403
 Alpha virt. eigenvalues --    0.63418   0.64660   0.64691   0.65676   0.66128
 Alpha virt. eigenvalues --    0.66129   0.66881   0.68539   0.69397   0.69397
 Alpha virt. eigenvalues --    0.70771   0.70774   0.71482   0.74404   0.75301
 Alpha virt. eigenvalues --    0.75308   0.75609   0.75618   0.77630   0.80429
 Alpha virt. eigenvalues --    0.80475   0.80561   0.80623   0.80782   0.82022
 Alpha virt. eigenvalues --    0.82061   0.82219   0.82751   0.84408   0.84425
 Alpha virt. eigenvalues --    0.85514   0.85530   0.85699   0.85761   0.86500
 Alpha virt. eigenvalues --    0.86683   0.87547   0.88022   0.89237   0.89244
 Alpha virt. eigenvalues --    0.90998   0.91004   0.92469   0.92481   0.94551
 Alpha virt. eigenvalues --    0.94668   0.94722   0.94748   0.98134   0.99132
 Alpha virt. eigenvalues --    1.00162   1.00164   1.01965   1.01966   1.03662
 Alpha virt. eigenvalues --    1.03905   1.03915   1.04974   1.08459   1.08467
 Alpha virt. eigenvalues --    1.08484   1.10874   1.10877   1.11900   1.14900
 Alpha virt. eigenvalues --    1.14951   1.18064   1.19025   1.19030   1.20850
 Alpha virt. eigenvalues --    1.24593   1.25006   1.25462   1.25694   1.25861
 Alpha virt. eigenvalues --    1.27432   1.28158   1.30920   1.30940   1.32865
 Alpha virt. eigenvalues --    1.32937   1.34427   1.34465   1.34573   1.35857
 Alpha virt. eigenvalues --    1.36390   1.36898   1.37396   1.37547   1.37844
 Alpha virt. eigenvalues --    1.38061   1.39642   1.39705   1.43483   1.45859
 Alpha virt. eigenvalues --    1.46199   1.46377   1.47541   1.47552   1.48240
 Alpha virt. eigenvalues --    1.48386   1.48438   1.51312   1.53132   1.53136
 Alpha virt. eigenvalues --    1.53427   1.55624   1.55630   1.62752   1.63422
 Alpha virt. eigenvalues --    1.63428   1.65635   1.66509   1.67065   1.67072
 Alpha virt. eigenvalues --    1.70818   1.70860   1.70878   1.71564   1.71569
 Alpha virt. eigenvalues --    1.76052   1.77398   1.77400   1.79341   1.81469
 Alpha virt. eigenvalues --    1.81470   1.82295   1.83595   1.85323   1.85348
 Alpha virt. eigenvalues --    1.85914   1.85929   1.91205   1.91304   1.91740
 Alpha virt. eigenvalues --    1.91992   1.92067   1.92690   1.94870   1.96919
 Alpha virt. eigenvalues --    1.96931   2.00854   2.01045   2.01961   2.02647
 Alpha virt. eigenvalues --    2.03196   2.04220   2.04765   2.05717   2.05781
 Alpha virt. eigenvalues --    2.07390   2.08668   2.08678   2.09784   2.09822
 Alpha virt. eigenvalues --    2.09838   2.14925   2.14941   2.16595   2.17022
 Alpha virt. eigenvalues --    2.17223   2.20922   2.20950   2.21563   2.24151
 Alpha virt. eigenvalues --    2.26550   2.27157   2.27564   2.27571   2.32118
 Alpha virt. eigenvalues --    2.32126   2.33353   2.33413   2.36231   2.36312
 Alpha virt. eigenvalues --    2.37649   2.37822   2.41070   2.41331   2.43510
 Alpha virt. eigenvalues --    2.44309   2.44583   2.45082   2.45516   2.46365
 Alpha virt. eigenvalues --    2.46461   2.46791   2.47343   2.48513   2.48860
 Alpha virt. eigenvalues --    2.49040   2.49660   2.50958   2.51018   2.52155
 Alpha virt. eigenvalues --    2.52202   2.52237   2.58450   2.66235   2.66239
 Alpha virt. eigenvalues --    2.66656   2.66661   2.69261   2.70224   2.72013
 Alpha virt. eigenvalues --    2.72257   2.72543   2.72779   2.74309   2.74949
 Alpha virt. eigenvalues --    2.76212   2.76241   2.81310   2.81312   2.82090
 Alpha virt. eigenvalues --    2.86949   2.89673   2.89674   2.90277   2.92900
 Alpha virt. eigenvalues --    2.92902   2.96673   2.96676   2.99427   3.05643
 Alpha virt. eigenvalues --    3.05646   3.06331   3.13821   3.13824   3.22426
 Alpha virt. eigenvalues --    3.25950   3.25952   3.26662   3.30865   3.30866
 Alpha virt. eigenvalues --    3.31776   3.42267   3.49670   3.49674   3.56721
 Alpha virt. eigenvalues --    3.71180   3.71285   3.71287   3.99120   4.01034
 Alpha virt. eigenvalues --    4.01035   4.07626   4.07627   4.07904   4.11337
 Alpha virt. eigenvalues --    4.12412   4.12413   4.18617   4.18618   4.19540
 Alpha virt. eigenvalues --    4.21709   4.24622   4.24623   4.31790   4.31792
 Alpha virt. eigenvalues --    4.33652   4.47811   4.47812   4.60342   4.70961
 Alpha virt. eigenvalues --    4.70962   4.71611   4.77237   4.77239   4.92794
          Condensed to atoms (all electrons):
               1          2          3          4          5          6
     1  C    5.353433  -0.086912   0.278173   0.331323  -0.013125  -0.013113
     2  C   -0.086912   5.344001   0.035755   0.035744   0.331295   0.278185
     3  C    0.278173   0.035755   5.343951   0.035757  -0.086916   0.331324
     4  C    0.331323   0.035744   0.035757   5.343926   0.278211  -0.086907
     5  C   -0.013125   0.331295  -0.086916   0.278211   5.353450  -0.013115
     6  C   -0.013113   0.278185   0.331324  -0.086907  -0.013115   5.353469
     7  C   -0.008734   0.007395   0.021212   0.260108  -0.131107  -0.001478
     8  C   -0.044448  -0.000205   0.006334  -0.003744   0.010286   0.000055
     9  C    0.353953  -0.001017  -0.096144  -0.101970   0.016211   0.006667
    10  C    0.003357   0.000000  -0.000166   0.019139  -0.000017   0.000001
    11  C   -0.000614  -0.000001  -0.000007   0.007432  -0.000018   0.000000
    12  C    0.016209  -0.096153  -0.101979  -0.001017   0.006670   0.353967
    13  C    0.010284   0.006339  -0.003749  -0.000205   0.000055  -0.044435
    14  C   -0.131102   0.021214   0.260109   0.007394  -0.001478  -0.008732
    15  C   -0.011855  -0.000049  -0.115354   0.000026  -0.000010   0.007419
    16  C   -0.000018  -0.000007   0.007432  -0.000001   0.000000  -0.000615
    17  C   -0.000016  -0.000166   0.019140   0.000000   0.000001   0.003356
    18  C    0.006670  -0.101985  -0.001016  -0.096125   0.353989   0.016205
    19  C    0.000055  -0.003754  -0.000205   0.006338  -0.044448   0.010285
    20  C   -0.001478   0.260066   0.007393   0.021211  -0.008720  -0.131128
    21  C   -0.000010  -0.115370   0.000026  -0.000049   0.007419  -0.011856
    22  C    0.000000   0.007429  -0.000001  -0.000007  -0.000614  -0.000018
    23  H    0.001607   0.000006  -0.003516   0.000003  -0.000001  -0.000070
    24  H   -0.000001  -0.003515   0.000003   0.000006  -0.000070   0.001607
    25  C    0.000001   0.019143   0.000000  -0.000166   0.003354  -0.000016
    26  C    0.007419   0.000026  -0.000049  -0.115359  -0.011857  -0.000010
    27  H   -0.000070   0.000003   0.000006  -0.003516   0.001609  -0.000001
    28  H   -0.000000  -0.000000  -0.000157  -0.000000  -0.000000   0.000003
    29  H   -0.000000  -0.000157  -0.000000  -0.000000   0.000003  -0.000000
    30  H    0.000003  -0.000000  -0.000000  -0.000157  -0.000000  -0.000000
    31  H    0.000002  -0.000000   0.000004  -0.000044   0.000002   0.000000
    32  H    0.000000  -0.000044  -0.000000   0.000004   0.000002   0.000002
    33  H    0.000002   0.000004  -0.000044  -0.000000   0.000000   0.000002
    34  Cl   0.000063   0.004028   0.003106  -0.000038   0.000053  -0.060601
    35  Cl   0.000053   0.003107  -0.000038   0.004029  -0.060623   0.000063
    36  Cl  -0.060593  -0.000038   0.004027   0.003106   0.000063   0.000053
               7          8          9         10         11         12
     1  C   -0.008734  -0.044448   0.353953   0.003357  -0.000614   0.016209
     2  C    0.007395  -0.000205  -0.001017   0.000000  -0.000001  -0.096153
     3  C    0.021212   0.006334  -0.096144  -0.000166  -0.000007  -0.101979
     4  C    0.260108  -0.003744  -0.101970   0.019139   0.007432  -0.001017
     5  C   -0.131107   0.010286   0.016211  -0.000017  -0.000018   0.006670
     6  C   -0.001478   0.000055   0.006667   0.000001   0.000000   0.353967
     7  C    5.076051   0.402999  -0.076290  -0.051565  -0.035962   0.000002
     8  C    0.402999   4.957501   0.391878   0.417305  -0.028517   0.000001
     9  C   -0.076290   0.391878   5.494931  -0.097814   0.008531  -0.000070
    10  C   -0.051565   0.417305  -0.097814   4.997072   0.549770   0.000000
    11  C   -0.035962  -0.028517   0.008531   0.549770   4.939292   0.000000
    12  C    0.000002   0.000001  -0.000070   0.000000   0.000000   5.494915
    13  C   -0.000001  -0.000001   0.000010  -0.000000  -0.000000   0.391835
    14  C    0.000043  -0.000066  -0.013691  -0.000000  -0.000000  -0.076293
    15  C    0.000002   0.000017  -0.000237   0.000000  -0.000000   0.023989
    16  C   -0.000000   0.000000   0.000040  -0.000000  -0.000000   0.008531
    17  C    0.000000  -0.000000   0.000001  -0.000000  -0.000000  -0.097810
    18  C   -0.013699   0.000010  -0.000070   0.000001   0.000041  -0.000070
    19  C   -0.000066  -0.000001   0.000001  -0.000000   0.000000   0.000010
    20  C    0.000043  -0.000001   0.000002   0.000000  -0.000000  -0.013694
    21  C    0.000000   0.000000  -0.000000   0.000000   0.000000  -0.000237
    22  C   -0.000000  -0.000000   0.000000  -0.000000  -0.000000   0.000040
    23  H    0.000001  -0.000030  -0.001500   0.000000   0.000000  -0.000191
    24  H    0.000000   0.000000  -0.000000   0.000000  -0.000000  -0.001499
    25  C   -0.000000  -0.000000   0.000000  -0.000000  -0.000000   0.000001
    26  C    0.550461  -0.071562   0.023988  -0.097272   0.406574  -0.000000
    27  H   -0.031364   0.005378  -0.000191   0.004571  -0.042910  -0.000000
    28  H    0.000000  -0.000000   0.000000  -0.000000   0.000000  -0.000218
    29  H   -0.000000  -0.000000  -0.000000  -0.000000   0.000000   0.000000
    30  H    0.004121   0.003468  -0.000219  -0.035526   0.368290  -0.000000
    31  H    0.004833  -0.037731  -0.004689   0.379644  -0.045246  -0.000000
    32  H   -0.000000  -0.000000  -0.000000   0.000000  -0.000000   0.000000
    33  H   -0.000000   0.000000   0.000000  -0.000000  -0.000000  -0.004689
    34  Cl  -0.000000  -0.000000   0.000001   0.000000   0.000000   0.248110
    35  Cl  -0.004786  -0.000060   0.000016  -0.000034   0.000858   0.000001
    36  Cl   0.002716  -0.060369   0.248082   0.001700  -0.000070   0.000016
              13         14         15         16         17         18
     1  C    0.010284  -0.131102  -0.011855  -0.000018  -0.000016   0.006670
     2  C    0.006339   0.021214  -0.000049  -0.000007  -0.000166  -0.101985
     3  C   -0.003749   0.260109  -0.115354   0.007432   0.019140  -0.001016
     4  C   -0.000205   0.007394   0.000026  -0.000001   0.000000  -0.096125
     5  C    0.000055  -0.001478  -0.000010   0.000000   0.000001   0.353989
     6  C   -0.044435  -0.008732   0.007419  -0.000615   0.003356   0.016205
     7  C   -0.000001   0.000043   0.000002  -0.000000   0.000000  -0.013699
     8  C   -0.000001  -0.000066   0.000017   0.000000  -0.000000   0.000010
     9  C    0.000010  -0.013691  -0.000237   0.000040   0.000001  -0.000070
    10  C   -0.000000  -0.000000   0.000000  -0.000000  -0.000000   0.000001
    11  C   -0.000000  -0.000000  -0.000000  -0.000000  -0.000000   0.000041
    12  C    0.391835  -0.076293   0.023989   0.008531  -0.097810  -0.000070
    13  C    4.957548   0.403001  -0.071550  -0.028531   0.417304   0.000001
    14  C    0.403001   5.076014   0.550484  -0.035954  -0.051566   0.000002
    15  C   -0.071550   0.550484   5.116035   0.406587  -0.097282  -0.000000
    16  C   -0.028531  -0.035954   0.406587   4.939270   0.549771   0.000000
    17  C    0.417304  -0.051566  -0.097282   0.549771   4.997098   0.000000
    18  C    0.000001   0.000002  -0.000000   0.000000   0.000000   5.494913
    19  C   -0.000001  -0.000001   0.000000  -0.000000  -0.000000   0.391814
    20  C   -0.000066   0.000043   0.000000  -0.000000  -0.000000  -0.076283
    21  C    0.000017   0.000002  -0.000000  -0.000000   0.000000   0.023998
    22  C    0.000000  -0.000000   0.000000  -0.000000  -0.000000   0.008532
    23  H    0.005379  -0.031353   0.363255  -0.042912   0.004571  -0.000000
    24  H   -0.000030   0.000001   0.000000   0.000000   0.000000  -0.000191
    25  C   -0.000000   0.000000   0.000000  -0.000000  -0.000000  -0.097814
    26  C    0.000000   0.000000  -0.000000   0.000000   0.000000  -0.000239
    27  H    0.000000   0.000000   0.000000  -0.000000   0.000000  -0.001503
    28  H    0.003468   0.004120  -0.037901   0.368297  -0.035523  -0.000000
    29  H   -0.000000   0.000000  -0.000000   0.000000  -0.000000  -0.000219
    30  H   -0.000000  -0.000000   0.000000   0.000000  -0.000000   0.000000
    31  H   -0.000000  -0.000000   0.000000  -0.000000   0.000000   0.000000
    32  H    0.000000  -0.000000  -0.000000  -0.000000  -0.000000  -0.004690
    33  H   -0.037730   0.004834   0.003985  -0.045245   0.379643  -0.000000
    34  Cl  -0.060367   0.002715  -0.000072  -0.000070   0.001700   0.000016
    35  Cl  -0.000000  -0.000000   0.000000   0.000000   0.000000   0.248093
    36  Cl  -0.000060  -0.004769  -0.010761   0.000855  -0.000034   0.000001
              19         20         21         22         23         24
     1  C    0.000055  -0.001478  -0.000010   0.000000   0.001607  -0.000001
     2  C   -0.003754   0.260066  -0.115370   0.007429   0.000006  -0.003515
     3  C   -0.000205   0.007393   0.000026  -0.000001  -0.003516   0.000003
     4  C    0.006338   0.021211  -0.000049  -0.000007   0.000003   0.000006
     5  C   -0.044448  -0.008720   0.007419  -0.000614  -0.000001  -0.000070
     6  C    0.010285  -0.131128  -0.011856  -0.000018  -0.000070   0.001607
     7  C   -0.000066   0.000043   0.000000  -0.000000   0.000001   0.000000
     8  C   -0.000001  -0.000001   0.000000  -0.000000  -0.000030   0.000000
     9  C    0.000001   0.000002  -0.000000   0.000000  -0.001500  -0.000000
    10  C   -0.000000   0.000000   0.000000  -0.000000   0.000000   0.000000
    11  C    0.000000  -0.000000   0.000000  -0.000000   0.000000  -0.000000
    12  C    0.000010  -0.013694  -0.000237   0.000040  -0.000191  -0.001499
    13  C   -0.000001  -0.000066   0.000017   0.000000   0.005379  -0.000030
    14  C   -0.000001   0.000043   0.000002  -0.000000  -0.031353   0.000001
    15  C    0.000000   0.000000  -0.000000   0.000000   0.363255   0.000000
    16  C   -0.000000  -0.000000  -0.000000  -0.000000  -0.042912   0.000000
    17  C   -0.000000  -0.000000   0.000000  -0.000000   0.004571   0.000000
    18  C    0.391814  -0.076283   0.023998   0.008532  -0.000000  -0.000191
    19  C    4.957566   0.402992  -0.071548  -0.028530   0.000000   0.005380
    20  C    0.402992   5.076040   0.550482  -0.035960   0.000000  -0.031352
    21  C   -0.071548   0.550482   5.116085   0.406606   0.000000   0.363259
    22  C   -0.028530  -0.035960   0.406606   4.939287  -0.000000  -0.042927
    23  H    0.000000   0.000000   0.000000  -0.000000   0.600278  -0.000000
    24  H    0.005380  -0.031352   0.363259  -0.042927  -0.000000   0.600300
    25  C    0.417333  -0.051551  -0.097300   0.549750   0.000000   0.004573
    26  C    0.000017   0.000002  -0.000000  -0.000000   0.000000   0.000000
    27  H   -0.000030   0.000001   0.000000   0.000000  -0.000000  -0.000000
    28  H   -0.000000  -0.000000   0.000000   0.000000  -0.001551  -0.000000
    29  H    0.003466   0.004120  -0.037897   0.368297   0.000000  -0.001551
    30  H   -0.000000   0.000000  -0.000000   0.000000  -0.000000   0.000000
    31  H    0.000000  -0.000000  -0.000000  -0.000000   0.000000   0.000000
    32  H   -0.037731   0.004834   0.003984  -0.045243   0.000000  -0.000075
    33  H   -0.000000  -0.000000   0.000000  -0.000000  -0.000075   0.000000
    34  Cl  -0.000060  -0.004773  -0.010752   0.000855   0.000002   0.001123
    35  Cl  -0.060349   0.002715  -0.000072  -0.000070   0.000000   0.000002
    36  Cl  -0.000000  -0.000000   0.000000   0.000000   0.001129   0.000000
              25         26         27         28         29         30
     1  C    0.000001   0.007419  -0.000070  -0.000000  -0.000000   0.000003
     2  C    0.019143   0.000026   0.000003  -0.000000  -0.000157  -0.000000
     3  C    0.000000  -0.000049   0.000006  -0.000157  -0.000000  -0.000000
     4  C   -0.000166  -0.115359  -0.003516  -0.000000  -0.000000  -0.000157
     5  C    0.003354  -0.011857   0.001609  -0.000000   0.000003  -0.000000
     6  C   -0.000016  -0.000010  -0.000001   0.000003  -0.000000  -0.000000
     7  C   -0.000000   0.550461  -0.031364   0.000000  -0.000000   0.004121
     8  C   -0.000000  -0.071562   0.005378  -0.000000  -0.000000   0.003468
     9  C    0.000000   0.023988  -0.000191   0.000000  -0.000000  -0.000219
    10  C   -0.000000  -0.097272   0.004571  -0.000000  -0.000000  -0.035526
    11  C   -0.000000   0.406574  -0.042910   0.000000   0.000000   0.368290
    12  C    0.000001  -0.000000  -0.000000  -0.000218   0.000000  -0.000000
    13  C   -0.000000   0.000000   0.000000   0.003468  -0.000000  -0.000000
    14  C    0.000000   0.000000   0.000000   0.004120   0.000000  -0.000000
    15  C    0.000000  -0.000000   0.000000  -0.037901  -0.000000   0.000000
    16  C   -0.000000   0.000000  -0.000000   0.368297   0.000000   0.000000
    17  C   -0.000000   0.000000   0.000000  -0.035523  -0.000000  -0.000000
    18  C   -0.097814  -0.000239  -0.001503  -0.000000  -0.000219   0.000000
    19  C    0.417333   0.000017  -0.000030  -0.000000   0.003466  -0.000000
    20  C   -0.051551   0.000002   0.000001  -0.000000   0.004120   0.000000
    21  C   -0.097300  -0.000000   0.000000   0.000000  -0.037897  -0.000000
    22  C    0.549750  -0.000000   0.000000   0.000000   0.368297   0.000000
    23  H    0.000000   0.000000  -0.000000  -0.001551   0.000000  -0.000000
    24  H    0.004573   0.000000  -0.000000  -0.000000  -0.001551   0.000000
    25  C    4.997081   0.000000   0.000000  -0.000000  -0.035518  -0.000000
    26  C    0.000000   5.116094   0.363267  -0.000000   0.000000  -0.037899
    27  H    0.000000   0.363267   0.600333   0.000000  -0.000000  -0.001551
    28  H   -0.000000  -0.000000   0.000000   0.604412   0.000000   0.000000
    29  H   -0.035518   0.000000  -0.000000   0.000000   0.604399   0.000000
    30  H   -0.000000  -0.037899  -0.001551   0.000000   0.000000   0.604427
    31  H   -0.000000   0.003985  -0.000075  -0.000000  -0.000000  -0.001980
    32  H    0.379644   0.000000   0.000000  -0.000000  -0.001979  -0.000000
    33  H    0.000000  -0.000000   0.000000  -0.001980  -0.000000  -0.000000
    34  Cl  -0.000034   0.000000   0.000000   0.000002  -0.000005   0.000000
    35  Cl   0.001701  -0.010791   0.001089   0.000000   0.000002  -0.000005
    36  Cl   0.000000  -0.000072   0.000002  -0.000005   0.000000   0.000002
              31         32         33         34         35         36
     1  C    0.000002   0.000000   0.000002   0.000063   0.000053  -0.060593
     2  C   -0.000000  -0.000044   0.000004   0.004028   0.003107  -0.000038
     3  C    0.000004  -0.000000  -0.000044   0.003106  -0.000038   0.004027
     4  C   -0.000044   0.000004  -0.000000  -0.000038   0.004029   0.003106
     5  C    0.000002   0.000002   0.000000   0.000053  -0.060623   0.000063
     6  C    0.000000   0.000002   0.000002  -0.060601   0.000063   0.000053
     7  C    0.004833  -0.000000  -0.000000  -0.000000  -0.004786   0.002716
     8  C   -0.037731  -0.000000   0.000000  -0.000000  -0.000060  -0.060369
     9  C   -0.004689  -0.000000   0.000000   0.000001   0.000016   0.248082
    10  C    0.379644   0.000000  -0.000000   0.000000  -0.000034   0.001700
    11  C   -0.045246  -0.000000  -0.000000   0.000000   0.000858  -0.000070
    12  C   -0.000000   0.000000  -0.004689   0.248110   0.000001   0.000016
    13  C   -0.000000   0.000000  -0.037730  -0.060367  -0.000000  -0.000060
    14  C   -0.000000  -0.000000   0.004834   0.002715  -0.000000  -0.004769
    15  C    0.000000  -0.000000   0.003985  -0.000072   0.000000  -0.010761
    16  C   -0.000000  -0.000000  -0.045245  -0.000070   0.000000   0.000855
    17  C    0.000000  -0.000000   0.379643   0.001700   0.000000  -0.000034
    18  C    0.000000  -0.004690  -0.000000   0.000016   0.248093   0.000001
    19  C    0.000000  -0.037731  -0.000000  -0.000060  -0.060349  -0.000000
    20  C   -0.000000   0.004834  -0.000000  -0.004773   0.002715  -0.000000
    21  C   -0.000000   0.003984   0.000000  -0.010752  -0.000072   0.000000
    22  C   -0.000000  -0.045243  -0.000000   0.000855  -0.000070   0.000000
    23  H    0.000000   0.000000  -0.000075   0.000002   0.000000   0.001129
    24  H    0.000000  -0.000075   0.000000   0.001123   0.000002   0.000000
    25  C   -0.000000   0.379644   0.000000  -0.000034   0.001701   0.000000
    26  C    0.003985   0.000000  -0.000000   0.000000  -0.010791  -0.000072
    27  H   -0.000075   0.000000   0.000000   0.000000   0.001089   0.000002
    28  H   -0.000000  -0.000000  -0.001980   0.000002   0.000000  -0.000005
    29  H   -0.000000  -0.001979  -0.000000  -0.000005   0.000002   0.000000
    30  H   -0.001980  -0.000000  -0.000000   0.000000  -0.000005   0.000002
    31  H    0.597418   0.000000   0.000000   0.000000   0.000000   0.001713
    32  H    0.000000   0.597416   0.000000   0.000000   0.001712   0.000000
    33  H    0.000000   0.000000   0.597418   0.001713   0.000000   0.000000
    34  Cl   0.000000   0.000000   0.001713  16.824263  -0.000000  -0.000000
    35  Cl   0.000000   0.001712   0.000000  -0.000000  16.824364  -0.000000
    36  Cl   0.001713   0.000000   0.000000  -0.000000  -0.000000  16.824299
 Mulliken charges:
               1
     1  C    0.009482
     2  C    0.055632
     3  C    0.055588
     4  C    0.055547
     5  C    0.009444
     6  C    0.009431
     7  C    0.025065
     8  C    0.051502
     9  C   -0.150412
    10  C   -0.090168
    11  C   -0.127445
    12  C   -0.150377
    13  C    0.051486
    14  C    0.025028
    15  C   -0.126728
    16  C   -0.127432
    17  C   -0.090187
    18  C   -0.150380
    19  C    0.051468
    20  C    0.025063
    21  C   -0.126787
    22  C   -0.127427
    23  H    0.104967
    24  H    0.104957
    25  C   -0.090182
    26  C   -0.126724
    27  H    0.104951
    28  H    0.097034
    29  H    0.097039
    30  H    0.097026
    31  H    0.102163
    32  H    0.102164
    33  H    0.102162
    34  Cl   0.049022
    35  Cl   0.049024
    36  Cl   0.049006
 Sum of Mulliken charges =  -0.00000
 Mulliken charges with hydrogens summed into heavy atoms:
               1
     1  C    0.009482
     2  C    0.055632
     3  C    0.055588
     4  C    0.055547
     5  C    0.009444
     6  C    0.009431
     7  C    0.025065
     8  C    0.051502
     9  C   -0.150412
    10  C    0.011995
    11  C   -0.030418
    12  C   -0.150377
    13  C    0.051486
    14  C    0.025028
    15  C   -0.021762
    16  C   -0.030398
    17  C    0.011974
    18  C   -0.150380
    19  C    0.051468
    20  C    0.025063
    21  C   -0.021830
    22  C   -0.030388
    25  C    0.011982
    26  C   -0.021773
    34  Cl   0.049022
    35  Cl   0.049024
    36  Cl   0.049006
 Electronic spatial extent (au):  <R**2>=          11140.1027
 Charge=             -0.0000 electrons
 Dipole moment (field-independent basis, Debye):
    X=             -0.0004    Y=              0.0001    Z=             -0.0400  Tot=              0.0400
 Quadrupole moment (field-independent basis, Debye-Ang):
   XX=           -154.4285   YY=           -154.4303   ZZ=           -177.3817
   XY=             -0.0021   XZ=             -0.3456   YZ=             -0.4683
 Traceless Quadrupole moment (field-independent basis, Debye-Ang):
   XX=              7.6517   YY=              7.6498   ZZ=            -15.3015
   XY=             -0.0021   XZ=             -0.3456   YZ=             -0.4683
 Octapole moment (field-independent basis, Debye-Ang**2):
  XXX=             29.3005  YYY=             15.6205  ZZZ=              0.7955  XYY=            -29.3288
  XXY=            -15.5727  XXZ=             -1.1200  XZZ=             -0.0067  YZZ=              0.0097
  YYZ=             -0.1444  XYZ=              1.7091
 Hexadecapole moment (field-independent basis, Debye-Ang**3):
 XXXX=          -6813.6577 YYYY=          -6813.7398 ZZZZ=           -186.9420 XXXY=             -0.1333
 XXXZ=             -8.3378 YYYX=             -0.1078 YYYZ=             -8.8276 ZZZX=              6.0125
 ZZZY=              7.4825 XXYY=          -2271.1929 XXZZ=          -1360.7654 YYZZ=          -1360.7655
 XXYZ=             -1.5597 YYXZ=              1.0311 ZZXY=             -0.0188
 N-N= 2.636424596391D+03 E-N=-1.068219394368D+04  KE= 2.286156636531D+03
 No NMR shielding tensors so no spin-rotation constants.
 Leave Link  601 at Tue Aug 15 23:31:57 2023, MaxMem=  1310720000 cpu:              50.2 elap:               1.0
 (Enter /mnt/opt/groups/app-gaussian/g16-avx2/l701.exe)
 ... and contract with generalized density number  0.
 Compute integral first derivatives.
 R6Disp: Adding Grimme-D3 dispersion energy 1st derivatives to the gradient.
 Leave Link  701 at Tue Aug 15 23:31:58 2023, MaxMem=  1310720000 cpu:              63.1 elap:               1.0
 (Enter /mnt/opt/groups/app-gaussian/g16-avx2/l702.exe)
 L702 exits ... SP integral derivatives will be done elsewhere.
 Leave Link  702 at Tue Aug 15 23:31:59 2023, MaxMem=  1310720000 cpu:               1.5 elap:               0.1
 (Enter /mnt/opt/groups/app-gaussian/g16-avx2/l703.exe)
 Integral derivatives from FoFJK, PRISM(SPDF).
 Compute integral first derivatives, UseDBF=F ICtDFT=           0.
 Calling FoFJK, ICntrl=      2127 FMM=F ISym2X=0 I1Cent= 0 IOpClX= 0 NMat=1 NMatS=1 NMatT=0.
 FoFJK:  IHMeth= 1 ICntrl=    2127 DoSepK=F KAlg= 0 I1Cent=           0 FoldK=F
 IRaf=         0 NMat=       1 IRICut=       1 DoRegI=T DoRafI=F ISym2E= 0 IDoP0=0 IntGTp=1.
 FoFCou: FMM=F IPFlag=           0 FMFlag=      100000 FMFlg1=         800
         NFxFlg=           0 DoJE=F BraDBF=F KetDBF=F FulRan=T
         wScrn=  0.000000 ICntrl=      2127 IOpCl=  0 I1Cent=           0 NGrid=           0
         NMat0=    1 NMatS0=      1 NMatT0=    0 NMatD0=    1 NMtDS0=    0 NMtDT0=    0
 Symmetry not used in FoFCou.
 Leave Link  703 at Tue Aug 15 23:32:16 2023, MaxMem=  1310720000 cpu:            1079.9 elap:              17.0
 (Enter /mnt/opt/groups/app-gaussian/g16-avx2/l716.exe)
 Dipole        =-1.38227910D-04 4.09137366D-05-1.57269999D-02
 -------------------------------------------------------------------
 Center     Atomic                   Forces (Hartrees/Bohr)
 Number     Number              X              Y              Z
 -------------------------------------------------------------------
      1        6           0.002278145    0.007866296    0.000303125
      2        6          -0.006406293    0.004545358   -0.000011942
      3        6           0.007137559    0.003215511   -0.000015219
      4        6          -0.000788408   -0.007762000   -0.000029633
      5        6           0.005696509   -0.005897448   -0.000232031
      6        6          -0.007954459   -0.001977336   -0.000296333
      7        6           0.016999420    0.002851984   -0.000157465
      8        6          -0.006771741    0.002388851   -0.001734178
      9        6          -0.011766613    0.008603556    0.000093986
     10        6          -0.017291754    0.019552099   -0.000931227
     11        6           0.020438079    0.026304974    0.005075512
     12        6          -0.001558352   -0.014500837   -0.000139096
     13        6           0.001374551   -0.007083460    0.001803590
     14        6          -0.011011233    0.013324879    0.000100106
     15        6           0.018225776    0.013073166    0.000546151
     16        6          -0.033002783    0.004565484   -0.005049889
     17        6          -0.008287739   -0.024767653    0.000905871
     18        6           0.013358191    0.005863977   -0.000146476
     19        6           0.005445095    0.004683329    0.001726759
     20        6          -0.006036762   -0.016159711    0.000196680
     21        6          -0.020433822    0.009294683    0.000636492
     22        6           0.012525035   -0.030904383   -0.005084316
     23        1          -0.000612610    0.014855144    0.000005787
     24        1          -0.012526016   -0.007969129    0.000129246
     25        6           0.025599658    0.005215594    0.000797837
     26        6           0.002189196   -0.022354315   -0.000604759
     27        1           0.013204962   -0.006910081   -0.000040832
     28        1           0.010471353    0.000291311    0.002621942
     29        1          -0.005471091    0.008930180    0.002642303
     30        1          -0.004995281   -0.009205891   -0.002614841
     31        1           0.004453671   -0.006826729    0.000629171
     32        1          -0.008141688   -0.000443333   -0.000598963
     33        1           0.003687186    0.007267208   -0.000632939
     34       17           0.010567699   -0.018113946    0.000127177
     35       17           0.010382222    0.018271920    0.000005962
     36       17          -0.020977659   -0.000089249   -0.000027556
 -------------------------------------------------------------------
 Cartesian Forces:  Max     0.033002783 RMS     0.010357817
 Leave Link  716 at Tue Aug 15 23:32:16 2023, MaxMem=  1310720000 cpu:               1.9 elap:               0.1
 (Enter /mnt/opt/groups/app-gaussian/g16-avx2/l103.exe)

 GradGradGradGradGradGradGradGradGradGradGradGradGradGradGradGradGradGrad
 Berny optimization.
 FormGI is forming the generalized inverse of G from B-inverse, IUseBI=4.
 Internal  Forces:  Max     0.024207681 RMS     0.007748966
 Search for a local minimum.
 Step number   1 out of a maximum of  216
 All quantities printed in internal units (Hartrees-Bohrs-Radians)
 RMS Force = .77490D-02 SwitMx=.10000D-02 MixMth= 1
 Mixed Optimization -- RFO/linear search
 Second derivative matrix not updated -- first step.
 ITU=  0
     Eigenvalues ---    0.01120   0.01120   0.01186   0.01225   0.01225
     Eigenvalues ---    0.01264   0.01283   0.01283   0.01299   0.01418
     Eigenvalues ---    0.01502   0.01502   0.01546   0.01546   0.01550
     Eigenvalues ---    0.01561   0.01586   0.01586   0.01668   0.01697
     Eigenvalues ---    0.01697   0.01702   0.01792   0.01792   0.01812
     Eigenvalues ---    0.01814   0.01814   0.01854   0.01899   0.01899
     Eigenvalues ---    0.02052   0.02053   0.02053   0.15903   0.15904
     Eigenvalues ---    0.15904   0.15999   0.16000   0.16000   0.16000
     Eigenvalues ---    0.16000   0.16000   0.22268   0.22269   0.22269
     Eigenvalues ---    0.24152   0.24152   0.24153   0.24997   0.24998
     Eigenvalues ---    0.24998   0.25000   0.25000   0.25000   0.25000
     Eigenvalues ---    0.25000   0.25000   0.25000   0.25000   0.25000
     Eigenvalues ---    0.29231   0.29232   0.29314   0.29539   0.29539
     Eigenvalues ---    0.29539   0.31096   0.31097   0.31249   0.31606
     Eigenvalues ---    0.31607   0.32462   0.32916   0.32918   0.32927
     Eigenvalues ---    0.34147   0.34153   0.34155   0.34528   0.34529
     Eigenvalues ---    0.34531   0.35891   0.35892   0.35893   0.37230
     Eigenvalues ---    0.37230   0.37230   0.37230   0.37230   0.37230
     Eigenvalues ---    0.44780   0.44781   0.44785   0.46141   0.46144
     Eigenvalues ---    0.47610   0.47762   0.47763   0.48184   0.49799
     Eigenvalues ---    0.49800   0.49803
 RFO step:  Lambda=-3.87601169D-02 EMin= 1.12015574D-02
 Linear search not attempted -- first point.
 Maximum step size (   0.300) exceeded in Quadratic search.
    -- Step size scaled by   0.905
 Iteration  1 RMS(Cart)=  0.03976701 RMS(Int)=  0.00082709
 Iteration  2 RMS(Cart)=  0.00105674 RMS(Int)=  0.00007677
 Iteration  3 RMS(Cart)=  0.00000067 RMS(Int)=  0.00007677
 ITry= 1 IFail=0 DXMaxC= 2.70D-01 DCOld= 1.00D+10 DXMaxT= 3.00D-01 DXLimC= 3.00D+00 Rises=F
 Variable       Old X    -DE/DX   Delta X   Delta X   Delta X     New X
                                 (Linear)    (Quad)   (Total)
    R1        2.61745  -0.00776   0.00000  -0.01350  -0.01350   2.60395
    R2        2.81951  -0.00844   0.00000  -0.01816  -0.01817   2.80134
    R3        2.80749  -0.00959   0.00000  -0.02338  -0.02331   2.78418
    R4        2.81960  -0.00847   0.00000  -0.01825  -0.01826   2.80134
    R5        2.61740  -0.00775   0.00000  -0.01348  -0.01348   2.60392
    R6        2.78897  -0.00561   0.00000  -0.01127  -0.01135   2.77762
    R7        2.81961  -0.00852   0.00000  -0.01836  -0.01838   2.80123
    R8        2.78896  -0.00558   0.00000  -0.01122  -0.01129   2.77767
    R9        2.61744  -0.00770   0.00000  -0.01337  -0.01337   2.60406
   R10        2.78888  -0.00553   0.00000  -0.01109  -0.01116   2.77772
   R11        2.80744  -0.00952   0.00000  -0.02320  -0.02314   2.78430
   R12        2.80738  -0.00955   0.00000  -0.02328  -0.02322   2.78416
   R13        2.84605  -0.02388   0.00000  -0.06075  -0.06071   2.78534
   R14        2.58506  -0.00239   0.00000  -0.00288  -0.00292   2.58215
   R15        2.60199  -0.02421   0.00000  -0.04278  -0.04272   2.55927
   R16        2.75603  -0.01376   0.00000  -0.03101  -0.03094   2.72509
   R17        3.32592  -0.01850   0.00000  -0.05009  -0.05009   3.27582
   R18        2.62532  -0.02386   0.00000  -0.04331  -0.04333   2.58199
   R19        2.02201   0.00806   0.00000   0.01775   0.01775   2.03976
   R20        2.84368  -0.02111   0.00000  -0.05379  -0.05388   2.78980
   R21        2.02201   0.00959   0.00000   0.02112   0.02112   2.04313
   R22        2.60196  -0.02418   0.00000  -0.04272  -0.04267   2.55929
   R23        3.32592  -0.01849   0.00000  -0.05007  -0.05007   3.27584
   R24        2.84611  -0.02391   0.00000  -0.06082  -0.06079   2.78532
   R25        2.75606  -0.01377   0.00000  -0.03105  -0.03098   2.72509
   R26        2.58504  -0.00239   0.00000  -0.00289  -0.00293   2.58211
   R27        2.84360  -0.02108   0.00000  -0.05372  -0.05381   2.78979
   R28        2.07073  -0.01485   0.00000  -0.03534  -0.03534   2.03539
   R29        2.62539  -0.02388   0.00000  -0.04336  -0.04338   2.58202
   R30        2.02201   0.00959   0.00000   0.02112   0.02112   2.04313
   R31        2.02201   0.00806   0.00000   0.01775   0.01775   2.03976
   R32        2.60197  -0.02419   0.00000  -0.04273  -0.04268   2.55929
   R33        3.32592  -0.01851   0.00000  -0.05012  -0.05012   3.27579
   R34        2.84608  -0.02393   0.00000  -0.06086  -0.06083   2.78525
   R35        2.75605  -0.01377   0.00000  -0.03104  -0.03097   2.72508
   R36        2.58501  -0.00239   0.00000  -0.00288  -0.00292   2.58209
   R37        2.84362  -0.02109   0.00000  -0.05375  -0.05384   2.78978
   R38        2.07069  -0.01483   0.00000  -0.03529  -0.03529   2.03539
   R39        2.62538  -0.02387   0.00000  -0.04334  -0.04336   2.58203
   R40        2.02201   0.00959   0.00000   0.02112   0.02112   2.04312
   R41        2.02201   0.00806   0.00000   0.01776   0.01776   2.03976
   R42        2.07083  -0.01489   0.00000  -0.03543  -0.03543   2.03539
    A1        2.09428   0.00489   0.00000   0.01608   0.01605   2.11033
    A2        2.29931   0.00556   0.00000   0.01455   0.01451   2.31383
    A3        1.88959  -0.01045   0.00000  -0.03063  -0.03056   1.85903
    A4        2.09445  -0.00484   0.00000  -0.01593  -0.01589   2.07856
    A5        1.84377  -0.00021   0.00000   0.00449   0.00443   1.84819
    A6        2.34497   0.00505   0.00000   0.01143   0.01147   2.35643
    A7        2.09451  -0.00487   0.00000  -0.01604  -0.01601   2.07851
    A8        2.34486   0.00512   0.00000   0.01167   0.01170   2.35656
    A9        1.84381  -0.00025   0.00000   0.00437   0.00430   1.84812
   A10        2.09449  -0.00489   0.00000  -0.01607  -0.01604   2.07845
   A11        1.84390  -0.00028   0.00000   0.00427   0.00420   1.84810
   A12        2.34480   0.00517   0.00000   0.01180   0.01184   2.35663
   A13        2.09434   0.00484   0.00000   0.01594   0.01590   2.11024
   A14        1.88968  -0.01052   0.00000  -0.03084  -0.03078   1.85891
   A15        2.29917   0.00568   0.00000   0.01491   0.01487   2.31404
   A16        2.09430   0.00487   0.00000   0.01602   0.01598   2.11028
   A17        2.29919   0.00560   0.00000   0.01469   0.01466   2.31385
   A18        1.88969  -0.01047   0.00000  -0.03071  -0.03064   1.85905
   A19        1.87678   0.00178   0.00000   0.00569   0.00559   1.88237
   A20        2.51491   0.00978   0.00000   0.02837   0.02838   2.54329
   A21        1.89148  -0.01156   0.00000  -0.03406  -0.03398   1.85750
   A22        1.91138  -0.00148   0.00000  -0.00888  -0.00891   1.90247
   A23        1.87694   0.00754   0.00000   0.02581   0.02593   1.90288
   A24        2.49483  -0.00606   0.00000  -0.01692  -0.01701   2.47782
   A25        1.90313   0.01043   0.00000   0.02955   0.02968   1.93281
   A26        2.15633   0.01124   0.00000   0.03681   0.03675   2.19307
   A27        2.22373  -0.02168   0.00000  -0.06636  -0.06643   2.15730
   A28        1.86011  -0.00089   0.00000  -0.00717  -0.00711   1.85299
   A29        2.21519  -0.00075   0.00000  -0.00188  -0.00191   2.21328
   A30        2.20787   0.00164   0.00000   0.00904   0.00900   2.21687
   A31        1.92835  -0.00093   0.00000  -0.00625  -0.00643   1.92191
   A32        2.22722  -0.00319   0.00000  -0.01275  -0.01283   2.21438
   A33        2.12386   0.00425   0.00000   0.02113   0.02110   2.14495
   A34        1.90308   0.01044   0.00000   0.02957   0.02970   1.93278
   A35        2.15631   0.01124   0.00000   0.03680   0.03673   2.19304
   A36        2.22379  -0.02168   0.00000  -0.06637  -0.06644   2.15736
   A37        1.91144  -0.00151   0.00000  -0.00896  -0.00898   1.90245
   A38        2.49484  -0.00604   0.00000  -0.01686  -0.01696   2.47788
   A39        1.87688   0.00755   0.00000   0.02583   0.02595   1.90283
   A40        1.87675   0.00180   0.00000   0.00572   0.00562   1.88237
   A41        2.51492   0.00976   0.00000   0.02830   0.02832   2.54324
   A42        1.89151  -0.01155   0.00000  -0.03403  -0.03395   1.85756
   A43        1.86791   0.00583   0.00000   0.02164   0.02155   1.88946
   A44        2.25608  -0.00218   0.00000  -0.00749  -0.00744   2.24864
   A45        2.15920  -0.00365   0.00000  -0.01416  -0.01411   2.14509
   A46        1.92833  -0.00093   0.00000  -0.00624  -0.00641   1.92192
   A47        2.12382   0.00426   0.00000   0.02115   0.02111   2.14493
   A48        2.22727  -0.00320   0.00000  -0.01280  -0.01288   2.21439
   A49        1.86013  -0.00090   0.00000  -0.00719  -0.00713   1.85300
   A50        2.21513  -0.00075   0.00000  -0.00185  -0.00188   2.21325
   A51        2.20791   0.00164   0.00000   0.00903   0.00899   2.21690
   A52        1.90312   0.01044   0.00000   0.02958   0.02971   1.93283
   A53        2.15605   0.01134   0.00000   0.03710   0.03704   2.19309
   A54        2.22401  -0.02178   0.00000  -0.06669  -0.06675   2.15726
   A55        1.91136  -0.00148   0.00000  -0.00887  -0.00890   1.90246
   A56        2.49481  -0.00604   0.00000  -0.01686  -0.01696   2.47785
   A57        1.87699   0.00752   0.00000   0.02575   0.02587   1.90285
   A58        1.87684   0.00177   0.00000   0.00564   0.00554   1.88238
   A59        2.51496   0.00974   0.00000   0.02825   0.02827   2.54323
   A60        1.89137  -0.01151   0.00000  -0.03390  -0.03382   1.85755
   A61        1.86803   0.00580   0.00000   0.02154   0.02145   1.88948
   A62        2.25621  -0.00219   0.00000  -0.00755  -0.00750   2.24871
   A63        2.15894  -0.00361   0.00000  -0.01400  -0.01395   2.14500
   A64        1.92826  -0.00092   0.00000  -0.00619  -0.00637   1.92189
   A65        2.12383   0.00425   0.00000   0.02113   0.02110   2.14492
   A66        2.22730  -0.00321   0.00000  -0.01279  -0.01288   2.21442
   A67        1.86011  -0.00089   0.00000  -0.00717  -0.00711   1.85300
   A68        2.21513  -0.00075   0.00000  -0.00186  -0.00190   2.21323
   A69        2.20793   0.00164   0.00000   0.00902   0.00899   2.21692
   A70        1.86788   0.00585   0.00000   0.02171   0.02161   1.88949
   A71        2.25617  -0.00219   0.00000  -0.00753  -0.00749   2.24869
   A72        2.15914  -0.00365   0.00000  -0.01418  -0.01413   2.14501
    D1       -0.00075   0.00001   0.00000   0.00005   0.00005  -0.00070
    D2       -3.14156   0.00001   0.00000   0.00045   0.00046  -3.14111
    D3        3.14096  -0.00007   0.00000  -0.00123  -0.00124   3.13972
    D4        0.00015  -0.00006   0.00000  -0.00083  -0.00083  -0.00069
    D5        0.00009  -0.00001   0.00000  -0.00036  -0.00034  -0.00025
    D6        3.14134   0.00001   0.00000   0.00024   0.00025   3.14159
    D7        3.14159   0.00005   0.00000   0.00065   0.00065  -3.14095
    D8       -0.00034   0.00007   0.00000   0.00125   0.00124   0.00090
    D9        3.14117  -0.00003   0.00000  -0.00026  -0.00027   3.14090
   D10        0.00054   0.00006   0.00000   0.00065   0.00068   0.00122
   D11       -0.00031  -0.00010   0.00000  -0.00142  -0.00142  -0.00174
   D12       -3.14094  -0.00001   0.00000  -0.00052  -0.00048  -3.14142
   D13       -0.00055  -0.00000   0.00000   0.00007   0.00006  -0.00048
   D14        3.14102  -0.00006   0.00000  -0.00100  -0.00099   3.14003
   D15       -3.14129   0.00002   0.00000   0.00031   0.00031  -3.14098
   D16        0.00028  -0.00004   0.00000  -0.00076  -0.00075  -0.00047
   D17       -0.00011  -0.00001   0.00000  -0.00040  -0.00039  -0.00050
   D18        3.14089   0.00004   0.00000   0.00060   0.00062   3.14151
   D19        3.14034  -0.00005   0.00000  -0.00074  -0.00073   3.13961
   D20       -0.00184   0.00000   0.00000   0.00027   0.00028  -0.00156
   D21       -0.00071  -0.00001   0.00000   0.00025   0.00026  -0.00045
   D22        3.13571  -0.00019   0.00000  -0.00250  -0.00254   3.13317
   D23       -3.14128   0.00003   0.00000   0.00056   0.00058  -3.14069
   D24       -0.00486  -0.00015   0.00000  -0.00218  -0.00222  -0.00708
   D25        0.00077   0.00001   0.00000   0.00033   0.00032   0.00109
   D26       -3.14037  -0.00004   0.00000  -0.00047  -0.00046  -3.14083
   D27       -3.14141   0.00000   0.00000   0.00004   0.00003  -3.14138
   D28        0.00065  -0.00004   0.00000  -0.00076  -0.00076  -0.00011
   D29        3.13999  -0.00001   0.00000  -0.00003  -0.00002   3.13997
   D30       -0.00653  -0.00018   0.00000  -0.00256  -0.00260  -0.00913
   D31       -0.00090  -0.00000   0.00000   0.00034   0.00036  -0.00054
   D32        3.13577  -0.00017   0.00000  -0.00219  -0.00222   3.13355
   D33        0.00056   0.00001   0.00000   0.00031   0.00030   0.00086
   D34       -3.14100   0.00009   0.00000   0.00167   0.00167  -3.13933
   D35       -3.14057  -0.00001   0.00000  -0.00049  -0.00050  -3.14108
   D36        0.00105   0.00007   0.00000   0.00086   0.00087   0.00192
   D37        0.00082  -0.00001   0.00000  -0.00066  -0.00068   0.00014
   D38       -3.13442   0.00016   0.00000   0.00186   0.00190  -3.13252
   D39       -3.14119   0.00001   0.00000   0.00006   0.00004  -3.14114
   D40        0.00676   0.00018   0.00000   0.00258   0.00262   0.00938
   D41        0.00030   0.00008   0.00000   0.00102   0.00102   0.00133
   D42        3.14062   0.00001   0.00000   0.00050   0.00048   3.14110
   D43       -3.14131   0.00000   0.00000  -0.00021  -0.00021  -3.14152
   D44       -0.00100  -0.00007   0.00000  -0.00074  -0.00076  -0.00175
   D45       -3.14118   0.00002   0.00000  -0.00000   0.00000  -3.14118
   D46       -0.00260  -0.00008   0.00000  -0.00081  -0.00083  -0.00342
   D47       -0.00013   0.00007   0.00000   0.00092   0.00092   0.00079
   D48        3.13846  -0.00003   0.00000   0.00012   0.00009   3.13855
   D49       -0.00106  -0.00005   0.00000  -0.00019  -0.00017  -0.00123
   D50       -3.13588  -0.00008   0.00000  -0.00129  -0.00132  -3.13720
   D51        3.13661  -0.00009   0.00000  -0.00155  -0.00149   3.13512
   D52        0.00178  -0.00012   0.00000  -0.00265  -0.00263  -0.00085
   D53        3.13005   0.00003   0.00000   0.00095   0.00093   3.13098
   D54       -0.01022   0.00021   0.00000   0.00327   0.00331  -0.00691
   D55       -0.00516   0.00017   0.00000   0.00340   0.00341  -0.00175
   D56        3.13776   0.00036   0.00000   0.00572   0.00579  -3.13964
   D57        0.00084   0.00010   0.00000   0.00100   0.00101   0.00184
   D58        3.14142   0.00002   0.00000   0.00013   0.00015   3.14158
   D59        3.13172   0.00026   0.00000   0.00306   0.00308   3.13480
   D60       -0.01088   0.00018   0.00000   0.00219   0.00223  -0.00865
   D61        0.00267  -0.00001   0.00000   0.00056   0.00059   0.00326
   D62        3.13776  -0.00010   0.00000  -0.00160  -0.00150   3.13625
   D63       -3.12833  -0.00013   0.00000  -0.00136  -0.00136  -3.12969
   D64        0.00675  -0.00023   0.00000  -0.00352  -0.00345   0.00330
   D65       -0.00588   0.00011   0.00000   0.00153   0.00154  -0.00434
   D66       -3.05456  -0.00171   0.00000  -0.02585  -0.02559  -3.08015
   D67       -3.14100   0.00022   0.00000   0.00374   0.00369  -3.13731
   D68        0.09350  -0.00160   0.00000  -0.02365  -0.02344   0.07006
   D69        0.00715  -0.00016   0.00000  -0.00314  -0.00318   0.00397
   D70       -3.13567  -0.00033   0.00000  -0.00529  -0.00538  -3.14106
   D71        3.06226   0.00109   0.00000   0.02036   0.02064   3.08290
   D72       -0.08056   0.00092   0.00000   0.01821   0.01843  -0.06213
   D73       -0.00045  -0.00007   0.00000  -0.00070  -0.00069  -0.00114
   D74       -3.13227  -0.00023   0.00000  -0.00292  -0.00294  -3.13521
   D75       -3.13889  -0.00004   0.00000  -0.00009  -0.00011  -3.13899
   D76        0.01248  -0.00020   0.00000  -0.00232  -0.00235   0.01013
   D77        0.00087   0.00005   0.00000   0.00021   0.00019   0.00106
   D78       -3.13768   0.00010   0.00000   0.00162   0.00156  -3.13613
   D79        3.13628   0.00008   0.00000   0.00143   0.00146   3.13775
   D80       -0.00227   0.00013   0.00000   0.00284   0.00283   0.00056
   D81        3.12986   0.00012   0.00000   0.00117   0.00117   3.13103
   D82       -0.00641   0.00024   0.00000   0.00379   0.00372  -0.00269
   D83       -0.00208  -0.00001   0.00000  -0.00093  -0.00096  -0.00304
   D84       -3.13834   0.00011   0.00000   0.00170   0.00159  -3.13675
   D85       -3.13130  -0.00003   0.00000  -0.00087  -0.00086  -3.13216
   D86        0.00953  -0.00022   0.00000  -0.00336  -0.00341   0.00612
   D87        0.00534  -0.00017   0.00000  -0.00335  -0.00336   0.00199
   D88       -3.13701  -0.00037   0.00000  -0.00584  -0.00591   3.14026
   D89       -0.00695   0.00014   0.00000   0.00283   0.00288  -0.00408
   D90       -3.06208  -0.00110   0.00000  -0.02051  -0.02078  -3.08287
   D91        3.13535   0.00033   0.00000   0.00515   0.00524   3.14059
   D92        0.08022  -0.00092   0.00000  -0.01819  -0.01842   0.06180
   D93        0.00539  -0.00009   0.00000  -0.00111  -0.00112   0.00426
   D94       -3.14151  -0.00022   0.00000  -0.00376  -0.00372   3.13796
   D95        3.05408   0.00173   0.00000   0.02611   0.02585   3.07993
   D96       -0.09281   0.00159   0.00000   0.02346   0.02325  -0.06957
   D97       -0.00076  -0.00008   0.00000  -0.00087  -0.00087  -0.00163
   D98       -3.13259  -0.00023   0.00000  -0.00278  -0.00281  -3.13539
   D99       -3.14101  -0.00004   0.00000  -0.00042  -0.00043  -3.14144
   D100       0.01034  -0.00019   0.00000  -0.00233  -0.00237   0.00798
   D101       0.00094   0.00006   0.00000   0.00038   0.00036   0.00130
   D102      -3.13746   0.00011   0.00000   0.00191   0.00185  -3.13561
   D103       3.13636   0.00009   0.00000   0.00140   0.00143   3.13779
   D104      -0.00204   0.00014   0.00000   0.00293   0.00292   0.00088
   D105       3.12963   0.00010   0.00000   0.00089   0.00090   3.13052
   D106      -0.00625   0.00022   0.00000   0.00344   0.00338  -0.00287
   D107      -0.00231  -0.00002   0.00000  -0.00089  -0.00093  -0.00324
   D108      -3.13819   0.00011   0.00000   0.00166   0.00155  -3.13664
   D109      -3.13118  -0.00003   0.00000  -0.00083  -0.00081  -3.13199
   D110       0.00983  -0.00023   0.00000  -0.00342  -0.00347   0.00636
   D111       0.00521  -0.00018   0.00000  -0.00352  -0.00353   0.00168
   D112      -3.13696  -0.00038   0.00000  -0.00611  -0.00618   3.14004
   D113      -0.00697   0.00016   0.00000   0.00304   0.00308  -0.00389
   D114      -3.06166  -0.00110   0.00000  -0.02054  -0.02082  -3.08248
   D115       3.13516   0.00034   0.00000   0.00545   0.00555   3.14071
   D116       0.08047  -0.00092   0.00000  -0.01813  -0.01836   0.06212
   D117       0.00555  -0.00010   0.00000  -0.00126  -0.00127   0.00428
   D118       3.14145  -0.00023   0.00000  -0.00384  -0.00380   3.13765
   D119       3.05377   0.00174   0.00000   0.02624   0.02597   3.07974
   D120      -0.09351   0.00160   0.00000   0.02365   0.02344  -0.07008
         Item               Value     Threshold  Converged?
 Maximum Force            0.024208     0.000450     NO 
 RMS     Force            0.007749     0.000300     NO 
 Maximum Displacement     0.269957     0.001800     NO 
 RMS     Displacement     0.039909     0.001200     NO 
 Predicted change in Energy=-2.107453D-02
 Lowest energy point so far.  Saving SCF results.
 GradGradGradGradGradGradGradGradGradGradGradGradGradGradGradGradGradGrad

 Leave Link  103 at Tue Aug 15 23:32:16 2023, MaxMem=  1310720000 cpu:              16.7 elap:               0.4
 (Enter /mnt/opt/groups/app-gaussian/g16-avx2/l202.exe)
                          Input orientation:                          
 ---------------------------------------------------------------------
 Center     Atomic      Atomic             Coordinates (Angstroms)
 Number     Number       Type             X           Y           Z
 ---------------------------------------------------------------------
      1          6           0        0.448851   -1.351287    0.001073
      2          6           0       -0.395337    1.381485   -0.006745
      3          6           0        1.393962   -0.348544   -0.003939
      4          6           0       -0.999016   -1.033159    0.002705
      5          6           0       -1.394878    0.286765   -0.000566
      6          6           0        0.945612    1.064365   -0.008630
      7          6           0       -1.695436   -2.327609    0.008207
      8          6           0       -0.674001   -3.390228    0.009984
      9          6           0        0.554765   -2.820797    0.004399
     10          6           0       -1.331040   -4.673901    0.009390
     11          6           0       -2.672539   -4.414683    0.003093
     12          6           0        2.165294    1.890800   -0.014427
     13          6           0        3.272803    1.111311   -0.014614
     14          6           0        2.863179   -0.304537   -0.007294
     15          6           0        4.014735   -1.040002   -0.000645
     16          6           0        5.159160   -0.107405   -0.000857
     17          6           0        4.713023    1.183995   -0.012793
     18          6           0       -2.720377    0.930128    0.002320
     19          6           0       -2.598887    2.278973   -0.003192
     20          6           0       -1.167890    2.631936   -0.007945
     21          6           0       -1.106511    3.996940   -0.005537
     22          6           0       -2.486252    4.521977    0.003080
     23          1           0        4.132390   -2.110613    0.006899
     24          1           0       -0.238090    4.634087   -0.006299
     25          6           0       -3.381763    3.490006    0.000923
     26          6           0       -2.908105   -2.957302    0.005513
     27          1           0       -3.894203   -2.524052    0.001974
     28          1           0        6.187012   -0.439204   -0.049537
     29          1           0       -2.713024    5.577906   -0.047187
     30          1           0       -3.473541   -5.139077    0.053990
     31          1           0       -0.856465   -5.643364    0.005735
     32          1           0       -4.458592    3.563944    0.009149
     33          1           0        5.315374    2.079689   -0.012710
     34         17           0        2.211592    3.623647   -0.025700
     35         17           0       -4.244426    0.104191    0.008908
     36         17           0        2.032311   -3.727357    0.004358
 ---------------------------------------------------------------------
                    Distance matrix (angstroms):
                    1          2          3          4          5
     1  C    0.000000
     2  C    2.860202   0.000000
     3  C    1.377953   2.488895   0.000000
     4  C    1.482405   2.488980   2.488993   0.000000
     5  C    2.466283   1.482407   2.860290   1.378012   0.000000
     6  C    2.466220   1.377937   1.482347   2.860300   2.466296
     7  C    2.356102   3.930376   3.668954   1.469908   2.631608
     8  C    2.327693   4.779872   3.678111   2.379383   3.747006
     9  C    1.473326   4.308363   2.610815   2.368520   3.668525
    10  C    3.769329   6.127275   5.112194   3.655856   4.961087
    11  C    4.373496   6.227463   5.750649   3.772980   4.871965
    12  C    3.668453   2.610803   2.368486   4.308444   3.904862
    13  C    3.746911   3.678085   2.379356   4.779905   4.739971
    14  C    2.631490   3.668869   1.469880   3.930336   4.298922
    15  C    3.579446   5.031140   2.710457   5.013757   5.569939
    16  C    4.871782   5.750588   3.772913   6.227373   6.565880
    17  C    4.960949   5.112180   3.655807   6.127268   6.173461
    18  C    3.904979   2.368463   4.308460   2.611049   1.473388
    19  C    4.739990   2.379313   4.779821   3.678293   2.327775
    20  C    4.298837   1.469853   3.930186   3.668999   2.356142
    21  C    5.569805   2.710420   5.013541   5.031254   3.721368
    22  C    6.565826   3.772893   6.227206   5.750775   4.373572
    23  H    3.760993   5.717975   3.256377   5.243305   6.024795
    24  H    6.024670   3.256402   5.243111   5.718109   4.498600
    25  C    6.173469   3.655771   6.127156   5.112388   3.769412
    26  C    3.721351   5.013903   5.031251   2.710526   3.579645
    27  H    4.498610   5.243601   5.718177   3.256511   3.761292
    28  H    5.810418   6.829646   4.794124   7.210722   7.616724
    29  H    7.616659   4.794086   7.210549   6.829824   5.453060
    30  H    5.453009   7.210878   6.829726   4.794212   5.810644
    31  H    4.486178   7.039978   5.753228   4.612409   5.954524
    32  H    6.945687   4.612313   7.039896   5.753440   4.486240
    33  H    5.954397   5.753238   4.612360   7.039999   6.945661
    34  Cl   5.278062   3.438565   4.055526   5.656381   4.913454
    35  Cl   4.913789   4.055516   5.656549   3.438937   2.855406
    36  Cl   2.855358   5.656312   3.438595   4.055570   5.278146
                    6          7          8          9         10
     6  C    0.000000
     7  C    4.298942   0.000000
     8  C    4.739925   1.473938   0.000000
     9  C    3.904794   2.303617   1.354307   0.000000
    10  C    6.173424   2.374421   1.442053   2.643914   0.000000
    11  C    6.565906   2.304482   2.245821   3.599439   1.366328
    12  C    1.473314   5.718454   5.995953   4.979288   7.437757
    13  C    2.327673   6.042358   5.986795   4.780122   7.393553
    14  C    2.356048   4.987387   4.693978   3.414744   6.056657
    15  C    3.721282   5.853551   5.244799   3.891356   6.463949
    16  C    4.373454   7.205197   6.693490   5.344435   7.935723
    17  C    3.769313   7.307540   7.067111   5.773194   8.417015
    18  C    3.668462   3.415170   4.780501   4.979558   5.773686
    19  C    3.746835   4.694353   5.987086   5.996101   7.067535
    20  C    2.631381   4.987549   6.042409   5.718390   7.307679
    21  C    3.579275   6.351924   7.399835   7.017227   8.673760
    22  C    4.871644   6.895089   8.117099   7.947586   9.268157
    23  H    4.498475   5.831864   4.973813   3.647433   6.034859
    24  H    3.760861   7.112614   8.036163   7.496935   9.371949
    25  C    4.960846   6.057094   7.393895   7.437910   8.417536
    26  C    5.570021   1.366414   2.275669   3.465560   2.331065
    27  H    6.025002   2.207534   3.334671   4.458854   3.345401
    28  H    5.452951   8.105701   7.468975   6.115317   8.628861
    29  H    5.810263   7.970930   9.197191   9.012176  10.344691
    30  H    7.616793   3.326877   3.301187   4.648025   2.192872
    31  H    6.945597   3.420250   2.260516   3.155702   1.079395
    32  H    5.954295   6.507337   7.917301   8.117801   8.811565
    33  H    4.486170   8.281073   8.111296   6.832164   9.475563
    34  Cl   2.855331   7.119231   7.584349   6.654084   9.022238
    35  Cl   5.278137   3.522925   4.995888   5.620303   5.596247
    36  Cl   4.913419   3.981885   2.727235   1.733492   3.494010
                   11         12         13         14         15
    11  C    0.000000
    12  C    7.947581   0.000000
    13  C    8.116897   1.354319   0.000000
    14  C    6.894750   2.303606   1.473930   0.000000
    15  C    7.490535   3.465577   2.275699   1.366394   0.000000
    16  C    8.938018   3.599478   2.245840   2.304437   1.476295
    17  C    9.267792   2.643955   1.442054   2.374380   2.331076
    18  C    5.345025   4.979253   5.995942   5.718443   7.017347
    19  C    6.694064   4.779982   5.986678   6.042243   7.399702
    20  C    7.205479   3.414592   4.693836   4.987223   6.351597
    21  C    8.556162   3.891094   5.244552   5.853302   7.183172
    22  C    8.938602   5.344183   6.693257   7.204982   8.555610
    23  H    7.184414   4.458836   3.334687   2.207488   1.077082
    24  H    9.370532   3.647184   4.973570   5.831628   7.090969
    25  C    7.936442   5.773001   7.066943   7.307389   8.673474
    26  C    1.476299   7.017398   7.399841   6.351775   7.183439
    27  H    2.250989   7.497245   8.036299   7.112562   8.046969
    28  H    9.710759   4.648050   3.301201   3.326828   2.254360
    29  H    9.992797   6.115048   7.468713   8.105478   9.437246
    30  H    1.081177   9.012232   9.197022   7.970606   8.536960
    31  H    2.192667   8.117577   7.916874   6.506842   6.702206
    32  H    8.176094   6.831972   8.111132   8.280927   9.643324
    33  H   10.294847   3.155739   2.260499   3.420208   3.379982
    34  Cl   9.405865   1.733502   2.727293   3.981901   5.000157
    35  Cl   4.784463   6.654098   7.584430   7.119366   8.338045
    36  Cl   4.754790   5.619762   4.995186   3.522240   3.339447
                   16         17         18         19         20
    16  C    0.000000
    17  C    1.366344   0.000000
    18  C    7.947553   7.437749   0.000000
    19  C    8.116779   7.393449   1.354316   0.000000
    20  C    6.894607   6.056541   2.303578   1.473892   0.000000
    21  C    7.490280   6.463721   3.465539   2.275655   1.366385
    22  C    8.937759   7.935487   3.599472   2.245840   2.304443
    23  H    2.251035   3.345439   7.497102   8.036084   7.112309
    24  H    7.184156   6.034625   4.458827   3.334657   2.207519
    25  C    9.267618   8.416854   2.643938   1.442052   2.374363
    26  C    8.555859   8.673654   3.891961   5.245404   5.853897
    27  H    9.370356   9.371988   3.648181   4.974627   5.832417
    28  H    1.081175   2.192891   9.012177   9.196883   7.970459
    29  H    9.710623   8.628663   4.648048   3.301200   3.326818
    30  H    9.992210  10.344348   6.115977   7.469656   8.106079
    31  H    8.175245   8.810923   6.832640   8.111691   8.281169
    32  H   10.294662   9.475398   3.155698   2.260489   3.420184
    33  H    2.192698   1.079396   8.117575   7.916775   6.506744
    34  Cl   4.754947   3.494170   5.619621   4.994933   3.522031
    35  Cl   9.405971   9.022324   1.733476   2.727200   3.981815
    36  Cl   4.783437   5.595346   6.654338   7.584461   7.119132
                   21         22         23         24         25
    21  C    0.000000
    22  C    1.476288   0.000000
    23  H    8.046641   9.370042   0.000000
    24  H    1.077085   2.250975   8.036930   0.000000
    25  C    2.331051   1.366349   9.371737   3.345393   0.000000
    26  C    7.183825   7.491167   7.091224   8.047255   6.464684
    27  H    7.091870   7.185322   8.037235   8.037797   6.035850
    28  H    8.536790   9.992077   2.649201   8.186703  10.344211
    29  H    2.254346   1.081174  10.294461   2.649106   2.192910
    30  H    9.437859   9.711504   8.186819  10.294976   8.629734
    31  H    9.643552  10.295163   6.113019  10.296045   9.476054
    32  H    3.379964   2.192713  10.295901   4.354088   1.079396
    33  H    6.701978   8.174986   4.354132   6.112770   8.810754
    34  Cl   3.339095   4.783050   6.047500   2.649964   5.595014
    35  Cl   5.000021   4.754791   8.664663   6.047389   3.493994
    36  Cl   8.337689   9.405793   2.650321   8.664213   9.022335
                   26         27         28         29         30
    26  C    0.000000
    27  H    1.077082   0.000000
    28  H    9.437426  10.294665   0.000000
    29  H    8.537599   8.187754  10.743196   0.000000
    30  H    2.254376   2.649155  10.743641  10.744410   0.000000
    31  H    3.379964   4.354076   8.757677  11.373940   2.665656
    32  H    6.703034   6.114105  11.373546   2.665750   8.758705
    33  H    9.643507  10.296162   2.665695   8.757505  11.373657
    34  Cl   8.337934   8.664622   5.684302   5.298248  10.445689
    35  Cl   3.340434   2.651483  10.445745   5.684179   5.299826
    36  Cl   5.000070   6.047439   5.298716  10.445515   5.684173
                   31         32         33         34         35
    31  H    0.000000
    32  H    9.886853   0.000000
    33  H    9.886227   9.886047   0.000000
    34  Cl   9.761733   6.670542   3.466618   0.000000
    35  Cl   6.671782   3.466376   9.761805   7.353089   0.000000
    36  Cl   3.466426   9.761912   6.670876   7.353251   7.353788
                   36
    36  Cl   0.000000
 Symmetry turned off by external request.
 Stoichiometry    C24H9Cl3
 Framework group  C1[X(C24H9Cl3)]
 Deg. of freedom   102
 Full point group                 C1      NOp   1
 Rotational constants (GHZ):           0.1751124           0.1750950           0.0875523
 Leave Link  202 at Tue Aug 15 23:32:16 2023, MaxMem=  1310720000 cpu:               1.1 elap:               0.0
 (Enter /mnt/opt/groups/app-gaussian/g16-avx2/l301.exe)
 Standard basis: 6-31G(d,p) (6D, 7F)
 Ernie: Thresh=  0.10000D-02 Tol=  0.10000D-05 Strict=F.
   462 basis functions,   891 primitive gaussians,   462 cartesian basis functions
   102 alpha electrons      102 beta electrons
       nuclear repulsion energy      2651.7393120450 Hartrees.
 IExCor=  402 DFT=T Ex+Corr=B3LYP ExCW=0 ScaHFX=  0.200000
 ScaDFX=  0.800000  0.720000  1.000000  0.810000 ScalE2=  1.000000  1.000000
 IRadAn=      5 IRanWt=     -1 IRanGd=            0 ICorTp=0 IEmpDi=131
 NAtoms=   36 NActive=   36 NUniq=   36 SFac= 1.00D+00 NAtFMM=   60 NAOKFM=F Big=F
 Integral buffers will be    131072 words long.
 Raffenetti 2 integral format.
 Two-electron integral symmetry is turned off.
 R6Disp:  Grimme-D3 Dispersion energy=       -0.0431145699 Hartrees.
 Nuclear repulsion after empirical dispersion term =     2651.6961974751 Hartrees.
 Leave Link  301 at Tue Aug 15 23:32:16 2023, MaxMem=  1310720000 cpu:               3.8 elap:               0.1
 (Enter /mnt/opt/groups/app-gaussian/g16-avx2/l302.exe)
 NPDir=0 NMtPBC=     1 NCelOv=     1 NCel=       1 NClECP=     1 NCelD=      1
         NCelK=      1 NCelE2=     1 NClLst=     1 CellRange=     0.0.
 One-electron integrals computed using PRISM.
 NBasis=   462 RedAO= T EigKep=  1.17D-04  NBF=   462
 NBsUse=   462 1.00D-06 EigRej= -1.00D+00 NBFU=   462
 Precomputing XC quadrature grid using
 IXCGrd= 4 IRadAn=           5 IRanWt=          -1 IRanGd=           0 AccXCQ= 0.00D+00.
 Generated NRdTot=       0 NPtTot=           0 NUsed=           0 NTot=          32
 NSgBfM=   455   455   455   455   455 MxSgAt=    36 MxSgA2=    36.
 Leave Link  302 at Tue Aug 15 23:32:18 2023, MaxMem=  1310720000 cpu:              93.7 elap:               1.5
 (Enter /mnt/opt/groups/app-gaussian/g16-avx2/l303.exe)
 DipDrv:  MaxL=1.
 Leave Link  303 at Tue Aug 15 23:32:18 2023, MaxMem=  1310720000 cpu:               9.5 elap:               0.2
 (Enter /mnt/opt/groups/app-gaussian/g16-avx2/l401.exe)
 Initial guess from the checkpoint file:  "/tmp/Gau-129962.chk"
 B after Tr=    -0.000167    0.000161   -0.001118
         Rot=    0.999987    0.000244   -0.000227    0.004993 Ang=   0.57 deg.
 Guess basis will be translated and rotated to current coordinates.
 JPrj=2 DoOrth=T DoCkMO=T.
 Generating alternative initial guess.
 ExpMin= 1.43D-01 ExpMax= 2.52D+04 ExpMxC= 3.78D+03 IAcc=3 IRadAn=         5 AccDes= 0.00D+00
 Harris functional with IExCor=  402 and IRadAn=       5 diagonalized for initial guess.
 HarFok:  IExCor=  402 AccDes= 0.00D+00 IRadAn=         5 IDoV= 1 UseB2=F ITyADJ=14
 ICtDFT=  3500011 ScaDFX=  1.000000  1.000000  1.000000  1.000000
 FoFCou: FMM=F IPFlag=           0 FMFlag=      100000 FMFlg1=           0
         NFxFlg=           0 DoJE=T BraDBF=F KetDBF=T FulRan=T
         wScrn=  0.000000 ICntrl=       500 IOpCl=  0 I1Cent=   200000004 NGrid=           0
         NMat0=    1 NMatS0=      1 NMatT0=    0 NMatD0=    1 NMtDS0=    0 NMtDT0=    0
 Symmetry not used in FoFCou.
 Harris En= -2300.28488885303    
 Leave Link  401 at Tue Aug 15 23:32:22 2023, MaxMem=  1310720000 cpu:             238.8 elap:               3.8
 (Enter /mnt/opt/groups/app-gaussian/g16-avx2/l502.exe)
 Two-electron integral symmetry not used.
 Closed shell SCF:
 Using DIIS extrapolation, IDIIS=    10.
 NGot=  1310720000 LenX=  1310259196 LenY=  1310045290
 Requested convergence on RMS density matrix=1.00D-08 within 100 cycles.
 Requested convergence on MAX density matrix=1.00D-06.
 Requested convergence on             energy=1.00D-06.
 Level shift goal  0.100 maximum shift  0.100.
 No special actions if energy rises.
 Dynamic level shift is on during FON iterations.

 Cycle   1  Pass 1  IDiag  1:
 FoFJK:  IHMeth= 1 ICntrl=       0 DoSepK=F KAlg= 0 I1Cent=           0 FoldK=F
 IRaf= 690000000 NMat=       1 IRICut=       1 DoRegI=T DoRafI=F ISym2E= 0 IDoP0=0 IntGTp=1.
 FoFCou: FMM=F IPFlag=           0 FMFlag=      100000 FMFlg1=           0
         NFxFlg=           0 DoJE=F BraDBF=F KetDBF=F FulRan=T
         wScrn=  0.000000 ICntrl=         0 IOpCl=  0 I1Cent=           0 NGrid=           0
         NMat0=    1 NMatS0=      1 NMatT0=    0 NMatD0=    1 NMtDS0=    0 NMtDT0=    0
 Symmetry not used in FoFCou.
 E= -2300.46685134348    
 DIIS: error= 2.26D-03 at cycle   1 NSaved=   1.
 NSaved= 1 IEnMin= 1 EnMin= -2300.46685134348     IErMin= 1 ErrMin= 2.26D-03
 ErrMax= 2.26D-03  0.00D+00 EMaxC= 1.00D+00 BMatC= 6.08D-03 BMatP= 6.08D-03
 IDIUse=1 WtCom= 1.00D+00 WtEn= 0.00D+00
 Coeff-Com:  0.100D+01
 Coeff:      0.100D+01
 Gap=     1.871 Goal=     0.100 Shift=    0.000
 GapD=    1.871 DampG=2.000 DampE=1.000 DampFc=2.0000 IDamp=-1.
 RMSDP=8.76D-04 MaxDP=3.71D-02              OVMax= 2.07D-02

 Cycle   2  Pass 1  IDiag  1:
 E= -2300.47609683020     Delta-E=       -0.009245486721 Rises=F Damp=F
 DIIS: error= 9.34D-04 at cycle   2 NSaved=   2.
 NSaved= 2 IEnMin= 2 EnMin= -2300.47609683020     IErMin= 2 ErrMin= 9.34D-04
 ErrMax= 9.34D-04  0.00D+00 EMaxC= 1.00D+00 BMatC= 6.15D-04 BMatP= 6.08D-03
 IDIUse=1 WtCom= 1.00D+00 WtEn= 0.00D+00
 Coeff-Com:  0.122D+00 0.878D+00
 Coeff:      0.122D+00 0.878D+00
 Gap=     0.100 Goal=     0.100 Shift=    0.000
 RMSDP=1.91D-04 MaxDP=7.05D-03 DE=-9.25D-03 OVMax= 6.37D-03

 Cycle   3  Pass 1  IDiag  1:
 E= -2300.47605375579     Delta-E=        0.000043074401 Rises=F Damp=F
 DIIS: error= 8.10D-04 at cycle   3 NSaved=   3.
 NSaved= 3 IEnMin= 2 EnMin= -2300.47609683020     IErMin= 3 ErrMin= 8.10D-04
 ErrMax= 8.10D-04  0.00D+00 EMaxC= 1.00D+00 BMatC= 6.69D-04 BMatP= 6.15D-04
 IDIUse=1 WtCom= 1.00D+00 WtEn= 0.00D+00
 Coeff-Com: -0.172D-01 0.514D+00 0.503D+00
 Coeff:     -0.172D-01 0.514D+00 0.503D+00
 Gap=     0.100 Goal=   None    Shift=    0.000
 RMSDP=1.12D-04 MaxDP=4.10D-03 DE= 4.31D-05 OVMax= 5.85D-03

 Cycle   4  Pass 1  IDiag  1:
 E= -2300.47674736511     Delta-E=       -0.000693609316 Rises=F Damp=F
 DIIS: error= 1.78D-04 at cycle   4 NSaved=   4.
 NSaved= 4 IEnMin= 4 EnMin= -2300.47674736511     IErMin= 4 ErrMin= 1.78D-04
 ErrMax= 1.78D-04  0.00D+00 EMaxC= 1.00D+00 BMatC= 3.27D-05 BMatP= 6.15D-04
 IDIUse=1 WtCom= 1.00D+00 WtEn= 0.00D+00
 Coeff-Com: -0.145D-01 0.218D+00 0.273D+00 0.524D+00
 Coeff:     -0.145D-01 0.218D+00 0.273D+00 0.524D+00
 Gap=     0.100 Goal=     0.100 Shift=    0.000
 RMSDP=2.13D-05 MaxDP=7.37D-04 DE=-6.94D-04 OVMax= 1.69D-03

 Cycle   5  Pass 1  IDiag  1:
 E= -2300.47677636756     Delta-E=       -0.000029002449 Rises=F Damp=F
 DIIS: error= 1.30D-04 at cycle   5 NSaved=   5.
 NSaved= 5 IEnMin= 5 EnMin= -2300.47677636756     IErMin= 5 ErrMin= 1.30D-04
 ErrMax= 1.30D-04  0.00D+00 EMaxC= 1.00D+00 BMatC= 4.59D-06 BMatP= 3.27D-05
 IDIUse=1 WtCom= 1.00D+00 WtEn= 0.00D+00
 Coeff-Com: -0.697D-02 0.780D-01 0.117D+00 0.313D+00 0.499D+00
 Coeff:     -0.697D-02 0.780D-01 0.117D+00 0.313D+00 0.499D+00
 Gap=     0.100 Goal=     0.100 Shift=    0.000
 RMSDP=1.01D-05 MaxDP=3.57D-04 DE=-2.90D-05 OVMax= 8.88D-04

 Cycle   6  Pass 1  IDiag  1:
 E= -2300.47678035883     Delta-E=       -0.000003991273 Rises=F Damp=F
 DIIS: error= 7.60D-05 at cycle   6 NSaved=   6.
 NSaved= 6 IEnMin= 6 EnMin= -2300.47678035883     IErMin= 6 ErrMin= 7.60D-05
 ErrMax= 7.60D-05  0.00D+00 EMaxC= 1.00D+00 BMatC= 1.46D-06 BMatP= 4.59D-06
 IDIUse=1 WtCom= 1.00D+00 WtEn= 0.00D+00
 Coeff-Com: -0.286D-02 0.232D-01 0.456D-01 0.143D+00 0.364D+00 0.427D+00
 Coeff:     -0.286D-02 0.232D-01 0.456D-01 0.143D+00 0.364D+00 0.427D+00
 Gap=     0.100 Goal=     0.100 Shift=    0.000
 RMSDP=3.95D-06 MaxDP=1.77D-04 DE=-3.99D-06 OVMax= 5.10D-04

 Cycle   7  Pass 1  IDiag  1:
 E= -2300.47678190090     Delta-E=       -0.000001542066 Rises=F Damp=F
 DIIS: error= 2.29D-05 at cycle   7 NSaved=   7.
 NSaved= 7 IEnMin= 7 EnMin= -2300.47678190090     IErMin= 7 ErrMin= 2.29D-05
 ErrMax= 2.29D-05  0.00D+00 EMaxC= 1.00D+00 BMatC= 1.74D-07 BMatP= 1.46D-06
 IDIUse=1 WtCom= 1.00D+00 WtEn= 0.00D+00
 Coeff-Com: -0.404D-03-0.146D-02 0.621D-02 0.239D-01 0.141D+00 0.290D+00
 Coeff-Com:  0.541D+00
 Coeff:     -0.404D-03-0.146D-02 0.621D-02 0.239D-01 0.141D+00 0.290D+00
 Coeff:      0.541D+00
 Gap=     0.100 Goal=     0.100 Shift=    0.000
 RMSDP=1.66D-06 MaxDP=5.32D-05 DE=-1.54D-06 OVMax= 1.85D-04

 Cycle   8  Pass 1  IDiag  1:
 E= -2300.47678209602     Delta-E=       -0.000000195119 Rises=F Damp=F
 DIIS: error= 7.73D-06 at cycle   8 NSaved=   8.
 NSaved= 8 IEnMin= 8 EnMin= -2300.47678209602     IErMin= 8 ErrMin= 7.73D-06
 ErrMax= 7.73D-06  0.00D+00 EMaxC= 1.00D+00 BMatC= 2.40D-08 BMatP= 1.74D-07
 IDIUse=1 WtCom= 1.00D+00 WtEn= 0.00D+00
 Coeff-Com:  0.256D-03-0.532D-02-0.433D-02-0.147D-01 0.238D-01 0.111D+00
 Coeff-Com:  0.344D+00 0.545D+00
 Coeff:      0.256D-03-0.532D-02-0.433D-02-0.147D-01 0.238D-01 0.111D+00
 Coeff:      0.344D+00 0.545D+00
 Gap=     0.100 Goal=     0.100 Shift=    0.000
 RMSDP=5.15D-07 MaxDP=1.97D-05 DE=-1.95D-07 OVMax= 6.16D-05

 Cycle   9  Pass 1  IDiag  1:
 E= -2300.47678212334     Delta-E=       -0.000000027317 Rises=F Damp=F
 DIIS: error= 2.26D-06 at cycle   9 NSaved=   9.
 NSaved= 9 IEnMin= 9 EnMin= -2300.47678212334     IErMin= 9 ErrMin= 2.26D-06
 ErrMax= 2.26D-06  0.00D+00 EMaxC= 1.00D+00 BMatC= 2.09D-09 BMatP= 2.40D-08
 IDIUse=1 WtCom= 1.00D+00 WtEn= 0.00D+00
 Coeff-Com:  0.183D-03-0.221D-02-0.274D-02-0.123D-01-0.828D-02 0.152D-01
 Coeff-Com:  0.919D-01 0.247D+00 0.671D+00
 Coeff:      0.183D-03-0.221D-02-0.274D-02-0.123D-01-0.828D-02 0.152D-01
 Coeff:      0.919D-01 0.247D+00 0.671D+00
 Gap=     0.100 Goal=     0.100 Shift=    0.000
 RMSDP=2.22D-07 MaxDP=1.10D-05 DE=-2.73D-08 OVMax= 4.32D-05

 Cycle  10  Pass 1  IDiag  1:
 E= -2300.47678212672     Delta-E=       -0.000000003381 Rises=F Damp=F
 DIIS: error= 7.02D-07 at cycle  10 NSaved=  10.
 NSaved=10 IEnMin=10 EnMin= -2300.47678212672     IErMin=10 ErrMin= 7.02D-07
 ErrMax= 7.02D-07  0.00D+00 EMaxC= 1.00D+00 BMatC= 4.48D-10 BMatP= 2.09D-09
 IDIUse=1 WtCom= 1.00D+00 WtEn= 0.00D+00
 Coeff-Com:  0.353D-04-0.156D-03-0.418D-03-0.333D-02-0.557D-02-0.388D-02
 Coeff-Com: -0.141D-01-0.153D-01 0.283D+00 0.760D+00
 Coeff:      0.353D-04-0.156D-03-0.418D-03-0.333D-02-0.557D-02-0.388D-02
 Coeff:     -0.141D-01-0.153D-01 0.283D+00 0.760D+00
 Gap=     0.100 Goal=     0.100 Shift=    0.000
 RMSDP=9.04D-08 MaxDP=2.78D-06 DE=-3.38D-09 OVMax= 1.68D-05

 Cycle  11  Pass 1  IDiag  1:
 E= -2300.47678212723     Delta-E=       -0.000000000515 Rises=F Damp=F
 DIIS: error= 2.81D-07 at cycle  11 NSaved=  11.
 NSaved=11 IEnMin=11 EnMin= -2300.47678212723     IErMin=11 ErrMin= 2.81D-07
 ErrMax= 2.81D-07  0.00D+00 EMaxC= 1.00D+00 BMatC= 6.83D-11 BMatP= 4.48D-10
 IDIUse=1 WtCom= 1.00D+00 WtEn= 0.00D+00
 Coeff-Com: -0.352D-05 0.204D-03 0.128D-03-0.493D-03-0.235D-02-0.378D-02
 Coeff-Com: -0.220D-01-0.487D-01 0.842D-01 0.420D+00 0.573D+00
 Coeff:     -0.352D-05 0.204D-03 0.128D-03-0.493D-03-0.235D-02-0.378D-02
 Coeff:     -0.220D-01-0.487D-01 0.842D-01 0.420D+00 0.573D+00
 Gap=     0.100 Goal=     0.100 Shift=    0.000
 RMSDP=3.16D-08 MaxDP=1.23D-06 DE=-5.15D-10 OVMax= 5.32D-06

 Cycle  12  Pass 1  IDiag  1:
 E= -2300.47678212730     Delta-E=       -0.000000000065 Rises=F Damp=F
 DIIS: error= 1.43D-07 at cycle  12 NSaved=  12.
 NSaved=12 IEnMin=12 EnMin= -2300.47678212730     IErMin=12 ErrMin= 1.43D-07
 ErrMax= 1.43D-07  0.00D+00 EMaxC= 1.00D+00 BMatC= 9.33D-12 BMatP= 6.83D-11
 IDIUse=1 WtCom= 1.00D+00 WtEn= 0.00D+00
 Coeff-Com: -0.525D-05 0.128D-03 0.114D-03-0.446D-04-0.858D-03-0.171D-02
 Coeff-Com: -0.113D-01-0.282D-01 0.260D-01 0.171D+00 0.341D+00 0.504D+00
 Coeff:     -0.525D-05 0.128D-03 0.114D-03-0.446D-04-0.858D-03-0.171D-02
 Coeff:     -0.113D-01-0.282D-01 0.260D-01 0.171D+00 0.341D+00 0.504D+00
 Gap=     0.100 Goal=     0.100 Shift=    0.000
 RMSDP=1.34D-08 MaxDP=5.88D-07 DE=-6.55D-11 OVMax= 1.82D-06

 Cycle  13  Pass 1  IDiag  1:
 E= -2300.47678212733     Delta-E=       -0.000000000029 Rises=F Damp=F
 DIIS: error= 8.73D-08 at cycle  13 NSaved=  13.
 NSaved=13 IEnMin=13 EnMin= -2300.47678212733     IErMin=13 ErrMin= 8.73D-08
 ErrMax= 8.73D-08  0.00D+00 EMaxC= 1.00D+00 BMatC= 3.00D-12 BMatP= 9.33D-12
 IDIUse=1 WtCom= 1.00D+00 WtEn= 0.00D+00
 Coeff-Com: -0.301D-05 0.441D-04 0.566D-04 0.568D-04-0.400D-04-0.275D-03
 Coeff-Com: -0.274D-02-0.934D-02 0.877D-03 0.264D-01 0.114D+00 0.383D+00
 Coeff-Com:  0.488D+00
 Coeff:     -0.301D-05 0.441D-04 0.566D-04 0.568D-04-0.400D-04-0.275D-03
 Coeff:     -0.274D-02-0.934D-02 0.877D-03 0.264D-01 0.114D+00 0.383D+00
 Coeff:      0.488D+00
 Gap=     0.100 Goal=     0.100 Shift=    0.000
 RMSDP=5.67D-09 MaxDP=2.47D-07 DE=-2.91D-11 OVMax= 7.88D-07

 SCF Done:  E(RB3LYP) =  -2300.47678213     A.U. after   13 cycles
            NFock= 13  Conv=0.57D-08     -V/T= 2.0058
 KE= 2.287268400068D+03 PE=-1.071369515866D+04 EE= 3.474253778989D+03
 Leave Link  502 at Tue Aug 15 23:33:32 2023, MaxMem=  1310720000 cpu:            4467.3 elap:              70.0
 (Enter /mnt/opt/groups/app-gaussian/g16-avx2/l701.exe)
 ... and contract with generalized density number  0.
 Compute integral first derivatives.
 R6Disp: Adding Grimme-D3 dispersion energy 1st derivatives to the gradient.
 Leave Link  701 at Tue Aug 15 23:33:33 2023, MaxMem=  1310720000 cpu:              61.6 elap:               1.0
 (Enter /mnt/opt/groups/app-gaussian/g16-avx2/l702.exe)
 L702 exits ... SP integral derivatives will be done elsewhere.
 Leave Link  702 at Tue Aug 15 23:33:33 2023, MaxMem=  1310720000 cpu:               1.5 elap:               0.1
 (Enter /mnt/opt/groups/app-gaussian/g16-avx2/l703.exe)
 Integral derivatives from FoFJK, PRISM(SPDF).
 Compute integral first derivatives, UseDBF=F ICtDFT=           0.
 Calling FoFJK, ICntrl=      2127 FMM=F ISym2X=0 I1Cent= 0 IOpClX= 0 NMat=1 NMatS=1 NMatT=0.
 FoFJK:  IHMeth= 1 ICntrl=    2127 DoSepK=F KAlg= 0 I1Cent=           0 FoldK=F
 IRaf=         0 NMat=       1 IRICut=       1 DoRegI=T DoRafI=F ISym2E= 0 IDoP0=0 IntGTp=1.
 FoFCou: FMM=F IPFlag=           0 FMFlag=      100000 FMFlg1=         800
         NFxFlg=           0 DoJE=F BraDBF=F KetDBF=F FulRan=T
         wScrn=  0.000000 ICntrl=      2127 IOpCl=  0 I1Cent=           0 NGrid=           0
         NMat0=    1 NMatS0=      1 NMatT0=    0 NMatD0=    1 NMtDS0=    0 NMtDT0=    0
 Symmetry not used in FoFCou.
 Leave Link  703 at Tue Aug 15 23:33:51 2023, MaxMem=  1310720000 cpu:            1115.2 elap:              17.5
 (Enter /mnt/opt/groups/app-gaussian/g16-avx2/l716.exe)
 Dipole        = 2.12478871D-05-1.13456162D-04-8.96660767D-03
 -------------------------------------------------------------------
 Center     Atomic                   Forces (Hartrees/Bohr)
 Number     Number              X              Y              Z
 -------------------------------------------------------------------
      1        6           0.000350308    0.001133914    0.000090931
      2        6          -0.002486113    0.003833520    0.000053576
      3        6           0.004568567    0.000215232   -0.000025935
      4        6          -0.002106999   -0.004037842    0.000008907
      5        6           0.000815496   -0.000883013   -0.000085728
      6        6          -0.001150483   -0.000258407   -0.000137124
      7        6           0.006388294    0.003636972   -0.000310781
      8        6          -0.005740184    0.000873347   -0.001045702
      9        6           0.006316012    0.005422218    0.000234056
     10        6           0.001968209    0.000114228   -0.000929052
     11        6          -0.002705450    0.010872673    0.003984162
     12        6          -0.007846845    0.002744670   -0.000290684
     13        6           0.002120978   -0.005404762    0.001097260
     14        6          -0.006351371    0.003731907    0.000290102
     15        6           0.008414164    0.001336333    0.000403183
     16        6          -0.008059103   -0.007780687   -0.003945768
     17        6          -0.001081326    0.001648705    0.000863899
     18        6           0.001552296   -0.008197584   -0.000233441
     19        6           0.003626899    0.004526398    0.001016940
     20        6          -0.000046894   -0.007356210    0.000308478
     21        6          -0.005357540    0.006643649    0.000400712
     22        6           0.010730957   -0.003119318   -0.004036599
     23        1          -0.001353912   -0.001415757   -0.000109034
     24        1           0.001891453   -0.000468882   -0.000110857
     25        6          -0.000885024   -0.001748161    0.000927802
     26        6          -0.003044793   -0.007936146   -0.000399359
     27        1          -0.000541980    0.001880615    0.000118240
     28        1           0.002026279    0.000949500    0.002325118
     29        1          -0.001819983    0.001287893    0.002343334
     30        1          -0.000200770   -0.002223952   -0.002324012
     31        1           0.001627198   -0.000576814    0.000606934
     32        1          -0.001315466   -0.001116799   -0.000596124
     33        1          -0.000312664    0.001694006   -0.000595010
     34       17          -0.000647877   -0.002117226    0.000109982
     35       17           0.002152664    0.000461707    0.000080537
     36       17          -0.001494996    0.001634074   -0.000088940
 -------------------------------------------------------------------
 Cartesian Forces:  Max     0.010872673 RMS     0.003423036
 Leave Link  716 at Tue Aug 15 23:33:51 2023, MaxMem=  1310720000 cpu:               1.7 elap:               0.1
 (Enter /mnt/opt/groups/app-gaussian/g16-avx2/l103.exe)

 GradGradGradGradGradGradGradGradGradGradGradGradGradGradGradGradGradGrad
 Berny optimization.
 Using GEDIIS/GDIIS optimizer.
 FormGI is forming the generalized inverse of G from B-inverse, IUseBI=4.
 Internal  Forces:  Max     0.007261765 RMS     0.001931935
 Search for a local minimum.
 Step number   2 out of a maximum of  216
 All quantities printed in internal units (Hartrees-Bohrs-Radians)
 RMS Force = .19319D-02 SwitMx=.10000D-02 MixMth= 1
 Mixed Optimization -- RFO/linear search
 Update second derivatives using D2CorX and points    1    2
 DE= -1.84D-02 DEPred=-2.11D-02 R= 8.75D-01
 TightC=F SS=  1.41D+00  RLast= 3.10D-01 DXNew= 5.0454D-01 9.3149D-01
 Trust test= 8.75D-01 RLast= 3.10D-01 DXMaxT set to 5.05D-01
 ITU=  1  0
 Use linear search instead of GDIIS.
     Eigenvalues ---    0.01120   0.01120   0.01185   0.01221   0.01222
     Eigenvalues ---    0.01259   0.01284   0.01284   0.01296   0.01412
     Eigenvalues ---    0.01492   0.01492   0.01537   0.01537   0.01539
     Eigenvalues ---    0.01562   0.01566   0.01566   0.01652   0.01696
     Eigenvalues ---    0.01696   0.01703   0.01779   0.01779   0.01799
     Eigenvalues ---    0.01814   0.01814   0.01844   0.01892   0.01892
     Eigenvalues ---    0.02048   0.02049   0.02050   0.15764   0.15949
     Eigenvalues ---    0.15950   0.15991   0.15999   0.15999   0.16000
     Eigenvalues ---    0.16000   0.16033   0.22262   0.22264   0.22264
     Eigenvalues ---    0.24152   0.24152   0.24292   0.24774   0.24998
     Eigenvalues ---    0.24998   0.24999   0.25000   0.25000   0.25000
     Eigenvalues ---    0.25000   0.25000   0.25000   0.25000   0.27062
     Eigenvalues ---    0.28192   0.29209   0.29209   0.29511   0.29539
     Eigenvalues ---    0.29539   0.30275   0.31071   0.31072   0.31576
     Eigenvalues ---    0.31577   0.32106   0.32721   0.32875   0.32877
     Eigenvalues ---    0.33993   0.34149   0.34154   0.34530   0.34532
     Eigenvalues ---    0.35108   0.35852   0.35853   0.36592   0.37230
     Eigenvalues ---    0.37230   0.37230   0.37230   0.37230   0.37407
     Eigenvalues ---    0.44743   0.44747   0.45701   0.46123   0.46126
     Eigenvalues ---    0.47552   0.47725   0.47727   0.49040   0.49757
     Eigenvalues ---    0.49759   0.56341
 RFO step:  Lambda=-3.37283424D-03 EMin= 1.12027045D-02
 Quartic linear search produced a step of  0.04654.
 Iteration  1 RMS(Cart)=  0.01880684 RMS(Int)=  0.00031221
 Iteration  2 RMS(Cart)=  0.00022872 RMS(Int)=  0.00016963
 Iteration  3 RMS(Cart)=  0.00000007 RMS(Int)=  0.00016963
 ITry= 1 IFail=0 DXMaxC= 7.31D-02 DCOld= 1.00D+10 DXMaxT= 5.05D-01 DXLimC= 3.00D+00 Rises=F
 Variable       Old X    -DE/DX   Delta X   Delta X   Delta X     New X
                                 (Linear)    (Quad)   (Total)
    R1        2.60395  -0.00614  -0.00063  -0.01354  -0.01416   2.58979
    R2        2.80134  -0.00304  -0.00085  -0.01077  -0.01160   2.78974
    R3        2.78418  -0.00644  -0.00108  -0.01983  -0.02092   2.76326
    R4        2.80134  -0.00303  -0.00085  -0.01070  -0.01154   2.78981
    R5        2.60392  -0.00609  -0.00063  -0.01340  -0.01403   2.58990
    R6        2.77762  -0.00719  -0.00053  -0.02219  -0.02271   2.75490
    R7        2.80123  -0.00300  -0.00086  -0.01059  -0.01143   2.78980
    R8        2.77767  -0.00723  -0.00053  -0.02233  -0.02285   2.75482
    R9        2.60406  -0.00622  -0.00062  -0.01370  -0.01432   2.58974
   R10        2.77772  -0.00726  -0.00052  -0.02243  -0.02294   2.75478
   R11        2.78430  -0.00649  -0.00108  -0.01998  -0.02106   2.76324
   R12        2.78416  -0.00642  -0.00108  -0.01977  -0.02085   2.76331
   R13        2.78534  -0.00344  -0.00283  -0.01211  -0.01507   2.77027
   R14        2.58215   0.00276  -0.00014   0.00552   0.00534   2.58749
   R15        2.55927   0.00405  -0.00199   0.00818   0.00618   2.56545
   R16        2.72509  -0.00197  -0.00144  -0.00623  -0.00771   2.71738
   R17        3.27582  -0.00213  -0.00233  -0.00845  -0.01078   3.26505
   R18        2.58199   0.00379  -0.00202   0.00731   0.00540   2.58738
   R19        2.03976   0.00123   0.00083   0.00381   0.00463   2.04439
   R20        2.78980  -0.00594  -0.00251  -0.02026  -0.02266   2.76714
   R21        2.04313   0.00153   0.00098   0.00471   0.00569   2.04882
   R22        2.55929   0.00403  -0.00199   0.00814   0.00615   2.56544
   R23        3.27584  -0.00213  -0.00233  -0.00847  -0.01080   3.26505
   R24        2.78532  -0.00345  -0.00283  -0.01213  -0.01510   2.77023
   R25        2.72509  -0.00197  -0.00144  -0.00624  -0.00772   2.71737
   R26        2.58211   0.00278  -0.00014   0.00558   0.00540   2.58751
   R27        2.78979  -0.00594  -0.00250  -0.02023  -0.02263   2.76716
   R28        2.03539   0.00126  -0.00164   0.00307   0.00142   2.03681
   R29        2.58202   0.00377  -0.00202   0.00727   0.00536   2.58737
   R30        2.04313   0.00153   0.00098   0.00471   0.00569   2.04882
   R31        2.03976   0.00123   0.00083   0.00381   0.00463   2.04440
   R32        2.55929   0.00402  -0.00199   0.00812   0.00612   2.56541
   R33        3.27579  -0.00211  -0.00233  -0.00839  -0.01072   3.26507
   R34        2.78525  -0.00341  -0.00283  -0.01198  -0.01495   2.77030
   R35        2.72508  -0.00197  -0.00144  -0.00623  -0.00771   2.71737
   R36        2.58209   0.00280  -0.00014   0.00561   0.00544   2.58753
   R37        2.78978  -0.00593  -0.00251  -0.02022  -0.02262   2.76716
   R38        2.03539   0.00125  -0.00164   0.00303   0.00139   2.03679
   R39        2.58203   0.00376  -0.00202   0.00724   0.00533   2.58735
   R40        2.04312   0.00153   0.00098   0.00471   0.00570   2.04882
   R41        2.03976   0.00123   0.00083   0.00381   0.00463   2.04440
   R42        2.03539   0.00125  -0.00165   0.00304   0.00140   2.03679
    A1        2.11033   0.00130   0.00075   0.00530   0.00605   2.11638
    A2        2.31383  -0.00132   0.00068  -0.00421  -0.00354   2.31028
    A3        1.85903   0.00002  -0.00142  -0.00109  -0.00250   1.85652
    A4        2.07856  -0.00133  -0.00074  -0.00543  -0.00617   2.07239
    A5        1.84819   0.00274   0.00021   0.00938   0.00959   1.85779
    A6        2.35643  -0.00140   0.00053  -0.00395  -0.00342   2.35301
    A7        2.07851  -0.00131  -0.00074  -0.00532  -0.00606   2.07244
    A8        2.35656  -0.00147   0.00054  -0.00422  -0.00369   2.35287
    A9        1.84812   0.00278   0.00020   0.00954   0.00975   1.85787
   A10        2.07845  -0.00129  -0.00075  -0.00528  -0.00603   2.07242
   A11        1.84810   0.00279   0.00020   0.00956   0.00977   1.85787
   A12        2.35663  -0.00150   0.00055  -0.00428  -0.00374   2.35290
   A13        2.11024   0.00133   0.00074   0.00543   0.00617   2.11641
   A14        1.85891   0.00007  -0.00143  -0.00090  -0.00233   1.85658
   A15        2.31404  -0.00140   0.00069  -0.00453  -0.00385   2.31020
   A16        2.11028   0.00129   0.00074   0.00530   0.00605   2.11633
   A17        2.31385  -0.00129   0.00068  -0.00414  -0.00347   2.31038
   A18        1.85905   0.00000  -0.00143  -0.00116  -0.00258   1.85647
   A19        1.88237  -0.00120   0.00026  -0.00553  -0.00526   1.87711
   A20        2.54329  -0.00079   0.00132  -0.00238  -0.00104   2.54226
   A21        1.85750   0.00199  -0.00158   0.00790   0.00628   1.86378
   A22        1.90247   0.00018  -0.00041   0.00236   0.00193   1.90441
   A23        1.90288  -0.00080   0.00121  -0.00382  -0.00264   1.90024
   A24        2.47782   0.00062  -0.00079   0.00148   0.00072   2.47853
   A25        1.93281  -0.00179   0.00138  -0.00531  -0.00394   1.92886
   A26        2.19307  -0.00011   0.00171  -0.00051   0.00121   2.19428
   A27        2.15730   0.00189  -0.00309   0.00582   0.00273   2.16004
   A28        1.85299  -0.00041  -0.00033  -0.00204  -0.00219   1.85080
   A29        2.21328  -0.00103  -0.00009  -0.00699  -0.00717   2.20611
   A30        2.21687   0.00144   0.00042   0.00899   0.00932   2.22619
   A31        1.92191   0.00093  -0.00030   0.00529   0.00469   1.92660
   A32        2.21438  -0.00195  -0.00060  -0.01061  -0.01197   2.20242
   A33        2.14495   0.00109   0.00098   0.00899   0.00922   2.15417
   A34        1.93278  -0.00177   0.00138  -0.00524  -0.00387   1.92891
   A35        2.19304  -0.00008   0.00171  -0.00041   0.00131   2.19435
   A36        2.15736   0.00185  -0.00309   0.00565   0.00257   2.15992
   A37        1.90245   0.00018  -0.00042   0.00237   0.00194   1.90439
   A38        2.47788   0.00060  -0.00079   0.00140   0.00064   2.47852
   A39        1.90283  -0.00079   0.00121  -0.00376  -0.00257   1.90026
   A40        1.88237  -0.00120   0.00026  -0.00551  -0.00524   1.87713
   A41        2.54324  -0.00078   0.00132  -0.00232  -0.00098   2.54226
   A42        1.85756   0.00197  -0.00158   0.00782   0.00621   1.86377
   A43        1.88946  -0.00170   0.00100  -0.00727  -0.00610   1.88335
   A44        2.24864  -0.00068  -0.00035  -0.00609  -0.00652   2.24212
   A45        2.14509   0.00238  -0.00066   0.01336   0.01262   2.15771
   A46        1.92192   0.00093  -0.00030   0.00528   0.00468   1.92659
   A47        2.14493   0.00110   0.00098   0.00902   0.00924   2.15418
   A48        2.21439  -0.00195  -0.00060  -0.01062  -0.01198   2.20241
   A49        1.85300  -0.00041  -0.00033  -0.00205  -0.00220   1.85080
   A50        2.21325  -0.00103  -0.00009  -0.00697  -0.00715   2.20610
   A51        2.21690   0.00144   0.00042   0.00899   0.00931   2.22621
   A52        1.93283  -0.00179   0.00138  -0.00533  -0.00397   1.92887
   A53        2.19309  -0.00012   0.00172  -0.00055   0.00118   2.19427
   A54        2.15726   0.00191  -0.00311   0.00588   0.00278   2.16005
   A55        1.90246   0.00019  -0.00041   0.00238   0.00196   1.90442
   A56        2.47785   0.00060  -0.00079   0.00137   0.00061   2.47846
   A57        1.90285  -0.00078   0.00120  -0.00374  -0.00255   1.90030
   A58        1.88238  -0.00120   0.00026  -0.00553  -0.00526   1.87712
   A59        2.54323  -0.00075   0.00132  -0.00224  -0.00091   2.54233
   A60        1.85755   0.00195  -0.00157   0.00776   0.00615   1.86371
   A61        1.88948  -0.00170   0.00100  -0.00726  -0.00610   1.88338
   A62        2.24871  -0.00068  -0.00035  -0.00607  -0.00651   2.24220
   A63        2.14500   0.00237  -0.00065   0.01333   0.01260   2.15760
   A64        1.92189   0.00094  -0.00030   0.00533   0.00473   1.92661
   A65        2.14492   0.00109   0.00098   0.00902   0.00924   2.15416
   A66        2.21442  -0.00196  -0.00060  -0.01064  -0.01201   2.20241
   A67        1.85300  -0.00041  -0.00033  -0.00207  -0.00222   1.85078
   A68        2.21323  -0.00103  -0.00009  -0.00695  -0.00713   2.20611
   A69        2.21692   0.00144   0.00042   0.00898   0.00930   2.22623
   A70        1.88949  -0.00170   0.00101  -0.00730  -0.00613   1.88335
   A71        2.24869  -0.00068  -0.00035  -0.00609  -0.00653   2.24216
   A72        2.14501   0.00238  -0.00066   0.01340   0.01265   2.15766
    D1       -0.00070   0.00001   0.00000   0.00036   0.00036  -0.00034
    D2       -3.14111   0.00002   0.00002   0.00098   0.00101  -3.14010
    D3        3.13972  -0.00003  -0.00006  -0.00114  -0.00120   3.13852
    D4       -0.00069  -0.00002  -0.00004  -0.00052  -0.00056  -0.00124
    D5       -0.00025  -0.00002  -0.00002  -0.00086  -0.00088  -0.00113
    D6        3.14159   0.00000   0.00001   0.00004   0.00006  -3.14154
    D7       -3.14095   0.00001   0.00003   0.00029   0.00033  -3.14061
    D8        0.00090   0.00003   0.00006   0.00119   0.00127   0.00216
    D9        3.14090   0.00001  -0.00001   0.00037   0.00037   3.14128
   D10        0.00122  -0.00003   0.00003  -0.00159  -0.00155  -0.00034
   D11       -0.00174  -0.00001  -0.00007  -0.00097  -0.00102  -0.00275
   D12       -3.14142  -0.00005  -0.00002  -0.00293  -0.00294   3.13882
   D13       -0.00048   0.00002   0.00000   0.00107   0.00106   0.00058
   D14        3.14003  -0.00001  -0.00005  -0.00012  -0.00018   3.13986
   D15       -3.14098   0.00001   0.00001   0.00018   0.00018  -3.14080
   D16       -0.00047  -0.00002  -0.00003  -0.00101  -0.00106  -0.00153
   D17       -0.00050  -0.00003  -0.00002  -0.00160  -0.00161  -0.00211
   D18        3.14151   0.00000   0.00003  -0.00018  -0.00014   3.14137
   D19        3.13961  -0.00001  -0.00003  -0.00037  -0.00040   3.13920
   D20       -0.00156   0.00002   0.00001   0.00104   0.00106  -0.00050
   D21       -0.00045   0.00002   0.00001   0.00082   0.00086   0.00040
   D22        3.13317  -0.00004  -0.00012  -0.00114  -0.00129   3.13188
   D23       -3.14069   0.00000   0.00003  -0.00029  -0.00024  -3.14093
   D24       -0.00708  -0.00006  -0.00010  -0.00225  -0.00238  -0.00946
   D25        0.00109   0.00002   0.00001   0.00090   0.00092   0.00201
   D26       -3.14083  -0.00001  -0.00002  -0.00018  -0.00021  -3.14104
   D27       -3.14138   0.00001   0.00000   0.00044   0.00043  -3.14094
   D28       -0.00011  -0.00002  -0.00004  -0.00065  -0.00069  -0.00080
   D29        3.13997   0.00001  -0.00000  -0.00013  -0.00012   3.13986
   D30       -0.00913  -0.00005  -0.00012  -0.00204  -0.00220  -0.01132
   D31       -0.00054   0.00002   0.00002   0.00044   0.00048  -0.00006
   D32        3.13355  -0.00004  -0.00010  -0.00147  -0.00160   3.13194
   D33        0.00086   0.00000   0.00001   0.00016   0.00017   0.00102
   D34       -3.13933   0.00004   0.00008   0.00170   0.00177  -3.13756
   D35       -3.14108  -0.00002  -0.00002  -0.00107  -0.00110   3.14101
   D36        0.00192   0.00002   0.00004   0.00047   0.00051   0.00243
   D37        0.00014  -0.00003  -0.00003  -0.00101  -0.00107  -0.00093
   D38       -3.13252   0.00003   0.00009   0.00079   0.00090  -3.13162
   D39       -3.14114  -0.00000   0.00000   0.00011   0.00009  -3.14106
   D40        0.00938   0.00005   0.00012   0.00190   0.00206   0.01144
   D41        0.00133   0.00001   0.00005   0.00086   0.00089   0.00222
   D42        3.14110   0.00006   0.00002   0.00300   0.00301  -3.13907
   D43       -3.14152  -0.00002  -0.00001  -0.00051  -0.00053   3.14113
   D44       -0.00175   0.00002  -0.00004   0.00163   0.00159  -0.00016
   D45       -3.14118  -0.00002   0.00000  -0.00062  -0.00063   3.14138
   D46       -0.00342   0.00003  -0.00004   0.00173   0.00168  -0.00174
   D47        0.00079   0.00001   0.00004   0.00065   0.00067   0.00146
   D48        3.13855   0.00006   0.00000   0.00300   0.00299   3.14153
   D49       -0.00123   0.00002  -0.00001   0.00044   0.00046  -0.00077
   D50       -3.13720  -0.00004  -0.00006  -0.00100  -0.00107  -3.13826
   D51        3.13512  -0.00003  -0.00007  -0.00065  -0.00071   3.13440
   D52       -0.00085  -0.00008  -0.00012  -0.00208  -0.00224  -0.00309
   D53        3.13098   0.00006   0.00004   0.00252   0.00256   3.13353
   D54       -0.00691   0.00015   0.00015   0.00360   0.00385  -0.00306
   D55       -0.00175   0.00012   0.00016   0.00434   0.00455   0.00280
   D56       -3.13964   0.00021   0.00027   0.00542   0.00584  -3.13380
   D57        0.00184   0.00000   0.00005   0.00034   0.00036   0.00220
   D58        3.14158   0.00004   0.00001   0.00225   0.00224  -3.13937
   D59        3.13480   0.00008   0.00014   0.00252   0.00270   3.13749
   D60       -0.00865   0.00012   0.00010   0.00443   0.00457  -0.00408
   D61        0.00326  -0.00000   0.00003  -0.00125  -0.00118   0.00208
   D62        3.13625   0.00000  -0.00007  -0.00499  -0.00488   3.13138
   D63       -3.12969  -0.00008  -0.00006  -0.00344  -0.00353  -3.13322
   D64        0.00330  -0.00008  -0.00016  -0.00718  -0.00722  -0.00392
   D65       -0.00434   0.00007   0.00007   0.00389   0.00399  -0.00035
   D66       -3.08015  -0.00117  -0.00119  -0.05872  -0.05944  -3.13959
   D67       -3.13731   0.00008   0.00017   0.00775   0.00784  -3.12947
   D68        0.07006  -0.00115  -0.00109  -0.05487  -0.05558   0.01448
   D69        0.00397  -0.00013  -0.00015  -0.00542  -0.00558  -0.00161
   D70       -3.14106  -0.00022  -0.00025  -0.00646  -0.00684   3.13529
   D71        3.08290   0.00091   0.00096   0.05336   0.05481   3.13771
   D72       -0.06213   0.00082   0.00086   0.05231   0.05355  -0.00858
   D73       -0.00114  -0.00000  -0.00003  -0.00038  -0.00038  -0.00152
   D74       -3.13521  -0.00008  -0.00014  -0.00249  -0.00266  -3.13787
   D75       -3.13899  -0.00004  -0.00000  -0.00265  -0.00264   3.14156
   D76        0.01013  -0.00012  -0.00011  -0.00476  -0.00492   0.00521
   D77        0.00106  -0.00001   0.00001  -0.00005  -0.00008   0.00098
   D78       -3.13613   0.00003   0.00007   0.00110   0.00117  -3.13496
   D79        3.13775   0.00005   0.00007   0.00134   0.00142   3.13916
   D80        0.00056   0.00009   0.00013   0.00249   0.00266   0.00322
   D81        3.13103   0.00008   0.00005   0.00284   0.00292   3.13394
   D82       -0.00269   0.00009   0.00017   0.00747   0.00752   0.00484
   D83       -0.00304  -0.00001  -0.00004   0.00071   0.00063  -0.00241
   D84       -3.13675   0.00001   0.00007   0.00535   0.00523  -3.13152
   D85       -3.13216  -0.00006  -0.00004  -0.00253  -0.00256  -3.13472
   D86        0.00612  -0.00015  -0.00016  -0.00374  -0.00399   0.00213
   D87        0.00199  -0.00012  -0.00016  -0.00446  -0.00466  -0.00268
   D88        3.14026  -0.00022  -0.00028  -0.00567  -0.00609   3.13417
   D89       -0.00408   0.00013   0.00013   0.00519   0.00534   0.00126
   D90       -3.08287  -0.00091  -0.00097  -0.05359  -0.05505  -3.13791
   D91        3.14059   0.00022   0.00024   0.00635   0.00672  -3.13587
   D92        0.06180  -0.00082  -0.00086  -0.05243  -0.05367   0.00814
   D93        0.00426  -0.00006  -0.00005  -0.00343  -0.00350   0.00077
   D94        3.13796  -0.00009  -0.00017  -0.00817  -0.00827   3.12968
   D95        3.07993   0.00117   0.00120   0.05920   0.05993   3.13986
   D96       -0.06957   0.00114   0.00108   0.05445   0.05516  -0.01441
   D97       -0.00163  -0.00000  -0.00004  -0.00036  -0.00037  -0.00199
   D98       -3.13539  -0.00008  -0.00013  -0.00221  -0.00237  -3.13777
   D99       -3.14144  -0.00004  -0.00002  -0.00244  -0.00244   3.13931
   D100       0.00798  -0.00012  -0.00011  -0.00429  -0.00444   0.00353
   D101       0.00130  -0.00001   0.00002  -0.00031  -0.00032   0.00097
   D102      -3.13561   0.00003   0.00009   0.00087   0.00096  -3.13466
   D103       3.13779   0.00004   0.00007   0.00092   0.00099   3.13878
   D104       0.00088   0.00008   0.00014   0.00209   0.00227   0.00315
   D105       3.13052   0.00008   0.00004   0.00299   0.00305   3.13357
   D106      -0.00287   0.00008   0.00016   0.00716   0.00719   0.00432
   D107      -0.00324  -0.00000  -0.00004   0.00112   0.00104  -0.00221
   D108      -3.13664   0.00001   0.00007   0.00529   0.00517  -3.13146
   D109      -3.13199  -0.00005  -0.00004  -0.00226  -0.00228  -3.13428
   D110       0.00636  -0.00016  -0.00016  -0.00391  -0.00416   0.00220
   D111       0.00168  -0.00012  -0.00016  -0.00424  -0.00445  -0.00276
   D112       3.14004  -0.00022  -0.00029  -0.00589  -0.00632   3.13371
   D113      -0.00389   0.00013   0.00014   0.00522   0.00538   0.00149
   D114      -3.08248  -0.00092  -0.00097  -0.05384  -0.05531  -3.13779
   D115       3.14071   0.00023   0.00026   0.00679   0.00718  -3.13530
   D116       0.06212  -0.00081  -0.00085  -0.05227  -0.05350   0.00861
   D117       0.00428  -0.00006  -0.00006  -0.00370  -0.00378   0.00051
   D118       3.13765  -0.00009  -0.00018  -0.00798  -0.00808   3.12957
   D119       3.07974   0.00118   0.00121   0.05923   0.05996   3.13970
   D120      -0.07008   0.00115   0.00109   0.05494   0.05566  -0.01442
         Item               Value     Threshold  Converged?
 Maximum Force            0.007262     0.000450     NO 
 RMS     Force            0.001932     0.000300     NO 
 Maximum Displacement     0.073091     0.001800     NO 
 RMS     Displacement     0.018883     0.001200     NO 
 Predicted change in Energy=-1.812133D-03
 Lowest energy point so far.  Saving SCF results.
 GradGradGradGradGradGradGradGradGradGradGradGradGradGradGradGradGradGrad

 Leave Link  103 at Tue Aug 15 23:33:51 2023, MaxMem=  1310720000 cpu:              14.3 elap:               0.4
 (Enter /mnt/opt/groups/app-gaussian/g16-avx2/l202.exe)
                          Input orientation:                          
 ---------------------------------------------------------------------
 Center     Atomic      Atomic             Coordinates (Angstroms)
 Number     Number       Type             X           Y           Z
 ---------------------------------------------------------------------
      1          6           0        0.451695   -1.340508    0.001557
      2          6           0       -0.398687    1.376077   -0.010168
      3          6           0        1.391083   -0.342687   -0.006128
      4          6           0       -0.992245   -1.033256    0.003101
      5          6           0       -1.386711    0.279169   -0.001973
      6          6           0        0.935220    1.061448   -0.013369
      7          6           0       -1.686937   -2.314823    0.011894
      8          6           0       -0.668796   -3.369542    0.014230
      9          6           0        0.562826   -2.798527    0.006482
     10          6           0       -1.324652   -4.649233    0.018363
     11          6           0       -2.668258   -4.385825    0.015794
     12          6           0        2.142423    1.886591   -0.021366
     13          6           0        3.252739    1.105439   -0.021373
     14          6           0        2.848340   -0.303583   -0.011178
     15          6           0        3.999290   -1.045268   -0.002902
     16          6           0        5.132564   -0.117992   -0.011491
     17          6           0        4.688913    1.177264   -0.023253
     18          6           0       -2.704999    0.911833    0.002218
     19          6           0       -2.583862    2.263951   -0.005526
     20          6           0       -1.161410    2.618463   -0.012698
     21          6           0       -1.094796    3.986104   -0.011229
     22          6           0       -2.464594    4.503656   -0.007027
     23          1           0        4.105670   -2.117736    0.012003
     24          1           0       -0.219299    4.614749   -0.008446
     25          6           0       -3.364371    3.471661   -0.004005
     26          6           0       -2.904737   -2.940751    0.010478
     27          1           0       -3.886800   -2.496702    0.002066
     28          1           0        6.167801   -0.440093   -0.010859
     29          1           0       -2.703437    5.561208   -0.008575
     30          1           0       -3.464806   -5.121327    0.019431
     31          1           0       -0.842598   -5.617725    0.011924
     32          1           0       -4.444080    3.538258    0.009682
     33          1           0        5.286611    2.079011   -0.021332
     34         17           0        2.183815    3.613851   -0.031886
     35         17           0       -4.221345    0.083693    0.015576
     36         17           0        2.038123   -3.697826    0.003071
 ---------------------------------------------------------------------
                    Distance matrix (angstroms):
                    1          2          3          4          5
     1  C    0.000000
     2  C    2.846598   0.000000
     3  C    1.370458   2.481419   0.000000
     4  C    1.476268   2.481405   2.481375   0.000000
     5  C    2.450123   1.476301   2.846553   1.370434   0.000000
     6  C    2.450186   1.370515   1.476299   2.846607   2.450195
     7  C    2.350138   3.909325   3.655661   1.457769   2.611345
     8  C    2.317896   4.753362   3.661334   2.358596   3.718704
     9  C    1.462256   4.283935   2.591779   2.352539   3.643210
    10  C    3.755443   6.096112   5.091380   3.631256   4.928835
    11  C    4.359847   6.192830   5.729371   3.748187   4.837856
    12  C    3.643248   2.591909   2.352536   4.283952   3.878012
    13  C    3.718740   3.661459   2.358615   4.753367   4.712494
    14  C    2.611375   3.655741   1.457791   3.909312   4.274967
    15  C    3.559862   5.020475   2.701180   4.991553   5.546454
    16  C    4.837897   5.729483   3.748226   6.192834   6.531369
    17  C    4.928875   5.091500   3.631285   6.096117   6.141681
    18  C    3.877854   2.352605   4.283897   2.591697   1.462246
    19  C    4.712407   2.358672   4.753394   3.661269   2.317875
    20  C    4.275016   1.457833   3.909434   3.655669   2.350143
    21  C    5.546584   2.701261   4.991798   5.020428   3.718423
    22  C    6.531391   3.748298   6.193003   5.729338   4.359834
    23  H    3.735736   5.700566   3.243472   5.211997   5.992629
    24  H    5.992947   3.243637   5.212437   5.700661   4.490005
    25  C    6.141609   3.631362   6.096195   5.091297   3.755416
    26  C    3.718399   4.991564   5.020386   2.701151   3.559837
    27  H    4.489914   5.212053   5.700517   3.243475   3.735762
    28  H    5.786602   6.813019   4.777713   7.184587   7.588680
    29  H    7.588718   4.777782   7.184781   6.812875   5.443689
    30  H    5.443702   7.184582   6.812908   4.777673   5.786561
    31  H    4.468768   7.007910   5.728497   4.586920   5.921960
    32  H    6.911660   4.587007   7.007933   5.728347   4.468703
    33  H    5.921996   5.728600   4.586937   7.007911   6.911804
    34  Cl   5.248527   3.417225   4.035255   5.628870   4.885659
    35  Cl   4.885268   4.035298   5.628642   3.416843   2.841419
    36  Cl   2.841426   5.628739   3.416973   4.035228   5.248429
                    6          7          8          9         10
     6  C    0.000000
     7  C    4.274992   0.000000
     8  C    4.712462   1.465963   0.000000
     9  C    3.877947   2.301181   1.357576   0.000000
    10  C    6.141653   2.362364   1.437975   2.643450   0.000000
    11  C    6.531362   2.291736   2.242918   3.599931   1.369185
    12  C    1.462281   5.684804   5.960802   4.944313   7.398594
    13  C    2.317950   6.008303   5.950224   4.741029   7.353254
    14  C    2.350179   4.961286   4.665940   3.383583   6.024899
    15  C    3.718452   5.826249   5.214746   3.857887   6.429104
    16  C    4.359905   7.164650   6.650490   5.297933   7.888515
    17  C    3.755492   7.269620   7.027083   5.729955   8.373336
    18  C    3.643326   3.383467   4.740932   4.944236   5.729840
    19  C    3.718873   4.665829   5.950136   5.960745   7.026970
    20  C    2.611543   4.961260   6.008294   5.684817   7.269596
    21  C    3.560138   6.328732   7.368016   6.984214   8.638447
    22  C    4.838138   6.862709   8.075432   7.904893   9.223638
    23  H    4.489945   5.795959   4.935844   3.607665   5.991403
    24  H    3.736159   7.083315   7.996966   7.454435   9.329731
    25  C    4.929067   6.024736   7.353130   7.398530   8.373164
    26  C    5.546479   1.369242   2.276687   3.470481   2.327153
    27  H    5.992708   2.207390   3.334298   4.459853   3.346380
    28  H    5.443761   8.075397   7.437833   6.080974   8.593867
    29  H    5.786855   7.941383   9.159617   8.975181  10.303149
    30  H    7.588676   3.322249   3.299462   4.649450   2.191605
    31  H    6.911774   3.409115   2.254892   3.150099   1.081847
    32  H    5.922162   6.469962   7.872134   8.076136   8.761617
    33  H    4.468791   8.242406   8.071856   6.790087   9.432902
    34  Cl   2.841495   7.080524   7.543693   6.614202   8.977217
    35  Cl   5.248524   3.489429   4.954335   5.585299   5.549002
    36  Cl   4.885422   3.973518   2.726776   1.727788   3.494805
                   11         12         13         14         15
    11  C    0.000000
    12  C    7.904887   0.000000
    13  C    8.075492   1.357571   0.000000
    14  C    6.862819   2.301149   1.465942   0.000000
    15  C    7.457605   3.470460   2.276669   1.369252   0.000000
    16  C    8.892017   3.599915   2.242905   2.291751   1.464317
    17  C    9.223744   2.643437   1.437970   2.362364   2.327153
    18  C    5.297803   4.944513   5.960929   5.684803   6.984108
    19  C    6.650347   4.741353   5.950488   6.008418   7.368095
    20  C    7.164598   3.383937   4.666265   4.961497   6.328969
    21  C    8.518551   3.858451   5.215303   5.826640   7.159922
    22  C    8.891844   5.298476   6.651014   7.164973   8.518942
    23  H    7.143552   4.459830   3.334286   2.207389   1.077834
    24  H    9.327825   3.608427   4.936645   5.796586   7.059201
    25  C    7.888286   5.730404   7.027478   7.269821   8.638643
    26  C    1.464306   6.984130   7.367983   6.328745   7.159513
    27  H    2.248070   7.454217   7.996811   7.083224   8.018548
    28  H    9.677057   4.649433   3.299449   3.322266   2.251386
    29  H    9.947125   6.081557   7.438419   8.075767   9.411276
    30  H    1.084189   8.975166   9.159677   7.941499   8.504557
    31  H    2.202413   8.076275   7.872346   6.470213   6.659690
    32  H    8.120634   6.790508   8.072212   8.242547   9.607257
    33  H   10.250630   3.150070   2.254878   3.409108   3.379149
    34  Cl   9.356266   1.727788   2.726690   3.973451   5.000418
    35  Cl   4.731667   6.614329   7.543689   7.080335   8.297815
    36  Cl   4.756419   5.585444   4.954518   3.489633   3.298830
                   16         17         18         19         20
    16  C    0.000000
    17  C    1.369179   0.000000
    18  C    7.904942   7.398718   0.000000
    19  C    8.075699   7.353534   1.357556   0.000000
    20  C    6.863111   6.025234   2.301190   1.465981   0.000000
    21  C    7.458124   6.429698   3.470458   2.276655   1.369263
    22  C    8.892495   7.889095   3.599872   2.242879   2.291784
    23  H    2.248119   3.346406   7.454099   7.996832   7.083383
    24  H    7.144318   5.992251   4.459866   3.334279   2.207430
    25  C    9.224075   8.373769   2.643394   1.437970   2.362426
    26  C    8.518606   8.638443   3.857766   5.214608   5.826198
    27  H    9.327774   9.329605   3.607598   4.935740   5.795937
    28  H    1.084189   2.191599   8.975213   9.159884   7.941794
    29  H    9.677615   8.594535   4.649388   3.299425   3.322290
    30  H    9.947316  10.303262   6.080840   7.437676   8.075334
    31  H    8.120971   8.761890   6.789974   8.071749   8.242393
    32  H   10.250889   9.433290   3.150012   2.254884   3.409171
    33  H    2.202418   1.081847   8.076427   7.872661   6.470553
    34  Cl   4.756278   3.494646   5.585926   4.955166   3.490229
    35  Cl   9.356121   8.977199   1.727802   2.726779   3.973545
    36  Cl   4.731912   5.549223   6.614088   7.543580   7.080450
                   21         22         23         24         25
    21  C    0.000000
    22  C    1.464317   0.000000
    23  H    8.018868   9.327999   0.000000
    24  H    1.077820   2.248042   8.002007   0.000000
    25  C    2.327160   1.369168   9.329690   3.346363   0.000000
    26  C    7.159447   7.457428   7.058552   8.018573   6.428880
    27  H    7.058487   7.143373   8.001455   8.001463   5.991188
    28  H    8.505088   9.947809   2.658456   8.145334  10.303599
    29  H    2.251374   1.084188  10.263067   2.658332   2.191588
    30  H    9.410802   9.676850   8.144552  10.262810   8.593607
    31  H    9.607168  10.250541   6.060964  10.251460   9.432737
    32  H    3.379158   2.202416  10.251268   4.359809   1.081848
    33  H    6.660290   8.121594   4.359864   6.061780   8.762377
    34  Cl   3.299741   4.732873   6.045373   2.603326   5.550078
    35  Cl   5.000484   4.756339   8.613099   6.045446   3.494727
    36  Cl   8.298082   9.356221   2.602214   8.613651   8.977111
                   26         27         28         29         30
    26  C    0.000000
    27  H    1.077821   0.000000
    28  H    9.410881  10.262787   0.000000
    29  H    8.504363   8.144346  10.710485   0.000000
    30  H    2.251371   2.658390  10.709901  10.709669   0.000000
    31  H    3.379143   4.359822   8.715164  11.332770   2.668790
    32  H    6.659365   6.060641  11.333125   2.668800   8.714786
    33  H    9.607143  10.251300   2.668799   8.715889  11.332865
    34  Cl   8.298070   8.613500   5.683928   5.260987  10.402543
    35  Cl   3.298597   2.602027  10.402374   5.683995   5.259715
    36  Cl   5.000508   6.045445   5.259967  10.402511   5.684087
                   31         32         33         34         35
    31  H    0.000000
    32  H    9.838837   0.000000
    33  H    9.839108   9.839548   0.000000
    34  Cl   9.715096   6.628457   3.461674   0.000000
    35  Cl   6.627376   3.461744   9.715136   7.313709   0.000000
    36  Cl   3.461884   9.714933   6.627602   7.313212   7.313069
                   36
    36  Cl   0.000000
 Symmetry turned off by external request.
 Stoichiometry    C24H9Cl3
 Framework group  C1[X(C24H9Cl3)]
 Deg. of freedom   102
 Full point group                 C1      NOp   1
 Rotational constants (GHZ):           0.1769344           0.1769181           0.0884634
 Leave Link  202 at Tue Aug 15 23:33:51 2023, MaxMem=  1310720000 cpu:               1.1 elap:               0.0
 (Enter /mnt/opt/groups/app-gaussian/g16-avx2/l301.exe)
 Standard basis: 6-31G(d,p) (6D, 7F)
 Ernie: Thresh=  0.10000D-02 Tol=  0.10000D-05 Strict=F.
   462 basis functions,   891 primitive gaussians,   462 cartesian basis functions
   102 alpha electrons      102 beta electrons
       nuclear repulsion energy      2663.8119836305 Hartrees.
 IExCor=  402 DFT=T Ex+Corr=B3LYP ExCW=0 ScaHFX=  0.200000
 ScaDFX=  0.800000  0.720000  1.000000  0.810000 ScalE2=  1.000000  1.000000
 IRadAn=      5 IRanWt=     -1 IRanGd=            0 ICorTp=0 IEmpDi=131
 NAtoms=   36 NActive=   36 NUniq=   36 SFac= 1.00D+00 NAtFMM=   60 NAOKFM=F Big=F
 Integral buffers will be    131072 words long.
 Raffenetti 2 integral format.
 Two-electron integral symmetry is turned off.
 R6Disp:  Grimme-D3 Dispersion energy=       -0.0433017125 Hartrees.
 Nuclear repulsion after empirical dispersion term =     2663.7686819180 Hartrees.
 Leave Link  301 at Tue Aug 15 23:33:51 2023, MaxMem=  1310720000 cpu:               3.8 elap:               0.1
 (Enter /mnt/opt/groups/app-gaussian/g16-avx2/l302.exe)
 NPDir=0 NMtPBC=     1 NCelOv=     1 NCel=       1 NClECP=     1 NCelD=      1
         NCelK=      1 NCelE2=     1 NClLst=     1 CellRange=     0.0.
 One-electron integrals computed using PRISM.
 NBasis=   462 RedAO= T EigKep=  1.06D-04  NBF=   462
 NBsUse=   462 1.00D-06 EigRej= -1.00D+00 NBFU=   462
 Precomputing XC quadrature grid using
 IXCGrd= 4 IRadAn=           5 IRanWt=          -1 IRanGd=           0 AccXCQ= 0.00D+00.
 Generated NRdTot=       0 NPtTot=           0 NUsed=           0 NTot=          32
 NSgBfM=   455   455   455   455   455 MxSgAt=    36 MxSgA2=    36.
 Leave Link  302 at Tue Aug 15 23:33:53 2023, MaxMem=  1310720000 cpu:              97.3 elap:               1.6
 (Enter /mnt/opt/groups/app-gaussian/g16-avx2/l303.exe)
 DipDrv:  MaxL=1.
 Leave Link  303 at Tue Aug 15 23:33:53 2023, MaxMem=  1310720000 cpu:               9.8 elap:               0.2
 (Enter /mnt/opt/groups/app-gaussian/g16-avx2/l401.exe)
 Initial guess from the checkpoint file:  "/tmp/Gau-129962.chk"
 B after Tr=     0.000202   -0.000088   -0.002115
         Rot=    1.000000    0.000571   -0.000537   -0.000553 Ang=   0.11 deg.
 Guess basis will be translated and rotated to current coordinates.
 JPrj=2 DoOrth=T DoCkMO=T.
 Generating alternative initial guess.
 ExpMin= 1.43D-01 ExpMax= 2.52D+04 ExpMxC= 3.78D+03 IAcc=3 IRadAn=         5 AccDes= 0.00D+00
 Harris functional with IExCor=  402 and IRadAn=       5 diagonalized for initial guess.
 HarFok:  IExCor=  402 AccDes= 0.00D+00 IRadAn=         5 IDoV= 1 UseB2=F ITyADJ=14
 ICtDFT=  3500011 ScaDFX=  1.000000  1.000000  1.000000  1.000000
 FoFCou: FMM=F IPFlag=           0 FMFlag=      100000 FMFlg1=           0
         NFxFlg=           0 DoJE=T BraDBF=F KetDBF=T FulRan=T
         wScrn=  0.000000 ICntrl=       500 IOpCl=  0 I1Cent=   200000004 NGrid=           0
         NMat0=    1 NMatS0=      1 NMatT0=    0 NMatD0=    1 NMtDS0=    0 NMtDT0=    0
 Symmetry not used in FoFCou.
 Harris En= -2300.29607425434    
 Leave Link  401 at Tue Aug 15 23:33:57 2023, MaxMem=  1310720000 cpu:             234.5 elap:               3.7
 (Enter /mnt/opt/groups/app-gaussian/g16-avx2/l502.exe)
 Two-electron integral symmetry not used.
 Closed shell SCF:
 Using DIIS extrapolation, IDIIS=    10.
 NGot=  1310720000 LenX=  1310259196 LenY=  1310045290
 Requested convergence on RMS density matrix=1.00D-08 within 100 cycles.
 Requested convergence on MAX density matrix=1.00D-06.
 Requested convergence on             energy=1.00D-06.
 Level shift goal  0.100 maximum shift  0.100.
 No special actions if energy rises.
 Dynamic level shift is on during FON iterations.

 Cycle   1  Pass 1  IDiag  1:
 FoFJK:  IHMeth= 1 ICntrl=       0 DoSepK=F KAlg= 0 I1Cent=           0 FoldK=F
 IRaf= 690000000 NMat=       1 IRICut=       1 DoRegI=T DoRafI=F ISym2E= 0 IDoP0=0 IntGTp=1.
 FoFCou: FMM=F IPFlag=           0 FMFlag=      100000 FMFlg1=           0
         NFxFlg=           0 DoJE=F BraDBF=F KetDBF=F FulRan=T
         wScrn=  0.000000 ICntrl=         0 IOpCl=  0 I1Cent=           0 NGrid=           0
         NMat0=    1 NMatS0=      1 NMatT0=    0 NMatD0=    1 NMtDS0=    0 NMtDT0=    0
 Symmetry not used in FoFCou.
 E= -2300.47710643835    
 DIIS: error= 6.95D-04 at cycle   1 NSaved=   1.
 NSaved= 1 IEnMin= 1 EnMin= -2300.47710643835     IErMin= 1 ErrMin= 6.95D-04
 ErrMax= 6.95D-04  0.00D+00 EMaxC= 1.00D+00 BMatC= 6.80D-04 BMatP= 6.80D-04
 IDIUse=1 WtCom= 1.00D+00 WtEn= 0.00D+00
 Coeff-Com:  0.100D+01
 Coeff:      0.100D+01
 Gap=     1.827 Goal=     0.100 Shift=    0.000
 RMSDP=3.93D-04 MaxDP=1.61D-02              OVMax= 1.67D-02

 Cycle   2  Pass 1  IDiag  1:
 E= -2300.47832446330     Delta-E=       -0.001218024945 Rises=F Damp=F
 DIIS: error= 3.57D-04 at cycle   2 NSaved=   2.
 NSaved= 2 IEnMin= 2 EnMin= -2300.47832446330     IErMin= 2 ErrMin= 3.57D-04
 ErrMax= 3.57D-04  0.00D+00 EMaxC= 1.00D+00 BMatC= 7.15D-05 BMatP= 6.80D-04
 IDIUse=1 WtCom= 1.00D+00 WtEn= 0.00D+00
 Coeff-Com:  0.119D+00 0.881D+00
 Coeff:      0.119D+00 0.881D+00
 Gap=     0.097 Goal=     0.100 Shift=    0.003
 RMSDP=6.43D-05 MaxDP=2.03D-03 DE=-1.22D-03 OVMax= 8.42D-03

 Cycle   3  Pass 1  IDiag  1:
 E= -2300.47822313015     Delta-E=        0.000101333151 Rises=F Damp=F
 DIIS: error= 8.78D-04 at cycle   3 NSaved=   3.
 NSaved= 3 IEnMin= 2 EnMin= -2300.47832446330     IErMin= 2 ErrMin= 3.57D-04
 ErrMax= 8.78D-04  0.00D+00 EMaxC= 1.00D+00 BMatC= 1.67D-04 BMatP= 7.15D-05
 IDIUse=1 WtCom= 1.00D+00 WtEn= 0.00D+00
 Coeff-Com: -0.496D-02 0.617D+00 0.388D+00
 Coeff:     -0.496D-02 0.617D+00 0.388D+00
 Gap=     0.098 Goal=   None    Shift=    0.000
 RMSDP=4.70D-05 MaxDP=1.41D-03 DE= 1.01D-04 OVMax= 4.84D-03

 Cycle   4  Pass 1  IDiag  1:
 E= -2300.47840298836     Delta-E=       -0.000179858218 Rises=F Damp=F
 DIIS: error= 2.58D-04 at cycle   4 NSaved=   4.
 NSaved= 4 IEnMin= 4 EnMin= -2300.47840298836     IErMin= 4 ErrMin= 2.58D-04
 ErrMax= 2.58D-04  0.00D+00 EMaxC= 1.00D+00 BMatC= 1.69D-05 BMatP= 7.15D-05
 IDIUse=1 WtCom= 1.00D+00 WtEn= 0.00D+00
 Coeff-Com: -0.145D-01 0.269D+00 0.264D+00 0.482D+00
 Coeff:     -0.145D-01 0.269D+00 0.264D+00 0.482D+00
 Gap=     0.098 Goal=     0.100 Shift=    0.002
 RMSDP=1.54D-05 MaxDP=5.88D-04 DE=-1.80D-04 OVMax= 2.15D-03

 Cycle   5  Pass 1  IDiag  1:
 E= -2300.47842129027     Delta-E=       -0.000018301900 Rises=F Damp=F
 DIIS: error= 7.46D-05 at cycle   5 NSaved=   5.
 NSaved= 5 IEnMin= 5 EnMin= -2300.47842129027     IErMin= 5 ErrMin= 7.46D-05
 ErrMax= 7.46D-05  0.00D+00 EMaxC= 1.00D+00 BMatC= 3.45D-06 BMatP= 1.69D-05
 IDIUse=1 WtCom= 1.00D+00 WtEn= 0.00D+00
 Coeff-Com: -0.938D-02 0.663D-01 0.117D+00 0.353D+00 0.473D+00
 Coeff:     -0.938D-02 0.663D-01 0.117D+00 0.353D+00 0.473D+00
 Gap=     0.097 Goal=     0.100 Shift=    0.003
 RMSDP=5.62D-06 MaxDP=1.93D-04 DE=-1.83D-05 OVMax= 6.81D-04

 Cycle   6  Pass 1  IDiag  1:
 E= -2300.47842528470     Delta-E=       -0.000003994435 Rises=F Damp=F
 DIIS: error= 1.17D-05 at cycle   6 NSaved=   6.
 NSaved= 6 IEnMin= 6 EnMin= -2300.47842528470     IErMin= 6 ErrMin= 1.17D-05
 ErrMax= 1.17D-05  0.00D+00 EMaxC= 1.00D+00 BMatC= 1.22D-07 BMatP= 3.45D-06
 IDIUse=1 WtCom= 1.00D+00 WtEn= 0.00D+00
 Coeff-Com: -0.204D-02-0.630D-02 0.226D-01 0.127D+00 0.180D+00 0.679D+00
 Coeff:     -0.204D-02-0.630D-02 0.226D-01 0.127D+00 0.180D+00 0.679D+00
 Gap=     0.097 Goal=     0.100 Shift=    0.003
 RMSDP=2.48D-06 MaxDP=8.61D-05 DE=-3.99D-06 OVMax= 4.24D-04

 Cycle   7  Pass 1  IDiag  1:
 E= -2300.47842552773     Delta-E=       -0.000000243030 Rises=F Damp=F
 DIIS: error= 9.98D-06 at cycle   7 NSaved=   7.
 NSaved= 7 IEnMin= 7 EnMin= -2300.47842552773     IErMin= 7 ErrMin= 9.98D-06
 ErrMax= 9.98D-06  0.00D+00 EMaxC= 1.00D+00 BMatC= 4.86D-08 BMatP= 1.22D-07
 IDIUse=1 WtCom= 1.00D+00 WtEn= 0.00D+00
 Coeff-Com:  0.112D-02-0.221D-01-0.167D-01 0.150D-03-0.259D-01 0.389D+00
 Coeff-Com:  0.674D+00
 Coeff:      0.112D-02-0.221D-01-0.167D-01 0.150D-03-0.259D-01 0.389D+00
 Coeff:      0.674D+00
 Gap=     0.097 Goal=     0.100 Shift=    0.003
 RMSDP=1.27D-06 MaxDP=2.64D-05 DE=-2.43D-07 OVMax= 2.86D-04

 Cycle   8  Pass 1  IDiag  1:
 E= -2300.47842561852     Delta-E=       -0.000000090788 Rises=F Damp=F
 DIIS: error= 3.58D-06 at cycle   8 NSaved=   8.
 NSaved= 8 IEnMin= 8 EnMin= -2300.47842561852     IErMin= 8 ErrMin= 3.58D-06
 ErrMax= 3.58D-06  0.00D+00 EMaxC= 1.00D+00 BMatC= 7.94D-09 BMatP= 4.86D-08
 IDIUse=1 WtCom= 1.00D+00 WtEn= 0.00D+00
 Coeff-Com:  0.101D-02-0.134D-01-0.148D-01-0.173D-01-0.488D-01 0.138D+00
 Coeff-Com:  0.391D+00 0.564D+00
 Coeff:      0.101D-02-0.134D-01-0.148D-01-0.173D-01-0.488D-01 0.138D+00
 Coeff:      0.391D+00 0.564D+00
 Gap=     0.097 Goal=     0.100 Shift=    0.003
 RMSDP=4.32D-07 MaxDP=9.23D-06 DE=-9.08D-08 OVMax= 8.67D-05

 Cycle   9  Pass 1  IDiag  1:
 E= -2300.47842563019     Delta-E=       -0.000000011668 Rises=F Damp=F
 DIIS: error= 1.02D-06 at cycle   9 NSaved=   9.
 NSaved= 9 IEnMin= 9 EnMin= -2300.47842563019     IErMin= 9 ErrMin= 1.02D-06
 ErrMax= 1.02D-06  0.00D+00 EMaxC= 1.00D+00 BMatC= 6.15D-10 BMatP= 7.94D-09
 IDIUse=1 WtCom= 1.00D+00 WtEn= 0.00D+00
 Coeff-Com:  0.294D-03-0.242D-02-0.400D-02-0.645D-02-0.195D-01 0.135D-02
 Coeff-Com:  0.706D-01 0.256D+00 0.705D+00
 Coeff:      0.294D-03-0.242D-02-0.400D-02-0.645D-02-0.195D-01 0.135D-02
 Coeff:      0.706D-01 0.256D+00 0.705D+00
 Gap=     0.097 Goal=     0.100 Shift=    0.003
 RMSDP=1.34D-07 MaxDP=4.41D-06 DE=-1.17D-08 OVMax= 2.88D-05

 Cycle  10  Pass 1  IDiag  1:
 E= -2300.47842563117     Delta-E=       -0.000000000986 Rises=F Damp=F
 DIIS: error= 3.45D-07 at cycle  10 NSaved=  10.
 NSaved=10 IEnMin=10 EnMin= -2300.47842563117     IErMin=10 ErrMin= 3.45D-07
 ErrMax= 3.45D-07  0.00D+00 EMaxC= 1.00D+00 BMatC= 7.30D-11 BMatP= 6.15D-10
 IDIUse=1 WtCom= 1.00D+00 WtEn= 0.00D+00
 Coeff-Com:  0.370D-04 0.827D-04-0.246D-03-0.819D-03-0.368D-02-0.802D-02
 Coeff-Com:  0.225D-03 0.498D-01 0.317D+00 0.646D+00
 Coeff:      0.370D-04 0.827D-04-0.246D-03-0.819D-03-0.368D-02-0.802D-02
 Coeff:      0.225D-03 0.498D-01 0.317D+00 0.646D+00
 Gap=     0.097 Goal=     0.100 Shift=    0.003
 RMSDP=3.29D-08 MaxDP=1.28D-06 DE=-9.86D-10 OVMax= 4.83D-06

 Cycle  11  Pass 1  IDiag  1:
 E= -2300.47842563124     Delta-E=       -0.000000000071 Rises=F Damp=F
 DIIS: error= 1.32D-07 at cycle  11 NSaved=  11.
 NSaved=11 IEnMin=11 EnMin= -2300.47842563124     IErMin=11 ErrMin= 1.32D-07
 ErrMax= 1.32D-07  0.00D+00 EMaxC= 1.00D+00 BMatC= 1.51D-11 BMatP= 7.30D-11
 IDIUse=1 WtCom= 1.00D+00 WtEn= 0.00D+00
 Coeff-Com: -0.593D-05 0.295D-03 0.274D-03-0.561D-04-0.449D-03-0.614D-02
 Coeff-Com: -0.864D-02-0.157D-02 0.117D+00 0.379D+00 0.520D+00
 Coeff:     -0.593D-05 0.295D-03 0.274D-03-0.561D-04-0.449D-03-0.614D-02
 Coeff:     -0.864D-02-0.157D-02 0.117D+00 0.379D+00 0.520D+00
 Gap=     0.097 Goal=     0.100 Shift=    0.003
 RMSDP=1.57D-08 MaxDP=6.70D-07 DE=-7.09D-11 OVMax= 2.15D-06

 Cycle  12  Pass 1  IDiag  1:
 E= -2300.47842563125     Delta-E=       -0.000000000009 Rises=F Damp=F
 DIIS: error= 8.36D-08 at cycle  12 NSaved=  12.
 NSaved=12 IEnMin=12 EnMin= -2300.47842563125     IErMin=12 ErrMin= 8.36D-08
 ErrMax= 8.36D-08  0.00D+00 EMaxC= 1.00D+00 BMatC= 2.79D-12 BMatP= 1.51D-11
 IDIUse=1 WtCom= 1.00D+00 WtEn= 0.00D+00
 Coeff-Com: -0.101D-04 0.183D-03 0.239D-03 0.846D-04 0.230D-03-0.284D-02
 Coeff-Com: -0.575D-02-0.103D-01 0.297D-01 0.156D+00 0.337D+00 0.495D+00
 Coeff:     -0.101D-04 0.183D-03 0.239D-03 0.846D-04 0.230D-03-0.284D-02
 Coeff:     -0.575D-02-0.103D-01 0.297D-01 0.156D+00 0.337D+00 0.495D+00
 Gap=     0.097 Goal=     0.100 Shift=    0.003
 RMSDP=6.79D-09 MaxDP=2.82D-07 DE=-9.09D-12 OVMax= 7.59D-07

 SCF Done:  E(RB3LYP) =  -2300.47842563     A.U. after   12 cycles
            NFock= 12  Conv=0.68D-08     -V/T= 2.0056
 KE= 2.287593057106D+03 PE=-1.073808334087D+04 EE= 3.486243176217D+03
 Leave Link  502 at Tue Aug 15 23:35:03 2023, MaxMem=  1310720000 cpu:            4173.3 elap:              65.4
 (Enter /mnt/opt/groups/app-gaussian/g16-avx2/l701.exe)
 ... and contract with generalized density number  0.
 Compute integral first derivatives.
 R6Disp: Adding Grimme-D3 dispersion energy 1st derivatives to the gradient.
 Leave Link  701 at Tue Aug 15 23:35:04 2023, MaxMem=  1310720000 cpu:              61.6 elap:               1.0
 (Enter /mnt/opt/groups/app-gaussian/g16-avx2/l702.exe)
 L702 exits ... SP integral derivatives will be done elsewhere.
 Leave Link  702 at Tue Aug 15 23:35:04 2023, MaxMem=  1310720000 cpu:               1.5 elap:               0.1
 (Enter /mnt/opt/groups/app-gaussian/g16-avx2/l703.exe)
 Integral derivatives from FoFJK, PRISM(SPDF).
 Compute integral first derivatives, UseDBF=F ICtDFT=           0.
 Calling FoFJK, ICntrl=      2127 FMM=F ISym2X=0 I1Cent= 0 IOpClX= 0 NMat=1 NMatS=1 NMatT=0.
 FoFJK:  IHMeth= 1 ICntrl=    2127 DoSepK=F KAlg= 0 I1Cent=           0 FoldK=F
 IRaf=         0 NMat=       1 IRICut=       1 DoRegI=T DoRafI=F ISym2E= 0 IDoP0=0 IntGTp=1.
 FoFCou: FMM=F IPFlag=           0 FMFlag=      100000 FMFlg1=         800
         NFxFlg=           0 DoJE=F BraDBF=F KetDBF=F FulRan=T
         wScrn=  0.000000 ICntrl=      2127 IOpCl=  0 I1Cent=           0 NGrid=           0
         NMat0=    1 NMatS0=      1 NMatT0=    0 NMatD0=    1 NMtDS0=    0 NMtDT0=    0
 Symmetry not used in FoFCou.
 Leave Link  703 at Tue Aug 15 23:35:22 2023, MaxMem=  1310720000 cpu:            1166.8 elap:              18.3
 (Enter /mnt/opt/groups/app-gaussian/g16-avx2/l716.exe)
 Dipole        =-1.01349240D-04 4.25798037D-05 5.24586562D-03
 -------------------------------------------------------------------
 Center     Atomic                   Forces (Hartrees/Bohr)
 Number     Number              X              Y              Z
 -------------------------------------------------------------------
      1        6          -0.000081462   -0.002574903   -0.000188763
      2        6          -0.000667970    0.003136054   -0.000117009
      3        6           0.003050204   -0.000981239   -0.000180190
      4        6          -0.002370203   -0.002163789    0.000232453
      5        6          -0.002176142    0.001370412    0.000149995
      6        6           0.002258754    0.001220166    0.000122934
      7        6           0.003104254    0.003173777   -0.000387747
      8        6          -0.003169548   -0.002445675    0.000090780
      9        6           0.003617638    0.001223768    0.000201089
     10        6           0.003184163   -0.002056747   -0.000598163
     11        6          -0.003729408    0.002135518    0.000223217
     12        6          -0.002882133    0.002516078   -0.000184618
     13        6           0.003693987   -0.001528392   -0.000103951
     14        6          -0.004301129    0.001104724    0.000365497
     15        6           0.004540540   -0.000281112   -0.000022386
     16        6           0.000014518   -0.004307092   -0.000210095
     17        6           0.000185557    0.003796792    0.000591843
     18        6          -0.000746087   -0.003750988   -0.000196178
     19        6          -0.000527840    0.003968635   -0.000115446
     20        6           0.001194167   -0.004271697    0.000327882
     21        6          -0.002027890    0.004057943   -0.000017365
     22        6           0.003724873    0.002172422   -0.000254597
     23        1          -0.000394254   -0.000084269   -0.000178442
     24        1           0.000287827   -0.000298944   -0.000196196
     25        6          -0.003364799   -0.001738686    0.000638310
     26        6          -0.002511165   -0.003804013    0.000040039
     27        1           0.000132191    0.000371924    0.000182914
     28        1          -0.000225041    0.000796642    0.000175877
     29        1          -0.000575096   -0.000592075    0.000186564
     30        1           0.000802567   -0.000204353   -0.000184954
     31        1          -0.000161667    0.000491128    0.000417210
     32        1           0.000504617   -0.000105740   -0.000416943
     33        1          -0.000345200   -0.000387858   -0.000409497
     34       17           0.000811420   -0.000156733    0.000011140
     35       17          -0.000277729    0.000841368    0.000044929
     36       17          -0.000572512   -0.000643043   -0.000040133
 -------------------------------------------------------------------
 Cartesian Forces:  Max     0.004540540 RMS     0.001852857
 Leave Link  716 at Tue Aug 15 23:35:22 2023, MaxMem=  1310720000 cpu:               1.7 elap:               0.1
 (Enter /mnt/opt/groups/app-gaussian/g16-avx2/l103.exe)

 GradGradGradGradGradGradGradGradGradGradGradGradGradGradGradGradGradGrad
 Berny optimization.
 Using GEDIIS/GDIIS optimizer.
 FormGI is forming the generalized inverse of G from B-inverse, IUseBI=4.
 GSVD:  received Info=                   1 from GESDD.
 Internal  Forces:  Max     0.003925439 RMS     0.000931879
 Search for a local minimum.
 Step number   3 out of a maximum of  216
 All quantities printed in internal units (Hartrees-Bohrs-Radians)
 RMS Force = .93188D-03 SwitMx=.10000D-02 MixMth= 2
 Mixed Optimization -- En-DIIS/RFO-DIIS
 Update second derivatives using D2CorX and points    1    2    3
 DE= -1.64D-03 DEPred=-1.81D-03 R= 9.07D-01
 TightC=F SS=  1.41D+00  RLast= 2.21D-01 DXNew= 8.4853D-01 6.6221D-01
 Trust test= 9.07D-01 RLast= 2.21D-01 DXMaxT set to 6.62D-01
 ITU=  1  1  0
 Use linear search instead of GDIIS.
     Eigenvalues ---    0.01120   0.01121   0.01185   0.01215   0.01220
     Eigenvalues ---    0.01255   0.01282   0.01286   0.01297   0.01409
     Eigenvalues ---    0.01487   0.01497   0.01529   0.01531   0.01556
     Eigenvalues ---    0.01562   0.01564   0.01571   0.01650   0.01696
     Eigenvalues ---    0.01699   0.01705   0.01775   0.01780   0.01793
     Eigenvalues ---    0.01799   0.01818   0.01845   0.01887   0.01892
     Eigenvalues ---    0.02046   0.02047   0.02048   0.14564   0.15998
     Eigenvalues ---    0.15998   0.16000   0.16000   0.16000   0.16000
     Eigenvalues ---    0.16012   0.16046   0.21858   0.22261   0.22261
     Eigenvalues ---    0.23725   0.24157   0.24157   0.24569   0.24998
     Eigenvalues ---    0.24998   0.24999   0.25000   0.25000   0.25000
     Eigenvalues ---    0.25000   0.25000   0.25000   0.25168   0.25843
     Eigenvalues ---    0.28181   0.29201   0.29202   0.29452   0.29539
     Eigenvalues ---    0.29539   0.30293   0.31066   0.31067   0.31562
     Eigenvalues ---    0.31563   0.32606   0.32874   0.32875   0.33857
     Eigenvalues ---    0.34149   0.34154   0.34423   0.34526   0.34528
     Eigenvalues ---    0.35316   0.35846   0.35848   0.37225   0.37230
     Eigenvalues ---    0.37230   0.37230   0.37230   0.37287   0.38081
     Eigenvalues ---    0.44715   0.44718   0.45623   0.46110   0.46113
     Eigenvalues ---    0.47705   0.47707   0.48391   0.49753   0.49755
     Eigenvalues ---    0.53865   0.58769
 RFO step:  Lambda=-4.85976524D-04 EMin= 1.12009058D-02
 Quartic linear search produced a step of -0.04980.
 Iteration  1 RMS(Cart)=  0.00562180 RMS(Int)=  0.00001791
 Iteration  2 RMS(Cart)=  0.00001743 RMS(Int)=  0.00000760
 Iteration  3 RMS(Cart)=  0.00000000 RMS(Int)=  0.00000760
 ITry= 1 IFail=0 DXMaxC= 2.33D-02 DCOld= 1.00D+10 DXMaxT= 6.62D-01 DXLimC= 3.00D+00 Rises=F
 Variable       Old X    -DE/DX   Delta X   Delta X   Delta X     New X
                                 (Linear)    (Quad)   (Total)
    R1        2.58979   0.00386   0.00071   0.00504   0.00575   2.59554
    R2        2.78974   0.00337   0.00058   0.00737   0.00794   2.79768
    R3        2.76326   0.00098   0.00104  -0.00084   0.00021   2.76347
    R4        2.78981   0.00333   0.00057   0.00724   0.00782   2.79762
    R5        2.58990   0.00377   0.00070   0.00488   0.00558   2.59548
    R6        2.75490   0.00058   0.00113  -0.00259  -0.00146   2.75345
    R7        2.78980   0.00331   0.00057   0.00717   0.00774   2.79754
    R8        2.75482   0.00064   0.00114  -0.00244  -0.00130   2.75352
    R9        2.58974   0.00393   0.00071   0.00515   0.00586   2.59561
   R10        2.75478   0.00067   0.00114  -0.00237  -0.00122   2.75356
   R11        2.76324   0.00103   0.00105  -0.00070   0.00034   2.76359
   R12        2.76331   0.00094   0.00104  -0.00094   0.00009   2.76340
   R13        2.77027   0.00092   0.00075  -0.00042   0.00034   2.77061
   R14        2.58749   0.00367  -0.00027   0.00767   0.00741   2.59490
   R15        2.56545   0.00287  -0.00031   0.00624   0.00593   2.57138
   R16        2.71738   0.00022   0.00038  -0.00113  -0.00074   2.71664
   R17        3.26505  -0.00015   0.00054  -0.00274  -0.00220   3.26284
   R18        2.58738   0.00264  -0.00027   0.00575   0.00547   2.59286
   R19        2.04439  -0.00051  -0.00023  -0.00037  -0.00060   2.04379
   R20        2.76714  -0.00095   0.00113  -0.00696  -0.00584   2.76130
   R21        2.04882  -0.00045  -0.00028  -0.00001  -0.00029   2.04853
   R22        2.56544   0.00288  -0.00031   0.00627   0.00597   2.57140
   R23        3.26505  -0.00014   0.00054  -0.00269  -0.00215   3.26289
   R24        2.77023   0.00093   0.00075  -0.00041   0.00035   2.77058
   R25        2.71737   0.00022   0.00038  -0.00113  -0.00074   2.71663
   R26        2.58751   0.00366  -0.00027   0.00766   0.00739   2.59490
   R27        2.76716  -0.00095   0.00113  -0.00695  -0.00583   2.76133
   R28        2.03681   0.00004  -0.00007   0.00006  -0.00001   2.03680
   R29        2.58737   0.00266  -0.00027   0.00578   0.00551   2.59289
   R30        2.04882  -0.00045  -0.00028  -0.00000  -0.00029   2.04853
   R31        2.04440  -0.00051  -0.00023  -0.00037  -0.00060   2.04379
   R32        2.56541   0.00290  -0.00030   0.00631   0.00601   2.57142
   R33        3.26507  -0.00016   0.00053  -0.00275  -0.00221   3.26286
   R34        2.77030   0.00088   0.00074  -0.00055   0.00020   2.77050
   R35        2.71737   0.00023   0.00038  -0.00111  -0.00072   2.71665
   R36        2.58753   0.00364  -0.00027   0.00763   0.00735   2.59489
   R37        2.76716  -0.00096   0.00113  -0.00697  -0.00585   2.76131
   R38        2.03679   0.00006  -0.00007   0.00010   0.00003   2.03681
   R39        2.58735   0.00267  -0.00027   0.00580   0.00553   2.59289
   R40        2.04882  -0.00045  -0.00028  -0.00000  -0.00029   2.04853
   R41        2.04440  -0.00052  -0.00023  -0.00037  -0.00060   2.04379
   R42        2.03679   0.00003  -0.00007   0.00002  -0.00005   2.03674
    A1        2.11638   0.00001  -0.00030   0.00110   0.00080   2.11718
    A2        2.31028   0.00004   0.00018  -0.00034  -0.00017   2.31011
    A3        1.85652  -0.00005   0.00012  -0.00075  -0.00063   1.85589
    A4        2.07239   0.00002   0.00031  -0.00099  -0.00068   2.07170
    A5        1.85779  -0.00034  -0.00048  -0.00001  -0.00049   1.85730
    A6        2.35301   0.00031   0.00017   0.00100   0.00117   2.35418
    A7        2.07244  -0.00002   0.00030  -0.00112  -0.00082   2.07162
    A8        2.35287   0.00042   0.00018   0.00134   0.00153   2.35440
    A9        1.85787  -0.00040  -0.00049  -0.00022  -0.00071   1.85716
   A10        2.07242  -0.00003   0.00030  -0.00112  -0.00082   2.07160
   A11        1.85787  -0.00041  -0.00049  -0.00023  -0.00072   1.85715
   A12        2.35290   0.00044   0.00019   0.00135   0.00154   2.35443
   A13        2.11641  -0.00002  -0.00031   0.00099   0.00069   2.11709
   A14        1.85658  -0.00011   0.00012  -0.00094  -0.00083   1.85575
   A15        2.31020   0.00013   0.00019  -0.00004   0.00015   2.31034
   A16        2.11633   0.00003  -0.00030   0.00113   0.00083   2.11716
   A17        2.31038  -0.00001   0.00017  -0.00045  -0.00028   2.31010
   A18        1.85647  -0.00002   0.00013  -0.00067  -0.00055   1.85592
   A19        1.87711   0.00082   0.00026   0.00182   0.00208   1.87919
   A20        2.54226   0.00032   0.00005   0.00146   0.00151   2.54377
   A21        1.86378  -0.00114  -0.00031  -0.00324  -0.00356   1.86022
   A22        1.90441  -0.00027  -0.00010  -0.00051  -0.00061   1.90380
   A23        1.90024   0.00092   0.00013   0.00290   0.00303   1.90327
   A24        2.47853  -0.00065  -0.00004  -0.00238  -0.00242   2.47611
   A25        1.92886  -0.00009   0.00020  -0.00032  -0.00012   1.92874
   A26        2.19428   0.00143  -0.00006   0.00569   0.00562   2.19991
   A27        2.16004  -0.00134  -0.00014  -0.00537  -0.00551   2.15453
   A28        1.85080  -0.00031   0.00011  -0.00208  -0.00198   1.84882
   A29        2.20611   0.00008   0.00036  -0.00081  -0.00046   2.20565
   A30        2.22619   0.00023  -0.00046   0.00298   0.00251   2.22870
   A31        1.92660   0.00010  -0.00023   0.00112   0.00090   1.92750
   A32        2.20242  -0.00076   0.00060  -0.00668  -0.00606   2.19636
   A33        2.15417   0.00066  -0.00046   0.00558   0.00515   2.15932
   A34        1.92891  -0.00010   0.00019  -0.00037  -0.00018   1.92873
   A35        2.19435   0.00138  -0.00007   0.00554   0.00548   2.19983
   A36        2.15992  -0.00128  -0.00013  -0.00517  -0.00530   2.15463
   A37        1.90439  -0.00028  -0.00010  -0.00053  -0.00063   1.90376
   A38        2.47852  -0.00062  -0.00003  -0.00232  -0.00236   2.47617
   A39        1.90026   0.00091   0.00013   0.00285   0.00299   1.90325
   A40        1.87713   0.00081   0.00026   0.00180   0.00206   1.87919
   A41        2.54226   0.00031   0.00005   0.00141   0.00145   2.54371
   A42        1.86377  -0.00112  -0.00031  -0.00318  -0.00349   1.86028
   A43        1.88335   0.00042   0.00030   0.00126   0.00156   1.88491
   A44        2.24212  -0.00062   0.00032  -0.00460  -0.00427   2.23785
   A45        2.15771   0.00020  -0.00063   0.00335   0.00272   2.16043
   A46        1.92659   0.00010  -0.00023   0.00114   0.00092   1.92751
   A47        2.15418   0.00066  -0.00046   0.00557   0.00513   2.15931
   A48        2.20241  -0.00076   0.00060  -0.00668  -0.00606   2.19635
   A49        1.85080  -0.00031   0.00011  -0.00207  -0.00198   1.84882
   A50        2.20610   0.00008   0.00036  -0.00082  -0.00047   2.20562
   A51        2.22621   0.00023  -0.00046   0.00299   0.00251   2.22873
   A52        1.92887  -0.00009   0.00020  -0.00031  -0.00011   1.92876
   A53        2.19427   0.00147  -0.00006   0.00583   0.00577   2.20003
   A54        2.16005  -0.00138  -0.00014  -0.00552  -0.00566   2.15438
   A55        1.90442  -0.00028  -0.00010  -0.00051  -0.00061   1.90381
   A56        2.47846  -0.00061  -0.00003  -0.00227  -0.00231   2.47615
   A57        1.90030   0.00089   0.00013   0.00279   0.00292   1.90322
   A58        1.87712   0.00081   0.00026   0.00178   0.00203   1.87916
   A59        2.54233   0.00027   0.00005   0.00132   0.00136   2.54369
   A60        1.86371  -0.00109  -0.00031  -0.00306  -0.00337   1.86033
   A61        1.88338   0.00041   0.00030   0.00121   0.00151   1.88489
   A62        2.24220  -0.00062   0.00032  -0.00463  -0.00431   2.23789
   A63        2.15760   0.00022  -0.00063   0.00343   0.00281   2.16040
   A64        1.92661   0.00009  -0.00024   0.00112   0.00089   1.92750
   A65        2.15416   0.00066  -0.00046   0.00558   0.00514   2.15930
   A66        2.20241  -0.00076   0.00060  -0.00667  -0.00605   2.19636
   A67        1.85078  -0.00030   0.00011  -0.00204  -0.00194   1.84884
   A68        2.20611   0.00008   0.00035  -0.00083  -0.00048   2.20562
   A69        2.22623   0.00023  -0.00046   0.00296   0.00249   2.22872
   A70        1.88335   0.00043   0.00031   0.00131   0.00161   1.88496
   A71        2.24216  -0.00062   0.00033  -0.00458  -0.00425   2.23791
   A72        2.15766   0.00019  -0.00063   0.00328   0.00265   2.16031
    D1       -0.00034  -0.00001  -0.00002  -0.00084  -0.00086  -0.00120
    D2       -3.14010  -0.00003  -0.00005  -0.00221  -0.00225   3.14083
    D3        3.13852   0.00003   0.00006   0.00184   0.00190   3.14042
    D4       -0.00124   0.00001   0.00003   0.00048   0.00050  -0.00074
    D5       -0.00113  -0.00000   0.00004  -0.00062  -0.00058  -0.00171
    D6       -3.14154  -0.00003  -0.00000  -0.00208  -0.00208   3.13957
    D7       -3.14061  -0.00004  -0.00002  -0.00269  -0.00270   3.13987
    D8        0.00216  -0.00007  -0.00006  -0.00414  -0.00420  -0.00204
    D9        3.14128   0.00003  -0.00002   0.00182   0.00180  -3.14010
   D10       -0.00034  -0.00004   0.00008  -0.00257  -0.00251  -0.00285
   D11       -0.00275   0.00007   0.00005   0.00421   0.00426   0.00151
   D12        3.13882  -0.00000   0.00015  -0.00018  -0.00005   3.13877
   D13        0.00058  -0.00000  -0.00005   0.00016   0.00011   0.00069
   D14        3.13986   0.00005   0.00001   0.00293   0.00294  -3.14039
   D15       -3.14080  -0.00001  -0.00001  -0.00093  -0.00094   3.14145
   D16       -0.00153   0.00004   0.00005   0.00184   0.00189   0.00036
   D17       -0.00211  -0.00002   0.00008  -0.00169  -0.00161  -0.00372
   D18        3.14137  -0.00005   0.00001  -0.00317  -0.00317   3.13821
   D19        3.13920  -0.00000   0.00002  -0.00021  -0.00019   3.13901
   D20       -0.00050  -0.00004  -0.00005  -0.00169  -0.00175  -0.00225
   D21        0.00040  -0.00002  -0.00004  -0.00074  -0.00078  -0.00038
   D22        3.13188   0.00008   0.00006   0.00518   0.00525   3.13713
   D23       -3.14093  -0.00003   0.00001  -0.00209  -0.00208   3.14018
   D24       -0.00946   0.00007   0.00012   0.00383   0.00395  -0.00550
   D25        0.00201   0.00002  -0.00005   0.00204   0.00200   0.00400
   D26       -3.14104   0.00005   0.00001   0.00318   0.00319  -3.13784
   D27       -3.14094   0.00004  -0.00002   0.00305   0.00303  -3.13791
   D28       -0.00080   0.00007   0.00003   0.00419   0.00423   0.00342
   D29        3.13986  -0.00003   0.00001  -0.00163  -0.00162   3.13823
   D30       -0.01132   0.00007   0.00011   0.00451   0.00463  -0.00669
   D31       -0.00006  -0.00004  -0.00002  -0.00287  -0.00290  -0.00296
   D32        3.13194   0.00006   0.00008   0.00327   0.00336   3.13530
   D33        0.00102   0.00001  -0.00001   0.00099   0.00098   0.00200
   D34       -3.13756  -0.00005  -0.00009  -0.00260  -0.00269  -3.14025
   D35        3.14101   0.00005   0.00005   0.00295   0.00301  -3.13916
   D36        0.00243  -0.00001  -0.00003  -0.00064  -0.00066   0.00177
   D37       -0.00093   0.00004   0.00005   0.00274   0.00279   0.00187
   D38       -3.13162  -0.00005  -0.00004  -0.00329  -0.00334  -3.13496
   D39       -3.14106   0.00001  -0.00000   0.00095   0.00094  -3.14012
   D40        0.01144  -0.00009  -0.00010  -0.00509  -0.00520   0.00624
   D41        0.00222  -0.00005  -0.00004  -0.00239  -0.00244  -0.00022
   D42       -3.13907   0.00001  -0.00015   0.00106   0.00092  -3.13815
   D43        3.14113   0.00001   0.00003   0.00081   0.00083  -3.14122
   D44       -0.00016   0.00006  -0.00008   0.00426   0.00419   0.00403
   D45        3.14138  -0.00004   0.00003  -0.00283  -0.00280   3.13858
   D46       -0.00174   0.00001  -0.00008   0.00046   0.00039  -0.00135
   D47        0.00146  -0.00007  -0.00003  -0.00416  -0.00419  -0.00272
   D48        3.14153  -0.00002  -0.00015  -0.00087  -0.00100   3.14053
   D49       -0.00077   0.00000  -0.00002  -0.00019  -0.00021  -0.00098
   D50       -3.13826  -0.00001   0.00005  -0.00123  -0.00118  -3.13944
   D51        3.13440   0.00006   0.00004   0.00339   0.00341   3.13781
   D52       -0.00309   0.00005   0.00011   0.00235   0.00244  -0.00065
   D53        3.13353   0.00004  -0.00013   0.00326   0.00314   3.13667
   D54       -0.00306  -0.00001  -0.00019   0.00019   0.00000  -0.00306
   D55        0.00280  -0.00006  -0.00023  -0.00277  -0.00298  -0.00019
   D56       -3.13380  -0.00011  -0.00029  -0.00584  -0.00612  -3.13992
   D57        0.00220  -0.00004  -0.00002  -0.00252  -0.00255  -0.00034
   D58       -3.13937   0.00003  -0.00011   0.00176   0.00163  -3.13774
   D59        3.13749  -0.00002  -0.00013  -0.00090  -0.00104   3.13645
   D60       -0.00408   0.00005  -0.00023   0.00339   0.00314  -0.00094
   D61        0.00208  -0.00001   0.00006  -0.00089  -0.00083   0.00125
   D62        3.13138   0.00016   0.00024   0.00662   0.00686   3.13824
   D63       -3.13322  -0.00004   0.00018  -0.00250  -0.00233  -3.13555
   D64       -0.00392   0.00014   0.00036   0.00501   0.00536   0.00144
   D65       -0.00035  -0.00002  -0.00020  -0.00082  -0.00102  -0.00137
   D66       -3.13959  -0.00001   0.00296  -0.01227  -0.00930   3.13429
   D67       -3.12947  -0.00019  -0.00039  -0.00840  -0.00881  -3.13828
   D68        0.01448  -0.00018   0.00277  -0.01986  -0.01709  -0.00261
   D69       -0.00161   0.00005   0.00028   0.00234   0.00262   0.00101
   D70        3.13529   0.00010   0.00034   0.00520   0.00555   3.14084
   D71        3.13771   0.00004  -0.00273   0.01340   0.01067  -3.13481
   D72       -0.00858   0.00008  -0.00267   0.01626   0.01361   0.00502
   D73       -0.00152   0.00004   0.00002   0.00239   0.00241   0.00088
   D74       -3.13787   0.00002   0.00013   0.00082   0.00096  -3.13691
   D75        3.14156  -0.00001   0.00013  -0.00084  -0.00069   3.14087
   D76        0.00521  -0.00003   0.00024  -0.00240  -0.00214   0.00307
   D77        0.00098   0.00000   0.00000   0.00036   0.00036   0.00135
   D78       -3.13496  -0.00006  -0.00006  -0.00328  -0.00333  -3.13829
   D79        3.13916   0.00001  -0.00007   0.00137   0.00130   3.14046
   D80        0.00322  -0.00005  -0.00013  -0.00227  -0.00239   0.00083
   D81        3.13394   0.00004  -0.00015   0.00259   0.00244   3.13638
   D82        0.00484  -0.00013  -0.00037  -0.00488  -0.00525  -0.00041
   D83       -0.00241   0.00002  -0.00003   0.00103   0.00099  -0.00142
   D84       -3.13152  -0.00016  -0.00026  -0.00644  -0.00669  -3.13821
   D85       -3.13472  -0.00005   0.00013  -0.00361  -0.00349  -3.13821
   D86        0.00213   0.00001   0.00020  -0.00039  -0.00019   0.00193
   D87       -0.00268   0.00006   0.00023   0.00252   0.00274   0.00007
   D88        3.13417   0.00011   0.00030   0.00575   0.00604   3.14021
   D89        0.00126  -0.00004  -0.00027  -0.00199  -0.00225  -0.00099
   D90       -3.13791  -0.00003   0.00274  -0.01327  -0.01053   3.13474
   D91       -3.13587  -0.00009  -0.00033  -0.00500  -0.00534  -3.14122
   D92        0.00814  -0.00008   0.00267  -0.01628  -0.01362  -0.00548
   D93        0.00077   0.00001   0.00017   0.00052   0.00070   0.00147
   D94        3.12968   0.00019   0.00041   0.00807   0.00849   3.13818
   D95        3.13986   0.00000  -0.00298   0.01221   0.00921  -3.13412
   D96       -0.01441   0.00018  -0.00275   0.01975   0.01700   0.00260
   D97       -0.00199   0.00004   0.00002   0.00195   0.00198  -0.00002
   D98       -3.13777   0.00001   0.00012   0.00041   0.00053  -3.13723
   D99        3.13931  -0.00002   0.00012  -0.00141  -0.00128   3.13803
   D100       0.00353  -0.00004   0.00022  -0.00296  -0.00272   0.00081
   D101       0.00097  -0.00001   0.00002  -0.00074  -0.00072   0.00025
   D102      -3.13466  -0.00007  -0.00005  -0.00424  -0.00428  -3.13894
   D103       3.13878   0.00000  -0.00005   0.00025   0.00021   3.13899
   D104       0.00315  -0.00006  -0.00011  -0.00325  -0.00336  -0.00021
   D105       3.13357   0.00005  -0.00015   0.00330   0.00315   3.13673
   D106       0.00432  -0.00013  -0.00036  -0.00467  -0.00502  -0.00070
   D107      -0.00221   0.00003  -0.00005   0.00177   0.00172  -0.00049
   D108      -3.13146  -0.00016  -0.00026  -0.00621  -0.00646  -3.13792
   D109      -3.13428  -0.00003   0.00011  -0.00258  -0.00247  -3.13675
   D110       0.00220   0.00002   0.00021   0.00016   0.00036   0.00256
   D111      -0.00276   0.00006   0.00022   0.00333   0.00355   0.00078
   D112       3.13371   0.00012   0.00031   0.00607   0.00637   3.14009
   D113       0.00149  -0.00005  -0.00027  -0.00237  -0.00264  -0.00115
   D114      -3.13779  -0.00004   0.00275  -0.01368  -0.01093   3.13447
   D115      -3.13530  -0.00010  -0.00036  -0.00492  -0.00528  -3.14058
   D116       0.00861  -0.00009   0.00266  -0.01623  -0.01357  -0.00496
   D117       0.00051   0.00001   0.00019   0.00028   0.00047   0.00098
   D118       3.12957   0.00020   0.00040   0.00834   0.00876   3.13834
   D119       3.13970   0.00000  -0.00299   0.01200   0.00900  -3.13448
   D120      -0.01442   0.00018  -0.00277   0.02006   0.01729   0.00287
         Item               Value     Threshold  Converged?
 Maximum Force            0.003925     0.000450     NO 
 RMS     Force            0.000932     0.000300     NO 
 Maximum Displacement     0.023291     0.001800     NO 
 RMS     Displacement     0.005617     0.001200     NO 
 Predicted change in Energy=-2.483104D-04
 Lowest energy point so far.  Saving SCF results.
 GradGradGradGradGradGradGradGradGradGradGradGradGradGradGradGradGradGrad

 Leave Link  103 at Tue Aug 15 23:35:23 2023, MaxMem=  1310720000 cpu:              16.2 elap:               0.4
 (Enter /mnt/opt/groups/app-gaussian/g16-avx2/l202.exe)
                          Input orientation:                          
 ---------------------------------------------------------------------
 Center     Atomic      Atomic             Coordinates (Angstroms)
 Number     Number       Type             X           Y           Z
 ---------------------------------------------------------------------
      1          6           0        0.452463   -1.343757    0.002277
      2          6           0       -0.399384    1.379805   -0.007866
      3          6           0        1.394571   -0.344318   -0.005370
      4          6           0       -0.995637   -1.035869    0.004488
      5          6           0       -1.390136    0.279791    0.000774
      6          6           0        0.937184    1.063624   -0.013012
      7          6           0       -1.688897   -2.317495    0.010112
      8          6           0       -0.671889   -3.373551    0.013851
      9          6           0        0.562928   -2.801925    0.009557
     10          6           0       -1.325208   -4.654105    0.016528
     11          6           0       -2.671617   -4.389955    0.012868
     12          6           0        2.144712    1.888327   -0.025337
     13          6           0        3.257196    1.104778   -0.022178
     14          6           0        2.851109   -0.303923   -0.008620
     15          6           0        4.007074   -1.045050   -0.001621
     16          6           0        5.137249   -0.118861   -0.010526
     17          6           0        4.692846    1.179202   -0.024158
     18          6           0       -2.708092    0.913573    0.002998
     19          6           0       -2.585441    2.268755   -0.003182
     20          6           0       -1.162348    2.621140   -0.009937
     21          6           0       -1.098114    3.992789   -0.012478
     22          6           0       -2.465193    4.508762   -0.006311
     23          1           0        4.111367   -2.117757    0.009833
     24          1           0       -0.221079    4.619308   -0.016041
     25          6           0       -3.367440    3.475044   -0.001501
     26          6           0       -2.908694   -2.948103    0.009693
     27          1           0       -3.889914   -2.502192    0.005892
     28          1           0        6.174211   -0.434709   -0.001400
     29          1           0       -2.709788    5.564827   -0.000341
     30          1           0       -3.463663   -5.130065    0.007130
     31          1           0       -0.841018   -5.621196    0.016589
     32          1           0       -4.447015    3.539549    0.006341
     33          1           0        5.288285    2.082043   -0.030203
     34         17           0        2.196140    3.614152   -0.039438
     35         17           0       -4.228805    0.095966    0.017214
     36         17           0        2.031728   -3.709581    0.006460
 ---------------------------------------------------------------------
                    Distance matrix (angstroms):
                    1          2          3          4          5
     1  C    0.000000
     2  C    2.853688   0.000000
     3  C    1.373500   2.488148   0.000000
     4  C    1.480471   2.488202   2.488259   0.000000
     5  C    2.455825   1.480438   2.853794   1.373537   0.000000
     6  C    2.455742   1.373466   1.480393   2.853765   2.455810
     7  C    2.352370   3.915762   3.660797   1.457122   2.614429
     8  C    2.320424   4.761210   3.666998   2.360012   3.723299
     9  C    1.462365   4.291062   2.594549   2.355442   3.648494
    10  C    3.757488   6.104573   5.096266   3.633234   4.934348
    11  C    4.363406   6.201097   5.735973   3.749516   4.842403
    12  C    3.648401   2.594479   2.355380   4.291108   3.883712
    13  C    3.723231   3.666936   2.359986   4.761268   4.720045
    14  C    2.614360   3.660689   1.457102   3.915785   4.281234
    15  C    3.567142   5.029595   2.704849   5.002723   5.557434
    16  C    4.842288   5.735879   3.749466   6.201082   6.539557
    17  C    4.934255   5.096206   3.633193   6.104605   6.149165
    18  C    3.883896   2.355339   4.291177   2.594770   1.462427
    19  C    4.720077   2.359894   4.761160   3.667161   2.320506
    20  C    4.281141   1.457063   3.915584   3.660836   2.352429
    21  C    5.557268   2.704798   5.002402   5.029731   3.724488
    22  C    6.539478   3.749393   6.200820   5.736083   4.363485
    23  H    3.739882   5.707901   3.244426   5.220345   6.001238
    24  H    6.001011   3.244417   5.219964   5.708011   4.494262
    25  C    6.149187   3.633101   6.104448   5.096451   3.757576
    26  C    3.724427   5.002772   5.029713   2.704894   3.567267
    27  H    4.494243   5.220525   5.708092   3.244524   3.740099
    28  H    5.793512   6.819432   4.780496   7.195009   7.598017
    29  H    7.597918   4.780421   7.194705   6.819642   5.447301
    30  H    5.447219   7.195029   6.819528   4.780544   5.793626
    31  H    4.468757   7.014960   5.730949   4.587950   5.926502
    32  H    6.917483   4.587812   7.014891   5.731184   4.468844
    33  H    5.926410   5.730900   4.587903   7.015002   6.917397
    34  Cl   5.255760   3.424916   4.038956   5.640219   4.897036
    35  Cl   4.897682   4.038977   5.640631   3.425578   2.844662
    36  Cl   2.844507   5.640244   3.425069   4.039020   5.255879
                    6          7          8          9         10
     6  C    0.000000
     7  C    4.281215   0.000000
     8  C    4.719996   1.466142   0.000000
     9  C    3.883690   2.303342   1.360716   0.000000
    10  C    6.149123   2.364753   1.437585   2.644933   0.000000
    11  C    6.539544   2.293652   2.243210   3.603350   1.372081
    12  C    1.462330   5.690935   5.968428   4.949922   7.405775
    13  C    2.320395   6.014717   5.957721   4.745779   7.359664
    14  C    2.352300   4.966535   4.672755   3.387642   6.030451
    15  C    3.724360   5.836380   5.226361   3.866378   6.438853
    16  C    4.363350   7.171518   6.658805   5.303174   7.895094
    17  C    3.757457   7.276998   7.036291   5.736440   8.381295
    18  C    3.648398   3.388010   4.746122   4.950206   5.736862
    19  C    3.723080   4.673078   5.957985   5.968600   7.036658
    20  C    2.614173   4.966666   6.014769   5.690922   7.277116
    21  C    3.566854   6.337919   7.378708   6.994833   8.649924
    22  C    4.842023   6.870276   8.083762   7.913022   9.233538
    23  H    4.494124   5.803702   4.945359   3.613794   5.999121
    24  H    3.739581   7.090445   8.005618   7.462575   9.338969
    25  C    4.934052   6.030849   7.359992   7.405961   8.381771
    26  C    5.557450   1.373162   2.276910   3.474698   2.327642
    27  H    6.001356   2.208757   3.333918   4.462919   3.347919
    28  H    5.447163   8.085387   7.450243   6.090183   8.604935
    29  H    5.793219   7.948164   9.167760   8.984058  10.312318
    30  H    7.598003   3.325712   3.298392   4.651202   2.190803
    31  H    6.917348   3.410775   2.254001   3.149508   1.081529
    32  H    5.926228   6.473963   7.876712   8.081698   8.768224
    33  H    4.468730   8.248552   8.080168   6.795861   9.440135
    34  Cl   2.844444   7.090868   7.553571   6.620864   8.987052
    35  Cl   5.255922   3.503709   4.968823   5.599869   5.567230
    36  Cl   4.897131   3.972526   2.724430   1.726622   3.487298
                   11         12         13         14         15
    11  C    0.000000
    12  C    7.912983   0.000000
    13  C    8.083572   1.360728   0.000000
    14  C    6.869980   2.303310   1.466127   0.000000
    15  C    7.469505   3.474716   2.276949   1.373161   0.000000
    16  C    8.900628   3.603373   2.243218   2.293619   1.461233
    17  C    9.233212   2.644967   1.437579   2.364719   2.327679
    18  C    5.303663   4.949813   5.968405   5.690971   6.994975
    19  C    6.659287   4.745478   5.957483   6.014547   7.378520
    20  C    7.171741   3.387314   4.672459   4.966270   6.337503
    21  C    8.529182   3.865856   5.225842   5.835933   7.172369
    22  C    8.901132   5.302666   6.658310   7.171124   8.528487
    23  H    7.153445   4.462923   3.333972   2.208752   1.077826
    24  H    9.336637   3.613213   4.944730   5.803154   7.068411
    25  C    7.895731   5.736031   7.035936   7.276743   8.649549
    26  C    1.461216   6.994940   7.378690   6.337772   7.172836
    27  H    2.246763   7.462863   8.005760   7.090415   8.030300
    28  H    9.689832   4.651229   3.298398   3.325682   2.251444
    29  H    9.954863   6.089617   7.449658   8.084916   9.423730
    30  H    1.084036   8.984028   9.167556   7.947845   8.514654
    31  H    2.206142   8.081416   7.876268   6.473472   6.666741
    32  H    8.125830   6.795469   8.079839   8.248340   9.617184
    33  H   10.259077   3.149540   2.253982   3.410737   3.379501
    34  Cl   9.368219   1.726649   2.724536   3.972562   4.998907
    35  Cl   4.748509   6.620883   7.553772   7.091245   8.314564
    36  Cl   4.752306   5.599138   4.967961   3.502872   3.316893
                   16         17         18         19         20
    16  C    0.000000
    17  C    1.372096   0.000000
    18  C    7.912994   7.405753   0.000000
    19  C    8.083359   7.359418   1.360734   0.000000
    20  C    6.869682   6.030148   2.303318   1.466088   0.000000
    21  C    7.468963   6.438294   3.474743   2.276955   1.373154
    22  C    8.900114   7.894544   3.603397   2.243235   2.293586
    23  H    2.246872   3.348017   7.462844   8.005554   7.090107
    24  H    7.152758   5.998421   4.462966   3.333987   2.208778
    25  C    9.232874   8.380908   2.644974   1.437588   2.364668
    26  C    8.528905   8.649810   3.866889   5.226879   5.836658
    27  H    9.336498   9.339022   3.614438   4.946075   5.804170
    28  H    1.084036   2.190814   8.984052   9.167345   7.947540
    29  H    9.689189   8.604258   4.651255   3.298418   3.325650
    30  H    9.954304  10.311958   6.090688   7.450767   8.085637
    31  H    8.125030   8.767596   6.796276   8.080516   8.248641
    32  H   10.258770   9.439769   3.149542   2.253989   3.410686
    33  H    2.206168   1.081529   8.081365   7.875985   6.473152
    34  Cl   4.752509   3.487515   5.598787   4.967386   3.502340
    35  Cl   9.368558   8.987267   1.726630   2.724349   3.972455
    36  Cl   4.747401   5.566209   6.621137   7.553730   7.090869
                   21         22         23         24         25
    21  C    0.000000
    22  C    1.461223   0.000000
    23  H    8.029817   9.336068   0.000000
    24  H    1.077835   2.246856   8.009919   0.000000
    25  C    2.327665   1.372096   9.338742   3.348006   0.000000
    26  C    7.173191   7.470060   7.068998   8.030544   6.439517
    27  H    7.069601   7.154261   8.010512   8.011029   6.000031
    28  H    8.514081   9.953755   2.662349   8.151259  10.311608
    29  H    2.251431   1.084036  10.273770   2.662316   2.190822
    30  H    9.424579   9.690414   8.151999  10.274491   8.605651
    31  H    9.617466  10.259363   6.066321  10.259304   9.440589
    32  H    3.379485   2.206163  10.259193   4.361756   1.081529
    33  H    6.666135   8.124405   4.361773   6.065559   8.767146
    34  Cl   3.316052   4.746520   6.043617   2.617983   5.565449
    35  Cl   4.998734   4.752227   8.628968   6.043476   3.487186
    36  Cl   8.314010   9.368224   2.618933   8.628211   8.987208
                   26         27         28         29         30
    26  C    0.000000
    27  H    1.077795   0.000000
    28  H    9.424247  10.274295   0.000000
    29  H    8.515259   8.152884  10.720068   0.000000
    30  H    2.251435   2.662219  10.720777  10.721432   0.000000
    31  H    3.379462   4.361659   8.724300  11.341062   2.668252
    32  H    6.667539   6.067371  11.340425   2.668286   8.725205
    33  H    9.617402  10.259427   2.668283   8.723522  11.340745
    34  Cl   8.314141   8.628544   5.676246   5.279658  10.416184
    35  Cl   3.317997   2.620190  10.416559   5.675928   5.281756
    36  Cl   4.998763   6.043479   5.280626  10.416172   5.676012
                   31         32         33         34         35
    31  H    0.000000
    32  H    9.844927   0.000000
    33  H    9.844310   9.843868   0.000000
    34  Cl   9.722095   6.643732   3.450913   0.000000
    35  Cl   6.645528   3.450508   9.722230   7.325351   0.000000
    36  Cl   3.450659   9.722346   6.644502   7.325722   7.326430
                   36
    36  Cl   0.000000
 Symmetry turned off by external request.
 Stoichiometry    C24H9Cl3
 Framework group  C1[X(C24H9Cl3)]
 Deg. of freedom   102
 Full point group                 C1      NOp   1
 Rotational constants (GHZ):           0.1764539           0.1764326           0.0882222
 Leave Link  202 at Tue Aug 15 23:35:23 2023, MaxMem=  1310720000 cpu:               1.1 elap:               0.0
 (Enter /mnt/opt/groups/app-gaussian/g16-avx2/l301.exe)
 Standard basis: 6-31G(d,p) (6D, 7F)
 Ernie: Thresh=  0.10000D-02 Tol=  0.10000D-05 Strict=F.
   462 basis functions,   891 primitive gaussians,   462 cartesian basis functions
   102 alpha electrons      102 beta electrons
       nuclear repulsion energy      2660.7065507316 Hartrees.
 IExCor=  402 DFT=T Ex+Corr=B3LYP ExCW=0 ScaHFX=  0.200000
 ScaDFX=  0.800000  0.720000  1.000000  0.810000 ScalE2=  1.000000  1.000000
 IRadAn=      5 IRanWt=     -1 IRanGd=            0 ICorTp=0 IEmpDi=131
 NAtoms=   36 NActive=   36 NUniq=   36 SFac= 1.00D+00 NAtFMM=   60 NAOKFM=F Big=F
 Integral buffers will be    131072 words long.
 Raffenetti 2 integral format.
 Two-electron integral symmetry is turned off.
 R6Disp:  Grimme-D3 Dispersion energy=       -0.0432715817 Hartrees.
 Nuclear repulsion after empirical dispersion term =     2660.6632791499 Hartrees.
 Leave Link  301 at Tue Aug 15 23:35:23 2023, MaxMem=  1310720000 cpu:               4.1 elap:               0.1
 (Enter /mnt/opt/groups/app-gaussian/g16-avx2/l302.exe)
 NPDir=0 NMtPBC=     1 NCelOv=     1 NCel=       1 NClECP=     1 NCelD=      1
         NCelK=      1 NCelE2=     1 NClLst=     1 CellRange=     0.0.
 One-electron integrals computed using PRISM.
 NBasis=   462 RedAO= T EigKep=  1.08D-04  NBF=   462
 NBsUse=   462 1.00D-06 EigRej= -1.00D+00 NBFU=   462
 Precomputing XC quadrature grid using
 IXCGrd= 4 IRadAn=           5 IRanWt=          -1 IRanGd=           0 AccXCQ= 0.00D+00.
 Generated NRdTot=       0 NPtTot=           0 NUsed=           0 NTot=          32
 NSgBfM=   455   455   455   455   455 MxSgAt=    36 MxSgA2=    36.
 Leave Link  302 at Tue Aug 15 23:35:25 2023, MaxMem=  1310720000 cpu:             101.5 elap:               1.6
 (Enter /mnt/opt/groups/app-gaussian/g16-avx2/l303.exe)
 DipDrv:  MaxL=1.
 Leave Link  303 at Tue Aug 15 23:35:25 2023, MaxMem=  1310720000 cpu:               9.6 elap:               0.2
 (Enter /mnt/opt/groups/app-gaussian/g16-avx2/l401.exe)
 Initial guess from the checkpoint file:  "/tmp/Gau-129962.chk"
 B after Tr=    -0.000262    0.000078    0.000118
         Rot=    1.000000    0.000161   -0.000095    0.000398 Ang=   0.05 deg.
 Guess basis will be translated and rotated to current coordinates.
 JPrj=2 DoOrth=T DoCkMO=T.
 Generating alternative initial guess.
 ExpMin= 1.43D-01 ExpMax= 2.52D+04 ExpMxC= 3.78D+03 IAcc=3 IRadAn=         5 AccDes= 0.00D+00
 Harris functional with IExCor=  402 and IRadAn=       5 diagonalized for initial guess.
 HarFok:  IExCor=  402 AccDes= 0.00D+00 IRadAn=         5 IDoV= 1 UseB2=F ITyADJ=14
 ICtDFT=  3500011 ScaDFX=  1.000000  1.000000  1.000000  1.000000
 FoFCou: FMM=F IPFlag=           0 FMFlag=      100000 FMFlg1=           0
         NFxFlg=           0 DoJE=T BraDBF=F KetDBF=T FulRan=T
         wScrn=  0.000000 ICntrl=       500 IOpCl=  0 I1Cent=   200000004 NGrid=           0
         NMat0=    1 NMatS0=      1 NMatT0=    0 NMatD0=    1 NMtDS0=    0 NMtDT0=    0
 Symmetry not used in FoFCou.
 Harris En= -2300.29440802231    
 Leave Link  401 at Tue Aug 15 23:35:29 2023, MaxMem=  1310720000 cpu:             233.1 elap:               3.7
 (Enter /mnt/opt/groups/app-gaussian/g16-avx2/l502.exe)
 Two-electron integral symmetry not used.
 Closed shell SCF:
 Using DIIS extrapolation, IDIIS=    10.
 NGot=  1310720000 LenX=  1310259196 LenY=  1310045290
 Requested convergence on RMS density matrix=1.00D-08 within 100 cycles.
 Requested convergence on MAX density matrix=1.00D-06.
 Requested convergence on             energy=1.00D-06.
 Level shift goal  0.100 maximum shift  0.100.
 No special actions if energy rises.
 Dynamic level shift is on during FON iterations.

 Cycle   1  Pass 1  IDiag  1:
 FoFJK:  IHMeth= 1 ICntrl=       0 DoSepK=F KAlg= 0 I1Cent=           0 FoldK=F
 IRaf= 690000000 NMat=       1 IRICut=       1 DoRegI=T DoRafI=F ISym2E= 0 IDoP0=0 IntGTp=1.
 FoFCou: FMM=F IPFlag=           0 FMFlag=      100000 FMFlg1=           0
         NFxFlg=           0 DoJE=F BraDBF=F KetDBF=F FulRan=T
         wScrn=  0.000000 ICntrl=         0 IOpCl=  0 I1Cent=           0 NGrid=           0
         NMat0=    1 NMatS0=      1 NMatT0=    0 NMatD0=    1 NMtDS0=    0 NMtDT0=    0
 Symmetry not used in FoFCou.
 E= -2300.47851037445    
 DIIS: error= 2.23D-04 at cycle   1 NSaved=   1.
 NSaved= 1 IEnMin= 1 EnMin= -2300.47851037445     IErMin= 1 ErrMin= 2.23D-04
 ErrMax= 2.23D-04  0.00D+00 EMaxC= 1.00D+00 BMatC= 9.94D-05 BMatP= 9.94D-05
 IDIUse=1 WtCom= 1.00D+00 WtEn= 0.00D+00
 Coeff-Com:  0.100D+01
 Coeff:      0.100D+01
 Gap=     1.814 Goal=     0.100 Shift=    0.000
 RMSDP=1.18D-04 MaxDP=3.94D-03              OVMax= 6.42D-03

 Cycle   2  Pass 1  IDiag  1:
 E= -2300.47869627209     Delta-E=       -0.000185897643 Rises=F Damp=F
 DIIS: error= 1.65D-04 at cycle   2 NSaved=   2.
 NSaved= 2 IEnMin= 2 EnMin= -2300.47869627209     IErMin= 2 ErrMin= 1.65D-04
 ErrMax= 1.65D-04  0.00D+00 EMaxC= 1.00D+00 BMatC= 1.03D-05 BMatP= 9.94D-05
 IDIUse=1 WtCom= 1.00D+00 WtEn= 0.00D+00
 Coeff-Com:  0.100D+00 0.900D+00
 Coeff:      0.100D+00 0.900D+00
 Gap=     0.096 Goal=     0.100 Shift=    0.004
 RMSDP=2.47D-05 MaxDP=7.99D-04 DE=-1.86D-04 OVMax= 2.64D-03

 Cycle   3  Pass 1  IDiag  1:
 E= -2300.47866823593     Delta-E=        0.000028036161 Rises=F Damp=F
 DIIS: error= 3.86D-04 at cycle   3 NSaved=   3.
 NSaved= 3 IEnMin= 2 EnMin= -2300.47869627209     IErMin= 2 ErrMin= 1.65D-04
 ErrMax= 3.86D-04  0.00D+00 EMaxC= 1.00D+00 BMatC= 3.39D-05 BMatP= 1.03D-05
 IDIUse=1 WtCom= 1.00D+00 WtEn= 0.00D+00
 Coeff-Com: -0.772D-02 0.661D+00 0.346D+00
 Coeff:     -0.772D-02 0.661D+00 0.346D+00
 Gap=     0.096 Goal=   None    Shift=    0.000
 RMSDP=2.06D-05 MaxDP=6.40D-04 DE= 2.80D-05 OVMax= 2.30D-03

 Cycle   4  Pass 1  IDiag  1:
 E= -2300.47870810540     Delta-E=       -0.000039869465 Rises=F Damp=F
 DIIS: error= 9.56D-05 at cycle   4 NSaved=   4.
 NSaved= 4 IEnMin= 4 EnMin= -2300.47870810540     IErMin= 4 ErrMin= 9.56D-05
 ErrMax= 9.56D-05  0.00D+00 EMaxC= 1.00D+00 BMatC= 2.37D-06 BMatP= 1.03D-05
 IDIUse=1 WtCom= 1.00D+00 WtEn= 0.00D+00
 Coeff-Com: -0.183D-01 0.240D+00 0.233D+00 0.546D+00
 Coeff:     -0.183D-01 0.240D+00 0.233D+00 0.546D+00
 Gap=     0.096 Goal=     0.100 Shift=    0.004
 RMSDP=4.53D-06 MaxDP=2.02D-04 DE=-3.99D-05 OVMax= 5.22D-04

 Cycle   5  Pass 1  IDiag  1:
 E= -2300.47871079401     Delta-E=       -0.000002688615 Rises=F Damp=F
 DIIS: error= 1.32D-05 at cycle   5 NSaved=   5.
 NSaved= 5 IEnMin= 5 EnMin= -2300.47871079401     IErMin= 5 ErrMin= 1.32D-05
 ErrMax= 1.32D-05  0.00D+00 EMaxC= 1.00D+00 BMatC= 1.44D-07 BMatP= 2.37D-06
 IDIUse=1 WtCom= 1.00D+00 WtEn= 0.00D+00
 Coeff-Com: -0.639D-02 0.393D-01 0.915D-01 0.260D+00 0.615D+00
 Coeff:     -0.639D-02 0.393D-01 0.915D-01 0.260D+00 0.615D+00
 Gap=     0.096 Goal=     0.100 Shift=    0.004
 RMSDP=1.57D-06 MaxDP=5.16D-05 DE=-2.69D-06 OVMax= 2.78D-04

 Cycle   6  Pass 1  IDiag  1:
 E= -2300.47871100858     Delta-E=       -0.000000214567 Rises=F Damp=F
 DIIS: error= 4.66D-06 at cycle   6 NSaved=   6.
 NSaved= 6 IEnMin= 6 EnMin= -2300.47871100858     IErMin= 6 ErrMin= 4.66D-06
 ErrMax= 4.66D-06  0.00D+00 EMaxC= 1.00D+00 BMatC= 1.31D-08 BMatP= 1.44D-07
 IDIUse=1 WtCom= 1.00D+00 WtEn= 0.00D+00
 Coeff-Com:  0.374D-03-0.259D-01 0.317D-02 0.124D-01 0.234D+00 0.776D+00
 Coeff:      0.374D-03-0.259D-01 0.317D-02 0.124D-01 0.234D+00 0.776D+00
 Gap=     0.096 Goal=     0.100 Shift=    0.004
 RMSDP=6.89D-07 MaxDP=1.70D-05 DE=-2.15D-07 OVMax= 1.74D-04

 Cycle   7  Pass 1  IDiag  1:
 E= -2300.47871104075     Delta-E=       -0.000000032176 Rises=F Damp=F
 DIIS: error= 2.06D-06 at cycle   7 NSaved=   7.
 NSaved= 7 IEnMin= 7 EnMin= -2300.47871104075     IErMin= 7 ErrMin= 2.06D-06
 ErrMax= 2.06D-06  0.00D+00 EMaxC= 1.00D+00 BMatC= 1.83D-09 BMatP= 1.31D-08
 IDIUse=1 WtCom= 1.00D+00 WtEn= 0.00D+00
 Coeff-Com:  0.128D-02-0.215D-01-0.132D-01-0.352D-01 0.380D-01 0.352D+00
 Coeff-Com:  0.678D+00
 Coeff:      0.128D-02-0.215D-01-0.132D-01-0.352D-01 0.380D-01 0.352D+00
 Coeff:      0.678D+00
 Gap=     0.096 Goal=     0.100 Shift=    0.004
 RMSDP=3.51D-07 MaxDP=1.17D-05 DE=-3.22D-08 OVMax= 7.58D-05

 Cycle   8  Pass 1  IDiag  1:
 E= -2300.47871104532     Delta-E=       -0.000000004569 Rises=F Damp=F
 DIIS: error= 8.12D-07 at cycle   8 NSaved=   8.
 NSaved= 8 IEnMin= 8 EnMin= -2300.47871104532     IErMin= 8 ErrMin= 8.12D-07
 ErrMax= 8.12D-07  0.00D+00 EMaxC= 1.00D+00 BMatC= 5.48D-10 BMatP= 1.83D-09
 IDIUse=1 WtCom= 1.00D+00 WtEn= 0.00D+00
 Coeff-Com:  0.656D-03-0.794D-02-0.761D-02-0.208D-01-0.990D-02 0.600D-01
 Coeff-Com:  0.399D+00 0.587D+00
 Coeff:      0.656D-03-0.794D-02-0.761D-02-0.208D-01-0.990D-02 0.600D-01
 Coeff:      0.399D+00 0.587D+00
 Gap=     0.096 Goal=     0.100 Shift=    0.004
 RMSDP=1.26D-07 MaxDP=4.31D-06 DE=-4.57D-09 OVMax= 2.92D-05

 Cycle   9  Pass 1  IDiag  1:
 E= -2300.47871104610     Delta-E=       -0.000000000775 Rises=F Damp=F
 DIIS: error= 4.32D-07 at cycle   9 NSaved=   9.
 NSaved= 9 IEnMin= 9 EnMin= -2300.47871104610     IErMin= 9 ErrMin= 4.32D-07
 ErrMax= 4.32D-07  0.00D+00 EMaxC= 1.00D+00 BMatC= 1.45D-10 BMatP= 5.48D-10
 IDIUse=1 WtCom= 1.00D+00 WtEn= 0.00D+00
 Coeff-Com:  0.267D-03-0.228D-02-0.313D-02-0.907D-02-0.112D-01-0.154D-01
 Coeff-Com:  0.168D+00 0.394D+00 0.479D+00
 Coeff:      0.267D-03-0.228D-02-0.313D-02-0.907D-02-0.112D-01-0.154D-01
 Coeff:      0.168D+00 0.394D+00 0.479D+00
 Gap=     0.096 Goal=     0.100 Shift=    0.004
 RMSDP=4.96D-08 MaxDP=2.13D-06 DE=-7.75D-10 OVMax= 8.88D-06

 Cycle  10  Pass 1  IDiag  1:
 E= -2300.47871104624     Delta-E=       -0.000000000140 Rises=F Damp=F
 DIIS: error= 1.57D-07 at cycle  10 NSaved=  10.
 NSaved=10 IEnMin=10 EnMin= -2300.47871104624     IErMin=10 ErrMin= 1.57D-07
 ErrMax= 1.57D-07  0.00D+00 EMaxC= 1.00D+00 BMatC= 2.25D-11 BMatP= 1.45D-10
 IDIUse=1 WtCom= 1.00D+00 WtEn= 0.00D+00
 Coeff-Com:  0.387D-04 0.196D-03-0.369D-03-0.169D-02-0.512D-02-0.257D-01
 Coeff-Com:  0.239D-01 0.138D+00 0.313D+00 0.558D+00
 Coeff:      0.387D-04 0.196D-03-0.369D-03-0.169D-02-0.512D-02-0.257D-01
 Coeff:      0.239D-01 0.138D+00 0.313D+00 0.558D+00
 Gap=     0.096 Goal=     0.100 Shift=    0.004
 RMSDP=1.87D-08 MaxDP=9.09D-07 DE=-1.40D-10 OVMax= 2.95D-06

 Cycle  11  Pass 1  IDiag  1:
 E= -2300.47871104627     Delta-E=       -0.000000000031 Rises=F Damp=F
 DIIS: error= 4.41D-08 at cycle  11 NSaved=  11.
 NSaved=11 IEnMin=11 EnMin= -2300.47871104627     IErMin=11 ErrMin= 4.41D-08
 ErrMax= 4.41D-08  0.00D+00 EMaxC= 1.00D+00 BMatC= 1.73D-12 BMatP= 2.25D-11
 IDIUse=1 WtCom= 1.00D+00 WtEn= 0.00D+00
 Coeff-Com: -0.150D-04 0.374D-03 0.228D-03 0.276D-03-0.945D-03-0.111D-01
 Coeff-Com: -0.589D-02 0.260D-01 0.102D+00 0.289D+00 0.600D+00
 Coeff:     -0.150D-04 0.374D-03 0.228D-03 0.276D-03-0.945D-03-0.111D-01
 Coeff:     -0.589D-02 0.260D-01 0.102D+00 0.289D+00 0.600D+00
 Gap=     0.096 Goal=     0.100 Shift=    0.004
 RMSDP=5.31D-09 MaxDP=2.40D-07 DE=-3.09D-11 OVMax= 8.30D-07

 SCF Done:  E(RB3LYP) =  -2300.47871105     A.U. after   11 cycles
            NFock= 11  Conv=0.53D-08     -V/T= 2.0057
 KE= 2.287483462208D+03 PE=-1.073176175197D+04 EE= 3.483136299562D+03
 Leave Link  502 at Tue Aug 15 23:36:28 2023, MaxMem=  1310720000 cpu:            3766.6 elap:              59.0
 (Enter /mnt/opt/groups/app-gaussian/g16-avx2/l701.exe)
 ... and contract with generalized density number  0.
 Compute integral first derivatives.
 R6Disp: Adding Grimme-D3 dispersion energy 1st derivatives to the gradient.
 Leave Link  701 at Tue Aug 15 23:36:29 2023, MaxMem=  1310720000 cpu:              57.9 elap:               1.0
 (Enter /mnt/opt/groups/app-gaussian/g16-avx2/l702.exe)
 L702 exits ... SP integral derivatives will be done elsewhere.
 Leave Link  702 at Tue Aug 15 23:36:29 2023, MaxMem=  1310720000 cpu:               1.5 elap:               0.1
 (Enter /mnt/opt/groups/app-gaussian/g16-avx2/l703.exe)
 Integral derivatives from FoFJK, PRISM(SPDF).
 Compute integral first derivatives, UseDBF=F ICtDFT=           0.
 Calling FoFJK, ICntrl=      2127 FMM=F ISym2X=0 I1Cent= 0 IOpClX= 0 NMat=1 NMatS=1 NMatT=0.
 FoFJK:  IHMeth= 1 ICntrl=    2127 DoSepK=F KAlg= 0 I1Cent=           0 FoldK=F
 IRaf=         0 NMat=       1 IRICut=       1 DoRegI=T DoRafI=F ISym2E= 0 IDoP0=0 IntGTp=1.
 FoFCou: FMM=F IPFlag=           0 FMFlag=      100000 FMFlg1=         800
         NFxFlg=           0 DoJE=F BraDBF=F KetDBF=F FulRan=T
         wScrn=  0.000000 ICntrl=      2127 IOpCl=  0 I1Cent=           0 NGrid=           0
         NMat0=    1 NMatS0=      1 NMatT0=    0 NMatD0=    1 NMtDS0=    0 NMtDT0=    0
 Symmetry not used in FoFCou.
 Leave Link  703 at Tue Aug 15 23:36:46 2023, MaxMem=  1310720000 cpu:            1109.6 elap:              17.4
 (Enter /mnt/opt/groups/app-gaussian/g16-avx2/l716.exe)
 Dipole        = 8.67670172D-05-8.10621439D-05 3.94420882D-03
 -------------------------------------------------------------------
 Center     Atomic                   Forces (Hartrees/Bohr)
 Number     Number              X              Y              Z
 -------------------------------------------------------------------
      1        6           0.000360806   -0.001014602    0.000156444
      2        6           0.000452105    0.001176036   -0.000194279
      3        6           0.000792267   -0.000995056    0.000012259
      4        6          -0.001257412   -0.000181452    0.000001161
      5        6          -0.001070456    0.000190669   -0.000029685
      6        6           0.000714194    0.000818355   -0.000085504
      7        6           0.001230794    0.001145308    0.000063550
      8        6          -0.001109245   -0.000878711    0.000125081
      9        6           0.000794594    0.000732141   -0.000229527
     10        6           0.001615710   -0.000245314   -0.000187321
     11        6          -0.001439815    0.000509854   -0.000204810
     12        6          -0.001021998    0.000327566    0.000219410
     13        6           0.001321960   -0.000515505   -0.000121883
     14        6          -0.001602771    0.000490780   -0.000060870
     15        6           0.001285348   -0.000017480    0.000030309
     16        6           0.000277246   -0.001498135    0.000240325
     17        6          -0.000593794    0.001517333    0.000164639
     18        6           0.000241149   -0.001054293    0.000161540
     19        6          -0.000212824    0.001399521   -0.000055192
     20        6           0.000383187   -0.001635976   -0.000079366
     21        6          -0.000631215    0.001135322    0.000105173
     22        6           0.001153772    0.000982829    0.000210667
     23        1          -0.000242118   -0.000303375    0.000011648
     24        1           0.000356697   -0.000063169   -0.000000241
     25        6          -0.001024642   -0.001266672    0.000152049
     26        6          -0.000655949   -0.001086636   -0.000048974
     27        1          -0.000155866    0.000375455   -0.000010127
     28        1          -0.000280722    0.000243836   -0.000236530
     29        1          -0.000076056   -0.000367371   -0.000235958
     30        1           0.000353080    0.000121291    0.000233250
     31        1          -0.000268500    0.000263687    0.000068630
     32        1           0.000361187    0.000102304   -0.000074554
     33        1          -0.000093201   -0.000365112   -0.000067253
     34       17          -0.000102921    0.000368214   -0.000049948
     35       17          -0.000260334   -0.000341162   -0.000044422
     36       17           0.000405744   -0.000070479    0.000060304
 -------------------------------------------------------------------
 Cartesian Forces:  Max     0.001635976 RMS     0.000671230
 Leave Link  716 at Tue Aug 15 23:36:46 2023, MaxMem=  1310720000 cpu:               1.8 elap:               0.1
 (Enter /mnt/opt/groups/app-gaussian/g16-avx2/l103.exe)

 GradGradGradGradGradGradGradGradGradGradGradGradGradGradGradGradGradGrad
 Berny optimization.
 Using GEDIIS/GDIIS optimizer.
 FormGI is forming the generalized inverse of G from B-inverse, IUseBI=4.
 GSVD:  received Info=                   1 from GESDD.
 Internal  Forces:  Max     0.001156675 RMS     0.000279382
 Search for a local minimum.
 Step number   4 out of a maximum of  216
 All quantities printed in internal units (Hartrees-Bohrs-Radians)
 RMS Force = .27938D-03 SwitMx=.10000D-02 MixMth= 2
 Mixed Optimization -- En-DIIS/RFO-DIIS
 Swapping is turned off.
 Update second derivatives using D2CorX and points    1    2    3    4
 DE= -2.85D-04 DEPred=-2.48D-04 R= 1.15D+00
 TightC=F SS=  1.41D+00  RLast= 6.79D-02 DXNew= 1.1137D+00 2.0371D-01
 Trust test= 1.15D+00 RLast= 6.79D-02 DXMaxT set to 6.62D-01
 ITU=  1  1  1  0
     Eigenvalues ---    0.01120   0.01121   0.01185   0.01218   0.01246
     Eigenvalues ---    0.01268   0.01281   0.01297   0.01316   0.01411
     Eigenvalues ---    0.01485   0.01505   0.01527   0.01529   0.01558
     Eigenvalues ---    0.01561   0.01563   0.01580   0.01647   0.01656
     Eigenvalues ---    0.01695   0.01703   0.01772   0.01774   0.01793
     Eigenvalues ---    0.01818   0.01835   0.01855   0.01891   0.01903
     Eigenvalues ---    0.02045   0.02046   0.02070   0.13059   0.16000
     Eigenvalues ---    0.16000   0.16000   0.16000   0.16000   0.16000
     Eigenvalues ---    0.16041   0.16089   0.21449   0.22260   0.22261
     Eigenvalues ---    0.23174   0.24158   0.24162   0.24547   0.24999
     Eigenvalues ---    0.24999   0.25000   0.25000   0.25000   0.25000
     Eigenvalues ---    0.25000   0.25000   0.25048   0.25154   0.25516
     Eigenvalues ---    0.28128   0.29205   0.29207   0.29440   0.29539
     Eigenvalues ---    0.29539   0.30308   0.31069   0.31073   0.31565
     Eigenvalues ---    0.31569   0.32473   0.32877   0.32880   0.33484
     Eigenvalues ---    0.34148   0.34154   0.34220   0.34527   0.34529
     Eigenvalues ---    0.35393   0.35848   0.35849   0.37220   0.37230
     Eigenvalues ---    0.37230   0.37230   0.37230   0.37249   0.38899
     Eigenvalues ---    0.44717   0.44720   0.45803   0.46117   0.46123
     Eigenvalues ---    0.47706   0.47708   0.48251   0.49751   0.49753
     Eigenvalues ---    0.50084   0.57735
 En-DIIS/RFO-DIIS/Sim-DIIS IScMMF=       -3 using points:     4    3
 RFO step:  Lambda=-8.14799259D-05.
 NNeg= 0 NGDIIS= 2 SimSw=  2.50D-01 Rises=F DC= -2.85D-04 SmlDif=  1.00D-05
 NRisDI= 0 DoIntr=F SqrtH=F CThrHd= 10.0 CDAdj=  3.0
 RMS Error=  0.2509591290D-02 NUsed= 2 OKEnD=T EnDIS=F
 InvSVX:  RCond= 1.14D-03 Info=           0 Equed=N FErr=  1.51D-15 BErr=  8.97D-19
 DidBck=F Rises=F RFO-DIIS coefs:    1.02533   -0.02533
 Iteration  1 RMS(Cart)=  0.00397438 RMS(Int)=  0.00001173
 Iteration  2 RMS(Cart)=  0.00001596 RMS(Int)=  0.00000346
 Iteration  3 RMS(Cart)=  0.00000000 RMS(Int)=  0.00000346
 ITry= 1 IFail=0 DXMaxC= 2.30D-02 DCOld= 1.00D+10 DXMaxT= 6.62D-01 DXLimC= 3.00D+00 Rises=F
 Variable       Old X    -DE/DX   Delta X   Delta X   Delta X     New X
                                 (Linear)    (Quad)   (Total)
    R1        2.59554   0.00022   0.00015   0.00061   0.00075   2.59629
    R2        2.79768   0.00079   0.00020   0.00296   0.00316   2.80085
    R3        2.76347  -0.00041   0.00001  -0.00218  -0.00217   2.76130
    R4        2.79762   0.00083   0.00020   0.00315   0.00335   2.80097
    R5        2.59548   0.00033   0.00014   0.00088   0.00102   2.59650
    R6        2.75345  -0.00055  -0.00004  -0.00285  -0.00288   2.75057
    R7        2.79754   0.00087   0.00020   0.00330   0.00349   2.80103
    R8        2.75352  -0.00062  -0.00003  -0.00310  -0.00314   2.75039
    R9        2.59561   0.00016   0.00015   0.00045   0.00059   2.59620
   R10        2.75356  -0.00065  -0.00003  -0.00322  -0.00325   2.75031
   R11        2.76359  -0.00047   0.00001  -0.00239  -0.00239   2.76120
   R12        2.76340  -0.00036   0.00000  -0.00202  -0.00201   2.76139
   R13        2.77061   0.00033   0.00001   0.00005   0.00006   2.77067
   R14        2.59490   0.00084   0.00019   0.00283   0.00302   2.59792
   R15        2.57138   0.00100   0.00015   0.00277   0.00292   2.57430
   R16        2.71664  -0.00034  -0.00002  -0.00182  -0.00184   2.71480
   R17        3.26284   0.00038  -0.00006   0.00037   0.00032   3.26316
   R18        2.59286   0.00116   0.00014   0.00313   0.00327   2.59612
   R19        2.04379  -0.00036  -0.00002  -0.00086  -0.00087   2.04292
   R20        2.76130  -0.00036  -0.00015  -0.00315  -0.00330   2.75800
   R21        2.04853  -0.00034  -0.00001  -0.00071  -0.00072   2.04781
   R22        2.57140   0.00098   0.00015   0.00272   0.00288   2.57428
   R23        3.26289   0.00037  -0.00005   0.00031   0.00026   3.26315
   R24        2.77058   0.00033   0.00001   0.00002   0.00003   2.77061
   R25        2.71663  -0.00034  -0.00002  -0.00182  -0.00184   2.71480
   R26        2.59490   0.00085   0.00019   0.00286   0.00305   2.59795
   R27        2.76133  -0.00037  -0.00015  -0.00318  -0.00333   2.75800
   R28        2.03680   0.00028  -0.00000   0.00056   0.00056   2.03736
   R29        2.59289   0.00114   0.00014   0.00308   0.00322   2.59611
   R30        2.04853  -0.00034  -0.00001  -0.00071  -0.00071   2.04782
   R31        2.04379  -0.00036  -0.00002  -0.00085  -0.00087   2.04292
   R32        2.57142   0.00096   0.00015   0.00266   0.00281   2.57423
   R33        3.26286   0.00039  -0.00006   0.00041   0.00035   3.26321
   R34        2.77050   0.00038   0.00001   0.00025   0.00025   2.77076
   R35        2.71665  -0.00035  -0.00002  -0.00183  -0.00185   2.71480
   R36        2.59489   0.00087   0.00019   0.00291   0.00309   2.59798
   R37        2.76131  -0.00036  -0.00015  -0.00315  -0.00330   2.75801
   R38        2.03681   0.00025   0.00000   0.00048   0.00048   2.03729
   R39        2.59289   0.00112   0.00014   0.00303   0.00317   2.59606
   R40        2.04853  -0.00034  -0.00001  -0.00071  -0.00072   2.04781
   R41        2.04379  -0.00035  -0.00002  -0.00085  -0.00087   2.04293
   R42        2.03674   0.00030  -0.00000   0.00062   0.00062   2.03736
    A1        2.11718  -0.00012   0.00002  -0.00022  -0.00020   2.11698
    A2        2.31011  -0.00018  -0.00000  -0.00063  -0.00064   2.30948
    A3        1.85589   0.00030  -0.00002   0.00085   0.00084   1.85673
    A4        2.07170   0.00008  -0.00002   0.00002  -0.00000   2.07170
    A5        1.85730  -0.00024  -0.00001  -0.00119  -0.00120   1.85610
    A6        2.35418   0.00017   0.00003   0.00117   0.00120   2.35538
    A7        2.07162   0.00013  -0.00002   0.00024   0.00022   2.07185
    A8        2.35440   0.00003   0.00004   0.00060   0.00064   2.35504
    A9        1.85716  -0.00017  -0.00002  -0.00084  -0.00086   1.85630
   A10        2.07160   0.00014  -0.00002   0.00024   0.00022   2.07182
   A11        1.85715  -0.00016  -0.00002  -0.00084  -0.00086   1.85629
   A12        2.35443   0.00002   0.00004   0.00060   0.00064   2.35507
   A13        2.11709  -0.00008   0.00002  -0.00002  -0.00000   2.11709
   A14        1.85575   0.00037  -0.00002   0.00115   0.00113   1.85687
   A15        2.31034  -0.00029   0.00000  -0.00113  -0.00112   2.30922
   A16        2.11716  -0.00015   0.00002  -0.00025  -0.00023   2.11693
   A17        2.31010  -0.00012  -0.00001  -0.00046  -0.00046   2.30964
   A18        1.85592   0.00027  -0.00001   0.00071   0.00069   1.85662
   A19        1.87919   0.00029   0.00005   0.00138   0.00143   1.88062
   A20        2.54377  -0.00029   0.00004  -0.00075  -0.00071   2.54306
   A21        1.86022   0.00000  -0.00009  -0.00063  -0.00072   1.85950
   A22        1.90380  -0.00014  -0.00002  -0.00050  -0.00051   1.90329
   A23        1.90327   0.00009   0.00008   0.00074   0.00082   1.90409
   A24        2.47611   0.00005  -0.00006  -0.00023  -0.00030   2.47581
   A25        1.92874  -0.00030  -0.00000  -0.00089  -0.00089   1.92785
   A26        2.19991  -0.00010   0.00014   0.00053   0.00066   2.20057
   A27        2.15453   0.00040  -0.00014   0.00038   0.00024   2.15477
   A28        1.84882  -0.00002  -0.00005  -0.00049  -0.00054   1.84828
   A29        2.20565   0.00013  -0.00001   0.00073   0.00071   2.20636
   A30        2.22870  -0.00012   0.00006  -0.00021  -0.00016   2.22854
   A31        1.92750   0.00002   0.00002   0.00039   0.00041   1.92791
   A32        2.19636  -0.00017  -0.00015  -0.00246  -0.00262   2.19374
   A33        2.15932   0.00015   0.00013   0.00209   0.00222   2.16154
   A34        1.92873  -0.00028  -0.00000  -0.00080  -0.00081   1.92793
   A35        2.19983  -0.00005   0.00014   0.00076   0.00090   2.20072
   A36        2.15463   0.00032  -0.00013   0.00004  -0.00010   2.15453
   A37        1.90376  -0.00012  -0.00002  -0.00045  -0.00047   1.90329
   A38        2.47617   0.00002  -0.00006  -0.00034  -0.00040   2.47577
   A39        1.90325   0.00010   0.00008   0.00079   0.00087   1.90412
   A40        1.87919   0.00030   0.00005   0.00140   0.00145   1.88064
   A41        2.54371  -0.00028   0.00004  -0.00067  -0.00064   2.54307
   A42        1.86028  -0.00002  -0.00009  -0.00072  -0.00081   1.85947
   A43        1.88491  -0.00007   0.00004   0.00007   0.00011   1.88501
   A44        2.23785  -0.00024  -0.00011  -0.00264  -0.00275   2.23510
   A45        2.16043   0.00031   0.00007   0.00257   0.00264   2.16307
   A46        1.92751   0.00001   0.00002   0.00035   0.00038   1.92789
   A47        2.15931   0.00015   0.00013   0.00211   0.00224   2.16155
   A48        2.19635  -0.00016  -0.00015  -0.00245  -0.00260   2.19375
   A49        1.84882  -0.00002  -0.00005  -0.00049  -0.00054   1.84828
   A50        2.20562   0.00013  -0.00001   0.00074   0.00071   2.20634
   A51        2.22873  -0.00012   0.00006  -0.00021  -0.00016   2.22856
   A52        1.92876  -0.00029  -0.00000  -0.00091  -0.00091   1.92785
   A53        2.20003  -0.00014   0.00015   0.00036   0.00051   2.20054
   A54        2.15438   0.00043  -0.00014   0.00056   0.00041   2.15479
   A55        1.90381  -0.00013  -0.00002  -0.00048  -0.00050   1.90331
   A56        2.47615   0.00001  -0.00006  -0.00042  -0.00048   2.47567
   A57        1.90322   0.00012   0.00007   0.00091   0.00098   1.90420
   A58        1.87916   0.00030   0.00005   0.00143   0.00148   1.88064
   A59        2.54369  -0.00023   0.00003  -0.00051  -0.00048   2.54321
   A60        1.86033  -0.00006  -0.00009  -0.00092  -0.00101   1.85933
   A61        1.88489  -0.00005   0.00004   0.00017   0.00020   1.88509
   A62        2.23789  -0.00024  -0.00011  -0.00260  -0.00272   2.23518
   A63        2.16040   0.00029   0.00007   0.00244   0.00251   2.16292
   A64        1.92750   0.00002   0.00002   0.00039   0.00041   1.92791
   A65        2.15930   0.00015   0.00013   0.00211   0.00224   2.16154
   A66        2.19636  -0.00017  -0.00015  -0.00248  -0.00264   2.19373
   A67        1.84884  -0.00003  -0.00005  -0.00054  -0.00060   1.84824
   A68        2.20562   0.00014  -0.00001   0.00077   0.00075   2.20637
   A69        2.22872  -0.00011   0.00006  -0.00020  -0.00015   2.22857
   A70        1.88496  -0.00009   0.00004  -0.00001   0.00003   1.88500
   A71        2.23791  -0.00024  -0.00011  -0.00265  -0.00276   2.23515
   A72        2.16031   0.00033   0.00007   0.00266   0.00272   2.16304
    D1       -0.00120  -0.00001  -0.00002  -0.00077  -0.00079  -0.00199
    D2        3.14083   0.00002  -0.00006   0.00131   0.00126  -3.14109
    D3        3.14042  -0.00003   0.00005  -0.00213  -0.00208   3.13833
    D4       -0.00074   0.00000   0.00001  -0.00005  -0.00003  -0.00077
    D5       -0.00171   0.00001  -0.00001   0.00118   0.00116  -0.00055
    D6        3.13957   0.00003  -0.00005   0.00223   0.00217  -3.14144
    D7        3.13987   0.00002  -0.00007   0.00222   0.00216  -3.14116
    D8       -0.00204   0.00004  -0.00011   0.00328   0.00317   0.00113
    D9       -3.14010  -0.00003   0.00005  -0.00220  -0.00215   3.14093
   D10       -0.00285   0.00005  -0.00006   0.00346   0.00340   0.00055
   D11        0.00151  -0.00004   0.00011  -0.00341  -0.00330  -0.00179
   D12        3.13877   0.00004  -0.00000   0.00224   0.00224   3.14101
   D13        0.00069  -0.00003   0.00000  -0.00232  -0.00231  -0.00162
   D14       -3.14039  -0.00003   0.00007  -0.00277  -0.00270   3.14010
   D15        3.14145  -0.00001  -0.00002  -0.00002  -0.00004   3.14140
   D16        0.00036  -0.00001   0.00005  -0.00047  -0.00042  -0.00006
   D17       -0.00372   0.00003  -0.00004   0.00274   0.00270  -0.00102
   D18        3.13821   0.00005  -0.00008   0.00355   0.00347  -3.14151
   D19        3.13901  -0.00000  -0.00000  -0.00037  -0.00037   3.13864
   D20       -0.00225   0.00001  -0.00004   0.00044   0.00039  -0.00186
   D21       -0.00038  -0.00000  -0.00002  -0.00031  -0.00033  -0.00071
   D22        3.13713   0.00000   0.00013  -0.00067  -0.00054   3.13659
   D23        3.14018   0.00003  -0.00005   0.00253   0.00248  -3.14053
   D24       -0.00550   0.00003   0.00010   0.00218   0.00228  -0.00323
   D25        0.00400  -0.00001   0.00005  -0.00126  -0.00121   0.00279
   D26       -3.13784  -0.00002   0.00008  -0.00188  -0.00180  -3.13965
   D27       -3.13791  -0.00003   0.00008  -0.00280  -0.00272  -3.14064
   D28        0.00342  -0.00004   0.00011  -0.00342  -0.00331   0.00011
   D29        3.13823   0.00000  -0.00004   0.00035   0.00030   3.13854
   D30       -0.00669   0.00002   0.00012   0.00095   0.00106  -0.00563
   D31       -0.00296   0.00003  -0.00007   0.00225   0.00218  -0.00078
   D32        3.13530   0.00004   0.00009   0.00285   0.00294   3.13824
   D33        0.00200   0.00001   0.00002   0.00037   0.00039   0.00239
   D34       -3.14025   0.00001  -0.00007   0.00096   0.00089  -3.13936
   D35       -3.13916  -0.00001   0.00008  -0.00106  -0.00098  -3.14014
   D36        0.00177  -0.00001  -0.00002  -0.00047  -0.00048   0.00129
   D37        0.00187  -0.00002   0.00007  -0.00210  -0.00202  -0.00016
   D38       -3.13496  -0.00004  -0.00008  -0.00252  -0.00261  -3.13757
   D39       -3.14012  -0.00000   0.00002  -0.00079  -0.00077  -3.14089
   D40        0.00624  -0.00002  -0.00013  -0.00122  -0.00135   0.00488
   D41       -0.00022   0.00002  -0.00006   0.00116   0.00110   0.00088
   D42       -3.13815  -0.00004   0.00002  -0.00289  -0.00286  -3.14101
   D43       -3.14122   0.00001   0.00002   0.00064   0.00066  -3.14056
   D44        0.00403  -0.00004   0.00011  -0.00341  -0.00331   0.00072
   D45        3.13858   0.00003  -0.00007   0.00277   0.00270   3.14128
   D46       -0.00135  -0.00004   0.00001  -0.00234  -0.00233  -0.00368
   D47       -0.00272   0.00005  -0.00011   0.00349   0.00338   0.00066
   D48        3.14053  -0.00002  -0.00003  -0.00162  -0.00165   3.13889
   D49       -0.00098  -0.00000  -0.00001   0.00003   0.00002  -0.00096
   D50       -3.13944  -0.00001  -0.00003  -0.00105  -0.00108  -3.14053
   D51        3.13781   0.00000   0.00009   0.00027   0.00036   3.13818
   D52       -0.00065  -0.00001   0.00006  -0.00081  -0.00074  -0.00139
   D53        3.13667   0.00005   0.00008   0.00373   0.00381   3.14049
   D54       -0.00306  -0.00002   0.00000  -0.00061  -0.00060  -0.00366
   D55       -0.00019   0.00004  -0.00008   0.00331   0.00323   0.00304
   D56       -3.13992  -0.00003  -0.00015  -0.00104  -0.00119  -3.14110
   D57       -0.00034   0.00003  -0.00006   0.00213   0.00206   0.00172
   D58       -3.13774  -0.00005   0.00004  -0.00335  -0.00331  -3.14105
   D59        3.13645   0.00004  -0.00003   0.00378   0.00376   3.14021
   D60       -0.00094  -0.00003   0.00008  -0.00170  -0.00162  -0.00256
   D61        0.00125  -0.00003  -0.00002  -0.00217  -0.00219  -0.00094
   D62        3.13824   0.00006   0.00017   0.00593   0.00611  -3.13884
   D63       -3.13555  -0.00004  -0.00006  -0.00383  -0.00388  -3.13943
   D64        0.00144   0.00005   0.00014   0.00428   0.00442   0.00586
   D65       -0.00137   0.00006  -0.00003   0.00424   0.00422   0.00285
   D66        3.13429   0.00014  -0.00024   0.00733   0.00709   3.14138
   D67       -3.13828  -0.00004  -0.00022  -0.00401  -0.00423   3.14068
   D68       -0.00261   0.00004  -0.00043  -0.00093  -0.00136  -0.00397
   D69        0.00101  -0.00006   0.00007  -0.00492  -0.00485  -0.00384
   D70        3.14084   0.00001   0.00014  -0.00082  -0.00066   3.14018
   D71       -3.13481  -0.00014   0.00027  -0.00790  -0.00764   3.14074
   D72        0.00502  -0.00007   0.00034  -0.00380  -0.00345   0.00157
   D73        0.00088  -0.00003   0.00006  -0.00211  -0.00205  -0.00117
   D74       -3.13691  -0.00004   0.00002  -0.00362  -0.00360  -3.14051
   D75        3.14087   0.00004  -0.00002   0.00284   0.00282  -3.13950
   D76        0.00307   0.00003  -0.00005   0.00133   0.00127   0.00434
   D77        0.00135   0.00000   0.00001  -0.00013  -0.00013   0.00122
   D78       -3.13829  -0.00000  -0.00008  -0.00048  -0.00057  -3.13886
   D79        3.14046   0.00001   0.00003   0.00085   0.00088   3.14135
   D80        0.00083   0.00000  -0.00006   0.00050   0.00044   0.00127
   D81        3.13638   0.00004   0.00006   0.00355   0.00361   3.14000
   D82       -0.00041  -0.00005  -0.00013  -0.00430  -0.00444  -0.00485
   D83       -0.00142   0.00003   0.00003   0.00204   0.00207   0.00065
   D84       -3.13821  -0.00006  -0.00017  -0.00581  -0.00598   3.13899
   D85       -3.13821  -0.00005  -0.00009  -0.00331  -0.00340   3.14158
   D86        0.00193   0.00002  -0.00000   0.00051   0.00050   0.00244
   D87        0.00007  -0.00003   0.00007  -0.00271  -0.00264  -0.00258
   D88        3.14021   0.00003   0.00015   0.00111   0.00126   3.14147
   D89       -0.00099   0.00005  -0.00006   0.00420   0.00414   0.00315
   D90        3.13474   0.00014  -0.00027   0.00762   0.00736  -3.14109
   D91       -3.14122  -0.00001  -0.00014   0.00059   0.00045  -3.14077
   D92       -0.00548   0.00008  -0.00035   0.00401   0.00366  -0.00182
   D93        0.00147  -0.00005   0.00002  -0.00374  -0.00373  -0.00226
   D94        3.13818   0.00004   0.00022   0.00425   0.00446  -3.14054
   D95       -3.13412  -0.00014   0.00023  -0.00727  -0.00703  -3.14115
   D96        0.00260  -0.00004   0.00043   0.00073   0.00116   0.00376
   D97       -0.00002  -0.00002   0.00005  -0.00138  -0.00133  -0.00135
   D98       -3.13723  -0.00004   0.00001  -0.00356  -0.00354  -3.14077
   D99        3.13803   0.00003  -0.00003   0.00254   0.00251   3.14054
   D100       0.00081   0.00001  -0.00007   0.00037   0.00030   0.00112
   D101       0.00025   0.00001  -0.00002   0.00105   0.00103   0.00129
   D102      -3.13894   0.00001  -0.00011   0.00126   0.00115  -3.13778
   D103       3.13899   0.00003   0.00001   0.00247   0.00248   3.14146
   D104      -0.00021   0.00003  -0.00009   0.00268   0.00260   0.00239
   D105       3.13673   0.00003   0.00008   0.00268   0.00276   3.13948
   D106      -0.00070  -0.00005  -0.00013  -0.00461  -0.00474  -0.00544
   D107      -0.00049   0.00001   0.00004   0.00051   0.00055   0.00006
   D108      -3.13792  -0.00007  -0.00016  -0.00678  -0.00695   3.13832
   D109      -3.13675  -0.00006  -0.00006  -0.00427  -0.00433  -3.14108
   D110       0.00256   0.00002   0.00001   0.00117   0.00117   0.00373
   D111       0.00078  -0.00005   0.00009  -0.00462  -0.00453  -0.00375
   D112       3.14009   0.00003   0.00016   0.00082   0.00097   3.14106
   D113      -0.00115   0.00007  -0.00007   0.00523   0.00516   0.00401
   D114       3.13447   0.00015  -0.00028   0.00870   0.00843  -3.14028
   D115      -3.14058  -0.00001  -0.00013   0.00009  -0.00005  -3.14063
   D116      -0.00496   0.00007  -0.00034   0.00357   0.00322  -0.00174
   D117       0.00098  -0.00005   0.00001  -0.00339  -0.00338  -0.00240
   D118       3.13834   0.00004   0.00022   0.00403   0.00425  -3.14060
   D119      -3.13448  -0.00013   0.00023  -0.00697  -0.00674  -3.14123
   D120       0.00287  -0.00005   0.00044   0.00045   0.00088   0.00375
         Item               Value     Threshold  Converged?
 Maximum Force            0.001157     0.000450     NO 
 RMS     Force            0.000279     0.000300     YES
 Maximum Displacement     0.022989     0.001800     NO 
 RMS     Displacement     0.003974     0.001200     NO 
 Predicted change in Energy=-4.080217D-05
 Lowest energy point so far.  Saving SCF results.
 GradGradGradGradGradGradGradGradGradGradGradGradGradGradGradGradGradGrad

 Leave Link  103 at Tue Aug 15 23:36:47 2023, MaxMem=  1310720000 cpu:              17.1 elap:               0.4
 (Enter /mnt/opt/groups/app-gaussian/g16-avx2/l202.exe)
                          Input orientation:                          
 ---------------------------------------------------------------------
 Center     Atomic      Atomic             Coordinates (Angstroms)
 Number     Number       Type             X           Y           Z
 ---------------------------------------------------------------------
      1          6           0        0.453291   -1.344576    0.001292
      2          6           0       -0.398874    1.381316   -0.007007
      3          6           0        1.395749   -0.344902   -0.003576
      4          6           0       -0.996363   -1.035950    0.003170
      5          6           0       -1.390878    0.280036    0.000596
      6          6           0        0.938211    1.064943   -0.009555
      7          6           0       -1.688054   -2.316470    0.008613
      8          6           0       -0.671920   -3.373416    0.009756
      9          6           0        0.564482   -2.801553    0.004129
     10          6           0       -1.324837   -4.653080    0.013666
     11          6           0       -2.672790   -4.387807    0.016092
     12          6           0        2.144549    1.889561   -0.016509
     13          6           0        3.257948    1.104662   -0.016040
     14          6           0        2.850603   -0.303729   -0.007040
     15          6           0        4.007869   -1.045841   -0.003346
     16          6           0        5.136845   -0.120982   -0.013490
     17          6           0        4.692627    1.179005   -0.019314
     18          6           0       -2.708369    0.911867    0.003833
     19          6           0       -2.585798    2.268549   -0.002233
     20          6           0       -1.162453    2.620484   -0.008078
     21          6           0       -1.099050    3.993812   -0.009013
     22          6           0       -2.464752    4.508530   -0.009035
     23          1           0        4.109161   -2.119175    0.003301
     24          1           0       -0.220526    4.618678   -0.012368
     25          6           0       -3.368050    3.473508   -0.002963
     26          6           0       -2.909352   -2.947650    0.009918
     27          1           0       -3.889583   -2.498767    0.009204
     28          1           0        6.174104   -0.434682   -0.013565
     29          1           0       -2.712140    5.563569   -0.010864
     30          1           0       -3.463064   -5.129272    0.019071
     31          1           0       -0.841565   -5.620107    0.017705
     32          1           0       -4.447190    3.538083   -0.002315
     33          1           0        5.288466    2.081008   -0.028007
     34         17           0        2.196856    3.615508   -0.029039
     35         17           0       -4.228806    0.093288    0.013445
     36         17           0        2.033347   -3.709426    0.002651
 ---------------------------------------------------------------------
                    Distance matrix (angstroms):
                    1          2          3          4          5
     1  C    0.000000
     2  C    2.856001   0.000000
     3  C    1.373899   2.490083   0.000000
     4  C    1.482143   2.490035   2.489938   0.000000
     5  C    2.457707   1.482211   2.855845   1.373851   0.000000
     6  C    2.457854   1.374007   1.482242   2.855957   2.457811
     7  C    2.351593   3.916101   3.660201   1.455403   2.613469
     8  C    2.319992   4.762595   3.667060   2.359884   3.723532
     9  C    1.461217   4.292386   2.593491   2.356606   3.649608
    10  C    3.756074   6.105061   5.095320   3.632029   4.933575
    11  C    4.362780   6.201130   5.735719   3.747735   4.840692
    12  C    3.649701   2.593724   2.356628   4.292357   3.884599
    13  C    3.723596   3.667283   2.359910   4.762536   4.721426
    14  C    2.613530   3.660394   1.455441   3.916044   4.281472
    15  C    3.567112   5.030953   2.704531   5.004246   5.559176
    16  C    4.840773   5.735950   3.747804   6.201103   6.540044
    17  C    4.933646   5.095534   3.632072   6.105009   6.149600
    18  C    3.884280   2.356749   4.292238   2.593252   1.461165
    19  C    4.721308   2.360051   4.762651   3.666885   2.319920
    20  C    4.281637   1.455538   3.916367   3.660221   2.351584
    21  C    5.559519   2.704697   5.004847   5.030825   3.725237
    22  C    6.540177   3.747975   6.201555   5.735640   4.362735
    23  H    3.737031   5.707533   3.242021   5.219172   6.000554
    24  H    6.001218   3.242275   5.220110   5.707625   4.493741
    25  C    6.149520   3.632257   6.105247   5.095110   3.755994
    26  C    3.725223   5.004272   5.030743   2.704472   3.567045
    27  H    4.493636   5.219229   5.707366   3.242004   3.737023
    28  H    5.792739   6.819232   4.779209   7.195651   7.598682
    29  H    7.598853   4.779378   7.196168   6.818925   5.446245
    30  H    5.446290   7.195672   6.819001   4.779137   5.792660
    31  H    4.467336   7.015448   5.730080   4.586793   5.925683
    32  H    6.917736   4.586995   7.015518   5.729747   4.467205
    33  H    5.925741   5.730257   4.586816   7.015374   6.917944
    34  Cl   5.257696   3.424896   4.040701   5.642140   4.898784
    35  Cl   4.897920   4.040768   5.641623   3.424028   2.844094
    36  Cl   2.844134   5.641937   3.424412   4.040621   5.257483
                    6          7          8          9         10
     6  C    0.000000
     7  C    4.281536   0.000000
     8  C    4.721433   1.466173   0.000000
     9  C    3.884540   2.304180   1.362259   0.000000
    10  C    6.149611   2.364678   1.436613   2.645330   0.000000
    11  C    6.540066   2.293512   2.243325   3.605035   1.373809
    12  C    1.461265   5.690358   5.969264   4.950110   7.405653
    13  C    2.320086   6.013957   5.957995   4.744857   7.358966
    14  C    2.351705   4.964955   4.672412   3.386089   6.029227
    15  C    3.725353   5.835939   5.226682   3.865164   6.438184
    16  C    4.362907   7.169372   6.657373   5.300214   7.892654
    17  C    3.756162   7.275453   7.035890   5.734716   8.379987
    18  C    3.649816   3.385738   4.744555   4.949853   5.734360
    19  C    3.723890   4.672094   5.957755   5.969108   7.035569
    20  C    2.613904   4.964881   6.013964   5.690425   7.275409
    21  C    3.567731   6.337736   7.379623   6.996035   8.649869
    22  C    4.841326   6.869074   8.083295   7.912884   9.232281
    23  H    4.493740   5.800574   4.942864   3.609763   5.995759
    24  H    3.737875   7.088749   8.004862   7.461658   9.337327
    25  C    4.934076   6.028794   7.358644   7.405488   8.379525
    26  C    5.559229   1.374758   2.277582   3.476910   2.327916
    27  H    6.000664   2.209063   3.334421   4.464348   3.349479
    28  H    5.446418   8.084253   7.450150   6.088533   8.604053
    29  H    5.793332   7.946329   9.166931   8.983971  10.310438
    30  H    7.598706   3.326053   3.297514   4.651841   2.190617
    31  H    6.917965   3.410374   2.253101   3.149825   1.081069
    32  H    5.926129   6.472150   7.875380   8.081329   8.766099
    33  H    4.467376   8.246877   8.079503   6.793854   9.438509
    34  Cl   2.844283   7.091001   7.554894   6.621511   8.987418
    35  Cl   5.257633   3.501767   4.966838   5.599625   5.564265
    36  Cl   4.898375   3.973562   2.726064   1.726789   3.488267
                   11         12         13         14         15
    11  C    0.000000
    12  C    7.912848   0.000000
    13  C    8.083433   1.362250   0.000000
    14  C    6.869359   2.304154   1.466143   0.000000
    15  C    7.469961   3.476884   2.277544   1.374775   0.000000
    16  C    8.899273   3.605014   2.243315   2.293542   1.459471
    17  C    9.232552   2.645298   1.436608   2.364678   2.327894
    18  C    5.299807   4.950466   5.969464   5.690340   6.995750
    19  C    6.656950   4.745526   5.958540   6.014242   7.379813
    20  C    7.169229   3.386825   4.673085   4.965445   6.338311
    21  C    8.528120   3.866376   5.227875   5.836834   7.174870
    22  C    8.898804   5.301387   6.658502   7.170135   8.529120
    23  H    7.151344   4.464309   3.334375   2.209053   1.078123
    24  H    9.334409   3.611326   4.944503   5.801893   7.068676
    25  C    7.892023   5.735662   7.036722   7.275932   8.650358
    26  C    1.459470   6.995801   7.379532   6.337799   7.173911
    27  H    2.247022   7.461155   8.004532   7.088622   8.030000
    28  H    9.689974   4.651820   3.297507   3.326085   2.250820
    29  H    9.951490   6.089811   7.451431   8.085130   9.425650
    30  H    1.083657   8.983908   9.167069   7.946631   8.514091
    31  H    2.207250   8.081656   7.875891   6.472757   6.666435
    32  H    8.122103   6.794766   8.080276   8.247262   9.617711
    33  H   10.258124   3.149761   2.253087   3.410364   3.379012
    34  Cl   9.368486   1.726784   2.725882   3.973448   5.000860
    35  Cl   4.743565   6.621717   7.554814   7.090562   8.315089
    36  Cl   4.754798   5.600124   4.967438   3.502395   3.315638
                   16         17         18         19         20
    16  C    0.000000
    17  C    1.373800   0.000000
    18  C    7.912929   7.405852   0.000000
    19  C    8.083885   7.359543   1.362222   0.000000
    20  C    6.869994   6.029922   2.304207   1.466221   0.000000
    21  C    7.471140   6.439470   3.476846   2.277498   1.374792
    22  C    8.900374   7.893916   3.604927   2.243259   2.293622
    23  H    2.247040   3.349467   7.460961   8.004664   7.089034
    24  H    7.153027   5.997539   4.464312   3.334325   2.209079
    25  C    9.233293   8.380903   2.645228   1.436609   2.364812
    26  C    8.528299   8.649869   3.864751   5.226239   5.835760
    27  H    9.334386   9.337085   3.609393   4.942397   5.800367
    28  H    1.083658   2.190614   8.983976   9.167523   7.947272
    29  H    9.691268   8.605525   4.651727   3.297452   3.326152
    30  H    9.952008  10.310728   6.088116   7.449685   8.084074
    31  H    8.122975   8.766788   6.793514   8.079211   8.246876
    32  H   10.258781   9.439374   3.149690   2.253107   3.410501
    33  H    2.207252   1.081069   8.081910   7.876539   6.473468
    34  Cl   4.754485   3.487910   5.601070   4.968782   3.503636
    35  Cl   9.368140   8.987314   1.726815   2.726074   3.973625
    36  Cl   4.744354   5.564981   6.621195   7.554649   7.090911
                   21         22         23         24         25
    21  C    0.000000
    22  C    1.459477   0.000000
    23  H    8.030830   9.335039   0.000000
    24  H    1.078088   2.246930   8.009064   0.000000
    25  C    2.327899   1.373774   9.337389   3.349390   0.000000
    26  C    7.173664   7.469447   7.067245   8.029920   6.437534
    27  H    7.066894   7.150712   8.007748   8.007526   5.995016
    28  H    8.515301   9.953149   2.664917   8.150322  10.311487
    29  H    2.250822   1.083657  10.273992   2.664763   2.190579
    30  H    9.424437   9.689409   8.148590  10.273148   8.603333
    31  H    9.617404  10.257911   6.063532  10.257647   9.438082
    32  H    3.379019   2.207232  10.257472   4.362622   1.081070
    33  H    6.667799   8.124383   4.362714   6.065394   8.767836
    34  Cl   3.317606   4.746417   6.045208   2.617320   5.566778
    35  Cl   5.000996   4.754656   8.626516   6.045340   3.488131
    36  Cl   8.315764   9.368449   2.614939   8.627717   8.987195
                   26         27         28         29         30
    26  C    0.000000
    27  H    1.078123   0.000000
    28  H    9.424687  10.273205   0.000000
    29  H    8.513529   8.147885  10.721210   0.000000
    30  H    2.250812   2.664878  10.719852  10.719218   0.000000
    31  H    3.379028   4.362712   8.724059  11.339069   2.667054
    32  H    6.665570   6.062558  11.339967   2.667033   8.723073
    33  H    9.617331  10.257305   2.667070   8.725721  11.339296
    34  Cl   8.315643   8.627314   5.676511   5.281431  10.416726
    35  Cl   3.314856   2.614161  10.416333   5.676693   5.278402
    36  Cl   5.001063   6.045398   5.279211  10.416730   5.676862
                   31         32         33         34         35
    31  H    0.000000
    32  H    9.842427   0.000000
    33  H    9.843096   9.844120   0.000000
    34  Cl   9.722693   6.644550   3.451484   0.000000
    35  Cl   6.642010   3.451746   9.722716   7.327821   0.000000
    36  Cl   3.451963   9.722333   6.642731   7.326827   7.326344
                   36
    36  Cl   0.000000
 Symmetry turned off by external request.
 Stoichiometry    C24H9Cl3
 Framework group  C1[X(C24H9Cl3)]
 Deg. of freedom   102
 Full point group                 C1      NOp   1
 Rotational constants (GHZ):           0.1764489           0.1764136           0.0882158
 Leave Link  202 at Tue Aug 15 23:36:47 2023, MaxMem=  1310720000 cpu:               1.1 elap:               0.1
 (Enter /mnt/opt/groups/app-gaussian/g16-avx2/l301.exe)
 Standard basis: 6-31G(d,p) (6D, 7F)
 Ernie: Thresh=  0.10000D-02 Tol=  0.10000D-05 Strict=F.
   462 basis functions,   891 primitive gaussians,   462 cartesian basis functions
   102 alpha electrons      102 beta electrons
       nuclear repulsion energy      2660.5288066586 Hartrees.
 IExCor=  402 DFT=T Ex+Corr=B3LYP ExCW=0 ScaHFX=  0.200000
 ScaDFX=  0.800000  0.720000  1.000000  0.810000 ScalE2=  1.000000  1.000000
 IRadAn=      5 IRanWt=     -1 IRanGd=            0 ICorTp=0 IEmpDi=131
 NAtoms=   36 NActive=   36 NUniq=   36 SFac= 1.00D+00 NAtFMM=   60 NAOKFM=F Big=F
 Integral buffers will be    131072 words long.
 Raffenetti 2 integral format.
 Two-electron integral symmetry is turned off.
 R6Disp:  Grimme-D3 Dispersion energy=       -0.0432744765 Hartrees.
 Nuclear repulsion after empirical dispersion term =     2660.4855321821 Hartrees.
 Leave Link  301 at Tue Aug 15 23:36:47 2023, MaxMem=  1310720000 cpu:               4.3 elap:               0.1
 (Enter /mnt/opt/groups/app-gaussian/g16-avx2/l302.exe)
 NPDir=0 NMtPBC=     1 NCelOv=     1 NCel=       1 NClECP=     1 NCelD=      1
         NCelK=      1 NCelE2=     1 NClLst=     1 CellRange=     0.0.
 One-electron integrals computed using PRISM.
 NBasis=   462 RedAO= T EigKep=  1.09D-04  NBF=   462
 NBsUse=   462 1.00D-06 EigRej= -1.00D+00 NBFU=   462
 Precomputing XC quadrature grid using
 IXCGrd= 4 IRadAn=           5 IRanWt=          -1 IRanGd=           0 AccXCQ= 0.00D+00.
 Generated NRdTot=       0 NPtTot=           0 NUsed=           0 NTot=          32
 NSgBfM=   455   455   455   455   455 MxSgAt=    36 MxSgA2=    36.
 Leave Link  302 at Tue Aug 15 23:36:49 2023, MaxMem=  1310720000 cpu:             104.0 elap:               1.7
 (Enter /mnt/opt/groups/app-gaussian/g16-avx2/l303.exe)
 DipDrv:  MaxL=1.
 Leave Link  303 at Tue Aug 15 23:36:49 2023, MaxMem=  1310720000 cpu:               8.6 elap:               0.2
 (Enter /mnt/opt/groups/app-gaussian/g16-avx2/l401.exe)
 Initial guess from the checkpoint file:  "/tmp/Gau-129962.chk"
 B after Tr=     0.000407   -0.000102    0.001012
         Rot=    1.000000   -0.000399    0.000248   -0.000043 Ang=  -0.05 deg.
 Guess basis will be translated and rotated to current coordinates.
 JPrj=2 DoOrth=T DoCkMO=T.
 Generating alternative initial guess.
 ExpMin= 1.43D-01 ExpMax= 2.52D+04 ExpMxC= 3.78D+03 IAcc=3 IRadAn=         5 AccDes= 0.00D+00
 Harris functional with IExCor=  402 and IRadAn=       5 diagonalized for initial guess.
 HarFok:  IExCor=  402 AccDes= 0.00D+00 IRadAn=         5 IDoV= 1 UseB2=F ITyADJ=14
 ICtDFT=  3500011 ScaDFX=  1.000000  1.000000  1.000000  1.000000
 FoFCou: FMM=F IPFlag=           0 FMFlag=      100000 FMFlg1=           0
         NFxFlg=           0 DoJE=T BraDBF=F KetDBF=T FulRan=T
         wScrn=  0.000000 ICntrl=       500 IOpCl=  0 I1Cent=   200000004 NGrid=           0
         NMat0=    1 NMatS0=      1 NMatT0=    0 NMatD0=    1 NMtDS0=    0 NMtDT0=    0
 Symmetry not used in FoFCou.
 Harris En= -2300.29449950677    
 Leave Link  401 at Tue Aug 15 23:36:53 2023, MaxMem=  1310720000 cpu:             235.4 elap:               3.8
 (Enter /mnt/opt/groups/app-gaussian/g16-avx2/l502.exe)
 Two-electron integral symmetry not used.
 Closed shell SCF:
 Using DIIS extrapolation, IDIIS=    10.
 NGot=  1310720000 LenX=  1310259196 LenY=  1310045290
 Requested convergence on RMS density matrix=1.00D-08 within 100 cycles.
 Requested convergence on MAX density matrix=1.00D-06.
 Requested convergence on             energy=1.00D-06.
 Level shift goal  0.100 maximum shift  0.100.
 No special actions if energy rises.
 Dynamic level shift is on during FON iterations.

 Cycle   1  Pass 1  IDiag  1:
 FoFJK:  IHMeth= 1 ICntrl=       0 DoSepK=F KAlg= 0 I1Cent=           0 FoldK=F
 IRaf= 690000000 NMat=       1 IRICut=       1 DoRegI=T DoRafI=F ISym2E= 0 IDoP0=0 IntGTp=1.
 FoFCou: FMM=F IPFlag=           0 FMFlag=      100000 FMFlg1=           0
         NFxFlg=           0 DoJE=F BraDBF=F KetDBF=F FulRan=T
         wScrn=  0.000000 ICntrl=         0 IOpCl=  0 I1Cent=           0 NGrid=           0
         NMat0=    1 NMatS0=      1 NMatT0=    0 NMatD0=    1 NMtDS0=    0 NMtDT0=    0
 Symmetry not used in FoFCou.
 E= -2300.47862976702    
 DIIS: error= 3.01D-04 at cycle   1 NSaved=   1.
 NSaved= 1 IEnMin= 1 EnMin= -2300.47862976702     IErMin= 1 ErrMin= 3.01D-04
 ErrMax= 3.01D-04  0.00D+00 EMaxC= 1.00D+00 BMatC= 5.16D-05 BMatP= 5.16D-05
 IDIUse=1 WtCom= 1.00D+00 WtEn= 0.00D+00
 Coeff-Com:  0.100D+01
 Coeff:      0.100D+01
 Gap=     1.817 Goal=     0.100 Shift=    0.000
 RMSDP=5.52D-05 MaxDP=1.67D-03              OVMax= 4.49D-03

 Cycle   2  Pass 1  IDiag  1:
 E= -2300.47874587324     Delta-E=       -0.000116106217 Rises=F Damp=F
 DIIS: error= 4.47D-05 at cycle   2 NSaved=   2.
 NSaved= 2 IEnMin= 2 EnMin= -2300.47874587324     IErMin= 2 ErrMin= 4.47D-05
 ErrMax= 4.47D-05  0.00D+00 EMaxC= 1.00D+00 BMatC= 1.93D-06 BMatP= 5.16D-05
 IDIUse=1 WtCom= 1.00D+00 WtEn= 0.00D+00
 Coeff-Com: -0.171D-01 0.102D+01
 Coeff:     -0.171D-01 0.102D+01
 Gap=     0.095 Goal=     0.100 Shift=    0.005
 RMSDP=1.02D-05 MaxDP=2.33D-04 DE=-1.16D-04 OVMax= 1.30D-03

 Cycle   3  Pass 1  IDiag  1:
 E= -2300.47874694249     Delta-E=       -0.000001069249 Rises=F Damp=F
 DIIS: error= 9.38D-05 at cycle   3 NSaved=   3.
 NSaved= 3 IEnMin= 3 EnMin= -2300.47874694249     IErMin= 2 ErrMin= 4.47D-05
 ErrMax= 9.38D-05  0.00D+00 EMaxC= 1.00D+00 BMatC= 2.46D-06 BMatP= 1.93D-06
 IDIUse=1 WtCom= 1.00D+00 WtEn= 0.00D+00
 Coeff-Com: -0.344D-01 0.563D+00 0.472D+00
 Coeff:     -0.344D-01 0.563D+00 0.472D+00
 Gap=     0.095 Goal=     0.100 Shift=    0.005
 RMSDP=7.16D-06 MaxDP=2.72D-04 DE=-1.07D-06 OVMax= 7.44D-04

 Cycle   4  Pass 1  IDiag  1:
 E= -2300.47874884536     Delta-E=       -0.000001902878 Rises=F Damp=F
 DIIS: error= 6.12D-05 at cycle   4 NSaved=   4.
 NSaved= 4 IEnMin= 4 EnMin= -2300.47874884536     IErMin= 2 ErrMin= 4.47D-05
 ErrMax= 6.12D-05  0.00D+00 EMaxC= 1.00D+00 BMatC= 9.31D-07 BMatP= 1.93D-06
 IDIUse=1 WtCom= 1.00D+00 WtEn= 0.00D+00
 Coeff-Com: -0.212D-01 0.227D+00 0.366D+00 0.428D+00
 Coeff:     -0.212D-01 0.227D+00 0.366D+00 0.428D+00
 Gap=     0.095 Goal=     0.100 Shift=    0.005
 RMSDP=3.14D-06 MaxDP=1.19D-04 DE=-1.90D-06 OVMax= 3.68D-04

 Cycle   5  Pass 1  IDiag  1:
 E= -2300.47874990070     Delta-E=       -0.000001055338 Rises=F Damp=F
 DIIS: error= 1.41D-05 at cycle   5 NSaved=   5.
 NSaved= 5 IEnMin= 5 EnMin= -2300.47874990070     IErMin= 5 ErrMin= 1.41D-05
 ErrMax= 1.41D-05  0.00D+00 EMaxC= 1.00D+00 BMatC= 7.68D-08 BMatP= 9.31D-07
 IDIUse=1 WtCom= 1.00D+00 WtEn= 0.00D+00
 Coeff-Com: -0.689D-02 0.441D-01 0.171D+00 0.261D+00 0.531D+00
 Coeff:     -0.689D-02 0.441D-01 0.171D+00 0.261D+00 0.531D+00
 Gap=     0.095 Goal=     0.100 Shift=    0.005
 RMSDP=9.93D-07 MaxDP=5.46D-05 DE=-1.06D-06 OVMax= 2.08D-04

 Cycle   6  Pass 1  IDiag  1:
 E= -2300.47874999647     Delta-E=       -0.000000095765 Rises=F Damp=F
 DIIS: error= 5.27D-06 at cycle   6 NSaved=   6.
 NSaved= 6 IEnMin= 6 EnMin= -2300.47874999647     IErMin= 6 ErrMin= 5.27D-06
 ErrMax= 5.27D-06  0.00D+00 EMaxC= 1.00D+00 BMatC= 9.03D-09 BMatP= 7.68D-08
 IDIUse=1 WtCom= 1.00D+00 WtEn= 0.00D+00
 Coeff-Com:  0.109D-02-0.288D-01 0.213D-01 0.406D-01 0.277D+00 0.689D+00
 Coeff:      0.109D-02-0.288D-01 0.213D-01 0.406D-01 0.277D+00 0.689D+00
 Gap=     0.095 Goal=     0.100 Shift=    0.005
 RMSDP=5.33D-07 MaxDP=1.38D-05 DE=-9.58D-08 OVMax= 1.13D-04

 Cycle   7  Pass 1  IDiag  1:
 E= -2300.47875001395     Delta-E=       -0.000000017487 Rises=F Damp=F
 DIIS: error= 1.61D-06 at cycle   7 NSaved=   7.
 NSaved= 7 IEnMin= 7 EnMin= -2300.47875001395     IErMin= 7 ErrMin= 1.61D-06
 ErrMax= 1.61D-06  0.00D+00 EMaxC= 1.00D+00 BMatC= 1.48D-09 BMatP= 9.03D-09
 IDIUse=1 WtCom= 1.00D+00 WtEn= 0.00D+00
 Coeff-Com:  0.186D-02-0.269D-01-0.130D-01-0.188D-01 0.915D-01 0.392D+00
 Coeff-Com:  0.573D+00
 Coeff:      0.186D-02-0.269D-01-0.130D-01-0.188D-01 0.915D-01 0.392D+00
 Coeff:      0.573D+00
 Gap=     0.095 Goal=     0.100 Shift=    0.005
 RMSDP=2.20D-07 MaxDP=4.54D-06 DE=-1.75D-08 OVMax= 4.94D-05

 Cycle   8  Pass 1  IDiag  1:
 E= -2300.47875001685     Delta-E=       -0.000000002899 Rises=F Damp=F
 DIIS: error= 8.23D-07 at cycle   8 NSaved=   8.
 NSaved= 8 IEnMin= 8 EnMin= -2300.47875001685     IErMin= 8 ErrMin= 8.23D-07
 ErrMax= 8.23D-07  0.00D+00 EMaxC= 1.00D+00 BMatC= 1.99D-10 BMatP= 1.48D-09
 IDIUse=1 WtCom= 1.00D+00 WtEn= 0.00D+00
 Coeff-Com:  0.830D-03-0.956D-02-0.941D-02-0.177D-01 0.193D-02 0.749D-01
 Coeff-Com:  0.273D+00 0.686D+00
 Coeff:      0.830D-03-0.956D-02-0.941D-02-0.177D-01 0.193D-02 0.749D-01
 Coeff:      0.273D+00 0.686D+00
 Gap=     0.095 Goal=     0.100 Shift=    0.005
 RMSDP=9.98D-08 MaxDP=2.78D-06 DE=-2.90D-09 OVMax= 2.64D-05

 Cycle   9  Pass 1  IDiag  1:
 E= -2300.47875001722     Delta-E=       -0.000000000363 Rises=F Damp=F
 DIIS: error= 4.62D-07 at cycle   9 NSaved=   9.
 NSaved= 9 IEnMin= 9 EnMin= -2300.47875001722     IErMin= 9 ErrMin= 4.62D-07
 ErrMax= 4.62D-07  0.00D+00 EMaxC= 1.00D+00 BMatC= 1.25D-10 BMatP= 1.99D-10
 IDIUse=1 WtCom= 1.00D+00 WtEn= 0.00D+00
 Coeff-Com:  0.235D-03-0.171D-02-0.321D-02-0.830D-02-0.123D-01-0.214D-01
 Coeff-Com:  0.712D-01 0.497D+00 0.478D+00
 Coeff:      0.235D-03-0.171D-02-0.321D-02-0.830D-02-0.123D-01-0.214D-01
 Coeff:      0.712D-01 0.497D+00 0.478D+00
 Gap=     0.095 Goal=     0.100 Shift=    0.005
 RMSDP=4.55D-08 MaxDP=2.43D-06 DE=-3.63D-10 OVMax= 9.69D-06

 Cycle  10  Pass 1  IDiag  1:
 E= -2300.47875001739     Delta-E=       -0.000000000174 Rises=F Damp=F
 DIIS: error= 1.31D-07 at cycle  10 NSaved=  10.
 NSaved=10 IEnMin=10 EnMin= -2300.47875001739     IErMin=10 ErrMin= 1.31D-07
 ErrMax= 1.31D-07  0.00D+00 EMaxC= 1.00D+00 BMatC= 1.31D-11 BMatP= 1.25D-10
 IDIUse=1 WtCom= 1.00D+00 WtEn= 0.00D+00
 Coeff-Com: -0.274D-04 0.986D-03 0.189D-03-0.149D-02-0.787D-02-0.316D-01
 Coeff-Com: -0.220D-01 0.161D+00 0.291D+00 0.609D+00
 Coeff:     -0.274D-04 0.986D-03 0.189D-03-0.149D-02-0.787D-02-0.316D-01
 Coeff:     -0.220D-01 0.161D+00 0.291D+00 0.609D+00
 Gap=     0.095 Goal=     0.100 Shift=    0.005
 RMSDP=1.57D-08 MaxDP=4.78D-07 DE=-1.74D-10 OVMax= 3.49D-06

 Cycle  11  Pass 1  IDiag  1:
 E= -2300.47875001738     Delta-E=        0.000000000007 Rises=F Damp=F
 DIIS: error= 5.11D-08 at cycle  11 NSaved=  11.
 NSaved=11 IEnMin=10 EnMin= -2300.47875001739     IErMin=11 ErrMin= 5.11D-08
 ErrMax= 5.11D-08  0.00D+00 EMaxC= 1.00D+00 BMatC= 1.22D-12 BMatP= 1.31D-11
 IDIUse=1 WtCom= 1.00D+00 WtEn= 0.00D+00
 Coeff-Com: -0.359D-04 0.692D-03 0.433D-03-0.633D-04-0.328D-02-0.157D-01
 Coeff-Com: -0.193D-01 0.473D-01 0.126D+00 0.337D+00 0.527D+00
 Coeff:     -0.359D-04 0.692D-03 0.433D-03-0.633D-04-0.328D-02-0.157D-01
 Coeff:     -0.193D-01 0.473D-01 0.126D+00 0.337D+00 0.527D+00
 Gap=     0.095 Goal=     0.100 Shift=    0.005
 RMSDP=4.91D-09 MaxDP=2.10D-07 DE= 7.28D-12 OVMax= 8.19D-07

 SCF Done:  E(RB3LYP) =  -2300.47875002     A.U. after   11 cycles
            NFock= 11  Conv=0.49D-08     -V/T= 2.0057
 KE= 2.287464387370D+03 PE=-1.073138087280D+04 EE= 3.482952203229D+03
 Leave Link  502 at Tue Aug 15 23:37:52 2023, MaxMem=  1310720000 cpu:            3793.4 elap:              59.5
 (Enter /mnt/opt/groups/app-gaussian/g16-avx2/l701.exe)
 ... and contract with generalized density number  0.
 Compute integral first derivatives.
 R6Disp: Adding Grimme-D3 dispersion energy 1st derivatives to the gradient.
 Leave Link  701 at Tue Aug 15 23:37:53 2023, MaxMem=  1310720000 cpu:              59.3 elap:               1.0
 (Enter /mnt/opt/groups/app-gaussian/g16-avx2/l702.exe)
 L702 exits ... SP integral derivatives will be done elsewhere.
 Leave Link  702 at Tue Aug 15 23:37:53 2023, MaxMem=  1310720000 cpu:               1.5 elap:               0.1
 (Enter /mnt/opt/groups/app-gaussian/g16-avx2/l703.exe)
 Integral derivatives from FoFJK, PRISM(SPDF).
 Compute integral first derivatives, UseDBF=F ICtDFT=           0.
 Calling FoFJK, ICntrl=      2127 FMM=F ISym2X=0 I1Cent= 0 IOpClX= 0 NMat=1 NMatS=1 NMatT=0.
 FoFJK:  IHMeth= 1 ICntrl=    2127 DoSepK=F KAlg= 0 I1Cent=           0 FoldK=F
 IRaf=         0 NMat=       1 IRICut=       1 DoRegI=T DoRafI=F ISym2E= 0 IDoP0=0 IntGTp=1.
 FoFCou: FMM=F IPFlag=           0 FMFlag=      100000 FMFlg1=         800
         NFxFlg=           0 DoJE=F BraDBF=F KetDBF=F FulRan=T
         wScrn=  0.000000 ICntrl=      2127 IOpCl=  0 I1Cent=           0 NGrid=           0
         NMat0=    1 NMatS0=      1 NMatT0=    0 NMatD0=    1 NMtDS0=    0 NMtDT0=    0
 Symmetry not used in FoFCou.
 Leave Link  703 at Tue Aug 15 23:38:11 2023, MaxMem=  1310720000 cpu:            1120.0 elap:              17.6
 (Enter /mnt/opt/groups/app-gaussian/g16-avx2/l716.exe)
 Dipole        =-2.03166791D-04 5.65611889D-05 2.60234530D-04
 -------------------------------------------------------------------
 Center     Atomic                   Forces (Hartrees/Bohr)
 Number     Number              X              Y              Z
 -------------------------------------------------------------------
      1        6           0.000398096   -0.000179654   -0.000097330
      2        6           0.000394371    0.000231857    0.000182174
      3        6          -0.000000007   -0.000430942   -0.000137988
      4        6          -0.000369859    0.000194621    0.000058705
      5        6          -0.000339049   -0.000242306   -0.000036519
      6        6          -0.000068421    0.000437619    0.000121969
      7        6           0.000168288    0.000059256   -0.000206810
      8        6          -0.000059879   -0.000322879   -0.000109377
      9        6          -0.000254763    0.000212804    0.000236841
     10        6           0.000412441    0.000292039    0.000297713
     11        6          -0.000205976   -0.000183755   -0.000377024
     12        6          -0.000076300   -0.000332311   -0.000240280
     13        6           0.000298198    0.000099630    0.000113024
     14        6          -0.000142148    0.000118176    0.000186488
     15        6           0.000063487   -0.000052496   -0.000307256
     16        6           0.000260732   -0.000090498    0.000336324
     17        6          -0.000459949    0.000220018   -0.000272075
     18        6           0.000304908    0.000113127   -0.000163114
     19        6          -0.000238627    0.000215479   -0.000014318
     20        6          -0.000044081   -0.000178935    0.000227143
     21        6           0.000018106    0.000053290   -0.000423469
     22        6          -0.000032629    0.000289599    0.000359829
     23        1          -0.000022192   -0.000024792    0.000031853
     24        1           0.000082723    0.000004146    0.000037214
     25        6           0.000054098   -0.000522364   -0.000223829
     26        6          -0.000078895   -0.000058042    0.000361014
     27        1           0.000010065    0.000007341   -0.000028011
     28        1          -0.000086861   -0.000021451   -0.000039857
     29        1           0.000065033   -0.000063087   -0.000032559
     30        1           0.000025289    0.000084028    0.000036618
     31        1          -0.000144856   -0.000017329   -0.000067660
     32        1           0.000059231    0.000130833    0.000074077
     33        1           0.000085753   -0.000115667    0.000067631
     34       17          -0.000134575    0.000176032    0.000057754
     35       17          -0.000100264   -0.000085771    0.000033274
     36       17           0.000158514   -0.000017612   -0.000042165
 -------------------------------------------------------------------
 Cartesian Forces:  Max     0.000522364 RMS     0.000204410
 Leave Link  716 at Tue Aug 15 23:38:11 2023, MaxMem=  1310720000 cpu:               1.6 elap:               0.1
 (Enter /mnt/opt/groups/app-gaussian/g16-avx2/l103.exe)

 GradGradGradGradGradGradGradGradGradGradGradGradGradGradGradGradGradGrad
 Berny optimization.
 Using GEDIIS/GDIIS optimizer.
 FormGI is forming the generalized inverse of G from B-inverse, IUseBI=4.
 Internal  Forces:  Max     0.000317575 RMS     0.000082026
 Search for a local minimum.
 Step number   5 out of a maximum of  216
 All quantities printed in internal units (Hartrees-Bohrs-Radians)
 RMS Force = .82026D-04 SwitMx=.10000D-02 MixMth= 2
 Mixed Optimization -- En-DIIS/RFO-DIIS
 Swapping is turned off.
 Update second derivatives using D2CorX and points    1    2    3    4    5
 DE= -3.90D-05 DEPred=-4.08D-05 R= 9.55D-01
 TightC=F SS=  1.41D+00  RLast= 3.84D-02 DXNew= 1.1137D+00 1.1517D-01
 Trust test= 9.55D-01 RLast= 3.84D-02 DXMaxT set to 6.62D-01
 ITU=  1  1  1  1  0
     Eigenvalues ---    0.01114   0.01121   0.01185   0.01217   0.01247
     Eigenvalues ---    0.01274   0.01280   0.01297   0.01313   0.01413
     Eigenvalues ---    0.01481   0.01486   0.01525   0.01527   0.01536
     Eigenvalues ---    0.01561   0.01562   0.01596   0.01650   0.01694
     Eigenvalues ---    0.01702   0.01765   0.01770   0.01791   0.01817
     Eigenvalues ---    0.01827   0.01848   0.01883   0.01891   0.02043
     Eigenvalues ---    0.02045   0.02058   0.02123   0.12073   0.15996
     Eigenvalues ---    0.16000   0.16000   0.16000   0.16000   0.16000
     Eigenvalues ---    0.16022   0.16050   0.20741   0.22260   0.22262
     Eigenvalues ---    0.22550   0.24159   0.24199   0.24448   0.24812
     Eigenvalues ---    0.25000   0.25000   0.25000   0.25000   0.25000
     Eigenvalues ---    0.25000   0.25000   0.25056   0.25364   0.25559
     Eigenvalues ---    0.27976   0.29204   0.29259   0.29339   0.29539
     Eigenvalues ---    0.29542   0.29888   0.31070   0.31120   0.31567
     Eigenvalues ---    0.31634   0.31663   0.32879   0.32925   0.33348
     Eigenvalues ---    0.34151   0.34161   0.34246   0.34528   0.34549
     Eigenvalues ---    0.35305   0.35848   0.35849   0.37064   0.37230
     Eigenvalues ---    0.37230   0.37230   0.37230   0.37235   0.38908
     Eigenvalues ---    0.44715   0.44728   0.45611   0.46119   0.46228
     Eigenvalues ---    0.47706   0.47708   0.48020   0.49750   0.49753
     Eigenvalues ---    0.50637   0.58324
 En-DIIS/RFO-DIIS/Sim-DIIS IScMMF=       -3 using points:     5    4    3
 RFO step:  Lambda=-1.92707289D-05.
 NNeg= 0 NGDIIS= 3 SimSw=  2.50D-01 Rises=F DC= -3.90D-05 SmlDif=  1.00D-05
 NRisDI= 0 DoIntr=F SqrtH=F CThrHd= 10.0 CDAdj=  3.0
 RMS Error=  0.1840910633D-02 NUsed= 3 OKEnD=T EnDIS=F
 InvSVX:  RCond= 1.25D-03 Info=           0 Equed=N FErr=  3.18D-15 BErr=  4.70D-17
 DidBck=T Rises=F RFO-DIIS coefs:    0.78870    0.39253   -0.18123
 Iteration  1 RMS(Cart)=  0.00160174 RMS(Int)=  0.00000302
 Iteration  2 RMS(Cart)=  0.00000298 RMS(Int)=  0.00000196
 Iteration  3 RMS(Cart)=  0.00000000 RMS(Int)=  0.00000196
 ITry= 1 IFail=0 DXMaxC= 9.79D-03 DCOld= 1.00D+10 DXMaxT= 6.62D-01 DXLimC= 3.00D+00 Rises=F
 Variable       Old X    -DE/DX   Delta X   Delta X   Delta X     New X
                                 (Linear)    (Quad)   (Total)
    R1        2.59629  -0.00008   0.00088  -0.00087   0.00001   2.59631
    R2        2.80085   0.00032   0.00077   0.00041   0.00118   2.80203
    R3        2.76130  -0.00016   0.00050  -0.00115  -0.00066   2.76064
    R4        2.80097   0.00024   0.00071   0.00029   0.00100   2.80197
    R5        2.59650  -0.00028   0.00080  -0.00105  -0.00025   2.59624
    R6        2.75057  -0.00016   0.00035  -0.00109  -0.00074   2.74983
    R7        2.80103   0.00017   0.00066   0.00019   0.00086   2.80189
    R8        2.75039  -0.00002   0.00043  -0.00091  -0.00048   2.74990
    R9        2.59620   0.00004   0.00094  -0.00076   0.00018   2.59638
   R10        2.75031   0.00004   0.00046  -0.00084  -0.00037   2.74994
   R11        2.76120  -0.00006   0.00057  -0.00101  -0.00045   2.76075
   R12        2.76139  -0.00025   0.00044  -0.00126  -0.00082   2.76057
   R13        2.77067   0.00010   0.00005   0.00013   0.00018   2.77085
   R14        2.59792   0.00009   0.00071  -0.00011   0.00059   2.59851
   R15        2.57430   0.00000   0.00046  -0.00005   0.00041   2.57470
   R16        2.71480  -0.00019   0.00025  -0.00091  -0.00066   2.71415
   R17        3.26316   0.00014  -0.00047   0.00081   0.00034   3.26350
   R18        2.59612   0.00014   0.00030   0.00037   0.00067   2.59680
   R19        2.04292  -0.00005   0.00008  -0.00028  -0.00021   2.04272
   R20        2.75800  -0.00001  -0.00036  -0.00016  -0.00052   2.75747
   R21        2.04781  -0.00008   0.00010  -0.00033  -0.00023   2.04758
   R22        2.57428   0.00003   0.00047  -0.00003   0.00045   2.57473
   R23        3.26315   0.00017  -0.00044   0.00084   0.00040   3.26355
   R24        2.77061   0.00011   0.00006   0.00015   0.00021   2.77082
   R25        2.71480  -0.00020   0.00025  -0.00091  -0.00066   2.71414
   R26        2.59795   0.00006   0.00069  -0.00014   0.00056   2.59851
   R27        2.75800   0.00000  -0.00035  -0.00015  -0.00050   2.75750
   R28        2.03736   0.00002  -0.00012   0.00023   0.00010   2.03746
   R29        2.59611   0.00018   0.00032   0.00040   0.00072   2.59683
   R30        2.04782  -0.00008   0.00010  -0.00033  -0.00023   2.04758
   R31        2.04292  -0.00005   0.00007  -0.00028  -0.00021   2.04272
   R32        2.57423   0.00008   0.00049   0.00002   0.00051   2.57474
   R33        3.26321   0.00013  -0.00047   0.00078   0.00031   3.26352
   R34        2.77076   0.00001  -0.00002   0.00000  -0.00001   2.77074
   R35        2.71480  -0.00019   0.00026  -0.00091  -0.00064   2.71415
   R36        2.59798   0.00003   0.00068  -0.00017   0.00051   2.59849
   R37        2.75801  -0.00002  -0.00036  -0.00017  -0.00053   2.75748
   R38        2.03729   0.00007  -0.00010   0.00029   0.00019   2.03748
   R39        2.59606   0.00021   0.00033   0.00044   0.00077   2.59683
   R40        2.04781  -0.00008   0.00010  -0.00033  -0.00023   2.04758
   R41        2.04293  -0.00005   0.00007  -0.00028  -0.00021   2.04272
   R42        2.03736  -0.00001  -0.00014   0.00019   0.00005   2.03741
    A1        2.11698  -0.00001   0.00019  -0.00020  -0.00001   2.11697
    A2        2.30948  -0.00002   0.00010  -0.00026  -0.00016   2.30932
    A3        1.85673   0.00003  -0.00029   0.00046   0.00017   1.85690
    A4        2.07170   0.00009  -0.00012   0.00033   0.00021   2.07191
    A5        1.85610   0.00001   0.00017  -0.00029  -0.00013   1.85597
    A6        2.35538  -0.00010  -0.00004  -0.00004  -0.00008   2.35530
    A7        2.07185  -0.00000  -0.00020   0.00018  -0.00001   2.07184
    A8        2.35504   0.00013   0.00014   0.00034   0.00048   2.35552
    A9        1.85630  -0.00013   0.00005  -0.00052  -0.00047   1.85583
   A10        2.07182  -0.00002  -0.00019   0.00019  -0.00001   2.07181
   A11        1.85629  -0.00013   0.00005  -0.00052  -0.00047   1.85583
   A12        2.35507   0.00016   0.00014   0.00033   0.00048   2.35555
   A13        2.11709  -0.00009   0.00013  -0.00033  -0.00020   2.11689
   A14        1.85687  -0.00009  -0.00039   0.00027  -0.00012   1.85676
   A15        2.30922   0.00017   0.00026   0.00006   0.00032   2.30954
   A16        2.11693   0.00003   0.00020  -0.00018   0.00002   2.11695
   A17        2.30964  -0.00012   0.00005  -0.00039  -0.00034   2.30930
   A18        1.85662   0.00009  -0.00025   0.00056   0.00032   1.85694
   A19        1.88062   0.00007   0.00007   0.00036   0.00044   1.88106
   A20        2.54306  -0.00004   0.00042  -0.00062  -0.00020   2.54286
   A21        1.85950  -0.00003  -0.00049   0.00026  -0.00023   1.85927
   A22        1.90329  -0.00005  -0.00000  -0.00024  -0.00024   1.90305
   A23        1.90409   0.00002   0.00038  -0.00021   0.00017   1.90426
   A24        2.47581   0.00004  -0.00038   0.00044   0.00007   2.47588
   A25        1.92785   0.00008   0.00017  -0.00007   0.00010   1.92795
   A26        2.20057  -0.00015   0.00088  -0.00115  -0.00027   2.20030
   A27        2.15477   0.00007  -0.00105   0.00121   0.00017   2.15493
   A28        1.84828   0.00006  -0.00024   0.00031   0.00007   1.84835
   A29        2.20636   0.00011  -0.00023   0.00086   0.00063   2.20698
   A30        2.22854  -0.00017   0.00049  -0.00117  -0.00069   2.22786
   A31        1.92791  -0.00005   0.00008  -0.00016  -0.00009   1.92782
   A32        2.19374   0.00007  -0.00055   0.00041  -0.00014   2.19360
   A33        2.16154  -0.00002   0.00046  -0.00023   0.00023   2.16177
   A34        1.92793   0.00005   0.00014  -0.00013   0.00001   1.92794
   A35        2.20072  -0.00025   0.00080  -0.00131  -0.00051   2.20021
   A36        2.15453   0.00020  -0.00094   0.00144   0.00050   2.15503
   A37        1.90329  -0.00008  -0.00001  -0.00027  -0.00028   1.90301
   A38        2.47577   0.00008  -0.00034   0.00051   0.00017   2.47594
   A39        1.90412  -0.00000   0.00036  -0.00024   0.00012   1.90424
   A40        1.88064   0.00007   0.00007   0.00036   0.00042   1.88106
   A41        2.54307  -0.00008   0.00040  -0.00068  -0.00028   2.54279
   A42        1.85947   0.00001  -0.00046   0.00032  -0.00014   1.85933
   A43        1.88501  -0.00002   0.00026  -0.00024   0.00002   1.88503
   A44        2.23510  -0.00002  -0.00019  -0.00031  -0.00051   2.23460
   A45        2.16307   0.00003  -0.00006   0.00056   0.00049   2.16356
   A46        1.92789  -0.00004   0.00009  -0.00014  -0.00006   1.92783
   A47        2.16155  -0.00002   0.00046  -0.00024   0.00021   2.16176
   A48        2.19375   0.00007  -0.00055   0.00040  -0.00015   2.19359
   A49        1.84828   0.00006  -0.00024   0.00031   0.00006   1.84835
   A50        2.20634   0.00011  -0.00024   0.00086   0.00062   2.20696
   A51        2.22856  -0.00017   0.00049  -0.00117  -0.00068   2.22788
   A52        1.92785   0.00007   0.00017  -0.00006   0.00012   1.92797
   A53        2.20054  -0.00008   0.00094  -0.00105  -0.00011   2.20043
   A54        2.15479   0.00001  -0.00111   0.00111  -0.00001   2.15479
   A55        1.90331  -0.00006  -0.00000  -0.00025  -0.00025   1.90305
   A56        2.47567   0.00011  -0.00032   0.00057   0.00025   2.47592
   A57        1.90420  -0.00004   0.00032  -0.00032   0.00000   1.90420
   A58        1.88064   0.00007   0.00005   0.00033   0.00038   1.88103
   A59        2.54321  -0.00015   0.00035  -0.00078  -0.00044   2.54277
   A60        1.85933   0.00009  -0.00040   0.00046   0.00006   1.85938
   A61        1.88509  -0.00005   0.00023  -0.00030  -0.00008   1.88501
   A62        2.23518  -0.00002  -0.00021  -0.00033  -0.00054   2.23464
   A63        2.16292   0.00007  -0.00002   0.00064   0.00062   2.16353
   A64        1.92791  -0.00006   0.00007  -0.00016  -0.00009   1.92782
   A65        2.16154  -0.00002   0.00046  -0.00024   0.00021   2.16176
   A66        2.19373   0.00008  -0.00054   0.00042  -0.00012   2.19361
   A67        1.84824   0.00007  -0.00023   0.00035   0.00012   1.84836
   A68        2.20637   0.00010  -0.00025   0.00084   0.00059   2.20696
   A69        2.22857  -0.00017   0.00048  -0.00118  -0.00070   2.22787
   A70        1.88500   0.00001   0.00029  -0.00019   0.00009   1.88508
   A71        2.23515  -0.00001  -0.00019  -0.00030  -0.00049   2.23466
   A72        2.16304   0.00001  -0.00009   0.00050   0.00040   2.16344
    D1       -0.00199   0.00003   0.00001   0.00106   0.00107  -0.00092
    D2       -3.14109  -0.00002  -0.00067   0.00005  -0.00062   3.14147
    D3        3.13833   0.00005   0.00078   0.00112   0.00190   3.14024
    D4       -0.00077   0.00001   0.00010   0.00012   0.00021  -0.00056
    D5       -0.00055  -0.00001  -0.00035   0.00006  -0.00030  -0.00084
    D6       -3.14144  -0.00002  -0.00084   0.00019  -0.00065   3.14110
    D7       -3.14116  -0.00003  -0.00095   0.00001  -0.00094   3.14109
    D8        0.00113  -0.00003  -0.00143   0.00014  -0.00129  -0.00016
    D9        3.14093   0.00003   0.00078   0.00036   0.00114  -3.14111
   D10        0.00055  -0.00004  -0.00117   0.00002  -0.00116  -0.00061
   D11       -0.00179   0.00005   0.00147   0.00042   0.00189   0.00010
   D12        3.14101  -0.00002  -0.00048   0.00007  -0.00041   3.14060
   D13       -0.00162   0.00004   0.00051   0.00096   0.00147  -0.00015
   D14        3.14010   0.00004   0.00110   0.00015   0.00125   3.14135
   D15        3.14140   0.00000  -0.00016   0.00012  -0.00004   3.14137
   D16       -0.00006  -0.00000   0.00043  -0.00068  -0.00025  -0.00031
   D17       -0.00102  -0.00002  -0.00086   0.00020  -0.00067  -0.00168
   D18       -3.14151  -0.00004  -0.00131  -0.00020  -0.00151   3.14016
   D19        3.13864   0.00003   0.00004   0.00133   0.00138   3.14001
   D20       -0.00186   0.00001  -0.00040   0.00093   0.00053  -0.00133
   D21       -0.00071   0.00002  -0.00007   0.00109   0.00101   0.00031
   D22        3.13659   0.00006   0.00107   0.00248   0.00354   3.14014
   D23       -3.14053  -0.00003  -0.00090   0.00005  -0.00085  -3.14138
   D24       -0.00323   0.00002   0.00024   0.00144   0.00168  -0.00155
   D25        0.00279  -0.00001   0.00062  -0.00119  -0.00057   0.00222
   D26       -3.13965   0.00001   0.00096  -0.00088   0.00008  -3.13956
   D27       -3.14064   0.00002   0.00112  -0.00045   0.00068  -3.13996
   D28        0.00011   0.00004   0.00147  -0.00014   0.00133   0.00144
   D29        3.13854   0.00002  -0.00036   0.00148   0.00112   3.13966
   D30       -0.00563   0.00004   0.00061   0.00199   0.00260  -0.00303
   D31       -0.00078  -0.00001  -0.00098   0.00056  -0.00042  -0.00120
   D32        3.13824   0.00001  -0.00001   0.00107   0.00106   3.13930
   D33        0.00239  -0.00003   0.00010  -0.00108  -0.00099   0.00140
   D34       -3.13936  -0.00002  -0.00067  -0.00004  -0.00071  -3.14008
   D35       -3.14014  -0.00001   0.00075  -0.00127  -0.00051  -3.14065
   D36        0.00129  -0.00001  -0.00002  -0.00022  -0.00024   0.00105
   D37       -0.00016   0.00001   0.00093  -0.00061   0.00033   0.00017
   D38       -3.13757  -0.00002  -0.00005  -0.00177  -0.00182  -3.13939
   D39       -3.14089  -0.00000   0.00033  -0.00044  -0.00011  -3.14100
   D40        0.00488  -0.00003  -0.00066  -0.00160  -0.00226   0.00263
   D41        0.00088  -0.00002  -0.00067   0.00000  -0.00067   0.00021
   D42       -3.14101   0.00003   0.00077   0.00049   0.00126  -3.13975
   D43       -3.14056  -0.00002   0.00001  -0.00093  -0.00092  -3.14148
   D44        0.00072   0.00003   0.00146  -0.00044   0.00102   0.00174
   D45        3.14128  -0.00003  -0.00108  -0.00002  -0.00110   3.14018
   D46       -0.00368   0.00005   0.00056   0.00120   0.00176  -0.00192
   D47        0.00066  -0.00005  -0.00147  -0.00038  -0.00185  -0.00119
   D48        3.13889   0.00003   0.00017   0.00084   0.00101   3.13990
   D49       -0.00096   0.00002  -0.00004   0.00089   0.00084  -0.00012
   D50       -3.14053   0.00001   0.00001   0.00038   0.00039  -3.14013
   D51        3.13818   0.00004   0.00054   0.00157   0.00211   3.14028
   D52       -0.00139   0.00003   0.00060   0.00106   0.00165   0.00027
   D53        3.14049  -0.00007  -0.00024  -0.00185  -0.00209   3.13840
   D54       -0.00366   0.00003   0.00013   0.00148   0.00161  -0.00206
   D55        0.00304  -0.00010  -0.00122  -0.00300  -0.00422  -0.00118
   D56       -3.14110   0.00000  -0.00086   0.00032  -0.00053   3.14155
   D57        0.00172  -0.00004  -0.00090  -0.00081  -0.00171   0.00001
   D58       -3.14105   0.00002   0.00099  -0.00048   0.00052  -3.14053
   D59        3.14021  -0.00003  -0.00098  -0.00003  -0.00101   3.13919
   D60       -0.00256   0.00003   0.00091   0.00030   0.00121  -0.00134
   D61       -0.00094   0.00005   0.00031   0.00144   0.00175   0.00081
   D62       -3.13884  -0.00003  -0.00005  -0.00059  -0.00064  -3.13948
   D63       -3.13943   0.00004   0.00040   0.00066   0.00106  -3.13838
   D64        0.00586  -0.00004   0.00004  -0.00137  -0.00133   0.00453
   D65        0.00285  -0.00011  -0.00108  -0.00332  -0.00439  -0.00155
   D66        3.14138  -0.00002  -0.00318   0.00312  -0.00006   3.14132
   D67        3.14068  -0.00003  -0.00070  -0.00125  -0.00196   3.13872
   D68       -0.00397   0.00007  -0.00281   0.00518   0.00237  -0.00160
   D69       -0.00384   0.00014   0.00150   0.00412   0.00561   0.00177
   D70        3.14018   0.00004   0.00115   0.00096   0.00211  -3.14090
   D71        3.14074   0.00004   0.00355  -0.00218   0.00138  -3.14107
   D72        0.00157  -0.00005   0.00320  -0.00533  -0.00213  -0.00055
   D73       -0.00117   0.00004   0.00087   0.00074   0.00161   0.00044
   D74       -3.14051   0.00004   0.00093   0.00022   0.00115  -3.13936
   D75       -3.13950  -0.00003  -0.00072  -0.00043  -0.00116  -3.14066
   D76        0.00434  -0.00004  -0.00066  -0.00095  -0.00161   0.00273
   D77        0.00122  -0.00002   0.00009  -0.00082  -0.00072   0.00050
   D78       -3.13886  -0.00003  -0.00048  -0.00111  -0.00159  -3.14045
   D79        3.14135  -0.00001   0.00005  -0.00047  -0.00042   3.14092
   D80        0.00127  -0.00002  -0.00053  -0.00077  -0.00130  -0.00003
   D81        3.14000  -0.00004  -0.00032  -0.00075  -0.00107   3.13892
   D82       -0.00485   0.00003  -0.00001   0.00100   0.00099  -0.00386
   D83        0.00065  -0.00005  -0.00026  -0.00127  -0.00153  -0.00088
   D84        3.13899   0.00003   0.00005   0.00048   0.00054   3.13953
   D85        3.14158   0.00006   0.00009   0.00190   0.00198  -3.13963
   D86        0.00244  -0.00003  -0.00014  -0.00114  -0.00128   0.00116
   D87       -0.00258   0.00008   0.00106   0.00240   0.00346   0.00088
   D88        3.14147  -0.00001   0.00083  -0.00063   0.00019  -3.14152
   D89        0.00315  -0.00012  -0.00128  -0.00337  -0.00465  -0.00150
   D90       -3.14109  -0.00003  -0.00346   0.00254  -0.00093   3.14117
   D91       -3.14077  -0.00003  -0.00106  -0.00050  -0.00156   3.14086
   D92       -0.00182   0.00005  -0.00324   0.00542   0.00217   0.00035
   D93       -0.00226   0.00010   0.00091   0.00277   0.00369   0.00143
   D94       -3.14054   0.00002   0.00060   0.00099   0.00159  -3.13895
   D95       -3.14115   0.00001   0.00315  -0.00327  -0.00012  -3.14127
   D96        0.00376  -0.00006   0.00284  -0.00506  -0.00222   0.00153
   D97       -0.00135   0.00003   0.00064   0.00069   0.00133  -0.00002
   D98       -3.14077   0.00005   0.00084   0.00062   0.00147  -3.13930
   D99        3.14054  -0.00002  -0.00076   0.00021  -0.00055   3.13999
   D100       0.00112  -0.00000  -0.00056   0.00015  -0.00041   0.00071
   D101       0.00129  -0.00003  -0.00035  -0.00112  -0.00147  -0.00018
   D102      -3.13778  -0.00006  -0.00102  -0.00194  -0.00296  -3.14074
   D103       3.14146  -0.00004  -0.00049  -0.00108  -0.00156   3.13990
   D104       0.00239  -0.00006  -0.00116  -0.00189  -0.00305  -0.00066
   D105       3.13948  -0.00004  -0.00001  -0.00063  -0.00064   3.13884
   D106      -0.00544   0.00003   0.00009   0.00117   0.00126  -0.00418
   D107       0.00006  -0.00002   0.00020  -0.00069  -0.00050  -0.00044
   D108       3.13832   0.00005   0.00030   0.00111   0.00141   3.13972
   D109      -3.14108   0.00008   0.00047   0.00220   0.00267  -3.13841
   D110       0.00373  -0.00004  -0.00018  -0.00168  -0.00186   0.00187
   D111      -0.00375   0.00012   0.00160   0.00359   0.00519   0.00143
   D112       3.14106   0.00000   0.00095  -0.00029   0.00065  -3.14148
   D113       0.00401  -0.00014  -0.00157  -0.00425  -0.00582  -0.00181
   D114      -3.14028  -0.00006  -0.00376   0.00176  -0.00201   3.14090
   D115      -3.14063  -0.00003  -0.00095  -0.00057  -0.00152   3.14104
   D116      -0.00174   0.00006  -0.00314   0.00544   0.00229   0.00056
   D117      -0.00240   0.00010   0.00080   0.00293   0.00373   0.00134
   D118      -3.14060   0.00002   0.00069   0.00110   0.00180  -3.13880
   D119      -3.14123   0.00001   0.00306  -0.00321  -0.00016  -3.14139
   D120       0.00375  -0.00006   0.00295  -0.00505  -0.00210   0.00165
         Item               Value     Threshold  Converged?
 Maximum Force            0.000318     0.000450     YES
 RMS     Force            0.000082     0.000300     YES
 Maximum Displacement     0.009788     0.001800     NO 
 RMS     Displacement     0.001602     0.001200     NO 
 Predicted change in Energy=-8.945899D-06
 Lowest energy point so far.  Saving SCF results.
 GradGradGradGradGradGradGradGradGradGradGradGradGradGradGradGradGradGrad

 Leave Link  103 at Tue Aug 15 23:38:12 2023, MaxMem=  1310720000 cpu:              13.7 elap:               0.4
 (Enter /mnt/opt/groups/app-gaussian/g16-avx2/l202.exe)
                          Input orientation:                          
 ---------------------------------------------------------------------
 Center     Atomic      Atomic             Coordinates (Angstroms)
 Number     Number       Type             X           Y           Z
 ---------------------------------------------------------------------
      1          6           0        0.453185   -1.345041    0.001262
      2          6           0       -0.399000    1.381265   -0.006791
      3          6           0        1.395646   -0.345365   -0.004566
      4          6           0       -0.997078   -1.036271    0.003291
      5          6           0       -1.391601    0.279810    0.000228
      6          6           0        0.937949    1.064908   -0.010056
      7          6           0       -1.688086   -2.316935    0.008926
      8          6           0       -0.671863   -3.373926    0.010492
      9          6           0        0.564589   -2.801648    0.006020
     10          6           0       -1.324372   -4.653408    0.014070
     11          6           0       -2.672747   -4.388424    0.013589
     12          6           0        2.143649    1.889675   -0.018361
     13          6           0        3.257516    1.105029   -0.016761
     14          6           0        2.850226   -0.303495   -0.007794
     15          6           0        4.007889   -1.045539   -0.005039
     16          6           0        5.136496   -0.120610   -0.010942
     17          6           0        4.691836    1.179614   -0.019224
     18          6           0       -2.708667    0.911981    0.002678
     19          6           0       -2.585766    2.268911   -0.002461
     20          6           0       -1.162262    2.620166   -0.008670
     21          6           0       -1.098127    3.993727   -0.012538
     22          6           0       -2.463317    4.508970   -0.006844
     23          1           0        4.108859   -2.118961    0.001144
     24          1           0       -0.218859    4.617710   -0.017547
     25          6           0       -3.367255    3.473958   -0.001856
     26          6           0       -2.909502   -2.948567    0.011847
     27          1           0       -3.889654   -2.499443    0.011812
     28          1           0        6.173762   -0.433860   -0.009928
     29          1           0       -2.710426    5.563950   -0.007666
     30          1           0       -3.462636   -5.130124    0.015497
     31          1           0       -0.841566   -5.620548    0.017741
     32          1           0       -4.446213    3.539675    0.000560
     33          1           0        5.288015    2.081268   -0.027233
     34         17           0        2.194507    3.615884   -0.029564
     35         17           0       -4.229431    0.093675    0.013156
     36         17           0        2.033995   -3.708988    0.004616
 ---------------------------------------------------------------------
                    Distance matrix (angstroms):
                    1          2          3          4          5
     1  C    0.000000
     2  C    2.856401   0.000000
     3  C    1.373906   2.490383   0.000000
     4  C    1.482770   2.490438   2.490490   0.000000
     5  C    2.458328   1.482737   2.856503   1.373946   0.000000
     6  C    2.458247   1.373872   1.482695   2.856477   2.458309
     7  C    2.351527   3.916462   3.660147   1.455206   2.613630
     8  C    2.319955   4.763045   3.667016   2.360180   3.723965
     9  C    1.460868   4.292485   2.593085   2.356983   3.649944
    10  C    3.755684   6.105246   5.094907   3.631930   4.933696
    11  C    4.362772   6.201585   5.735719   3.747653   4.840860
    12  C    3.649855   2.593006   2.356927   4.292529   3.884586
    13  C    3.723901   3.666949   2.360159   4.763102   4.721818
    14  C    2.613562   3.660039   1.455186   3.916482   4.281752
    15  C    3.567304   5.030909   2.704451   5.004982   5.559772
    16  C    4.840742   5.735622   3.747601   6.201562   6.540375
    17  C    4.933606   5.094843   3.631893   6.105276   6.149653
    18  C    3.884773   2.356879   4.292593   2.593304   1.460928
    19  C    4.721853   2.360060   4.762991   3.667178   2.320035
    20  C    4.281662   1.455145   3.916283   3.660185   2.351582
    21  C    5.559604   2.704398   5.004665   5.031037   3.725516
    22  C    6.540298   3.747525   6.201303   5.735822   4.362845
    23  H    3.736697   5.707227   3.241482   5.219465   6.000763
    24  H    6.000533   3.241472   5.219090   5.707325   4.493664
    25  C    6.149677   3.631794   6.105118   5.095089   3.755769
    26  C    3.725463   5.005039   5.031027   2.704499   3.567433
    27  H    4.493662   5.219665   5.707426   3.241595   3.736930
    28  H    5.792701   6.818790   4.778939   7.196112   7.598957
    29  H    7.598860   4.778865   7.195821   6.818988   5.446237
    30  H    5.446165   7.196149   6.818887   4.778991   5.792824
    31  H    4.467282   7.015829   5.730024   4.586937   5.925966
    32  H    6.918421   4.586798   7.015759   5.730255   4.467368
    33  H    5.925874   5.729970   4.586894   7.015866   6.918328
    34  Cl   5.257750   3.423495   4.041076   5.641794   4.898004
    35  Cl   4.898667   4.041100   5.642212   3.424175   2.843957
    36  Cl   2.843803   5.641832   3.423672   4.041141   5.257873
                    6          7          8          9         10
     6  C    0.000000
     7  C    4.281738   0.000000
     8  C    4.721776   1.466269   0.000000
     9  C    3.884573   2.304236   1.362474   0.000000
    10  C    6.149619   2.364619   1.436264   2.645233   0.000000
    11  C    6.540375   2.293610   2.243380   3.605310   1.374166
    12  C    1.460830   5.690212   5.969375   4.950003   7.405414
    13  C    2.319924   6.014107   5.958339   4.744944   7.358957
    14  C    2.351454   4.964927   4.672579   3.386014   6.029054
    15  C    3.725391   5.836161   5.227017   3.865275   6.438174
    16  C    4.362712   7.169321   6.657444   5.300055   7.892382
    17  C    3.755651   7.275305   7.035970   5.734566   8.379738
    18  C    3.649843   3.386373   4.745275   4.950278   5.734977
    19  C    3.723741   4.672895   5.958592   5.969538   7.036327
    20  C    2.613372   4.965054   6.014150   5.690192   7.275416
    21  C    3.567014   6.338215   7.380010   6.995861   8.650135
    22  C    4.840473   6.869804   8.083914   7.912870   9.232920
    23  H    4.493531   5.800330   4.942704   3.609423   5.995297
    24  H    3.736397   7.088627   8.004514   7.460644   9.336851
    25  C    4.933394   6.029442   7.359268   7.405585   8.380198
    26  C    5.559797   1.375073   2.277710   3.477202   2.327902
    27  H    6.000901   2.209121   3.334502   4.464487   3.349663
    28  H    5.446104   8.084244   7.450301   6.088472   8.603905
    29  H    5.792411   7.946937   9.167427   8.983827  10.310967
    30  H    7.598962   3.326124   3.297373   4.651928   2.190761
    31  H    6.918292   3.410357   2.253034   3.150176   1.080960
    32  H    5.925688   6.473578   7.876783   8.082112   8.767707
    33  H    4.467254   8.246908   8.079648   6.793726   9.438285
    34  Cl   2.843730   7.090441   7.554808   6.621375   8.986969
    35  Cl   5.257912   3.502783   4.967953   5.600497   5.565444
    36  Cl   4.898123   3.973880   2.726530   1.726969   3.488645
                   11         12         13         14         15
    11  C    0.000000
    12  C    7.912852   0.000000
    13  C    8.083747   1.362487   0.000000
    14  C    6.869522   2.304204   1.466255   0.000000
    15  C    7.470349   3.477218   2.277748   1.375071   0.000000
    16  C    8.899388   3.605334   2.243388   2.293575   1.459206
    17  C    9.232616   2.645268   1.436260   2.364587   2.327937
    18  C    5.300538   4.949880   5.969337   5.690236   6.996004
    19  C    6.657923   4.744623   5.958085   6.013927   7.379829
    20  C    7.169546   3.385670   4.672273   4.964660   6.337811
    21  C    8.528808   3.864735   5.226492   5.835719   7.173956
    22  C    8.899882   5.299526   6.656939   7.168930   8.528134
    23  H    7.151279   4.464481   3.334549   2.209107   1.078178
    24  H    9.334505   3.608825   4.942075   5.799796   7.066678
    25  C    7.893012   5.734135   7.035598   7.275044   8.649775
    26  C    1.459193   6.995988   7.380012   6.338080   7.174406
    27  H    2.247024   7.460966   8.004690   7.088621   8.030274
    28  H    9.690194   4.651956   3.297380   3.326093   2.250596
    29  H    9.952469   6.087895   7.449724   8.083796   9.424495
    30  H    1.083535   8.983828   9.167258   7.946642   8.514282
    31  H    2.207118   8.081848   7.876360   6.473100   6.666966
    32  H    8.124045   6.793316   8.079309   8.246699   9.617486
    33  H   10.258280   3.150209   2.253015   3.410321   3.378777
    34  Cl   9.368083   1.726994   2.726636   3.973912   5.001781
    35  Cl   4.744732   6.621387   7.555005   7.090819   8.315742
    36  Cl   4.755537   5.599784   4.967113   3.501966   3.315163
                   16         17         18         19         20
    16  C    0.000000
    17  C    1.374181   0.000000
    18  C    7.912839   7.405374   0.000000
    19  C    8.083515   7.358692   1.362494   0.000000
    20  C    6.869221   6.028745   2.304212   1.466214   0.000000
    21  C    7.469825   6.437619   3.477244   2.277753   1.375063
    22  C    8.898887   7.891830   3.605359   2.243407   2.293541
    23  H    2.247129   3.349757   7.460917   8.004464   7.088309
    24  H    7.150633   5.994617   4.464525   3.334566   2.209133
    25  C    9.232269   8.379336   2.645276   1.436267   2.364531
    26  C    8.528538   8.650040   3.865780   5.227532   5.836442
    27  H    9.334385   9.336937   3.610073   4.943433   5.800817
    28  H    1.083535   2.190774   8.983819   9.167026   7.946340
    29  H    9.689604   8.603257   4.651981   3.297400   3.326061
    30  H    9.951934  10.310646   6.088979   7.450836   8.084510
    31  H    8.123260   8.767103   6.794132   8.079989   8.246994
    32  H   10.257979   9.437914   3.150213   2.253022   3.410267
    33  H    2.207146   1.080960   8.081773   7.876055   6.472775
    34  Cl   4.755737   3.488864   5.599397   4.966496   3.501398
    35  Cl   9.368409   8.987175   1.726979   2.726450   3.973809
    36  Cl   4.743649   5.564450   6.621647   7.554967   7.090445
                   21         22         23         24         25
    21  C    0.000000
    22  C    1.459196   0.000000
    23  H    8.029809   9.333972   0.000000
    24  H    1.078189   2.247116   8.007011   0.000000
    25  C    2.327922   1.374183   9.336650   3.349748   0.000000
    26  C    7.174756   7.470897   7.067231   8.030503   6.438832
    27  H    7.067847   7.152107   8.007564   8.008087   5.996216
    28  H    8.513747   9.951418   2.665242   8.147639  10.310292
    29  H    2.250586   1.083535  10.272772   2.665216   2.190782
    30  H    9.425304   9.690783   8.148303  10.273434   8.604629
    31  H    9.617745  10.258548   6.063670  10.257238   9.438725
    32  H    3.378759   2.207139  10.257164   4.362683   1.080959
    33  H    6.666372   8.122641   4.362698   6.062944   8.766637
    34  Cl   3.314286   4.742725   6.046001   2.613070   5.563642
    35  Cl   5.001613   4.755459   8.626875   6.045868   3.488537
    36  Cl   8.315184   9.368072   2.614050   8.626107   8.987116
                   26         27         28         29         30
    26  C    0.000000
    27  H    1.078151   0.000000
    28  H    9.424963  10.273239   0.000000
    29  H    8.514868   8.149188  10.719260   0.000000
    30  H    2.250591   2.665116  10.719875  10.720522   0.000000
    31  H    3.378739   4.362588   8.724524  11.339589   2.666558
    32  H    6.667751   6.064720  11.339002   2.666592   8.725427
    33  H    9.617695  10.257389   2.666593   8.723790  11.339307
    34  Cl   8.315326   8.626468   5.677613   5.277671  10.416235
    35  Cl   3.316240   2.615284  10.416585   5.677299   5.279778
    36  Cl   5.001646   6.045880   5.278669  10.416192   5.677385
                   31         32         33         34         35
    31  H    0.000000
    32  H    9.843956   0.000000
    33  H    9.843360   9.842911   0.000000
    34  Cl   9.722739   6.641225   3.453236   0.000000
    35  Cl   6.643041   3.452835   9.722856   7.326306   0.000000
    36  Cl   3.452982   9.722974   6.642042   7.326710   7.327402
                   36
    36  Cl   0.000000
 Symmetry turned off by external request.
 Stoichiometry    C24H9Cl3
 Framework group  C1[X(C24H9Cl3)]
 Deg. of freedom   102
 Full point group                 C1      NOp   1
 Rotational constants (GHZ):           0.1764455           0.1764241           0.0882175
 Leave Link  202 at Tue Aug 15 23:38:12 2023, MaxMem=  1310720000 cpu:               1.1 elap:               0.0
 (Enter /mnt/opt/groups/app-gaussian/g16-avx2/l301.exe)
 Standard basis: 6-31G(d,p) (6D, 7F)
 Ernie: Thresh=  0.10000D-02 Tol=  0.10000D-05 Strict=F.
   462 basis functions,   891 primitive gaussians,   462 cartesian basis functions
   102 alpha electrons      102 beta electrons
       nuclear repulsion energy      2660.5178588706 Hartrees.
 IExCor=  402 DFT=T Ex+Corr=B3LYP ExCW=0 ScaHFX=  0.200000
 ScaDFX=  0.800000  0.720000  1.000000  0.810000 ScalE2=  1.000000  1.000000
 IRadAn=      5 IRanWt=     -1 IRanGd=            0 ICorTp=0 IEmpDi=131
 NAtoms=   36 NActive=   36 NUniq=   36 SFac= 1.00D+00 NAtFMM=   60 NAOKFM=F Big=F
 Integral buffers will be    131072 words long.
 Raffenetti 2 integral format.
 Two-electron integral symmetry is turned off.
 R6Disp:  Grimme-D3 Dispersion energy=       -0.0432746468 Hartrees.
 Nuclear repulsion after empirical dispersion term =     2660.4745842238 Hartrees.
 Leave Link  301 at Tue Aug 15 23:38:12 2023, MaxMem=  1310720000 cpu:               4.1 elap:               0.1
 (Enter /mnt/opt/groups/app-gaussian/g16-avx2/l302.exe)
 NPDir=0 NMtPBC=     1 NCelOv=     1 NCel=       1 NClECP=     1 NCelD=      1
         NCelK=      1 NCelE2=     1 NClLst=     1 CellRange=     0.0.
 One-electron integrals computed using PRISM.
 NBasis=   462 RedAO= T EigKep=  1.09D-04  NBF=   462
 NBsUse=   462 1.00D-06 EigRej= -1.00D+00 NBFU=   462
 Precomputing XC quadrature grid using
 IXCGrd= 4 IRadAn=           5 IRanWt=          -1 IRanGd=           0 AccXCQ= 0.00D+00.
 Generated NRdTot=       0 NPtTot=           0 NUsed=           0 NTot=          32
 NSgBfM=   455   455   455   455   455 MxSgAt=    36 MxSgA2=    36.
 Leave Link  302 at Tue Aug 15 23:38:13 2023, MaxMem=  1310720000 cpu:             100.5 elap:               1.6
 (Enter /mnt/opt/groups/app-gaussian/g16-avx2/l303.exe)
 DipDrv:  MaxL=1.
 Leave Link  303 at Tue Aug 15 23:38:14 2023, MaxMem=  1310720000 cpu:               9.5 elap:               0.2
 (Enter /mnt/opt/groups/app-gaussian/g16-avx2/l401.exe)
 Initial guess from the checkpoint file:  "/tmp/Gau-129962.chk"
 B after Tr=    -0.000405    0.000108    0.000015
         Rot=    1.000000    0.000068    0.000016   -0.000032 Ang=   0.01 deg.
 Guess basis will be translated and rotated to current coordinates.
 JPrj=2 DoOrth=T DoCkMO=T.
 Leave Link  401 at Tue Aug 15 23:38:14 2023, MaxMem=  1310720000 cpu:              49.3 elap:               0.8
 (Enter /mnt/opt/groups/app-gaussian/g16-avx2/l502.exe)
 Two-electron integral symmetry not used.
 Closed shell SCF:
 Using DIIS extrapolation, IDIIS=    10.
 NGot=  1310720000 LenX=  1310259196 LenY=  1310045290
 Requested convergence on RMS density matrix=1.00D-08 within 100 cycles.
 Requested convergence on MAX density matrix=1.00D-06.
 Requested convergence on             energy=1.00D-06.
 Level shift goal  0.100 maximum shift  0.100.
 No special actions if energy rises.
 Dynamic level shift is on during FON iterations.

 Cycle   1  Pass 1  IDiag  1:
 FoFJK:  IHMeth= 1 ICntrl=       0 DoSepK=F KAlg= 0 I1Cent=           0 FoldK=F
 IRaf= 690000000 NMat=       1 IRICut=       1 DoRegI=T DoRafI=F ISym2E= 0 IDoP0=0 IntGTp=1.
 FoFCou: FMM=F IPFlag=           0 FMFlag=      100000 FMFlg1=           0
         NFxFlg=           0 DoJE=F BraDBF=F KetDBF=F FulRan=T
         wScrn=  0.000000 ICntrl=         0 IOpCl=  0 I1Cent=           0 NGrid=           0
         NMat0=    1 NMatS0=      1 NMatT0=    0 NMatD0=    1 NMtDS0=    0 NMtDT0=    0
 Symmetry not used in FoFCou.
 E= -2300.47873074328    
 DIIS: error= 1.52D-04 at cycle   1 NSaved=   1.
 NSaved= 1 IEnMin= 1 EnMin= -2300.47873074328     IErMin= 1 ErrMin= 1.52D-04
 ErrMax= 1.52D-04  0.00D+00 EMaxC= 1.00D+00 BMatC= 1.13D-05 BMatP= 1.13D-05
 IDIUse=1 WtCom= 1.00D+00 WtEn= 0.00D+00
 Coeff-Com:  0.100D+01
 Coeff:      0.100D+01
 Gap=     1.817 Goal=     0.100 Shift=    0.000
 RMSDP=2.84D-05 MaxDP=9.59D-04              OVMax= 1.23D-03

 Cycle   2  Pass 1  IDiag  1:
 E= -2300.47875429926     Delta-E=       -0.000023555978 Rises=F Damp=F
 DIIS: error= 1.53D-05 at cycle   2 NSaved=   2.
 NSaved= 2 IEnMin= 2 EnMin= -2300.47875429926     IErMin= 2 ErrMin= 1.53D-05
 ErrMax= 1.53D-05  0.00D+00 EMaxC= 1.00D+00 BMatC= 1.89D-07 BMatP= 1.13D-05
 IDIUse=1 WtCom= 1.00D+00 WtEn= 0.00D+00
 Coeff-Com: -0.585D-01 0.106D+01
 Coeff:     -0.585D-01 0.106D+01
 Gap=     0.095 Goal=     0.100 Shift=    0.005
 RMSDP=3.25D-06 MaxDP=8.82D-05 DE=-2.36D-05 OVMax= 3.12D-04

 Cycle   3  Pass 1  IDiag  1:
 E= -2300.47875447917     Delta-E=       -0.000000179907 Rises=F Damp=F
 DIIS: error= 2.38D-05 at cycle   3 NSaved=   3.
 NSaved= 3 IEnMin= 3 EnMin= -2300.47875447917     IErMin= 2 ErrMin= 1.53D-05
 ErrMax= 2.38D-05  0.00D+00 EMaxC= 1.00D+00 BMatC= 2.28D-07 BMatP= 1.89D-07
 IDIUse=1 WtCom= 1.00D+00 WtEn= 0.00D+00
 Coeff-Com: -0.428D-01 0.596D+00 0.447D+00
 Coeff:     -0.428D-01 0.596D+00 0.447D+00
 Gap=     0.095 Goal=     0.100 Shift=    0.005
 RMSDP=1.90D-06 MaxDP=6.45D-05 DE=-1.80D-07 OVMax= 2.06D-04

 Cycle   4  Pass 1  IDiag  1:
 E= -2300.47875468611     Delta-E=       -0.000000206943 Rises=F Damp=F
 DIIS: error= 1.26D-05 at cycle   4 NSaved=   4.
 NSaved= 4 IEnMin= 4 EnMin= -2300.47875468611     IErMin= 4 ErrMin= 1.26D-05
 ErrMax= 1.26D-05  0.00D+00 EMaxC= 1.00D+00 BMatC= 4.85D-08 BMatP= 1.89D-07
 IDIUse=1 WtCom= 1.00D+00 WtEn= 0.00D+00
 Coeff-Com: -0.176D-01 0.206D+00 0.313D+00 0.498D+00
 Coeff:     -0.176D-01 0.206D+00 0.313D+00 0.498D+00
 Gap=     0.095 Goal=     0.100 Shift=    0.005
 RMSDP=8.25D-07 MaxDP=3.40D-05 DE=-2.07D-07 OVMax= 9.58D-05

 Cycle   5  Pass 1  IDiag  1:
 E= -2300.47875473429     Delta-E=       -0.000000048174 Rises=F Damp=F
 DIIS: error= 5.09D-06 at cycle   5 NSaved=   5.
 NSaved= 5 IEnMin= 5 EnMin= -2300.47875473429     IErMin= 5 ErrMin= 5.09D-06
 ErrMax= 5.09D-06  0.00D+00 EMaxC= 1.00D+00 BMatC= 9.01D-09 BMatP= 4.85D-08
 IDIUse=1 WtCom= 1.00D+00 WtEn= 0.00D+00
 Coeff-Com: -0.495D-02 0.422D-01 0.155D+00 0.344D+00 0.464D+00
 Coeff:     -0.495D-02 0.422D-01 0.155D+00 0.344D+00 0.464D+00
 Gap=     0.095 Goal=     0.100 Shift=    0.005
 RMSDP=3.40D-07 MaxDP=1.89D-05 DE=-4.82D-08 OVMax= 5.57D-05

 Cycle   6  Pass 1  IDiag  1:
 E= -2300.47875474436     Delta-E=       -0.000000010077 Rises=F Damp=F
 DIIS: error= 1.84D-06 at cycle   6 NSaved=   6.
 NSaved= 6 IEnMin= 6 EnMin= -2300.47875474436     IErMin= 6 ErrMin= 1.84D-06
 ErrMax= 1.84D-06  0.00D+00 EMaxC= 1.00D+00 BMatC= 1.21D-09 BMatP= 9.01D-09
 IDIUse=1 WtCom= 1.00D+00 WtEn= 0.00D+00
 Coeff-Com:  0.107D-02-0.244D-01 0.337D-01 0.110D+00 0.305D+00 0.575D+00
 Coeff:      0.107D-02-0.244D-01 0.337D-01 0.110D+00 0.305D+00 0.575D+00
 Gap=     0.095 Goal=     0.100 Shift=    0.005
 RMSDP=1.55D-07 MaxDP=5.33D-06 DE=-1.01D-08 OVMax= 2.32D-05

 Cycle   7  Pass 1  IDiag  1:
 E= -2300.47875474599     Delta-E=       -0.000000001629 Rises=F Damp=F
 DIIS: error= 4.00D-07 at cycle   7 NSaved=   7.
 NSaved= 7 IEnMin= 7 EnMin= -2300.47875474599     IErMin= 7 ErrMin= 4.00D-07
 ErrMax= 4.00D-07  0.00D+00 EMaxC= 1.00D+00 BMatC= 1.25D-10 BMatP= 1.21D-09
 IDIUse=1 WtCom= 1.00D+00 WtEn= 0.00D+00
 Coeff-Com:  0.133D-02-0.212D-01 0.425D-02 0.268D-01 0.138D+00 0.320D+00
 Coeff-Com:  0.531D+00
 Coeff:      0.133D-02-0.212D-01 0.425D-02 0.268D-01 0.138D+00 0.320D+00
 Coeff:      0.531D+00
 Gap=     0.095 Goal=     0.100 Shift=    0.005
 RMSDP=5.80D-08 MaxDP=2.48D-06 DE=-1.63D-09 OVMax= 1.16D-05

 Cycle   8  Pass 1  IDiag  1:
 E= -2300.47875474620     Delta-E=       -0.000000000210 Rises=F Damp=F
 DIIS: error= 2.72D-07 at cycle   8 NSaved=   8.
 NSaved= 8 IEnMin= 8 EnMin= -2300.47875474620     IErMin= 8 ErrMin= 2.72D-07
 ErrMax= 2.72D-07  0.00D+00 EMaxC= 1.00D+00 BMatC= 3.25D-11 BMatP= 1.25D-10
 IDIUse=1 WtCom= 1.00D+00 WtEn= 0.00D+00
 Coeff-Com:  0.683D-03-0.939D-02-0.258D-02-0.437D-02 0.316D-01 0.736D-01
 Coeff-Com:  0.335D+00 0.576D+00
 Coeff:      0.683D-03-0.939D-02-0.258D-02-0.437D-02 0.316D-01 0.736D-01
 Coeff:      0.335D+00 0.576D+00
 Gap=     0.095 Goal=     0.100 Shift=    0.005
 RMSDP=2.94D-08 MaxDP=8.91D-07 DE=-2.10D-10 OVMax= 6.97D-06

 Cycle   9  Pass 1  IDiag  1:
 E= -2300.47875474624     Delta-E=       -0.000000000040 Rises=F Damp=F
 DIIS: error= 1.25D-07 at cycle   9 NSaved=   9.
 NSaved= 9 IEnMin= 9 EnMin= -2300.47875474624     IErMin= 9 ErrMin= 1.25D-07
 ErrMax= 1.25D-07  0.00D+00 EMaxC= 1.00D+00 BMatC= 9.57D-12 BMatP= 3.25D-11
 IDIUse=1 WtCom= 1.00D+00 WtEn= 0.00D+00
 Coeff-Com:  0.712D-04-0.933D-04-0.178D-02-0.102D-01-0.168D-01-0.568D-01
 Coeff-Com:  0.711D-01 0.398D+00 0.617D+00
 Coeff:      0.712D-04-0.933D-04-0.178D-02-0.102D-01-0.168D-01-0.568D-01
 Coeff:      0.711D-01 0.398D+00 0.617D+00
 Gap=     0.095 Goal=     0.100 Shift=    0.005
 RMSDP=1.64D-08 MaxDP=4.62D-07 DE=-4.00D-11 OVMax= 4.36D-06

 Cycle  10  Pass 1  IDiag  1:
 E= -2300.47875474626     Delta-E=       -0.000000000021 Rises=F Damp=F
 DIIS: error= 5.55D-08 at cycle  10 NSaved=  10.
 NSaved=10 IEnMin=10 EnMin= -2300.47875474626     IErMin=10 ErrMin= 5.55D-08
 ErrMax= 5.55D-08  0.00D+00 EMaxC= 1.00D+00 BMatC= 1.33D-12 BMatP= 9.57D-12
 IDIUse=1 WtCom= 1.00D+00 WtEn= 0.00D+00
 Coeff-Com: -0.690D-04 0.140D-02-0.957D-04-0.433D-02-0.126D-01-0.456D-01
 Coeff-Com: -0.179D-01 0.108D+00 0.346D+00 0.625D+00
 Coeff:     -0.690D-04 0.140D-02-0.957D-04-0.433D-02-0.126D-01-0.456D-01
 Coeff:     -0.179D-01 0.108D+00 0.346D+00 0.625D+00
 Gap=     0.095 Goal=     0.100 Shift=    0.005
 RMSDP=6.04D-09 MaxDP=2.05D-07 DE=-2.09D-11 OVMax= 1.46D-06

 SCF Done:  E(RB3LYP) =  -2300.47875475     A.U. after   10 cycles
            NFock= 10  Conv=0.60D-08     -V/T= 2.0057
 KE= 2.287460937613D+03 PE=-1.073135417290D+04 EE= 3.482939896316D+03
 Leave Link  502 at Tue Aug 15 23:39:09 2023, MaxMem=  1310720000 cpu:            3509.1 elap:              55.0
 (Enter /mnt/opt/groups/app-gaussian/g16-avx2/l701.exe)
 ... and contract with generalized density number  0.
 Compute integral first derivatives.
 R6Disp: Adding Grimme-D3 dispersion energy 1st derivatives to the gradient.
 Leave Link  701 at Tue Aug 15 23:39:11 2023, MaxMem=  1310720000 cpu:              59.7 elap:               1.0
 (Enter /mnt/opt/groups/app-gaussian/g16-avx2/l702.exe)
 L702 exits ... SP integral derivatives will be done elsewhere.
 Leave Link  702 at Tue Aug 15 23:39:11 2023, MaxMem=  1310720000 cpu:               1.4 elap:               0.1
 (Enter /mnt/opt/groups/app-gaussian/g16-avx2/l703.exe)
 Integral derivatives from FoFJK, PRISM(SPDF).
 Compute integral first derivatives, UseDBF=F ICtDFT=           0.
 Calling FoFJK, ICntrl=      2127 FMM=F ISym2X=0 I1Cent= 0 IOpClX= 0 NMat=1 NMatS=1 NMatT=0.
 FoFJK:  IHMeth= 1 ICntrl=    2127 DoSepK=F KAlg= 0 I1Cent=           0 FoldK=F
 IRaf=         0 NMat=       1 IRICut=       1 DoRegI=T DoRafI=F ISym2E= 0 IDoP0=0 IntGTp=1.
 FoFCou: FMM=F IPFlag=           0 FMFlag=      100000 FMFlg1=         800
         NFxFlg=           0 DoJE=F BraDBF=F KetDBF=F FulRan=T
         wScrn=  0.000000 ICntrl=      2127 IOpCl=  0 I1Cent=           0 NGrid=           0
         NMat0=    1 NMatS0=      1 NMatT0=    0 NMatD0=    1 NMtDS0=    0 NMtDT0=    0
 Symmetry not used in FoFCou.
 Leave Link  703 at Tue Aug 15 23:39:29 2023, MaxMem=  1310720000 cpu:            1139.2 elap:              17.9
 (Enter /mnt/opt/groups/app-gaussian/g16-avx2/l716.exe)
 Dipole        = 6.84335985D-05-1.15976589D-04 4.57856604D-04
 -------------------------------------------------------------------
 Center     Atomic                   Forces (Hartrees/Bohr)
 Number     Number              X              Y              Z
 -------------------------------------------------------------------
      1        6           0.000259530    0.000027453    0.000009294
      2        6           0.000191482    0.000020738   -0.000093683
      3        6          -0.000075927   -0.000189369   -0.000037130
      4        6          -0.000128295    0.000171856    0.000073925
      5        6          -0.000116231   -0.000246040    0.000009356
      6        6          -0.000139426    0.000208025   -0.000020613
      7        6          -0.000034818   -0.000102555    0.000028411
      8        6           0.000100257   -0.000118754   -0.000025642
      9        6          -0.000295284    0.000078176   -0.000015482
     10        6           0.000072154    0.000254647    0.000014484
     11        6           0.000062000   -0.000160392    0.000191962
     12        6           0.000091415   -0.000292507    0.000014663
     13        6           0.000059137    0.000152569    0.000022634
     14        6           0.000110230    0.000020080   -0.000022678
     15        6          -0.000115214   -0.000022668    0.000132551
     16        6           0.000108581    0.000136001   -0.000154737
     17        6          -0.000255741   -0.000071126   -0.000029590
     18        6           0.000218029    0.000218335    0.000040118
     19        6          -0.000159571   -0.000027573    0.000042503
     20        6          -0.000064554    0.000083032   -0.000061048
     21        6           0.000074620   -0.000072812    0.000187114
     22        6          -0.000182733    0.000016283   -0.000181082
     23        1           0.000018227    0.000029302    0.000016863
     24        1          -0.000062866   -0.000004891    0.000020065
     25        6           0.000179347   -0.000179425   -0.000032761
     26        6           0.000038395    0.000127726   -0.000167991
     27        1           0.000004825   -0.000016616   -0.000022212
     28        1          -0.000010039   -0.000049867   -0.000011060
     29        1           0.000046201    0.000015295   -0.000015208
     30        1          -0.000038299    0.000034574    0.000013529
     31        1          -0.000062156   -0.000061769   -0.000084611
     32        1          -0.000022955    0.000086366    0.000080213
     33        1           0.000085311   -0.000022844    0.000079890
     34       17           0.000017497    0.000027663    0.000010396
     35       17          -0.000022670   -0.000066407   -0.000023320
     36       17           0.000049541   -0.000002503    0.000010876
 -------------------------------------------------------------------
 Cartesian Forces:  Max     0.000295284 RMS     0.000111208
 Leave Link  716 at Tue Aug 15 23:39:29 2023, MaxMem=  1310720000 cpu:               1.6 elap:               0.1
 (Enter /mnt/opt/groups/app-gaussian/g16-avx2/l103.exe)

 GradGradGradGradGradGradGradGradGradGradGradGradGradGradGradGradGradGrad
 Berny optimization.
 Using GEDIIS/GDIIS optimizer.
 FormGI is forming the generalized inverse of G from B-inverse, IUseBI=4.
 GSVD:  received Info=                   1 from GESDD.
 Internal  Forces:  Max     0.000181527 RMS     0.000047617
 Search for a local minimum.
 Step number   6 out of a maximum of  216
 All quantities printed in internal units (Hartrees-Bohrs-Radians)
 RMS Force = .47617D-04 SwitMx=.10000D-02 MixMth= 2
 Mixed Optimization -- En-DIIS/RFO-DIIS
 Swapping is turned off.
 Update second derivatives using D2CorX and points    1    2    3    4    5
                                                      6
 DE= -4.73D-06 DEPred=-8.95D-06 R= 5.29D-01
 TightC=F SS=  1.41D+00  RLast= 2.08D-02 DXNew= 1.1137D+00 6.2416D-02
 Trust test= 5.29D-01 RLast= 2.08D-02 DXMaxT set to 6.62D-01
 ITU=  1  1  1  1  1  0
     Eigenvalues ---    0.01110   0.01123   0.01184   0.01217   0.01247
     Eigenvalues ---    0.01274   0.01280   0.01297   0.01312   0.01413
     Eigenvalues ---    0.01483   0.01503   0.01525   0.01527   0.01560
     Eigenvalues ---    0.01562   0.01585   0.01649   0.01681   0.01696
     Eigenvalues ---    0.01704   0.01766   0.01770   0.01792   0.01805
     Eigenvalues ---    0.01820   0.01843   0.01878   0.01891   0.02043
     Eigenvalues ---    0.02045   0.02054   0.03531   0.11701   0.15378
     Eigenvalues ---    0.16000   0.16000   0.16000   0.16000   0.16000
     Eigenvalues ---    0.16011   0.16053   0.20293   0.22207   0.22260
     Eigenvalues ---    0.22265   0.24159   0.24181   0.24237   0.24645
     Eigenvalues ---    0.25000   0.25000   0.25000   0.25000   0.25000
     Eigenvalues ---    0.25000   0.25000   0.25210   0.25505   0.26121
     Eigenvalues ---    0.27810   0.29001   0.29204   0.29402   0.29539
     Eigenvalues ---    0.29559   0.29722   0.31070   0.31172   0.31205
     Eigenvalues ---    0.31567   0.31905   0.32879   0.33221   0.33419
     Eigenvalues ---    0.34151   0.34191   0.34252   0.34528   0.34665
     Eigenvalues ---    0.35284   0.35848   0.35851   0.37094   0.37230
     Eigenvalues ---    0.37230   0.37230   0.37230   0.37252   0.39118
     Eigenvalues ---    0.44715   0.44763   0.45634   0.46120   0.46663
     Eigenvalues ---    0.47706   0.47714   0.47937   0.49752   0.49757
     Eigenvalues ---    0.50840   0.58201
 En-DIIS/RFO-DIIS/Sim-DIIS IScMMF=       -3 using points:     6    5    4    3
 RFO step:  Lambda=-4.03446458D-06.
 NNeg= 0 NGDIIS= 4 SimSw=  2.50D-01 Rises=F DC= -4.73D-06 SmlDif=  1.00D-05
 NRisDI= 0 DoIntr=F SqrtH=F CThrHd= 10.0 CDAdj=  3.0
 RMS Error=  0.6570652758D-03 NUsed= 4 OKEnD=F EnDIS=F
 InvSVX:  RCond= 1.13D-04 Info=           0 Equed=N FErr=  2.22D-15 BErr=  5.01D-17
 DidBck=T Rises=F RFO-DIIS coefs:    0.78397    0.22611   -0.01338    0.00330
 Iteration  1 RMS(Cart)=  0.00091121 RMS(Int)=  0.00000057
 Iteration  2 RMS(Cart)=  0.00000074 RMS(Int)=  0.00000015
 ITry= 1 IFail=0 DXMaxC= 5.61D-03 DCOld= 1.00D+10 DXMaxT= 6.62D-01 DXLimC= 3.00D+00 Rises=F
 Variable       Old X    -DE/DX   Delta X   Delta X   Delta X     New X
                                 (Linear)    (Quad)   (Total)
    R1        2.59631  -0.00011  -0.00001  -0.00012  -0.00014   2.59617
    R2        2.80203   0.00004  -0.00025   0.00060   0.00035   2.80238
    R3        2.76064  -0.00005   0.00012  -0.00026  -0.00014   2.76050
    R4        2.80197   0.00009  -0.00021   0.00062   0.00042   2.80238
    R5        2.59624  -0.00000   0.00005  -0.00009  -0.00004   2.59620
    R6        2.74983   0.00011   0.00014   0.00009   0.00023   2.75005
    R7        2.80189   0.00012  -0.00018   0.00063   0.00046   2.80235
    R8        2.74990   0.00003   0.00008   0.00006   0.00014   2.75004
    R9        2.59638  -0.00018  -0.00005  -0.00014  -0.00019   2.59619
   R10        2.74994   0.00000   0.00005   0.00005   0.00010   2.75004
   R11        2.76075  -0.00011   0.00007  -0.00028  -0.00021   2.76054
   R12        2.76057  -0.00000   0.00016  -0.00024  -0.00008   2.76049
   R13        2.77085  -0.00001  -0.00004   0.00012   0.00008   2.77093
   R14        2.59851  -0.00009  -0.00012   0.00006  -0.00006   2.59845
   R15        2.57470  -0.00010  -0.00008  -0.00005  -0.00013   2.57457
   R16        2.71415  -0.00009   0.00013  -0.00039  -0.00026   2.71388
   R17        3.26350   0.00004  -0.00006   0.00030   0.00024   3.26373
   R18        2.59680  -0.00003  -0.00013   0.00017   0.00004   2.59684
   R19        2.04272   0.00003   0.00004  -0.00003   0.00001   2.04273
   R20        2.75747   0.00003   0.00010   0.00003   0.00013   2.75761
   R21        2.04758   0.00000   0.00004  -0.00010  -0.00005   2.04753
   R22        2.57473  -0.00012  -0.00009  -0.00006  -0.00015   2.57458
   R23        3.26355   0.00003  -0.00008   0.00029   0.00022   3.26376
   R24        2.77082  -0.00002  -0.00005   0.00012   0.00007   2.77089
   R25        2.71414  -0.00009   0.00013  -0.00039  -0.00026   2.71387
   R26        2.59851  -0.00007  -0.00011   0.00006  -0.00005   2.59845
   R27        2.75750   0.00002   0.00009   0.00003   0.00012   2.75762
   R28        2.03746  -0.00003  -0.00002  -0.00002  -0.00004   2.03743
   R29        2.59683  -0.00005  -0.00014   0.00017   0.00003   2.59685
   R30        2.04758   0.00000   0.00004  -0.00010  -0.00005   2.04753
   R31        2.04272   0.00003   0.00004  -0.00003   0.00001   2.04273
   R32        2.57474  -0.00014  -0.00010  -0.00007  -0.00017   2.57457
   R33        3.26352   0.00005  -0.00006   0.00030   0.00024   3.26376
   R34        2.77074   0.00004   0.00000   0.00014   0.00015   2.77089
   R35        2.71415  -0.00010   0.00012  -0.00039  -0.00027   2.71388
   R36        2.59849  -0.00005  -0.00010   0.00007  -0.00004   2.59846
   R37        2.75748   0.00003   0.00010   0.00003   0.00013   2.75762
   R38        2.03748  -0.00005  -0.00004  -0.00003  -0.00007   2.03742
   R39        2.59683  -0.00007  -0.00015   0.00016   0.00001   2.59684
   R40        2.04758   0.00000   0.00004  -0.00010  -0.00005   2.04753
   R41        2.04272   0.00003   0.00004  -0.00003   0.00001   2.04273
   R42        2.03741  -0.00001  -0.00001  -0.00001  -0.00002   2.03739
    A1        2.11697  -0.00000  -0.00000  -0.00002  -0.00003   2.11694
    A2        2.30932   0.00006   0.00003   0.00014   0.00017   2.30949
    A3        1.85690  -0.00006  -0.00003  -0.00012  -0.00014   1.85675
    A4        2.07191  -0.00004  -0.00004   0.00000  -0.00004   2.07187
    A5        1.85597  -0.00009   0.00002  -0.00024  -0.00022   1.85575
    A6        2.35530   0.00013   0.00003   0.00024   0.00027   2.35557
    A7        2.07184   0.00001   0.00001   0.00003   0.00003   2.07187
    A8        2.35552  -0.00000  -0.00010   0.00017   0.00007   2.35559
    A9        1.85583  -0.00001   0.00010  -0.00020  -0.00010   1.85572
   A10        2.07181   0.00002   0.00001   0.00003   0.00003   2.07184
   A11        1.85583  -0.00000   0.00010  -0.00020  -0.00010   1.85572
   A12        2.35555  -0.00001  -0.00010   0.00017   0.00007   2.35562
   A13        2.11689   0.00004   0.00004  -0.00000   0.00004   2.11693
   A14        1.85676   0.00000   0.00004  -0.00009  -0.00005   1.85671
   A15        2.30954  -0.00004  -0.00008   0.00009   0.00001   2.30955
   A16        2.11695  -0.00002  -0.00001  -0.00003  -0.00004   2.11692
   A17        2.30930   0.00012   0.00007   0.00016   0.00023   2.30953
   A18        1.85694  -0.00010  -0.00006  -0.00014  -0.00020   1.85674
   A19        1.88106   0.00001  -0.00009   0.00020   0.00012   1.88117
   A20        2.54286  -0.00005   0.00003  -0.00020  -0.00017   2.54269
   A21        1.85927   0.00004   0.00005  -0.00000   0.00005   1.85932
   A22        1.90305  -0.00004   0.00005  -0.00023  -0.00018   1.90286
   A23        1.90426  -0.00003  -0.00004  -0.00002  -0.00006   1.90420
   A24        2.47588   0.00007  -0.00001   0.00026   0.00025   2.47612
   A25        1.92795   0.00010  -0.00003   0.00035   0.00032   1.92827
   A26        2.20030  -0.00009   0.00005  -0.00039  -0.00035   2.19995
   A27        2.15493  -0.00001  -0.00002   0.00005   0.00003   2.15496
   A28        1.84835   0.00004  -0.00001   0.00018   0.00016   1.84851
   A29        2.20698   0.00007  -0.00013   0.00061   0.00048   2.20747
   A30        2.22786  -0.00010   0.00014  -0.00079  -0.00065   2.22721
   A31        1.92782  -0.00003   0.00002  -0.00015  -0.00013   1.92768
   A32        2.19360   0.00007   0.00002   0.00034   0.00037   2.19396
   A33        2.16177  -0.00004  -0.00004  -0.00019  -0.00023   2.16154
   A34        1.92794   0.00012  -0.00001   0.00036   0.00035   1.92828
   A35        2.20021  -0.00003   0.00010  -0.00036  -0.00026   2.19995
   A36        2.15503  -0.00009  -0.00009   0.00001  -0.00008   2.15495
   A37        1.90301  -0.00003   0.00006  -0.00023  -0.00017   1.90284
   A38        2.47594   0.00004  -0.00003   0.00025   0.00021   2.47615
   A39        1.90424  -0.00002  -0.00003  -0.00002  -0.00004   1.90419
   A40        1.88106   0.00001  -0.00008   0.00021   0.00012   1.88119
   A41        2.54279  -0.00003   0.00005  -0.00019  -0.00014   2.54265
   A42        1.85933   0.00001   0.00003  -0.00001   0.00002   1.85935
   A43        1.88503  -0.00000  -0.00001   0.00001   0.00001   1.88504
   A44        2.23460   0.00002   0.00010  -0.00002   0.00007   2.23467
   A45        2.16356  -0.00002  -0.00009   0.00001  -0.00008   2.16348
   A46        1.92783  -0.00004   0.00001  -0.00016  -0.00014   1.92769
   A47        2.16176  -0.00003  -0.00004  -0.00019  -0.00023   2.16153
   A48        2.19359   0.00007   0.00003   0.00034   0.00037   2.19397
   A49        1.84835   0.00004  -0.00001   0.00018   0.00016   1.84851
   A50        2.20696   0.00006  -0.00013   0.00061   0.00049   2.20744
   A51        2.22788  -0.00011   0.00014  -0.00079  -0.00065   2.22723
   A52        1.92797   0.00011  -0.00003   0.00035   0.00031   1.92828
   A53        2.20043  -0.00013   0.00001  -0.00042  -0.00041   2.20003
   A54        2.15479   0.00003   0.00002   0.00007   0.00009   2.15488
   A55        1.90305  -0.00004   0.00005  -0.00023  -0.00018   1.90287
   A56        2.47592   0.00003  -0.00005   0.00023   0.00018   2.47611
   A57        1.90420   0.00001  -0.00000  -0.00000  -0.00000   1.90420
   A58        1.88103   0.00001  -0.00007   0.00021   0.00014   1.88116
   A59        2.54277   0.00002   0.00008  -0.00017  -0.00009   2.54269
   A60        1.85938  -0.00003  -0.00001  -0.00004  -0.00005   1.85933
   A61        1.88501   0.00001   0.00001   0.00003   0.00004   1.88505
   A62        2.23464   0.00003   0.00010  -0.00002   0.00008   2.23473
   A63        2.16353  -0.00004  -0.00012  -0.00001  -0.00012   2.16341
   A64        1.92782  -0.00002   0.00002  -0.00015  -0.00013   1.92769
   A65        2.16176  -0.00004  -0.00004  -0.00019  -0.00023   2.16153
   A66        2.19361   0.00006   0.00002   0.00034   0.00036   2.19397
   A67        1.84836   0.00003  -0.00003   0.00017   0.00015   1.84850
   A68        2.20696   0.00007  -0.00012   0.00061   0.00050   2.20745
   A69        2.22787  -0.00010   0.00014  -0.00078  -0.00064   2.22723
   A70        1.88508  -0.00002  -0.00002   0.00000  -0.00002   1.88507
   A71        2.23466   0.00002   0.00009  -0.00002   0.00007   2.23473
   A72        2.16344  -0.00000  -0.00007   0.00002  -0.00005   2.16339
    D1       -0.00092  -0.00000  -0.00024   0.00060   0.00037  -0.00056
    D2        3.14147  -0.00001   0.00015  -0.00054  -0.00038   3.14108
    D3        3.14024   0.00000  -0.00044   0.00114   0.00070   3.14094
    D4       -0.00056  -0.00001  -0.00005  -0.00000  -0.00005  -0.00061
    D5       -0.00084   0.00001   0.00008   0.00022   0.00030  -0.00054
    D6        3.14110   0.00000   0.00017  -0.00042  -0.00025   3.14085
    D7        3.14109   0.00001   0.00023  -0.00019   0.00004   3.14113
    D8       -0.00016  -0.00000   0.00033  -0.00083  -0.00051  -0.00067
    D9       -3.14111  -0.00001  -0.00027   0.00037   0.00009  -3.14102
   D10       -0.00061   0.00001   0.00029  -0.00034  -0.00005  -0.00066
   D11        0.00010  -0.00001  -0.00046   0.00084   0.00039   0.00049
   D12        3.14060   0.00001   0.00011   0.00014   0.00025   3.14085
   D13       -0.00015  -0.00001  -0.00034   0.00048   0.00014  -0.00001
   D14        3.14135  -0.00001  -0.00031   0.00049   0.00018   3.14153
   D15        3.14137   0.00000   0.00001   0.00030   0.00031  -3.14151
   D16       -0.00031   0.00001   0.00004   0.00030   0.00035   0.00003
   D17       -0.00168   0.00002   0.00018   0.00037   0.00055  -0.00113
   D18        3.14016   0.00003   0.00037   0.00019   0.00057   3.14073
   D19        3.14001   0.00000  -0.00030   0.00062   0.00032   3.14033
   D20       -0.00133   0.00001  -0.00010   0.00044   0.00034  -0.00099
   D21        0.00031  -0.00001  -0.00022  -0.00019  -0.00041  -0.00011
   D22        3.14014  -0.00003  -0.00079   0.00008  -0.00071   3.13943
   D23       -3.14138   0.00000   0.00022  -0.00042  -0.00020  -3.14158
   D24       -0.00155  -0.00001  -0.00035  -0.00014  -0.00050  -0.00204
   D25        0.00222  -0.00001   0.00010  -0.00090  -0.00080   0.00142
   D26       -3.13956  -0.00002  -0.00005  -0.00077  -0.00082  -3.14038
   D27       -3.13996  -0.00001  -0.00018  -0.00006  -0.00025  -3.14021
   D28        0.00144  -0.00001  -0.00033   0.00007  -0.00026   0.00118
   D29        3.13966   0.00001  -0.00023   0.00110   0.00086   3.14052
   D30       -0.00303  -0.00000  -0.00057   0.00097   0.00040  -0.00262
   D31       -0.00120   0.00000   0.00012   0.00005   0.00018  -0.00102
   D32        3.13930  -0.00001  -0.00021  -0.00007  -0.00028   3.13901
   D33        0.00140  -0.00000   0.00021  -0.00078  -0.00056   0.00084
   D34       -3.14008  -0.00001   0.00017  -0.00078  -0.00061  -3.14068
   D35       -3.14065   0.00001   0.00009   0.00009   0.00018  -3.14047
   D36        0.00105   0.00000   0.00005   0.00009   0.00014   0.00119
   D37        0.00017   0.00001  -0.00010   0.00055   0.00045   0.00062
   D38       -3.13939   0.00002   0.00038   0.00037   0.00075  -3.13865
   D39       -3.14100  -0.00000   0.00001  -0.00024  -0.00023  -3.14122
   D40        0.00263   0.00001   0.00049  -0.00043   0.00007   0.00269
   D41        0.00021   0.00001   0.00016  -0.00032  -0.00015   0.00006
   D42       -3.13975  -0.00002  -0.00031  -0.00034  -0.00065  -3.14040
   D43       -3.14148   0.00001   0.00020  -0.00032  -0.00011   3.14159
   D44        0.00174  -0.00002  -0.00027  -0.00034  -0.00061   0.00113
   D45        3.14018   0.00001   0.00027  -0.00003   0.00025   3.14042
   D46       -0.00192   0.00000  -0.00041   0.00132   0.00091  -0.00101
   D47       -0.00119   0.00002   0.00045  -0.00018   0.00026  -0.00092
   D48        3.13990   0.00001  -0.00023   0.00116   0.00093   3.14083
   D49       -0.00012  -0.00001  -0.00018  -0.00004  -0.00022  -0.00034
   D50       -3.14013  -0.00001  -0.00009  -0.00018  -0.00027  -3.14041
   D51        3.14028  -0.00002  -0.00046   0.00007  -0.00040   3.13989
   D52        0.00027  -0.00002  -0.00037  -0.00007  -0.00045  -0.00018
   D53        3.13840   0.00005   0.00048   0.00083   0.00131   3.13971
   D54       -0.00206   0.00000  -0.00035   0.00070   0.00035  -0.00171
   D55       -0.00118   0.00006   0.00095   0.00064   0.00160   0.00042
   D56        3.14155   0.00001   0.00012   0.00052   0.00064  -3.14100
   D57        0.00001   0.00001   0.00040  -0.00051  -0.00011  -0.00010
   D58       -3.14053  -0.00000  -0.00015   0.00018   0.00003  -3.14050
   D59        3.13919   0.00001   0.00026  -0.00029  -0.00003   3.13916
   D60       -0.00134  -0.00001  -0.00029   0.00040   0.00011  -0.00123
   D61        0.00081  -0.00003  -0.00040  -0.00056  -0.00095  -0.00015
   D62       -3.13948  -0.00003   0.00018  -0.00175  -0.00157  -3.14105
   D63       -3.13838  -0.00003  -0.00026  -0.00077  -0.00103  -3.13941
   D64        0.00453  -0.00003   0.00031  -0.00196  -0.00165   0.00288
   D65       -0.00155   0.00007   0.00099   0.00096   0.00196   0.00041
   D66        3.14132   0.00001   0.00012   0.00014   0.00026   3.14158
   D67        3.13872   0.00007   0.00041   0.00217   0.00258   3.14130
   D68       -0.00160   0.00001  -0.00047   0.00136   0.00089  -0.00071
   D69        0.00177  -0.00009  -0.00127  -0.00104  -0.00231  -0.00054
   D70       -3.14090  -0.00004  -0.00048  -0.00092  -0.00140   3.14088
   D71       -3.14107  -0.00003  -0.00041  -0.00025  -0.00066   3.14146
   D72       -0.00055   0.00002   0.00038  -0.00012   0.00026  -0.00030
   D73        0.00044  -0.00002  -0.00038   0.00022  -0.00015   0.00029
   D74       -3.13936  -0.00001  -0.00029   0.00032   0.00003  -3.13933
   D75       -3.14066  -0.00001   0.00028  -0.00108  -0.00080  -3.14146
   D76        0.00273  -0.00000   0.00037  -0.00099  -0.00062   0.00211
   D77        0.00050   0.00001   0.00015  -0.00017  -0.00002   0.00048
   D78       -3.14045   0.00002   0.00035  -0.00010   0.00025  -3.14020
   D79        3.14092   0.00000   0.00010  -0.00023  -0.00014   3.14078
   D80       -0.00003   0.00001   0.00029  -0.00016   0.00013   0.00010
   D81        3.13892   0.00003   0.00026   0.00052   0.00078   3.13970
   D82       -0.00386   0.00003  -0.00024   0.00170   0.00146  -0.00240
   D83       -0.00088   0.00003   0.00035   0.00061   0.00096   0.00008
   D84        3.13953   0.00003  -0.00015   0.00180   0.00165   3.14117
   D85       -3.13963  -0.00004  -0.00045  -0.00021  -0.00066  -3.14029
   D86        0.00116   0.00000   0.00028  -0.00044  -0.00016   0.00100
   D87        0.00088  -0.00005  -0.00078  -0.00034  -0.00112  -0.00024
   D88       -3.14152  -0.00001  -0.00005  -0.00056  -0.00061   3.14105
   D89       -0.00150   0.00007   0.00105   0.00076   0.00181   0.00031
   D90        3.14117   0.00002   0.00031   0.00008   0.00038   3.14156
   D91        3.14086   0.00004   0.00036   0.00097   0.00133  -3.14100
   D92        0.00035  -0.00002  -0.00039   0.00029  -0.00010   0.00025
   D93        0.00143  -0.00006  -0.00084  -0.00083  -0.00166  -0.00023
   D94       -3.13895  -0.00006  -0.00033  -0.00203  -0.00236  -3.14131
   D95       -3.14127  -0.00001  -0.00007  -0.00013  -0.00021  -3.14148
   D96        0.00153  -0.00001   0.00044  -0.00134  -0.00090   0.00063
   D97       -0.00002  -0.00001  -0.00031   0.00020  -0.00011  -0.00013
   D98       -3.13930  -0.00002  -0.00035   0.00018  -0.00018  -3.13948
   D99        3.13999   0.00001   0.00015   0.00022   0.00037   3.14036
   D100       0.00071   0.00001   0.00010   0.00021   0.00031   0.00101
   D101      -0.00018   0.00002   0.00033   0.00000   0.00033   0.00015
   D102      -3.14074   0.00003   0.00066  -0.00016   0.00050  -3.14024
   D103       3.13990   0.00002   0.00036   0.00001   0.00038   3.14028
   D104      -0.00066   0.00003   0.00070  -0.00015   0.00055  -0.00011
   D105       3.13884   0.00003   0.00016   0.00073   0.00089   3.13973
   D106      -0.00418   0.00003  -0.00030   0.00186   0.00155  -0.00262
   D107      -0.00044   0.00003   0.00011   0.00071   0.00082   0.00038
   D108       3.13972   0.00003  -0.00035   0.00184   0.00149   3.14121
   D109      -3.13841  -0.00005  -0.00061  -0.00073  -0.00134  -3.13975
   D110       0.00187  -0.00000   0.00041  -0.00077  -0.00036   0.00151
   D111       0.00143  -0.00007  -0.00118  -0.00045  -0.00163  -0.00020
   D112      -3.14148  -0.00001  -0.00015  -0.00049  -0.00065   3.14106
   D113      -0.00181   0.00009   0.00132   0.00094   0.00226   0.00045
   D114       3.14090   0.00003   0.00055   0.00013   0.00069   3.14159
   D115       3.14104   0.00004   0.00034   0.00098   0.00133  -3.14082
   D116       0.00056  -0.00002  -0.00042   0.00017  -0.00025   0.00031
   D117       0.00134  -0.00007  -0.00084  -0.00100  -0.00184  -0.00050
   D118      -3.13880  -0.00007  -0.00037  -0.00214  -0.00252  -3.14132
   D119      -3.14139  -0.00001  -0.00006  -0.00017  -0.00023   3.14156
   D120       0.00165  -0.00001   0.00041  -0.00132  -0.00091   0.00074
         Item               Value     Threshold  Converged?
 Maximum Force            0.000182     0.000450     YES
 RMS     Force            0.000048     0.000300     YES
 Maximum Displacement     0.005607     0.001800     NO 
 RMS     Displacement     0.000911     0.001200     YES
 Predicted change in Energy=-2.017344D-06
 Lowest energy point so far.  Saving SCF results.
 GradGradGradGradGradGradGradGradGradGradGradGradGradGradGradGradGradGrad

 Leave Link  103 at Tue Aug 15 23:39:29 2023, MaxMem=  1310720000 cpu:              17.3 elap:               0.4
 (Enter /mnt/opt/groups/app-gaussian/g16-avx2/l202.exe)
                          Input orientation:                          
 ---------------------------------------------------------------------
 Center     Atomic      Atomic             Coordinates (Angstroms)
 Number     Number       Type             X           Y           Z
 ---------------------------------------------------------------------
      1          6           0        0.453367   -1.345021    0.001015
      2          6           0       -0.398836    1.381482   -0.006756
      3          6           0        1.395791   -0.345410   -0.005100
      4          6           0       -0.997063   -1.036155    0.003514
      5          6           0       -1.391548    0.279831    0.000238
      6          6           0        0.938087    1.065118   -0.009949
      7          6           0       -1.688012   -2.316911    0.009004
      8          6           0       -0.671813   -3.373986    0.010653
      9          6           0        0.564499   -2.801573    0.006078
     10          6           0       -1.324404   -4.653269    0.014462
     11          6           0       -2.672813   -4.388345    0.015296
     12          6           0        2.143954    1.889570   -0.017598
     13          6           0        3.257837    1.105081   -0.016529
     14          6           0        2.850441   -0.303457   -0.008399
     15          6           0        4.008016   -1.045587   -0.005816
     16          6           0        5.136757   -0.120725   -0.012557
     17          6           0        4.692026    1.179500   -0.018852
     18          6           0       -2.708507    0.911970    0.002361
     19          6           0       -2.586019    2.268848   -0.002749
     20          6           0       -1.162477    2.620290   -0.008457
     21          6           0       -1.098571    3.993844   -0.011653
     22          6           0       -2.463903    4.508933   -0.008292
     23          1           0        4.108970   -2.118992    0.000329
     24          1           0       -0.219485    4.618031   -0.015610
     25          6           0       -3.367572    3.473684   -0.002493
     26          6           0       -2.909463   -2.948404    0.011511
     27          1           0       -3.889590   -2.499251    0.010759
     28          1           0        6.173897   -0.434300   -0.012185
     29          1           0       -2.710903    5.563909   -0.009769
     30          1           0       -3.462916   -5.129774    0.017945
     31          1           0       -0.842174   -5.620704    0.016878
     32          1           0       -4.446506    3.539813    0.000817
     33          1           0        5.288748    2.080816   -0.024871
     34         17           0        2.194787    3.615907   -0.026597
     35         17           0       -4.229067    0.093001    0.011773
     36         17           0        2.034160   -3.708738    0.004684
 ---------------------------------------------------------------------
                    Distance matrix (angstroms):
                    1          2          3          4          5
     1  C    0.000000
     2  C    2.856594   0.000000
     3  C    1.373834   2.490551   0.000000
     4  C    1.482955   2.490572   2.490573   0.000000
     5  C    2.458426   1.482957   2.856609   1.373844   0.000000
     6  C    2.458423   1.373849   1.482938   2.856630   2.458451
     7  C    2.351625   3.916674   3.660171   1.455259   2.613626
     8  C    2.320091   4.763328   3.667084   2.360359   3.724044
     9  C    1.460794   4.292567   2.593050   2.356945   3.649823
    10  C    3.755683   6.105354   5.094849   3.631912   4.933577
    11  C    4.362915   6.201803   5.735789   3.747727   4.840840
    12  C    3.649796   2.593079   2.356914   4.292588   3.884760
    13  C    3.724024   3.667118   2.360354   4.763346   4.722087
    14  C    2.613600   3.660167   1.455259   3.916667   4.281912
    15  C    3.567244   5.031004   2.704435   5.005097   5.559862
    16  C    4.840788   5.735805   3.747716   6.201776   6.540595
    17  C    4.933541   5.094882   3.631902   6.105356   6.149768
    18  C    3.884773   2.356927   4.292589   2.593112   1.460816
    19  C    4.722069   2.360339   4.763314   3.667132   2.320120
    20  C    4.281908   1.455265   3.916647   3.660204   2.351659
    21  C    5.559870   2.704457   5.005098   5.031046   3.725570
    22  C    6.540591   3.747727   6.201766   5.735831   4.362949
    23  H    3.736638   5.707336   3.241445   5.219591   6.000838
    24  H    6.000916   3.241527   5.219672   5.707435   4.493770
    25  C    6.149757   3.631903   6.105334   5.094898   3.755712
    26  C    3.725530   5.005146   5.031010   2.704447   3.567309
    27  H    4.493732   5.219747   5.707410   3.241514   3.736793
    28  H    5.792585   6.818938   4.778938   7.196190   7.599085
    29  H    7.599082   4.778950   7.196181   6.818964   5.446309
    30  H    5.446276   7.196225   6.818922   4.778949   5.792642
    31  H    4.467678   7.016247   5.730418   4.587185   5.926079
    32  H    6.918841   4.587165   7.016226   5.730457   4.467689
    33  H    5.926038   5.730445   4.587165   7.016248   6.918853
    34  Cl   5.257767   3.423438   4.041150   5.641852   4.898155
    35  Cl   4.898287   4.041187   5.641942   3.423581   2.843686
    36  Cl   2.843603   5.641803   3.423388   4.041165   5.257773
                    6          7          8          9         10
     6  C    0.000000
     7  C    4.281924   0.000000
     8  C    4.722059   1.466312   0.000000
     9  C    3.884730   2.304065   1.362404   0.000000
    10  C    6.149748   2.364489   1.436125   2.645147   0.000000
    11  C    6.540604   2.293624   2.243423   3.605291   1.374188
    12  C    1.460787   5.690270   5.969453   4.949957   7.405355
    13  C    2.320104   6.014325   5.958601   4.745158   7.359109
    14  C    2.351616   4.965064   4.672771   3.386196   6.029156
    15  C    3.725527   5.836199   5.227094   3.865415   6.438205
    16  C    4.362919   7.169462   6.657607   5.300268   7.892483
    17  C    3.755692   7.275339   7.036041   5.734635   8.379722
    18  C    3.649829   3.386314   4.745272   4.950049   5.734786
    19  C    3.724022   4.672873   5.958686   5.969507   7.036168
    20  C    2.613606   4.965123   6.014355   5.690278   7.275397
    21  C    3.567270   6.338257   7.380213   6.995986   8.650101
    22  C    4.840806   6.869822   8.084081   7.912960   9.232817
    23  H    4.493680   5.800367   4.942773   3.609602   5.995358
    24  H    3.736736   7.088766   8.004850   7.460940   9.336956
    25  C    4.933553   6.029266   7.359203   7.405411   8.379868
    26  C    5.559897   1.375038   2.277762   3.477068   2.327871
    27  H    6.000968   2.209117   3.334555   4.464341   3.349625
    28  H    5.446280   8.084200   7.450236   6.088486   8.603774
    29  H    5.792604   7.946949   9.167567   8.983864  10.310853
    30  H    7.599098   3.326043   3.297439   4.651960   2.190959
    31  H    6.918834   3.410360   2.253177   3.150610   1.080964
    32  H    5.926050   6.473838   7.877120   8.082288   8.767799
    33  H    4.467674   8.247201   8.079877   6.793909   9.438391
    34  Cl   2.843607   7.090538   7.554958   6.621402   8.986972
    35  Cl   5.257848   3.502091   4.967299   5.599721   5.564544
    36  Cl   4.898090   3.973885   2.726606   1.727093   3.488866
                   11         12         13         14         15
    11  C    0.000000
    12  C    7.912936   0.000000
    13  C    8.084018   1.362409   0.000000
    14  C    6.869732   2.304035   1.466293   0.000000
    15  C    7.470472   3.477069   2.277774   1.375043   0.000000
    16  C    8.899593   3.605299   2.243426   2.293611   1.459271
    17  C    9.232709   2.645160   1.436121   2.364467   2.327886
    18  C    5.300451   4.949998   5.969498   5.690279   6.995982
    19  C    6.657783   4.745179   5.958623   6.014306   7.380161
    20  C    7.169564   3.386226   4.672805   4.965059   6.338190
    21  C    8.528779   3.865485   5.227166   5.836223   7.174477
    22  C    8.899762   5.300330   6.657671   7.169473   8.528683
    23  H    7.151418   4.464323   3.334570   2.209104   1.078160
    24  H    9.334591   3.609757   4.942933   5.800477   7.067420
    25  C    7.892687   5.734681   7.036087   7.275335   8.650035
    26  C    1.459263   6.995990   7.380184   6.338189   7.174435
    27  H    2.247053   7.460980   8.004853   7.088716   8.030292
    28  H    9.690176   4.651972   3.297441   3.326033   2.250501
    29  H    9.952359   6.088553   7.450306   8.084215   9.424931
    30  H    1.083507   8.983845   9.167504   7.946855   8.514457
    31  H    2.206797   8.082226   7.877017   6.473729   6.667575
    32  H    8.124155   6.793954   8.079921   8.247196   9.617945
    33  H   10.258563   3.150611   2.253159   3.410332   3.378614
    34  Cl   9.368209   1.727108   2.726615   3.973868   5.001776
    35  Cl   4.743881   6.621475   7.555054   7.090629   8.315421
    36  Cl   4.755794   5.599430   4.966960   3.501775   3.314905
                   16         17         18         19         20
    16  C    0.000000
    17  C    1.374195   0.000000
    18  C    7.912955   7.405397   0.000000
    19  C    8.084023   7.359136   1.362405   0.000000
    20  C    6.869756   6.029195   2.304058   1.466293   0.000000
    21  C    7.470542   6.438292   3.477073   2.277761   1.375043
    22  C    8.899651   7.892564   3.605286   2.243418   2.293617
    23  H    2.247128   3.349682   7.460880   8.004750   7.088655
    24  H    7.151584   5.995536   4.464353   3.334563   2.209130
    25  C    9.232740   8.379777   2.645141   1.436125   2.364478
    26  C    8.528658   8.650038   3.865611   5.227287   5.836327
    27  H    9.334500   9.336928   3.609910   4.943100   5.800622
    28  H    1.083507   2.190967   8.983860   9.167509   7.946881
    29  H    9.690246   8.603865   4.651956   3.297435   3.326036
    30  H    9.952180  10.310741   6.088682   7.450435   8.084319
    31  H    8.123931   8.767635   6.794059   8.080001   8.247256
    32  H   10.258590   9.438445   3.150588   2.253171   3.410345
    33  H    2.206816   1.080964   8.082266   7.877042   6.473763
    34  Cl   4.755819   3.488889   5.599500   4.967015   3.501829
    35  Cl   9.368294   8.987064   1.727108   2.726559   3.973861
    36  Cl   4.743443   5.564142   6.621468   7.554974   7.090505
                   21         22         23         24         25
    21  C    0.000000
    22  C    1.459267   0.000000
    23  H    8.030280   9.334459   0.000000
    24  H    1.078155   2.247080   8.007700   0.000000
    25  C    2.327878   1.374187   9.336847   3.349650   0.000000
    26  C    7.174585   7.470662   7.067281   8.030421   6.438422
    27  H    7.067572   7.151754   8.007601   8.007875   5.995717
    28  H    8.514531   9.952244   2.665007   8.148705  10.310774
    29  H    2.250495   1.083507  10.273157   2.664937   2.190961
    30  H    9.425042   9.690376   8.148533  10.273299   8.604011
    31  H    9.618009  10.258664   6.064330  10.257705   9.438533
    32  H    3.378605   2.206806  10.257595   4.362400   1.080964
    33  H    6.667660   8.124015   4.362441   6.064501   8.767693
    34  Cl   3.315006   4.743545   6.045982   2.614016   5.564228
    35  Cl   5.001713   4.755698   8.626466   6.045941   3.488753
    36  Cl   8.315289   9.368183   2.613838   8.626379   8.986987
                   26         27         28         29         30
    26  C    0.000000
    27  H    1.078141   0.000000
    28  H    9.424898  10.273185   0.000000
    29  H    8.514655   8.148882  10.719991   0.000000
    30  H    2.250495   2.664912  10.719914  10.720129   0.000000
    31  H    3.378595   4.362368   8.724957  11.339685   2.666328
    32  H    6.667801   6.064696  11.339608   2.666345   8.725221
    33  H    9.617954  10.257688   2.666357   8.725055  11.339579
    34  Cl   8.315347   8.626482   5.677826   5.278332  10.416263
    35  Cl   3.315343   2.614386  10.416347   5.677686   5.278675
    36  Cl   5.001756   6.045967   5.278224  10.416229   5.677796
                   31         32         33         34         35
    31  H    0.000000
    32  H    9.844112   0.000000
    33  H    9.843950   9.844008   0.000000
    34  Cl   9.723169   6.641785   3.453853   0.000000
    35  Cl   6.642101   3.453681   9.723248   7.326543   0.000000
    36  Cl   3.453847   9.723196   6.641698   7.326473   7.326751
                   36
    36  Cl   0.000000
 Symmetry turned off by external request.
 Stoichiometry    C24H9Cl3
 Framework group  C1[X(C24H9Cl3)]
 Deg. of freedom   102
 Full point group                 C1      NOp   1
 Rotational constants (GHZ):           0.1764355           0.1764298           0.0882164
 Leave Link  202 at Tue Aug 15 23:39:29 2023, MaxMem=  1310720000 cpu:               1.2 elap:               0.0
 (Enter /mnt/opt/groups/app-gaussian/g16-avx2/l301.exe)
 Standard basis: 6-31G(d,p) (6D, 7F)
 Ernie: Thresh=  0.10000D-02 Tol=  0.10000D-05 Strict=F.
   462 basis functions,   891 primitive gaussians,   462 cartesian basis functions
   102 alpha electrons      102 beta electrons
       nuclear repulsion energy      2660.4984844850 Hartrees.
 IExCor=  402 DFT=T Ex+Corr=B3LYP ExCW=0 ScaHFX=  0.200000
 ScaDFX=  0.800000  0.720000  1.000000  0.810000 ScalE2=  1.000000  1.000000
 IRadAn=      5 IRanWt=     -1 IRanGd=            0 ICorTp=0 IEmpDi=131
 NAtoms=   36 NActive=   36 NUniq=   36 SFac= 1.00D+00 NAtFMM=   60 NAOKFM=F Big=F
 Integral buffers will be    131072 words long.
 Raffenetti 2 integral format.
 Two-electron integral symmetry is turned off.
 R6Disp:  Grimme-D3 Dispersion energy=       -0.0432735120 Hartrees.
 Nuclear repulsion after empirical dispersion term =     2660.4552109730 Hartrees.
 Leave Link  301 at Tue Aug 15 23:39:29 2023, MaxMem=  1310720000 cpu:               3.8 elap:               0.1
 (Enter /mnt/opt/groups/app-gaussian/g16-avx2/l302.exe)
 NPDir=0 NMtPBC=     1 NCelOv=     1 NCel=       1 NClECP=     1 NCelD=      1
         NCelK=      1 NCelE2=     1 NClLst=     1 CellRange=     0.0.
 One-electron integrals computed using PRISM.
 NBasis=   462 RedAO= T EigKep=  1.09D-04  NBF=   462
 NBsUse=   462 1.00D-06 EigRej= -1.00D+00 NBFU=   462
 Precomputing XC quadrature grid using
 IXCGrd= 4 IRadAn=           5 IRanWt=          -1 IRanGd=           0 AccXCQ= 0.00D+00.
 Generated NRdTot=       0 NPtTot=           0 NUsed=           0 NTot=          32
 NSgBfM=   455   455   455   455   455 MxSgAt=    36 MxSgA2=    36.
 Leave Link  302 at Tue Aug 15 23:39:31 2023, MaxMem=  1310720000 cpu:              88.1 elap:               1.4
 (Enter /mnt/opt/groups/app-gaussian/g16-avx2/l303.exe)
 DipDrv:  MaxL=1.
 Leave Link  303 at Tue Aug 15 23:39:31 2023, MaxMem=  1310720000 cpu:               8.7 elap:               0.2
 (Enter /mnt/opt/groups/app-gaussian/g16-avx2/l401.exe)
 Initial guess from the checkpoint file:  "/tmp/Gau-129962.chk"
 B after Tr=     0.000139   -0.000036    0.000172
         Rot=    1.000000   -0.000037    0.000053   -0.000011 Ang=  -0.01 deg.
 Guess basis will be translated and rotated to current coordinates.
 JPrj=2 DoOrth=T DoCkMO=T.
 Leave Link  401 at Tue Aug 15 23:39:32 2023, MaxMem=  1310720000 cpu:              42.8 elap:               0.7
 (Enter /mnt/opt/groups/app-gaussian/g16-avx2/l502.exe)
 Two-electron integral symmetry not used.
 Closed shell SCF:
 Using DIIS extrapolation, IDIIS=    10.
 NGot=  1310720000 LenX=  1310259196 LenY=  1310045290
 Requested convergence on RMS density matrix=1.00D-08 within 100 cycles.
 Requested convergence on MAX density matrix=1.00D-06.
 Requested convergence on             energy=1.00D-06.
 Level shift goal  0.100 maximum shift  0.100.
 No special actions if energy rises.
 Dynamic level shift is on during FON iterations.

 Cycle   1  Pass 1  IDiag  1:
 FoFJK:  IHMeth= 1 ICntrl=       0 DoSepK=F KAlg= 0 I1Cent=           0 FoldK=F
 IRaf= 690000000 NMat=       1 IRICut=       1 DoRegI=T DoRafI=F ISym2E= 0 IDoP0=0 IntGTp=1.
 FoFCou: FMM=F IPFlag=           0 FMFlag=      100000 FMFlg1=           0
         NFxFlg=           0 DoJE=F BraDBF=F KetDBF=F FulRan=T
         wScrn=  0.000000 ICntrl=         0 IOpCl=  0 I1Cent=           0 NGrid=           0
         NMat0=    1 NMatS0=      1 NMatT0=    0 NMatD0=    1 NMtDS0=    0 NMtDT0=    0
 Symmetry not used in FoFCou.
 E= -2300.47875134493    
 DIIS: error= 7.41D-05 at cycle   1 NSaved=   1.
 NSaved= 1 IEnMin= 1 EnMin= -2300.47875134493     IErMin= 1 ErrMin= 7.41D-05
 ErrMax= 7.41D-05  0.00D+00 EMaxC= 1.00D+00 BMatC= 2.53D-06 BMatP= 2.53D-06
 IDIUse=1 WtCom= 1.00D+00 WtEn= 0.00D+00
 Coeff-Com:  0.100D+01
 Coeff:      0.100D+01
 Gap=     1.818 Goal=     0.100 Shift=    0.000
 RMSDP=1.08D-05 MaxDP=3.63D-04              OVMax= 4.76D-04

 Cycle   2  Pass 1  IDiag  1:
 E= -2300.47875676936     Delta-E=       -0.000005424437 Rises=F Damp=F
 DIIS: error= 7.87D-06 at cycle   2 NSaved=   2.
 NSaved= 2 IEnMin= 2 EnMin= -2300.47875676936     IErMin= 2 ErrMin= 7.87D-06
 ErrMax= 7.87D-06  0.00D+00 EMaxC= 1.00D+00 BMatC= 5.04D-08 BMatP= 2.53D-06
 IDIUse=1 WtCom= 1.00D+00 WtEn= 0.00D+00
 Coeff-Com: -0.613D-01 0.106D+01
 Coeff:     -0.613D-01 0.106D+01
 Gap=     0.095 Goal=     0.100 Shift=    0.005
 RMSDP=1.59D-06 MaxDP=5.48D-05 DE=-5.42D-06 OVMax= 1.31D-04

 Cycle   3  Pass 1  IDiag  1:
 E= -2300.47875675927     Delta-E=        0.000000010094 Rises=F Damp=F
 DIIS: error= 1.52D-05 at cycle   3 NSaved=   3.
 NSaved= 3 IEnMin= 2 EnMin= -2300.47875676936     IErMin= 2 ErrMin= 7.87D-06
 ErrMax= 1.52D-05  0.00D+00 EMaxC= 1.00D+00 BMatC= 1.01D-07 BMatP= 5.04D-08
 IDIUse=1 WtCom= 1.00D+00 WtEn= 0.00D+00
 Coeff-Com: -0.520D-01 0.664D+00 0.388D+00
 Coeff:     -0.520D-01 0.664D+00 0.388D+00
 Gap=     0.095 Goal=     0.100 Shift=    0.005
 RMSDP=1.04D-06 MaxDP=4.48D-05 DE= 1.01D-08 OVMax= 9.98D-05

 Cycle   4  Pass 1  IDiag  1:
 E= -2300.47875686353     Delta-E=       -0.000000104264 Rises=F Damp=F
 DIIS: error= 3.73D-06 at cycle   4 NSaved=   4.
 NSaved= 4 IEnMin= 4 EnMin= -2300.47875686353     IErMin= 4 ErrMin= 3.73D-06
 ErrMax= 3.73D-06  0.00D+00 EMaxC= 1.00D+00 BMatC= 4.78D-09 BMatP= 5.04D-08
 IDIUse=1 WtCom= 1.00D+00 WtEn= 0.00D+00
 Coeff-Com: -0.197D-01 0.231D+00 0.210D+00 0.579D+00
 Coeff:     -0.197D-01 0.231D+00 0.210D+00 0.579D+00
 Gap=     0.095 Goal=     0.100 Shift=    0.005
 RMSDP=3.26D-07 MaxDP=9.81D-06 DE=-1.04D-07 OVMax= 3.29D-05

 Cycle   5  Pass 1  IDiag  1:
 E= -2300.47875686646     Delta-E=       -0.000000002928 Rises=F Damp=F
 DIIS: error= 2.88D-06 at cycle   5 NSaved=   5.
 NSaved= 5 IEnMin= 5 EnMin= -2300.47875686646     IErMin= 5 ErrMin= 2.88D-06
 ErrMax= 2.88D-06  0.00D+00 EMaxC= 1.00D+00 BMatC= 2.36D-09 BMatP= 4.78D-09
 IDIUse=1 WtCom= 1.00D+00 WtEn= 0.00D+00
 Coeff-Com: -0.563D-02 0.551D-01 0.927D-01 0.436D+00 0.422D+00
 Coeff:     -0.563D-02 0.551D-01 0.927D-01 0.436D+00 0.422D+00
 Gap=     0.095 Goal=     0.100 Shift=    0.005
 RMSDP=1.70D-07 MaxDP=6.10D-06 DE=-2.93D-09 OVMax= 1.83D-05

 Cycle   6  Pass 1  IDiag  1:
 E= -2300.47875686902     Delta-E=       -0.000000002554 Rises=F Damp=F
 DIIS: error= 7.12D-07 at cycle   6 NSaved=   6.
 NSaved= 6 IEnMin= 6 EnMin= -2300.47875686902     IErMin= 6 ErrMin= 7.12D-07
 ErrMax= 7.12D-07  0.00D+00 EMaxC= 1.00D+00 BMatC= 2.06D-10 BMatP= 2.36D-09
 IDIUse=1 WtCom= 1.00D+00 WtEn= 0.00D+00
 Coeff-Com:  0.636D-03-0.162D-01 0.155D-01 0.161D+00 0.267D+00 0.572D+00
 Coeff:      0.636D-03-0.162D-01 0.155D-01 0.161D+00 0.267D+00 0.572D+00
 Gap=     0.095 Goal=     0.100 Shift=    0.005
 RMSDP=5.42D-08 MaxDP=1.97D-06 DE=-2.55D-09 OVMax= 4.31D-06

 Cycle   7  Pass 1  IDiag  1:
 E= -2300.47875686924     Delta-E=       -0.000000000224 Rises=F Damp=F
 DIIS: error= 1.77D-07 at cycle   7 NSaved=   7.
 NSaved= 7 IEnMin= 7 EnMin= -2300.47875686924     IErMin= 7 ErrMin= 1.77D-07
 ErrMax= 1.77D-07  0.00D+00 EMaxC= 1.00D+00 BMatC= 1.84D-11 BMatP= 2.06D-10
 IDIUse=1 WtCom= 1.00D+00 WtEn= 0.00D+00
 Coeff-Com:  0.833D-03-0.144D-01 0.157D-02 0.575D-01 0.124D+00 0.329D+00
 Coeff-Com:  0.502D+00
 Coeff:      0.833D-03-0.144D-01 0.157D-02 0.575D-01 0.124D+00 0.329D+00
 Coeff:      0.502D+00
 Gap=     0.095 Goal=     0.100 Shift=    0.005
 RMSDP=1.41D-08 MaxDP=6.70D-07 DE=-2.24D-10 OVMax= 1.49D-06

 Cycle   8  Pass 1  IDiag  1:
 E= -2300.47875686925     Delta-E=       -0.000000000011 Rises=F Damp=F
 DIIS: error= 5.38D-08 at cycle   8 NSaved=   8.
 NSaved= 8 IEnMin= 8 EnMin= -2300.47875686925     IErMin= 8 ErrMin= 5.38D-08
 ErrMax= 5.38D-08  0.00D+00 EMaxC= 1.00D+00 BMatC= 1.70D-12 BMatP= 1.84D-11
 IDIUse=1 WtCom= 1.00D+00 WtEn= 0.00D+00
 Coeff-Com:  0.427D-03-0.697D-02-0.151D-03 0.196D-01 0.503D-01 0.143D+00
 Coeff-Com:  0.286D+00 0.508D+00
 Coeff:      0.427D-03-0.697D-02-0.151D-03 0.196D-01 0.503D-01 0.143D+00
 Coeff:      0.286D+00 0.508D+00
 Gap=     0.095 Goal=     0.100 Shift=    0.005
 RMSDP=5.65D-09 MaxDP=2.48D-07 DE=-1.09D-11 OVMax= 7.48D-07

 SCF Done:  E(RB3LYP) =  -2300.47875687     A.U. after    8 cycles
            NFock=  8  Conv=0.56D-08     -V/T= 2.0057
 KE= 2.287460696979D+03 PE=-1.073131525995D+04 EE= 3.482920595133D+03
 Leave Link  502 at Tue Aug 15 23:40:14 2023, MaxMem=  1310720000 cpu:            2686.5 elap:              42.1
 (Enter /mnt/opt/groups/app-gaussian/g16-avx2/l701.exe)
 ... and contract with generalized density number  0.
 Compute integral first derivatives.
 R6Disp: Adding Grimme-D3 dispersion energy 1st derivatives to the gradient.
 Leave Link  701 at Tue Aug 15 23:40:15 2023, MaxMem=  1310720000 cpu:              62.3 elap:               1.0
 (Enter /mnt/opt/groups/app-gaussian/g16-avx2/l702.exe)
 L702 exits ... SP integral derivatives will be done elsewhere.
 Leave Link  702 at Tue Aug 15 23:40:15 2023, MaxMem=  1310720000 cpu:               1.5 elap:               0.1
 (Enter /mnt/opt/groups/app-gaussian/g16-avx2/l703.exe)
 Integral derivatives from FoFJK, PRISM(SPDF).
 Compute integral first derivatives, UseDBF=F ICtDFT=           0.
 Calling FoFJK, ICntrl=      2127 FMM=F ISym2X=0 I1Cent= 0 IOpClX= 0 NMat=1 NMatS=1 NMatT=0.
 FoFJK:  IHMeth= 1 ICntrl=    2127 DoSepK=F KAlg= 0 I1Cent=           0 FoldK=F
 IRaf=         0 NMat=       1 IRICut=       1 DoRegI=T DoRafI=F ISym2E= 0 IDoP0=0 IntGTp=1.
 FoFCou: FMM=F IPFlag=           0 FMFlag=      100000 FMFlg1=         800
         NFxFlg=           0 DoJE=F BraDBF=F KetDBF=F FulRan=T
         wScrn=  0.000000 ICntrl=      2127 IOpCl=  0 I1Cent=           0 NGrid=           0
         NMat0=    1 NMatS0=      1 NMatT0=    0 NMatD0=    1 NMtDS0=    0 NMtDT0=    0
 Symmetry not used in FoFCou.
 Leave Link  703 at Tue Aug 15 23:40:33 2023, MaxMem=  1310720000 cpu:            1127.2 elap:              17.7
 (Enter /mnt/opt/groups/app-gaussian/g16-avx2/l716.exe)
 Dipole        =-2.78694520D-05-6.56322224D-05 7.16211292D-04
 -------------------------------------------------------------------
 Center     Atomic                   Forces (Hartrees/Bohr)
 Number     Number              X              Y              Z
 -------------------------------------------------------------------
      1        6           0.000107373    0.000041478    0.000055742
      2        6           0.000064961    0.000006584   -0.000025741
      3        6          -0.000026680   -0.000059718    0.000020308
      4        6          -0.000038937    0.000053732   -0.000029187
      5        6          -0.000018603   -0.000114205   -0.000012040
      6        6          -0.000088806    0.000071812   -0.000039505
      7        6          -0.000036210   -0.000044401   -0.000020078
      8        6           0.000059761   -0.000026884   -0.000039643
      9        6          -0.000126310    0.000037789   -0.000048366
     10        6          -0.000022883    0.000096655    0.000081090
     11        6           0.000080111   -0.000027881   -0.000036560
     12        6           0.000031156   -0.000128069    0.000041656
     13        6          -0.000006593    0.000065957    0.000044519
     14        6           0.000056339   -0.000009092    0.000004719
     15        6          -0.000066216   -0.000004434   -0.000013044
     16        6          -0.000015773    0.000083824    0.000027036
     17        6          -0.000072049   -0.000068787   -0.000075891
     18        6           0.000096037    0.000090628    0.000023249
     19        6          -0.000053149   -0.000038575    0.000063396
     20        6          -0.000019957    0.000053017    0.000010294
     21        6           0.000036644   -0.000054279   -0.000017076
     22        6          -0.000064703   -0.000055829    0.000037316
     23        1           0.000012082    0.000017679   -0.000002809
     24        1          -0.000022674    0.000001409    0.000000366
     25        6           0.000094385   -0.000028099   -0.000088107
     26        6           0.000029556    0.000060338    0.000036386
     27        1           0.000008862   -0.000018555   -0.000002556
     28        1           0.000014244   -0.000021574   -0.000002736
     29        1           0.000011472    0.000023116   -0.000003044
     30        1          -0.000025752   -0.000001436    0.000001217
     31        1          -0.000012401   -0.000037327   -0.000015456
     32        1          -0.000026137    0.000029441    0.000012628
     33        1           0.000038544    0.000007985    0.000013922
     34       17           0.000002082    0.000004397   -0.000003749
     35       17          -0.000004269   -0.000003908   -0.000005828
     36       17           0.000004494   -0.000002791    0.000007572
 -------------------------------------------------------------------
 Cartesian Forces:  Max     0.000128069 RMS     0.000047697
 Leave Link  716 at Tue Aug 15 23:40:33 2023, MaxMem=  1310720000 cpu:               1.7 elap:               0.1
 (Enter /mnt/opt/groups/app-gaussian/g16-avx2/l103.exe)

 GradGradGradGradGradGradGradGradGradGradGradGradGradGradGradGradGradGrad
 Berny optimization.
 Using GEDIIS/GDIIS optimizer.
 FormGI is forming the generalized inverse of G from B-inverse, IUseBI=4.
 GSVD:  received Info=                   1 from GESDD.
 Internal  Forces:  Max     0.000079817 RMS     0.000019999
 Search for a local minimum.
 Step number   7 out of a maximum of  216
 All quantities printed in internal units (Hartrees-Bohrs-Radians)
 RMS Force = .19999D-04 SwitMx=.10000D-02 MixMth= 2
 Mixed Optimization -- En-DIIS/RFO-DIIS
 Swapping is turned off.
 Update second derivatives using D2CorX and points    1    2    3    4    5
                                                      6    7
 DE= -2.12D-06 DEPred=-2.02D-06 R= 1.05D+00
 TightC=F SS=  1.41D+00  RLast= 1.01D-02 DXNew= 1.1137D+00 3.0189D-02
 Trust test= 1.05D+00 RLast= 1.01D-02 DXMaxT set to 6.62D-01
 ITU=  1  1  1  1  1  1  0
     Eigenvalues ---    0.01068   0.01124   0.01187   0.01216   0.01249
     Eigenvalues ---    0.01273   0.01294   0.01295   0.01344   0.01411
     Eigenvalues ---    0.01448   0.01490   0.01522   0.01528   0.01545
     Eigenvalues ---    0.01562   0.01564   0.01639   0.01675   0.01692
     Eigenvalues ---    0.01703   0.01759   0.01770   0.01791   0.01817
     Eigenvalues ---    0.01843   0.01881   0.01890   0.02034   0.02044
     Eigenvalues ---    0.02053   0.02139   0.03785   0.12671   0.13862
     Eigenvalues ---    0.16000   0.16000   0.16000   0.16000   0.16000
     Eigenvalues ---    0.16011   0.16060   0.20631   0.22255   0.22260
     Eigenvalues ---    0.22266   0.23660   0.24159   0.24236   0.24580
     Eigenvalues ---    0.25000   0.25000   0.25000   0.25000   0.25000
     Eigenvalues ---    0.25000   0.25000   0.25108   0.25390   0.26083
     Eigenvalues ---    0.27922   0.28890   0.29204   0.29397   0.29539
     Eigenvalues ---    0.29558   0.29702   0.30984   0.31070   0.31204
     Eigenvalues ---    0.31567   0.31897   0.32879   0.33213   0.33352
     Eigenvalues ---    0.34151   0.34190   0.34226   0.34528   0.34660
     Eigenvalues ---    0.35315   0.35848   0.35851   0.37188   0.37230
     Eigenvalues ---    0.37230   0.37230   0.37230   0.37269   0.38917
     Eigenvalues ---    0.44714   0.44763   0.45708   0.46120   0.46671
     Eigenvalues ---    0.47706   0.47716   0.48147   0.49752   0.49758
     Eigenvalues ---    0.50060   0.57740
 En-DIIS/RFO-DIIS/Sim-DIIS IScMMF=       -3 using points:     7    6    5    4    3
 RFO step:  Lambda=-8.88914474D-07.
 NNeg= 0 NGDIIS= 5 SimSw=  2.50D-01 Rises=F DC= -2.12D-06 SmlDif=  1.00D-05
 NRisDI= 0 DoIntr=F SqrtH=F CThrHd= 10.0 CDAdj=  3.0
 RMS Error=  0.4290926787D-03 NUsed= 5 OKEnD=F EnDIS=F
 InvSVX:  RCond= 6.67D-06 Info=           0 Equed=N FErr=  4.31D-15 BErr=  5.06D-17
 DidBck=F Rises=F RFO-DIIS coefs:    1.06338   -0.00949   -0.00035   -0.08692    0.03337
 Iteration  1 RMS(Cart)=  0.00077376 RMS(Int)=  0.00000044
 Iteration  2 RMS(Cart)=  0.00000047 RMS(Int)=  0.00000036
 ITry= 1 IFail=0 DXMaxC= 5.94D-03 DCOld= 1.00D+10 DXMaxT= 6.62D-01 DXLimC= 3.00D+00 Rises=F
 Variable       Old X    -DE/DX   Delta X   Delta X   Delta X     New X
                                 (Linear)    (Quad)   (Total)
    R1        2.59617  -0.00008  -0.00016   0.00000  -0.00016   2.59601
    R2        2.80238   0.00001  -0.00001   0.00021   0.00020   2.80257
    R3        2.76050  -0.00003  -0.00017   0.00004  -0.00013   2.76037
    R4        2.80238   0.00001  -0.00000   0.00021   0.00021   2.80260
    R5        2.59620  -0.00007  -0.00015   0.00001  -0.00013   2.59606
    R6        2.75005  -0.00000  -0.00013   0.00019   0.00005   2.75011
    R7        2.80235   0.00001   0.00000   0.00022   0.00022   2.80257
    R8        2.75004  -0.00001  -0.00014   0.00017   0.00003   2.75007
    R9        2.59619  -0.00008  -0.00017  -0.00001  -0.00017   2.59602
   R10        2.75004  -0.00001  -0.00015   0.00017   0.00002   2.75006
   R11        2.76054  -0.00004  -0.00018   0.00003  -0.00015   2.76039
   R12        2.76049  -0.00003  -0.00016   0.00005  -0.00011   2.76037
   R13        2.77093  -0.00001   0.00001   0.00003   0.00003   2.77096
   R14        2.59845  -0.00006  -0.00006  -0.00003  -0.00009   2.59835
   R15        2.57457  -0.00007  -0.00003  -0.00010  -0.00013   2.57444
   R16        2.71388  -0.00003  -0.00013  -0.00003  -0.00016   2.71372
   R17        3.26373   0.00001   0.00012  -0.00001   0.00012   3.26385
   R18        2.59684  -0.00005   0.00003  -0.00008  -0.00005   2.59679
   R19        2.04273   0.00003  -0.00004   0.00009   0.00006   2.04278
   R20        2.75761   0.00000  -0.00000   0.00005   0.00005   2.75766
   R21        2.04753   0.00002  -0.00004   0.00006   0.00002   2.04755
   R22        2.57458  -0.00007  -0.00003  -0.00011  -0.00014   2.57444
   R23        3.26376   0.00000   0.00012  -0.00001   0.00011   3.26387
   R24        2.77089  -0.00001   0.00001   0.00003   0.00003   2.77092
   R25        2.71387  -0.00003  -0.00013  -0.00003  -0.00016   2.71371
   R26        2.59845  -0.00006  -0.00006  -0.00003  -0.00009   2.59837
   R27        2.75762   0.00000  -0.00000   0.00005   0.00005   2.75767
   R28        2.03743  -0.00002   0.00003  -0.00007  -0.00004   2.03739
   R29        2.59685  -0.00005   0.00003  -0.00008  -0.00005   2.59680
   R30        2.04753   0.00002  -0.00004   0.00006   0.00002   2.04755
   R31        2.04273   0.00003  -0.00004   0.00009   0.00006   2.04278
   R32        2.57457  -0.00007  -0.00003  -0.00011  -0.00014   2.57443
   R33        3.26376   0.00001   0.00012  -0.00001   0.00012   3.26388
   R34        2.77089  -0.00001   0.00002   0.00004   0.00005   2.77094
   R35        2.71388  -0.00003  -0.00013  -0.00004  -0.00016   2.71372
   R36        2.59846  -0.00006  -0.00005  -0.00003  -0.00008   2.59837
   R37        2.75762   0.00000  -0.00000   0.00005   0.00005   2.75767
   R38        2.03742  -0.00002   0.00003  -0.00008  -0.00005   2.03737
   R39        2.59684  -0.00005   0.00003  -0.00008  -0.00006   2.59678
   R40        2.04753   0.00002  -0.00004   0.00006   0.00002   2.04755
   R41        2.04273   0.00003  -0.00004   0.00009   0.00006   2.04278
   R42        2.03739  -0.00002   0.00004  -0.00007  -0.00004   2.03736
    A1        2.11694   0.00001  -0.00004   0.00006   0.00002   2.11696
    A2        2.30949   0.00002  -0.00003   0.00014   0.00012   2.30961
    A3        1.85675  -0.00003   0.00007  -0.00020  -0.00013   1.85662
    A4        2.07187  -0.00001   0.00003  -0.00007  -0.00003   2.07183
    A5        1.85575  -0.00000  -0.00007   0.00001  -0.00006   1.85569
    A6        2.35557   0.00001   0.00004   0.00005   0.00009   2.35566
    A7        2.07187  -0.00001   0.00004  -0.00006  -0.00002   2.07185
    A8        2.35559   0.00001   0.00001   0.00003   0.00004   2.35563
    A9        1.85572   0.00000  -0.00005   0.00003  -0.00003   1.85570
   A10        2.07184  -0.00001   0.00004  -0.00006  -0.00002   2.07183
   A11        1.85572   0.00000  -0.00005   0.00003  -0.00003   1.85569
   A12        2.35562   0.00000   0.00001   0.00003   0.00004   2.35566
   A13        2.11693   0.00001  -0.00003   0.00007   0.00003   2.11696
   A14        1.85671  -0.00003   0.00008  -0.00019  -0.00011   1.85660
   A15        2.30955   0.00002  -0.00005   0.00012   0.00007   2.30962
   A16        2.11692   0.00001  -0.00004   0.00006   0.00002   2.11693
   A17        2.30953   0.00003  -0.00002   0.00015   0.00013   2.30966
   A18        1.85674  -0.00003   0.00006  -0.00021  -0.00015   1.85659
   A19        1.88117  -0.00000   0.00004   0.00001   0.00004   1.88122
   A20        2.54269  -0.00001  -0.00011   0.00003  -0.00008   2.54260
   A21        1.85932   0.00001   0.00007  -0.00003   0.00004   1.85936
   A22        1.90286  -0.00001  -0.00003  -0.00008  -0.00012   1.90275
   A23        1.90420  -0.00001  -0.00005   0.00001  -0.00004   1.90416
   A24        2.47612   0.00002   0.00008   0.00007   0.00015   2.47628
   A25        1.92827   0.00004  -0.00002   0.00025   0.00023   1.92850
   A26        2.19995  -0.00002  -0.00019   0.00001  -0.00018   2.19977
   A27        2.15496  -0.00002   0.00021  -0.00026  -0.00005   2.15492
   A28        1.84851   0.00001   0.00005   0.00001   0.00007   1.84858
   A29        2.20747   0.00003   0.00012   0.00020   0.00032   2.20778
   A30        2.22721  -0.00003  -0.00017  -0.00021  -0.00038   2.22683
   A31        1.92768   0.00000  -0.00002  -0.00001  -0.00003   1.92765
   A32        2.19396   0.00002   0.00008   0.00012   0.00020   2.19416
   A33        2.16154  -0.00002  -0.00006  -0.00011  -0.00017   2.16137
   A34        1.92828   0.00004  -0.00001   0.00025   0.00024   1.92852
   A35        2.19995  -0.00002  -0.00018   0.00002  -0.00016   2.19979
   A36        2.15495  -0.00003   0.00019  -0.00027  -0.00008   2.15487
   A37        1.90284  -0.00001  -0.00003  -0.00008  -0.00011   1.90273
   A38        2.47615   0.00002   0.00008   0.00007   0.00015   2.47630
   A39        1.90419  -0.00001  -0.00005   0.00002  -0.00003   1.90416
   A40        1.88119  -0.00000   0.00004   0.00001   0.00005   1.88123
   A41        2.54265  -0.00000  -0.00011   0.00003  -0.00008   2.54257
   A42        1.85935   0.00001   0.00007  -0.00004   0.00003   1.85938
   A43        1.88504  -0.00001  -0.00005   0.00001  -0.00003   1.88501
   A44        2.23467   0.00002  -0.00003   0.00013   0.00010   2.23477
   A45        2.16348  -0.00001   0.00007  -0.00014  -0.00007   2.16341
   A46        1.92769   0.00000  -0.00002  -0.00001  -0.00003   1.92765
   A47        2.16153  -0.00002  -0.00005  -0.00011  -0.00016   2.16137
   A48        2.19397   0.00002   0.00008   0.00012   0.00020   2.19416
   A49        1.84851   0.00001   0.00005   0.00002   0.00007   1.84858
   A50        2.20744   0.00003   0.00012   0.00020   0.00032   2.20776
   A51        2.22723  -0.00003  -0.00017  -0.00021  -0.00038   2.22685
   A52        1.92828   0.00004  -0.00002   0.00025   0.00023   1.92851
   A53        2.20003  -0.00002  -0.00020  -0.00000  -0.00020   2.19983
   A54        2.15488  -0.00002   0.00022  -0.00025  -0.00003   2.15485
   A55        1.90287  -0.00001  -0.00003  -0.00008  -0.00012   1.90276
   A56        2.47611   0.00002   0.00008   0.00006   0.00014   2.47625
   A57        1.90420  -0.00001  -0.00004   0.00002  -0.00002   1.90418
   A58        1.88116  -0.00000   0.00004   0.00001   0.00005   1.88121
   A59        2.54269  -0.00000  -0.00010   0.00004  -0.00006   2.54262
   A60        1.85933   0.00001   0.00006  -0.00004   0.00001   1.85935
   A61        1.88505  -0.00001  -0.00004   0.00002  -0.00002   1.88503
   A62        2.23473   0.00002  -0.00003   0.00013   0.00010   2.23483
   A63        2.16341  -0.00001   0.00007  -0.00015  -0.00008   2.16333
   A64        1.92769   0.00000  -0.00002  -0.00001  -0.00003   1.92766
   A65        2.16153  -0.00002  -0.00005  -0.00011  -0.00016   2.16137
   A66        2.19397   0.00002   0.00008   0.00012   0.00019   2.19416
   A67        1.84850   0.00001   0.00005   0.00001   0.00006   1.84857
   A68        2.20745   0.00003   0.00012   0.00020   0.00032   2.20777
   A69        2.22723  -0.00003  -0.00017  -0.00021  -0.00038   2.22685
   A70        1.88507  -0.00001  -0.00005   0.00001  -0.00004   1.88503
   A71        2.23473   0.00002  -0.00003   0.00013   0.00010   2.23483
   A72        2.16339  -0.00001   0.00008  -0.00014  -0.00006   2.16333
    D1       -0.00056  -0.00000   0.00007   0.00004   0.00010  -0.00045
    D2        3.14108   0.00001   0.00008   0.00048   0.00057  -3.14153
    D3        3.14094  -0.00001  -0.00003  -0.00033  -0.00036   3.14058
    D4       -0.00061   0.00000  -0.00001   0.00011   0.00010  -0.00050
    D5       -0.00054  -0.00000   0.00008   0.00007   0.00015  -0.00039
    D6        3.14085   0.00001   0.00014   0.00033   0.00047   3.14132
    D7        3.14113   0.00001   0.00016   0.00035   0.00051  -3.14155
    D8       -0.00067   0.00002   0.00021   0.00062   0.00083   0.00016
    D9       -3.14102  -0.00001  -0.00011  -0.00049  -0.00060   3.14157
   D10       -0.00066   0.00001   0.00020   0.00044   0.00064  -0.00002
   D11        0.00049  -0.00002  -0.00019  -0.00082  -0.00101  -0.00052
   D12        3.14085   0.00000   0.00012   0.00011   0.00022   3.14107
   D13       -0.00001  -0.00000  -0.00004  -0.00021  -0.00025  -0.00026
   D14        3.14153  -0.00001  -0.00016  -0.00020  -0.00036   3.14117
   D15       -3.14151  -0.00000   0.00005  -0.00011  -0.00006  -3.14157
   D16        0.00003  -0.00000  -0.00008  -0.00010  -0.00018  -0.00014
   D17       -0.00113   0.00000   0.00020   0.00032   0.00052  -0.00062
   D18        3.14073   0.00001   0.00025   0.00044   0.00069   3.14142
   D19        3.14033   0.00000   0.00008   0.00018   0.00026   3.14059
   D20       -0.00099   0.00001   0.00013   0.00030   0.00043  -0.00056
   D21       -0.00011   0.00000   0.00004  -0.00017  -0.00013  -0.00024
   D22        3.13943   0.00000  -0.00006   0.00015   0.00009   3.13952
   D23       -3.14158   0.00000   0.00014  -0.00004   0.00010  -3.14148
   D24       -0.00204   0.00000   0.00005   0.00027   0.00032  -0.00172
   D25        0.00142  -0.00000  -0.00021  -0.00024  -0.00045   0.00097
   D26       -3.14038  -0.00001  -0.00025  -0.00033  -0.00058  -3.14096
   D27       -3.14021  -0.00001  -0.00023  -0.00057  -0.00079  -3.14100
   D28        0.00118  -0.00001  -0.00026  -0.00066  -0.00093   0.00025
   D29        3.14052  -0.00000   0.00019  -0.00013   0.00006   3.14058
   D30       -0.00262   0.00000   0.00007   0.00019   0.00026  -0.00236
[truncated: 449,677 more chars]
