# Supplementary material for: HOMA Index Establishes Similarity to a Reference Molecule
Source: J Chem Inf Model. 2023 Dec 6;63(24):7744–54. doi: 10.1021/acs.jcim.3c01551 (PMC10751799; doi:10.1021/acs.jcim.3c01551)
Supplement: Supplementary file 6 — ci3c01551_si_006.zip [file ci3c01551_si_006.zip]

Archive with 26 entries (25 files):
- ad-Fig4-hexacene-Gaussian16-input/
- ad-Fig4-hexacene-Gaussian16-input/1-0000.gjf
- ad-Fig4-hexacene-Gaussian16-input/10-0101.gjf
- ad-Fig4-hexacene-Gaussian16-input/11-0102.gjf
- ad-Fig4-hexacene-Gaussian16-input/12-0110.gjf
- ad-Fig4-hexacene-Gaussian16-input/13-0111.gjf
- ad-Fig4-hexacene-Gaussian16-input/14-0112.gjf
- ad-Fig4-hexacene-Gaussian16-input/15-0120.gjf
- ad-Fig4-hexacene-Gaussian16-input/16-0202.gjf
- ad-Fig4-hexacene-Gaussian16-input/17-0201.gjf
- ad-Fig4-hexacene-Gaussian16-input/18-0220.gjf
- ad-Fig4-hexacene-Gaussian16-input/19-1001.gjf
- ad-Fig4-hexacene-Gaussian16-input/2-0001.gjf
- ad-Fig4-hexacene-Gaussian16-input/20-1002.gjf
- ad-Fig4-hexacene-Gaussian16-input/21-1012.gjf
- ad-Fig4-hexacene-Gaussian16-input/22-1021.gjf
- ad-Fig4-hexacene-Gaussian16-input/23-1101.gjf
- ad-Fig4-hexacene-Gaussian16-input/24-1102.gjf
- ad-Fig4-hexacene-Gaussian16-input/25-1111.gjf
- ad-Fig4-hexacene-Gaussian16-input/3-0002.gjf
- ad-Fig4-hexacene-Gaussian16-input/4-0010.gjf
- ad-Fig4-hexacene-Gaussian16-input/5-0011.gjf
- ad-Fig4-hexacene-Gaussian16-input/6-0012.gjf
- ad-Fig4-hexacene-Gaussian16-input/7-0020.gjf
- ad-Fig4-hexacene-Gaussian16-input/8-0021.gjf
- ad-Fig4-hexacene-Gaussian16-input/9-0022.gjf
