# Supplementary material for: HOMA Index Establishes Similarity to a Reference Molecule
Source: J Chem Inf Model. 2023 Dec 6;63(24):7744–54. doi: 10.1021/acs.jcim.3c01551 (PMC10751799; doi:10.1021/acs.jcim.3c01551)
Supplement: Supplementary file 6 — ci3c01551_si_006.zip [file ci3c01551_si_006.zip › ad-Fig4-hexacene-Gaussian16-input/1-0000.gjf]

#p opt freq b3lyp/6-31g(d,p) empiricaldispersion=gd3
int=(grid=ultrafi,ne,acc2e,ne,acc2e=12)
scf=(maxcyc=500,ferm,novaracc,noincfoc,intrep)

Title Card Required

0 1
 C                  0.00000000    0.00000000    1.44478400
 C                  0.00000000    0.00000000    2.87286300
 C                 -0.13250100    1.28709800    0.78418200
 C                  0.13250100   -1.28709800    0.78418200
 C                 -0.71812300    1.48248500   -0.53572800
 C                  0.23835900    2.45120600    1.50968300
 C                  0.24592400    1.20897000    3.58547900
 C                 -0.24592400   -1.20897000    3.58547900
 C                 -0.23835900   -2.45120600    1.50968300
 C                  0.71812300   -1.48248500   -0.53572800
 C                 -1.48753400    0.49393500   -1.19875700
 C                 -0.59135500    2.75441000   -1.17629300
 C                  0.34149300    3.71323000    0.84141700
 C                  0.46146300    2.37803900    2.91519000
 C                 -0.46146300   -2.37803900    2.91519000
 C                 -0.34149300   -3.71323000    0.84141700
 C                  1.48753400   -0.49393500   -1.19875700
 C                  0.59135500   -2.75441000   -1.17629300
 C                 -1.11361200    2.94061500   -2.47939000
 C                 -2.01513900    0.70959100   -2.45580800
 C                  0.00000000    3.84780300   -0.46925300
 C                  2.01513900   -0.70959100   -2.45580800
 C                  0.00000000   -3.84780300   -0.46925300
 C                  1.11361200   -2.94061500   -2.47939000
 C                 -1.80271100    1.93324700   -3.12069400
 C                  1.80271100   -1.93324700   -3.12069400
 H                  0.29713900    1.17075400    4.67008800
 H                 -0.29713900   -1.17075400    4.67008800
 H                 -1.67940700   -0.44817600   -0.70330400
 H                  0.70270800    4.56602000    1.40986000
 H                  0.72578800    3.28619800    3.44970600
 H                 -0.72578800   -3.28619800    3.44970600
 H                  1.67940700    0.44817600   -0.70330400
 H                 -0.70270800   -4.56602000    1.40986000
 H                 -0.98401300    3.90897300   -2.95583300
 H                 -2.60243400   -0.07067100   -2.93044200
 H                  0.10508900    4.80312300   -0.97625500
 H                  2.60243400    0.07067100   -2.93044200
 H                  0.98401300   -3.90897300   -2.95583300
 H                 -0.10508900   -4.80312300   -0.97625500
 H                 -2.20510000    2.09073800   -4.11692600
 H                  2.20510000   -2.09073800   -4.11692600
