# Supplementary material for: HOMA Index Establishes Similarity to a Reference Molecule
Source: J Chem Inf Model. 2023 Dec 6;63(24):7744–54. doi: 10.1021/acs.jcim.3c01551 (PMC10751799; doi:10.1021/acs.jcim.3c01551)
Supplement: Supplementary file 6 — ci3c01551_si_006.zip [file ci3c01551_si_006.zip › ad-Fig4-hexacene-Gaussian16-input/10-0101.gjf]

#p opt freq b3lyp/6-31g(d,p) empiricaldispersion=gd3
int=(grid=ultrafi,ne,acc2e,ne,acc2e=12)
scf=(maxcyc=500,ferm,novaracc,noincfoc,intrep)

Title Card Required

0 1
 C                  2.73956700    1.28575000    0.00000000
 C                  1.88037800    2.39226800    0.00000000
 C                  2.26464700   -0.02531200    0.00000000
 C                  2.39740300    3.73229000    0.00000000
 C                  0.46525100    2.17517900    0.00000000
 C                  0.85006500   -0.25721700    0.00000000
 C                  3.17582000   -1.14379800    0.00000000
 C                 -0.42803200    3.33020400    0.00000000
 C                  1.56442100    4.80478700    0.00000000
 C                  0.00000000    0.85087900    0.00000000
 C                  0.35576000   -1.64052200    0.00000000
 C                  2.72461500   -2.42022900    0.00000000
 C                  0.13619200    4.64114500    0.00000000
 C                  1.31308300   -2.72075200    0.00000000
 C                 -0.99681500   -1.96552500    0.00000000
 C                 -1.45550200   -3.29803000    0.00000000
 C                  0.87046600   -4.03997000    0.00000000
 C                 -2.84310300   -3.62123300    0.00000000
 C                 -0.49712800   -4.36816400    0.00000000
 C                 -3.26100000   -4.92974600    0.00000000
 C                 -0.96599500   -5.71332900    0.00000000
 C                 -2.31179000   -5.98779200    0.00000000
 H                  3.81367100    1.45674100    0.00000000
 H                  3.47544300    3.86877200    0.00000000
 H                  4.24213700   -0.93439600    0.00000000
 H                 -1.06820900    0.68172600    0.00000000
 H                  3.42319200   -3.25262300    0.00000000
 H                 -1.74843100   -1.18298000    0.00000000
 H                  1.60429500   -4.84276500    0.00000000
 H                 -3.56777900   -2.81105200    0.00000000
 H                 -0.23719600   -6.51963400    0.00000000
 H                 -4.32165800   -5.16276500    0.00000000
 H                 -2.65811300   -7.01705800    0.00000000
 H                  1.96611700    5.81464500    0.00000000
 C                 -1.83665900    3.21851000    0.00000000
 C                 -0.71521600    5.76865600    0.00000000
 C                 -2.08967200    5.62573200    0.00000000
 C                 -2.65196900    4.33716800    0.00000000
 H                 -2.30257100    2.23941900    0.00000000
 H                 -0.26684200    6.75875100    0.00000000
 H                 -2.73177600    6.50155600    0.00000000
 H                 -3.73100000    4.21595800    0.00000000
