# Supplementary material for: HOMA Index Establishes Similarity to a Reference Molecule
Source: J Chem Inf Model. 2023 Dec 6;63(24):7744–54. doi: 10.1021/acs.jcim.3c01551 (PMC10751799; doi:10.1021/acs.jcim.3c01551)
Supplement: Supplementary file 6 — ci3c01551_si_006.zip [file ci3c01551_si_006.zip › ad-Fig4-hexacene-Gaussian16-input/11-0102.gjf]

#p opt freq b3lyp/6-31g(d,p) empiricaldispersion=gd3
int=(grid=ultrafi,ne,acc2e,ne,acc2e=12)
scf=(maxcyc=500,ferm,novaracc,noincfoc,intrep)

Title Card Required

0 1
 C                 -3.13786400   -1.71751800    0.00000000
 C                 -4.54893100   -1.51207700    0.00000000
 C                 -2.66524400   -3.04827700    0.00000000
 C                 -2.25065600   -0.55387600    0.00000000
 C                 -5.41753600   -2.62518100    0.00000000
 C                 -5.07883300   -0.17331600    0.00000000
 C                 -3.53503700   -4.12595800    0.00000000
 C                 -0.85672000   -0.66241100    0.00000000
 C                 -2.83080300    0.76002100    0.00000000
 C                 -4.92433300   -3.91681400    0.00000000
 C                 -4.26126900    0.90905200    0.00000000
 C                  0.00000000    0.44976300    0.00000000
 C                 -1.99020000    1.87382100    0.00000000
 C                  1.45321000    0.33439200    0.00000000
 C                 -0.59578600    1.75406600    0.00000000
 C                  2.09981000   -0.94039500    0.00000000
 C                  0.25120400    2.90589000    0.00000000
 C                  2.25353300    1.50297600    0.00000000
 C                  3.69977900    1.39044200    0.00000000
 C                  3.45922800   -1.05708300    0.00000000
 C                  1.60637500    2.78465200    0.00000000
 C                  4.56725400    2.51354700    0.00000000
 C                  4.29958900    0.09372800    0.00000000
 C                  5.71044200   -0.03254600    0.00000000
 C                  5.93964500    2.36498000    0.00000000
 C                  6.52231800    1.08074800    0.00000000
 H                 -1.59908700   -3.24520600    0.00000000
 H                 -6.49000700   -2.44836400    0.00000000
 H                 -3.13840900   -5.13689600    0.00000000
 H                 -6.15844800   -0.04904100    0.00000000
 H                 -0.42115800   -1.65150700    0.00000000
 H                 -5.60421700   -4.76341700    0.00000000
 H                 -4.67322500    1.91460800    0.00000000
 H                 -2.43148500    2.86785700    0.00000000
 H                  1.50413400   -1.84507200    0.00000000
 H                 -0.21104000    3.88934600    0.00000000
 H                  3.92258700   -2.04008800    0.00000000
 H                  2.20663000    3.68605000    0.00000000
 H                  4.15847600    3.51686900    0.00000000
 H                  6.14235600   -1.02996600    0.00000000
 H                  6.57503000    3.24572700    0.00000000
 H                  7.60281500    0.97333200    0.00000000
