# Supplementary material for: HOMA Index Establishes Similarity to a Reference Molecule
Source: J Chem Inf Model. 2023 Dec 6;63(24):7744–54. doi: 10.1021/acs.jcim.3c01551 (PMC10751799; doi:10.1021/acs.jcim.3c01551)
Supplement: Supplementary file 6 — ci3c01551_si_006.zip [file ci3c01551_si_006.zip › ad-Fig4-hexacene-Gaussian16-input/12-0110.gjf]

#p opt freq b3lyp/6-31g(d,p) empiricaldispersion=gd3
int=(grid=ultrafi,ne,acc2e,ne,acc2e=12)
scf=(maxcyc=500,ferm,novaracc,noincfoc,intrep)

Title Card Required

0 1
 C                  0.00000000    0.00000000    0.09901600
 C                  0.00000000    0.00000000    1.53913900
 C                  0.00000000    1.23501700   -0.58679100
 C                  0.00000000   -1.23501700   -0.58679100
 C                  0.00000000    2.45585300    0.07554800
 C                  0.00000000    1.23936400    2.21052200
 C                  0.00000000   -2.45585300    0.07554800
 C                  0.00000000   -1.23936400    2.21052200
 C                  0.00000000    3.74537300   -0.62272000
 C                  0.00000000    2.44731800    1.52400400
 C                  0.00000000   -3.74537300   -0.62272000
 C                  0.00000000   -2.44731800    1.52400400
 C                  0.00000000    4.94817200    0.14040800
 C                  0.00000000    3.85563200   -2.02887300
 C                  0.00000000    3.69937600    2.23746700
 C                  0.00000000   -4.94817200    0.14040800
 C                  0.00000000   -3.85563200   -2.02887300
 C                  0.00000000   -3.69937600    2.23746700
 C                  0.00000000    6.19443300   -0.51984200
 C                  0.00000000    4.88480700    1.58172300
 C                  0.00000000    5.09042400   -2.65909600
 C                  0.00000000   -6.19443300   -0.51984200
 C                  0.00000000   -4.88480700    1.58172300
 C                  0.00000000   -5.09042400   -2.65909600
 C                  0.00000000    6.27202400   -1.90175600
 C                  0.00000000   -6.27202400   -1.90175600
 H                  0.00000000    1.20016100   -1.67115700
 H                  0.00000000   -1.20016100   -1.67115700
 H                  0.00000000    1.24807800    3.29800400
 H                  0.00000000   -1.24807800    3.29800400
 H                  0.00000000    2.96162400   -2.64228100
 H                  0.00000000    3.66864800    3.32372600
 H                  0.00000000   -2.96162400   -2.64228100
 H                  0.00000000   -3.66864800    3.32372600
 H                  0.00000000    7.10142700    0.07918200
 H                  0.00000000    5.14020400   -3.74390500
 H                  0.00000000    5.82031100    2.13477400
 H                  0.00000000   -5.82031100    2.13477400
 H                  0.00000000   -7.10142700    0.07918200
 H                  0.00000000   -5.14020400   -3.74390500
 H                  0.00000000    7.23864100   -2.39636700
 H                  0.00000000   -7.23864100   -2.39636700
