# Supplementary material for: HOMA Index Establishes Similarity to a Reference Molecule
Source: J Chem Inf Model. 2023 Dec 6;63(24):7744–54. doi: 10.1021/acs.jcim.3c01551 (PMC10751799; doi:10.1021/acs.jcim.3c01551)
Supplement: Supplementary file 6 — ci3c01551_si_006.zip [file ci3c01551_si_006.zip › ad-Fig4-hexacene-Gaussian16-input/13-0111.gjf]

#p opt freq b3lyp/6-31g(d,p) empiricaldispersion=gd3
int=(grid=ultrafi,ne,acc2e,ne,acc2e=12)
scf=(maxcyc=500,ferm,novaracc,noincfoc,intrep)

Title Card Required

0 1
 C                  1.87462100   -3.44661100    0.00000000
 C                  3.26079300   -3.55591600    0.00000000
 C                  1.22486200   -2.19269900    0.00000000
 C                  3.92841800   -4.82574000    0.00000000
 C                  4.07011700   -2.34834200    0.00000000
 C                  2.03528200   -0.98367900    0.00000000
 C                 -0.17552700   -2.07299700    0.00000000
 C                  5.49834700   -2.48290200    0.00000000
 C                  3.44186900   -1.10780700    0.00000000
 C                  1.39289100    0.26680400    0.00000000
 C                 -0.80759500   -0.82641100    0.00000000
 C                  5.29226400   -4.90408200    0.00000000
 C                  0.00000000    0.38032000    0.00000000
 C                 -2.21817200   -0.68337100    0.00000000
 C                  6.08946100   -3.71450900    0.00000000
 C                 -2.83362700    0.55509400    0.00000000
 C                 -0.65396500    1.64214100    0.00000000
 C                 -4.27225600    0.66330100    0.00000000
 C                 -2.02998100    1.76933600    0.00000000
 C                 -4.88989000    1.86756000    0.00000000
 C                 -2.71611000    3.06871200    0.00000000
 C                 -2.02664500    4.29761000    0.00000000
 C                 -4.13932700    3.10270800    0.00000000
 C                 -2.70286500    5.50926800    0.00000000
 C                 -4.80823500    4.34279500    0.00000000
 C                 -4.10468500    5.53627000    0.00000000
 H                  1.26934900   -4.35016800    0.00000000
 H                  3.32184800   -5.72759400    0.00000000
 H                 -0.78244000   -2.97531200    0.00000000
 H                  6.10179600   -1.57894700    0.00000000
 H                  4.04750400   -0.20446800    0.00000000
 H                  1.99909200    1.16972100    0.00000000
 H                  5.78361900   -5.87252500    0.00000000
 H                 -2.83264000   -1.58065500    0.00000000
 H                  7.17198600   -3.80073900    0.00000000
 H                 -0.02047200    2.52285600    0.00000000
 H                 -4.85265800   -0.25543200    0.00000000
 H                 -5.97484400    1.92997800    0.00000000
 H                 -0.94246900    4.31061400    0.00000000
 H                 -5.89517500    4.34897000    0.00000000
 H                 -2.14065600    6.43833800    0.00000000
 H                 -4.63411500    6.48425300    0.00000000
