# Supplementary material for: HOMA Index Establishes Similarity to a Reference Molecule
Source: J Chem Inf Model. 2023 Dec 6;63(24):7744–54. doi: 10.1021/acs.jcim.3c01551 (PMC10751799; doi:10.1021/acs.jcim.3c01551)
Supplement: Supplementary file 6 — ci3c01551_si_006.zip [file ci3c01551_si_006.zip › ad-Fig4-hexacene-Gaussian16-input/14-0112.gjf]

#p opt freq b3lyp/6-31g(d,p) empiricaldispersion=gd3
int=(grid=ultrafi,ne,acc2e,ne,acc2e=12)
scf=(maxcyc=500,ferm,novaracc,noincfoc,intrep)

Title Card Required

0 1
 C                  3.74789500    1.43848700    0.00000000
 C                  4.94931900    0.67321900    0.00000000
 C                  3.86050100    2.84442700    0.00000000
 C                  2.45699800    0.74248800    0.00000000
 C                  6.19670500    1.33136900    0.00000000
 C                  4.88350100   -0.76786200    0.00000000
 C                  2.44615500   -0.70597800    0.00000000
 C                  1.23711300    1.40615800    0.00000000
 C                  5.09638300    3.47253800    0.00000000
 C                  3.69679400   -1.42142700    0.00000000
 C                  1.23711300   -1.39115300    0.00000000
 C                  0.00231400    0.72003300    0.00000000
 C                  6.27657700    2.71312400    0.00000000
 C                 -0.00231400   -0.72003300    0.00000000
 C                 -1.23711300    1.39115300    0.00000000
 C                 -2.44615500    0.70597800    0.00000000
 C                 -1.23711300   -1.40615800    0.00000000
 C                 -3.69679400    1.42142700    0.00000000
 C                 -2.45699800   -0.74248800    0.00000000
 C                 -4.88350100    0.76786200    0.00000000
 C                 -3.74789500   -1.43848700    0.00000000
 C                 -3.86050100   -2.84442700    0.00000000
 C                 -4.94931900   -0.67321900    0.00000000
 C                 -5.09638300   -3.47253800    0.00000000
 C                 -6.19670500   -1.33136900    0.00000000
 C                 -6.27657700   -2.71312400    0.00000000
 H                  2.96755000    3.45926700    0.00000000
 H                  7.10270600    0.73087800    0.00000000
 H                  5.81803500   -1.32250600    0.00000000
 H                  1.20138800    2.49036800    0.00000000
 H                  5.14812900    4.55724300    0.00000000
 H                  3.66413100   -2.50763700    0.00000000
 H                  1.24629800   -2.47871400    0.00000000
 H                  7.24402900    3.20609700    0.00000000
 H                 -1.24629800    2.47871400    0.00000000
 H                 -1.20138800   -2.49036800    0.00000000
 H                 -3.66413100    2.50763700    0.00000000
 H                 -5.81803500    1.32250600    0.00000000
 H                 -2.96755000   -3.45926700    0.00000000
 H                 -7.10270600   -0.73087800    0.00000000
 H                 -5.14812900   -4.55724300    0.00000000
 H                 -7.24402900   -3.20609700    0.00000000
