# Supplementary material for: HOMA Index Establishes Similarity to a Reference Molecule
Source: J Chem Inf Model. 2023 Dec 6;63(24):7744–54. doi: 10.1021/acs.jcim.3c01551 (PMC10751799; doi:10.1021/acs.jcim.3c01551)
Supplement: Supplementary file 6 — ci3c01551_si_006.zip [file ci3c01551_si_006.zip › ad-Fig4-hexacene-Gaussian16-input/15-0120.gjf]

#p opt freq b3lyp/6-31g(d,p) empiricaldispersion=gd3
int=(grid=ultrafi,ne,acc2e,ne,acc2e=12)
scf=(maxcyc=500,ferm,novaracc,noincfoc,intrep)

Title Card Required

0 1
 C                 -3.64932200   -0.48147200    0.00000000
 C                 -4.45678200   -1.57188600    0.00000000
 C                 -2.21667700   -0.61347000    0.00000000
 C                 -3.91482800   -2.90572500    0.00000000
 C                 -1.39903000    0.52133300    0.00000000
 C                 -1.62862700   -1.92395000    0.00000000
 C                 -4.77024100   -4.02899100    0.00000000
 C                 -2.50224900   -3.09600800    0.00000000
 C                  0.00000000    0.44468800    0.00000000
 C                 -0.23572500   -2.00310400    0.00000000
 C                 -2.01188000   -4.41987600    0.00000000
 C                 -4.26080700   -5.31448600    0.00000000
 C                  0.86996300    1.61314200    0.00000000
 C                  0.58402900   -0.86506100    0.00000000
 C                 -2.86899200   -5.50776100    0.00000000
 C                  0.33425400    2.93789600    0.00000000
 C                  2.00891000   -0.98558400    0.00000000
 C                  2.27573900    1.44506200    0.00000000
 C                  3.14294100    2.60774500    0.00000000
 C                  1.14137000    4.03813500    0.00000000
 C                  2.81192200    0.11327700    0.00000000
 C                  4.55928100    2.52122500    0.00000000
 C                  2.56105600    3.91274200    0.00000000
 C                  3.39495300    5.05781900    0.00000000
 C                  5.35088400    3.65212800    0.00000000
 C                  4.76748000    4.93604900    0.00000000
 H                 -4.07352300    0.51910300    0.00000000
 H                 -5.53745000   -1.45720100    0.00000000
 H                 -1.89439500    1.48588500    0.00000000
 H                 -5.84481900   -3.86545900    0.00000000
 H                  0.25706900   -2.96967100    0.00000000
 H                 -0.94282400   -4.60090200    0.00000000
 H                 -4.93050500   -6.16920500    0.00000000
 H                 -0.73937600    3.08211500    0.00000000
 H                 -2.46095900   -6.51414500    0.00000000
 H                  2.44528000   -1.98089800    0.00000000
 H                  0.70676800    5.03418600    0.00000000
 H                  3.88538000   -0.03034100    0.00000000
 H                  5.04505800    1.55276900    0.00000000
 H                  2.92858800    6.03960200    0.00000000
 H                  6.43215800    3.55076500    0.00000000
 H                  5.39780900    5.82019500    0.00000000
