# Supplementary material for: HOMA Index Establishes Similarity to a Reference Molecule
Source: J Chem Inf Model. 2023 Dec 6;63(24):7744–54. doi: 10.1021/acs.jcim.3c01551 (PMC10751799; doi:10.1021/acs.jcim.3c01551)
Supplement: Supplementary file 6 — ci3c01551_si_006.zip [file ci3c01551_si_006.zip › ad-Fig4-hexacene-Gaussian16-input/16-0202.gjf]

#p opt freq b3lyp/6-31g(d,p) empiricaldispersion=gd3
int=(grid=ultrafi,ne,acc2e,ne,acc2e=12)
scf=(maxcyc=500,ferm,novaracc,noincfoc,intrep)

Title Card Required

0 1
 C                  0.09328800    6.82563600    0.00000000
 C                  1.19726700    5.99951700    0.00000000
 C                 -1.19726700    6.25971500    0.00000000
 C                 -1.36219100    4.88819300    0.00000000
 C                  1.05295300    4.59141400    0.00000000
 C                 -0.24986500    4.00976800    0.00000000
 C                  2.19434600    3.73410400    0.00000000
 C                  2.06390700    2.37765300    0.00000000
 C                 -0.37891200    2.56251200    0.00000000
 C                  0.77891200    1.74299700    0.00000000
 C                 -1.65077800    1.92342100    0.00000000
 C                  0.64445000    0.30045900    0.00000000
 C                 -1.77817900    0.56249200    0.00000000
 C                 -0.64445000   -0.30045900    0.00000000
 C                  1.77817900   -0.56249200    0.00000000
 C                  1.65077800   -1.92342100    0.00000000
 C                 -0.77891200   -1.74299700    0.00000000
 C                  0.37891200   -2.56251200    0.00000000
 C                 -2.06390700   -2.37765300    0.00000000
 C                 -2.19434600   -3.73410400    0.00000000
 C                  0.24986500   -4.00976800    0.00000000
 C                  1.36219100   -4.88819300    0.00000000
 C                 -1.05295300   -4.59141400    0.00000000
 C                  1.19726700   -6.25971500    0.00000000
 C                 -1.19726700   -5.99951700    0.00000000
 C                 -0.09328800   -6.82563600    0.00000000
 H                  0.21442700    7.90468200    0.00000000
 H                  2.19979200    6.41940700    0.00000000
 H                 -2.07015800    6.90581000    0.00000000
 H                 -2.36986800    4.48979000    0.00000000
 H                  3.18255700    4.18634300    0.00000000
 H                  2.96290200    1.77445100    0.00000000
 H                 -2.55375900    2.52175300    0.00000000
 H                 -2.77727200    0.14549900    0.00000000
 H                  2.77727200   -0.14549900    0.00000000
 H                  2.55375900   -2.52175300    0.00000000
 H                 -2.96290200   -1.77445100    0.00000000
 H                 -3.18255700   -4.18634300    0.00000000
 H                  2.36986800   -4.48979000    0.00000000
 H                  2.07015800   -6.90581000    0.00000000
 H                 -2.19979200   -6.41940700    0.00000000
 H                 -0.21442700   -7.90468200    0.00000000
