# Supplementary material for: HOMA Index Establishes Similarity to a Reference Molecule
Source: J Chem Inf Model. 2023 Dec 6;63(24):7744–54. doi: 10.1021/acs.jcim.3c01551 (PMC10751799; doi:10.1021/acs.jcim.3c01551)
Supplement: Supplementary file 6 — ci3c01551_si_006.zip [file ci3c01551_si_006.zip › ad-Fig4-hexacene-Gaussian16-input/17-0201.gjf]

#p opt freq b3lyp/6-31g(d,p) empiricaldispersion=gd3
int=(grid=ultrafi,ne,acc2e,ne,acc2e=12)
scf=(maxcyc=500,ferm,novaracc,noincfoc,intrep)

Title Card Required

0 1
 C                 -2.69648800    3.03968600    0.00000000
 C                 -1.96573000    4.23718700    0.00000000
 C                 -2.06885100    1.79426800    0.00000000
 C                 -2.58850500    5.52065500    0.00000000
 C                 -0.52889400    4.16146300    0.00000000
 C                 -0.63012800    1.70841700    0.00000000
 C                 -2.83134400    0.57999300    0.00000000
 C                  0.22019400    5.37586400    0.00000000
 C                 -1.83427300    6.66659200    0.00000000
 C                  0.09440800    2.90109500    0.00000000
 C                 -2.23040100   -0.63773600    0.00000000
 C                  0.00000000    0.38909600    0.00000000
 C                 -0.41265100    6.59322300    0.00000000
 C                 -0.79650800   -0.78303100    0.00000000
 C                  1.41061600    0.23993000    0.00000000
 C                 -0.16998000   -2.08420000    0.00000000
 C                  2.00797000   -0.99333200    0.00000000
 C                 -0.94278500   -3.29346100    0.00000000
 C                  1.24847400   -2.19178800    0.00000000
 C                  1.88293300   -3.50061200    0.00000000
 C                 -0.35511000   -4.52187000    0.00000000
 C                  3.28820800   -3.68057900    0.00000000
 C                  1.06597900   -4.66939300    0.00000000
 C                  1.66667500   -5.95052800    0.00000000
 C                  3.85355100   -4.94153300    0.00000000
 C                  3.03889700   -6.09076300    0.00000000
 H                 -3.78326600    3.08248300    0.00000000
 H                 -3.67413200    5.57239400    0.00000000
 H                 -3.91561800    0.65307100    0.00000000
 H                  1.30565400    5.31836400    0.00000000
 H                 -2.31883400    7.63847200    0.00000000
 H                  1.17876200    2.88581900    0.00000000
 H                 -2.85851600   -1.51923200    0.00000000
 H                  0.16934800    7.51005200    0.00000000
 H                  2.04663400    1.11691900    0.00000000
 H                  3.09028600   -1.03867700    0.00000000
 H                 -2.02400400   -3.24223100    0.00000000
 H                 -0.96888300   -5.41877000    0.00000000
 H                  3.94685900   -2.82005900    0.00000000
 H                  1.02337600   -6.82663800    0.00000000
 H                  4.93456600   -5.04546000    0.00000000
 H                  3.49022700   -7.07835200    0.00000000
