# Supplementary material for: HOMA Index Establishes Similarity to a Reference Molecule
Source: J Chem Inf Model. 2023 Dec 6;63(24):7744–54. doi: 10.1021/acs.jcim.3c01551 (PMC10751799; doi:10.1021/acs.jcim.3c01551)
Supplement: Supplementary file 6 — ci3c01551_si_006.zip [file ci3c01551_si_006.zip › ad-Fig4-hexacene-Gaussian16-input/18-0220.gjf]

#p opt freq b3lyp/6-31g(d,p) empiricaldispersion=gd3
int=(grid=ultrafi,ne,acc2e,ne,acc2e=12)
scf=(maxcyc=500,ferm,novaracc,noincfoc,intrep)

Title Card Required

0 1
 C                  0.00000000    0.00000000    0.71911500
 C                  0.00000000    0.00000000    2.13935600
 C                 -0.12467900    1.27775500    0.04309800
 C                  0.12467900   -1.27775500    0.04309800
 C                 -0.57031400    1.38360000   -1.31779900
 C                  0.07730200    2.48545800    0.76880600
 C                  0.12240600    1.22806400    2.84672600
 C                  0.57031400   -1.38360000   -1.31779900
 C                 -0.12240600   -1.22806400    2.84672600
 C                 -0.07730200   -2.48545800    0.76880600
 C                  0.06266100    3.76119700    0.07306200
 C                 -0.66261700    2.58416400   -1.95716600
 C                  0.22436700    2.41815700    2.18513400
 C                 -0.06266100   -3.76119700    0.07306200
 C                  0.66261700   -2.58416400   -1.95716600
 C                 -0.22436700   -2.41815700    2.18513400
 C                 -0.30119400    3.80123400   -1.30601100
 C                  0.39863700    4.98690700    0.70090000
 C                 -0.39863700   -4.98690700    0.70090000
 C                  0.30119400   -3.80123400   -1.30601100
 C                 -0.33097200    5.03890300   -1.99216800
 C                  0.37291600    6.18184500    0.00828400
 C                  0.33097200   -5.03890300   -1.99216800
 C                 -0.37291600   -6.18184500    0.00828400
 C                  0.00000000    6.21370800   -1.35048600
 C                  0.00000000   -6.21370800   -1.35048600
 H                 -0.90398100    0.49165200   -1.83099300
 H                  0.15239300    1.20037500    3.93257600
 H                  0.90398100   -0.49165200   -1.83099300
 H                 -0.15239300   -1.20037500    3.93257600
 H                 -1.03159500    2.62918100   -2.97836200
 H                  0.34527700    3.32852600    2.75949300
 H                 -0.34527700   -3.32852600    2.75949300
 H                  1.03159500   -2.62918100   -2.97836200
 H                  0.70680300    4.99789300    1.73990800
 H                 -0.70680300   -4.99789300    1.73990800
 H                 -0.61778000    5.04526200   -3.04053900
 H                  0.64601300    7.10263800    0.51518200
 H                  0.61778000   -5.04526200   -3.04053900
 H                 -0.64601300   -7.10263800    0.51518200
 H                 -0.02147800    7.15753400   -1.88695100
 H                  0.02147800   -7.15753400   -1.88695100
