# Supplementary material for: HOMA Index Establishes Similarity to a Reference Molecule
Source: J Chem Inf Model. 2023 Dec 6;63(24):7744–54. doi: 10.1021/acs.jcim.3c01551 (PMC10751799; doi:10.1021/acs.jcim.3c01551)
Supplement: Supplementary file 6 — ci3c01551_si_006.zip [file ci3c01551_si_006.zip › ad-Fig4-hexacene-Gaussian16-input/19-1001.gjf]

#p opt freq b3lyp/6-31g(d,p) empiricaldispersion=gd3
int=(grid=ultrafi,ne,acc2e,ne,acc2e=12)
scf=(maxcyc=500,ferm,novaracc,noincfoc,intrep)

Title Card Required

0 1
 C                  0.00000000    0.00000000    1.45573100
 C                 -0.02785300    1.29087500    0.77398500
 C                  0.00000000    0.00000000    2.86543900
 C                  0.02785300   -1.29087500    0.77398500
 C                 -0.41149100    1.46250600   -0.56155400
 C                  0.25936100    2.49022600    1.53539600
 C                 -0.22570200   -1.21503100    3.59494600
 C                  0.22570200    1.21503100    3.59494600
 C                 -0.25936100   -2.49022600    1.53539600
 C                  0.41149100   -1.46250600   -0.56155400
 C                  0.29981900    3.73222000    0.89877700
 C                 -0.40409100    2.71434800   -1.19935400
 C                  0.41721400    2.39871600    2.95638800
 C                  0.40409100   -2.71434800   -1.19935400
 C                 -0.41721400   -2.39871600    2.95638800
 C                 -0.29981900   -3.73222000    0.89877700
 C                 -0.78694500    2.86659300   -2.56605300
 C                  0.00000000    3.88139900   -0.46210300
 C                  0.00000000   -3.88139900   -0.46210300
 C                  0.78694500   -2.86659300   -2.56605300
 C                  0.02841400    5.14316600   -1.12781600
 C                 -0.02841400   -5.14316600   -1.12781600
 C                  0.74923900   -4.09570300   -3.17381600
 C                 -0.74923900    4.09570300   -3.17381600
 C                  0.33288800   -5.24750000   -2.44684500
 C                 -0.33288800    5.24750000   -2.44684500
 H                 -0.77475900    0.61660700   -1.13028500
 H                  0.77475900   -0.61660700   -1.13028500
 H                  0.27322800    1.15936700    4.67909000
 H                 -0.27322800   -1.15936700    4.67909000
 H                  0.53246000    4.61589100    1.48863000
 H                 -0.53246000   -4.61589100    1.48863000
 H                  0.63453200    3.30489300    3.51500500
 H                 -0.63453200   -3.30489300    3.51500500
 H                  1.10121300   -1.98558600   -3.11976700
 H                 -1.10121300    1.98558600   -3.11976700
 H                  1.03663400   -4.19765600   -4.21607900
 H                 -0.33841400   -6.02113500   -0.56714600
 H                  0.33841400    6.02113500   -0.56714600
 H                 -1.03663400    4.19765600   -4.21607900
 H                  0.30769500   -6.21234300   -2.94465900
 H                 -0.30769500    6.21234300   -2.94465900
