# Supplementary material for: HOMA Index Establishes Similarity to a Reference Molecule
Source: J Chem Inf Model. 2023 Dec 6;63(24):7744–54. doi: 10.1021/acs.jcim.3c01551 (PMC10751799; doi:10.1021/acs.jcim.3c01551)
Supplement: Supplementary file 6 — ci3c01551_si_006.zip [file ci3c01551_si_006.zip › ad-Fig4-hexacene-Gaussian16-input/2-0001.gjf]

#p opt freq b3lyp/6-31g(d,p) empiricaldispersion=gd3
int=(grid=ultrafi,ne,acc2e,ne,acc2e=12)
scf=(maxcyc=500,ferm,novaracc,noincfoc,intrep)

Title Card Required

0 1
 C                  3.02254200    1.56979900    0.49094100
 C                  3.47588200    0.32416300    0.03168700
 C                  1.67103600    1.91748300    0.47057200
 C                  4.85227900   -0.05001300    0.03923600
 C                  2.50977400   -0.59330000   -0.51084600
 C                  0.68335100    0.95456900    0.03873000
 C                  1.25624400    3.25750400    0.77782100
 C                  2.96506000   -1.84021300   -1.03418600
 C                  5.25177500   -1.26208000   -0.46487300
 C                  1.14893500   -0.24569100   -0.50160500
 C                 -0.73644000    1.32296700    0.06379500
 C                 -0.02407200    3.64605600    0.55324500
 C                  4.29726400   -2.16756700   -1.00913400
 C                 -1.83676400    0.39693700   -0.08430500
 C                 -1.03660900    2.70777000    0.14731200
 C                 -1.81308300   -1.01182800    0.30307900
 C                 -2.33385300    3.18025300   -0.18680500
 C                 -3.07429100    0.90897800   -0.57094500
 C                 -0.86374000   -1.55312400    1.20799600
 C                 -4.11345900    0.01301000   -0.98175600
 C                 -2.86271600   -1.87758200   -0.13573700
 C                 -3.29379500    2.31163800   -0.62765000
 C                 -2.83113100   -3.25198400    0.20646300
 C                 -3.98457800   -1.33348000   -0.83738900
 C                 -0.87433900   -2.88848400    1.55827900
 C                 -1.84637700   -3.75955500    1.02694300
 H                  3.74863400    2.30333600    0.83389400
 H                  5.57947300    0.64557400    0.44999500
 H                  2.00405900    3.96911500    1.11666000
 H                  2.23212000   -2.53068400   -1.44300800
 H                  6.30231900   -1.53729700   -0.45340100
 H                  0.44536100   -0.94854200   -0.92969000
 H                 -0.31931300    4.68251500    0.69285700
 H                  4.63174900   -3.12235400   -1.40389500
 H                 -2.52873000    4.24818900   -0.14257900
 H                 -5.01113200    0.43885500   -1.42187800
 H                 -4.25675500    2.67613600   -0.97438500
 H                 -0.11868500   -0.90192700    1.64487300
 H                 -4.76575000   -2.00746400   -1.17810500
 H                 -3.62401300   -3.89598500   -0.16504200
 H                 -0.13306900   -3.26404000    2.25728700
 H                 -1.83965300   -4.81277600    1.29120100
