# Supplementary material for: HOMA Index Establishes Similarity to a Reference Molecule
Source: J Chem Inf Model. 2023 Dec 6;63(24):7744–54. doi: 10.1021/acs.jcim.3c01551 (PMC10751799; doi:10.1021/acs.jcim.3c01551)
Supplement: Supplementary file 6 — ci3c01551_si_006.zip [file ci3c01551_si_006.zip › ad-Fig4-hexacene-Gaussian16-input/20-1002.gjf]

#p opt freq b3lyp/6-31g(d,p) empiricaldispersion=gd3
int=(grid=ultrafi,ne,acc2e,ne,acc2e=12)
scf=(maxcyc=500,ferm,novaracc,noincfoc,intrep)

Title Card Required

0 1
 C                  3.78448300    1.19555200    0.29036900
 C                  4.15178000   -0.14198300    0.07572500
 C                  2.45541900    1.61455700    0.24767700
 C                  5.50577400   -0.58761000    0.10877900
 C                  3.11632300   -1.08594000   -0.24334500
 C                  1.39481400    0.64870500    0.05002800
 C                  2.13373500    3.01364800    0.30324300
 C                  3.48361700   -2.43189300   -0.53912400
 C                  5.82020600   -1.89461000   -0.16789100
 C                  1.77484300   -0.66105700   -0.25518100
 C                  0.00458500    1.11133300    0.07062300
 C                  0.86264400    3.43727300    0.09525800
 C                  4.79751900   -2.82697900   -0.49912600
 C                 -1.14271000    0.24303400    0.19500000
 C                 -0.22409200    2.50458800   -0.04198500
 C                 -1.04497800   -1.08999500    0.72473300
 C                 -1.53924700    2.98636500   -0.25989200
 C                 -2.44624200    0.74087100   -0.10464600
 C                 -3.58778100   -0.16147000   -0.09700400
 C                 -2.12545800   -1.91463500    0.81130200
 C                 -2.60400900    2.12981900   -0.35240500
 C                 -4.88102400    0.22751500   -0.52476500
 C                 -3.41519400   -1.50261900    0.35547500
 C                 -4.51921200   -2.38680200    0.37915800
 C                 -5.94358700   -0.65605100   -0.50263500
 C                 -5.76685700   -1.97550700   -0.04235200
 H                  4.56343000    1.93681100    0.45385400
 H                  6.28496500    0.12950000    0.35351700
 H                  2.94136400    3.72518600    0.45138700
 H                  2.70027900   -3.14292400   -0.78871200
 H                  6.85461000   -2.22416200   -0.13967200
 H                  1.02662900   -1.38436500   -0.55378500
 H                  0.63110800    4.49845800    0.06300900
 H                  5.06415400   -3.85626500   -0.71993000
 H                 -0.09912700   -1.42322400    1.12960900
 H                 -1.68951700    4.05682300   -0.37076100
 H                 -2.02011200   -2.90394800    1.24866900
 H                 -3.58788000    2.53705500   -0.55143000
 H                 -5.04963700    1.22977000   -0.90134300
 H                 -4.36473700   -3.40229600    0.73456600
 H                 -6.92063000   -0.32991900   -0.84674800
 H                 -6.60700200   -2.66317100   -0.02433900
