# Supplementary material for: HOMA Index Establishes Similarity to a Reference Molecule
Source: J Chem Inf Model. 2023 Dec 6;63(24):7744–54. doi: 10.1021/acs.jcim.3c01551 (PMC10751799; doi:10.1021/acs.jcim.3c01551)
Supplement: Supplementary file 6 — ci3c01551_si_006.zip [file ci3c01551_si_006.zip › ad-Fig4-hexacene-Gaussian16-input/21-1012.gjf]

#p opt freq b3lyp/6-31g(d,p) empiricaldispersion=gd3
int=(grid=ultrafi,ne,acc2e,ne,acc2e=12)
scf=(maxcyc=500,ferm,novaracc,noincfoc,intrep)

Title Card Required

0 1
 C                  0.42701100    4.14731400    0.00000000
 C                  1.82394900    4.30999400    0.00000000
 C                 -0.16922600    2.88983200    0.00000000
 C                  2.44943800    5.59001800    0.00000000
 C                  2.64882600    3.13362100    0.00000000
 C                 -1.60583800    2.75614500    0.00000000
 C                  0.65372000    1.70468000    0.00000000
 C                  4.06499500    3.28991400    0.00000000
 C                  2.03531900    1.86499500    0.00000000
 C                 -2.20351600    1.54085700    0.00000000
 C                  0.00000000    0.39051300    0.00000000
 C                  3.81818300    5.70273900    0.00000000
 C                 -1.43169200    0.32190600    0.00000000
 C                  0.70205400   -0.81412100    0.00000000
 C                  4.63521600    4.53949700    0.00000000
 C                  0.06251500   -2.06353000    0.00000000
 C                 -2.07113500   -0.92088100    0.00000000
 C                  0.83056100   -3.27759200    0.00000000
 C                 -1.36784800   -2.13213600    0.00000000
 C                  0.22466300   -4.49313800    0.00000000
 C                 -2.01733200   -3.43907400    0.00000000
 C                 -3.42081700   -3.60158300    0.00000000
 C                 -1.20797800   -4.61353300    0.00000000
 C                 -4.00210800   -4.85770400    0.00000000
 C                 -1.82335500   -5.88524900    0.00000000
 C                 -3.19941000   -6.01213400    0.00000000
 H                 -0.20595800    5.03177900    0.00000000
 H                  1.82140600    6.47705400    0.00000000
 H                 -2.20258000    3.66430200    0.00000000
 H                  4.68810200    2.39928400    0.00000000
 H                  2.68669700    0.99722100    0.00000000
 H                 -3.28725900    1.45998000    0.00000000
 H                  4.28445200    6.68351200    0.00000000
 H                  1.78703200   -0.81270600    0.00000000
 H                  5.71599100    4.64531300    0.00000000
 H                 -3.15597000   -0.92245100    0.00000000
 H                  1.91464600   -3.20141200    0.00000000
 H                  0.81699400   -5.40422900    0.00000000
 H                 -4.06623700   -2.73045400    0.00000000
 H                 -1.19126600   -6.76948800    0.00000000
 H                 -5.08414000   -4.94993800    0.00000000
 H                 -3.65907900   -6.99586800    0.00000000
