# Supplementary material for: HOMA Index Establishes Similarity to a Reference Molecule
Source: J Chem Inf Model. 2023 Dec 6;63(24):7744–54. doi: 10.1021/acs.jcim.3c01551 (PMC10751799; doi:10.1021/acs.jcim.3c01551)
Supplement: Supplementary file 6 — ci3c01551_si_006.zip [file ci3c01551_si_006.zip › ad-Fig4-hexacene-Gaussian16-input/22-1021.gjf]

#p opt freq b3lyp/6-31g(d,p) empiricaldispersion=gd3
int=(grid=ultrafi,ne,acc2e,ne,acc2e=12)
scf=(maxcyc=500,ferm,novaracc,noincfoc,intrep)

Title Card Required

0 1
 C                 -0.00128700    0.70487900    0.00000000
 C                  1.25981100    1.43717400    0.00000000
 C                 -1.25981100    1.39686200    0.00000000
 C                  0.00128700   -0.70487900    0.00000000
 C                  1.33586100    2.83311200    0.00000000
 C                  2.49893300    0.69730500    0.00000000
 C                 -2.44658000    0.73256700    0.00000000
 C                  1.25981100   -1.39686200    0.00000000
 C                 -1.25981100   -1.43717400    0.00000000
 C                  3.71999300    1.37414300    0.00000000
 C                  2.56018000    3.52111200    0.00000000
 C                  2.44658000   -0.73256700    0.00000000
 C                 -2.49893300   -0.69730500    0.00000000
 C                 -1.33586100   -2.83311200    0.00000000
 C                  2.62658000    4.94730800    0.00000000
 C                  3.79066800    2.77359600    0.00000000
 C                 -2.56018000   -3.52111200    0.00000000
 C                 -3.71999300   -1.37414300    0.00000000
 C                  5.02888500    3.48355800    0.00000000
 C                 -3.79066800   -2.77359600    0.00000000
 C                 -2.62658000   -4.94730800    0.00000000
 C                  3.83498900    5.59559500    0.00000000
 C                 -5.02888500   -3.48355800    0.00000000
 C                 -3.83498900   -5.59559500    0.00000000
 C                  5.05144100    4.85456800    0.00000000
 C                 -5.05144100   -4.85456800    0.00000000
 H                 -1.27339100    2.47972800    0.00000000
 H                  0.43290300    3.43309700    0.00000000
 H                  1.27339100   -2.47972800    0.00000000
 H                 -3.38270700    1.28437700    0.00000000
 H                  4.64177200    0.79692300    0.00000000
 H                 -0.43290300   -3.43309700    0.00000000
 H                  3.38270700   -1.28437700    0.00000000
 H                 -4.64177200   -0.79692300    0.00000000
 H                  1.69755000    5.51157700    0.00000000
 H                 -1.69755000   -5.51157700    0.00000000
 H                  5.95473400    2.91432100    0.00000000
 H                  3.87147400    6.68092800    0.00000000
 H                 -3.87147400   -6.68092800    0.00000000
 H                 -5.95473400   -2.91432100    0.00000000
 H                  5.99917800    5.38476700    0.00000000
 H                 -5.99917800   -5.38476700    0.00000000
