# Supplementary material for: HOMA Index Establishes Similarity to a Reference Molecule
Source: J Chem Inf Model. 2023 Dec 6;63(24):7744–54. doi: 10.1021/acs.jcim.3c01551 (PMC10751799; doi:10.1021/acs.jcim.3c01551)
Supplement: Supplementary file 6 — ci3c01551_si_006.zip [file ci3c01551_si_006.zip › ad-Fig4-hexacene-Gaussian16-input/23-1101.gjf]

#p opt freq b3lyp/6-31g(d,p) empiricaldispersion=gd3
int=(grid=ultrafi,ne,acc2e,ne,acc2e=12)
scf=(maxcyc=500,ferm,novaracc,noincfoc,intrep)

Title Card Required

0 1
 C                 -2.54645300   -0.48292800    0.00000000
 C                 -2.45372400    0.93036500    0.00000000
 C                 -1.42614900   -1.29490300    0.00000000
 C                 -3.58212200    1.76496500    0.00000000
 C                 -1.13640500    1.52542800    0.00000000
 C                 -0.10010000   -0.70402500    0.00000000
 C                 -1.56050300   -2.73386700    0.00000000
 C                 -1.02100600    2.92419100    0.00000000
 C                 -3.46454400    3.15754500    0.00000000
 C                  0.00000000    0.67480400    0.00000000
 C                  1.07360700   -1.59457900    0.00000000
 C                 -0.48069600   -3.54767200    0.00000000
 C                 -4.60583900    4.02060300    0.00000000
 C                 -2.14531100    3.75465800    0.00000000
 C                  0.86669500   -3.02222600    0.00000000
 C                  2.37980000   -1.12342100    0.00000000
 C                 -2.04019500    5.18153500    0.00000000
 C                  3.49764100   -1.98541600    0.00000000
 C                  1.95876100   -3.88100600    0.00000000
 C                 -4.45969500    5.38168600    0.00000000
 C                  4.83304500   -1.49285100    0.00000000
 C                  3.28459600   -3.40466600    0.00000000
 C                 -3.15902900    5.97034500    0.00000000
 C                  5.90216900   -2.35710300    0.00000000
 C                  4.41358900   -4.27107500    0.00000000
 C                  5.69017700   -3.76120800    0.00000000
 H                 -3.53282800   -0.94097900    0.00000000
 H                 -4.57228700    1.31510700    0.00000000
 H                 -2.56431800   -3.15015600    0.00000000
 H                 -0.03039700    3.37332800    0.00000000
 H                  0.97309300    1.15480200    0.00000000
 H                 -0.60472100   -4.62727800    0.00000000
 H                  2.57688100   -0.05634500    0.00000000
 H                 -5.59514300    3.57054300    0.00000000
 H                  1.78633100   -4.95490400    0.00000000
 H                 -1.04906100    5.62760500    0.00000000
 H                 -5.33506500    6.02438200    0.00000000
 H                  4.99336000   -0.41775700    0.00000000
 H                 -3.06401700    7.05213600    0.00000000
 H                  4.24738600   -5.34516300    0.00000000
 H                  6.91634200   -1.96887500    0.00000000
 H                  6.54459200   -4.43151000    0.00000000
