# Supplementary material for: HOMA Index Establishes Similarity to a Reference Molecule
Source: J Chem Inf Model. 2023 Dec 6;63(24):7744–54. doi: 10.1021/acs.jcim.3c01551 (PMC10751799; doi:10.1021/acs.jcim.3c01551)
Supplement: Supplementary file 6 — ci3c01551_si_006.zip [file ci3c01551_si_006.zip › ad-Fig4-hexacene-Gaussian16-input/24-1102.gjf]

#p opt freq b3lyp/6-31g(d,p) empiricaldispersion=gd3
int=(grid=ultrafi,ne,acc2e,ne,acc2e=12)
scf=(maxcyc=500,ferm,novaracc,noincfoc,intrep)

Title Card Required

0 1
 C                 -2.12004800   -0.85574400    0.00000000
 C                 -1.43351800   -2.08885800    0.00000000
 C                 -1.44974300    0.35958600    0.00000000
 C                 -2.09730300   -3.32915500    0.00000000
 C                  0.01355600   -2.06347800    0.00000000
 C                  0.00000000    0.39576500    0.00000000
 C                 -2.16874200    1.60142100    0.00000000
 C                  0.71494200   -3.28308900    0.00000000
 C                 -1.39659200   -4.53498700    0.00000000
 C                  0.67985900   -0.81522400    0.00000000
 C                  0.67530800    1.69546700    0.00000000
 C                 -1.52317600    2.79483200    0.00000000
 C                 -2.05945900   -5.80476500    0.00000000
 C                  0.05341500   -4.51112600    0.00000000
 C                 -0.08408600    2.88683500    0.00000000
 C                  2.09936800    1.78784900    0.00000000
 C                  0.75782000   -5.75822100    0.00000000
 C                  2.74205900    2.99318100    0.00000000
 C                  0.58445000    4.17137400    0.00000000
 C                 -1.34589100   -6.97157200    0.00000000
 C                 -0.10906200    5.41078500    0.00000000
 C                  2.01379800    4.21569400    0.00000000
 C                  0.08328800   -6.94805700    0.00000000
 C                  0.56539600    6.61436500    0.00000000
 C                  2.68242500    5.46518500    0.00000000
 C                  1.97603500    6.64744900    0.00000000
 H                 -3.20752700   -0.86005800    0.00000000
 H                 -3.18471300   -3.34504800    0.00000000
 H                 -3.25488300    1.56664800    0.00000000
 H                  1.80245900   -3.26627100    0.00000000
 H                  1.76375700   -0.83994700    0.00000000
 H                 -2.11394600    3.70230100    0.00000000
 H                  2.69605700    0.88387900    0.00000000
 H                 -3.14619900   -5.82046700    0.00000000
 H                  3.82804300    3.03282200    0.00000000
 H                  1.84450500   -5.73805500    0.00000000
 H                 -1.86195200   -7.92707900    0.00000000
 H                 -1.19219800    5.42814700    0.00000000
 H                  0.63060600   -7.88599100    0.00000000
 H                  3.76930600    5.47195000    0.00000000
 H                  0.00447500    7.54430800    0.00000000
 H                  2.49761300    7.59979100    0.00000000
