# Supplementary material for: HOMA Index Establishes Similarity to a Reference Molecule
Source: J Chem Inf Model. 2023 Dec 6;63(24):7744–54. doi: 10.1021/acs.jcim.3c01551 (PMC10751799; doi:10.1021/acs.jcim.3c01551)
Supplement: Supplementary file 6 — ci3c01551_si_006.zip [file ci3c01551_si_006.zip › ad-Fig4-hexacene-Gaussian16-input/25-1111.gjf]

#p opt freq b3lyp/6-31g(d,p) empiricaldispersion=gd3
int=(grid=ultrafi,ne,acc2e,ne,acc2e=12)
scf=(maxcyc=500,ferm,novaracc,noincfoc,intrep)

Title Card Required

0 1
 C                  0.00000000    0.00000000    0.73055500
 C                  0.00000000    0.00000000   -0.73055500
 C                  0.00000000    1.23173300    1.41017500
 C                  0.00000000   -1.23173300    1.41017500
 C                  0.00000000    2.45319000    0.72996000
 C                  0.00000000    1.23173300   -1.41017500
 C                  0.00000000   -2.45319000    0.72996000
 C                  0.00000000   -1.23173300   -1.41017500
 C                  0.00000000    3.69666900    1.40920500
 C                  0.00000000    2.45319000   -0.72996000
 C                  0.00000000   -3.69666900    1.40920500
 C                  0.00000000   -2.45319000   -0.72996000
 C                  0.00000000    4.90494300    0.72866800
 C                  0.00000000    3.69666900   -1.40920500
 C                  0.00000000   -4.90494300    0.72866800
 C                  0.00000000   -3.69666900   -1.40920500
 C                  0.00000000    6.16897100    1.41128000
 C                  0.00000000    4.90494300   -0.72866800
 C                  0.00000000   -6.16897100    1.41128000
 C                  0.00000000   -4.90494300   -0.72866800
 C                  0.00000000    6.16897100   -1.41128000
 C                  0.00000000    7.34388300    0.71719800
 C                  0.00000000   -7.34388300    0.71719800
 C                  0.00000000   -6.16897100   -1.41128000
 C                  0.00000000    7.34388300   -0.71719800
 C                  0.00000000   -7.34388300   -0.71719800
 H                  0.00000000    1.23192300    2.49757500
 H                  0.00000000   -1.23192300    2.49757500
 H                  0.00000000    1.23192300   -2.49757500
 H                  0.00000000   -1.23192300   -2.49757500
 H                  0.00000000    3.69693700    2.49673800
 H                  0.00000000   -3.69693700    2.49673800
 H                  0.00000000    3.69693700   -2.49673800
 H                  0.00000000   -3.69693700   -2.49673800
 H                  0.00000000    6.16721700    2.49813400
 H                  0.00000000   -6.16721700    2.49813400
 H                  0.00000000    6.16721700   -2.49813400
 H                  0.00000000    8.29172000    1.24718100
 H                  0.00000000   -6.16721700   -2.49813400
 H                  0.00000000   -8.29172000    1.24718100
 H                  0.00000000    8.29172000   -1.24718100
 H                  0.00000000   -8.29172000   -1.24718100
