# Supplementary material for: HOMA Index Establishes Similarity to a Reference Molecule
Source: J Chem Inf Model. 2023 Dec 6;63(24):7744–54. doi: 10.1021/acs.jcim.3c01551 (PMC10751799; doi:10.1021/acs.jcim.3c01551)
Supplement: Supplementary file 6 — ci3c01551_si_006.zip [file ci3c01551_si_006.zip › ad-Fig4-hexacene-Gaussian16-input/3-0002.gjf]

#p opt freq b3lyp/6-31g(d,p) empiricaldispersion=gd3
int=(grid=ultrafi,ne,acc2e,ne,acc2e=12)
scf=(maxcyc=500,ferm,novaracc,noincfoc,intrep)

Title Card Required

0 1
 C                  5.48469500   -1.44191000   -0.28021100
 C                  4.27175700   -1.88402900   -0.76699500
 C                  5.55711500   -0.19955400    0.37986400
 C                  4.42618200    0.58007900    0.53245300
 C                  3.09873200   -1.10841100   -0.61251800
 C                  3.16590600    0.15659200    0.04342600
 C                  1.84153000   -1.55503400   -1.12413100
 C                  0.69945800   -0.84409200   -0.91482800
 C                  1.95522300    0.95062700    0.18120100
 C                  0.70072300    0.39848500   -0.19523900
 C                  2.00255800    2.30688900    0.61552000
 C                 -0.52075400    1.15284800    0.01862900
 C                  0.88428700    3.09136000    0.58090000
 C                 -0.38921300    2.55155400    0.24895900
 C                 -1.86286400    0.60579600   -0.06923800
 C                 -1.51474500    3.41270300    0.09567900
 C                 -2.92527300    1.49994600   -0.37224800
 C                 -2.22284500   -0.77478700    0.22634200
 C                 -2.71855900    2.90926400   -0.30161200
 C                 -4.22018100    0.99180000   -0.70660100
 C                 -1.38914200   -1.65370100    0.96686800
 C                 -3.52419400   -1.25219100   -0.12906200
 C                 -1.76541200   -2.95409300    1.23540700
 C                 -4.49167500   -0.34167400   -0.65508500
 C                 -3.87124200   -2.60240800    0.12393100
 C                 -3.00484600   -3.44913800    0.78146300
 H                  6.37800900   -2.04748100   -0.40022800
 H                  4.19842100   -2.84176200   -1.27571700
 H                  6.50701500    0.14816200    0.77507200
 H                  4.51471100    1.52340500    1.05899200
 H                  1.80967200   -2.47971800   -1.69399900
 H                 -0.23260200   -1.20549200   -1.32790100
 H                  2.94948100    2.75471300    0.89161000
 H                  0.95302400    4.15189300    0.80751800
 H                 -1.37746600    4.48041400    0.24248400
 H                 -3.55722400    3.56881500   -0.50671800
 H                 -0.44375200   -1.29037500    1.34754000
 H                 -4.98652800    1.70058000   -1.00862100
 H                 -1.10405100   -3.59440700    1.81140900
 H                 -4.85446000   -2.95010800   -0.18232900
 H                 -5.46978900   -0.72173100   -0.93697800
 H                 -3.28779400   -4.47842700    0.98061200
