# Supplementary material for: HOMA Index Establishes Similarity to a Reference Molecule
Source: J Chem Inf Model. 2023 Dec 6;63(24):7744–54. doi: 10.1021/acs.jcim.3c01551 (PMC10751799; doi:10.1021/acs.jcim.3c01551)
Supplement: Supplementary file 6 — ci3c01551_si_006.zip [file ci3c01551_si_006.zip › ad-Fig4-hexacene-Gaussian16-input/4-0010.gjf]

#p opt freq b3lyp/6-31g(d,p) empiricaldispersion=gd3
int=(grid=ultrafi,ne,acc2e,ne,acc2e=12)
scf=(maxcyc=500,ferm,novaracc,noincfoc,intrep)

Title Card Required

0 1
 C                 -3.48175300   -2.20757400    0.36466500
 C                 -4.48734700   -1.30551500    0.23618600
 C                 -2.10613900   -1.80698400    0.24387700
 C                 -4.21867600    0.08458100   -0.02574800
 C                 -1.06976200   -2.74002800    0.31032700
 C                 -1.78470400   -0.43131900   -0.00477300
 C                 -5.27908500    1.00743700   -0.15839000
 C                 -2.87172500    0.53579600   -0.14898500
 C                  0.27556500   -2.37399800    0.18774900
 C                 -0.43705500   -0.07135600   -0.10216800
 C                 -2.65357800    1.90953300   -0.39466400
 C                 -5.03473200    2.34571300   -0.40528200
 C                  1.30193700   -3.36895500    0.10607200
 C                  0.62105200   -0.98254400    0.05672000
 C                 -3.70907000    2.79681100   -0.52288900
 C                  2.02890400   -0.60479100   -0.00669000
 C                  2.58367900   -3.01059100   -0.16860600
 C                  2.52663400    0.75009300    0.15834400
 C                  2.97362200   -1.63182700   -0.24644900
 C                  1.78572100    1.80268400    0.76318000
 C                  3.88007700    1.04471700   -0.21468500
 C                  4.32827000   -1.30818500   -0.56115500
 C                  4.36511300    2.37270200   -0.12174600
 C                  4.75147500   -0.01342600   -0.60968600
 C                  2.29476500    3.08156300    0.87376500
 C                  3.58399400    3.38465300    0.39255800
 H                 -3.69821200   -3.25500500    0.55685400
 H                 -5.52391300   -1.61901300    0.32744400
 H                 -1.31630600   -3.79300900    0.42586800
 H                 -6.29948500    0.64555000   -0.06179700
 H                 -0.19378200    0.94707600   -0.36129600
 H                 -1.64249500    2.29097600   -0.48510100
 H                 -5.86005400    3.04415500   -0.50550100
 H                  1.02412500   -4.41440000    0.20770500
 H                 -3.50826900    3.84684500   -0.71380200
 H                  3.35116900   -3.76760500   -0.30519000
 H                  5.01289400   -2.12117800   -0.78726000
 H                  0.82026300    1.59065000    1.20227300
 H                  5.77256100    0.22758100   -0.89232600
 H                  5.38514400    2.57300500   -0.43930500
 H                  1.70154600    3.85307400    1.35583700
 H                  3.97173500    4.39616300    0.46641400
