# Supplementary material for: HOMA Index Establishes Similarity to a Reference Molecule
Source: J Chem Inf Model. 2023 Dec 6;63(24):7744–54. doi: 10.1021/acs.jcim.3c01551 (PMC10751799; doi:10.1021/acs.jcim.3c01551)
Supplement: Supplementary file 6 — ci3c01551_si_006.zip [file ci3c01551_si_006.zip › ad-Fig4-hexacene-Gaussian16-input/5-0011.gjf]

#p opt freq b3lyp/6-31g(d,p) empiricaldispersion=gd3
int=(grid=ultrafi,ne,acc2e,ne,acc2e=12)
scf=(maxcyc=500,ferm,novaracc,noincfoc,intrep)

Title Card Required

0 1
 C                  1.07011200    2.28174600    0.34615700
 C                  1.99848700    1.22759500    0.20228200
 C                 -0.29847600    2.08180400    0.23493300
 C                  3.38796600    1.41394500    0.30925500
 C                  1.48544300   -0.08448200   -0.12353400
 C                 -0.83146700    0.74116700    0.03445400
 C                 -1.19797400    3.20273700    0.21807400
 C                  2.39384400   -1.13461500   -0.34620900
 C                  4.28495200    0.36549800    0.10141100
 C                  0.08490100   -0.27723500   -0.20388400
 C                 -2.28592100    0.55943200   -0.01044000
 C                 -2.51376100    3.02631000   -0.05309600
 C                  5.70244800    0.53938200    0.20839800
 C                  3.77266700   -0.94718500   -0.24032500
 C                 -3.08597100    1.71046000   -0.18665200
 C                 -2.95624900   -0.72047400    0.11153900
 C                  4.70663300   -2.01115200   -0.45556400
 C                  6.55843100   -0.50593300   -0.00603800
 C                 -4.34721700   -0.81496300   -0.23249900
 C                 -2.34866700   -1.89066500    0.64665000
 C                 -4.47600000    1.58776700   -0.47775600
 C                  6.05349400   -1.79966000   -0.34302300
 C                 -5.00504800   -2.06970400   -0.17840500
 C                 -5.07453100    0.36412400   -0.56230500
 C                 -3.02374200   -3.09181400    0.72210100
 C                 -4.35545400   -3.19783300    0.27053800
 H                  1.44399800    3.29072200    0.50379400
 H                  3.77086500    2.40166900    0.55531300
 H                 -0.78745200    4.19766500    0.36664600
 H                  2.00951400   -2.12053800   -0.59764900
 H                 -0.26100300   -1.25810000   -0.50268200
 H                 -3.17937800    3.88109700   -0.13696400
 H                  6.08461000    1.52405600    0.46461300
 H                  7.63111500   -0.35917800    0.07859000
 H                  4.32027600   -2.99426600   -0.71154700
 H                 -5.04819000    2.49450400   -0.65433500
 H                 -1.35059100   -1.82992000    1.05831100
 H                  6.75016500   -2.61589900   -0.50943900
 H                 -6.12483000    0.27590400   -0.82624600
 H                 -6.05017200   -2.11711400   -0.47316000
 H                 -2.52848800   -3.95731300    1.15242200
 H                 -4.87383700   -4.15080800    0.31597000
