# Supplementary material for: HOMA Index Establishes Similarity to a Reference Molecule
Source: J Chem Inf Model. 2023 Dec 6;63(24):7744–54. doi: 10.1021/acs.jcim.3c01551 (PMC10751799; doi:10.1021/acs.jcim.3c01551)
Supplement: Supplementary file 6 — ci3c01551_si_006.zip [file ci3c01551_si_006.zip › ad-Fig4-hexacene-Gaussian16-input/6-0012.gjf]

#p opt freq b3lyp/6-31g(d,p) empiricaldispersion=gd3
int=(grid=ultrafi,ne,acc2e,ne,acc2e=12)
scf=(maxcyc=500,ferm,novaracc,noincfoc,intrep)

Title Card Required

0 1
 C                  3.63946300    0.14491000    0.06675800
 C                  4.21178700   -1.12711300   -0.22715500
 C                  4.51047500    1.20245900    0.40736100
 C                  2.18793600    0.29805800    0.00958400
 C                  5.61401500   -1.28688800   -0.18447200
 C                  3.35614400   -2.23643500   -0.55878400
 C                  5.88326400    1.02315500    0.44456100
 C                  1.53337200    1.51867700    0.17965100
 C                  1.37467400   -0.84523100   -0.28907800
 C                  6.44333200   -0.23011600    0.14365600
 C                  2.00562100   -2.10380200   -0.58413700
 C                  0.13722800    1.64253700    0.13078400
 C                 -0.01982800   -0.72967300   -0.30365600
 C                 -0.47206100    2.93786800    0.15811800
 C                 -0.68879400    0.47379400   -0.03112200
 C                 -2.14043500    0.62107500   -0.01258300
 C                 -1.80993200    3.07286100   -0.03868700
 C                 -3.07855800   -0.47890100    0.12819100
 C                 -2.66848300    1.92830200   -0.14280900
 C                 -2.72898400   -1.76353100    0.62695600
 C                 -4.46646200   -0.25145600   -0.15487000
 C                 -4.06427100    2.12496600   -0.37165800
 C                 -5.38767500   -1.32527000   -0.08120700
 C                 -4.92345300    1.06929400   -0.44061100
 C                 -3.65400500   -2.78441700    0.72184000
 C                 -4.99170500   -2.57954400    0.32961700
 H                  4.10536100    2.17690200    0.65680800
 H                  6.03452900   -2.26270800   -0.41337400
 H                  6.52787400    1.85546200    0.71110600
 H                  3.82019100   -3.19332000   -0.78242500
 H                  2.10703200    2.42973800    0.31435600
 H                  7.52001700   -0.36768800    0.17343900
 H                  1.37151900   -2.95266300   -0.82584500
 H                 -0.58679600   -1.60610500   -0.58890000
 H                  0.16357100    3.81058400    0.28041000
 H                 -2.26332200    4.05897000   -0.09079200
 H                 -4.42462400    3.14007500   -0.51463800
 H                 -1.72736400   -1.93648900    0.99587300
 H                 -5.97716400    1.22297900   -0.65668400
 H                 -6.42796300   -1.13079900   -0.32898800
 H                 -3.34880700   -3.74693400    1.12174000
 H                 -5.71005000   -3.39147900    0.39042800
