# Supplementary material for: HOMA Index Establishes Similarity to a Reference Molecule
Source: J Chem Inf Model. 2023 Dec 6;63(24):7744–54. doi: 10.1021/acs.jcim.3c01551 (PMC10751799; doi:10.1021/acs.jcim.3c01551)
Supplement: Supplementary file 6 — ci3c01551_si_006.zip [file ci3c01551_si_006.zip › ad-Fig4-hexacene-Gaussian16-input/7-0020.gjf]

#p opt freq b3lyp/6-31g(d,p) empiricaldispersion=gd3
int=(grid=ultrafi,ne,acc2e,ne,acc2e=12)
scf=(maxcyc=500,ferm,novaracc,noincfoc,intrep)

Title Card Required

0 1
 C                 -6.33422300   -1.08877700   -0.00570600
 C                 -5.84435400    0.17729500    0.23687600
 C                 -5.43809900   -2.13620700   -0.29907000
 C                 -4.07762500   -1.90184600   -0.35004000
 C                 -4.45458100    0.44155700    0.18981800
 C                 -3.54132000   -0.61108300   -0.11598700
 C                 -3.94222000    1.74730700    0.45647800
 C                 -2.60500300    2.00761200    0.41534800
 C                 -2.11912500   -0.32210600   -0.16596900
 C                 -1.64746800    0.98854700    0.10100100
 C                 -1.16115400   -1.31395200   -0.51707500
 C                 -0.22789300    1.27390100    0.05129800
 C                  0.18281200   -1.06411100   -0.48470700
 C                  0.70952000    0.21296900   -0.12423700
 C                  0.26542700    2.61068100    0.10944300
 C                  1.59592100    2.87660300   -0.04493700
 C                  2.13271700    0.48026100   -0.05661500
 C                  2.55620600    1.83098800   -0.13650400
 C                  3.15903800   -0.54310300    0.08826700
 C                  2.90573200   -1.85980900    0.55619500
 C                  3.93858200    2.14969200   -0.32175100
 C                  4.52820600   -0.19281200   -0.14900900
 C                  3.91146600   -2.80212600    0.66048700
 C                  4.88139900    1.17116700   -0.39217000
 C                  5.53476300   -1.18449100   -0.06559200
 C                  5.23597700   -2.47669000    0.31256100
 H                 -7.40222500   -1.28104500    0.03262400
 H                 -6.52159900    0.99462800    0.47082500
 H                 -5.81843400   -3.13656800   -0.48355200
 H                 -3.41686000   -2.73302700   -0.56691600
 H                 -4.64379500    2.53887700    0.70609700
 H                 -2.26673200    3.00885800    0.65156400
 H                 -1.49235500   -2.29321300   -0.84150200
 H                  0.86076000   -1.84112300   -0.81070900
 H                 -0.42294100    3.44077000    0.20602500
 H                  1.94563200    3.90487200   -0.07922600
 H                  1.91158500   -2.12439300    0.89049600
 H                  4.21546300    3.19482900   -0.43031200
 H                  3.67741200   -3.79497400    1.03319000
 H                  6.56155800   -0.89778600   -0.27752900
 H                  5.92461300    1.41552900   -0.57281300
 H                  6.01971000   -3.22503900    0.38132500
