# Supplementary material for: HOMA Index Establishes Similarity to a Reference Molecule
Source: J Chem Inf Model. 2023 Dec 6;63(24):7744–54. doi: 10.1021/acs.jcim.3c01551 (PMC10751799; doi:10.1021/acs.jcim.3c01551)
Supplement: Supplementary file 6 — ci3c01551_si_006.zip [file ci3c01551_si_006.zip › ad-Fig4-hexacene-Gaussian16-input/8-0021.gjf]

#p opt freq b3lyp/6-31g(d,p) empiricaldispersion=gd3
int=(grid=ultrafi,ne,acc2e,ne,acc2e=12)
scf=(maxcyc=500,ferm,novaracc,noincfoc,intrep)

Title Card Required

0 1
 C                  3.12736100   -1.66241300   -0.41388000
 C                  4.26054200   -0.88721400   -0.12422600
 C                  1.84177800   -1.12304800   -0.39214700
 C                  5.58316400   -1.42139300   -0.13493300
 C                  4.07434900    0.50144600    0.20358700
 C                  1.64710900    0.27079300   -0.08123700
 C                  0.69204500   -1.92029500   -0.70463300
 C                  5.22165700    1.29146900    0.51183500
 C                  6.66268700   -0.62913500    0.16392000
 C                  2.77472000    1.03851600    0.21230500
 C                  0.29012300    0.81545400   -0.07597900
 C                 -0.56688000   -1.41974600   -0.60584600
 C                  6.47959600    0.74377700    0.49191000
 C                 -0.82545700   -0.05528200   -0.21040900
 C                  0.05987300    2.21359700    0.00891400
 C                 -1.20743800    2.72510100   -0.07698600
 C                 -2.16609900    0.46497500   -0.07412200
 C                 -3.35711900   -0.35603100    0.11454300
 C                 -2.34114300    1.87478600   -0.12521200
 C                 -3.32782200   -1.69914900    0.57237500
 C                 -4.64756100    0.23948200   -0.06228400
 C                 -3.65123500    2.43972500   -0.24904200
 C                 -5.81308100   -0.55229700    0.06485500
 C                 -4.75683300    1.64918600   -0.28480600
 C                 -4.48325500   -2.44451600    0.71991700
 C                 -5.73914900   -1.88090700    0.42990100
 H                  3.25363100   -2.71490800   -0.65724000
 H                  5.71871800   -2.47059400   -0.38409400
 H                  0.84706500   -2.94155300   -1.04213500
 H                  5.08033800    2.33989200    0.76159800
 H                  7.66519400   -1.04652700    0.15273400
 H                  2.67131900    2.08404700    0.48202400
 H                 -1.40040600   -2.04079700   -0.90445100
 H                  7.34469600    1.35681500    0.72662700
 H                  0.89776700    2.89750900    0.07116700
 H                 -1.36212300    3.80048200   -0.09449700
 H                 -3.73835000    3.51903500   -0.33999300
 H                 -2.38513000   -2.14281100    0.86382700
 H                 -5.74518400    2.08038400   -0.41845600
 H                 -6.77862300   -0.08165700   -0.10143700
 H                 -4.41781800   -3.46638600    1.08170700
 H                 -6.64271200   -2.47420500    0.53268800
