# Supplementary material for: HOMA Index Establishes Similarity to a Reference Molecule
Source: J Chem Inf Model. 2023 Dec 6;63(24):7744–54. doi: 10.1021/acs.jcim.3c01551 (PMC10751799; doi:10.1021/acs.jcim.3c01551)
Supplement: Supplementary file 6 — ci3c01551_si_006.zip [file ci3c01551_si_006.zip › ad-Fig4-hexacene-Gaussian16-input/9-0022.gjf]

#p opt freq b3lyp/6-31g(d,p) empiricaldispersion=gd3
int=(grid=ultrafi,ne,acc2e,ne,acc2e=12)
scf=(maxcyc=500,ferm,novaracc,noincfoc,intrep)

Title Card Required

0 1
 C                  1.22664100    5.69897100    0.85682200
 C                 -0.02396600    5.59977800    0.28388600
 C                  1.93785600    4.52372400    1.16524400
 C                  1.42162300    3.28423300    0.83817500
 C                 -0.58733600    4.34096200   -0.03497700
 C                  0.17449600    3.14557000    0.17309700
 C                 -1.93785600    4.25145600   -0.49574600
 C                 -2.52936700    3.03787500   -0.66741300
 C                 -0.40416400    1.86387300   -0.20172300
 C                 -1.78751100    1.82499800   -0.50868400
 C                  0.34554700    0.62577700   -0.28918900
 C                 -2.42747000    0.56992700   -0.70363700
 C                 -0.34554700   -0.62577700   -0.28918900
 C                  1.75271200    0.60641300   -0.53760700
 C                 -1.75271200   -0.60641300   -0.53760700
 C                  2.42747000   -0.56992700   -0.70363700
 C                  0.40416400   -1.86387300   -0.20172300
 C                 -0.17449600   -3.14557000    0.17309700
 C                  1.78751100   -1.82499800   -0.50868400
 C                 -1.42162300   -3.28423300    0.83817500
 C                  0.58733600   -4.34096200   -0.03497700
 C                  2.52936700   -3.03787500   -0.66741300
 C                  0.02396600   -5.59977800    0.28388600
 C                 -1.93785600   -4.52372400    1.16524400
 C                  1.93785600   -4.25145600   -0.49574600
 C                 -1.22664100   -5.69897100    0.85682200
 H                  1.64276900    6.67097300    1.10393500
 H                 -0.61292700    6.49313400    0.09285700
 H                  2.89089800    4.58706500    1.68208600
 H                  1.96446500    2.39900000    1.14250200
 H                 -2.49736500    5.16973500   -0.65194100
 H                 -3.57556500    2.96729000   -0.95248500
 H                  2.27344600    1.54004500   -0.70294300
 H                 -3.47734000    0.55905000   -0.98350200
 H                 -2.27344600   -1.54004500   -0.70294300
 H                  3.47734000   -0.55905000   -0.98350200
 H                 -1.96446500   -2.39900000    1.14250200
 H                  3.57556500   -2.96729000   -0.95248500
 H                  0.61292700   -6.49313400    0.09285700
 H                 -2.89089800   -4.58706500    1.68208600
 H                  2.49736500   -5.16973500   -0.65194100
 H                 -1.64276900   -6.67097300    1.10393500
