# Supplementary material for: HOMA Index Establishes Similarity to a Reference Molecule
Source: J Chem Inf Model. 2023 Dec 6;63(24):7744–54. doi: 10.1021/acs.jcim.3c01551 (PMC10751799; doi:10.1021/acs.jcim.3c01551)
Supplement: Supplementary file 7 — ci3c01551_si_007.zip [file ci3c01551_si_007.zip]

Archive with 26 entries (25 files):
- ad-Fig4-hexacene-Gaussian16-output/
- ad-Fig4-hexacene-Gaussian16-output/1-0000.log
- ad-Fig4-hexacene-Gaussian16-output/10-0101.log
- ad-Fig4-hexacene-Gaussian16-output/11-0102.log
- ad-Fig4-hexacene-Gaussian16-output/12-0110.log
- ad-Fig4-hexacene-Gaussian16-output/13-0111.log
- ad-Fig4-hexacene-Gaussian16-output/14-0112.log
- ad-Fig4-hexacene-Gaussian16-output/15-0120.log
- ad-Fig4-hexacene-Gaussian16-output/16-0202.log
- ad-Fig4-hexacene-Gaussian16-output/17-0201.log
- ad-Fig4-hexacene-Gaussian16-output/18-0220.log
- ad-Fig4-hexacene-Gaussian16-output/19-1001.log
- ad-Fig4-hexacene-Gaussian16-output/2-0001.log
- ad-Fig4-hexacene-Gaussian16-output/20-1002.log
- ad-Fig4-hexacene-Gaussian16-output/21-1012.log
- ad-Fig4-hexacene-Gaussian16-output/22-1021.log
- ad-Fig4-hexacene-Gaussian16-output/23-1101.log
- ad-Fig4-hexacene-Gaussian16-output/24-1102.log
- ad-Fig4-hexacene-Gaussian16-output/25-1111.log
- ad-Fig4-hexacene-Gaussian16-output/3-0002.log
- ad-Fig4-hexacene-Gaussian16-output/4-0010.log
- ad-Fig4-hexacene-Gaussian16-output/5-0011.log
- ad-Fig4-hexacene-Gaussian16-output/6-0012.log
- ad-Fig4-hexacene-Gaussian16-output/7-0020.log
- ad-Fig4-hexacene-Gaussian16-output/8-0021.log
- ad-Fig4-hexacene-Gaussian16-output/9-0022.log
