# Supplementary material for: HOMA Index Establishes Similarity to a Reference Molecule
Source: J Chem Inf Model. 2023 Dec 6;63(24):7744–54. doi: 10.1021/acs.jcim.3c01551 (PMC10751799; doi:10.1021/acs.jcim.3c01551)
Supplement: Supplementary file 7 — ci3c01551_si_007.zip [file ci3c01551_si_007.zip › ad-Fig4-hexacene-Gaussian16-output/1-0000.log]

 Set GAUSS_PDEF to "48".
 Set GAUSS_MDEF to "10240MB".
 Entering Gaussian System, Link 0=g16
 Initial command:
 /mnt/opt/groups/app-gaussian/g16-avx2/l1.exe "/scratch/9832346.torquesrv1.cis.gov.pl/Gau-189964.inp" -scrdir="/scratch/9832346.torquesrv1.cis.gov.pl/"
 Default is to use a total of  48 processors:
                               48 via shared-memory
                                1 via Linda
 Entering Link 1 = /mnt/opt/groups/app-gaussian/g16-avx2/l1.exe PID=    189965.
  
 Copyright (c) 1988-2019, Gaussian, Inc.  All Rights Reserved.
  
 This is part of the Gaussian(R) 16 program.  It is based on
 the Gaussian(R) 09 system (copyright 2009, Gaussian, Inc.),
 the Gaussian(R) 03 system (copyright 2003, Gaussian, Inc.),
 the Gaussian(R) 98 system (copyright 1998, Gaussian, Inc.),
 the Gaussian(R) 94 system (copyright 1995, Gaussian, Inc.),
 the Gaussian 92(TM) system (copyright 1992, Gaussian, Inc.),
 the Gaussian 90(TM) system (copyright 1990, Gaussian, Inc.),
 the Gaussian 88(TM) system (copyright 1988, Gaussian, Inc.),
 the Gaussian 86(TM) system (copyright 1986, Carnegie Mellon
 University), and the Gaussian 82(TM) system (copyright 1983,
 Carnegie Mellon University). Gaussian is a federally registered
 trademark of Gaussian, Inc.
  
 This software contains proprietary and confidential information,
 including trade secrets, belonging to Gaussian, Inc.
  
 This software is provided under written license and may be
 used, copied, transmitted, or stored only in accord with that
 written license.
  
 The following legend is applicable only to US Government
 contracts under FAR:
  
                    RESTRICTED RIGHTS LEGEND
  
 Use, reproduction and disclosure by the US Government is
 subject to restrictions as set forth in subparagraphs (a)
 and (c) of the Commercial Computer Software - Restricted
 Rights clause in FAR 52.227-19.
  
 Gaussian, Inc.
 340 Quinnipiac St., Bldg. 40, Wallingford CT 06492
  
  
 ---------------------------------------------------------------
 Warning -- This program may not be used in any manner that
 competes with the business of Gaussian, Inc. or will provide
 assistance to any competitor of Gaussian, Inc.  The licensee
 of this program is prohibited from giving any competitor of
 Gaussian, Inc. access to this program.  By using this program,
 the user acknowledges that Gaussian, Inc. is engaged in the
 business of creating and licensing software in the field of
 computational chemistry and represents and warrants to the
 licensee that it is not a competitor of Gaussian, Inc. and that
 it will not use this program in any manner prohibited above.
 ---------------------------------------------------------------
  

 Cite this work as:
 Gaussian 16, Revision C.01,
 M. J. Frisch, G. W. Trucks, H. B. Schlegel, G. E. Scuseria, 
 M. A. Robb, J. R. Cheeseman, G. Scalmani, V. Barone, 
 G. A. Petersson, H. Nakatsuji, X. Li, M. Caricato, A. V. Marenich, 
 J. Bloino, B. G. Janesko, R. Gomperts, B. Mennucci, H. P. Hratchian, 
 J. V. Ortiz, A. F. Izmaylov, J. L. Sonnenberg, D. Williams-Young, 
 F. Ding, F. Lipparini, F. Egidi, J. Goings, B. Peng, A. Petrone, 
 T. Henderson, D. Ranasinghe, V. G. Zakrzewski, J. Gao, N. Rega, 
 G. Zheng, W. Liang, M. Hada, M. Ehara, K. Toyota, R. Fukuda, 
 J. Hasegawa, M. Ishida, T. Nakajima, Y. Honda, O. Kitao, H. Nakai, 
 T. Vreven, K. Throssell, J. A. Montgomery, Jr., J. E. Peralta, 
 F. Ogliaro, M. J. Bearpark, J. J. Heyd, E. N. Brothers, K. N. Kudin, 
 V. N. Staroverov, T. A. Keith, R. Kobayashi, J. Normand, 
 K. Raghavachari, A. P. Rendell, J. C. Burant, S. S. Iyengar, 
 J. Tomasi, M. Cossi, J. M. Millam, M. Klene, C. Adamo, R. Cammi, 
 J. W. Ochterski, R. L. Martin, K. Morokuma, O. Farkas, 
 J. B. Foresman, and D. J. Fox, Gaussian, Inc., Wallingford CT, 2019.
 
 ******************************************
 Gaussian 16:  ES64L-G16RevC.01  3-Jul-2019
                 8-Sep-2022 
 ******************************************
 ----------------------------------------------------------------------
 #p opt freq b3lyp/6-31g(d,p) empiricaldispersion=gd3 int=(grid=ultrafi
 ne,acc2e=12) scf=(maxcyc=500,ferm,novaracc,noincfoc,intrep)
 ----------------------------------------------------------------------
 1/18=20,19=15,26=4,38=1/1,3;
 2/9=110,12=2,17=6,18=5,40=1/2;
 3/5=1,6=6,7=101,11=2,25=1,27=12,30=1,71=1,74=-5,75=-5,124=31/1,2,3;
 4//1;
 5/5=100002,7=500,17=20,22=13,38=1,87=12/2;
 6/7=2,8=2,9=2,10=2,28=1,87=12/1;
 7/87=12/1,2,3,16;
 1/18=20,19=15,26=4/3(2);
 2/9=110/2;
 99//99;
 2/9=110/2;
 3/5=1,6=6,7=101,11=2,25=1,27=12,30=1,71=1,74=-5,75=-5,124=31/1,2,3;
 4/5=5,16=3,69=1/1;
 5/5=100002,7=500,17=20,22=13,38=1,87=12/2;
 7/87=12/1,2,3,16;
 1/18=20,19=15,26=4/3(-5);
 2/9=110/2;
 6/7=2,8=2,9=2,10=2,19=2,28=1,87=12/1;
 99/9=1/99;
 Leave Link    1 at Thu Sep  8 15:01:20 2022, MaxMem=           0 cpu:              10.2 elap:               0.2
 (Enter /mnt/opt/groups/app-gaussian/g16-avx2/l101.exe)
 ---------
 peri symm
 ---------
 Symbolic Z-matrix:
 Charge =  0 Multiplicity = 1
 C                     0.        0.        1.44494 
 C                     0.        0.        2.87302 
 C                    -0.13294   1.28711   0.78437 
 C                     0.13294  -1.28711   0.78437 
 C                    -0.71845   1.48247  -0.53567 
 C                     0.23815   2.45122   1.50977 
 C                     0.24582   1.20903   3.58561 
 C                    -0.24582  -1.20903   3.58561 
 C                    -0.23815  -2.45122   1.50977 
 C                     0.71845  -1.48247  -0.53567 
 C                    -1.48787   0.49397  -1.19883 
 C                    -0.59142   2.75436  -1.17633 
 C                     0.34145   3.71319   0.84141 
 C                     0.46137   2.37808   2.91527 
 C                    -0.46137  -2.37808   2.91527 
 C                    -0.34145  -3.71319   0.84141 
 C                     1.48787  -0.49397  -1.19883 
 C                     0.59142  -2.75436  -1.17633 
 C                    -1.11348   2.94058  -2.47952 
 C                    -2.01533   0.70967  -2.45596 
 C                     0.        3.84774  -0.46929 
 C                     2.01533  -0.70967  -2.45596 
 C                     0.       -3.84774  -0.46929 
 C                     1.11348  -2.94058  -2.47952 
 C                    -1.80267   1.9333   -3.12087 
 C                     1.80267  -1.9333   -3.12087 
 H                     0.29713   1.17084   4.67022 
 H                    -0.29713  -1.17084   4.67022 
 H                    -1.68004  -0.44806  -0.70337 
 H                     0.70285   4.56597   1.40977 
 H                     0.7258    3.28624   3.44975 
 H                    -0.7258   -3.28624   3.44975 
 H                     1.68004   0.44806  -0.70337 
 H                    -0.70285  -4.56597   1.40977 
 H                    -0.98368   3.9089   -2.95598 
 H                    -2.60272  -0.07051  -2.93061 
 H                     0.10531   4.803    -0.97635 
 H                     2.60272   0.07051  -2.93061 
 H                     0.98368  -3.9089   -2.95598 
 H                    -0.10531  -4.803    -0.97635 
 H                    -2.20493   2.09083  -4.11715 
 H                     2.20493  -2.09083  -4.11715 
 
 ITRead=  0  0  0  0  0  0  0  0  0  0  0  0  0  0  0  0  0  0  0  0
 ITRead=  0  0  0  0  0  0  0  0  0  0  0  0  0  0  0  0  0  0  0  0
 ITRead=  0  0
 MicOpt= -1 -1 -1 -1 -1 -1 -1 -1 -1 -1 -1 -1 -1 -1 -1 -1 -1 -1 -1 -1
 MicOpt= -1 -1 -1 -1 -1 -1 -1 -1 -1 -1 -1 -1 -1 -1 -1 -1 -1 -1 -1 -1
 MicOpt= -1 -1
 NAtoms=     42 NQM=       42 NQMF=       0 NMMI=      0 NMMIF=      0
                NMic=       0 NMicF=      0.
                    Isotopes and Nuclear Properties:
 (Nuclear quadrupole moments (NQMom) in fm**2, nuclear magnetic moments (NMagM)
  in nuclear magnetons)

  Atom         1           2           3           4           5           6           7           8           9          10
 IAtWgt=          12          12          12          12          12          12          12          12          12          12
 AtmWgt=  12.0000000  12.0000000  12.0000000  12.0000000  12.0000000  12.0000000  12.0000000  12.0000000  12.0000000  12.0000000
 NucSpn=           0           0           0           0           0           0           0           0           0           0
 AtZEff=  -0.0000000  -0.0000000  -0.0000000  -0.0000000  -0.0000000  -0.0000000  -0.0000000  -0.0000000  -0.0000000  -0.0000000
 NQMom=    0.0000000   0.0000000   0.0000000   0.0000000   0.0000000   0.0000000   0.0000000   0.0000000   0.0000000   0.0000000
 NMagM=    0.0000000   0.0000000   0.0000000   0.0000000   0.0000000   0.0000000   0.0000000   0.0000000   0.0000000   0.0000000
 AtZNuc=   6.0000000   6.0000000   6.0000000   6.0000000   6.0000000   6.0000000   6.0000000   6.0000000   6.0000000   6.0000000

  Atom        11          12          13          14          15          16          17          18          19          20
 IAtWgt=          12          12          12          12          12          12          12          12          12          12
 AtmWgt=  12.0000000  12.0000000  12.0000000  12.0000000  12.0000000  12.0000000  12.0000000  12.0000000  12.0000000  12.0000000
 NucSpn=           0           0           0           0           0           0           0           0           0           0
 AtZEff=  -0.0000000  -0.0000000  -0.0000000  -0.0000000  -0.0000000  -0.0000000  -0.0000000  -0.0000000  -0.0000000  -0.0000000
 NQMom=    0.0000000   0.0000000   0.0000000   0.0000000   0.0000000   0.0000000   0.0000000   0.0000000   0.0000000   0.0000000
 NMagM=    0.0000000   0.0000000   0.0000000   0.0000000   0.0000000   0.0000000   0.0000000   0.0000000   0.0000000   0.0000000
 AtZNuc=   6.0000000   6.0000000   6.0000000   6.0000000   6.0000000   6.0000000   6.0000000   6.0000000   6.0000000   6.0000000

  Atom        21          22          23          24          25          26          27          28          29          30
 IAtWgt=          12          12          12          12          12          12           1           1           1           1
 AtmWgt=  12.0000000  12.0000000  12.0000000  12.0000000  12.0000000  12.0000000   1.0078250   1.0078250   1.0078250   1.0078250
 NucSpn=           0           0           0           0           0           0           1           1           1           1
 AtZEff=  -0.0000000  -0.0000000  -0.0000000  -0.0000000  -0.0000000  -0.0000000  -0.0000000  -0.0000000  -0.0000000  -0.0000000
 NQMom=    0.0000000   0.0000000   0.0000000   0.0000000   0.0000000   0.0000000   0.0000000   0.0000000   0.0000000   0.0000000
 NMagM=    0.0000000   0.0000000   0.0000000   0.0000000   0.0000000   0.0000000   2.7928460   2.7928460   2.7928460   2.7928460
 AtZNuc=   6.0000000   6.0000000   6.0000000   6.0000000   6.0000000   6.0000000   1.0000000   1.0000000   1.0000000   1.0000000

  Atom        31          32          33          34          35          36          37          38          39          40
 IAtWgt=           1           1           1           1           1           1           1           1           1           1
 AtmWgt=   1.0078250   1.0078250   1.0078250   1.0078250   1.0078250   1.0078250   1.0078250   1.0078250   1.0078250   1.0078250
 NucSpn=           1           1           1           1           1           1           1           1           1           1
 AtZEff=  -0.0000000  -0.0000000  -0.0000000  -0.0000000  -0.0000000  -0.0000000  -0.0000000  -0.0000000  -0.0000000  -0.0000000
 NQMom=    0.0000000   0.0000000   0.0000000   0.0000000   0.0000000   0.0000000   0.0000000   0.0000000   0.0000000   0.0000000
 NMagM=    2.7928460   2.7928460   2.7928460   2.7928460   2.7928460   2.7928460   2.7928460   2.7928460   2.7928460   2.7928460
 AtZNuc=   1.0000000   1.0000000   1.0000000   1.0000000   1.0000000   1.0000000   1.0000000   1.0000000   1.0000000   1.0000000

  Atom        41          42
 IAtWgt=           1           1
 AtmWgt=   1.0078250   1.0078250
 NucSpn=           1           1
 AtZEff=  -0.0000000  -0.0000000
 NQMom=    0.0000000   0.0000000
 NMagM=    2.7928460   2.7928460
 AtZNuc=   1.0000000   1.0000000
 Leave Link  101 at Thu Sep  8 15:01:21 2022, MaxMem=  1342177280 cpu:              28.0 elap:               0.6
 (Enter /mnt/opt/groups/app-gaussian/g16-avx2/l103.exe)

 GradGradGradGradGradGradGradGradGradGradGradGradGradGradGradGradGradGrad
 Berny optimization.
 Initialization pass.
                           ----------------------------
                           !    Initial Parameters    !
                           ! (Angstroms and Degrees)  !
 --------------------------                            --------------------------
 ! Name  Definition              Value          Derivative Info.                !
 --------------------------------------------------------------------------------
 ! R1    R(1,2)                  1.4281         estimate D2E/DX2                !
 ! R2    R(1,3)                  1.4528         estimate D2E/DX2                !
 ! R3    R(1,4)                  1.4528         estimate D2E/DX2                !
 ! R4    R(2,7)                  1.4248         estimate D2E/DX2                !
 ! R5    R(2,8)                  1.4248         estimate D2E/DX2                !
 ! R6    R(3,5)                  1.4572         estimate D2E/DX2                !
 ! R7    R(3,6)                  1.4209         estimate D2E/DX2                !
 ! R8    R(4,9)                  1.4209         estimate D2E/DX2                !
 ! R9    R(4,10)                 1.4572         estimate D2E/DX2                !
 ! R10   R(5,11)                 1.4174         estimate D2E/DX2                !
 ! R11   R(5,12)                 1.4298         estimate D2E/DX2                !
 ! R12   R(6,13)                 1.4318         estimate D2E/DX2                !
 ! R13   R(6,14)                 1.425          estimate D2E/DX2                !
 ! R14   R(7,14)                 1.3647         estimate D2E/DX2                !
 ! R15   R(7,27)                 1.0865         estimate D2E/DX2                !
 ! R16   R(8,15)                 1.3647         estimate D2E/DX2                !
 ! R17   R(8,28)                 1.0865         estimate D2E/DX2                !
 ! R18   R(9,15)                 1.425          estimate D2E/DX2                !
 ! R19   R(9,16)                 1.4318         estimate D2E/DX2                !
 ! R20   R(10,17)                1.4174         estimate D2E/DX2                !
 ! R21   R(10,18)                1.4298         estimate D2E/DX2                !
 ! R22   R(11,20)                1.3803         estimate D2E/DX2                !
 ! R23   R(11,29)                1.0816         estimate D2E/DX2                !
 ! R24   R(12,19)                1.4162         estimate D2E/DX2                !
 ! R25   R(12,21)                1.4301         estimate D2E/DX2                !
 ! R26   R(13,21)                1.3611         estimate D2E/DX2                !
 ! R27   R(13,30)                1.0867         estimate D2E/DX2                !
 ! R28   R(14,31)                1.0864         estimate D2E/DX2                !
 ! R29   R(15,32)                1.0864         estimate D2E/DX2                !
 ! R30   R(16,23)                1.3611         estimate D2E/DX2                !
 ! R31   R(16,34)                1.0867         estimate D2E/DX2                !
 ! R32   R(17,22)                1.3803         estimate D2E/DX2                !
 ! R33   R(17,33)                1.0816         estimate D2E/DX2                !
 ! R34   R(18,23)                1.4301         estimate D2E/DX2                !
 ! R35   R(18,24)                1.4162         estimate D2E/DX2                !
 ! R36   R(19,25)                1.3787         estimate D2E/DX2                !
 ! R37   R(19,35)                1.087          estimate D2E/DX2                !
 ! R38   R(20,25)                1.4088         estimate D2E/DX2                !
 ! R39   R(20,36)                1.0858         estimate D2E/DX2                !
 ! R40   R(21,37)                1.0866         estimate D2E/DX2                !
 ! R41   R(22,26)                1.4088         estimate D2E/DX2                !
 ! R42   R(22,38)                1.0858         estimate D2E/DX2                !
 ! R43   R(23,40)                1.0866         estimate D2E/DX2                !
 ! R44   R(24,26)                1.3787         estimate D2E/DX2                !
 ! R45   R(24,39)                1.087          estimate D2E/DX2                !
 ! R46   R(25,41)                1.0859         estimate D2E/DX2                !
 ! R47   R(26,42)                1.0859         estimate D2E/DX2                !
 ! A1    A(2,1,3)              117.0446         estimate D2E/DX2                !
 ! A2    A(2,1,4)              117.0446         estimate D2E/DX2                !
 ! A3    A(3,1,4)              125.9107         estimate D2E/DX2                !
 ! A4    A(1,2,7)              120.0095         estimate D2E/DX2                !
 ! A5    A(1,2,8)              120.0095         estimate D2E/DX2                !
 ! A6    A(7,2,8)              119.9809         estimate D2E/DX2                !
 ! A7    A(1,3,5)              124.5709         estimate D2E/DX2                !
 ! A8    A(1,3,6)              118.0211         estimate D2E/DX2                !
 ! A9    A(5,3,6)              117.2286         estimate D2E/DX2                !
 ! A10   A(1,4,9)              118.0211         estimate D2E/DX2                !
 ! A11   A(1,4,10)             124.5709         estimate D2E/DX2                !
 ! A12   A(9,4,10)             117.2286         estimate D2E/DX2                !
 ! A13   A(3,5,11)             123.2609         estimate D2E/DX2                !
 ! A14   A(3,5,12)             119.3056         estimate D2E/DX2                !
 ! A15   A(11,5,12)            117.3213         estimate D2E/DX2                !
 ! A16   A(3,6,13)             120.1746         estimate D2E/DX2                !
 ! A17   A(3,6,14)             120.1578         estimate D2E/DX2                !
 ! A18   A(13,6,14)            119.6275         estimate D2E/DX2                !
 ! A19   A(2,7,14)             120.5636         estimate D2E/DX2                !
 ! A20   A(2,7,27)             118.5288         estimate D2E/DX2                !
 ! A21   A(14,7,27)            120.8626         estimate D2E/DX2                !
 ! A22   A(2,8,15)             120.5636         estimate D2E/DX2                !
 ! A23   A(2,8,28)             118.5288         estimate D2E/DX2                !
 ! A24   A(15,8,28)            120.8626         estimate D2E/DX2                !
 ! A25   A(4,9,15)             120.1578         estimate D2E/DX2                !
 ! A26   A(4,9,16)             120.1746         estimate D2E/DX2                !
 ! A27   A(15,9,16)            119.6275         estimate D2E/DX2                !
 ! A28   A(4,10,17)            123.2609         estimate D2E/DX2                !
 ! A29   A(4,10,18)            119.3056         estimate D2E/DX2                !
 ! A30   A(17,10,18)           117.3213         estimate D2E/DX2                !
 ! A31   A(5,11,20)            121.6417         estimate D2E/DX2                !
 ! A32   A(5,11,29)            119.3112         estimate D2E/DX2                !
 ! A33   A(20,11,29)           119.0408         estimate D2E/DX2                !
 ! A34   A(5,12,19)            119.7727         estimate D2E/DX2                !
 ! A35   A(5,12,21)            119.6914         estimate D2E/DX2                !
 ! A36   A(19,12,21)           120.456          estimate D2E/DX2                !
 ! A37   A(6,13,21)            121.2346         estimate D2E/DX2                !
 ! A38   A(6,13,30)            118.1338         estimate D2E/DX2                !
 ! A39   A(21,13,30)           120.6316         estimate D2E/DX2                !
 ! A40   A(6,14,7)             120.2445         estimate D2E/DX2                !
 ! A41   A(6,14,31)            118.7147         estimate D2E/DX2                !
 ! A42   A(7,14,31)            120.8541         estimate D2E/DX2                !
 ! A43   A(8,15,9)             120.2445         estimate D2E/DX2                !
 ! A44   A(8,15,32)            120.8541         estimate D2E/DX2                !
 ! A45   A(9,15,32)            118.7147         estimate D2E/DX2                !
 ! A46   A(9,16,23)            121.2346         estimate D2E/DX2                !
 ! A47   A(9,16,34)            118.1338         estimate D2E/DX2                !
 ! A48   A(23,16,34)           120.6316         estimate D2E/DX2                !
 ! A49   A(10,17,22)           121.6417         estimate D2E/DX2                !
 ! A50   A(10,17,33)           119.3112         estimate D2E/DX2                !
 ! A51   A(22,17,33)           119.0408         estimate D2E/DX2                !
 ! A52   A(10,18,23)           119.6914         estimate D2E/DX2                !
 ! A53   A(10,18,24)           119.7727         estimate D2E/DX2                !
 ! A54   A(23,18,24)           120.456          estimate D2E/DX2                !
 ! A55   A(12,19,25)           121.082          estimate D2E/DX2                !
 ! A56   A(12,19,35)           118.4567         estimate D2E/DX2                !
 ! A57   A(25,19,35)           120.4388         estimate D2E/DX2                !
 ! A58   A(11,20,25)           120.5261         estimate D2E/DX2                !
 ! A59   A(11,20,36)           119.5103         estimate D2E/DX2                !
 ! A60   A(25,20,36)           119.9628         estimate D2E/DX2                !
 ! A61   A(12,21,13)           120.2824         estimate D2E/DX2                !
 ! A62   A(12,21,37)           118.7834         estimate D2E/DX2                !
 ! A63   A(13,21,37)           120.7937         estimate D2E/DX2                !
 ! A64   A(17,22,26)           120.5261         estimate D2E/DX2                !
 ! A65   A(17,22,38)           119.5103         estimate D2E/DX2                !
 ! A66   A(26,22,38)           119.9628         estimate D2E/DX2                !
 ! A67   A(16,23,18)           120.2824         estimate D2E/DX2                !
 ! A68   A(16,23,40)           120.7937         estimate D2E/DX2                !
 ! A69   A(18,23,40)           118.7834         estimate D2E/DX2                !
 ! A70   A(18,24,26)           121.082          estimate D2E/DX2                !
 ! A71   A(18,24,39)           118.4567         estimate D2E/DX2                !
 ! A72   A(26,24,39)           120.4388         estimate D2E/DX2                !
 ! A73   A(19,25,20)           119.3719         estimate D2E/DX2                !
 ! A74   A(19,25,41)           120.3949         estimate D2E/DX2                !
 ! A75   A(20,25,41)           120.2064         estimate D2E/DX2                !
 ! A76   A(22,26,24)           119.3719         estimate D2E/DX2                !
 ! A77   A(22,26,42)           120.2064         estimate D2E/DX2                !
 ! A78   A(24,26,42)           120.3949         estimate D2E/DX2                !
 ! D1    D(3,1,2,7)            -17.3899         estimate D2E/DX2                !
 ! D2    D(3,1,2,8)            162.6101         estimate D2E/DX2                !
 ! D3    D(4,1,2,7)            162.6101         estimate D2E/DX2                !
 ! D4    D(4,1,2,8)            -17.3899         estimate D2E/DX2                !
 ! D5    D(2,1,3,5)           -152.0535         estimate D2E/DX2                !
 ! D6    D(2,1,3,6)             22.9307         estimate D2E/DX2                !
 ! D7    D(4,1,3,5)             27.9465         estimate D2E/DX2                !
 ! D8    D(4,1,3,6)           -157.0693         estimate D2E/DX2                !
 ! D9    D(2,1,4,9)             22.9307         estimate D2E/DX2                !
 ! D10   D(2,1,4,10)          -152.0535         estimate D2E/DX2                !
 ! D11   D(3,1,4,9)           -157.0693         estimate D2E/DX2                !
 ! D12   D(3,1,4,10)            27.9465         estimate D2E/DX2                !
 ! D13   D(1,2,7,14)             1.0585         estimate D2E/DX2                !
 ! D14   D(1,2,7,27)          -176.5234         estimate D2E/DX2                !
 ! D15   D(8,2,7,14)          -178.9415         estimate D2E/DX2                !
 ! D16   D(8,2,7,27)             3.4766         estimate D2E/DX2                !
 ! D17   D(1,2,8,15)             1.0585         estimate D2E/DX2                !
 ! D18   D(1,2,8,28)          -176.5234         estimate D2E/DX2                !
 ! D19   D(7,2,8,15)          -178.9415         estimate D2E/DX2                !
 ! D20   D(7,2,8,28)             3.4766         estimate D2E/DX2                !
 ! D21   D(1,3,5,11)            14.4794         estimate D2E/DX2                !
 ! D22   D(1,3,5,12)          -169.4789         estimate D2E/DX2                !
 ! D23   D(6,3,5,11)          -160.5411         estimate D2E/DX2                !
 ! D24   D(6,3,5,12)            15.5006         estimate D2E/DX2                !
 ! D25   D(1,3,6,13)           169.5041         estimate D2E/DX2                !
 ! D26   D(1,3,6,14)           -12.8109         estimate D2E/DX2                !
 ! D27   D(5,3,6,13)           -15.1399         estimate D2E/DX2                !
 ! D28   D(5,3,6,14)           162.5451         estimate D2E/DX2                !
 ! D29   D(1,4,9,15)           -12.8109         estimate D2E/DX2                !
 ! D30   D(1,4,9,16)           169.5041         estimate D2E/DX2                !
 ! D31   D(10,4,9,15)          162.5451         estimate D2E/DX2                !
 ! D32   D(10,4,9,16)          -15.1399         estimate D2E/DX2                !
 ! D33   D(1,4,10,17)           14.4794         estimate D2E/DX2                !
 ! D34   D(1,4,10,18)         -169.4789         estimate D2E/DX2                !
 ! D35   D(9,4,10,17)         -160.5411         estimate D2E/DX2                !
 ! D36   D(9,4,10,18)           15.5006         estimate D2E/DX2                !
 ! D37   D(3,5,11,20)         -179.3045         estimate D2E/DX2                !
 ! D38   D(3,5,11,29)            1.6142         estimate D2E/DX2                !
 ! D39   D(12,5,11,20)           4.5805         estimate D2E/DX2                !
 ! D40   D(12,5,11,29)        -174.5007         estimate D2E/DX2                !
 ! D41   D(3,5,12,19)          177.6758         estimate D2E/DX2                !
 ! D42   D(3,5,12,21)           -5.5583         estimate D2E/DX2                !
 ! D43   D(11,5,12,19)          -6.0494         estimate D2E/DX2                !
 ! D44   D(11,5,12,21)         170.7166         estimate D2E/DX2                !
 ! D45   D(3,6,13,21)            4.638          estimate D2E/DX2                !
 ! D46   D(3,6,13,30)         -175.2762         estimate D2E/DX2                !
 ! D47   D(14,6,13,21)        -173.0593         estimate D2E/DX2                !
 ! D48   D(14,6,13,30)           7.0265         estimate D2E/DX2                !
 ! D49   D(3,6,14,7)            -3.7792         estimate D2E/DX2                !
 ! D50   D(3,6,14,31)         -178.8556         estimate D2E/DX2                !
 ! D51   D(13,6,14,7)          173.9184         estimate D2E/DX2                !
 ! D52   D(13,6,14,31)          -1.158          estimate D2E/DX2                !
 ! D53   D(2,7,14,6)             9.8478         estimate D2E/DX2                !
 ! D54   D(2,7,14,31)         -175.1825         estimate D2E/DX2                !
 ! D55   D(27,7,14,6)         -172.6272         estimate D2E/DX2                !
 ! D56   D(27,7,14,31)           2.3426         estimate D2E/DX2                !
 ! D57   D(2,8,15,9)             9.8478         estimate D2E/DX2                !
 ! D58   D(2,8,15,32)         -175.1825         estimate D2E/DX2                !
 ! D59   D(28,8,15,9)         -172.6272         estimate D2E/DX2                !
 ! D60   D(28,8,15,32)           2.3426         estimate D2E/DX2                !
 ! D61   D(4,9,15,8)            -3.7792         estimate D2E/DX2                !
 ! D62   D(4,9,15,32)         -178.8556         estimate D2E/DX2                !
 ! D63   D(16,9,15,8)          173.9184         estimate D2E/DX2                !
 ! D64   D(16,9,15,32)          -1.158          estimate D2E/DX2                !
 ! D65   D(4,9,16,23)            4.638          estimate D2E/DX2                !
 ! D66   D(4,9,16,34)         -175.2762         estimate D2E/DX2                !
 ! D67   D(15,9,16,23)        -173.0593         estimate D2E/DX2                !
 ! D68   D(15,9,16,34)           7.0265         estimate D2E/DX2                !
 ! D69   D(4,10,17,22)        -179.3045         estimate D2E/DX2                !
 ! D70   D(4,10,17,33)           1.6142         estimate D2E/DX2                !
 ! D71   D(18,10,17,22)          4.5805         estimate D2E/DX2                !
 ! D72   D(18,10,17,33)       -174.5007         estimate D2E/DX2                !
 ! D73   D(4,10,18,23)          -5.5583         estimate D2E/DX2                !
 ! D74   D(4,10,18,24)         177.6758         estimate D2E/DX2                !
 ! D75   D(17,10,18,23)        170.7166         estimate D2E/DX2                !
 ! D76   D(17,10,18,24)         -6.0494         estimate D2E/DX2                !
 ! D77   D(5,11,20,25)          -0.1087         estimate D2E/DX2                !
 ! D78   D(5,11,20,36)        -179.783          estimate D2E/DX2                !
 ! D79   D(29,11,20,25)        178.975          estimate D2E/DX2                !
 ! D80   D(29,11,20,36)         -0.6993         estimate D2E/DX2                !
 ! D81   D(5,12,19,25)           3.1887         estimate D2E/DX2                !
 ! D82   D(5,12,19,35)        -178.5283         estimate D2E/DX2                !
 ! D83   D(21,12,19,25)       -173.5522         estimate D2E/DX2                !
 ! D84   D(21,12,19,35)          4.7309         estimate D2E/DX2                !
 ! D85   D(5,12,21,13)          -5.3478         estimate D2E/DX2                !
 ! D86   D(5,12,21,37)         178.9258         estimate D2E/DX2                !
 ! D87   D(19,12,21,13)        171.3957         estimate D2E/DX2                !
 ! D88   D(19,12,21,37)         -4.3308         estimate D2E/DX2                !
 ! D89   D(6,13,21,12)           5.9413         estimate D2E/DX2                !
 ! D90   D(6,13,21,37)        -178.4192         estimate D2E/DX2                !
 ! D91   D(30,13,21,12)       -174.1467         estimate D2E/DX2                !
 ! D92   D(30,13,21,37)          1.4929         estimate D2E/DX2                !
 ! D93   D(9,16,23,18)           5.9413         estimate D2E/DX2                !
 ! D94   D(9,16,23,40)        -178.4192         estimate D2E/DX2                !
 ! D95   D(34,16,23,18)       -174.1467         estimate D2E/DX2                !
 ! D96   D(34,16,23,40)          1.4929         estimate D2E/DX2                !
 ! D97   D(10,17,22,26)         -0.1087         estimate D2E/DX2                !
 ! D98   D(10,17,22,38)       -179.783          estimate D2E/DX2                !
 ! D99   D(33,17,22,26)        178.975          estimate D2E/DX2                !
 ! D100  D(33,17,22,38)         -0.6993         estimate D2E/DX2                !
 ! D101  D(10,18,23,16)         -5.3478         estimate D2E/DX2                !
 ! D102  D(10,18,23,40)        178.9258         estimate D2E/DX2                !
 ! D103  D(24,18,23,16)        171.3957         estimate D2E/DX2                !
 ! D104  D(24,18,23,40)         -4.3308         estimate D2E/DX2                !
 ! D105  D(10,18,24,26)          3.1887         estimate D2E/DX2                !
 ! D106  D(10,18,24,39)       -178.5283         estimate D2E/DX2                !
 ! D107  D(23,18,24,26)       -173.5522         estimate D2E/DX2                !
 ! D108  D(23,18,24,39)          4.7309         estimate D2E/DX2                !
 ! D109  D(12,19,25,20)          1.4025         estimate D2E/DX2                !
 ! D110  D(12,19,25,41)        179.5226         estimate D2E/DX2                !
 ! D111  D(35,19,25,20)       -176.8468         estimate D2E/DX2                !
 ! D112  D(35,19,25,41)          1.2733         estimate D2E/DX2                !
 ! D113  D(11,20,25,19)         -2.9795         estimate D2E/DX2                !
 ! D114  D(11,20,25,41)        178.8968         estimate D2E/DX2                !
 ! D115  D(36,20,25,19)        176.6933         estimate D2E/DX2                !
 ! D116  D(36,20,25,41)         -1.4304         estimate D2E/DX2                !
 ! D117  D(17,22,26,24)         -2.9795         estimate D2E/DX2                !
 ! D118  D(17,22,26,42)        178.8968         estimate D2E/DX2                !
 ! D119  D(38,22,26,24)        176.6933         estimate D2E/DX2                !
 ! D120  D(38,22,26,42)         -1.4304         estimate D2E/DX2                !
 ! D121  D(18,24,26,22)          1.4025         estimate D2E/DX2                !
 ! D122  D(18,24,26,42)        179.5226         estimate D2E/DX2                !
 ! D123  D(39,24,26,22)       -176.8468         estimate D2E/DX2                !
 ! D124  D(39,24,26,42)          1.2733         estimate D2E/DX2                !
 --------------------------------------------------------------------------------
 Trust Radius=3.00D-01 FncErr=1.00D-07 GrdErr=1.00D-06 EigMax=2.50D+02 EigMin=1.00D-04
 Number of steps in this run=    252 maximum allowed number of steps=    252.
 GradGradGradGradGradGradGradGradGradGradGradGradGradGradGradGradGradGrad

 Leave Link  103 at Thu Sep  8 15:01:21 2022, MaxMem=  1342177280 cpu:               4.0 elap:               0.1
 (Enter /mnt/opt/groups/app-gaussian/g16-avx2/l202.exe)
                          Input orientation:                          
 ---------------------------------------------------------------------
 Center     Atomic      Atomic             Coordinates (Angstroms)
 Number     Number       Type             X           Y           Z
 ---------------------------------------------------------------------
      1          6           0        0.000000    0.000000    1.444944
      2          6           0        0.000000    0.000000    2.873021
      3          6           0       -0.132940    1.287105    0.784372
      4          6           0        0.132940   -1.287105    0.784372
      5          6           0       -0.718445    1.482474   -0.535669
      6          6           0        0.238147    2.451221    1.509770
      7          6           0        0.245824    1.209026    3.585609
      8          6           0       -0.245824   -1.209026    3.585609
      9          6           0       -0.238147   -2.451221    1.509770
     10          6           0        0.718445   -1.482474   -0.535669
     11          6           0       -1.487866    0.493974   -1.198834
     12          6           0       -0.591417    2.754357   -1.176328
     13          6           0        0.341451    3.713194    0.841410
     14          6           0        0.461369    2.378083    2.915271
     15          6           0       -0.461369   -2.378083    2.915271
     16          6           0       -0.341451   -3.713194    0.841410
     17          6           0        1.487866   -0.493974   -1.198834
     18          6           0        0.591417   -2.754357   -1.176328
     19          6           0       -1.113478    2.940580   -2.479515
     20          6           0       -2.015326    0.709674   -2.455959
     21          6           0        0.000000    3.847735   -0.469288
     22          6           0        2.015326   -0.709674   -2.455959
     23          6           0        0.000000   -3.847735   -0.469288
     24          6           0        1.113478   -2.940580   -2.479515
     25          6           0       -1.802669    1.933297   -3.120867
     26          6           0        1.802669   -1.933297   -3.120867
     27          1           0        0.297130    1.170841    4.670218
     28          1           0       -0.297130   -1.170841    4.670218
     29          1           0       -1.680041   -0.448057   -0.703374
     30          1           0        0.702848    4.565965    1.409770
     31          1           0        0.725801    3.286238    3.449745
     32          1           0       -0.725801   -3.286238    3.449745
     33          1           0        1.680041    0.448057   -0.703374
     34          1           0       -0.702848   -4.565965    1.409770
     35          1           0       -0.983678    3.908901   -2.955981
     36          1           0       -2.602716   -0.070510   -2.930610
     37          1           0        0.105305    4.802999   -0.976352
     38          1           0        2.602716    0.070510   -2.930610
     39          1           0        0.983678   -3.908901   -2.955981
     40          1           0       -0.105305   -4.802999   -0.976352
     41          1           0       -2.204928    2.090834   -4.117146
     42          1           0        2.204928   -2.090834   -4.117146
 ---------------------------------------------------------------------
                    Distance matrix (angstroms):
                    1          2          3          4          5
     1  C    0.000000
     2  C    1.428077   0.000000
     3  C    1.452814   2.456983   0.000000
     4  C    1.452814   2.456983   2.587904   0.000000
     5  C    2.576183   3.785903   1.457221   3.184012   0.000000
     6  C    2.463615   2.814898   1.420941   3.809508   2.457104
     7  C    2.470753   1.424765   2.827806   3.753710   4.241406
     8  C    2.470753   1.424765   3.753710   2.827806   4.944944
     9  C    2.463615   2.814898   3.809508   1.420941   4.459648
    10  C    2.576183   3.785903   3.184012   1.457221   3.294779
    11  C    3.073649   4.363228   2.529424   3.119673   1.417367
    12  C    3.848029   4.932898   2.491460   4.549995   1.429778
    13  C    3.777387   4.246392   2.472692   5.004970   2.827691
    14  C    2.833726   2.422793   2.466610   4.252317   3.755405
    15  C    2.833726   2.422793   4.252317   2.466610   5.184494
    16  C    3.777387   4.246392   5.004970   2.472692   5.388268
    17  C    3.073649   4.363228   3.119673   2.529424   3.035448
    18  C    3.848029   4.932898   4.549995   2.491460   4.480728
    19  C    5.028740   6.207776   3.787927   5.484509   2.461841
    20  C    4.447721   5.741359   3.791642   4.370574   2.442669
    21  C    4.297598   5.096675   2.854148   5.287336   2.472859
    22  C    4.447721   5.741359   4.370574   3.791642   3.995814
    23  C    4.297598   5.096675   5.287336   2.854148   5.378819
    24  C    5.028740   6.207776   5.484509   3.787927   5.167000
    25  C    5.275783   6.550874   4.296097   5.419268   2.839372
    26  C    5.275783   6.550874   5.419268   4.296097   4.970589
    27  H    3.444060   2.165427   3.911301   4.600897   5.313169
    28  H    3.444060   2.165427   4.600897   3.911301   5.858229
    29  H    2.763795   3.976669   2.760018   2.490841   2.163271
    30  H    4.619878   4.845940   3.441015   5.913911   3.913148
    31  H    3.917317   3.414492   3.440666   5.326459   4.606836
    32  H    3.917317   3.414492   5.326459   3.440666   6.214837
    33  H    2.763795   3.976669   2.490841   2.760018   2.617418
    34  H    4.619878   4.845940   5.913911   3.441015   6.353628
    35  H    5.967853   7.086917   4.646268   6.498889   3.437413
    36  H    5.091618   6.360915   4.663047   4.771269   3.420231
    37  H    5.379829   6.156099   3.939343   6.339580   3.449442
    38  H    5.091618   6.360915   4.771269   4.663047   4.331223
    39  H    5.967853   7.086917   6.498889   4.646268   6.149964
    40  H    5.379829   6.156099   6.339580   3.939343   6.330664
    41  H    6.337992   7.622055   5.381821   6.395387   3.925138
    42  H    6.337992   7.622055   6.395387   5.381821   5.843083
                    6          7          8          9         10
     6  C    0.000000
     7  C    2.419135   0.000000
     8  C    4.235651   2.467528   0.000000
     9  C    4.925525   4.235651   2.419135   0.000000
    10  C    4.459648   4.944944   4.241406   2.457104   0.000000
    11  C    3.761180   5.138859   5.228171   4.191957   3.035448
    12  C    2.827577   5.075930   6.205150   5.868387   4.480728
    13  C    1.431766   3.716266   5.666019   6.227572   5.388268
    14  C    1.424995   1.364737   3.717099   5.078084   5.184494
    15  C    5.078084   3.717099   1.364737   1.424995   3.755405
    16  C    6.227572   5.666019   3.716266   1.431766   2.827691
    17  C    4.191957   5.228171   5.138859   3.761180   1.417367
    18  C    5.868387   6.205150   5.075930   2.827577   1.429778
    19  C    4.240372   6.452264   7.399850   6.764031   5.167000
    20  C    4.882431   6.470139   6.581268   5.373698   3.995814
    21  C    2.433852   4.844110   6.486405   6.606832   5.378819
    22  C    5.373698   6.581268   6.470139   4.882431   2.442669
    23  C    6.606832   6.486405   4.844110   2.433852   2.472859
    24  C    6.764031   7.399850   6.452264   4.240372   2.461841
    25  C    5.086843   7.049660   7.568010   6.566165   4.970589
    26  C    6.566165   7.568010   7.049660   5.086843   2.839372
    27  H    3.410467   1.086493   2.671131   4.836764   5.858229
    28  H    4.836764   2.671131   1.086493   3.410467   5.313169
    29  H    4.121076   4.985003   4.586003   3.315076   2.617418
    30  H    2.167508   4.026436   6.243779   7.080704   6.353628
    31  H    2.167617   2.136269   4.601077   6.132792   6.214837
    32  H    6.132792   4.601077   2.136269   2.167617   4.606836
    33  H    3.315076   4.586003   4.985003   4.121076   2.163271
    34  H    7.080704   6.243779   4.026436   2.167508   3.913148
    35  H    4.853928   7.182855   8.338465   7.807042   6.149964
    36  H    5.843510   7.225822   7.022269   5.565604   4.331223
    37  H    3.424808   5.809292   7.555079   7.676097   6.330664
    38  H    5.565604   7.022269   7.225822   5.843510   3.420231
    39  H    7.807042   8.338465   7.182855   4.853928   3.437413
    40  H    7.676097   7.555079   5.809292   3.424808   3.449442
    41  H    6.144972   8.131187   8.605789   7.494043   5.843083
    42  H    7.494043   8.605789   8.131187   6.144972   3.925138
                   11         12         13         14         15
    11  C    0.000000
    12  C    2.431760   0.000000
    13  C    4.227573   2.420925   0.000000
    14  C    4.926991   4.241594   2.469373   0.000000
    15  C    5.121354   6.565062   6.484526   4.844849   0.000000
    16  C    4.814263   6.779599   7.457720   6.484526   2.469373
    17  C    3.135446   3.856887   4.814263   5.121354   4.926991
    18  C    3.856887   5.634272   6.779599   6.565062   4.241594
    19  C    2.786789   1.416165   3.707060   5.648032   7.603758
    20  C    1.380255   2.801018   5.044618   6.145545   6.387420
    21  C    3.740815   1.430089   1.361110   3.718599   7.101332
    22  C    3.911711   4.520185   5.765090   6.387420   6.145545
    23  C    4.647195   6.666131   7.681287   7.101332   3.718599
    24  C    4.494808   6.085825   7.476448   7.603758   5.648032
    25  C    2.421768   2.433619   4.844061   6.462094   7.538040
    26  C    4.518127   5.611326   7.051075   7.538040   6.462094
    27  H    6.171720   6.122021   4.596226   2.136410   4.031132
    28  H    6.215725   7.048112   6.238698   4.031132   2.136410
    29  H    1.081589   3.415295   4.877376   5.066290   4.278405
    30  H    5.308969   3.412470   1.086673   2.666772   7.200121
    31  H    5.857162   4.839268   2.670848   1.086431   5.812019
    32  H    6.039870   7.609691   7.545494   5.812019   1.086431
    33  H    3.206747   3.271426   3.852181   4.278405   5.066290
    34  H    5.746656   7.764498   8.364094   7.200121   2.666772
    35  H    3.873435   2.157314   4.026717   6.237240   8.618038
    36  H    2.135552   3.886220   6.100219   7.039783   6.639622
    37  H    4.599499   2.173096   2.132533   4.599101   8.187416
    38  H    4.462200   4.525818   5.710569   6.639622   7.039783
    39  H    5.346158   7.074397   8.539846   8.618038   6.237240
    40  H    5.478950   7.575614   8.719484   8.187416   4.599101
    41  H    3.403041   3.419370   5.805461   7.526390   8.512703
    42  H    5.369777   6.320113   7.857898   8.512703   7.526390
                   16         17         18         19         20
    16  C    0.000000
    17  C    4.227573   0.000000
    18  C    2.420925   2.431760   0.000000
    19  C    7.476448   4.494808   6.085825   0.000000
    20  C    5.765090   3.911711   4.520185   2.406414   0.000000
    21  C    7.681287   4.647195   6.666131   2.470582   4.225616
    22  C    5.044618   1.380255   2.801018   4.807736   4.273255
    23  C    1.361110   3.740815   1.430089   7.166733   5.364548
    24  C    3.707060   2.786789   1.416165   6.288670   4.807736
    25  C    7.051075   4.518127   5.611326   1.378744   1.408751
    26  C    4.844061   2.421768   2.433619   5.715761   4.690894
    27  H    6.238698   6.215725   7.048112   7.499365   7.506166
    28  H    4.596226   6.171720   6.122021   8.287876   7.567756
    29  H    3.852181   3.206747   3.271426   3.867626   2.127043
    30  H    8.364094   5.746656   7.764498   4.589930   6.099452
    31  H    7.545494   6.039870   7.609691   6.217600   7.002128
    32  H    2.670848   5.857162   4.839268   8.606955   7.246208
    33  H    4.877376   1.081589   3.415295   4.143802   4.098260
    34  H    1.086673   5.308969   3.412470   8.464241   6.670744
    35  H    8.539846   5.346158   7.074397   1.086974   3.398437
    36  H    5.710569   4.462200   4.525818   3.389392   1.085821
    37  H    8.719484   5.478950   7.575614   2.685803   4.841655
    38  H    6.100219   2.135552   3.886220   4.717085   4.686164
    39  H    4.026717   3.873435   2.157314   7.179169   5.529492
    40  H    2.132533   4.599499   2.173096   7.952291   6.018885
    41  H    7.857898   5.369777   6.320113   2.143634   2.168662
    42  H    5.805461   3.403041   3.419370   6.245701   5.330378
                   21         22         23         24         25
    21  C    0.000000
    22  C    5.364548   0.000000
    23  C    7.695470   4.225616   0.000000
    24  C    7.166733   2.406414   2.470582   0.000000
    25  C    3.734375   4.690894   6.610659   5.715761   0.000000
    26  C    6.610659   1.408751   3.734375   1.378744   5.286682
    27  H    5.802462   7.567756   7.189500   8.287876   8.105029
    28  H    7.189500   7.506166   5.802462   7.499365   8.520759
    29  H    4.618567   4.098260   3.799361   4.143802   3.395608
    30  H    2.130894   6.670744   8.649578   8.464241   5.808203
    31  H    4.025032   7.246208   8.171853   8.606955   7.169139
    32  H    8.171853   7.002128   4.025032   6.217600   8.460268
    33  H    3.799361   2.127043   4.618567   3.867626   4.492158
    34  H    8.649578   6.099452   2.130894   4.589930   7.998543
    35  H    2.674884   5.529492   8.204673   7.179169   2.144981
    36  H    5.308943   4.686164   5.205734   4.717085   2.165991
    37  H    1.086615   6.018885   8.666222   7.952291   4.058879
    38  H    5.205734   1.085821   5.308943   3.389392   4.786814
    39  H    8.204673   3.398437   2.674884   1.086974   6.474735
    40  H    8.666222   4.841655   1.086615   2.685803   7.270328
    41  H    4.610345   5.330378   7.309937   6.245701   1.085911
    42  H    7.309937   2.168662   4.610345   2.143634   5.766024
                   26         27         28         29         30
    26  C    0.000000
    27  H    8.520759   0.000000
    28  H    8.105029   2.415910   0.000000
    29  H    4.492158   5.950254   5.595565   0.000000
    30  H    7.998543   4.724616   6.673936   5.940030   0.000000
    31  H    8.460268   2.479560   4.733022   6.081236   2.408262
    32  H    7.169139   4.733022   2.479560   5.119985   8.237696
    33  H    3.395608   5.595565   5.950254   3.477524   4.730481
    34  H    5.808203   6.673936   4.724616   4.730481   9.239487
    35  H    6.474735   8.203435   9.188800   4.954013   4.726086
    36  H    4.786814   8.229377   8.018668   2.440174   7.159787
    37  H    7.270328   6.716630   8.229974   5.552978   2.471198
    38  H    2.165991   8.018668   8.229377   4.855049   6.531272
    39  H    2.144981   9.188800   8.203435   4.913968   9.537400
    40  H    4.058879   8.229974   6.716630   4.638947   9.701761
    41  H    5.766024   9.182834   9.565353   4.286644   6.717755
    42  H    1.085911   9.565353   9.182834   5.426374   8.781573
                   31         32         33         34         35
    31  H    0.000000
    32  H    6.730868   0.000000
    33  H    5.119985   6.081236   0.000000
    34  H    8.237696   2.408262   5.940030   0.000000
    35  H    6.659081   9.636901   4.913968   9.537400   0.000000
    36  H    7.940763   7.387330   4.855049   6.531272   4.296236
    37  H    4.719737   9.258338   4.638947   9.701761   2.429861
    38  H    7.387330   7.940763   2.440174   7.159787   5.253200
    39  H    9.636901   6.659081   4.954013   4.726086   8.061546
    40  H    9.258338   4.719737   5.552978   2.471198   8.977064
    41  H    8.202195   9.399923   5.426374   8.781573   2.478936
    42  H    9.399923   8.202195   4.286644   6.717755   6.892919
                   36         37         38         39         40
    36  H    0.000000
    37  H    5.907926   0.000000
    38  H    5.207342   5.696722   0.000000
    39  H    5.253200   8.977064   4.296236   0.000000
    40  H    5.696722   9.608307   5.907926   2.429861   0.000000
    41  H    2.497501   4.749484   5.348179   6.892919   7.861166
    42  H    5.348179   7.861166   2.497501   2.478936   4.749484
                   41         42
    41  H    0.000000
    42  H    6.077267   0.000000
 Stoichiometry    C26H16
 Framework group  C2[C2(CC),X(C24H16)]
 Deg. of freedom    60
 Full point group                 C2      NOp   2
 Largest Abelian subgroup         C2      NOp   2
 Largest concise Abelian subgroup C2      NOp   2
                         Standard orientation:                         
 ---------------------------------------------------------------------
 Center     Atomic      Atomic             Coordinates (Angstroms)
 Number     Number       Type             X           Y           Z
 ---------------------------------------------------------------------
      1          6           0        0.000000    0.000000    1.444944
      2          6           0        0.000000    0.000000    2.873021
      3          6           0       -0.132940    1.287105    0.784372
      4          6           0        0.132940   -1.287105    0.784372
      5          6           0       -0.718445    1.482474   -0.535669
      6          6           0        0.238147    2.451221    1.509770
      7          6           0        0.245824    1.209026    3.585609
      8          6           0       -0.245824   -1.209026    3.585609
      9          6           0       -0.238147   -2.451221    1.509770
     10          6           0        0.718445   -1.482474   -0.535669
     11          6           0       -1.487866    0.493974   -1.198834
     12          6           0       -0.591417    2.754357   -1.176328
     13          6           0        0.341451    3.713194    0.841410
     14          6           0        0.461369    2.378083    2.915271
     15          6           0       -0.461369   -2.378083    2.915271
     16          6           0       -0.341451   -3.713194    0.841410
     17          6           0        1.487866   -0.493974   -1.198834
     18          6           0        0.591417   -2.754357   -1.176328
     19          6           0       -1.113478    2.940580   -2.479515
     20          6           0       -2.015326    0.709674   -2.455959
     21          6           0       -0.000000    3.847735   -0.469288
     22          6           0        2.015326   -0.709674   -2.455959
     23          6           0       -0.000000   -3.847735   -0.469288
     24          6           0        1.113478   -2.940580   -2.479515
     25          6           0       -1.802669    1.933297   -3.120867
     26          6           0        1.802669   -1.933297   -3.120867
     27          1           0        0.297130    1.170841    4.670218
     28          1           0       -0.297130   -1.170841    4.670218
     29          1           0       -1.680041   -0.448057   -0.703374
     30          1           0        0.702848    4.565965    1.409770
     31          1           0        0.725801    3.286238    3.449745
     32          1           0       -0.725801   -3.286238    3.449745
     33          1           0        1.680041    0.448057   -0.703374
     34          1           0       -0.702848   -4.565965    1.409770
     35          1           0       -0.983678    3.908901   -2.955981
     36          1           0       -2.602716   -0.070510   -2.930610
     37          1           0        0.105305    4.802999   -0.976352
     38          1           0        2.602716    0.070510   -2.930610
     39          1           0        0.983678   -3.908901   -2.955981
     40          1           0       -0.105305   -4.802999   -0.976352
     41          1           0       -2.204928    2.090834   -4.117146
     42          1           0        2.204928   -2.090834   -4.117146
 ---------------------------------------------------------------------
 Rotational constants (GHZ):           0.2860140           0.2444157           0.1556624
 Leave Link  202 at Thu Sep  8 15:01:21 2022, MaxMem=  1342177280 cpu:               7.2 elap:               0.2
 (Enter /mnt/opt/groups/app-gaussian/g16-avx2/l301.exe)
 Standard basis: 6-31G(d,p) (6D, 7F)
 Ernie: Thresh=  0.10000D-02 Tol=  0.10000D-05 Strict=F.
 There are   238 symmetry adapted cartesian basis functions of A   symmetry.
 There are   232 symmetry adapted cartesian basis functions of B   symmetry.
 There are   238 symmetry adapted basis functions of A   symmetry.
 There are   232 symmetry adapted basis functions of B   symmetry.
   470 basis functions,   840 primitive gaussians,   470 cartesian basis functions
    86 alpha electrons       86 beta electrons
       nuclear repulsion energy      2126.0395662922 Hartrees.
 IExCor=  402 DFT=T Ex+Corr=B3LYP ExCW=0 ScaHFX=  0.200000
 ScaDFX=  0.800000  0.720000  1.000000  0.810000 ScalE2=  1.000000  1.000000
 IRadAn=      5 IRanWt=     -1 IRanGd=            0 ICorTp=0 IEmpDi=131
 NAtoms=   42 NActive=   42 NUniq=   22 SFac= 3.64D+00 NAtFMM=   60 NAOKFM=F Big=F
 Integral buffers will be    131072 words long.
 Raffenetti 2 integral format.
 Two-electron integral symmetry is turned on.
 R6Disp:  Grimme-D3 Dispersion energy=       -0.0458404943 Hartrees.
 Nuclear repulsion after empirical dispersion term =     2125.9937257979 Hartrees.
 Leave Link  301 at Thu Sep  8 15:01:22 2022, MaxMem=  1342177280 cpu:               9.9 elap:               0.3
 (Enter /mnt/opt/groups/app-gaussian/g16-avx2/l302.exe)
 NPDir=0 NMtPBC=     1 NCelOv=     1 NCel=       1 NClECP=     1 NCelD=      1
         NCelK=      1 NCelE2=     1 NClLst=     1 CellRange=     0.0.
 One-electron integrals computed using PRISM.
 One-electron integral symmetry used in STVInt
 NBasis=   470 RedAO= T EigKep=  1.77D-04  NBF=   238   232
 NBsUse=   470 1.00D-06 EigRej= -1.00D+00 NBFU=   238   232
 Precomputing XC quadrature grid using
 IXCGrd= 4 IRadAn=           5 IRanWt=          -1 IRanGd=           0 AccXCQ= 1.00D-12.
 Generated NRdTot=       0 NPtTot=           0 NUsed=           0 NTot=          32
 NSgBfM=   469   469   469   469   469 MxSgAt=    42 MxSgA2=    42.
 Leave Link  302 at Thu Sep  8 15:01:24 2022, MaxMem=  1342177280 cpu:             127.4 elap:               2.8
 (Enter /mnt/opt/groups/app-gaussian/g16-avx2/l303.exe)
 DipDrv:  MaxL=1.
 Leave Link  303 at Thu Sep  8 15:01:25 2022, MaxMem=  1342177280 cpu:               7.0 elap:               0.2
 (Enter /mnt/opt/groups/app-gaussian/g16-avx2/l401.exe)
 ExpMin= 1.61D-01 ExpMax= 3.05D+03 ExpMxC= 4.57D+02 IAcc=3 IRadAn=         5 AccDes= 0.00D+00
 Harris functional with IExCor=  402 and IRadAn=       5 diagonalized for initial guess.
 HarFok:  IExCor=  402 AccDes= 0.00D+00 IRadAn=         5 IDoV= 1 UseB2=F ITyADJ=14
 ICtDFT=  3500011 ScaDFX=  1.000000  1.000000  1.000000  1.000000
 FoFCou: FMM=F IPFlag=           0 FMFlag=      100000 FMFlg1=           0
         NFxFlg=           0 DoJE=T BraDBF=F KetDBF=T FulRan=T
         wScrn=  0.000000 ICntrl=       500 IOpCl=  0 I1Cent=   200000004 NGrid=           0
         NMat0=    1 NMatS0=      1 NMatT0=    0 NMatD0=    1 NMtDS0=    0 NMtDT0=    0
 Petite list used in FoFCou.
 Harris En= -1000.51977717179    
 JPrj=0 DoOrth=F DoCkMO=F.
 Initial guess orbital symmetries:
       Occupied  (A) (B) (B) (A) (B) (A) (B) (A) (A) (B) (A) (B)
                 (B) (A) (B) (A) (B) (A) (A) (A) (B) (A) (B) (A)
                 (B) (A) (A) (B) (A) (B) (A) (B) (A) (B) (A) (B)
                 (A) (A) (B) (B) (A) (A) (B) (A) (B) (A) (B) (A)
                 (B) (A) (B) (A) (B) (A) (B) (A) (B) (A) (B) (A)
                 (B) (B) (A) (A) (B) (A) (B) (A) (B) (B) (A) (B)
                 (A) (B) (A) (B) (A) (B) (A) (B) (A) (B) (A) (B)
                 (B) (A)
       Virtual   (A) (B) (B) (A) (B) (A) (A) (B) (B) (A) (B) (A)
                 (B) (A) (B) (A) (A) (B) (B) (A) (B) (A) (B) (A)
                 (A) (B) (A) (B) (B) (A) (A) (B) (A) (B) (B) (A)
                 (B) (A) (A) (A) (B) (B) (A) (B) (B) (A) (A) (B)
                 (A) (B) (A) (B) (A) (B) (A) (A) (A) (B) (B) (B)
                 (A) (B) (A) (B) (A) (A) (B) (B) (B) (A) (A) (B)
                 (A) (B) (A) (A) (B) (A) (B) (B) (A) (B) (A) (B)
                 (A) (B) (A) (B) (A) (A) (A) (B) (B) (B) (A) (A)
                 (B) (B) (A) (B) (A) (B) (A) (B) (A) (B) (A) (B)
                 (A) (B) (B) (A) (B) (A) (A) (B) (A) (A) (B) (B)
                 (A) (A) (A) (B) (B) (B) (A) (B) (A) (A) (B) (B)
                 (B) (A) (A) (B) (A) (A) (B) (B) (B) (A) (A) (A)
                 (B) (B) (B) (A) (A) (B) (B) (A) (A) (A) (B) (A)
                 (B) (A) (B) (A) (B) (B) (A) (B) (A) (B) (B) (A)
                 (B) (A) (B) (B) (A) (A) (A) (B) (B) (A) (B) (A)
                 (A) (A) (A) (B) (B) (B) (A) (B) (A) (B) (A) (B)
                 (A) (B) (A) (B) (A) (A) (B) (A) (B) (B) (B) (A)
                 (A) (B) (A) (B) (A) (B) (B) (A) (B) (A) (A) (B)
                 (B) (A) (A) (B) (A) (A) (B) (A) (B) (B) (A) (A)
                 (A) (B) (B) (B) (B) (A) (A) (B) (A) (B) (A) (A)
                 (B) (B) (A) (A) (B) (B) (A) (B) (A) (A) (B) (B)
                 (A) (A) (B) (A) (B) (A) (B) (A) (B) (A) (B) (B)
                 (A) (B) (A) (B) (B) (A) (A) (B) (A) (A) (B) (B)
                 (B) (A) (B) (A) (A) (A) (B) (B) (A) (B) (A) (B)
                 (A) (B) (A) (B) (A) (A) (B) (A) (B) (A) (B) (A)
                 (B) (A) (B) (A) (B) (A) (B) (A) (B) (A) (A) (B)
                 (B) (B) (A) (A) (B) (B) (A) (A) (B) (A) (B) (B)
                 (A) (A) (B) (A) (B) (A) (B) (B) (A) (A) (A) (B)
                 (B) (A) (B) (A) (B) (A) (A) (B) (B) (A) (B) (A)
                 (B) (A) (A) (B) (B) (A) (A) (B) (A) (B) (A) (A)
                 (B) (A) (B) (A) (B) (A) (B) (A) (A) (B) (B) (A)
                 (B) (A) (B) (A) (B) (A) (B) (A) (B) (A) (B) (A)
 The electronic state of the initial guess is 1-A.
 Leave Link  401 at Thu Sep  8 15:01:27 2022, MaxMem=  1342177280 cpu:              89.6 elap:               2.0
 (Enter /mnt/opt/groups/app-gaussian/g16-avx2/l502.exe)
 Two-electron integrals replicated using symmetry.
 Closed shell SCF:
 Using DIIS extrapolation, IDIIS=    10.
 NGot=  1342177280 LenX=  1341706032 LenY=  1341484662
 Requested convergence on RMS density matrix=1.00D-08 within 500 cycles.
 Requested convergence on MAX density matrix=1.00D-06.
 Requested convergence on             energy=1.00D-06.
 Level shift goal  0.100 maximum shift  0.100.
 No special actions if energy rises.
 Dynamic level shift is on during FON iterations.

 Cycle   1  Pass 1  IDiag  1:
 FoFJK:  IHMeth= 1 ICntrl=       0 DoSepK=F KAlg= 0 I1Cent=           0 FoldK=F
 IRaf= 750000000 NMat=       1 IRICut=       1 DoRegI=T DoRafI=F ISym2E= 2 IDoP0=0 IntGTp=1.
 FoFCou: FMM=F IPFlag=           0 FMFlag=      100000 FMFlg1=           0
         NFxFlg=           0 DoJE=F BraDBF=F KetDBF=F FulRan=T
         wScrn=  0.000000 ICntrl=         0 IOpCl=  0 I1Cent=           0 NGrid=           0
         NMat0=    1 NMatS0=      1 NMatT0=    0 NMatD0=    1 NMtDS0=    0 NMtDT0=    0
 Integrals replicated using symmetry in FoFCou.
 E= -1000.02857159350    
 DIIS: error= 4.23D-02 at cycle   1 NSaved=   1.
 NSaved= 1 IEnMin= 1 EnMin= -1000.02857159350     IErMin= 1 ErrMin= 4.23D-02
 ErrMax= 4.23D-02  0.00D+00 EMaxC= 1.00D+00 BMatC= 4.35D-01 BMatP= 4.35D-01
 IDIUse=1 WtCom= 1.00D+00 WtEn= 0.00D+00
 Coeff-Com:  0.100D+01
 Coeff:      0.100D+01
 Gap=     0.147 Goal=     0.100 Shift=    0.000
 T= 1702. Gap= 0.136 NK=0 IS=    1 IE=  470 IFin=   88
          NO(<0.9)=   0  NV(>0.1)=   0     86.00e < EF      0.00e >EF  Err=2.8D-14
 GapD=    0.147 DampG=1.000 DampE=0.500 DampFc=0.5000 IDamp=-1.
 Damping current iteration by 5.00D-01
 RMSDP=3.78D-03 MaxDP=1.15D-01              OVMax= 1.43D-01

 Cycle   2  Pass 1  IDiag  1:
 E= -1000.26945545563     Delta-E=       -0.240883862136 Rises=F Damp=T
 DIIS: error= 7.96D-03 at cycle   2 NSaved=   2.
 NSaved= 2 IEnMin= 2 EnMin= -1000.26945545563     IErMin= 2 ErrMin= 7.96D-03
 ErrMax= 7.96D-03  0.00D+00 EMaxC= 1.00D+00 BMatC= 2.90D-02 BMatP= 4.35D-01
 IDIUse=1 WtCom= 1.00D+00 WtEn= 0.00D+00
 Coeff-Com: -0.613D-01 0.106D+01
 Coeff:     -0.613D-01 0.106D+01
 Gap=     0.152 Goal=     0.100 Shift=    0.000
 T= 1513. Gap= 0.144 NK=4 IS=   87 IE=   94 IFin=   86
          NO(<0.9)=   0  NV(>0.1)=   0     86.00e < EF      0.00e >EF  Err=0.0D+00
 GapD=    0.152 DampG=1.000 DampE=1.000 DampFc=1.0000 IDamp=-1.
 RMSDP=1.22D-03 MaxDP=5.06D-02 DE=-2.41D-01 OVMax= 1.11D-01

 Cycle   3  Pass 1  IDiag  1:
 E= -1000.48770101265     Delta-E=       -0.218245557023 Rises=F Damp=F
 DIIS: error= 5.17D-03 at cycle   3 NSaved=   3.
 NSaved= 3 IEnMin= 3 EnMin= -1000.48770101265     IErMin= 3 ErrMin= 5.17D-03
 ErrMax= 5.17D-03  0.00D+00 EMaxC= 1.00D+00 BMatC= 2.38D-02 BMatP= 2.90D-02
 IDIUse=1 WtCom= 1.00D+00 WtEn= 0.00D+00
 Coeff-Com: -0.820D-01 0.533D+00 0.549D+00
 Coeff:     -0.820D-01 0.533D+00 0.549D+00
 Gap=     0.149 Goal=     0.100 Shift=    0.000
 T= 1205. Gap= 0.145 NK=4 IS=   87 IE=   94 IFin=   86
          NO(<0.9)=   0  NV(>0.1)=   0     86.00e < EF      0.00e >EF  Err=0.0D+00
 GapD=    0.149 DampG=1.000 DampE=1.000 DampFc=1.0000 IDamp=-1.
 RMSDP=6.41D-04 MaxDP=3.14D-02 DE=-2.18D-01 OVMax= 8.18D-02

 Cycle   4  Pass 1  IDiag  1:
 E= -1000.50118640206     Delta-E=       -0.013485389408 Rises=F Damp=F
 DIIS: error= 4.50D-03 at cycle   4 NSaved=   4.
 NSaved= 4 IEnMin= 4 EnMin= -1000.50118640206     IErMin= 4 ErrMin= 4.50D-03
 ErrMax= 4.50D-03  0.00D+00 EMaxC= 1.00D+00 BMatC= 1.08D-02 BMatP= 2.38D-02
 IDIUse=1 WtCom= 1.00D+00 WtEn= 0.00D+00
 Coeff-Com: -0.445D-01 0.170D+00 0.408D+00 0.467D+00
 Coeff:     -0.445D-01 0.170D+00 0.408D+00 0.467D+00
 Gap=     0.145 Goal=     0.100 Shift=    0.000
 T=  518. Gap= 0.145 NK=4 IS=   87 IE=   94 IFin=   86
          NO(<0.9)=   0  NV(>0.1)=   0     86.00e < EF      0.00e >EF  Err=0.0D+00
 GapD=    0.145 DampG=1.000 DampE=1.000 DampFc=1.0000 IDamp=-1.
 RMSDP=3.34D-04 MaxDP=1.33D-02 DE=-1.35D-02 OVMax= 4.52D-02

 Cycle   5  Pass 1  IDiag  1:
 E= -1000.51310870434     Delta-E=       -0.011922302273 Rises=F Damp=F
 DIIS: error= 1.50D-03 at cycle   5 NSaved=   5.
 NSaved= 5 IEnMin= 5 EnMin= -1000.51310870434     IErMin= 5 ErrMin= 1.50D-03
 ErrMax= 1.50D-03  0.00D+00 EMaxC= 1.00D+00 BMatC= 7.28D-04 BMatP= 1.08D-02
 IDIUse=1 WtCom= 1.00D+00 WtEn= 0.00D+00
 Coeff-Com: -0.211D-01 0.630D-01 0.203D+00 0.287D+00 0.467D+00
 Coeff:     -0.211D-01 0.630D-01 0.203D+00 0.287D+00 0.467D+00
 Gap=     0.145 Goal=     0.100 Shift=    0.000
 T=  244. Gap= 0.145 NK=4 IS=   87 IE=   94 IFin=   86
          NO(<0.9)=   0  NV(>0.1)=   0     86.00e < EF      0.00e >EF  Err=0.0D+00
 GapD=    0.145 DampG=1.000 DampE=1.000 DampFc=1.0000 IDamp=-1.
 RMSDP=9.41D-05 MaxDP=3.45D-03 DE=-1.19D-02 OVMax= 1.24D-02

 Cycle   6  Pass 1  IDiag  1:
 E= -1000.51385936506     Delta-E=       -0.000750660727 Rises=F Damp=F
 DIIS: error= 3.98D-04 at cycle   6 NSaved=   6.
 NSaved= 6 IEnMin= 6 EnMin= -1000.51385936506     IErMin= 6 ErrMin= 3.98D-04
 ErrMax= 3.98D-04  0.00D+00 EMaxC= 1.00D+00 BMatC= 8.42D-05 BMatP= 7.28D-04
 IDIUse=1 WtCom= 1.00D+00 WtEn= 0.00D+00
 Coeff-Com: -0.572D-02 0.115D-01 0.568D-01 0.984D-01 0.286D+00 0.553D+00
 Coeff:     -0.572D-02 0.115D-01 0.568D-01 0.984D-01 0.286D+00 0.553D+00
 Gap=     0.145 Goal=     0.100 Shift=    0.000
 RMSDP=2.70D-05 MaxDP=8.61D-04 DE=-7.51D-04 OVMax= 3.24D-03

 Cycle   7  Pass 1  IDiag  1:
 E= -1000.51395133428     Delta-E=       -0.000091969212 Rises=F Damp=F
 DIIS: error= 8.15D-05 at cycle   7 NSaved=   7.
 NSaved= 7 IEnMin= 7 EnMin= -1000.51395133428     IErMin= 7 ErrMin= 8.15D-05
 ErrMax= 8.15D-05  0.00D+00 EMaxC= 1.00D+00 BMatC= 4.60D-06 BMatP= 8.42D-05
 IDIUse=1 WtCom= 1.00D+00 WtEn= 0.00D+00
 Coeff-Com: -0.241D-02 0.393D-02 0.244D-01 0.447D-01 0.146D+00 0.315D+00
 Coeff-Com:  0.468D+00
 Coeff:     -0.241D-02 0.393D-02 0.244D-01 0.447D-01 0.146D+00 0.315D+00
 Coeff:      0.468D+00
 Gap=     0.145 Goal=     0.100 Shift=    0.000
 RMSDP=5.19D-06 MaxDP=2.59D-04 DE=-9.20D-05 OVMax= 5.83D-04

 Cycle   8  Pass 1  IDiag  1:
 E= -1000.51395570276     Delta-E=       -0.000004368484 Rises=F Damp=F
 DIIS: error= 1.94D-05 at cycle   8 NSaved=   8.
 NSaved= 8 IEnMin= 8 EnMin= -1000.51395570276     IErMin= 8 ErrMin= 1.94D-05
 ErrMax= 1.94D-05  0.00D+00 EMaxC= 1.00D+00 BMatC= 1.71D-07 BMatP= 4.60D-06
 IDIUse=1 WtCom= 1.00D+00 WtEn= 0.00D+00
 Coeff-Com: -0.294D-03 0.199D-03 0.304D-02 0.589D-02 0.254D-01 0.615D-01
 Coeff-Com:  0.190D+00 0.714D+00
 Coeff:     -0.294D-03 0.199D-03 0.304D-02 0.589D-02 0.254D-01 0.615D-01
 Coeff:      0.190D+00 0.714D+00
 Gap=     0.145 Goal=     0.100 Shift=    0.000
 RMSDP=1.53D-06 MaxDP=6.28D-05 DE=-4.37D-06 OVMax= 2.24D-04

 Cycle   9  Pass 1  IDiag  1:
 E= -1000.51395580827     Delta-E=       -0.000000105509 Rises=F Damp=F
 DIIS: error= 8.63D-06 at cycle   9 NSaved=   9.
 NSaved= 9 IEnMin= 9 EnMin= -1000.51395580827     IErMin= 9 ErrMin= 8.63D-06
 ErrMax= 8.63D-06  0.00D+00 EMaxC= 1.00D+00 BMatC= 6.44D-08 BMatP= 1.71D-07
 IDIUse=1 WtCom= 1.00D+00 WtEn= 0.00D+00
 Coeff-Com: -0.205D-06-0.165D-03-0.752D-05 0.769D-04 0.440D-02 0.136D-01
 Coeff-Com:  0.828D-01 0.463D+00 0.436D+00
 Coeff:     -0.205D-06-0.165D-03-0.752D-05 0.769D-04 0.440D-02 0.136D-01
 Coeff:      0.828D-01 0.463D+00 0.436D+00
 Gap=     0.145 Goal=     0.100 Shift=    0.000
 RMSDP=7.26D-07 MaxDP=3.38D-05 DE=-1.06D-07 OVMax= 1.05D-04

 Cycle  10  Pass 1  IDiag  1:
 E= -1000.51395588263     Delta-E=       -0.000000074360 Rises=F Damp=F
 DIIS: error= 1.52D-06 at cycle  10 NSaved=  10.
 NSaved=10 IEnMin=10 EnMin= -1000.51395588263     IErMin=10 ErrMin= 1.52D-06
 ErrMax= 1.52D-06  0.00D+00 EMaxC= 1.00D+00 BMatC= 1.55D-09 BMatP= 6.44D-08
 IDIUse=1 WtCom= 1.00D+00 WtEn= 0.00D+00
 Coeff-Com:  0.199D-04-0.644D-04-0.248D-03-0.514D-03-0.499D-03-0.182D-03
 Coeff-Com:  0.120D-01 0.965D-01 0.174D+00 0.719D+00
 Coeff:      0.199D-04-0.644D-04-0.248D-03-0.514D-03-0.499D-03-0.182D-03
 Coeff:      0.120D-01 0.965D-01 0.174D+00 0.719D+00
 Gap=     0.145 Goal=     0.100 Shift=    0.000
 RMSDP=1.44D-07 MaxDP=4.49D-06 DE=-7.44D-08 OVMax= 1.30D-05

 Cycle  11  Pass 1  IDiag  1:
 E= -1000.51395588422     Delta-E=       -0.000000001596 Rises=F Damp=F
 DIIS: error= 8.39D-07 at cycle  11 NSaved=  11.
 NSaved=11 IEnMin=11 EnMin= -1000.51395588422     IErMin=11 ErrMin= 8.39D-07
 ErrMax= 8.39D-07  0.00D+00 EMaxC= 1.00D+00 BMatC= 3.28D-10 BMatP= 1.55D-09
 IDIUse=1 WtCom= 1.00D+00 WtEn= 0.00D+00
 Coeff-Com:  0.120D-04-0.291D-04-0.153D-03-0.327D-03-0.576D-03-0.907D-03
 Coeff-Com:  0.217D-02 0.300D-01 0.791D-01 0.437D+00 0.454D+00
 Coeff:      0.120D-04-0.291D-04-0.153D-03-0.327D-03-0.576D-03-0.907D-03
 Coeff:      0.217D-02 0.300D-01 0.791D-01 0.437D+00 0.454D+00
 Gap=     0.145 Goal=     0.100 Shift=    0.000
 RMSDP=5.29D-08 MaxDP=2.22D-06 DE=-1.60D-09 OVMax= 5.64D-06

 Cycle  12  Pass 1  IDiag  1:
 E= -1000.51395588453     Delta-E=       -0.000000000302 Rises=F Damp=F
 DIIS: error= 1.77D-07 at cycle  12 NSaved=  12.
 NSaved=12 IEnMin=12 EnMin= -1000.51395588453     IErMin=12 ErrMin= 1.77D-07
 ErrMax= 1.77D-07  0.00D+00 EMaxC= 1.00D+00 BMatC= 2.14D-11 BMatP= 3.28D-10
 IDIUse=1 WtCom= 1.00D+00 WtEn= 0.00D+00
 Coeff-Com:  0.258D-05-0.312D-05-0.365D-04-0.825D-04-0.221D-03-0.445D-03
 Coeff-Com: -0.121D-02-0.232D-02 0.102D-01 0.109D+00 0.234D+00 0.652D+00
 Coeff:      0.258D-05-0.312D-05-0.365D-04-0.825D-04-0.221D-03-0.445D-03
 Coeff:     -0.121D-02-0.232D-02 0.102D-01 0.109D+00 0.234D+00 0.652D+00
 Gap=     0.145 Goal=     0.100 Shift=    0.000
 RMSDP=1.57D-08 MaxDP=6.81D-07 DE=-3.02D-10 OVMax= 1.92D-06

 Cycle  13  Pass 1  IDiag  1:
 E= -1000.51395588455     Delta-E=       -0.000000000025 Rises=F Damp=F
 DIIS: error= 5.13D-08 at cycle  13 NSaved=  13.
 NSaved=13 IEnMin=13 EnMin= -1000.51395588455     IErMin=13 ErrMin= 5.13D-08
 ErrMax= 5.13D-08  0.00D+00 EMaxC= 1.00D+00 BMatC= 2.03D-12 BMatP= 2.14D-11
 IDIUse=1 WtCom= 1.00D+00 WtEn= 0.00D+00
 Coeff-Com:  0.559D-06 0.407D-06-0.856D-05-0.194D-04-0.786D-04-0.179D-03
 Coeff-Com: -0.844D-03-0.376D-02-0.888D-03 0.234D-01 0.832D-01 0.323D+00
 Coeff-Com:  0.576D+00
 Coeff:      0.559D-06 0.407D-06-0.856D-05-0.194D-04-0.786D-04-0.179D-03
 Coeff:     -0.844D-03-0.376D-02-0.888D-03 0.234D-01 0.832D-01 0.323D+00
 Coeff:      0.576D+00
 Gap=     0.145 Goal=     0.100 Shift=    0.000
 RMSDP=4.56D-09 MaxDP=1.85D-07 DE=-2.46D-11 OVMax= 5.78D-07

 SCF Done:  E(RB3LYP) =  -1000.51395588     A.U. after   13 cycles
            NFock= 13  Conv=0.46D-08     -V/T= 2.0098
 KE= 9.907969816899D+02 PE=-6.568801674306D+03 EE= 2.451497010934D+03
 Leave Link  502 at Thu Sep  8 15:02:15 2022, MaxMem=  1342177280 cpu:            2229.8 elap:              48.4
 (Enter /mnt/opt/groups/app-gaussian/g16-avx2/l601.exe)
 Copying SCF densities to generalized density rwf, IOpCl= 0 IROHF=0.

 **********************************************************************

            Population analysis using the SCF Density.

 **********************************************************************

 Orbital symmetries:
       Occupied  (A) (B) (A) (A) (A) (B) (B) (A) (A) (B) (B) (A)
                 (B) (A) (A) (B) (A) (B) (B) (A) (B) (A) (B) (A)
                 (B) (A) (A) (B) (A) (B) (A) (B) (A) (B) (A) (B)
                 (A) (A) (B) (B) (A) (A) (A) (B) (B) (A) (B) (A)
                 (B) (B) (A) (A) (B) (A) (B) (A) (B) (A) (A) (B)
                 (B) (A) (B) (A) (B) (A) (B) (A) (B) (B) (A) (B)
                 (A) (B) (A) (B) (A) (B) (A) (B) (A) (B) (A) (B)
                 (B) (A)
       Virtual   (A) (B) (B) (A) (B) (A) (B) (A) (B) (A) (B) (A)
                 (B) (A) (A) (B) (B) (A) (B) (A) (B) (A) (B) (A)
                 (B) (A) (A) (B) (B) (A) (B) (A) (A) (B) (B) (A)
                 (A) (B) (A) (A) (B) (A) (B) (B) (B) (A) (A) (B)
                 (B) (A) (A) (A) (B) (A) (B) (A) (B) (A) (B) (A)
                 (B) (B) (A) (A) (B) (B) (B) (A) (A) (B) (A) (B)
                 (A) (B) (A) (B) (A) (B) (B) (A) (A) (B) (A) (A)
                 (B) (A) (B) (A) (A) (B) (B) (B) (A) (B) (A) (A)
                 (B) (B) (A) (B) (B) (A) (A) (B) (B) (A) (A) (B)
                 (B) (A) (A) (B) (A) (B) (A) (B) (A) (A) (B) (B)
                 (A) (A) (B) (A) (B) (B) (A) (B) (A) (A) (B) (B)
                 (B) (A) (A) (B) (A) (A) (B) (B) (A) (B) (A) (A)
                 (B) (B) (A) (B) (B) (A) (A) (B) (A) (A) (B) (A)
                 (B) (B) (A) (B) (A) (B) (A) (B) (A) (B) (A) (B)
                 (B) (A) (B) (B) (A) (A) (B) (A) (A) (B) (A) (B)
                 (A) (A) (A) (B) (B) (B) (A) (B) (A) (B) (A) (B)
                 (A) (B) (A) (A) (B) (B) (A) (A) (B) (B) (B) (A)
                 (A) (B) (A) (B) (A) (A) (B) (B) (A) (B) (A) (B)
                 (A) (B) (B) (A) (A) (B) (A) (A) (A) (B) (B) (A)
                 (B) (A) (B) (B) (A) (B) (A) (B) (A) (B) (A) (A)
                 (B) (B) (A) (B) (A) (B) (A) (B) (A) (A) (B) (A)
                 (B) (A) (B) (A) (B) (A) (B) (A) (B) (A) (B) (B)
                 (A) (B) (B) (A) (B) (A) (B) (A) (A) (B) (A) (B)
                 (A) (B) (B) (A) (A) (A) (B) (A) (B) (B) (A) (B)
                 (A) (B) (A) (B) (A) (B) (A) (A) (B) (A) (B) (B)
                 (A) (A) (A) (B) (B) (B) (A) (A) (B) (A) (A) (B)
                 (B) (B) (A) (A) (B) (B) (A) (A) (B) (A) (B) (B)
                 (A) (A) (B) (A) (A) (B) (B) (B) (A) (A) (A) (B)
                 (B) (A) (B) (A) (B) (A) (A) (B) (B) (A) (B) (A)
                 (B) (A) (A) (B) (B) (A) (A) (B) (A) (B) (A) (A)
                 (B) (A) (B) (A) (B) (A) (B) (A) (A) (B) (B) (A)
                 (B) (A) (B) (A) (B) (A) (B) (A) (B) (A) (B) (A)
 The electronic state is 1-A.
 Alpha  occ. eigenvalues --  -10.20588 -10.20371 -10.20368 -10.19946 -10.19875
 Alpha  occ. eigenvalues --  -10.19875 -10.19734 -10.19734 -10.19490 -10.19490
 Alpha  occ. eigenvalues --  -10.19081 -10.19080 -10.19005 -10.19005 -10.18968
 Alpha  occ. eigenvalues --  -10.18968 -10.18892 -10.18892 -10.18662 -10.18662
 Alpha  occ. eigenvalues --  -10.18600 -10.18600 -10.18438 -10.18438 -10.18213
 Alpha  occ. eigenvalues --  -10.18211  -0.88887  -0.86956  -0.85268  -0.83124
 Alpha  occ. eigenvalues --   -0.80919  -0.78655  -0.78597  -0.75621  -0.75137
 Alpha  occ. eigenvalues --   -0.72979  -0.72925  -0.70779  -0.70632  -0.63949
 Alpha  occ. eigenvalues --   -0.63424  -0.61410  -0.60861  -0.60843  -0.59404
 Alpha  occ. eigenvalues --   -0.56956  -0.55303  -0.53204  -0.52064  -0.50510
 Alpha  occ. eigenvalues --   -0.50482  -0.48813  -0.47913  -0.47234  -0.45726
 Alpha  occ. eigenvalues --   -0.44589  -0.44400  -0.42860  -0.42543  -0.42329
 Alpha  occ. eigenvalues --   -0.41843  -0.41534  -0.41230  -0.40023  -0.39731
 Alpha  occ. eigenvalues --   -0.39294  -0.38893  -0.38061  -0.36597  -0.36393
 Alpha  occ. eigenvalues --   -0.35921  -0.35105  -0.34586  -0.33841  -0.33362
 Alpha  occ. eigenvalues --   -0.31972  -0.31787  -0.31041  -0.29252  -0.28266
 Alpha  occ. eigenvalues --   -0.27263  -0.25550  -0.22617  -0.22149  -0.20241
 Alpha  occ. eigenvalues --   -0.20001
 Alpha virt. eigenvalues --   -0.05471  -0.04787  -0.02220  -0.01944   0.01749
 Alpha virt. eigenvalues --    0.02624   0.04571   0.04972   0.08608   0.09591
 Alpha virt. eigenvalues --    0.10367   0.10775   0.11491   0.11906   0.12498
 Alpha virt. eigenvalues --    0.13637   0.14479   0.14737   0.15964   0.16076
 Alpha virt. eigenvalues --    0.17244   0.17467   0.18333   0.19025   0.19829
 Alpha virt. eigenvalues --    0.19938   0.20514   0.20860   0.22017   0.22314
 Alpha virt. eigenvalues --    0.25157   0.25619   0.26867   0.26976   0.28274
 Alpha virt. eigenvalues --    0.28639   0.30238   0.30456   0.30741   0.31541
 Alpha virt. eigenvalues --    0.31887   0.32784   0.33143   0.34612   0.35863
 Alpha virt. eigenvalues --    0.37104   0.38502   0.40879   0.44548   0.44697
 Alpha virt. eigenvalues --    0.45823   0.46571   0.47948   0.48338   0.49383
 Alpha virt. eigenvalues --    0.49988   0.51226   0.51861   0.52199   0.53002
 Alpha virt. eigenvalues --    0.53609   0.54062   0.54475   0.54976   0.55117
 Alpha virt. eigenvalues --    0.55702   0.56019   0.56059   0.56463   0.56906
 Alpha virt. eigenvalues --    0.57565   0.58140   0.58226   0.58881   0.59000
 Alpha virt. eigenvalues --    0.59584   0.59889   0.60028   0.60204   0.60322
 Alpha virt. eigenvalues --    0.61053   0.61065   0.61444   0.61609   0.62158
 Alpha virt. eigenvalues --    0.62316   0.62404   0.62960   0.64026   0.64117
 Alpha virt. eigenvalues --    0.64845   0.65772   0.65865   0.66325   0.66838
 Alpha virt. eigenvalues --    0.68718   0.68766   0.69499   0.70452   0.73229
 Alpha virt. eigenvalues --    0.73570   0.73619   0.75700   0.78420   0.80489
 Alpha virt. eigenvalues --    0.80540   0.81112   0.81421   0.82135   0.82221
 Alpha virt. eigenvalues --    0.82541   0.83038   0.83780   0.84128   0.84193
 Alpha virt. eigenvalues --    0.84569   0.84854   0.85045   0.85088   0.86856
 Alpha virt. eigenvalues --    0.87059   0.90405   0.90643   0.91605   0.92827
 Alpha virt. eigenvalues --    0.93662   0.93819   0.94120   0.95358   0.96401
 Alpha virt. eigenvalues --    0.96555   0.97124   0.97883   0.98217   0.99462
 Alpha virt. eigenvalues --    1.00153   1.01490   1.02587   1.03227   1.04303
 Alpha virt. eigenvalues --    1.05931   1.06346   1.07952   1.08755   1.09917
 Alpha virt. eigenvalues --    1.11166   1.12417   1.12426   1.14662   1.14717
 Alpha virt. eigenvalues --    1.17023   1.17246   1.18557   1.20358   1.21323
 Alpha virt. eigenvalues --    1.22582   1.23709   1.24447   1.24644   1.25159
 Alpha virt. eigenvalues --    1.25446   1.26810   1.27152   1.28632   1.31219
 Alpha virt. eigenvalues --    1.32156   1.32862   1.32981   1.33970   1.34948
 Alpha virt. eigenvalues --    1.36414   1.37250   1.37261   1.38107   1.39494
 Alpha virt. eigenvalues --    1.39652   1.39696   1.41579   1.41915   1.42151
 Alpha virt. eigenvalues --    1.43352   1.43976   1.46798   1.47513   1.47865
 Alpha virt. eigenvalues --    1.48570   1.51021   1.51770   1.53234   1.53326
 Alpha virt. eigenvalues --    1.55799   1.59345   1.60218   1.62699   1.69406
 Alpha virt. eigenvalues --    1.71165   1.71402   1.72839   1.73378   1.75088
 Alpha virt. eigenvalues --    1.75284   1.76973   1.77277   1.77696   1.78665
 Alpha virt. eigenvalues --    1.78791   1.79486   1.82421   1.83553   1.84076
 Alpha virt. eigenvalues --    1.84443   1.84865   1.85397   1.86119   1.87282
 Alpha virt. eigenvalues --    1.87383   1.87815   1.88564   1.89117   1.89268
 Alpha virt. eigenvalues --    1.90167   1.90861   1.91226   1.92066   1.93965
 Alpha virt. eigenvalues --    1.93965   1.94787   1.95299   1.95881   1.96510
 Alpha virt. eigenvalues --    1.97300   2.00165   2.00757   2.01091   2.01332
 Alpha virt. eigenvalues --    2.01788   2.03711   2.04546   2.05142   2.05750
 Alpha virt. eigenvalues --    2.08012   2.08479   2.09189   2.15986   2.16056
 Alpha virt. eigenvalues --    2.18486   2.18566   2.20404   2.20646   2.21046
 Alpha virt. eigenvalues --    2.23881   2.24722   2.25406   2.26850   2.27526
 Alpha virt. eigenvalues --    2.29126   2.29603   2.30294   2.30608   2.31415
 Alpha virt. eigenvalues --    2.31578   2.31754   2.32152   2.33698   2.34342
 Alpha virt. eigenvalues --    2.37074   2.38474   2.38656   2.38773   2.39248
 Alpha virt. eigenvalues --    2.40238   2.40562   2.40732   2.41634   2.42395
 Alpha virt. eigenvalues --    2.42769   2.44129   2.45214   2.46120   2.46929
 Alpha virt. eigenvalues --    2.47498   2.48109   2.48383   2.52472   2.52655
 Alpha virt. eigenvalues --    2.53945   2.54429   2.55207   2.55718   2.56236
 Alpha virt. eigenvalues --    2.56501   2.56851   2.57654   2.59125   2.59248
 Alpha virt. eigenvalues --    2.59820   2.60380   2.61405   2.62279   2.62608
 Alpha virt. eigenvalues --    2.62760   2.64525   2.66152   2.66235   2.66731
 Alpha virt. eigenvalues --    2.68614   2.68702   2.70075   2.70737   2.71528
 Alpha virt. eigenvalues --    2.72506   2.72877   2.75196   2.75809   2.77105
 Alpha virt. eigenvalues --    2.77218   2.78433   2.79266   2.79813   2.81400
 Alpha virt. eigenvalues --    2.84231   2.84821   2.85570   2.92941   2.95203
 Alpha virt. eigenvalues --    2.98376   3.02179   3.04855   3.09788   3.09870
 Alpha virt. eigenvalues --    3.12083   3.12517   3.14291   3.15484   3.15620
 Alpha virt. eigenvalues --    3.19108   3.21637   3.21930   3.24428   3.24949
 Alpha virt. eigenvalues --    3.25769   3.26804   3.29156   3.30487   3.31601
 Alpha virt. eigenvalues --    3.33646   3.34344   3.34423   3.38800   3.42376
 Alpha virt. eigenvalues --    3.49170   3.49431   3.68538   3.69061   3.71603
 Alpha virt. eigenvalues --    3.76859   3.87044   3.88178   4.11656   4.11905
 Alpha virt. eigenvalues --    4.12752   4.13158   4.13488   4.13968   4.15892
 Alpha virt. eigenvalues --    4.16257   4.18410   4.20117   4.21478   4.22376
 Alpha virt. eigenvalues --    4.27109   4.33562   4.35450   4.40608   4.42541
 Alpha virt. eigenvalues --    4.45043   4.46710   4.54406   4.56436   4.60288
 Alpha virt. eigenvalues --    4.70247   4.79385   4.89586   4.98811
          Condensed to atoms (all electrons):
               1          2          3          4          5          6
     1  C    5.243524   0.463125   0.346482   0.346482  -0.080903  -0.043398
     2  C    0.463125   4.736237  -0.023220  -0.023220   0.004991  -0.029604
     3  C    0.346482  -0.023220   5.248445  -0.064354   0.333103   0.438736
     4  C    0.346482  -0.023220  -0.064354   5.248445  -0.012581   0.006054
     5  C   -0.080903   0.004991   0.333103  -0.012581   4.962244  -0.018146
     6  C   -0.043398  -0.029604   0.438736   0.006054  -0.018146   4.787943
     7  C   -0.028217   0.445956  -0.058532   0.011542  -0.000785  -0.010854
     8  C   -0.028217   0.445956   0.011542  -0.058532  -0.000005  -0.000018
     9  C   -0.043398  -0.029604   0.006054   0.438736   0.000572  -0.000138
    10  C   -0.080903   0.004991  -0.012581   0.333103  -0.005070   0.000572
    11  C   -0.017897   0.000233  -0.079838  -0.004418   0.480240   0.008214
    12  C    0.008509  -0.000146  -0.014439   0.000244   0.460692  -0.038881
    13  C    0.011100   0.000083  -0.016934  -0.000050  -0.059447   0.428648
    14  C   -0.052368  -0.013009  -0.031318  -0.000655   0.011315   0.449326
    15  C   -0.052368  -0.013009  -0.000655  -0.031318  -0.000003   0.000024
    16  C    0.011100   0.000083  -0.000050  -0.016934  -0.000005   0.000000
    17  C   -0.017897   0.000233  -0.004418  -0.079838  -0.003064  -0.000808
    18  C    0.008509  -0.000146   0.000244  -0.014439  -0.000264   0.000007
    19  C   -0.000068  -0.000000   0.012467  -0.000002  -0.027543  -0.000121
    20  C    0.000727   0.000003   0.008022   0.000036  -0.011914  -0.000225
    21  C   -0.000972   0.000035  -0.062086  -0.000007  -0.025511  -0.008190
    22  C    0.000727   0.000003   0.000036   0.008022  -0.000058  -0.000019
    23  C   -0.000972   0.000035  -0.000007  -0.062086  -0.000001   0.000000
    24  C   -0.000068  -0.000000  -0.000002   0.012467   0.000015  -0.000000
    25  C   -0.000016  -0.000000  -0.000441  -0.000007  -0.038909   0.000026
    26  C   -0.000016  -0.000000  -0.000007  -0.000441   0.000021   0.000000
    27  H    0.004454  -0.039274   0.000933  -0.000196   0.000019   0.002650
    28  H    0.004454  -0.039274  -0.000196   0.000933   0.000002   0.000010
    29  H    0.001870  -0.000095  -0.011415   0.005757  -0.034608  -0.000075
    30  H   -0.000209   0.000017   0.004076   0.000001   0.001092  -0.038977
    31  H    0.000830   0.002924   0.004538   0.000015  -0.000178  -0.039649
    32  H    0.000830   0.002924   0.000015   0.004538   0.000000  -0.000001
    33  H    0.001870  -0.000095   0.005757  -0.011415  -0.000187   0.001524
    34  H   -0.000209   0.000017   0.000001   0.004076   0.000000  -0.000000
    35  H    0.000001  -0.000000  -0.000193  -0.000000   0.004483   0.000018
    36  H    0.000004   0.000000  -0.000233   0.000003   0.003061   0.000002
    37  H    0.000018  -0.000000   0.000989  -0.000000   0.004276   0.002783
    38  H    0.000004   0.000000   0.000003  -0.000233   0.000017  -0.000001
    39  H    0.000001  -0.000000  -0.000000  -0.000193   0.000000  -0.000000
    40  H    0.000018  -0.000000  -0.000000   0.000989   0.000000  -0.000000
    41  H    0.000000   0.000000   0.000014   0.000000   0.001067  -0.000001
    42  H    0.000000   0.000000   0.000000   0.000014   0.000000   0.000000
               7          8          9         10         11         12
     1  C   -0.028217  -0.028217  -0.043398  -0.080903  -0.017897   0.008509
     2  C    0.445956   0.445956  -0.029604   0.004991   0.000233  -0.000146
     3  C   -0.058532   0.011542   0.006054  -0.012581  -0.079838  -0.014439
     4  C    0.011542  -0.058532   0.438736   0.333103  -0.004418   0.000244
     5  C   -0.000785  -0.000005   0.000572  -0.005070   0.480240   0.460692
     6  C   -0.010854  -0.000018  -0.000138   0.000572   0.008214  -0.038881
     7  C    5.028501  -0.064889  -0.000018  -0.000005  -0.000010   0.000052
     8  C   -0.064889   5.028501  -0.010854  -0.000785   0.000007  -0.000000
     9  C   -0.000018  -0.010854   4.787943  -0.018146  -0.000808   0.000007
    10  C   -0.000005  -0.000785  -0.018146   4.962244  -0.003064  -0.000264
    11  C   -0.000010   0.000007  -0.000808  -0.003064   5.006911  -0.047961
    12  C    0.000052  -0.000000   0.000007  -0.000264  -0.047961   4.769195
    13  C    0.007564  -0.000009   0.000000  -0.000005  -0.000937  -0.003662
    14  C    0.476129   0.007952   0.000024  -0.000003  -0.000061  -0.000187
    15  C    0.007952   0.476129   0.449326   0.011315  -0.000013   0.000000
    16  C   -0.000009   0.007564   0.428648  -0.059447  -0.000066  -0.000000
    17  C    0.000007  -0.000010   0.008214   0.480240   0.001980  -0.001278
    18  C   -0.000000   0.000052  -0.038881   0.460692  -0.001278  -0.000013
    19  C    0.000001  -0.000000  -0.000000   0.000015  -0.064967   0.468237
    20  C    0.000000  -0.000000  -0.000019  -0.000058   0.520668  -0.037489
    21  C   -0.000444   0.000000   0.000000  -0.000001   0.013254   0.419993
    22  C   -0.000000   0.000000  -0.000225  -0.011914  -0.000550  -0.000084
    23  C    0.000000  -0.000444  -0.008190  -0.025511   0.000103   0.000000
    24  C   -0.000000   0.000001  -0.000121  -0.027543  -0.000061   0.000001
    25  C    0.000000   0.000000   0.000000   0.000021  -0.025602  -0.014063
    26  C    0.000000   0.000000   0.000026  -0.038909  -0.000147   0.000003
    27  H    0.362337  -0.009046   0.000010   0.000002  -0.000000  -0.000001
    28  H   -0.009046   0.362337   0.002650   0.000019  -0.000000  -0.000000
    29  H    0.000000  -0.000035   0.001524  -0.000187   0.360529   0.004903
    30  H    0.000264   0.000000  -0.000000   0.000000   0.000017   0.002564
    31  H   -0.036707  -0.000204  -0.000001   0.000000   0.000002   0.000004
    32  H   -0.000204  -0.036707  -0.039649  -0.000178   0.000000   0.000000
    33  H   -0.000035   0.000000  -0.000075  -0.034608  -0.002602  -0.000972
    34  H    0.000000   0.000264  -0.038977   0.001092  -0.000000   0.000000
    35  H   -0.000000   0.000000  -0.000000   0.000000   0.000579  -0.040889
    36  H   -0.000000   0.000000  -0.000001   0.000017  -0.033920   0.001120
    37  H    0.000004  -0.000000  -0.000000   0.000000  -0.000224  -0.038193
    38  H    0.000000  -0.000000   0.000002   0.003061  -0.000005   0.000032
    39  H    0.000000  -0.000000   0.000018   0.004483   0.000001  -0.000000
    40  H   -0.000000   0.000004   0.002783   0.004276   0.000001   0.000000
    41  H    0.000000  -0.000000   0.000000   0.000000   0.004294   0.002982
    42  H   -0.000000   0.000000  -0.000001   0.001067   0.000000   0.000000
              13         14         15         16         17         18
     1  C    0.011100  -0.052368  -0.052368   0.011100  -0.017897   0.008509
     2  C    0.000083  -0.013009  -0.013009   0.000083   0.000233  -0.000146
     3  C   -0.016934  -0.031318  -0.000655  -0.000050  -0.004418   0.000244
     4  C   -0.000050  -0.000655  -0.031318  -0.016934  -0.079838  -0.014439
     5  C   -0.059447   0.011315  -0.000003  -0.000005  -0.003064  -0.000264
     6  C    0.428648   0.449326   0.000024   0.000000  -0.000808   0.000007
     7  C    0.007564   0.476129   0.007952  -0.000009   0.000007  -0.000000
     8  C   -0.000009   0.007952   0.476129   0.007564  -0.000010   0.000052
     9  C    0.000000   0.000024   0.449326   0.428648   0.008214  -0.038881
    10  C   -0.000005  -0.000003   0.011315  -0.059447   0.480240   0.460692
    11  C   -0.000937  -0.000061  -0.000013  -0.000066   0.001980  -0.001278
    12  C   -0.003662  -0.000187   0.000000  -0.000000  -0.001278  -0.000013
    13  C    5.036743  -0.066319   0.000000  -0.000000  -0.000066  -0.000000
    14  C   -0.066319   5.026239  -0.000434   0.000000  -0.000013   0.000000
    15  C    0.000000  -0.000434   5.026239  -0.066319  -0.000061  -0.000187
    16  C   -0.000000   0.000000  -0.066319   5.036743  -0.000937  -0.003662
    17  C   -0.000066  -0.000013  -0.000061  -0.000937   5.006911  -0.047961
    18  C   -0.000000   0.000000  -0.000187  -0.003662  -0.047961   4.769195
    19  C    0.008063  -0.000010  -0.000000   0.000000  -0.000061   0.000001
    20  C    0.000069  -0.000000   0.000000   0.000001  -0.000550  -0.000084
    21  C    0.474474   0.008123   0.000000   0.000000   0.000103   0.000000
    22  C    0.000001   0.000000  -0.000000   0.000069   0.520668  -0.037489
    23  C    0.000000   0.000000   0.008123   0.474474   0.013254   0.419993
    24  C    0.000000  -0.000000  -0.000010   0.008063  -0.064967   0.468237
    25  C   -0.000407   0.000000   0.000000   0.000000  -0.000147   0.000003
    26  C    0.000000   0.000000   0.000000  -0.000407  -0.025602  -0.014063
    27  H   -0.000211  -0.036677   0.000248  -0.000000  -0.000000  -0.000000
    28  H   -0.000000   0.000248  -0.036677  -0.000211  -0.000000  -0.000001
    29  H    0.000018  -0.000002   0.000018   0.000185  -0.002602  -0.000972
    30  H    0.361631  -0.008684  -0.000000   0.000000  -0.000000   0.000000
    31  H   -0.008679   0.362044   0.000004  -0.000000   0.000000   0.000000
    32  H   -0.000000   0.000004   0.362044  -0.008679   0.000002   0.000004
    33  H    0.000185   0.000018  -0.000002   0.000018   0.360529   0.004903
    34  H    0.000000  -0.000000  -0.008684   0.361631   0.000017   0.002564
    35  H    0.000291   0.000000  -0.000000  -0.000000   0.000001  -0.000000
    36  H   -0.000000  -0.000000  -0.000000  -0.000001  -0.000005   0.000032
    37  H   -0.036292  -0.000209   0.000000  -0.000000   0.000001   0.000000
    38  H   -0.000001  -0.000000  -0.000000  -0.000000  -0.033920   0.001120
    39  H   -0.000000  -0.000000   0.000000   0.000291   0.000579  -0.040889
    40  H   -0.000000   0.000000  -0.000209  -0.036292  -0.000224  -0.038193
    41  H    0.000004  -0.000000  -0.000000   0.000000   0.000000   0.000000
    42  H    0.000000  -0.000000  -0.000000   0.000004   0.004294   0.002982
              19         20         21         22         23         24
     1  C   -0.000068   0.000727  -0.000972   0.000727  -0.000972  -0.000068
     2  C   -0.000000   0.000003   0.000035   0.000003   0.000035  -0.000000
     3  C    0.012467   0.008022  -0.062086   0.000036  -0.000007  -0.000002
     4  C   -0.000002   0.000036  -0.000007   0.008022  -0.062086   0.012467
     5  C   -0.027543  -0.011914  -0.025511  -0.000058  -0.000001   0.000015
     6  C   -0.000121  -0.000225  -0.008190  -0.000019   0.000000  -0.000000
     7  C    0.000001   0.000000  -0.000444  -0.000000   0.000000  -0.000000
     8  C   -0.000000  -0.000000   0.000000   0.000000  -0.000444   0.000001
     9  C   -0.000000  -0.000019   0.000000  -0.000225  -0.008190  -0.000121
    10  C    0.000015  -0.000058  -0.000001  -0.011914  -0.025511  -0.027543
    11  C   -0.064967   0.520668   0.013254  -0.000550   0.000103  -0.000061
    12  C    0.468237  -0.037489   0.419993  -0.000084   0.000000   0.000001
    13  C    0.008063   0.000069   0.474474   0.000001   0.000000   0.000000
    14  C   -0.000010  -0.000000   0.008123   0.000000   0.000000  -0.000000
    15  C   -0.000000   0.000000   0.000000  -0.000000   0.008123  -0.000010
    16  C    0.000000   0.000001   0.000000   0.000069   0.474474   0.008063
    17  C   -0.000061  -0.000550   0.000103   0.520668   0.013254  -0.064967
    18  C    0.000001  -0.000084   0.000000  -0.037489   0.419993   0.468237
    19  C    5.007970  -0.026091  -0.077720   0.000071  -0.000000  -0.000000
    20  C   -0.026091   4.843920  -0.000447   0.000339  -0.000013   0.000071
    21  C   -0.077720  -0.000447   5.062512  -0.000013  -0.000000  -0.000000
    22  C    0.000071   0.000339  -0.000013   4.843920  -0.000447  -0.026091
    23  C   -0.000000  -0.000013  -0.000000  -0.000447   5.062512  -0.077720
    24  C   -0.000000   0.000071  -0.000000  -0.026091  -0.077720   5.007970
    25  C    0.513013   0.505450   0.007864   0.000079   0.000000  -0.000002
    26  C   -0.000002   0.000079   0.000000   0.505450   0.007864   0.513013
    27  H   -0.000000   0.000000   0.000004   0.000000  -0.000000   0.000000
    28  H    0.000000   0.000000  -0.000000   0.000000   0.000004  -0.000000
    29  H    0.000642  -0.039655  -0.000196  -0.000170   0.000271   0.000054
    30  H   -0.000222  -0.000000  -0.035813  -0.000000  -0.000000  -0.000000
    31  H   -0.000000  -0.000000   0.000254  -0.000000   0.000000  -0.000000
    32  H   -0.000000  -0.000000   0.000000  -0.000000   0.000254  -0.000000
    33  H    0.000054  -0.000170   0.000271  -0.039655  -0.000196   0.000642
    34  H   -0.000000  -0.000000  -0.000000  -0.000000  -0.035813  -0.000222
    35  H    0.364261   0.004585  -0.009226   0.000000   0.000000  -0.000000
    36  H    0.004335   0.365762   0.000010  -0.000021  -0.000003   0.000019
    37  H   -0.008360   0.000018   0.360542   0.000000  -0.000000  -0.000000
    38  H    0.000019  -0.000021  -0.000003   0.365762   0.000010   0.004335
    39  H   -0.000000   0.000000   0.000000   0.004585  -0.009226   0.364261
    40  H   -0.000000   0.000000  -0.000000   0.000018   0.360542  -0.008360
    41  H   -0.035665  -0.039623  -0.000202  -0.000001  -0.000000   0.000000
    42  H    0.000000  -0.000001  -0.000000  -0.039623  -0.000202  -0.035665
              25         26         27         28         29         30
     1  C   -0.000016  -0.000016   0.004454   0.004454   0.001870  -0.000209
     2  C   -0.000000  -0.000000  -0.039274  -0.039274  -0.000095   0.000017
     3  C   -0.000441  -0.000007   0.000933  -0.000196  -0.011415   0.004076
     4  C   -0.000007  -0.000441  -0.000196   0.000933   0.005757   0.000001
     5  C   -0.038909   0.000021   0.000019   0.000002  -0.034608   0.001092
     6  C    0.000026   0.000000   0.002650   0.000010  -0.000075  -0.038977
     7  C    0.000000   0.000000   0.362337  -0.009046   0.000000   0.000264
     8  C    0.000000   0.000000  -0.009046   0.362337  -0.000035   0.000000
     9  C    0.000000   0.000026   0.000010   0.002650   0.001524  -0.000000
    10  C    0.000021  -0.038909   0.000002   0.000019  -0.000187   0.000000
    11  C   -0.025602  -0.000147  -0.000000  -0.000000   0.360529   0.000017
    12  C   -0.014063   0.000003  -0.000001  -0.000000   0.004903   0.002564
    13  C   -0.000407   0.000000  -0.000211  -0.000000   0.000018   0.361631
    14  C    0.000000   0.000000  -0.036677   0.000248  -0.000002  -0.008684
    15  C    0.000000   0.000000   0.000248  -0.036677   0.000018  -0.000000
    16  C    0.000000  -0.000407  -0.000000  -0.000211   0.000185   0.000000
    17  C   -0.000147  -0.025602  -0.000000  -0.000000  -0.002602  -0.000000
    18  C    0.000003  -0.014063  -0.000000  -0.000001  -0.000972   0.000000
    19  C    0.513013  -0.000002  -0.000000   0.000000   0.000642  -0.000222
    20  C    0.505450   0.000079   0.000000   0.000000  -0.039655  -0.000000
    21  C    0.007864   0.000000   0.000004  -0.000000  -0.000196  -0.035813
    22  C    0.000079   0.505450   0.000000   0.000000  -0.000170  -0.000000
    23  C    0.000000   0.007864  -0.000000   0.000004   0.000271  -0.000000
    24  C   -0.000002   0.513013   0.000000  -0.000000   0.000054  -0.000000
    25  C    4.854772  -0.000002   0.000000   0.000000   0.004594   0.000004
    26  C   -0.000002   4.854772   0.000000   0.000000   0.000035   0.000000
    27  H    0.000000   0.000000   0.627730   0.006252   0.000000  -0.000012
    28  H    0.000000   0.000000   0.006252   0.627730  -0.000000  -0.000000
    29  H    0.004594   0.000035   0.000000  -0.000000   0.613951   0.000000
    30  H    0.000004   0.000000  -0.000012  -0.000000   0.000000   0.628464
    31  H   -0.000000  -0.000000  -0.005078  -0.000013   0.000000   0.006310
    32  H   -0.000000  -0.000000  -0.000013  -0.005078  -0.000000  -0.000000
    33  H    0.000035   0.004594  -0.000000   0.000000   0.000245   0.000002
    34  H    0.000000   0.000004  -0.000000  -0.000012   0.000002  -0.000000
    35  H   -0.043682  -0.000000  -0.000000  -0.000000   0.000018  -0.000012
    36  H   -0.041513   0.000007  -0.000000  -0.000000  -0.006224   0.000000
    37  H    0.000154  -0.000000  -0.000000  -0.000000   0.000002  -0.005276
    38  H    0.000007  -0.041513  -0.000000  -0.000000  -0.000000  -0.000000
    39  H   -0.000000  -0.043682  -0.000000  -0.000000   0.000000   0.000000
    40  H   -0.000000   0.000154  -0.000000  -0.000000   0.000002   0.000000
    41  H    0.364944  -0.000000   0.000000   0.000000  -0.000197  -0.000000
    42  H   -0.000000   0.364944   0.000000   0.000000  -0.000000   0.000000
              31         32         33         34         35         36
     1  C    0.000830   0.000830   0.001870  -0.000209   0.000001   0.000004
     2  C    0.002924   0.002924  -0.000095   0.000017  -0.000000   0.000000
     3  C    0.004538   0.000015   0.005757   0.000001  -0.000193  -0.000233
     4  C    0.000015   0.004538  -0.011415   0.004076  -0.000000   0.000003
     5  C   -0.000178   0.000000  -0.000187   0.000000   0.004483   0.003061
     6  C   -0.039649  -0.000001   0.001524  -0.000000   0.000018   0.000002
     7  C   -0.036707  -0.000204  -0.000035   0.000000  -0.000000  -0.000000
     8  C   -0.000204  -0.036707   0.000000   0.000264   0.000000   0.000000
     9  C   -0.000001  -0.039649  -0.000075  -0.038977  -0.000000  -0.000001
    10  C    0.000000  -0.000178  -0.034608   0.001092   0.000000   0.000017
    11  C    0.000002   0.000000  -0.002602  -0.000000   0.000579  -0.033920
    12  C    0.000004   0.000000  -0.000972   0.000000  -0.040889   0.001120
    13  C   -0.008679  -0.000000   0.000185   0.000000   0.000291  -0.000000
    14  C    0.362044   0.000004   0.000018  -0.000000   0.000000  -0.000000
    15  C    0.000004   0.362044  -0.000002  -0.008684  -0.000000  -0.000000
    16  C   -0.000000  -0.008679   0.000018   0.361631  -0.000000  -0.000001
    17  C    0.000000   0.000002   0.360529   0.000017   0.000001  -0.000005
    18  C    0.000000   0.000004   0.004903   0.002564  -0.000000   0.000032
    19  C   -0.000000  -0.000000   0.000054  -0.000000   0.364261   0.004335
    20  C   -0.000000  -0.000000  -0.000170  -0.000000   0.004585   0.365762
    21  C    0.000254   0.000000   0.000271  -0.000000  -0.009226   0.000010
    22  C   -0.000000  -0.000000  -0.039655  -0.000000   0.000000  -0.000021
    23  C    0.000000   0.000254  -0.000196  -0.035813   0.000000  -0.000003
    24  C   -0.000000  -0.000000   0.000642  -0.000222  -0.000000   0.000019
    25  C   -0.000000  -0.000000   0.000035   0.000000  -0.043682  -0.041513
    26  C   -0.000000  -0.000000   0.004594   0.000004  -0.000000   0.000007
    27  H   -0.005078  -0.000013  -0.000000  -0.000000  -0.000000  -0.000000
    28  H   -0.000013  -0.005078   0.000000  -0.000012  -0.000000  -0.000000
    29  H    0.000000  -0.000000   0.000245   0.000002   0.000018  -0.006224
    30  H    0.006310  -0.000000   0.000002  -0.000000  -0.000012   0.000000
    31  H    0.628770  -0.000000  -0.000000  -0.000000   0.000000   0.000000
    32  H   -0.000000   0.628770   0.000000   0.006310   0.000000  -0.000000
    33  H   -0.000000   0.000000   0.613951   0.000000   0.000000  -0.000000
    34  H   -0.000000   0.006310   0.000000   0.628464   0.000000  -0.000000
    35  H    0.000000   0.000000   0.000000   0.000000   0.637815  -0.000203
    36  H    0.000000  -0.000000  -0.000000  -0.000000  -0.000203   0.627152
    37  H   -0.000013   0.000000   0.000002   0.000000   0.006424  -0.000000
    38  H   -0.000000   0.000000  -0.006224   0.000000   0.000000  -0.000000
    39  H    0.000000   0.000000   0.000018  -0.000012   0.000000   0.000000
    40  H    0.000000  -0.000013   0.000002  -0.005276   0.000000   0.000000
    41  H   -0.000000  -0.000000  -0.000000   0.000000  -0.005900  -0.005338
    42  H   -0.000000  -0.000000  -0.000197  -0.000000  -0.000000   0.000000
              37         38         39         40         41         42
     1  C    0.000018   0.000004   0.000001   0.000018   0.000000   0.000000
     2  C   -0.000000   0.000000  -0.000000  -0.000000   0.000000   0.000000
     3  C    0.000989   0.000003  -0.000000  -0.000000   0.000014   0.000000
     4  C   -0.000000  -0.000233  -0.000193   0.000989   0.000000   0.000014
     5  C    0.004276   0.000017   0.000000   0.000000   0.001067   0.000000
     6  C    0.002783  -0.000001  -0.000000  -0.000000  -0.000001   0.000000
     7  C    0.000004   0.000000   0.000000  -0.000000   0.000000  -0.000000
     8  C   -0.000000  -0.000000  -0.000000   0.000004  -0.000000   0.000000
     9  C   -0.000000   0.000002   0.000018   0.002783   0.000000  -0.000001
    10  C    0.000000   0.003061   0.004483   0.004276   0.000000   0.001067
    11  C   -0.000224  -0.000005   0.000001   0.000001   0.004294   0.000000
    12  C   -0.038193   0.000032  -0.000000   0.000000   0.002982   0.000000
    13  C   -0.036292  -0.000001  -0.000000  -0.000000   0.000004   0.000000
    14  C   -0.000209  -0.000000  -0.000000   0.000000  -0.000000  -0.000000
    15  C    0.000000  -0.000000   0.000000  -0.000209  -0.000000  -0.000000
    16  C   -0.000000  -0.000000   0.000291  -0.036292   0.000000   0.000004
    17  C    0.000001  -0.033920   0.000579  -0.000224   0.000000   0.004294
    18  C    0.000000   0.001120  -0.040889  -0.038193   0.000000   0.002982
    19  C   -0.008360   0.000019  -0.000000  -0.000000  -0.035665   0.000000
    20  C    0.000018  -0.000021   0.000000   0.000000  -0.039623  -0.000001
    21  C    0.360542  -0.000003   0.000000  -0.000000  -0.000202  -0.000000
    22  C    0.000000   0.365762   0.004585   0.000018  -0.000001  -0.039623
    23  C   -0.000000   0.000010  -0.009226   0.360542  -0.000000  -0.000202
    24  C   -0.000000   0.004335   0.364261  -0.008360   0.000000  -0.035665
    25  C    0.000154   0.000007  -0.000000  -0.000000   0.364944  -0.000000
    26  C   -0.000000  -0.041513  -0.043682   0.000154  -0.000000   0.364944
    27  H   -0.000000  -0.000000  -0.000000  -0.000000   0.000000   0.000000
    28  H   -0.000000  -0.000000  -0.000000  -0.000000   0.000000   0.000000
    29  H    0.000002  -0.000000   0.000000   0.000002  -0.000197  -0.000000
    30  H   -0.005276  -0.000000   0.000000   0.000000  -0.000000   0.000000
    31  H   -0.000013  -0.000000   0.000000   0.000000  -0.000000  -0.000000
    32  H    0.000000   0.000000   0.000000  -0.000013  -0.000000  -0.000000
    33  H    0.000002  -0.006224   0.000018   0.000002  -0.000000  -0.000197
    34  H    0.000000   0.000000  -0.000012  -0.005276   0.000000  -0.000000
    35  H    0.006424   0.000000   0.000000   0.000000  -0.005900  -0.000000
    36  H   -0.000000  -0.000000   0.000000   0.000000  -0.005338   0.000000
    37  H    0.629251   0.000000   0.000000  -0.000000  -0.000013  -0.000000
    38  H    0.000000   0.627152  -0.000203  -0.000000   0.000000  -0.005338
    39  H    0.000000  -0.000203   0.637815   0.006424  -0.000000  -0.005900
    40  H   -0.000000  -0.000000   0.006424   0.629251  -0.000000  -0.000013
    41  H   -0.000013   0.000000  -0.000000  -0.000000   0.629757  -0.000000
    42  H   -0.000000  -0.005338  -0.005900  -0.000013  -0.000000   0.629757
 Mulliken charges:
               1
     1  C   -0.006545
     2  C    0.102850
     3  C   -0.040540
     4  C   -0.040540
     5  C    0.051974
     6  C    0.102569
     7  C   -0.130554
     8  C   -0.130554
     9  C    0.102569
    10  C    0.051974
    11  C   -0.112604
    12  C    0.099983
    13  C   -0.135855
    14  C   -0.131470
    15  C   -0.131470
    16  C   -0.135855
    17  C   -0.112604
    18  C    0.099983
    19  C   -0.138314
    20  C   -0.093391
    21  C   -0.126607
    22  C   -0.093391
    23  C   -0.126607
    24  C   -0.138314
    25  C   -0.086178
    26  C   -0.086178
    27  H    0.085870
    28  H    0.085870
    29  H    0.101813
    30  H    0.084764
    31  H    0.084827
    32  H    0.084827
    33  H    0.101813
    34  H    0.084764
    35  H    0.081627
    36  H    0.085937
    37  H    0.084118
    38  H    0.085937
    39  H    0.081627
    40  H    0.084118
    41  H    0.083879
    42  H    0.083879
 Sum of Mulliken charges =  -0.00000
 Mulliken charges with hydrogens summed into heavy atoms:
               1
     1  C   -0.006545
     2  C    0.102850
     3  C   -0.040540
     4  C   -0.040540
     5  C    0.051974
     6  C    0.102569
     7  C   -0.044684
     8  C   -0.044684
     9  C    0.102569
    10  C    0.051974
    11  C   -0.010791
    12  C    0.099983
    13  C   -0.051091
    14  C   -0.046643
    15  C   -0.046643
    16  C   -0.051091
    17  C   -0.010791
    18  C    0.099983
    19  C   -0.056687
    20  C   -0.007453
    21  C   -0.042489
    22  C   -0.007453
    23  C   -0.042489
    24  C   -0.056687
    25  C   -0.002299
    26  C   -0.002299
 Electronic spatial extent (au):  <R**2>=           7210.5926
 Charge=             -0.0000 electrons
 Dipole moment (field-independent basis, Debye):
    X=             -0.0000    Y=             -0.0000    Z=             -0.0344  Tot=              0.0344
 Quadrupole moment (field-independent basis, Debye-Ang):
   XX=           -150.8261   YY=           -131.7406   ZZ=           -131.3951
   XY=              5.3891   XZ=              0.0000   YZ=             -0.0000
 Traceless Quadrupole moment (field-independent basis, Debye-Ang):
   XX=            -12.8388   YY=              6.2466   ZZ=              6.5922
   XY=              5.3891   XZ=              0.0000   YZ=             -0.0000
 Octapole moment (field-independent basis, Debye-Ang**2):
  XXX=              0.0000  YYY=             -0.0000  ZZZ=             12.4128  XYY=              0.0000
  XXY=              0.0000  XXZ=            -17.6022  XZZ=             -0.0000  YZZ=              0.0000
  YYZ=             -4.6621  XYZ=             13.4146
 Hexadecapole moment (field-independent basis, Debye-Ang**3):
 XXXX=          -1078.3269 YYYY=          -4460.6249 ZZZZ=          -3816.6604 XXXY=            296.5717
 XXXZ=             -0.0000 YYYX=            346.2311 YYYZ=              0.0000 ZZZX=             -0.0000
 ZZZY=              0.0000 XXYY=          -1045.1109 XXZZ=           -842.6804 YYZZ=          -1364.7222
 XXYZ=              0.0000 YYXZ=             -0.0000 ZZXY=             83.3030
 N-N= 2.125993725798D+03 E-N=-6.568801679079D+03  KE= 9.907969816899D+02
 Symmetry A    KE= 5.273574618715D+02
 Symmetry B    KE= 4.634395198184D+02
 No NMR shielding tensors so no spin-rotation constants.
 Leave Link  601 at Thu Sep  8 15:02:16 2022, MaxMem=  1342177280 cpu:              53.2 elap:               1.2
 (Enter /mnt/opt/groups/app-gaussian/g16-avx2/l701.exe)
 ... and contract with generalized density number  0.
 Compute integral first derivatives.
 R6Disp: Adding Grimme-D3 dispersion energy 1st derivatives to the gradient.
 Leave Link  701 at Thu Sep  8 15:02:18 2022, MaxMem=  1342177280 cpu:              70.1 elap:               1.6
 (Enter /mnt/opt/groups/app-gaussian/g16-avx2/l702.exe)
 L702 exits ... SP integral derivatives will be done elsewhere.
 Leave Link  702 at Thu Sep  8 15:02:18 2022, MaxMem=  1342177280 cpu:               2.2 elap:               0.1
 (Enter /mnt/opt/groups/app-gaussian/g16-avx2/l703.exe)
 Integral derivatives from FoFJK, PRISM(SPDF).
 Compute integral first derivatives, UseDBF=F ICtDFT=           0.
 Calling FoFJK, ICntrl=      2127 FMM=F ISym2X=1 I1Cent= 0 IOpClX= 0 NMat=1 NMatS=1 NMatT=0.
 FoFJK:  IHMeth= 1 ICntrl=    2127 DoSepK=F KAlg= 0 I1Cent=           0 FoldK=F
 IRaf=         0 NMat=       1 IRICut=       1 DoRegI=T DoRafI=F ISym2E= 1 IDoP0=0 IntGTp=1.
 FoFCou: FMM=F IPFlag=           0 FMFlag=      100000 FMFlg1=         800
         NFxFlg=           0 DoJE=F BraDBF=F KetDBF=F FulRan=T
         wScrn=  0.000000 ICntrl=      2127 IOpCl=  0 I1Cent=           0 NGrid=           0
         NMat0=    1 NMatS0=      1 NMatT0=    0 NMatD0=    1 NMtDS0=    0 NMtDT0=    0
 Petite list used in FoFCou.
 Leave Link  703 at Thu Sep  8 15:02:24 2022, MaxMem=  1342177280 cpu:             292.1 elap:               6.4
 (Enter /mnt/opt/groups/app-gaussian/g16-avx2/l716.exe)
 Dipole        = 7.10542736D-15-4.13002965D-14-1.35424472D-02
 ***** Axes restored to original set *****
 -------------------------------------------------------------------
 Center     Atomic                   Forces (Hartrees/Bohr)
 Number     Number              X              Y              Z
 -------------------------------------------------------------------
      1        6          -0.000000000   -0.000000000   -0.000017862
      2        6          -0.000000000   -0.000000000    0.000004850
      3        6           0.000032725   -0.000008091   -0.000035620
      4        6          -0.000032725    0.000008091   -0.000035620
      5        6           0.000017026   -0.000013695    0.000001018
      6        6          -0.000009053   -0.000000462    0.000000131
      7        6           0.000004962   -0.000000247   -0.000003739
      8        6          -0.000004962    0.000000247   -0.000003739
      9        6           0.000009053    0.000000462    0.000000131
     10        6          -0.000017026    0.000013695    0.000001018
     11        6           0.000011416    0.000010863    0.000006666
     12        6          -0.000001850    0.000002744    0.000008792
     13        6          -0.000005854   -0.000002840   -0.000006946
     14        6          -0.000005113   -0.000007521    0.000000595
     15        6           0.000005113    0.000007521    0.000000595
     16        6           0.000005854    0.000002840   -0.000006946
     17        6          -0.000011416   -0.000010863    0.000006666
     18        6           0.000001850   -0.000002744    0.000008792
     19        6          -0.000003076   -0.000007085    0.000007075
     20        6           0.000007776    0.000009481    0.000004841
     21        6           0.000004670   -0.000009509    0.000006052
     22        6          -0.000007776   -0.000009481    0.000004841
     23        6          -0.000004670    0.000009509    0.000006052
     24        6           0.000003076    0.000007085    0.000007075
     25        6           0.000003433   -0.000006162    0.000009607
     26        6          -0.000003433    0.000006162    0.000009607
     27        1          -0.000002003   -0.000001162   -0.000001947
     28        1           0.000002003    0.000001162   -0.000001947
     29        1           0.000011343   -0.000014949    0.000009393
     30        1          -0.000002697   -0.000001786    0.000001205
     31        1          -0.000001263   -0.000000862   -0.000001433
     32        1           0.000001263    0.000000862   -0.000001433
     33        1          -0.000011343    0.000014949    0.000009393
     34        1           0.000002697    0.000001786    0.000001205
     35        1          -0.000000053   -0.000000295    0.000000699
     36        1           0.000001541    0.000000654   -0.000000321
     37        1          -0.000001789   -0.000000846   -0.000000659
     38        1          -0.000001541   -0.000000654   -0.000000321
     39        1           0.000000053    0.000000295    0.000000699
     40        1           0.000001789    0.000000846   -0.000000659
     41        1          -0.000000412   -0.000002325    0.000001098
     42        1           0.000000412    0.000002325    0.000001098
 -------------------------------------------------------------------
 Cartesian Forces:  Max     0.000035620 RMS     0.000008715
 Leave Link  716 at Thu Sep  8 15:02:24 2022, MaxMem=  1342177280 cpu:               2.6 elap:               0.1
 (Enter /mnt/opt/groups/app-gaussian/g16-avx2/l103.exe)

 GradGradGradGradGradGradGradGradGradGradGradGradGradGradGradGradGradGrad
 Berny optimization.
 FormGI is forming the generalized inverse of G from B-inverse, IUseBI=4.
 Internal  Forces:  Max     0.000071860 RMS     0.000013959
 Search for a local minimum.
 Step number   1 out of a maximum of  252
 All quantities printed in internal units (Hartrees-Bohrs-Radians)
 RMS Force = .13959D-04 SwitMx=.10000D-02 MixMth= 2
 Mixed Optimization -- En-DIIS/RFO-DIIS
 Second derivative matrix not updated -- first step.
 ITU=  0
     Eigenvalues ---    0.01533   0.01549   0.01570   0.01610   0.01618
     Eigenvalues ---    0.01692   0.01692   0.01745   0.01750   0.01771
     Eigenvalues ---    0.01780   0.01791   0.01799   0.01817   0.01828
     Eigenvalues ---    0.02028   0.02029   0.02042   0.02044   0.02060
     Eigenvalues ---    0.02060   0.02083   0.02086   0.02095   0.02114
     Eigenvalues ---    0.02118   0.02118   0.02131   0.02145   0.02159
     Eigenvalues ---    0.02159   0.02186   0.02187   0.02250   0.02251
     Eigenvalues ---    0.02266   0.02276   0.02279   0.02283   0.15938
     Eigenvalues ---    0.15939   0.15955   0.15955   0.15987   0.15988
     Eigenvalues ---    0.15990   0.15990   0.15995   0.15995   0.15998
     Eigenvalues ---    0.15998   0.16000   0.16000   0.16000   0.16000
     Eigenvalues ---    0.21994   0.21994   0.22304   0.22346   0.22443
     Eigenvalues ---    0.22570   0.22637   0.22722   0.23634   0.23863
     Eigenvalues ---    0.23991   0.24239   0.24270   0.24471   0.24582
     Eigenvalues ---    0.24617   0.24632   0.24652   0.35165   0.35165
     Eigenvalues ---    0.35200   0.35200   0.35207   0.35207   0.35221
     Eigenvalues ---    0.35221   0.35228   0.35228   0.35290   0.35290
     Eigenvalues ---    0.35300   0.35300   0.35548   0.35708   0.35769
     Eigenvalues ---    0.35803   0.35803   0.36095   0.36118   0.36794
     Eigenvalues ---    0.37363   0.38723   0.39479   0.40118   0.40294
     Eigenvalues ---    0.40336   0.40434   0.40487   0.40663   0.41132
     Eigenvalues ---    0.41515   0.41746   0.41749   0.42305   0.42305
     Eigenvalues ---    0.43595   0.43595   0.47500   0.47500   0.48687
     Eigenvalues ---    0.48687   0.50418   0.50503   0.51190   0.51191
 RFO step:  Lambda=-6.68959805D-07 EMin= 1.53273923D-02
 Linear search not attempted -- first point.
 Iteration  1 RMS(Cart)=  0.00252906 RMS(Int)=  0.00000059
 Iteration  2 RMS(Cart)=  0.00000151 RMS(Int)=  0.00000006
 Iteration  3 RMS(Cart)=  0.00000000 RMS(Int)=  0.00000006
 ITry= 1 IFail=0 DXMaxC= 1.21D-02 DCOld= 1.00D+10 DXMaxT= 3.00D-01 DXLimC= 3.00D+00 Rises=F
 ClnCor:  largest displacement from symmetrization is 2.09D-11 for atom    40.
 Variable       Old X    -DE/DX   Delta X   Delta X   Delta X     New X
                                 (Linear)    (Quad)   (Total)
    R1        2.69867  -0.00001   0.00000   0.00001   0.00001   2.69868
    R2        2.74542  -0.00006   0.00000  -0.00013  -0.00013   2.74529
    R3        2.74542  -0.00006   0.00000  -0.00013  -0.00013   2.74529
    R4        2.69242  -0.00000   0.00000  -0.00002  -0.00002   2.69240
    R5        2.69242  -0.00000   0.00000  -0.00002  -0.00002   2.69240
    R6        2.75375  -0.00007   0.00000  -0.00018  -0.00018   2.75357
    R7        2.68519  -0.00002   0.00000  -0.00003  -0.00003   2.68516
    R8        2.68519  -0.00002   0.00000  -0.00003  -0.00003   2.68516
    R9        2.75375  -0.00007   0.00000  -0.00018  -0.00018   2.75357
   R10        2.67844  -0.00003   0.00000  -0.00007  -0.00007   2.67836
   R11        2.70189  -0.00002   0.00000  -0.00006  -0.00006   2.70183
   R12        2.70564  -0.00001   0.00000  -0.00001  -0.00001   2.70563
   R13        2.69285   0.00000   0.00000  -0.00001  -0.00001   2.69284
   R14        2.57898   0.00000   0.00000  -0.00002  -0.00002   2.57896
   R15        2.05317  -0.00000   0.00000  -0.00001  -0.00001   2.05317
   R16        2.57898   0.00000   0.00000  -0.00002  -0.00002   2.57896
   R17        2.05317  -0.00000   0.00000  -0.00001  -0.00001   2.05317
   R18        2.69285   0.00000   0.00000  -0.00001  -0.00001   2.69284
   R19        2.70564  -0.00001   0.00000  -0.00001  -0.00001   2.70563
   R20        2.67844  -0.00003   0.00000  -0.00007  -0.00007   2.67836
   R21        2.70189  -0.00002   0.00000  -0.00006  -0.00006   2.70183
   R22        2.60830  -0.00001   0.00000  -0.00003  -0.00003   2.60827
   R23        2.04391   0.00002   0.00000   0.00004   0.00004   2.04395
   R24        2.67616  -0.00001   0.00000  -0.00002  -0.00002   2.67614
   R25        2.70248  -0.00000   0.00000  -0.00002  -0.00002   2.70246
   R26        2.57212  -0.00000   0.00000  -0.00001  -0.00001   2.57211
   R27        2.05352  -0.00000   0.00000  -0.00000  -0.00000   2.05351
   R28        2.05306  -0.00000   0.00000  -0.00000  -0.00000   2.05305
   R29        2.05306  -0.00000   0.00000  -0.00000  -0.00000   2.05305
   R30        2.57212  -0.00000   0.00000  -0.00001  -0.00001   2.57211
   R31        2.05352  -0.00000   0.00000  -0.00000  -0.00000   2.05351
   R32        2.60830  -0.00001   0.00000  -0.00003  -0.00003   2.60827
   R33        2.04391   0.00002   0.00000   0.00004   0.00004   2.04395
   R34        2.70248  -0.00000   0.00000  -0.00002  -0.00002   2.70246
   R35        2.67616  -0.00001   0.00000  -0.00002  -0.00002   2.67614
   R36        2.60545  -0.00000   0.00000  -0.00000  -0.00000   2.60545
   R37        2.05408  -0.00000   0.00000  -0.00000  -0.00000   2.05408
   R38        2.66215  -0.00001   0.00000  -0.00002  -0.00002   2.66213
   R39        2.05190  -0.00000   0.00000  -0.00000  -0.00000   2.05190
   R40        2.05340  -0.00000   0.00000  -0.00000  -0.00000   2.05340
   R41        2.66215  -0.00001   0.00000  -0.00002  -0.00002   2.66213
   R42        2.05190  -0.00000   0.00000  -0.00000  -0.00000   2.05190
   R43        2.05340  -0.00000   0.00000  -0.00000  -0.00000   2.05340
   R44        2.60545  -0.00000   0.00000  -0.00000  -0.00000   2.60545
   R45        2.05408  -0.00000   0.00000  -0.00000  -0.00000   2.05408
   R46        2.05207  -0.00000   0.00000  -0.00000  -0.00000   2.05207
   R47        2.05207  -0.00000   0.00000  -0.00000  -0.00000   2.05207
    A1        2.04281   0.00002   0.00000   0.00017   0.00017   2.04299
    A2        2.04281   0.00002   0.00000   0.00017   0.00017   2.04299
    A3        2.19756  -0.00004   0.00000  -0.00034  -0.00034   2.19721
    A4        2.09456  -0.00001   0.00000   0.00003   0.00003   2.09459
    A5        2.09456  -0.00001   0.00000   0.00003   0.00003   2.09459
    A6        2.09406   0.00002   0.00000  -0.00006  -0.00006   2.09400
    A7        2.17417  -0.00004   0.00000  -0.00030  -0.00030   2.17387
    A8        2.05986   0.00001   0.00000   0.00017   0.00017   2.06002
    A9        2.04602   0.00003   0.00000   0.00011   0.00011   2.04614
   A10        2.05986   0.00001   0.00000   0.00017   0.00017   2.06002
   A11        2.17417  -0.00004   0.00000  -0.00030  -0.00030   2.17387
   A12        2.04602   0.00003   0.00000   0.00011   0.00011   2.04614
   A13        2.15131  -0.00003   0.00000  -0.00015  -0.00015   2.15116
   A14        2.08228   0.00000   0.00000   0.00005   0.00005   2.08233
   A15        2.04764   0.00003   0.00000   0.00011   0.00011   2.04775
   A16        2.09744  -0.00001   0.00000  -0.00002  -0.00002   2.09742
   A17        2.09715  -0.00001   0.00000   0.00002   0.00002   2.09717
   A18        2.08789   0.00002   0.00000   0.00000   0.00000   2.08789
   A19        2.10423  -0.00001   0.00000   0.00004   0.00004   2.10427
   A20        2.06872   0.00000   0.00000  -0.00002  -0.00002   2.06869
   A21        2.10945   0.00000   0.00000  -0.00001  -0.00001   2.10944
   A22        2.10423  -0.00001   0.00000   0.00004   0.00004   2.10427
   A23        2.06872   0.00000   0.00000  -0.00002  -0.00002   2.06869
   A24        2.10945   0.00000   0.00000  -0.00001  -0.00001   2.10944
   A25        2.09715  -0.00001   0.00000   0.00002   0.00002   2.09717
   A26        2.09744  -0.00001   0.00000  -0.00002  -0.00002   2.09742
   A27        2.08789   0.00002   0.00000   0.00000   0.00000   2.08789
   A28        2.15131  -0.00003   0.00000  -0.00015  -0.00015   2.15116
   A29        2.08228   0.00000   0.00000   0.00005   0.00005   2.08233
   A30        2.04764   0.00003   0.00000   0.00011   0.00011   2.04775
   A31        2.12305  -0.00001   0.00000  -0.00004  -0.00004   2.12300
   A32        2.08237  -0.00000   0.00000  -0.00003  -0.00003   2.08234
   A33        2.07765   0.00002   0.00000   0.00008   0.00008   2.07773
   A34        2.09043  -0.00001   0.00000  -0.00005  -0.00005   2.09038
   A35        2.08901  -0.00000   0.00000  -0.00000  -0.00000   2.08901
   A36        2.10235   0.00002   0.00000   0.00006   0.00006   2.10241
   A37        2.11594  -0.00001   0.00000   0.00001   0.00001   2.11595
   A38        2.06182   0.00000   0.00000  -0.00002  -0.00002   2.06181
   A39        2.10542   0.00001   0.00000   0.00001   0.00001   2.10543
   A40        2.09866   0.00000   0.00000   0.00004   0.00004   2.09871
   A41        2.07196  -0.00000   0.00000  -0.00001  -0.00001   2.07195
   A42        2.10930   0.00000   0.00000  -0.00001  -0.00001   2.10929
   A43        2.09866   0.00000   0.00000   0.00004   0.00004   2.09871
   A44        2.10930   0.00000   0.00000  -0.00001  -0.00001   2.10929
   A45        2.07196  -0.00000   0.00000  -0.00001  -0.00001   2.07195
   A46        2.11594  -0.00001   0.00000   0.00001   0.00001   2.11595
   A47        2.06182   0.00000   0.00000  -0.00002  -0.00002   2.06181
   A48        2.10542   0.00001   0.00000   0.00001   0.00001   2.10543
   A49        2.12305  -0.00001   0.00000  -0.00004  -0.00004   2.12300
   A50        2.08237  -0.00000   0.00000  -0.00003  -0.00003   2.08234
   A51        2.07765   0.00002   0.00000   0.00008   0.00008   2.07773
   A52        2.08901  -0.00000   0.00000  -0.00000  -0.00000   2.08901
   A53        2.09043  -0.00001   0.00000  -0.00005  -0.00005   2.09038
   A54        2.10235   0.00002   0.00000   0.00006   0.00006   2.10241
   A55        2.11328  -0.00000   0.00000  -0.00001  -0.00001   2.11327
   A56        2.06746   0.00000   0.00000   0.00000   0.00000   2.06746
   A57        2.10205   0.00000   0.00000   0.00001   0.00001   2.10206
   A58        2.10358  -0.00000   0.00000  -0.00001  -0.00001   2.10357
   A59        2.08585   0.00000   0.00000   0.00001   0.00001   2.08586
   A60        2.09375   0.00000   0.00000   0.00000   0.00000   2.09375
   A61        2.09932  -0.00000   0.00000   0.00001   0.00001   2.09933
   A62        2.07316  -0.00000   0.00000  -0.00001  -0.00001   2.07315
   A63        2.10825   0.00000   0.00000   0.00001   0.00001   2.10826
   A64        2.10358  -0.00000   0.00000  -0.00001  -0.00001   2.10357
   A65        2.08585   0.00000   0.00000   0.00001   0.00001   2.08586
   A66        2.09375   0.00000   0.00000   0.00000   0.00000   2.09375
   A67        2.09932  -0.00000   0.00000   0.00001   0.00001   2.09933
   A68        2.10825   0.00000   0.00000   0.00001   0.00001   2.10826
   A69        2.07316  -0.00000   0.00000  -0.00001  -0.00001   2.07315
   A70        2.11328  -0.00000   0.00000  -0.00001  -0.00001   2.11327
   A71        2.06746   0.00000   0.00000   0.00000   0.00000   2.06746
   A72        2.10205   0.00000   0.00000   0.00001   0.00001   2.10206
   A73        2.08343   0.00000   0.00000   0.00003   0.00003   2.08346
   A74        2.10129  -0.00000   0.00000   0.00000   0.00000   2.10129
   A75        2.09800  -0.00000   0.00000  -0.00003  -0.00003   2.09797
   A76        2.08343   0.00000   0.00000   0.00003   0.00003   2.08346
   A77        2.09800  -0.00000   0.00000  -0.00003  -0.00003   2.09797
   A78        2.10129  -0.00000   0.00000   0.00000   0.00000   2.10129
    D1       -0.30351   0.00002   0.00000   0.00097   0.00097  -0.30254
    D2        2.83808   0.00002   0.00000   0.00097   0.00097   2.83905
    D3        2.83808   0.00002   0.00000   0.00097   0.00097   2.83905
    D4       -0.30351   0.00002   0.00000   0.00097   0.00097  -0.30254
    D5       -2.65383  -0.00002   0.00000  -0.00116  -0.00116  -2.65500
    D6        0.40022  -0.00002   0.00000  -0.00139  -0.00139   0.39883
    D7        0.48776  -0.00002   0.00000  -0.00116  -0.00116   0.48660
    D8       -2.74138  -0.00002   0.00000  -0.00139  -0.00139  -2.74276
    D9        0.40022  -0.00002   0.00000  -0.00139  -0.00139   0.39883
   D10       -2.65383  -0.00002   0.00000  -0.00116  -0.00116  -2.65500
   D11       -2.74138  -0.00002   0.00000  -0.00139  -0.00139  -2.74276
   D12        0.48776  -0.00002   0.00000  -0.00116  -0.00116   0.48660
   D13        0.01847   0.00000   0.00000  -0.00000  -0.00000   0.01847
   D14       -3.08091  -0.00001   0.00000  -0.00027  -0.00027  -3.08119
   D15       -3.12312   0.00000   0.00000  -0.00000  -0.00000  -3.12312
   D16        0.06068  -0.00001   0.00000  -0.00027  -0.00027   0.06040
   D17        0.01847   0.00000   0.00000  -0.00000  -0.00000   0.01847
   D18       -3.08091  -0.00001   0.00000  -0.00027  -0.00027  -3.08119
   D19       -3.12312   0.00000   0.00000  -0.00000  -0.00000  -3.12312
   D20        0.06068  -0.00001   0.00000  -0.00027  -0.00027   0.06040
   D21        0.25271  -0.00002   0.00000  -0.00099  -0.00099   0.25172
   D22       -2.95797  -0.00001   0.00000  -0.00084  -0.00084  -2.95880
   D23       -2.80197  -0.00001   0.00000  -0.00077  -0.00077  -2.80274
   D24        0.27054  -0.00001   0.00000  -0.00062  -0.00062   0.26992
   D25        2.95840   0.00002   0.00000   0.00079   0.00079   2.95920
   D26       -0.22359   0.00002   0.00000   0.00089   0.00089  -0.22270
   D27       -0.26424   0.00001   0.00000   0.00056   0.00056  -0.26368
   D28        2.83695   0.00001   0.00000   0.00067   0.00067   2.83761
   D29       -0.22359   0.00002   0.00000   0.00089   0.00089  -0.22270
   D30        2.95840   0.00002   0.00000   0.00079   0.00079   2.95920
   D31        2.83695   0.00001   0.00000   0.00067   0.00067   2.83761
   D32       -0.26424   0.00001   0.00000   0.00056   0.00056  -0.26368
   D33        0.25271  -0.00002   0.00000  -0.00099  -0.00099   0.25172
   D34       -2.95797  -0.00001   0.00000  -0.00084  -0.00084  -2.95880
   D35       -2.80197  -0.00001   0.00000  -0.00077  -0.00077  -2.80274
   D36        0.27054  -0.00001   0.00000  -0.00062  -0.00062   0.26992
   D37       -3.12945  -0.00000   0.00000  -0.00004  -0.00004  -3.12949
   D38        0.02817  -0.00001   0.00000  -0.00025  -0.00025   0.02792
   D39        0.07995  -0.00000   0.00000  -0.00018  -0.00018   0.07976
   D40       -3.04561  -0.00001   0.00000  -0.00039  -0.00039  -3.04601
   D41        3.10103   0.00000   0.00000   0.00016   0.00016   3.10118
   D42       -0.09701   0.00001   0.00000   0.00030   0.00030  -0.09671
   D43       -0.10558   0.00000   0.00000   0.00029   0.00029  -0.10529
   D44        2.97957   0.00001   0.00000   0.00043   0.00043   2.98000
   D45        0.08095  -0.00000   0.00000  -0.00017  -0.00017   0.08077
   D46       -3.05915  -0.00000   0.00000  -0.00020  -0.00020  -3.05935
   D47       -3.02046  -0.00001   0.00000  -0.00028  -0.00028  -3.02073
   D48        0.12264  -0.00001   0.00000  -0.00030  -0.00030   0.12233
   D49       -0.06596   0.00000   0.00000   0.00008   0.00008  -0.06588
   D50       -3.12162  -0.00000   0.00000  -0.00020  -0.00020  -3.12182
   D51        3.03545   0.00000   0.00000   0.00018   0.00018   3.03563
   D52       -0.02021  -0.00000   0.00000  -0.00010  -0.00010  -0.02031
   D53        0.17188  -0.00001   0.00000  -0.00055  -0.00055   0.17133
   D54       -3.05751  -0.00001   0.00000  -0.00026  -0.00026  -3.05777
   D55       -3.01291  -0.00001   0.00000  -0.00027  -0.00027  -3.01319
   D56        0.04089  -0.00000   0.00000   0.00002   0.00002   0.04090
   D57        0.17188  -0.00001   0.00000  -0.00055  -0.00055   0.17133
   D58       -3.05751  -0.00001   0.00000  -0.00026  -0.00026  -3.05777
   D59       -3.01291  -0.00001   0.00000  -0.00027  -0.00027  -3.01319
   D60        0.04089  -0.00000   0.00000   0.00002   0.00002   0.04090
   D61       -0.06596   0.00000   0.00000   0.00008   0.00008  -0.06588
   D62       -3.12162  -0.00000   0.00000  -0.00020  -0.00020  -3.12182
   D63        3.03545   0.00000   0.00000   0.00018   0.00018   3.03563
   D64       -0.02021  -0.00000   0.00000  -0.00010  -0.00010  -0.02031
   D65        0.08095  -0.00000   0.00000  -0.00017  -0.00017   0.08077
   D66       -3.05915  -0.00000   0.00000  -0.00020  -0.00020  -3.05935
   D67       -3.02046  -0.00001   0.00000  -0.00028  -0.00028  -3.02073
   D68        0.12264  -0.00001   0.00000  -0.00030  -0.00030   0.12233
   D69       -3.12945  -0.00000   0.00000  -0.00004  -0.00004  -3.12949
   D70        0.02817  -0.00001   0.00000  -0.00025  -0.00025   0.02792
   D71        0.07995  -0.00000   0.00000  -0.00018  -0.00018   0.07976
   D72       -3.04561  -0.00001   0.00000  -0.00039  -0.00039  -3.04601
   D73       -0.09701   0.00001   0.00000   0.00030   0.00030  -0.09671
   D74        3.10103   0.00000   0.00000   0.00016   0.00016   3.10118
   D75        2.97957   0.00001   0.00000   0.00043   0.00043   2.98000
   D76       -0.10558   0.00000   0.00000   0.00029   0.00029  -0.10529
   D77       -0.00190  -0.00000   0.00000  -0.00002  -0.00002  -0.00192
   D78       -3.13780  -0.00000   0.00000  -0.00006  -0.00006  -3.13786
   D79        3.12370   0.00000   0.00000   0.00019   0.00019   3.12389
   D80       -0.01220   0.00000   0.00000   0.00015   0.00015  -0.01205
   D81        0.05565  -0.00000   0.00000  -0.00020  -0.00020   0.05545
   D82       -3.11591  -0.00000   0.00000  -0.00006  -0.00006  -3.11597
   D83       -3.02906  -0.00001   0.00000  -0.00034  -0.00034  -3.02940
   D84        0.08257  -0.00000   0.00000  -0.00020  -0.00020   0.08237
   D85       -0.09334   0.00000   0.00000   0.00011   0.00011  -0.09323
   D86        3.12284  -0.00000   0.00000  -0.00004  -0.00004   3.12280
   D87        2.99142   0.00000   0.00000   0.00025   0.00025   2.99167
   D88       -0.07559   0.00000   0.00000   0.00010   0.00010  -0.07549
   D89        0.10369  -0.00001   0.00000  -0.00019  -0.00019   0.10351
   D90       -3.11400  -0.00000   0.00000  -0.00003  -0.00003  -3.11403
   D91       -3.03943  -0.00001   0.00000  -0.00016  -0.00016  -3.03959
   D92        0.02606  -0.00000   0.00000  -0.00000  -0.00000   0.02605
   D93        0.10369  -0.00001   0.00000  -0.00019  -0.00019   0.10351
   D94       -3.11400  -0.00000   0.00000  -0.00003  -0.00003  -3.11403
   D95       -3.03943  -0.00001   0.00000  -0.00016  -0.00016  -3.03959
   D96        0.02606  -0.00000   0.00000  -0.00000  -0.00000   0.02605
   D97       -0.00190  -0.00000   0.00000  -0.00002  -0.00002  -0.00192
   D98       -3.13780  -0.00000   0.00000  -0.00006  -0.00006  -3.13786
   D99        3.12370   0.00000   0.00000   0.00019   0.00019   3.12389
   D100      -0.01220   0.00000   0.00000   0.00015   0.00015  -0.01205
   D101      -0.09334   0.00000   0.00000   0.00011   0.00011  -0.09323
   D102       3.12284  -0.00000   0.00000  -0.00004  -0.00004   3.12280
   D103       2.99142   0.00000   0.00000   0.00025   0.00025   2.99167
   D104      -0.07559   0.00000   0.00000   0.00010   0.00010  -0.07549
   D105       0.05565  -0.00000   0.00000  -0.00020  -0.00020   0.05545
   D106      -3.11591  -0.00000   0.00000  -0.00006  -0.00006  -3.11597
   D107      -3.02906  -0.00001   0.00000  -0.00034  -0.00034  -3.02940
   D108       0.08257  -0.00000   0.00000  -0.00020  -0.00020   0.08237
   D109       0.02448  -0.00000   0.00000  -0.00002  -0.00002   0.02446
   D110       3.13326   0.00000   0.00000   0.00010   0.00010   3.13336
   D111      -3.08656  -0.00000   0.00000  -0.00016  -0.00016  -3.08672
   D112       0.02222  -0.00000   0.00000  -0.00004  -0.00004   0.02218
   D113      -0.05200   0.00000   0.00000   0.00013   0.00013  -0.05187
   D114       3.12234  -0.00000   0.00000   0.00001   0.00001   3.12235
   D115       3.08388   0.00000   0.00000   0.00016   0.00016   3.08405
   D116      -0.02496   0.00000   0.00000   0.00005   0.00005  -0.02492
   D117      -0.05200   0.00000   0.00000   0.00013   0.00013  -0.05187
   D118       3.12234  -0.00000   0.00000   0.00001   0.00001   3.12235
   D119       3.08388   0.00000   0.00000   0.00016   0.00016   3.08405
   D120      -0.02496   0.00000   0.00000   0.00005   0.00005  -0.02492
   D121       0.02448  -0.00000   0.00000  -0.00002  -0.00002   0.02446
   D122       3.13326   0.00000   0.00000   0.00010   0.00010   3.13336
   D123      -3.08656  -0.00000   0.00000  -0.00016  -0.00016  -3.08672
   D124       0.02222  -0.00000   0.00000  -0.00004  -0.00004   0.02218
         Item               Value     Threshold  Converged?
 Maximum Force            0.000072     0.000450     YES
 RMS     Force            0.000014     0.000300     YES
 Maximum Displacement     0.012089     0.001800     NO 
 RMS     Displacement     0.002529     0.001200     NO 
 Predicted change in Energy=-3.345793D-07
 Lowest energy point so far.  Saving SCF results.
 GradGradGradGradGradGradGradGradGradGradGradGradGradGradGradGradGradGrad

 Leave Link  103 at Thu Sep  8 15:02:29 2022, MaxMem=  1342177280 cpu:             195.0 elap:               4.6
 (Enter /mnt/opt/groups/app-gaussian/g16-avx2/l202.exe)
                          Input orientation:                          
 ---------------------------------------------------------------------
 Center     Atomic      Atomic             Coordinates (Angstroms)
 Number     Number       Type             X           Y           Z
 ---------------------------------------------------------------------
      1          6           0        0.000000    0.000000    1.445676
      2          6           0        0.000000    0.000000    2.873757
      3          6           0       -0.132228    1.287001    0.784914
      4          6           0        0.132228   -1.287001    0.784914
      5          6           0       -0.716381    1.481851   -0.535695
      6          6           0        0.237786    2.451306    1.510527
      7          6           0        0.245298    1.209101    3.586380
      8          6           0       -0.245298   -1.209101    3.586380
      9          6           0       -0.237786   -2.451306    1.510527
     10          6           0        0.716381   -1.481851   -0.535695
     11          6           0       -1.483996    0.492512   -1.199617
     12          6           0       -0.589785    2.753794   -1.176252
     13          6           0        0.340774    3.713323    0.842213
     14          6           0        0.460355    2.378289    2.916131
     15          6           0       -0.460355   -2.378289    2.916131
     16          6           0       -0.340774   -3.713323    0.842213
     17          6           0        1.483996   -0.492512   -1.199617
     18          6           0        0.589785   -2.753794   -1.176252
     19          6           0       -1.110755    2.939483   -2.479938
     20          6           0       -2.010324    0.707637   -2.457297
     21          6           0        0.000203    3.847622   -0.468733
     22          6           0        2.010324   -0.707637   -2.457297
     23          6           0       -0.000203   -3.847622   -0.468733
     24          6           0        1.110755   -2.939483   -2.479938
     25          6           0       -1.798279    1.931488   -3.121958
     26          6           0        1.798279   -1.931488   -3.121958
     27          1           0        0.296351    1.170924    4.670998
     28          1           0       -0.296351   -1.170924    4.670998
     29          1           0       -1.675488   -0.449792   -0.704362
     30          1           0        0.701187    4.566333    1.410834
     31          1           0        0.724153    3.286569    3.450700
     32          1           0       -0.724153   -3.286569    3.450700
     33          1           0        1.675488    0.449792   -0.704362
     34          1           0       -0.701187   -4.566333    1.410834
     35          1           0       -0.981369    3.907896   -2.956327
     36          1           0       -2.596319   -0.073193   -2.932605
     37          1           0        0.105242    4.802944   -0.975740
     38          1           0        2.596319    0.073193   -2.932605
     39          1           0        0.981369   -3.907896   -2.956327
     40          1           0       -0.105242   -4.802944   -0.975740
     41          1           0       -2.199647    2.088574   -4.118666
     42          1           0        2.199647   -2.088574   -4.118666
 ---------------------------------------------------------------------
                    Distance matrix (angstroms):
                    1          2          3          4          5
     1  C    0.000000
     2  C    1.428081   0.000000
     3  C    1.452742   2.457055   0.000000
     4  C    1.452742   2.457055   2.587551   0.000000
     5  C    2.575833   3.785955   1.457124   3.182874   0.000000
     6  C    2.463666   2.814932   1.420926   3.809540   2.457092
     7  C    2.470771   1.424755   2.827862   3.753867   4.241547
     8  C    2.470771   1.424755   3.753867   2.827862   4.945164
     9  C    2.463666   2.814932   3.809540   1.420926   4.459350
    10  C    2.575833   3.785955   3.182874   1.457124   3.291859
    11  C    3.072846   4.363163   2.529200   3.117243   1.417328
    12  C    3.847823   4.932931   2.491389   4.549231   1.429748
    13  C    3.777441   4.246418   2.472661   5.004998   2.827662
    14  C    2.833800   2.422804   2.466607   4.252540   3.755451
    15  C    2.833800   2.422804   4.252540   2.466607   5.184722
    16  C    3.777441   4.246418   5.004998   2.472661   5.387907
    17  C    3.072846   4.363163   3.117243   2.529200   3.029944
    18  C    3.847823   4.932931   4.549231   2.491389   4.478513
    19  C    5.028397   6.207768   3.787806   5.483377   2.461767
    20  C    4.446949   5.741280   3.791417   4.368185   2.442591
    21  C    4.297576   5.096708   2.854111   5.287098   2.472821
    22  C    4.446949   5.741280   4.368185   3.791417   3.990154
    23  C    4.297576   5.096708   5.287098   2.854111   5.377795
    24  C    5.028397   6.207768   5.483377   3.787806   5.163981
    25  C    5.275200   6.550806   4.295899   5.417488   2.839267
    26  C    5.275200   6.550806   5.417488   4.295899   4.966201
    27  H    3.444066   2.165401   3.911368   4.601084   5.313376
    28  H    3.444066   2.165401   4.601084   3.911368   5.858609
    29  H    2.762650   3.976495   2.759718   2.487307   2.163234
    30  H    4.619986   4.845947   3.440985   5.914135   3.913119
    31  H    3.917404   3.414498   3.440651   5.326756   4.606896
    32  H    3.917404   3.414498   5.326756   3.440651   6.215243
    33  H    2.762650   3.976495   2.487307   2.759718   2.610484
    34  H    4.619986   4.845947   5.914135   3.440985   6.353718
    35  H    5.967610   7.086933   4.646184   6.497995   3.437349
    36  H    5.090734   6.360823   4.662813   4.768463   3.420162
    37  H    5.379833   6.156133   3.939309   6.339405   3.449400
    38  H    5.090734   6.360823   4.768463   4.662813   4.324751
    39  H    5.967610   7.086933   6.497995   4.646184   6.147454
    40  H    5.379833   6.156133   6.339405   3.939309   6.329754
    41  H    6.337388   7.621980   5.381621   6.393531   3.925031
    42  H    6.337388   7.621980   6.393531   5.381621   5.838564
                    6          7          8          9         10
     6  C    0.000000
     7  C    2.419152   0.000000
     8  C    4.235696   2.467466   0.000000
     9  C    4.925624   4.235696   2.419152   0.000000
    10  C    4.459350   4.945164   4.241547   2.457092   0.000000
    11  C    3.761155   5.139039   5.228348   4.190940   3.029944
    12  C    2.827570   5.076033   6.205311   5.868199   4.478513
    13  C    1.431760   3.716274   5.666056   6.227682   5.387907
    14  C    1.424989   1.364728   3.717062   5.078200   5.184722
    15  C    5.078200   3.717062   1.364728   1.424989   3.755451
    16  C    6.227682   5.666056   3.716274   1.431760   2.827662
    17  C    4.190940   5.228348   5.139039   3.761155   1.417328
    18  C    5.868199   6.205311   5.076033   2.827570   1.429748
    19  C    4.240364   6.452388   7.399998   6.763615   5.163981
    20  C    4.882418   6.470342   6.581431   5.372563   3.990154
    21  C    2.433847   4.844151   6.486498   6.606860   5.377795
    22  C    5.372563   6.581431   6.470342   4.882418   2.442591
    23  C    6.606860   6.486498   4.844151   2.433847   2.472821
    24  C    6.763615   7.399998   6.452388   4.240364   2.461767
    25  C    5.086815   7.049812   7.568147   6.565359   4.966201
    26  C    6.565359   7.568147   7.049812   5.086815   2.839267
    27  H    3.410482   1.086490   2.671011   4.836779   5.858609
    28  H    4.836779   2.671011   1.086490   3.410482   5.313376
    29  H    4.121010   4.985159   4.586116   3.313423   2.610484
    30  H    2.167491   4.026392   6.243754   7.080880   6.353718
    31  H    2.167600   2.136255   4.601011   6.132929   6.215243
    32  H    6.132929   4.601011   2.136255   2.167600   4.606896
    33  H    3.313423   4.586116   4.985159   4.121010   2.163234
    34  H    7.080880   6.243754   4.026392   2.167491   3.913119
    35  H    4.853944   7.182982   8.338614   7.806737   6.147454
    36  H    5.843515   7.226080   7.022446   5.564127   4.324751
    37  H    3.424805   5.809325   7.555164   7.676154   6.329754
    38  H    5.564127   7.022446   7.226080   5.843515   3.420162
    39  H    7.806737   8.338614   7.182982   4.853944   3.437349
    40  H    7.676154   7.555164   5.809325   3.424805   3.449400
    41  H    6.144954   8.131357   8.605921   7.493145   5.838564
    42  H    7.493145   8.605921   8.131357   6.144954   3.925031
                   11         12         13         14         15
    11  C    0.000000
    12  C    2.431781   0.000000
    13  C    4.227585   2.420916   0.000000
    14  C    4.927072   4.241627   2.469363   0.000000
    15  C    5.121398   6.565260   6.484649   4.844867   0.000000
    16  C    4.813010   6.779367   7.457853   6.484649   2.469363
    17  C    3.127179   3.852223   4.813010   5.121398   4.927072
    18  C    3.852223   5.632488   6.779367   6.565260   4.241627
    19  C    2.786790   1.416152   3.707081   5.648087   7.603899
    20  C    1.380239   2.801029   5.044658   6.145654   6.387415
    21  C    3.740829   1.430080   1.361104   3.718600   7.101506
    22  C    3.902870   4.514771   5.763597   6.387415   6.145654
    23  C    4.644631   6.665350   7.681323   7.101506   3.718600
    24  C    4.488935   6.083160   7.475920   7.603899   5.648087
    25  C    2.421740   2.433602   4.844083   6.462166   7.538086
    26  C    4.510488   5.607183   7.050026   7.538086   6.462166
    27  H    6.172033   6.122177   4.596234   2.136396   4.031014
    28  H    6.216240   7.048394   6.238701   4.031014   2.136396
    29  H    1.081611   3.415318   4.877369   5.066344   4.278273
    30  H    5.309001   3.412465   1.086671   2.666731   7.200199
    31  H    5.857314   4.839315   2.670825   1.086428   5.812008
    32  H    6.040220   7.610042   7.545645   5.812008   1.086428
    33  H    3.198350   3.265359   3.850193   4.278273   5.066344
    34  H    5.746229   7.764643   8.364311   7.200199   2.666731
    35  H    3.873437   2.157303   4.026764   6.237310   8.618198
    36  H    2.135540   3.886234   6.100284   7.039938   6.639542
    37  H    4.599525   2.173082   2.132534   4.599099   8.187592
    38  H    4.452870   4.519033   5.708526   6.639542   7.039938
    39  H    5.341128   7.072151   8.539452   8.618198   6.237310
    40  H    5.476581   7.574912   8.719558   8.187592   4.599099
    41  H    3.403002   3.419353   5.805503   7.526481   8.512718
    42  H    5.362097   6.315637   7.856700   8.512718   7.526481
                   16         17         18         19         20
    16  C    0.000000
    17  C    4.227585   0.000000
    18  C    2.420916   2.431781   0.000000
    19  C    7.475920   4.488935   6.083160   0.000000
    20  C    5.763597   3.902870   4.514771   2.406423   0.000000
    21  C    7.681323   4.644631   6.665350   2.470605   4.225649
    22  C    5.044658   1.380239   2.801029   4.800326   4.262466
    23  C    1.361104   3.740829   1.430080   7.165407   5.361470
    24  C    3.707081   2.786790   1.416152   6.284690   4.800326
    25  C    7.050026   4.510488   5.607183   1.378743   1.408740
    26  C    4.844083   2.421740   2.433602   5.709731   4.681049
    27  H    6.238701   6.216240   7.048394   7.499576   7.506529
    28  H    4.596234   6.172033   6.122177   8.288219   7.568308
    29  H    3.850193   3.198350   3.265359   3.867658   2.127096
    30  H    8.364311   5.746229   7.764643   4.589976   6.099530
    31  H    7.545645   6.040220   7.610042   6.217702   7.002334
    32  H    2.670825   5.857314   4.839315   8.607302   7.246541
    33  H    4.877369   1.081611   3.415318   4.136952   4.089557
    34  H    1.086671   5.309001   3.412465   8.464226   6.670160
    35  H    8.539452   5.341128   7.072151   1.086974   3.398446
    36  H    5.708526   4.452870   4.519033   3.389399   1.085819
    37  H    8.719558   5.476581   7.574912   2.685843   4.841712
    38  H    6.100284   2.135540   3.886234   4.707751   4.674355
    39  H    4.026764   3.873437   2.157303   7.175690   5.522898
    40  H    2.132534   4.599525   2.173082   7.951028   6.015884
    41  H    7.856700   5.362097   6.315637   2.143633   2.168635
    42  H    5.805503   3.403002   3.419353   6.239034   5.320038
                   21         22         23         24         25
    21  C    0.000000
    22  C    5.361470   0.000000
    23  C    7.695244   4.225649   0.000000
    24  C    7.165407   2.406423   2.470605   0.000000
    25  C    3.734396   4.681049   6.608388   5.709731   0.000000
    26  C    6.608388   1.408740   3.734396   1.378743   5.278051
    27  H    5.802521   7.568308   7.189616   8.288219   8.105314
    28  H    7.189616   7.506529   5.802521   7.499576   8.521204
    29  H    4.618574   4.089557   3.795701   4.136952   3.395636
    30  H    2.130891   6.670160   8.649818   8.464226   5.808265
    31  H    4.025027   7.246541   8.172107   8.607302   7.169292
    32  H    8.172107   7.002334   4.025027   6.217702   8.460598
    33  H    3.795701   2.127096   4.618574   3.867658   4.484111
    34  H    8.649818   6.099530   2.130891   4.589976   7.998218
    35  H    2.674929   5.522898   8.203589   7.175690   2.144986
    36  H    5.308991   4.674355   5.201615   4.707751   2.165980
    37  H    1.086614   6.015884   8.666053   7.951028   4.058930
    38  H    5.201615   1.085819   5.308991   3.389399   4.775103
    39  H    8.203589   3.398446   2.674929   1.086974   6.469334
    40  H    8.666053   4.841712   1.086614   2.685843   7.268095
    41  H    4.610380   5.320038   7.307393   6.239034   1.085909
    42  H    7.307393   2.168635   4.610380   2.143633   5.756539
                   26         27         28         29         30
    26  C    0.000000
    27  H    8.521204   0.000000
    28  H    8.105314   2.415687   0.000000
    29  H    4.484111   5.950577   5.596119   0.000000
    30  H    7.998218   4.724549   6.673819   5.940046   0.000000
    31  H    8.460598   2.479536   4.732843   6.081383   2.408189
    32  H    7.169292   4.732843   2.479536   5.120243   8.237761
    33  H    3.395636   5.596119   5.950577   3.469624   4.729611
    34  H    5.808265   6.673819   4.724549   4.729611   9.239709
    35  H    6.469334   8.203638   9.189110   4.954048   4.726165
    36  H    4.775103   8.229833   8.019329   2.440251   7.159903
    37  H    7.268095   6.716677   8.230068   5.553007   2.471208
    38  H    2.165980   8.019329   8.229833   4.846330   6.530336
    39  H    2.144986   9.189110   8.203638   4.908026   9.537460
    40  H    4.058930   8.230068   6.716677   4.635650   9.702031
    41  H    5.756539   9.183152   9.565827   4.286667   6.717849
    42  H    1.085909   9.565827   9.183152   5.418464   8.781147
                   31         32         33         34         35
    31  H    0.000000
    32  H    6.730805   0.000000
    33  H    5.120243   6.081383   0.000000
    34  H    8.237761   2.408189   5.940046   0.000000
    35  H    6.659193   9.637245   4.908026   9.537460   0.000000
    36  H    7.941040   7.387650   4.846330   6.530336   4.296242
    37  H    4.719726   9.258590   4.635650   9.702031   2.429931
    38  H    7.387650   7.941040   2.440251   7.159903   5.244555
    39  H    9.637245   6.659193   4.954048   4.726165   8.058470
    40  H    9.258590   4.719726   5.553007   2.471208   8.976027
    41  H    8.202384   9.400242   5.418464   8.781147   2.478944
    42  H    9.400242   8.202384   4.286667   6.717849   6.886766
                   36         37         38         39         40
    36  H    0.000000
    37  H    5.908001   0.000000
    38  H    5.194701   5.692568   0.000000
    39  H    5.244555   8.976027   4.296242   0.000000
    40  H    5.692568   9.608195   5.908001   2.429931   0.000000
    41  H    2.497464   4.749559   5.335709   6.886766   7.858597
    42  H    5.335709   7.858597   2.497464   2.478944   4.749559
                   41         42
    41  H    0.000000
    42  H    6.066494   0.000000
 Stoichiometry    C26H16
 Framework group  C2[C2(CC),X(C24H16)]
 Deg. of freedom    60
 Full point group                 C2      NOp   2
 RotChk:  IX=0 Diff= 7.45D-05
 Largest Abelian subgroup         C2      NOp   2
 Largest concise Abelian subgroup C2      NOp   2
                         Standard orientation:                         
 ---------------------------------------------------------------------
 Center     Atomic      Atomic             Coordinates (Angstroms)
 Number     Number       Type             X           Y           Z
 ---------------------------------------------------------------------
      1          6           0       -0.000000    0.000000    1.445593
      2          6           0       -0.000000    0.000000    2.873674
      3          6           0       -0.132296    1.286994    0.784831
      4          6           0        0.132296   -1.286994    0.784831
      5          6           0       -0.716459    1.481814   -0.535779
      6          6           0        0.237657    2.451319    1.510443
      7          6           0        0.245235    1.209114    3.586296
      8          6           0       -0.245235   -1.209114    3.586296
      9          6           0       -0.237657   -2.451319    1.510443
     10          6           0        0.716459   -1.481814   -0.535779
     11          6           0       -1.484022    0.492434   -1.199700
     12          6           0       -0.589930    2.753763   -1.176336
     13          6           0        0.340578    3.713341    0.842129
     14          6           0        0.460229    2.378313    2.916048
     15          6           0       -0.460229   -2.378313    2.916048
     16          6           0       -0.340578   -3.713341    0.842129
     17          6           0        1.484022   -0.492434   -1.199700
     18          6           0        0.589930   -2.753763   -1.176336
     19          6           0       -1.110909    2.939424   -2.480021
     20          6           0       -2.010362    0.707531   -2.457380
     21          6           0        0.000000    3.847622   -0.468816
     22          6           0        2.010362   -0.707531   -2.457380
     23          6           0       -0.000000   -3.847622   -0.468816
     24          6           0        1.110909   -2.939424   -2.480021
     25          6           0       -1.798381    1.931393   -3.122042
     26          6           0        1.798381   -1.931393   -3.122042
     27          1           0        0.296290    1.170939    4.670915
     28          1           0       -0.296290   -1.170939    4.670915
     29          1           0       -1.675464   -0.449881   -0.704446
     30          1           0        0.700946    4.566370    1.410751
     31          1           0        0.723980    3.286607    3.450617
     32          1           0       -0.723980   -3.286607    3.450617
     33          1           0        1.675464    0.449881   -0.704446
     34          1           0       -0.700946   -4.566370    1.410751
     35          1           0       -0.981575    3.907844   -2.956411
     36          1           0       -2.596315   -0.073330   -2.932688
     37          1           0        0.104990    4.802950   -0.975823
     38          1           0        2.596315    0.073330   -2.932688
     39          1           0        0.981575   -3.907844   -2.956411
     40          1           0       -0.104990   -4.802950   -0.975823
     41          1           0       -2.199757    2.088458   -4.118749
     42          1           0        2.199757   -2.088458   -4.118749
 ---------------------------------------------------------------------
 Rotational constants (GHZ):           0.2860809           0.2446697           0.1556569
 Leave Link  202 at Thu Sep  8 15:02:29 2022, MaxMem=  1342177280 cpu:               4.0 elap:               0.1
 (Enter /mnt/opt/groups/app-gaussian/g16-avx2/l301.exe)
 Standard basis: 6-31G(d,p) (6D, 7F)
 Ernie: Thresh=  0.10000D-02 Tol=  0.10000D-05 Strict=F.
 There are   238 symmetry adapted cartesian basis functions of A   symmetry.
 There are   232 symmetry adapted cartesian basis functions of B   symmetry.
 There are   238 symmetry adapted basis functions of A   symmetry.
 There are   232 symmetry adapted basis functions of B   symmetry.
   470 basis functions,   840 primitive gaussians,   470 cartesian basis functions
    86 alpha electrons       86 beta electrons
       nuclear repulsion energy      2126.3780932397 Hartrees.
 IExCor=  402 DFT=T Ex+Corr=B3LYP ExCW=0 ScaHFX=  0.200000
 ScaDFX=  0.800000  0.720000  1.000000  0.810000 ScalE2=  1.000000  1.000000
 IRadAn=      5 IRanWt=     -1 IRanGd=            0 ICorTp=0 IEmpDi=131
 NAtoms=   42 NActive=   42 NUniq=   22 SFac= 3.64D+00 NAtFMM=   60 NAOKFM=F Big=F
 Integral buffers will be    131072 words long.
 Raffenetti 2 integral format.
 Two-electron integral symmetry is turned on.
 R6Disp:  Grimme-D3 Dispersion energy=       -0.0458639592 Hartrees.
 Nuclear repulsion after empirical dispersion term =     2126.3322292805 Hartrees.
 Leave Link  301 at Thu Sep  8 15:02:29 2022, MaxMem=  1342177280 cpu:               4.5 elap:               0.1
 (Enter /mnt/opt/groups/app-gaussian/g16-avx2/l302.exe)
 NPDir=0 NMtPBC=     1 NCelOv=     1 NCel=       1 NClECP=     1 NCelD=      1
         NCelK=      1 NCelE2=     1 NClLst=     1 CellRange=     0.0.
 One-electron integrals computed using PRISM.
 One-electron integral symmetry used in STVInt
 NBasis=   470 RedAO= T EigKep=  1.77D-04  NBF=   238   232
 NBsUse=   470 1.00D-06 EigRej= -1.00D+00 NBFU=   238   232
 Precomputing XC quadrature grid using
 IXCGrd= 4 IRadAn=           5 IRanWt=          -1 IRanGd=           0 AccXCQ= 1.00D-12.
 Generated NRdTot=       0 NPtTot=           0 NUsed=           0 NTot=          32
 NSgBfM=   469   469   469   469   469 MxSgAt=    42 MxSgA2=    42.
 Leave Link  302 at Thu Sep  8 15:02:31 2022, MaxMem=  1342177280 cpu:              97.0 elap:               2.1
 (Enter /mnt/opt/groups/app-gaussian/g16-avx2/l303.exe)
 DipDrv:  MaxL=1.
 Leave Link  303 at Thu Sep  8 15:02:32 2022, MaxMem=  1342177280 cpu:               8.0 elap:               0.2
 (Enter /mnt/opt/groups/app-gaussian/g16-avx2/l401.exe)
 Initial guess from the checkpoint file:  "/scratch/9832346.torquesrv1.cis.gov.pl/Gau-189965.chk"
 B after Tr=    -0.000000    0.000000   -0.000000
         Rot=    1.000000   -0.000000   -0.000000    0.000032 Ang=   0.00 deg.
 Guess basis will be translated and rotated to current coordinates.
 JPrj=2 DoOrth=T DoCkMO=T.
 Initial guess orbital symmetries:
       Occupied  (A) (B) (A) (A) (A) (B) (B) (A) (A) (B) (B) (A)
                 (B) (A) (A) (B) (A) (B) (B) (A) (B) (A) (B) (A)
                 (B) (A) (A) (B) (A) (B) (A) (B) (A) (B) (A) (B)
                 (A) (A) (B) (B) (A) (A) (A) (B) (B) (A) (B) (A)
                 (B) (B) (A) (A) (B) (A) (B) (A) (B) (A) (A) (B)
                 (B) (A) (B) (A) (B) (A) (B) (A) (B) (B) (A) (B)
                 (A) (B) (A) (B) (A) (B) (A) (B) (A) (B) (A) (B)
                 (B) (A)
       Virtual   (A) (B) (B) (A) (B) (A) (B) (A) (B) (A) (B) (A)
                 (B) (A) (A) (B) (B) (A) (B) (A) (B) (A) (B) (A)
                 (B) (A) (A) (B) (B) (A) (B) (A) (A) (B) (B) (A)
                 (A) (B) (A) (A) (B) (A) (B) (B) (B) (A) (A) (B)
                 (B) (A) (A) (A) (B) (A) (B) (A) (B) (A) (B) (A)
                 (B) (B) (A) (A) (B) (B) (B) (A) (A) (B) (A) (B)
                 (A) (B) (A) (B) (A) (B) (B) (A) (A) (B) (A) (A)
                 (B) (A) (B) (A) (A) (B) (B) (B) (A) (B) (A) (A)
                 (B) (B) (A) (B) (B) (A) (A) (B) (B) (A) (A) (B)
                 (B) (A) (A) (B) (A) (B) (A) (B) (A) (A) (B) (B)
                 (A) (A) (B) (A) (B) (B) (A) (B) (A) (A) (B) (B)
                 (B) (A) (A) (B) (A) (A) (B) (B) (A) (B) (A) (A)
                 (B) (B) (A) (B) (B) (A) (A) (B) (A) (A) (B) (A)
                 (B) (B) (A) (B) (A) (B) (A) (B) (A) (B) (A) (B)
                 (B) (A) (B) (B) (A) (A) (B) (A) (A) (B) (A) (B)
                 (A) (A) (A) (B) (B) (B) (A) (B) (A) (B) (A) (B)
                 (A) (B) (A) (A) (B) (B) (A) (A) (B) (B) (B) (A)
                 (A) (B) (A) (B) (A) (A) (B) (B) (A) (B) (A) (B)
                 (A) (B) (B) (A) (A) (B) (A) (A) (A) (B) (B) (A)
                 (B) (A) (B) (B) (A) (B) (A) (B) (A) (B) (A) (A)
                 (B) (B) (A) (B) (A) (B) (A) (B) (A) (A) (B) (A)
                 (B) (A) (B) (A) (B) (A) (B) (A) (B) (A) (B) (B)
                 (A) (B) (B) (A) (B) (A) (B) (A) (A) (B) (A) (B)
                 (A) (B) (B) (A) (A) (A) (B) (A) (B) (B) (A) (B)
                 (A) (B) (A) (B) (A) (B) (A) (A) (B) (A) (B) (B)
                 (A) (A) (A) (B) (B) (B) (A) (A) (B) (A) (A) (B)
                 (B) (B) (A) (A) (B) (B) (A) (A) (B) (A) (B) (B)
                 (A) (A) (B) (A) (A) (B) (B) (B) (A) (A) (A) (B)
                 (B) (A) (B) (A) (B) (A) (A) (B) (B) (A) (B) (A)
                 (B) (A) (A) (B) (B) (A) (A) (B) (A) (B) (A) (A)
                 (B) (A) (B) (A) (B) (A) (B) (A) (A) (B) (B) (A)
                 (B) (A) (B) (A) (B) (A) (B) (A) (B) (A) (B) (A)
 The electronic state of the initial guess is 1-A.
 Leave Link  401 at Thu Sep  8 15:02:33 2022, MaxMem=  1342177280 cpu:              66.4 elap:               1.5
 (Enter /mnt/opt/groups/app-gaussian/g16-avx2/l502.exe)
 Two-electron integrals replicated using symmetry.
 Closed shell SCF:
 Using DIIS extrapolation, IDIIS=    10.
 NGot=  1342177280 LenX=  1341706032 LenY=  1341484662
 Requested convergence on RMS density matrix=1.00D-08 within 500 cycles.
 Requested convergence on MAX density matrix=1.00D-06.
 Requested convergence on             energy=1.00D-06.
 Level shift goal  0.100 maximum shift  0.100.
 No special actions if energy rises.
 Dynamic level shift is on during FON iterations.

 Cycle   1  Pass 1  IDiag  1:
 FoFJK:  IHMeth= 1 ICntrl=       0 DoSepK=F KAlg= 0 I1Cent=           0 FoldK=F
 IRaf= 750000000 NMat=       1 IRICut=       1 DoRegI=T DoRafI=F ISym2E= 2 IDoP0=0 IntGTp=1.
 FoFCou: FMM=F IPFlag=           0 FMFlag=      100000 FMFlg1=           0
         NFxFlg=           0 DoJE=F BraDBF=F KetDBF=F FulRan=T
         wScrn=  0.000000 ICntrl=         0 IOpCl=  0 I1Cent=           0 NGrid=           0
         NMat0=    1 NMatS0=      1 NMatT0=    0 NMatD0=    1 NMtDS0=    0 NMtDT0=    0
 Integrals replicated using symmetry in FoFCou.
 E= -1000.51394262363    
 DIIS: error= 9.64D-05 at cycle   1 NSaved=   1.
 NSaved= 1 IEnMin= 1 EnMin= -1000.51394262363     IErMin= 1 ErrMin= 9.64D-05
 ErrMax= 9.64D-05  0.00D+00 EMaxC= 1.00D+00 BMatC= 4.93D-06 BMatP= 4.93D-06
 IDIUse=1 WtCom= 1.00D+00 WtEn= 0.00D+00
 Coeff-Com:  0.100D+01
 Coeff:      0.100D+01
 Gap=     0.145 Goal=     0.100 Shift=    0.000
 RMSDP=1.06D-05 MaxDP=3.24D-04              OVMax= 7.20D-04

 Cycle   2  Pass 1  IDiag  1:
 E= -1000.51395406541     Delta-E=       -0.000011441783 Rises=F Damp=F
 DIIS: error= 1.82D-05 at cycle   2 NSaved=   2.
 NSaved= 2 IEnMin= 2 EnMin= -1000.51395406541     IErMin= 2 ErrMin= 1.82D-05
 ErrMax= 1.82D-05  0.00D+00 EMaxC= 1.00D+00 BMatC= 1.14D-07 BMatP= 4.93D-06
 IDIUse=1 WtCom= 1.00D+00 WtEn= 0.00D+00
 Coeff-Com: -0.657D-01 0.107D+01
 Coeff:     -0.657D-01 0.107D+01
 Gap=     0.145 Goal=     0.100 Shift=    0.000
 RMSDP=2.50D-06 MaxDP=8.78D-05 DE=-1.14D-05 OVMax= 2.46D-04

 Cycle   3  Pass 1  IDiag  1:
 E= -1000.51395395941     Delta-E=        0.000000105995 Rises=F Damp=F
 DIIS: error= 1.88D-05 at cycle   3 NSaved=   3.
 NSaved= 3 IEnMin= 2 EnMin= -1000.51395406541     IErMin= 2 ErrMin= 1.82D-05
 ErrMax= 1.88D-05  0.00D+00 EMaxC= 1.00D+00 BMatC= 3.01D-07 BMatP= 1.14D-07
 IDIUse=1 WtCom= 1.00D+00 WtEn= 0.00D+00
 Coeff-Com: -0.596D-01 0.704D+00 0.355D+00
 Coeff:     -0.596D-01 0.704D+00 0.355D+00
 Gap=     0.145 Goal=     0.100 Shift=    0.000
 RMSDP=1.62D-06 MaxDP=6.57D-05 DE= 1.06D-07 OVMax= 2.00D-04

 Cycle   4  Pass 1  IDiag  1:
 E= -1000.51395429429     Delta-E=       -0.000000334875 Rises=F Damp=F
 DIIS: error= 5.57D-06 at cycle   4 NSaved=   4.
 NSaved= 4 IEnMin= 4 EnMin= -1000.51395429429     IErMin= 4 ErrMin= 5.57D-06
 ErrMax= 5.57D-06  0.00D+00 EMaxC= 1.00D+00 BMatC= 1.07D-08 BMatP= 1.14D-07
 IDIUse=1 WtCom= 1.00D+00 WtEn= 0.00D+00
 Coeff-Com: -0.262D-01 0.287D+00 0.195D+00 0.544D+00
 Coeff:     -0.262D-01 0.287D+00 0.195D+00 0.544D+00
 Gap=     0.145 Goal=     0.100 Shift=    0.000
 RMSDP=3.91D-07 MaxDP=1.75D-05 DE=-3.35D-07 OVMax= 5.65D-05

 Cycle   5  Pass 1  IDiag  1:
 E= -1000.51395430227     Delta-E=       -0.000000007980 Rises=F Damp=F
 DIIS: error= 3.48D-06 at cycle   5 NSaved=   5.
 NSaved= 5 IEnMin= 5 EnMin= -1000.51395430227     IErMin= 5 ErrMin= 3.48D-06
 ErrMax= 3.48D-06  0.00D+00 EMaxC= 1.00D+00 BMatC= 3.91D-09 BMatP= 1.07D-08
 IDIUse=1 WtCom= 1.00D+00 WtEn= 0.00D+00
 Coeff-Com: -0.306D-02 0.180D-01 0.462D-01 0.397D+00 0.542D+00
 Coeff:     -0.306D-02 0.180D-01 0.462D-01 0.397D+00 0.542D+00
 Gap=     0.145 Goal=     0.100 Shift=    0.000
 RMSDP=1.97D-07 MaxDP=7.04D-06 DE=-7.98D-09 OVMax= 2.76D-05

 Cycle   6  Pass 1  IDiag  1:
 E= -1000.51395430655     Delta-E=       -0.000000004278 Rises=F Damp=F
 DIIS: error= 5.92D-07 at cycle   6 NSaved=   6.
 NSaved= 6 IEnMin= 6 EnMin= -1000.51395430655     IErMin= 6 ErrMin= 5.92D-07
 ErrMax= 5.92D-07  0.00D+00 EMaxC= 1.00D+00 BMatC= 2.89D-10 BMatP= 3.91D-09
 IDIUse=1 WtCom= 1.00D+00 WtEn= 0.00D+00
 Coeff-Com:  0.134D-02-0.242D-01 0.459D-02 0.167D+00 0.305D+00 0.546D+00
 Coeff:      0.134D-02-0.242D-01 0.459D-02 0.167D+00 0.305D+00 0.546D+00
 Gap=     0.145 Goal=     0.100 Shift=    0.000
 RMSDP=5.61D-08 MaxDP=1.54D-06 DE=-4.28D-09 OVMax= 5.13D-06

 Cycle   7  Pass 1  IDiag  1:
 E= -1000.51395430682     Delta-E=       -0.000000000269 Rises=F Damp=F
 DIIS: error= 1.82D-07 at cycle   7 NSaved=   7.
 NSaved= 7 IEnMin= 7 EnMin= -1000.51395430682     IErMin= 7 ErrMin= 1.82D-07
 ErrMax= 1.82D-07  0.00D+00 EMaxC= 1.00D+00 BMatC= 2.29D-11 BMatP= 2.89D-10
 IDIUse=1 WtCom= 1.00D+00 WtEn= 0.00D+00
 Coeff-Com:  0.915D-03-0.145D-01-0.120D-03 0.660D-01 0.133D+00 0.309D+00
 Coeff-Com:  0.505D+00
 Coeff:      0.915D-03-0.145D-01-0.120D-03 0.660D-01 0.133D+00 0.309D+00
 Coeff:      0.505D+00
 Gap=     0.145 Goal=     0.100 Shift=    0.000
 RMSDP=1.27D-08 MaxDP=4.72D-07 DE=-2.69D-10 OVMax= 1.55D-06

 Cycle   8  Pass 1  IDiag  1:
 E= -1000.51395430684     Delta-E=       -0.000000000019 Rises=F Damp=F
 DIIS: error= 3.65D-08 at cycle   8 NSaved=   8.
 NSaved= 8 IEnMin= 8 EnMin= -1000.51395430684     IErMin= 8 ErrMin= 3.65D-08
 ErrMax= 3.65D-08  0.00D+00 EMaxC= 1.00D+00 BMatC= 9.41D-13 BMatP= 2.29D-11
 IDIUse=1 WtCom= 1.00D+00 WtEn= 0.00D+00
 Coeff-Com:  0.307D-03-0.466D-02-0.257D-03 0.164D-01 0.362D-01 0.973D-01
 Coeff-Com:  0.230D+00 0.625D+00
 Coeff:      0.307D-03-0.466D-02-0.257D-03 0.164D-01 0.362D-01 0.973D-01
 Coeff:      0.230D+00 0.625D+00
 Gap=     0.145 Goal=     0.100 Shift=    0.000
 RMSDP=3.50D-09 MaxDP=1.19D-07 DE=-1.86D-11 OVMax= 3.90D-07

 SCF Done:  E(RB3LYP) =  -1000.51395431     A.U. after    8 cycles
            NFock=  8  Conv=0.35D-08     -V/T= 2.0098
 KE= 9.907998755745D+02 PE=-6.569481200221D+03 EE= 2.451835141059D+03
 Leave Link  502 at Thu Sep  8 15:03:03 2022, MaxMem=  1342177280 cpu:            1369.7 elap:              29.5
 (Enter /mnt/opt/groups/app-gaussian/g16-avx2/l701.exe)
 ... and contract with generalized density number  0.
 Compute integral first derivatives.
 R6Disp: Adding Grimme-D3 dispersion energy 1st derivatives to the gradient.
 Leave Link  701 at Thu Sep  8 15:03:04 2022, MaxMem=  1342177280 cpu:              53.0 elap:               1.2
 (Enter /mnt/opt/groups/app-gaussian/g16-avx2/l702.exe)
 L702 exits ... SP integral derivatives will be done elsewhere.
 Leave Link  702 at Thu Sep  8 15:03:04 2022, MaxMem=  1342177280 cpu:               2.1 elap:               0.1
 (Enter /mnt/opt/groups/app-gaussian/g16-avx2/l703.exe)
 Integral derivatives from FoFJK, PRISM(SPDF).
 Compute integral first derivatives, UseDBF=F ICtDFT=           0.
 Calling FoFJK, ICntrl=      2127 FMM=F ISym2X=1 I1Cent= 0 IOpClX= 0 NMat=1 NMatS=1 NMatT=0.
 FoFJK:  IHMeth= 1 ICntrl=    2127 DoSepK=F KAlg= 0 I1Cent=           0 FoldK=F
 IRaf=         0 NMat=       1 IRICut=       1 DoRegI=T DoRafI=F ISym2E= 1 IDoP0=0 IntGTp=1.
 FoFCou: FMM=F IPFlag=           0 FMFlag=      100000 FMFlg1=         800
         NFxFlg=           0 DoJE=F BraDBF=F KetDBF=F FulRan=T
         wScrn=  0.000000 ICntrl=      2127 IOpCl=  0 I1Cent=           0 NGrid=           0
         NMat0=    1 NMatS0=      1 NMatT0=    0 NMatD0=    1 NMtDS0=    0 NMtDT0=    0
 Petite list used in FoFCou.
 Leave Link  703 at Thu Sep  8 15:03:10 2022, MaxMem=  1342177280 cpu:             304.5 elap:               6.6
 (Enter /mnt/opt/groups/app-gaussian/g16-avx2/l716.exe)
 Dipole        = 1.50990331D-14 0.00000000D+00-1.35652536D-02
 ***** Axes restored to original set *****
 -------------------------------------------------------------------
 Center     Atomic                   Forces (Hartrees/Bohr)
 Number     Number              X              Y              Z
 -------------------------------------------------------------------
      1        6          -0.000000000   -0.000000000    0.000013606
      2        6          -0.000000000    0.000000000   -0.000017946
      3        6          -0.000035599    0.000016233    0.000035112
      4        6           0.000035599   -0.000016233    0.000035112
      5        6          -0.000098747    0.000075939    0.000022787
      6        6          -0.000003484   -0.000011586   -0.000007884
      7        6          -0.000002958   -0.000003472   -0.000003376
      8        6           0.000002958    0.000003472   -0.000003376
      9        6           0.000003484    0.000011586   -0.000007884
     10        6           0.000098747   -0.000075939    0.000022787
     11        6          -0.000111400    0.000049293   -0.000018982
     12        6          -0.000006979   -0.000018416    0.000009876
     13        6           0.000003956    0.000003972   -0.000002275
     14        6           0.000002523   -0.000004843   -0.000006284
     15        6          -0.000002523    0.000004843   -0.000006284
     16        6          -0.000003956   -0.000003972   -0.000002275
     17        6           0.000111400   -0.000049293   -0.000018982
     18        6           0.000006979    0.000018416    0.000009876
     19        6           0.000003970   -0.000002110   -0.000013978
     20        6          -0.000005075    0.000004078    0.000012833
     21        6           0.000002054   -0.000004542    0.000006999
     22        6           0.000005075   -0.000004078    0.000012833
     23        6          -0.000002054    0.000004542    0.000006999
     24        6          -0.000003970    0.000002110   -0.000013978
     25        6           0.000009590    0.000000309   -0.000000176
     26        6          -0.000009590   -0.000000309   -0.000000176
     27        1           0.000002410    0.000000966    0.000000346
     28        1          -0.000002410   -0.000000966    0.000000346
     29        1          -0.000043515    0.000058885   -0.000032729
     30        1           0.000000316    0.000000598   -0.000000765
     31        1          -0.000003671    0.000000991    0.000001157
     32        1           0.000003671   -0.000000991    0.000001157
     33        1           0.000043515   -0.000058885   -0.000032729
     34        1          -0.000000316   -0.000000598   -0.000000765
     35        1          -0.000001877    0.000000488   -0.000000640
     36        1           0.000001699   -0.000000460   -0.000000275
     37        1          -0.000003258    0.000001109    0.000000762
     38        1          -0.000001699    0.000000460   -0.000000275
     39        1           0.000001877   -0.000000488   -0.000000640
     40        1           0.000003258   -0.000001109    0.000000762
     41        1          -0.000000951    0.000000531   -0.000000337
     42        1           0.000000951   -0.000000531   -0.000000337
 -------------------------------------------------------------------
 Cartesian Forces:  Max     0.000111400 RMS     0.000025867
 Leave Link  716 at Thu Sep  8 15:03:10 2022, MaxMem=  1342177280 cpu:               1.2 elap:               0.0
 (Enter /mnt/opt/groups/app-gaussian/g16-avx2/l103.exe)

 GradGradGradGradGradGradGradGradGradGradGradGradGradGradGradGradGradGrad
 Berny optimization.
 Using GEDIIS/GDIIS optimizer.
 FormGI is forming the generalized inverse of G from B-inverse, IUseBI=4.
 Internal  Forces:  Max     0.000287864 RMS     0.000068529
 Search for a local minimum.
 Step number   2 out of a maximum of  252
 All quantities printed in internal units (Hartrees-Bohrs-Radians)
 RMS Force = .68529D-04 SwitMx=.10000D-02 MixMth= 2
 Mixed Optimization -- En-DIIS/RFO-DIIS
 Swapping is turned off.
 Update second derivatives using D2CorX and points    1    2
 DE=  1.58D-06 DEPred=-3.35D-07 R=-4.72D+00
 Trust test=-4.72D+00 RLast= 5.60D-03 DXMaxT set to 1.50D-01
 ITU= -1  0
     Eigenvalues ---    0.01501   0.01533   0.01570   0.01618   0.01663
     Eigenvalues ---    0.01692   0.01697   0.01750   0.01765   0.01771
     Eigenvalues ---    0.01780   0.01790   0.01800   0.01816   0.02018
     Eigenvalues ---    0.02028   0.02028   0.02044   0.02047   0.02060
     Eigenvalues ---    0.02074   0.02083   0.02095   0.02104   0.02115
     Eigenvalues ---    0.02118   0.02120   0.02145   0.02158   0.02159
     Eigenvalues ---    0.02186   0.02186   0.02249   0.02251   0.02262
     Eigenvalues ---    0.02276   0.02279   0.02282   0.06940   0.15938
     Eigenvalues ---    0.15940   0.15954   0.15955   0.15986   0.15987
     Eigenvalues ---    0.15989   0.15990   0.15994   0.15995   0.15998
     Eigenvalues ---    0.15999   0.16000   0.16000   0.16000   0.16046
     Eigenvalues ---    0.21994   0.21995   0.22304   0.22408   0.22444
     Eigenvalues ---    0.22587   0.22638   0.22729   0.23638   0.23869
     Eigenvalues ---    0.23993   0.24241   0.24272   0.24374   0.24582
     Eigenvalues ---    0.24631   0.24634   0.28897   0.35165   0.35165
     Eigenvalues ---    0.35199   0.35200   0.35207   0.35207   0.35220
     Eigenvalues ---    0.35221   0.35228   0.35228   0.35289   0.35290
     Eigenvalues ---    0.35299   0.35300   0.35579   0.35769   0.35801
     Eigenvalues ---    0.35803   0.35909   0.36119   0.36795   0.37359
     Eigenvalues ---    0.38725   0.39436   0.40118   0.40189   0.40336
     Eigenvalues ---    0.40357   0.40487   0.40661   0.41132   0.41462
     Eigenvalues ---    0.41697   0.41746   0.42229   0.42305   0.43425
     Eigenvalues ---    0.43595   0.47488   0.47500   0.48414   0.48687
     Eigenvalues ---    0.49667   0.50504   0.50995   0.51190   0.57545
 En-DIIS/RFO-DIIS/Sim-DIIS IScMMF=       -3 using points:     2    1
 RFO step:  Lambda=-3.34110562D-06.
 NNeg= 0 NGDIIS= 2 SimSw=  2.50D-03 Rises=T DC=  1.58D-06 SmlDif=  1.00D-05
 NRisDI= 1 DoIntr=F SqrtH=F CThrHd= 10.0 CDAdj=  3.0
 RMS Error=  0.3087775443D-03 NUsed= 2 OKEnD=T EnDIS=T
 InvSVX:  RCond= 3.53D-05 Info=           0 Equed=N FErr=  1.20D-15 BErr=  5.87D-17
 IWarn =    0
 DidBck=T Rises=T En-DIIS coefs:    0.32498    0.67502
 Iteration  1 RMS(Cart)=  0.00248060 RMS(Int)=  0.00000059
 Iteration  2 RMS(Cart)=  0.00000147 RMS(Int)=  0.00000002
 Iteration  3 RMS(Cart)=  0.00000000 RMS(Int)=  0.00000002
 ITry= 1 IFail=0 DXMaxC= 1.16D-02 DCOld= 1.00D+10 DXMaxT= 1.50D-01 DXLimC= 3.00D+00 Rises=F
 ClnCor:  largest displacement from symmetrization is 1.90D-11 for atom    40.
 Variable       Old X    -DE/DX   Delta X   Delta X   Delta X     New X
                                 (Linear)    (Quad)   (Total)
    R1        2.69868   0.00007  -0.00001   0.00000  -0.00000   2.69868
    R2        2.74529   0.00027   0.00009  -0.00002   0.00007   2.74536
    R3        2.74529   0.00027   0.00009  -0.00002   0.00007   2.74536
    R4        2.69240  -0.00004   0.00001  -0.00003  -0.00001   2.69238
    R5        2.69240  -0.00004   0.00001  -0.00003  -0.00001   2.69238
    R6        2.75357   0.00021   0.00012  -0.00007   0.00005   2.75362
    R7        2.68516   0.00006   0.00002  -0.00002   0.00000   2.68516
    R8        2.68516   0.00006   0.00002  -0.00002   0.00000   2.68516
    R9        2.75357   0.00021   0.00012  -0.00007   0.00005   2.75362
   R10        2.67836   0.00006   0.00005  -0.00004   0.00001   2.67837
   R11        2.70183   0.00003   0.00004  -0.00003   0.00001   2.70184
   R12        2.70563  -0.00002   0.00001  -0.00002  -0.00001   2.70562
   R13        2.69284  -0.00006   0.00001  -0.00002  -0.00001   2.69283
   R14        2.57896  -0.00009   0.00001  -0.00002  -0.00001   2.57895
   R15        2.05317   0.00000   0.00000  -0.00000  -0.00000   2.05317
   R16        2.57896  -0.00009   0.00001  -0.00002  -0.00001   2.57895
   R17        2.05317   0.00000   0.00000  -0.00000  -0.00000   2.05317
   R18        2.69284  -0.00006   0.00001  -0.00002  -0.00001   2.69283
   R19        2.70563  -0.00002   0.00001  -0.00002  -0.00001   2.70562
   R20        2.67836   0.00006   0.00005  -0.00004   0.00001   2.67837
   R21        2.70183   0.00003   0.00004  -0.00003   0.00001   2.70184
   R22        2.60827  -0.00001   0.00002  -0.00003  -0.00001   2.60827
   R23        2.04395  -0.00006  -0.00003   0.00001  -0.00002   2.04393
   R24        2.67614   0.00001   0.00002  -0.00002  -0.00000   2.67614
   R25        2.70246  -0.00005   0.00001  -0.00002  -0.00001   2.70245
   R26        2.57211  -0.00007   0.00001  -0.00002  -0.00001   2.57210
   R27        2.05351   0.00000   0.00000  -0.00000  -0.00000   2.05351
   R28        2.05305   0.00000   0.00000  -0.00000  -0.00000   2.05305
   R29        2.05305   0.00000   0.00000  -0.00000  -0.00000   2.05305
   R30        2.57211  -0.00007   0.00001  -0.00002  -0.00001   2.57210
   R31        2.05351   0.00000   0.00000  -0.00000  -0.00000   2.05351
   R32        2.60827  -0.00001   0.00002  -0.00003  -0.00001   2.60827
   R33        2.04395  -0.00006  -0.00003   0.00001  -0.00002   2.04393
   R34        2.70246  -0.00005   0.00001  -0.00002  -0.00001   2.70245
   R35        2.67614   0.00001   0.00002  -0.00002  -0.00000   2.67614
   R36        2.60545  -0.00004   0.00000  -0.00001  -0.00001   2.60544
   R37        2.05408   0.00000   0.00000  -0.00000   0.00000   2.05408
   R38        2.66213  -0.00003   0.00001  -0.00002  -0.00001   2.66212
   R39        2.05190  -0.00000   0.00000  -0.00000  -0.00000   2.05190
   R40        2.05340   0.00000   0.00000  -0.00000  -0.00000   2.05340
   R41        2.66213  -0.00003   0.00001  -0.00002  -0.00001   2.66212
   R42        2.05190  -0.00000   0.00000  -0.00000  -0.00000   2.05190
   R43        2.05340   0.00000   0.00000  -0.00000  -0.00000   2.05340
   R44        2.60545  -0.00004   0.00000  -0.00001  -0.00001   2.60544
   R45        2.05408   0.00000   0.00000  -0.00000   0.00000   2.05408
   R46        2.05207   0.00000   0.00000  -0.00000  -0.00000   2.05207
   R47        2.05207   0.00000   0.00000  -0.00000  -0.00000   2.05207
    A1        2.04299  -0.00014  -0.00012  -0.00002  -0.00014   2.04285
    A2        2.04299  -0.00014  -0.00012  -0.00002  -0.00014   2.04285
    A3        2.19721   0.00029   0.00023   0.00004   0.00027   2.19749
    A4        2.09459   0.00008  -0.00002   0.00002  -0.00000   2.09459
    A5        2.09459   0.00008  -0.00002   0.00002  -0.00000   2.09459
    A6        2.09400  -0.00015   0.00004  -0.00004   0.00001   2.09400
    A7        2.17387   0.00022   0.00020  -0.00001   0.00019   2.17407
    A8        2.06002  -0.00006  -0.00011   0.00001  -0.00011   2.05992
    A9        2.04614  -0.00017  -0.00008  -0.00004  -0.00012   2.04602
   A10        2.06002  -0.00006  -0.00011   0.00001  -0.00011   2.05992
   A11        2.17387   0.00022   0.00020  -0.00001   0.00019   2.17407
   A12        2.04614  -0.00017  -0.00008  -0.00004  -0.00012   2.04602
   A13        2.15116   0.00010   0.00010  -0.00003   0.00008   2.15123
   A14        2.08233   0.00002  -0.00004  -0.00000  -0.00004   2.08229
   A15        2.04775  -0.00012  -0.00007   0.00002  -0.00006   2.04770
   A16        2.09742   0.00008   0.00001  -0.00001   0.00001   2.09743
   A17        2.09717   0.00006  -0.00001   0.00002   0.00000   2.09717
   A18        2.08789  -0.00014  -0.00000  -0.00001  -0.00001   2.08788
   A19        2.10427   0.00002  -0.00003  -0.00001  -0.00003   2.10424
   A20        2.06869  -0.00001   0.00002  -0.00000   0.00001   2.06871
   A21        2.10944  -0.00001   0.00000   0.00001   0.00002   2.10946
   A22        2.10427   0.00002  -0.00003  -0.00001  -0.00003   2.10424
   A23        2.06869  -0.00001   0.00002  -0.00000   0.00001   2.06871
   A24        2.10944  -0.00001   0.00000   0.00001   0.00002   2.10946
   A25        2.09717   0.00006  -0.00001   0.00002   0.00000   2.09717
   A26        2.09742   0.00008   0.00001  -0.00001   0.00001   2.09743
   A27        2.08789  -0.00014  -0.00000  -0.00001  -0.00001   2.08788
   A28        2.15116   0.00010   0.00010  -0.00003   0.00008   2.15123
   A29        2.08233   0.00002  -0.00004  -0.00000  -0.00004   2.08229
   A30        2.04775  -0.00012  -0.00007   0.00002  -0.00006   2.04770
   A31        2.12300   0.00006   0.00003  -0.00001   0.00002   2.12302
   A32        2.08234   0.00000   0.00002  -0.00001   0.00001   2.08236
   A33        2.07773  -0.00006  -0.00005   0.00002  -0.00003   2.07770
   A34        2.09038   0.00005   0.00003  -0.00002   0.00002   2.09040
   A35        2.08901   0.00003   0.00000   0.00000   0.00000   2.08901
   A36        2.10241  -0.00009  -0.00004   0.00001  -0.00003   2.10239
   A37        2.11595   0.00003  -0.00001  -0.00002  -0.00002   2.11593
   A38        2.06181  -0.00001   0.00001   0.00000   0.00001   2.06182
   A39        2.10543  -0.00001  -0.00001   0.00002   0.00001   2.10544
   A40        2.09871  -0.00000  -0.00003  -0.00001  -0.00004   2.09867
   A41        2.07195  -0.00000   0.00001  -0.00000   0.00001   2.07195
   A42        2.10929   0.00000   0.00001   0.00000   0.00001   2.10930
   A43        2.09871  -0.00000  -0.00003  -0.00001  -0.00004   2.09867
   A44        2.10929   0.00000   0.00001   0.00000   0.00001   2.10930
   A45        2.07195  -0.00000   0.00001  -0.00000   0.00001   2.07195
   A46        2.11595   0.00003  -0.00001  -0.00002  -0.00002   2.11593
   A47        2.06181  -0.00001   0.00001   0.00000   0.00001   2.06182
   A48        2.10543  -0.00001  -0.00001   0.00002   0.00001   2.10544
   A49        2.12300   0.00006   0.00003  -0.00001   0.00002   2.12302
   A50        2.08234   0.00000   0.00002  -0.00001   0.00001   2.08236
   A51        2.07773  -0.00006  -0.00005   0.00002  -0.00003   2.07770
   A52        2.08901   0.00003   0.00000   0.00000   0.00000   2.08901
   A53        2.09038   0.00005   0.00003  -0.00002   0.00002   2.09040
   A54        2.10241  -0.00009  -0.00004   0.00001  -0.00003   2.10239
   A55        2.11327   0.00001   0.00001  -0.00001  -0.00000   2.11327
   A56        2.06746  -0.00000  -0.00000   0.00000   0.00000   2.06746
   A57        2.10206  -0.00001  -0.00001   0.00001  -0.00000   2.10206
   A58        2.10357   0.00001   0.00001  -0.00000   0.00000   2.10357
   A59        2.08586  -0.00001  -0.00000   0.00000  -0.00000   2.08585
   A60        2.09375  -0.00001  -0.00000  -0.00000  -0.00000   2.09374
   A61        2.09933  -0.00002  -0.00000  -0.00002  -0.00003   2.09930
   A62        2.07315   0.00001   0.00001  -0.00000   0.00000   2.07316
   A63        2.10826   0.00001  -0.00001   0.00001   0.00000   2.10826
   A64        2.10357   0.00001   0.00001  -0.00000   0.00000   2.10357
   A65        2.08586  -0.00001  -0.00000   0.00000  -0.00000   2.08585
   A66        2.09375  -0.00001  -0.00000  -0.00000  -0.00000   2.09374
   A67        2.09933  -0.00002  -0.00000  -0.00002  -0.00003   2.09930
   A68        2.10826   0.00001  -0.00001   0.00001   0.00000   2.10826
   A69        2.07315   0.00001   0.00001  -0.00000   0.00000   2.07316
   A70        2.11327   0.00001   0.00001  -0.00001  -0.00000   2.11327
   A71        2.06746  -0.00000  -0.00000   0.00000   0.00000   2.06746
   A72        2.10206  -0.00001  -0.00001   0.00001  -0.00000   2.10206
   A73        2.08346  -0.00002  -0.00002   0.00000  -0.00002   2.08344
   A74        2.10129   0.00001  -0.00000   0.00001   0.00001   2.10130
   A75        2.09797   0.00001   0.00002  -0.00001   0.00000   2.09798
   A76        2.08346  -0.00002  -0.00002   0.00000  -0.00002   2.08344
   A77        2.09797   0.00001   0.00002  -0.00001   0.00000   2.09798
   A78        2.10129   0.00001  -0.00000   0.00001   0.00001   2.10130
    D1       -0.30254  -0.00010  -0.00065  -0.00007  -0.00072  -0.30326
    D2        2.83905  -0.00010  -0.00065  -0.00007  -0.00072   2.83833
    D3        2.83905  -0.00010  -0.00065  -0.00007  -0.00072   2.83833
    D4       -0.30254  -0.00010  -0.00065  -0.00007  -0.00072  -0.30326
    D5       -2.65500   0.00016   0.00078   0.00055   0.00134  -2.65366
    D6        0.39883   0.00012   0.00094  -0.00005   0.00088   0.39971
    D7        0.48660   0.00016   0.00078   0.00055   0.00134   0.48793
    D8       -2.74276   0.00012   0.00094  -0.00005   0.00088  -2.74188
    D9        0.39883   0.00012   0.00094  -0.00005   0.00088   0.39971
   D10       -2.65500   0.00016   0.00078   0.00055   0.00134  -2.65366
   D11       -2.74276   0.00012   0.00094  -0.00005   0.00088  -2.74188
   D12        0.48660   0.00016   0.00078   0.00055   0.00134   0.48793
   D13        0.01847   0.00001   0.00000   0.00010   0.00010   0.01857
   D14       -3.08119   0.00003   0.00019   0.00000   0.00019  -3.08100
   D15       -3.12312   0.00001   0.00000   0.00010   0.00010  -3.12302
   D16        0.06040   0.00003   0.00019   0.00000   0.00019   0.06059
   D17        0.01847   0.00001   0.00000   0.00010   0.00010   0.01857
   D18       -3.08119   0.00003   0.00019   0.00000   0.00019  -3.08100
   D19       -3.12312   0.00001   0.00000   0.00010   0.00010  -3.12302
   D20        0.06040   0.00003   0.00019   0.00000   0.00019   0.06059
   D21        0.25172   0.00007   0.00067  -0.00014   0.00052   0.25225
   D22       -2.95880   0.00004   0.00057  -0.00030   0.00026  -2.95854
   D23       -2.80274   0.00011   0.00052   0.00046   0.00098  -2.80176
   D24        0.26992   0.00008   0.00042   0.00030   0.00071   0.27063
   D25        2.95920  -0.00006  -0.00053   0.00022  -0.00031   2.95888
   D26       -0.22270  -0.00008  -0.00060   0.00014  -0.00047  -0.22316
   D27       -0.26368  -0.00008  -0.00038  -0.00034  -0.00072  -0.26440
   D28        2.83761  -0.00010  -0.00045  -0.00042  -0.00087   2.83674
   D29       -0.22270  -0.00008  -0.00060   0.00014  -0.00047  -0.22316
   D30        2.95920  -0.00006  -0.00053   0.00022  -0.00031   2.95888
   D31        2.83761  -0.00010  -0.00045  -0.00042  -0.00087   2.83674
   D32       -0.26368  -0.00008  -0.00038  -0.00034  -0.00072  -0.26440
   D33        0.25172   0.00007   0.00067  -0.00014   0.00052   0.25225
   D34       -2.95880   0.00004   0.00057  -0.00030   0.00026  -2.95854
   D35       -2.80274   0.00011   0.00052   0.00046   0.00098  -2.80176
   D36        0.26992   0.00008   0.00042   0.00030   0.00071   0.27063
   D37       -3.12949   0.00001   0.00003   0.00003   0.00005  -3.12944
   D38        0.02792   0.00002   0.00017  -0.00012   0.00005   0.02798
   D39        0.07976   0.00003   0.00012   0.00019   0.00031   0.08007
   D40       -3.04601   0.00004   0.00027   0.00004   0.00031  -3.04570
   D41        3.10118  -0.00002  -0.00011  -0.00002  -0.00012   3.10106
   D42       -0.09671  -0.00004  -0.00020  -0.00005  -0.00026  -0.09697
   D43       -0.10529  -0.00004  -0.00019  -0.00017  -0.00036  -0.10566
   D44        2.98000  -0.00006  -0.00029  -0.00021  -0.00050   2.97950
   D45        0.08077   0.00004   0.00012   0.00014   0.00025   0.08103
   D46       -3.05935   0.00003   0.00013   0.00005   0.00018  -3.05916
   D47       -3.02073   0.00005   0.00019   0.00022   0.00040  -3.02033
   D48        0.12233   0.00004   0.00020   0.00013   0.00033   0.12267
   D49       -0.06588  -0.00003  -0.00005  -0.00011  -0.00017  -0.06605
   D50       -3.12182   0.00002   0.00014  -0.00001   0.00013  -3.12169
   D51        3.03563  -0.00004  -0.00012  -0.00020  -0.00032   3.03531
   D52       -0.02031   0.00001   0.00007  -0.00009  -0.00002  -0.02033
   D53        0.17133   0.00008   0.00037  -0.00001   0.00036   0.17169
   D54       -3.05777   0.00002   0.00018  -0.00012   0.00006  -3.05771
   D55       -3.01319   0.00006   0.00018   0.00009   0.00027  -3.01291
   D56        0.04090   0.00000  -0.00001  -0.00002  -0.00003   0.04087
   D57        0.17133   0.00008   0.00037  -0.00001   0.00036   0.17169
   D58       -3.05777   0.00002   0.00018  -0.00012   0.00006  -3.05771
   D59       -3.01319   0.00006   0.00018   0.00009   0.00027  -3.01291
   D60        0.04090   0.00000  -0.00001  -0.00002  -0.00003   0.04087
   D61       -0.06588  -0.00003  -0.00005  -0.00011  -0.00017  -0.06605
   D62       -3.12182   0.00002   0.00014  -0.00001   0.00013  -3.12169
   D63        3.03563  -0.00004  -0.00012  -0.00020  -0.00032   3.03531
   D64       -0.02031   0.00001   0.00007  -0.00009  -0.00002  -0.02033
   D65        0.08077   0.00004   0.00012   0.00014   0.00025   0.08103
   D66       -3.05935   0.00003   0.00013   0.00005   0.00018  -3.05916
   D67       -3.02073   0.00005   0.00019   0.00022   0.00040  -3.02033
   D68        0.12233   0.00004   0.00020   0.00013   0.00033   0.12267
   D69       -3.12949   0.00001   0.00003   0.00003   0.00005  -3.12944
   D70        0.02792   0.00002   0.00017  -0.00012   0.00005   0.02798
   D71        0.07976   0.00003   0.00012   0.00019   0.00031   0.08007
   D72       -3.04601   0.00004   0.00027   0.00004   0.00031  -3.04570
   D73       -0.09671  -0.00004  -0.00020  -0.00005  -0.00026  -0.09697
   D74        3.10118  -0.00002  -0.00011  -0.00002  -0.00012   3.10106
   D75        2.98000  -0.00006  -0.00029  -0.00021  -0.00050   2.97950
   D76       -0.10529  -0.00004  -0.00019  -0.00017  -0.00036  -0.10566
   D77       -0.00192  -0.00001   0.00001  -0.00007  -0.00006  -0.00198
   D78       -3.13786  -0.00001   0.00004  -0.00011  -0.00007  -3.13793
   D79        3.12389  -0.00001  -0.00013   0.00007  -0.00006   3.12383
   D80       -0.01205  -0.00001  -0.00010   0.00003  -0.00007  -0.01212
   D81        0.05545   0.00002   0.00013   0.00005   0.00018   0.05563
   D82       -3.11597   0.00001   0.00004   0.00003   0.00007  -3.11589
   D83       -3.02940   0.00004   0.00023   0.00008   0.00032  -3.02908
   D84        0.08237   0.00002   0.00014   0.00007   0.00021   0.08258
   D85       -0.09323  -0.00004  -0.00007  -0.00016  -0.00024  -0.09346
   D86        3.12280   0.00001   0.00003   0.00003   0.00006   3.12286
   D87        2.99167  -0.00005  -0.00017  -0.00020  -0.00037   2.99130
   D88       -0.07549  -0.00000  -0.00007  -0.00001  -0.00007  -0.07556
   D89        0.10351   0.00004   0.00013   0.00012   0.00025   0.10376
   D90       -3.11403  -0.00000   0.00002  -0.00008  -0.00006  -3.11409
   D91       -3.03959   0.00006   0.00011   0.00021   0.00032  -3.03927
   D92        0.02605   0.00001   0.00000   0.00001   0.00001   0.02607
   D93        0.10351   0.00004   0.00013   0.00012   0.00025   0.10376
   D94       -3.11403  -0.00000   0.00002  -0.00008  -0.00006  -3.11409
   D95       -3.03959   0.00006   0.00011   0.00021   0.00032  -3.03927
   D96        0.02605   0.00001   0.00000   0.00001   0.00001   0.02607
   D97       -0.00192  -0.00001   0.00001  -0.00007  -0.00006  -0.00198
   D98       -3.13786  -0.00001   0.00004  -0.00011  -0.00007  -3.13793
   D99        3.12389  -0.00001  -0.00013   0.00007  -0.00006   3.12383
   D100      -0.01205  -0.00001  -0.00010   0.00003  -0.00007  -0.01212
   D101      -0.09323  -0.00004  -0.00007  -0.00016  -0.00024  -0.09346
   D102       3.12280   0.00001   0.00003   0.00003   0.00006   3.12286
   D103       2.99167  -0.00005  -0.00017  -0.00020  -0.00037   2.99130
   D104      -0.07549  -0.00000  -0.00007  -0.00001  -0.00007  -0.07556
   D105       0.05545   0.00002   0.00013   0.00005   0.00018   0.05563
   D106      -3.11597   0.00001   0.00004   0.00003   0.00007  -3.11589
   D107      -3.02940   0.00004   0.00023   0.00008   0.00032  -3.02908
   D108       0.08237   0.00002   0.00014   0.00007   0.00021   0.08258
   D109       0.02446   0.00001   0.00001   0.00007   0.00008   0.02454
   D110       3.13336  -0.00001  -0.00007   0.00001  -0.00006   3.13330
   D111      -3.08672   0.00003   0.00011   0.00008   0.00019  -3.08653
   D112       0.02218   0.00001   0.00003   0.00002   0.00005   0.02223
   D113      -0.05187  -0.00002  -0.00009  -0.00006  -0.00014  -0.05202
   D114       3.12235   0.00000  -0.00001   0.00000  -0.00000   3.12235
   D115       3.08405  -0.00002  -0.00011  -0.00002  -0.00013   3.08391
   D116      -0.02492   0.00000  -0.00003   0.00004   0.00000  -0.02491
   D117      -0.05187  -0.00002  -0.00009  -0.00006  -0.00014  -0.05202
   D118       3.12235   0.00000  -0.00001   0.00000  -0.00000   3.12235
   D119       3.08405  -0.00002  -0.00011  -0.00002  -0.00013   3.08391
   D120      -0.02492   0.00000  -0.00003   0.00004   0.00000  -0.02491
   D121       0.02446   0.00001   0.00001   0.00007   0.00008   0.02454
   D122       3.13336  -0.00001  -0.00007   0.00001  -0.00006   3.13330
   D123      -3.08672   0.00003   0.00011   0.00008   0.00019  -3.08653
   D124       0.02218   0.00001   0.00003   0.00002   0.00005   0.02223
         Item               Value     Threshold  Converged?
 Maximum Force            0.000288     0.000450     YES
 RMS     Force            0.000069     0.000300     YES
 Maximum Displacement     0.011559     0.001800     NO 
 RMS     Displacement     0.002480     0.001200     NO 
 Predicted change in Energy=-1.670587D-06
 GradGradGradGradGradGradGradGradGradGradGradGradGradGradGradGradGradGrad

 Leave Link  103 at Thu Sep  8 15:03:14 2022, MaxMem=  1342177280 cpu:             169.4 elap:               3.8
 (Enter /mnt/opt/groups/app-gaussian/g16-avx2/l202.exe)
                          Input orientation:                          
 ---------------------------------------------------------------------
 Center     Atomic      Atomic             Coordinates (Angstroms)
 Number     Number       Type             X           Y           Z
 ---------------------------------------------------------------------
      1          6           0        0.000000   -0.000000    1.444759
      2          6           0        0.000000   -0.000000    2.872838
      3          6           0       -0.132481    1.287100    0.784157
      4          6           0        0.132481   -1.287100    0.784157
      5          6           0       -0.718100    1.482496   -0.535753
      6          6           0        0.238396    2.451202    1.509658
      7          6           0        0.245943    1.208966    3.585454
      8          6           0       -0.245943   -1.208966    3.585454
      9          6           0       -0.238396   -2.451202    1.509658
     10          6           0        0.718100   -1.482496   -0.535753
     11          6           0       -1.487526    0.493957   -1.198781
     12          6           0       -0.591313    2.754419   -1.176318
     13          6           0        0.341549    3.713225    0.841392
     14          6           0        0.461499    2.378032    2.915166
     15          6           0       -0.461499   -2.378032    2.915166
     16          6           0       -0.341549   -3.713225    0.841392
     17          6           0        1.487526   -0.493957   -1.198781
     18          6           0        0.591313   -2.754419   -1.176318
     19          6           0       -1.113568    2.940632   -2.479415
     20          6           0       -2.015128    0.709622   -2.455832
     21          6           0        0.000059    3.847803   -0.469278
     22          6           0        2.015128   -0.709622   -2.455832
     23          6           0       -0.000059   -3.847803   -0.469278
     24          6           0        1.113568   -2.940632   -2.479415
     25          6           0       -1.802681    1.933274   -3.120719
     26          6           0        1.802681   -1.933274   -3.120719
     27          1           0        0.297157    1.170750    4.670063
     28          1           0       -0.297157   -1.170750    4.670063
     29          1           0       -1.679414   -0.448150   -0.703329
     30          1           0        0.702777    4.566010    1.409835
     31          1           0        0.725838    3.286187    3.449682
     32          1           0       -0.725838   -3.286187    3.449682
     33          1           0        1.679414    0.448150   -0.703329
     34          1           0       -0.702777   -4.566010    1.409835
     35          1           0       -0.983954    3.908988   -2.955858
     36          1           0       -2.602436   -0.070632   -2.930467
     37          1           0        0.105162    4.803122   -0.976279
     38          1           0        2.602436    0.070632   -2.930467
     39          1           0        0.983954   -3.908988   -2.955858
     40          1           0       -0.105162   -4.803122   -0.976279
     41          1           0       -2.205068    2.090772   -4.116950
     42          1           0        2.205068   -2.090772   -4.116950
 ---------------------------------------------------------------------
                    Distance matrix (angstroms):
                    1          2          3          4          5
     1  C    0.000000
     2  C    1.428079   0.000000
     3  C    1.452781   2.456983   0.000000
     4  C    1.452781   2.456983   2.587800   0.000000
     5  C    2.576023   3.785758   1.457152   3.183758   0.000000
     6  C    2.463623   2.814869   1.420928   3.809524   2.457027
     7  C    2.470761   1.424748   2.827821   3.753729   4.241290
     8  C    2.470761   1.424748   3.753729   2.827821   4.944821
     9  C    2.463623   2.814869   3.809524   1.420928   4.459575
    10  C    2.576023   3.785758   3.183758   1.457152   3.294519
    11  C    3.073278   4.362891   2.529282   3.119076   1.417333
    12  C    3.847925   4.932763   2.491389   4.549859   1.429751
    13  C    3.777400   4.246348   2.472664   5.005021   2.827638
    14  C    2.833746   2.422769   2.466606   4.252369   3.755300
    15  C    2.833746   2.422769   4.252369   2.466606   5.184435
    16  C    3.777400   4.246348   5.005021   2.472664   5.388306
    17  C    3.073278   4.362891   3.119076   2.529282   3.034924
    18  C    3.847925   4.932763   4.549859   2.491389   4.480663
    19  C    5.028567   6.207573   3.787823   5.484273   2.461783
    20  C    4.447350   5.740996   3.791487   4.369972   2.442605
    21  C    4.297572   5.096600   2.854097   5.287331   2.472822
    22  C    4.447350   5.740996   4.369972   3.791487   3.995325
    23  C    4.297572   5.096600   5.287331   2.854097   5.378857
    24  C    5.028567   6.207573   5.484273   3.787823   5.166903
    25  C    5.275491   6.550568   4.295948   5.418830   2.839290
    26  C    5.275491   6.550568   5.418830   4.295948   4.970299
    27  H    3.444059   2.165404   3.911316   4.600913   5.313046
    28  H    3.444059   2.165404   4.600913   3.911316   5.858108
    29  H    2.763251   3.976210   2.759839   2.489863   2.163239
    30  H    4.619909   4.845897   3.440985   5.914017   3.913088
    31  H    3.917343   3.414471   3.440651   5.326541   4.606728
    32  H    3.917343   3.414471   5.326541   3.440651   6.214828
    33  H    2.763251   3.976210   2.489863   2.759839   2.616492
    34  H    4.619909   4.845897   5.914017   3.440985   6.353737
    35  H    5.967729   7.086752   4.646183   6.498728   3.437361
    36  H    5.091194   6.360504   4.662889   4.770534   3.420172
    37  H    5.379820   6.156033   3.939292   6.339612   3.449402
    38  H    5.091194   6.360504   4.770534   4.662889   4.330586
    39  H    5.967729   7.086752   6.498728   4.646183   6.149959
    40  H    5.379820   6.156033   6.339612   3.939292   6.330778
    41  H    6.337686   7.621732   5.381669   6.394921   3.925054
    42  H    6.337686   7.621732   6.394921   5.381669   5.842785
                    6          7          8          9         10
     6  C    0.000000
     7  C    2.419118   0.000000
     8  C    4.235604   2.467458   0.000000
     9  C    4.925535   4.235604   2.419118   0.000000
    10  C    4.459575   4.944821   4.241290   2.457027   0.000000
    11  C    3.761019   5.138585   5.227847   4.191651   3.034924
    12  C    2.827512   5.075815   6.205012   5.868349   4.480663
    13  C    1.431755   3.716225   5.665950   6.227606   5.388306
    14  C    1.424984   1.364722   3.717031   5.078072   5.184435
    15  C    5.078072   3.717031   1.364722   1.424984   3.755300
    16  C    6.227606   5.665950   3.716225   1.431755   2.827638
    17  C    4.191651   5.227847   5.138585   3.761019   1.417333
    18  C    5.868349   6.205012   5.075815   2.827512   1.429751
    19  C    4.240289   6.452098   7.399633   6.763912   5.166903
    20  C    4.882273   6.469847   6.580892   5.373332   3.995325
    21  C    2.433821   4.844045   6.486315   6.606854   5.378857
    22  C    5.373332   6.580892   6.469847   4.882273   2.442605
    23  C    6.606854   6.486315   4.844045   2.433821   2.472822
    24  C    6.763912   7.399633   6.452098   4.240289   2.461783
    25  C    5.086712   7.049414   7.567686   6.565898   4.970299
    26  C    6.565898   7.567686   7.049414   5.086712   2.839290
    27  H    3.410450   1.086490   2.671026   4.836684   5.858108
    28  H    4.836684   2.671026   1.086490   3.410450   5.313046
    29  H    4.120868   4.984646   4.585558   3.314523   2.616492
    30  H    2.167493   4.026382   6.243696   7.080751   6.353737
    31  H    2.167600   2.136253   4.600999   6.132786   6.214828
    32  H    6.132786   4.600999   2.136253   2.167600   4.606728
    33  H    3.314523   4.585558   4.984646   4.120868   2.163239
    34  H    7.080751   6.243696   4.026382   2.167493   3.913088
    35  H    4.853876   7.182724   8.338278   7.806966   6.149959
    36  H    5.843345   7.225500   7.021829   5.565115   4.330586
    37  H    3.424786   5.809232   7.554991   7.676140   6.330778
    38  H    5.565115   7.021829   7.225500   5.843345   3.420172
    39  H    7.806966   8.338278   7.182724   4.853876   3.437361
    40  H    7.676140   7.554991   5.809232   3.424786   3.449402
    41  H    6.144848   8.130933   8.605433   7.493734   5.842785
    42  H    7.493734   8.605433   8.130933   6.144848   3.925054
                   11         12         13         14         15
    11  C    0.000000
    12  C    2.431747   0.000000
    13  C    4.227471   2.420888   0.000000
    14  C    4.926764   4.241500   2.469345   0.000000
    15  C    5.121095   6.564995   6.484508   4.844799   0.000000
    16  C    4.814141   6.779673   7.457801   6.484508   2.469345
    17  C    3.134791   3.856686   4.814141   5.121095   4.926764
    18  C    3.856686   5.634351   6.779673   6.564995   4.241500
    19  C    2.786770   1.416152   3.707024   5.647907   7.603610
    20  C    1.380236   2.801001   5.044527   6.145315   6.387096
    21  C    3.740771   1.430075   1.361096   3.718550   7.101304
    22  C    3.911185   4.519986   5.764905   6.387096   6.145315
    23  C    4.647109   6.666246   7.681387   7.101304   3.718550
    24  C    4.494676   6.085909   7.476469   7.603610   5.647907
    25  C    2.421735   2.433596   4.843994   6.461906   7.537774
    26  C    4.517827   5.611272   7.050971   7.537774   6.461906
    27  H    6.171424   6.121892   4.596180   2.136400   4.031014
    28  H    6.215429   7.047954   6.238579   4.031014   2.136400
    29  H    1.081601   3.415280   4.877244   5.065997   4.277998
    30  H    5.308853   3.412436   1.086671   2.666736   7.200089
    31  H    5.856939   4.839167   2.670807   1.086428   5.811958
    32  H    6.039691   7.609658   7.545479   5.811958   1.086428
    33  H    3.205789   3.270902   3.851852   4.277998   5.065997
    34  H    5.746649   7.764618   8.364178   7.200089   2.666736
    35  H    3.873415   2.157304   4.026710   6.237153   8.617918
    36  H    2.135536   3.886202   6.100126   7.039536   6.639211
    37  H    4.599463   2.173079   2.132530   4.599063   8.187394
    38  H    4.461583   4.525459   5.710255   6.639211   7.039536
    39  H    5.346163   7.074548   8.539902   8.617918   6.237153
    40  H    5.479004   7.575803   8.719613   8.187394   4.599063
    41  H    3.402998   3.419350   5.805410   7.526205   8.512397
    42  H    5.369524   6.320043   7.857751   8.512397   7.526205
                   16         17         18         19         20
    16  C    0.000000
    17  C    4.227471   0.000000
    18  C    2.420888   2.431747   0.000000
    19  C    7.476469   4.494676   6.085909   0.000000
    20  C    5.764905   3.911185   4.519986   2.406403   0.000000
    21  C    7.681387   4.647109   6.666246   2.470582   4.225584
    22  C    5.044527   1.380236   2.801001   4.807665   4.272846
    23  C    1.361096   3.740771   1.430075   7.166827   5.364423
    24  C    3.707024   2.786770   1.416152   6.288831   4.807665
    25  C    7.050971   4.517827   5.611272   1.378738   1.408735
    26  C    4.843994   2.421735   2.433596   5.715832   4.690697
    27  H    6.238579   6.215429   7.047954   7.499177   7.505843
    28  H    4.596180   6.171424   6.121892   8.287642   7.567404
    29  H    3.851852   3.205789   3.270902   3.867623   2.127065
    30  H    8.364178   5.746649   7.764618   4.589904   6.099354
    31  H    7.545479   6.039691   7.609658   6.217476   7.001905
    32  H    2.670807   5.856939   4.839167   8.606845   7.245954
    33  H    4.877244   1.081601   3.415280   4.143391   4.097472
    34  H    1.086671   5.308853   3.412436   8.464318   6.670677
    35  H    8.539902   5.346163   7.074548   1.086974   3.398425
    36  H    5.710255   4.461583   4.525459   3.389378   1.085819
    37  H    8.719613   5.479004   7.575803   2.685812   4.841637
    38  H    6.100126   2.135536   3.886202   4.716888   4.685667
    39  H    4.026710   3.873415   2.157304   7.179408   5.529564
    40  H    2.132530   4.599463   2.173079   7.952485   6.018919
    41  H    7.857751   5.369524   6.320043   2.143632   2.168632
    42  H    5.805410   3.402998   3.419350   6.245790   5.330251
                   21         22         23         24         25
    21  C    0.000000
    22  C    5.364423   0.000000
    23  C    7.695607   4.225584   0.000000
    24  C    7.166827   2.406403   2.470582   0.000000
    25  C    3.734359   4.690697   6.610631   5.715832   0.000000
    26  C    6.610631   1.408735   3.734359   1.378738   5.286665
    27  H    5.802388   7.567404   7.189369   8.287642   8.104755
    28  H    7.189369   7.505843   5.802388   7.499177   8.520437
    29  H    4.618509   4.097472   3.799034   4.143391   3.395608
    30  H    2.130891   6.670677   8.649699   8.464318   5.808144
    31  H    4.024973   7.245954   8.171841   8.606845   7.168957
    32  H    8.171841   7.001905   4.024973   6.217476   8.460055
    33  H    3.799034   2.127065   4.618509   3.867623   4.491587
    34  H    8.649699   6.099354   2.130891   4.589904   7.998525
    35  H    2.674903   5.529564   8.204813   7.179408   2.144980
    36  H    5.308913   4.685667   5.205463   4.716888   2.165973
    37  H    1.086614   6.018919   8.666408   7.952485   4.058881
    38  H    5.205463   1.085819   5.308913   3.389378   4.786511
    39  H    8.204813   3.398425   2.674903   1.086974   6.474916
    40  H    8.666408   4.841637   1.086614   2.685812   7.270435
    41  H    4.610343   5.330251   7.309874   6.245790   1.085909
    42  H    7.309874   2.168632   4.610343   2.143632   5.766063
                   26         27         28         29         30
    26  C    0.000000
    27  H    8.520437   0.000000
    28  H    8.104755   2.415746   0.000000
    29  H    4.491587   5.949875   5.595188   0.000000
    30  H    7.998525   4.724553   6.673782   5.939874   0.000000
    31  H    8.460055   2.479551   4.732877   6.080954   2.408205
    32  H    7.168957   4.732877   2.479551   5.119693   8.237651
    33  H    3.395608   5.595188   5.949875   3.476361   4.730333
    34  H    5.808144   6.673782   4.724553   4.730333   9.239554
    35  H    6.474916   8.203284   9.188585   4.954009   4.726099
    36  H    4.786511   8.229016   8.018268   2.440211   7.159685
    37  H    7.270435   6.716559   8.229835   5.552934   2.471216
    38  H    2.165973   8.018268   8.229016   4.854226   6.531106
    39  H    2.144980   9.188585   8.203284   4.913737   9.537501
    40  H    4.058881   8.229835   6.716559   4.638809   9.701903
    41  H    5.766063   9.182547   9.565001   4.286636   6.717717
    42  H    1.085909   9.565001   9.182547   5.425884   8.781513
                   31         32         33         34         35
    31  H    0.000000
    32  H    6.730784   0.000000
    33  H    5.119693   6.080954   0.000000
    34  H    8.237651   2.408205   5.939874   0.000000
    35  H    6.658995   9.636810   4.913737   9.537501   0.000000
    36  H    7.940524   7.386995   4.854226   6.531106   4.296219
    37  H    4.719689   9.258326   4.638809   9.701903   2.429893
    38  H    7.386995   7.940524   2.440211   7.159685   5.253172
    39  H    9.636810   6.658995   4.954009   4.726099   8.061850
    40  H    9.258326   4.719689   5.552934   2.471216   8.977297
    41  H    8.202021   9.399666   5.425884   8.781513   2.478945
    42  H    9.399666   8.202021   4.286636   6.717717   6.893121
                   36         37         38         39         40
    36  H    0.000000
    37  H    5.907910   0.000000
    38  H    5.206788   5.696638   0.000000
    39  H    5.253172   8.977297   4.296219   0.000000
    40  H    5.696638   9.608546   5.907910   2.429893   0.000000
    41  H    2.497461   4.749507   5.347972   6.893121   7.861246
    42  H    5.347972   7.861246   2.497461   2.478945   4.749507
                   41         42
    41  H    0.000000
    42  H    6.077386   0.000000
 Stoichiometry    C26H16
 Framework group  C2[C2(CC),X(C24H16)]
 Deg. of freedom    60
 Full point group                 C2      NOp   2
 RotChk:  IX=0 Diff= 5.30D-05
 Largest Abelian subgroup         C2      NOp   2
 Largest concise Abelian subgroup C2      NOp   2
                         Standard orientation:                         
 ---------------------------------------------------------------------
 Center     Atomic      Atomic             Coordinates (Angstroms)
 Number     Number       Type             X           Y           Z
 ---------------------------------------------------------------------
      1          6           0       -0.000000   -0.000000    1.444784
      2          6           0       -0.000000   -0.000000    2.872863
      3          6           0       -0.132501    1.287098    0.784182
      4          6           0        0.132501   -1.287098    0.784182
      5          6           0       -0.718123    1.482485   -0.535728
      6          6           0        0.238359    2.451206    1.509683
      7          6           0        0.245924    1.208970    3.585479
      8          6           0       -0.245924   -1.208970    3.585479
      9          6           0       -0.238359   -2.451206    1.509683
     10          6           0        0.718123   -1.482485   -0.535728
     11          6           0       -1.487534    0.493935   -1.198757
     12          6           0       -0.591355    2.754410   -1.176293
     13          6           0        0.341493    3.713230    0.841417
     14          6           0        0.461463    2.378039    2.915190
     15          6           0       -0.461463   -2.378039    2.915190
     16          6           0       -0.341493   -3.713230    0.841417
     17          6           0        1.487534   -0.493935   -1.198757
     18          6           0        0.591355   -2.754410   -1.176293
     19          6           0       -1.113612    2.940615   -2.479390
     20          6           0       -2.015139    0.709591   -2.455808
     21          6           0        0.000000    3.847803   -0.469253
     22          6           0        2.015139   -0.709591   -2.455808
     23          6           0       -0.000000   -3.847803   -0.469253
     24          6           0        1.113612   -2.940615   -2.479390
     25          6           0       -1.802711    1.933247   -3.120694
     26          6           0        1.802711   -1.933247   -3.120694
     27          1           0        0.297139    1.170754    4.670088
     28          1           0       -0.297139   -1.170754    4.670088
     29          1           0       -1.679407   -0.448176   -0.703304
     30          1           0        0.702708    4.566020    1.409860
     31          1           0        0.725788    3.286198    3.449706
     32          1           0       -0.725788   -3.286198    3.449706
     33          1           0        1.679407    0.448176   -0.703304
     34          1           0       -0.702708   -4.566020    1.409860
     35          1           0       -0.984013    3.908973   -2.955833
     36          1           0       -2.602434   -0.070671   -2.930442
     37          1           0        0.105089    4.803123   -0.976255
     38          1           0        2.602434    0.070671   -2.930442
     39          1           0        0.984013   -3.908973   -2.955833
     40          1           0       -0.105089   -4.803123   -0.976255
     41          1           0       -2.205100    2.090738   -4.116926
     42          1           0        2.205100   -2.090738   -4.116926
 ---------------------------------------------------------------------
 Rotational constants (GHZ):           0.2860413           0.2444191           0.1556690
 Leave Link  202 at Thu Sep  8 15:03:14 2022, MaxMem=  1342177280 cpu:               3.9 elap:               0.1
 (Enter /mnt/opt/groups/app-gaussian/g16-avx2/l301.exe)
 Standard basis: 6-31G(d,p) (6D, 7F)
 Ernie: Thresh=  0.10000D-02 Tol=  0.10000D-05 Strict=F.
 There are   238 symmetry adapted cartesian basis functions of A   symmetry.
 There are   232 symmetry adapted cartesian basis functions of B   symmetry.
 There are   238 symmetry adapted basis functions of A   symmetry.
 There are   232 symmetry adapted basis functions of B   symmetry.
   470 basis functions,   840 primitive gaussians,   470 cartesian basis functions
    86 alpha electrons       86 beta electrons
       nuclear repulsion energy      2126.0932298464 Hartrees.
 IExCor=  402 DFT=T Ex+Corr=B3LYP ExCW=0 ScaHFX=  0.200000
 ScaDFX=  0.800000  0.720000  1.000000  0.810000 ScalE2=  1.000000  1.000000
 IRadAn=      5 IRanWt=     -1 IRanGd=            0 ICorTp=0 IEmpDi=131
 NAtoms=   42 NActive=   42 NUniq=   22 SFac= 3.64D+00 NAtFMM=   60 NAOKFM=F Big=F
 Integral buffers will be    131072 words long.
 Raffenetti 2 integral format.
 Two-electron integral symmetry is turned on.
 R6Disp:  Grimme-D3 Dispersion energy=       -0.0458413517 Hartrees.
 Nuclear repulsion after empirical dispersion term =     2126.0473884947 Hartrees.
 Leave Link  301 at Thu Sep  8 15:03:15 2022, MaxMem=  1342177280 cpu:               4.6 elap:               0.1
 (Enter /mnt/opt/groups/app-gaussian/g16-avx2/l302.exe)
 NPDir=0 NMtPBC=     1 NCelOv=     1 NCel=       1 NClECP=     1 NCelD=      1
         NCelK=      1 NCelE2=     1 NClLst=     1 CellRange=     0.0.
 One-electron integrals computed using PRISM.
 One-electron integral symmetry used in STVInt
 NBasis=   470 RedAO= T EigKep=  1.77D-04  NBF=   238   232
 NBsUse=   470 1.00D-06 EigRej= -1.00D+00 NBFU=   238   232
 Precomputing XC quadrature grid using
 IXCGrd= 4 IRadAn=           5 IRanWt=          -1 IRanGd=           0 AccXCQ= 1.00D-12.
 Generated NRdTot=       0 NPtTot=           0 NUsed=           0 NTot=          32
 NSgBfM=   469   469   469   469   469 MxSgAt=    42 MxSgA2=    42.
 Leave Link  302 at Thu Sep  8 15:03:17 2022, MaxMem=  1342177280 cpu:              99.1 elap:               2.2
 (Enter /mnt/opt/groups/app-gaussian/g16-avx2/l303.exe)
 DipDrv:  MaxL=1.
 Leave Link  303 at Thu Sep  8 15:03:17 2022, MaxMem=  1342177280 cpu:               7.5 elap:               0.2
 (Enter /mnt/opt/groups/app-gaussian/g16-avx2/l401.exe)
 Initial guess from the checkpoint file:  "/scratch/9832346.torquesrv1.cis.gov.pl/Gau-189965.chk"
 B after Tr=    -0.000000    0.000000    0.000000
         Rot=    1.000000    0.000000    0.000000   -0.000026 Ang=  -0.00 deg.
 Guess basis will be translated and rotated to current coordinates.
 JPrj=2 DoOrth=T DoCkMO=T.
 Initial guess orbital symmetries:
       Occupied  (A) (B) (A) (A) (A) (B) (B) (A) (A) (B) (B) (A)
                 (B) (A) (A) (B) (A) (B) (B) (A) (B) (A) (B) (A)
                 (B) (A) (A) (B) (A) (B) (A) (B) (A) (B) (A) (B)
                 (A) (A) (B) (B) (A) (A) (A) (B) (B) (A) (B) (A)
                 (B) (B) (A) (A) (B) (A) (B) (A) (B) (A) (A) (B)
                 (B) (A) (B) (A) (B) (A) (B) (A) (B) (B) (A) (B)
                 (A) (B) (A) (B) (A) (B) (A) (B) (A) (B) (A) (B)
                 (B) (A)
       Virtual   (A) (B) (B) (A) (B) (A) (B) (A) (B) (A) (B) (A)
                 (B) (A) (A) (B) (B) (A) (B) (A) (B) (A) (B) (A)
                 (B) (A) (A) (B) (B) (A) (B) (A) (A) (B) (B) (A)
                 (A) (B) (A) (A) (B) (A) (B) (B) (B) (A) (A) (B)
                 (B) (A) (A) (A) (B) (A) (B) (A) (B) (A) (B) (A)
                 (B) (B) (A) (A) (B) (B) (B) (A) (A) (B) (A) (B)
                 (A) (B) (A) (B) (A) (B) (B) (A) (A) (B) (A) (A)
                 (B) (A) (B) (A) (A) (B) (B) (B) (A) (B) (A) (A)
                 (B) (B) (A) (B) (B) (A) (A) (B) (B) (A) (A) (B)
                 (B) (A) (A) (B) (A) (B) (A) (B) (A) (A) (B) (B)
                 (A) (A) (B) (A) (B) (B) (A) (B) (A) (A) (B) (B)
                 (B) (A) (A) (B) (A) (A) (B) (B) (A) (B) (A) (A)
                 (B) (B) (A) (B) (B) (A) (A) (B) (A) (A) (B) (A)
                 (B) (B) (A) (B) (A) (B) (A) (B) (A) (B) (A) (B)
                 (B) (A) (B) (B) (A) (A) (B) (A) (A) (B) (A) (B)
                 (A) (A) (A) (B) (B) (B) (A) (B) (A) (B) (A) (B)
                 (A) (B) (A) (A) (B) (B) (A) (A) (B) (B) (B) (A)
                 (A) (B) (A) (B) (A) (A) (B) (B) (A) (B) (A) (B)
                 (A) (B) (B) (A) (A) (B) (A) (A) (A) (B) (B) (A)
                 (B) (A) (B) (B) (A) (B) (A) (B) (A) (B) (A) (A)
                 (B) (B) (A) (B) (A) (B) (A) (B) (A) (A) (B) (A)
                 (B) (A) (B) (A) (B) (A) (B) (A) (B) (A) (B) (B)
                 (A) (B) (B) (A) (B) (A) (B) (A) (A) (B) (A) (B)
                 (A) (B) (B) (A) (A) (A) (B) (A) (B) (B) (A) (B)
                 (A) (B) (A) (B) (A) (B) (A) (A) (B) (A) (B) (B)
                 (A) (A) (A) (B) (B) (B) (A) (A) (B) (A) (A) (B)
                 (B) (B) (A) (A) (B) (B) (A) (A) (B) (A) (B) (B)
                 (A) (A) (B) (A) (A) (B) (B) (B) (A) (A) (A) (B)
                 (B) (A) (B) (A) (B) (A) (A) (B) (B) (A) (B) (A)
                 (B) (A) (A) (B) (B) (A) (A) (B) (A) (B) (A) (A)
                 (B) (A) (B) (A) (B) (A) (B) (A) (A) (B) (B) (A)
                 (B) (A) (B) (A) (B) (A) (B) (A) (B) (A) (B) (A)
 The electronic state of the initial guess is 1-A.
 Leave Link  401 at Thu Sep  8 15:03:18 2022, MaxMem=  1342177280 cpu:              63.2 elap:               1.4
 (Enter /mnt/opt/groups/app-gaussian/g16-avx2/l502.exe)
 Two-electron integrals replicated using symmetry.
 Closed shell SCF:
 Using DIIS extrapolation, IDIIS=    10.
 NGot=  1342177280 LenX=  1341706032 LenY=  1341484662
 Requested convergence on RMS density matrix=1.00D-08 within 500 cycles.
 Requested convergence on MAX density matrix=1.00D-06.
 Requested convergence on             energy=1.00D-06.
 Level shift goal  0.100 maximum shift  0.100.
 No special actions if energy rises.
 Dynamic level shift is on during FON iterations.

 Cycle   1  Pass 1  IDiag  1:
 FoFJK:  IHMeth= 1 ICntrl=       0 DoSepK=F KAlg= 0 I1Cent=           0 FoldK=F
 IRaf= 750000000 NMat=       1 IRICut=       1 DoRegI=T DoRafI=F ISym2E= 2 IDoP0=0 IntGTp=1.
 FoFCou: FMM=F IPFlag=           0 FMFlag=      100000 FMFlg1=           0
         NFxFlg=           0 DoJE=F BraDBF=F KetDBF=F FulRan=T
         wScrn=  0.000000 ICntrl=         0 IOpCl=  0 I1Cent=           0 NGrid=           0
         NMat0=    1 NMatS0=      1 NMatT0=    0 NMatD0=    1 NMtDS0=    0 NMtDT0=    0
 Integrals replicated using symmetry in FoFCou.
 E= -1000.51394490332    
 DIIS: error= 9.32D-05 at cycle   1 NSaved=   1.
 NSaved= 1 IEnMin= 1 EnMin= -1000.51394490332     IErMin= 1 ErrMin= 9.32D-05
 ErrMax= 9.32D-05  0.00D+00 EMaxC= 1.00D+00 BMatC= 4.66D-06 BMatP= 4.66D-06
 IDIUse=1 WtCom= 1.00D+00 WtEn= 0.00D+00
 Coeff-Com:  0.100D+01
 Coeff:      0.100D+01
 Gap=     0.145 Goal=     0.100 Shift=    0.000
 RMSDP=9.76D-06 MaxDP=3.23D-04              OVMax= 7.20D-04

 Cycle   2  Pass 1  IDiag  1:
 E= -1000.51395573096     Delta-E=       -0.000010827638 Rises=F Damp=F
 DIIS: error= 1.70D-05 at cycle   2 NSaved=   2.
 NSaved= 2 IEnMin= 2 EnMin= -1000.51395573096     IErMin= 2 ErrMin= 1.70D-05
 ErrMax= 1.70D-05  0.00D+00 EMaxC= 1.00D+00 BMatC= 9.42D-08 BMatP= 4.66D-06
 IDIUse=1 WtCom= 1.00D+00 WtEn= 0.00D+00
 Coeff-Com: -0.712D-01 0.107D+01
 Coeff:     -0.712D-01 0.107D+01
 Gap=     0.145 Goal=     0.100 Shift=    0.000
 RMSDP=2.22D-06 MaxDP=6.84D-05 DE=-1.08D-05 OVMax= 2.08D-04

 Cycle   3  Pass 1  IDiag  1:
 E= -1000.51395569571     Delta-E=        0.000000035256 Rises=F Damp=F
 DIIS: error= 1.60D-05 at cycle   3 NSaved=   3.
 NSaved= 3 IEnMin= 2 EnMin= -1000.51395573096     IErMin= 3 ErrMin= 1.60D-05
 ErrMax= 1.60D-05  0.00D+00 EMaxC= 1.00D+00 BMatC= 2.14D-07 BMatP= 9.42D-08
 IDIUse=1 WtCom= 1.00D+00 WtEn= 0.00D+00
 Coeff-Com: -0.591D-01 0.695D+00 0.364D+00
 Coeff:     -0.591D-01 0.695D+00 0.364D+00
 Gap=     0.145 Goal=     0.100 Shift=    0.000
 RMSDP=1.37D-06 MaxDP=5.36D-05 DE= 3.53D-08 OVMax= 1.66D-04

 Cycle   4  Pass 1  IDiag  1:
 E= -1000.51395593623     Delta-E=       -0.000000240525 Rises=F Damp=F
 DIIS: error= 4.20D-06 at cycle   4 NSaved=   4.
 NSaved= 4 IEnMin= 4 EnMin= -1000.51395593623     IErMin= 4 ErrMin= 4.20D-06
 ErrMax= 4.20D-06  0.00D+00 EMaxC= 1.00D+00 BMatC= 7.18D-09 BMatP= 9.42D-08
 IDIUse=1 WtCom= 1.00D+00 WtEn= 0.00D+00
 Coeff-Com: -0.230D-01 0.249D+00 0.186D+00 0.588D+00
 Coeff:     -0.230D-01 0.249D+00 0.186D+00 0.588D+00
 Gap=     0.145 Goal=     0.100 Shift=    0.000
 RMSDP=3.48D-07 MaxDP=1.46D-05 DE=-2.41D-07 OVMax= 4.98D-05

 Cycle   5  Pass 1  IDiag  1:
 E= -1000.51395594015     Delta-E=       -0.000000003924 Rises=F Damp=F
 DIIS: error= 3.62D-06 at cycle   5 NSaved=   5.
 NSaved= 5 IEnMin= 5 EnMin= -1000.51395594015     IErMin= 5 ErrMin= 3.62D-06
 ErrMax= 3.62D-06  0.00D+00 EMaxC= 1.00D+00 BMatC= 3.93D-09 BMatP= 7.18D-09
 IDIUse=1 WtCom= 1.00D+00 WtEn= 0.00D+00
 Coeff-Com: -0.168D-02 0.214D-02 0.439D-01 0.451D+00 0.504D+00
 Coeff:     -0.168D-02 0.214D-02 0.439D-01 0.451D+00 0.504D+00
 Gap=     0.145 Goal=     0.100 Shift=    0.000
 RMSDP=1.93D-07 MaxDP=6.54D-06 DE=-3.92D-09 OVMax= 2.83D-05

 Cycle   6  Pass 1  IDiag  1:
 E= -1000.51395594448     Delta-E=       -0.000000004321 Rises=F Damp=F
 DIIS: error= 6.27D-07 at cycle   6 NSaved=   6.
 NSaved= 6 IEnMin= 6 EnMin= -1000.51395594448     IErMin= 6 ErrMin= 6.27D-07
 ErrMax= 6.27D-07  0.00D+00 EMaxC= 1.00D+00 BMatC= 2.52D-10 BMatP= 3.93D-09
 IDIUse=1 WtCom= 1.00D+00 WtEn= 0.00D+00
 Coeff-Com:  0.151D-02-0.263D-01 0.699D-02 0.204D+00 0.293D+00 0.520D+00
 Coeff:      0.151D-02-0.263D-01 0.699D-02 0.204D+00 0.293D+00 0.520D+00
 Gap=     0.145 Goal=     0.100 Shift=    0.000
 RMSDP=5.13D-08 MaxDP=1.46D-06 DE=-4.32D-09 OVMax= 5.14D-06

 Cycle   7  Pass 1  IDiag  1:
 E= -1000.51395594473     Delta-E=       -0.000000000258 Rises=F Damp=F
 DIIS: error= 1.55D-07 at cycle   7 NSaved=   7.
 NSaved= 7 IEnMin= 7 EnMin= -1000.51395594473     IErMin= 7 ErrMin= 1.55D-07
 ErrMax= 1.55D-07  0.00D+00 EMaxC= 1.00D+00 BMatC= 1.66D-11 BMatP= 2.52D-10
 IDIUse=1 WtCom= 1.00D+00 WtEn= 0.00D+00
 Coeff-Com:  0.914D-03-0.144D-01 0.133D-02 0.802D-01 0.127D+00 0.289D+00
 Coeff-Com:  0.516D+00
 Coeff:      0.914D-03-0.144D-01 0.133D-02 0.802D-01 0.127D+00 0.289D+00
 Coeff:      0.516D+00
 Gap=     0.145 Goal=     0.100 Shift=    0.000
 RMSDP=1.12D-08 MaxDP=4.14D-07 DE=-2.58D-10 OVMax= 1.42D-06

 Cycle   8  Pass 1  IDiag  1:
 E= -1000.51395594471     Delta-E=        0.000000000020 Rises=F Damp=F
 DIIS: error= 3.64D-08 at cycle   8 NSaved=   8.
 NSaved= 8 IEnMin= 7 EnMin= -1000.51395594473     IErMin= 8 ErrMin= 3.64D-08
 ErrMax= 3.64D-08  0.00D+00 EMaxC= 1.00D+00 BMatC= 8.71D-13 BMatP= 1.66D-11
 IDIUse=1 WtCom= 1.00D+00 WtEn= 0.00D+00
 Coeff-Com:  0.289D-03-0.435D-02 0.171D-03 0.188D-01 0.332D-01 0.876D-01
 Coeff-Com:  0.241D+00 0.623D+00
 Coeff:      0.289D-03-0.435D-02 0.171D-03 0.188D-01 0.332D-01 0.876D-01
 Coeff:      0.241D+00 0.623D+00
 Gap=     0.145 Goal=     0.100 Shift=    0.000
 RMSDP=3.40D-09 MaxDP=1.35D-07 DE= 2.00D-11 OVMax= 4.62D-07

 SCF Done:  E(RB3LYP) =  -1000.51395594     A.U. after    8 cycles
            NFock=  8  Conv=0.34D-08     -V/T= 2.0098
 KE= 9.907986600827D+02 PE=-6.568910319715D+03 EE= 2.451550315193D+03
 Leave Link  502 at Thu Sep  8 15:03:47 2022, MaxMem=  1342177280 cpu:            1348.6 elap:              28.8
 (Enter /mnt/opt/groups/app-gaussian/g16-avx2/l701.exe)
 ... and contract with generalized density number  0.
 Compute integral first derivatives.
 R6Disp: Adding Grimme-D3 dispersion energy 1st derivatives to the gradient.
 Leave Link  701 at Thu Sep  8 15:03:49 2022, MaxMem=  1342177280 cpu:              70.4 elap:               1.6
 (Enter /mnt/opt/groups/app-gaussian/g16-avx2/l702.exe)
 L702 exits ... SP integral derivatives will be done elsewhere.
 Leave Link  702 at Thu Sep  8 15:03:49 2022, MaxMem=  1342177280 cpu:               2.0 elap:               0.1
 (Enter /mnt/opt/groups/app-gaussian/g16-avx2/l703.exe)
 Integral derivatives from FoFJK, PRISM(SPDF).
 Compute integral first derivatives, UseDBF=F ICtDFT=           0.
 Calling FoFJK, ICntrl=      2127 FMM=F ISym2X=1 I1Cent= 0 IOpClX= 0 NMat=1 NMatS=1 NMatT=0.
 FoFJK:  IHMeth= 1 ICntrl=    2127 DoSepK=F KAlg= 0 I1Cent=           0 FoldK=F
 IRaf=         0 NMat=       1 IRICut=       1 DoRegI=T DoRafI=F ISym2E= 1 IDoP0=0 IntGTp=1.
 FoFCou: FMM=F IPFlag=           0 FMFlag=      100000 FMFlg1=         800
         NFxFlg=           0 DoJE=F BraDBF=F KetDBF=F FulRan=T
         wScrn=  0.000000 ICntrl=      2127 IOpCl=  0 I1Cent=           0 NGrid=           0
         NMat0=    1 NMatS0=      1 NMatT0=    0 NMatD0=    1 NMtDS0=    0 NMtDT0=    0
 Petite list used in FoFCou.
 Leave Link  703 at Thu Sep  8 15:03:56 2022, MaxMem=  1342177280 cpu:             301.4 elap:               6.6
 (Enter /mnt/opt/groups/app-gaussian/g16-avx2/l716.exe)
 Dipole        =-4.44089210D-15 4.84057239D-14-1.32035089D-02
 ***** Axes restored to original set *****
 -------------------------------------------------------------------
 Center     Atomic                   Forces (Hartrees/Bohr)
 Number     Number              X              Y              Z
 -------------------------------------------------------------------
      1        6          -0.000000000    0.000000000    0.000007584
      2        6          -0.000000000    0.000000000   -0.000004257
      3        6          -0.000019885    0.000001155    0.000020903
      4        6           0.000019885   -0.000001155    0.000020903
      5        6          -0.000000960   -0.000000741   -0.000003128
      6        6           0.000005350   -0.000000772   -0.000000927
      7        6          -0.000003319    0.000001913    0.000001125
      8        6           0.000003319   -0.000001913    0.000001125
      9        6          -0.000005350    0.000000772   -0.000000927
     10        6           0.000000960    0.000000741   -0.000003128
     11        6           0.000005652   -0.000008969   -0.000005618
     12        6           0.000003196    0.000001612   -0.000003633
     13        6           0.000001684    0.000001395    0.000000706
     14        6           0.000002393    0.000001876    0.000000074
     15        6          -0.000002393   -0.000001876    0.000000074
     16        6          -0.000001684   -0.000001395    0.000000706
     17        6          -0.000005652    0.000008969   -0.000005618
     18        6          -0.000003196   -0.000001612   -0.000003633
     19        6           0.000000386    0.000000841   -0.000001474
     20        6          -0.000000440   -0.000001633   -0.000002865
     21        6          -0.000003580    0.000003122   -0.000000730
     22        6           0.000000440    0.000001633   -0.000002865
     23        6           0.000003580   -0.000003122   -0.000000730
     24        6          -0.000000386   -0.000000841   -0.000001474
     25        6          -0.000002415    0.000001582   -0.000001050
     26        6           0.000002415   -0.000001582   -0.000001050
     27        1           0.000000554   -0.000000039    0.000000042
     28        1          -0.000000554    0.000000039    0.000000042
     29        1          -0.000002085    0.000003325   -0.000002492
     30        1           0.000001084   -0.000000162   -0.000000234
     31        1           0.000000821    0.000000607   -0.000000174
     32        1          -0.000000821   -0.000000607   -0.000000174
     33        1           0.000002085   -0.000003325   -0.000002492
     34        1          -0.000001084    0.000000162   -0.000000234
     35        1          -0.000000165   -0.000000041   -0.000000574
     36        1          -0.000001725    0.000000415   -0.000000422
     37        1           0.000000393   -0.000000152   -0.000000767
     38        1           0.000001725   -0.000000415   -0.000000422
     39        1           0.000000165    0.000000041   -0.000000574
     40        1          -0.000000393    0.000000152   -0.000000767
     41        1          -0.000000279   -0.000000082   -0.000000424
     42        1           0.000000279    0.000000082   -0.000000424
 -------------------------------------------------------------------
 Cartesian Forces:  Max     0.000020903 RMS     0.000004344
 Leave Link  716 at Thu Sep  8 15:03:56 2022, MaxMem=  1342177280 cpu:               1.4 elap:               0.1
 (Enter /mnt/opt/groups/app-gaussian/g16-avx2/l103.exe)

 GradGradGradGradGradGradGradGradGradGradGradGradGradGradGradGradGradGrad
 Berny optimization.
 Using GEDIIS/GDIIS optimizer.
 FormGI is forming the generalized inverse of G from B-inverse, IUseBI=4.
 GSVD:  received Info=                   1 from GESDD.
 Internal  Forces:  Max     0.000018461 RMS     0.000003028
 Search for a local minimum.
 Step number   3 out of a maximum of  252
 All quantities printed in internal units (Hartrees-Bohrs-Radians)
 RMS Force = .30284D-05 SwitMx=.10000D-02 MixMth= 2
 Mixed Optimization -- En-DIIS/RFO-DIIS
 Swapping is turned off.
 Update second derivatives using D2CorX and points    1    2    3
 DE= -1.64D-06 DEPred=-1.67D-06 R= 9.80D-01
 TightC=F SS=  1.41D+00  RLast= 4.87D-03 DXNew= 2.5227D-01 1.4617D-02
 Trust test= 9.80D-01 RLast= 4.87D-03 DXMaxT set to 1.50D-01
 ITU=  1 -1  0
     Eigenvalues ---    0.01533   0.01570   0.01596   0.01618   0.01692
     Eigenvalues ---    0.01693   0.01750   0.01759   0.01771   0.01776
     Eigenvalues ---    0.01791   0.01800   0.01817   0.01936   0.02020
     Eigenvalues ---    0.02028   0.02039   0.02044   0.02058   0.02060
     Eigenvalues ---    0.02083   0.02086   0.02095   0.02115   0.02118
     Eigenvalues ---    0.02119   0.02145   0.02157   0.02159   0.02185
     Eigenvalues ---    0.02186   0.02238   0.02251   0.02256   0.02274
     Eigenvalues ---    0.02276   0.02279   0.02444   0.07259   0.15932
     Eigenvalues ---    0.15939   0.15949   0.15955   0.15982   0.15987
     Eigenvalues ---    0.15988   0.15990   0.15994   0.15995   0.15998
     Eigenvalues ---    0.15998   0.16000   0.16000   0.16001   0.16061
     Eigenvalues ---    0.21994   0.21996   0.22303   0.22407   0.22444
     Eigenvalues ---    0.22597   0.22637   0.22740   0.23634   0.23863
     Eigenvalues ---    0.23989   0.24239   0.24263   0.24582   0.24600
     Eigenvalues ---    0.24632   0.24841   0.29077   0.35165   0.35165
     Eigenvalues ---    0.35199   0.35200   0.35207   0.35207   0.35219
     Eigenvalues ---    0.35221   0.35228   0.35229   0.35290   0.35290
     Eigenvalues ---    0.35300   0.35301   0.35578   0.35769   0.35799
     Eigenvalues ---    0.35803   0.36118   0.36567   0.36794   0.37370
     Eigenvalues ---    0.38724   0.39443   0.40118   0.40318   0.40336
     Eigenvalues ---    0.40487   0.40609   0.40656   0.41132   0.41458
     Eigenvalues ---    0.41746   0.41766   0.42232   0.42305   0.43586
     Eigenvalues ---    0.43595   0.47496   0.47500   0.48632   0.48687
     Eigenvalues ---    0.49837   0.50503   0.51044   0.51190   0.57441
 En-DIIS/RFO-DIIS/Sim-DIIS IScMMF=       -3 using points:     3    2    1
 RFO step:  Lambda=-2.54413133D-08.
 NNeg= 0 NGDIIS= 3 SimSw=  2.50D-03 Rises=F DC= -1.64D-06 SmlDif=  1.00D-05
 NRisDI= 0 DoIntr=F SqrtH=F CThrHd= 10.0 CDAdj=  3.0
 RMS Error=  0.5808477060D-04 NUsed= 3 OKEnD=F EnDIS=F
 InvSVX:  RCond= 1.77D-06 Info=           0 Equed=N FErr=  1.92D-15 BErr=  6.70D-17
 DidBck=T Rises=F RFO-DIIS coefs:    0.54639    0.06786    0.38574
 Iteration  1 RMS(Cart)=  0.00016777 RMS(Int)=  0.00000001
 Iteration  2 RMS(Cart)=  0.00000001 RMS(Int)=  0.00000000
 ITry= 1 IFail=0 DXMaxC= 7.79D-04 DCOld= 1.00D+10 DXMaxT= 1.50D-01 DXLimC= 3.00D+00 Rises=F
 ClnCor:  largest displacement from symmetrization is 1.94D-11 for atom    38.
 Variable       Old X    -DE/DX   Delta X   Delta X   Delta X     New X
                                 (Linear)    (Quad)   (Total)
    R1        2.69868  -0.00000  -0.00000  -0.00001  -0.00001   2.69867
    R2        2.74536   0.00000   0.00002  -0.00001   0.00001   2.74537
    R3        2.74536   0.00000   0.00002  -0.00001   0.00001   2.74537
    R4        2.69238   0.00000   0.00001  -0.00001   0.00001   2.69239
    R5        2.69238   0.00000   0.00001  -0.00001   0.00001   2.69239
    R6        2.75362   0.00002   0.00005  -0.00001   0.00004   2.75366
    R7        2.68516   0.00000   0.00001  -0.00001   0.00000   2.68517
    R8        2.68516   0.00000   0.00001  -0.00001   0.00000   2.68517
    R9        2.75362   0.00002   0.00005  -0.00001   0.00004   2.75366
   R10        2.67837   0.00001   0.00002  -0.00001   0.00002   2.67839
   R11        2.70184   0.00001   0.00002  -0.00001   0.00001   2.70185
   R12        2.70562   0.00000   0.00001  -0.00000   0.00000   2.70563
   R13        2.69283   0.00000   0.00001  -0.00001   0.00000   2.69283
   R14        2.57895   0.00000   0.00001  -0.00001   0.00000   2.57896
   R15        2.05317   0.00000   0.00000  -0.00000   0.00000   2.05317
   R16        2.57895   0.00000   0.00001  -0.00001   0.00000   2.57896
   R17        2.05317   0.00000   0.00000  -0.00000   0.00000   2.05317
   R18        2.69283   0.00000   0.00001  -0.00001   0.00000   2.69283
   R19        2.70562   0.00000   0.00001  -0.00000   0.00000   2.70563
   R20        2.67837   0.00001   0.00002  -0.00001   0.00002   2.67839
   R21        2.70184   0.00001   0.00002  -0.00001   0.00001   2.70185
   R22        2.60827   0.00001   0.00001  -0.00001   0.00001   2.60828
   R23        2.04393  -0.00000  -0.00001  -0.00000  -0.00001   2.04392
   R24        2.67614   0.00000   0.00001  -0.00000   0.00000   2.67614
   R25        2.70245   0.00000   0.00001  -0.00001   0.00000   2.70245
   R26        2.57210   0.00000   0.00001  -0.00001   0.00000   2.57210
   R27        2.05351   0.00000   0.00000  -0.00000   0.00000   2.05351
   R28        2.05305   0.00000   0.00000  -0.00000   0.00000   2.05305
   R29        2.05305   0.00000   0.00000  -0.00000   0.00000   2.05305
   R30        2.57210   0.00000   0.00001  -0.00001   0.00000   2.57210
   R31        2.05351   0.00000   0.00000  -0.00000   0.00000   2.05351
   R32        2.60827   0.00001   0.00001  -0.00001   0.00001   2.60828
   R33        2.04393  -0.00000  -0.00001  -0.00000  -0.00001   2.04392
   R34        2.70245   0.00000   0.00001  -0.00001   0.00000   2.70245
   R35        2.67614   0.00000   0.00001  -0.00000   0.00000   2.67614
   R36        2.60544   0.00000   0.00001  -0.00001  -0.00000   2.60544
   R37        2.05408   0.00000   0.00000  -0.00000   0.00000   2.05408
   R38        2.66212   0.00000   0.00001  -0.00001   0.00000   2.66212
   R39        2.05190   0.00000   0.00000  -0.00000   0.00000   2.05190
   R40        2.05340   0.00000   0.00000  -0.00000   0.00000   2.05340
   R41        2.66212   0.00000   0.00001  -0.00001   0.00000   2.66212
   R42        2.05190   0.00000   0.00000  -0.00000   0.00000   2.05190
   R43        2.05340   0.00000   0.00000  -0.00000   0.00000   2.05340
   R44        2.60544   0.00000   0.00001  -0.00001  -0.00000   2.60544
   R45        2.05408   0.00000   0.00000  -0.00000   0.00000   2.05408
   R46        2.05207   0.00000   0.00000  -0.00000   0.00000   2.05207
   R47        2.05207   0.00000   0.00000  -0.00000   0.00000   2.05207
    A1        2.04285   0.00000  -0.00000  -0.00000  -0.00001   2.04284
    A2        2.04285   0.00000  -0.00000  -0.00000  -0.00001   2.04284
    A3        2.19749  -0.00001   0.00001   0.00000   0.00001   2.19750
    A4        2.09459  -0.00000  -0.00001   0.00000  -0.00001   2.09458
    A5        2.09459  -0.00000  -0.00001   0.00000  -0.00001   2.09458
    A6        2.09400   0.00000   0.00002  -0.00001   0.00001   2.09402
    A7        2.17407   0.00000   0.00003   0.00000   0.00003   2.17410
    A8        2.05992  -0.00000  -0.00002  -0.00000  -0.00002   2.05990
    A9        2.04602  -0.00000   0.00001  -0.00000   0.00001   2.04602
   A10        2.05992  -0.00000  -0.00002  -0.00000  -0.00002   2.05990
   A11        2.17407   0.00000   0.00003   0.00000   0.00003   2.17410
   A12        2.04602  -0.00000   0.00001  -0.00000   0.00001   2.04602
   A13        2.15123   0.00001   0.00002   0.00000   0.00002   2.15126
   A14        2.08229  -0.00000  -0.00000  -0.00000  -0.00001   2.08229
   A15        2.04770  -0.00001  -0.00002   0.00000  -0.00002   2.04768
   A16        2.09743   0.00000   0.00000   0.00000   0.00001   2.09744
   A17        2.09717   0.00000  -0.00001   0.00000  -0.00001   2.09716
   A18        2.08788  -0.00000   0.00001  -0.00001  -0.00000   2.08788
   A19        2.10424   0.00000   0.00000  -0.00000  -0.00000   2.10423
   A20        2.06871  -0.00000   0.00000  -0.00000   0.00000   2.06871
   A21        2.10946  -0.00000  -0.00001   0.00000  -0.00000   2.10946
   A22        2.10424   0.00000   0.00000  -0.00000  -0.00000   2.10423
   A23        2.06871  -0.00000   0.00000  -0.00000   0.00000   2.06871
   A24        2.10946  -0.00000  -0.00001   0.00000  -0.00000   2.10946
   A25        2.09717   0.00000  -0.00001   0.00000  -0.00001   2.09716
   A26        2.09743   0.00000   0.00000   0.00000   0.00001   2.09744
   A27        2.08788  -0.00000   0.00001  -0.00001  -0.00000   2.08788
   A28        2.15123   0.00001   0.00002   0.00000   0.00002   2.15126
   A29        2.08229  -0.00000  -0.00000  -0.00000  -0.00001   2.08229
   A30        2.04770  -0.00001  -0.00002   0.00000  -0.00002   2.04768
   A31        2.12302   0.00000   0.00001  -0.00000   0.00001   2.12303
   A32        2.08236   0.00000   0.00001  -0.00000   0.00000   2.08236
   A33        2.07770  -0.00000  -0.00002   0.00000  -0.00001   2.07769
   A34        2.09040   0.00000   0.00001  -0.00000   0.00001   2.09040
   A35        2.08901   0.00000   0.00000   0.00000   0.00000   2.08901
   A36        2.10239  -0.00000  -0.00001  -0.00000  -0.00001   2.10237
   A37        2.11593   0.00000   0.00001  -0.00000   0.00000   2.11593
   A38        2.06182  -0.00000   0.00000  -0.00000  -0.00000   2.06182
   A39        2.10544  -0.00000  -0.00001   0.00001  -0.00000   2.10543
   A40        2.09867  -0.00000  -0.00000  -0.00000  -0.00000   2.09867
   A41        2.07195  -0.00000   0.00000  -0.00000   0.00000   2.07195
   A42        2.10930   0.00000  -0.00000   0.00000   0.00000   2.10930
   A43        2.09867  -0.00000  -0.00000  -0.00000  -0.00000   2.09867
   A44        2.10930   0.00000  -0.00000   0.00000   0.00000   2.10930
   A45        2.07195  -0.00000   0.00000  -0.00000   0.00000   2.07195
   A46        2.11593   0.00000   0.00001  -0.00000   0.00000   2.11593
   A47        2.06182  -0.00000   0.00000  -0.00000  -0.00000   2.06182
   A48        2.10544  -0.00000  -0.00001   0.00001  -0.00000   2.10543
   A49        2.12302   0.00000   0.00001  -0.00000   0.00001   2.12303
   A50        2.08236   0.00000   0.00001  -0.00000   0.00000   2.08236
   A51        2.07770  -0.00000  -0.00002   0.00000  -0.00001   2.07769
   A52        2.08901   0.00000   0.00000   0.00000   0.00000   2.08901
   A53        2.09040   0.00000   0.00001  -0.00000   0.00001   2.09040
   A54        2.10239  -0.00000  -0.00001  -0.00000  -0.00001   2.10237
   A55        2.11327   0.00000   0.00000   0.00000   0.00000   2.11327
   A56        2.06746  -0.00000  -0.00000   0.00000  -0.00000   2.06746
   A57        2.10206  -0.00000  -0.00000  -0.00000  -0.00000   2.10206
   A58        2.10357   0.00000   0.00000   0.00000   0.00000   2.10358
   A59        2.08585   0.00000  -0.00000   0.00000   0.00000   2.08586
   A60        2.09374  -0.00000   0.00000  -0.00001  -0.00000   2.09374
   A61        2.09930   0.00000   0.00001  -0.00000   0.00001   2.09931
   A62        2.07316  -0.00000   0.00000  -0.00000  -0.00000   2.07315
   A63        2.10826  -0.00000  -0.00001   0.00001   0.00000   2.10826
   A64        2.10357   0.00000   0.00000   0.00000   0.00000   2.10358
   A65        2.08585   0.00000  -0.00000   0.00000   0.00000   2.08586
   A66        2.09374  -0.00000   0.00000  -0.00001  -0.00000   2.09374
   A67        2.09930   0.00000   0.00001  -0.00000   0.00001   2.09931
   A68        2.10826  -0.00000  -0.00001   0.00001   0.00000   2.10826
   A69        2.07316  -0.00000   0.00000  -0.00000  -0.00000   2.07315
   A70        2.11327   0.00000   0.00000   0.00000   0.00000   2.11327
   A71        2.06746  -0.00000  -0.00000   0.00000  -0.00000   2.06746
   A72        2.10206  -0.00000  -0.00000  -0.00000  -0.00000   2.10206
   A73        2.08344  -0.00000  -0.00000   0.00000  -0.00000   2.08344
   A74        2.10130   0.00000  -0.00000   0.00001   0.00000   2.10130
   A75        2.09798   0.00000   0.00001  -0.00001   0.00000   2.09798
   A76        2.08344  -0.00000  -0.00000   0.00000  -0.00000   2.08344
   A77        2.09798   0.00000   0.00001  -0.00001   0.00000   2.09798
   A78        2.10130   0.00000  -0.00000   0.00001   0.00000   2.10130
    D1       -0.30326  -0.00000  -0.00005  -0.00000  -0.00005  -0.30331
    D2        2.83833  -0.00000  -0.00005  -0.00000  -0.00005   2.83828
    D3        2.83833  -0.00000  -0.00005  -0.00000  -0.00005   2.83828
    D4       -0.30326  -0.00000  -0.00005  -0.00000  -0.00005  -0.30331
    D5       -2.65366  -0.00001  -0.00016   0.00000  -0.00016  -2.65382
    D6        0.39971   0.00000   0.00013   0.00000   0.00014   0.39985
    D7        0.48793  -0.00001  -0.00016   0.00000  -0.00016   0.48778
    D8       -2.74188   0.00000   0.00013   0.00000   0.00014  -2.74174
    D9        0.39971   0.00000   0.00013   0.00000   0.00014   0.39985
   D10       -2.65366  -0.00001  -0.00016   0.00000  -0.00016  -2.65382
   D11       -2.74188   0.00000   0.00013   0.00000   0.00014  -2.74174
   D12        0.48793  -0.00001  -0.00016   0.00000  -0.00016   0.48778
   D13        0.01857  -0.00000  -0.00004  -0.00000  -0.00005   0.01852
   D14       -3.08100   0.00000   0.00002  -0.00000   0.00002  -3.08098
   D15       -3.12302  -0.00000  -0.00004  -0.00000  -0.00005  -3.12307
   D16        0.06059   0.00000   0.00002  -0.00000   0.00002   0.06061
   D17        0.01857  -0.00000  -0.00004  -0.00000  -0.00005   0.01852
   D18       -3.08100   0.00000   0.00002  -0.00000   0.00002  -3.08098
   D19       -3.12302  -0.00000  -0.00004  -0.00000  -0.00005  -3.12307
   D20        0.06059   0.00000   0.00002  -0.00000   0.00002   0.06061
   D21        0.25225   0.00000   0.00014  -0.00000   0.00014   0.25239
   D22       -2.95854   0.00000   0.00020  -0.00000   0.00020  -2.95834
   D23       -2.80176  -0.00001  -0.00015  -0.00000  -0.00015  -2.80191
   D24        0.27063  -0.00000  -0.00009  -0.00000  -0.00009   0.27054
   D25        2.95888  -0.00000  -0.00016  -0.00000  -0.00016   2.95872
   D26       -0.22316  -0.00000  -0.00013  -0.00000  -0.00014  -0.22330
   D27       -0.26440   0.00000   0.00011   0.00000   0.00011  -0.26429
   D28        2.83674   0.00001   0.00014   0.00000   0.00014   2.83688
   D29       -0.22316  -0.00000  -0.00013  -0.00000  -0.00014  -0.22330
   D30        2.95888  -0.00000  -0.00016  -0.00000  -0.00016   2.95872
   D31        2.83674   0.00001   0.00014   0.00000   0.00014   2.83688
   D32       -0.26440   0.00000   0.00011   0.00000   0.00011  -0.26429
   D33        0.25225   0.00000   0.00014  -0.00000   0.00014   0.25239
   D34       -2.95854   0.00000   0.00020  -0.00000   0.00020  -2.95834
   D35       -2.80176  -0.00001  -0.00015  -0.00000  -0.00015  -2.80191
   D36        0.27063  -0.00000  -0.00009  -0.00000  -0.00009   0.27054
   D37       -3.12944  -0.00000  -0.00001  -0.00000  -0.00001  -3.12945
   D38        0.02798   0.00000   0.00007  -0.00000   0.00007   0.02805
   D39        0.08007  -0.00000  -0.00007  -0.00000  -0.00007   0.08000
   D40       -3.04570  -0.00000   0.00001  -0.00000   0.00001  -3.04569
   D41        3.10106   0.00000  -0.00001   0.00000  -0.00000   3.10106
   D42       -0.09697   0.00000   0.00000   0.00000   0.00000  -0.09696
   D43       -0.10566   0.00000   0.00005   0.00000   0.00006  -0.10560
   D44        2.97950   0.00000   0.00006   0.00000   0.00006   2.97956
   D45        0.08103  -0.00000  -0.00005  -0.00000  -0.00005   0.08098
   D46       -3.05916   0.00000  -0.00001  -0.00000  -0.00001  -3.05917
   D47       -3.02033  -0.00000  -0.00008   0.00000  -0.00008  -3.02040
   D48        0.12267  -0.00000  -0.00004  -0.00000  -0.00004   0.12263
   D49       -0.06605   0.00000   0.00005  -0.00000   0.00004  -0.06601
   D50       -3.12169   0.00000   0.00002   0.00000   0.00002  -3.12167
   D51        3.03531   0.00000   0.00008  -0.00000   0.00007   3.03538
   D52       -0.02033   0.00000   0.00005   0.00000   0.00005  -0.02028
   D53        0.17169   0.00000   0.00005   0.00001   0.00005   0.17174
   D54       -3.05771   0.00000   0.00007   0.00000   0.00007  -3.05764
   D55       -3.01291  -0.00000  -0.00002   0.00000  -0.00001  -3.01293
   D56        0.04087   0.00000   0.00001  -0.00000   0.00001   0.04088
   D57        0.17169   0.00000   0.00005   0.00001   0.00005   0.17174
   D58       -3.05771   0.00000   0.00007   0.00000   0.00007  -3.05764
   D59       -3.01291  -0.00000  -0.00002   0.00000  -0.00001  -3.01293
   D60        0.04087   0.00000   0.00001  -0.00000   0.00001   0.04088
   D61       -0.06605   0.00000   0.00005  -0.00000   0.00004  -0.06601
   D62       -3.12169   0.00000   0.00002   0.00000   0.00002  -3.12167
   D63        3.03531   0.00000   0.00008  -0.00000   0.00007   3.03538
   D64       -0.02033   0.00000   0.00005   0.00000   0.00005  -0.02028
   D65        0.08103  -0.00000  -0.00005  -0.00000  -0.00005   0.08098
   D66       -3.05916   0.00000  -0.00001  -0.00000  -0.00001  -3.05917
   D67       -3.02033  -0.00000  -0.00008   0.00000  -0.00008  -3.02040
   D68        0.12267  -0.00000  -0.00004  -0.00000  -0.00004   0.12263
   D69       -3.12944  -0.00000  -0.00001  -0.00000  -0.00001  -3.12945
   D70        0.02798   0.00000   0.00007  -0.00000   0.00007   0.02805
   D71        0.08007  -0.00000  -0.00007  -0.00000  -0.00007   0.08000
   D72       -3.04570  -0.00000   0.00001  -0.00000   0.00001  -3.04569
   D73       -0.09697   0.00000   0.00000   0.00000   0.00000  -0.09696
   D74        3.10106   0.00000  -0.00001   0.00000  -0.00000   3.10106
   D75        2.97950   0.00000   0.00006   0.00000   0.00006   2.97956
   D76       -0.10566   0.00000   0.00005   0.00000   0.00006  -0.10560
   D77       -0.00198   0.00000   0.00004   0.00000   0.00004  -0.00194
   D78       -3.13793   0.00000   0.00005   0.00001   0.00006  -3.13787
   D79        3.12383  -0.00000  -0.00005   0.00000  -0.00004   3.12379
   D80       -0.01212  -0.00000  -0.00003   0.00001  -0.00002  -0.01214
   D81        0.05563  -0.00000  -0.00000   0.00000  -0.00000   0.05563
   D82       -3.11589  -0.00000  -0.00001   0.00000  -0.00001  -3.11590
   D83       -3.02908  -0.00000  -0.00001  -0.00000  -0.00001  -3.02910
   D84        0.08258  -0.00000  -0.00002  -0.00000  -0.00002   0.08256
   D85       -0.09346   0.00000   0.00007  -0.00000   0.00006  -0.09340
   D86        3.12286  -0.00000  -0.00001   0.00000  -0.00001   3.12285
   D87        2.99130   0.00000   0.00007  -0.00000   0.00007   2.99137
   D88       -0.07556   0.00000  -0.00001   0.00000  -0.00000  -0.07556
   D89        0.10376  -0.00000  -0.00004   0.00000  -0.00004   0.10372
   D90       -3.11409   0.00000   0.00004  -0.00000   0.00003  -3.11406
   D91       -3.03927  -0.00000  -0.00008   0.00000  -0.00008  -3.03935
   D92        0.02607  -0.00000  -0.00000  -0.00000  -0.00001   0.02606
   D93        0.10376  -0.00000  -0.00004   0.00000  -0.00004   0.10372
   D94       -3.11409   0.00000   0.00004  -0.00000   0.00003  -3.11406
   D95       -3.03927  -0.00000  -0.00008   0.00000  -0.00008  -3.03935
   D96        0.02607  -0.00000  -0.00000  -0.00000  -0.00001   0.02606
   D97       -0.00198   0.00000   0.00004   0.00000   0.00004  -0.00194
   D98       -3.13793   0.00000   0.00005   0.00001   0.00006  -3.13787
   D99        3.12383  -0.00000  -0.00005   0.00000  -0.00004   3.12379
   D100      -0.01212  -0.00000  -0.00003   0.00001  -0.00002  -0.01214
   D101      -0.09346   0.00000   0.00007  -0.00000   0.00006  -0.09340
   D102       3.12286  -0.00000  -0.00001   0.00000  -0.00001   3.12285
   D103       2.99130   0.00000   0.00007  -0.00000   0.00007   2.99137
   D104      -0.07556   0.00000  -0.00001   0.00000  -0.00000  -0.07556
   D105       0.05563  -0.00000  -0.00000   0.00000  -0.00000   0.05563
   D106      -3.11589  -0.00000  -0.00001   0.00000  -0.00001  -3.11590
   D107      -3.02908  -0.00000  -0.00001  -0.00000  -0.00001  -3.02910
   D108       0.08258  -0.00000  -0.00002  -0.00000  -0.00002   0.08256
   D109       0.02454  -0.00000  -0.00003  -0.00000  -0.00003   0.02451
   D110       3.13330  -0.00000  -0.00001  -0.00000  -0.00001   3.13329
   D111      -3.08653  -0.00000  -0.00002  -0.00000  -0.00003  -3.08655
   D112       0.02223  -0.00000  -0.00001  -0.00000  -0.00001   0.02222
   D113      -0.05202   0.00000   0.00002   0.00000   0.00002  -0.05200
   D114       3.12235   0.00000  -0.00000   0.00000  -0.00000   3.12234
   D115       3.08391  -0.00000  -0.00000  -0.00000  -0.00001   3.08390
   D116      -0.02491  -0.00000  -0.00002  -0.00000  -0.00003  -0.02494
   D117      -0.05202   0.00000   0.00002   0.00000   0.00002  -0.05200
   D118       3.12235   0.00000  -0.00000   0.00000  -0.00000   3.12234
   D119       3.08391  -0.00000  -0.00000  -0.00000  -0.00001   3.08390
   D120      -0.02491  -0.00000  -0.00002  -0.00000  -0.00003  -0.02494
   D121       0.02454  -0.00000  -0.00003  -0.00000  -0.00003   0.02451
   D122       3.13330  -0.00000  -0.00001  -0.00000  -0.00001   3.13329
   D123      -3.08653  -0.00000  -0.00002  -0.00000  -0.00003  -3.08655
   D124       0.02223  -0.00000  -0.00001  -0.00000  -0.00001   0.02222
         Item               Value     Threshold  Converged?
 Maximum Force            0.000018     0.000450     YES
 RMS     Force            0.000003     0.000300     YES
 Maximum Displacement     0.000779     0.001800     YES
 RMS     Displacement     0.000168     0.001200     YES
 Predicted change in Energy=-1.261687D-08
 Optimization completed.
    -- Stationary point found.
                           ----------------------------
                           !   Optimized Parameters   !
                           ! (Angstroms and Degrees)  !
 --------------------------                            --------------------------
 ! Name  Definition              Value          Derivative Info.                !
 --------------------------------------------------------------------------------
 ! R1    R(1,2)                  1.4281         -DE/DX =    0.0                 !
 ! R2    R(1,3)                  1.4528         -DE/DX =    0.0                 !
 ! R3    R(1,4)                  1.4528         -DE/DX =    0.0                 !
 ! R4    R(2,7)                  1.4247         -DE/DX =    0.0                 !
 ! R5    R(2,8)                  1.4247         -DE/DX =    0.0                 !
 ! R6    R(3,5)                  1.4572         -DE/DX =    0.0                 !
 ! R7    R(3,6)                  1.4209         -DE/DX =    0.0                 !
 ! R8    R(4,9)                  1.4209         -DE/DX =    0.0                 !
 ! R9    R(4,10)                 1.4572         -DE/DX =    0.0                 !
 ! R10   R(5,11)                 1.4173         -DE/DX =    0.0                 !
 ! R11   R(5,12)                 1.4298         -DE/DX =    0.0                 !
 ! R12   R(6,13)                 1.4318         -DE/DX =    0.0                 !
 ! R13   R(6,14)                 1.425          -DE/DX =    0.0                 !
 ! R14   R(7,14)                 1.3647         -DE/DX =    0.0                 !
 ! R15   R(7,27)                 1.0865         -DE/DX =    0.0                 !
 ! R16   R(8,15)                 1.3647         -DE/DX =    0.0                 !
 ! R17   R(8,28)                 1.0865         -DE/DX =    0.0                 !
 ! R18   R(9,15)                 1.425          -DE/DX =    0.0                 !
 ! R19   R(9,16)                 1.4318         -DE/DX =    0.0                 !
 ! R20   R(10,17)                1.4173         -DE/DX =    0.0                 !
 ! R21   R(10,18)                1.4298         -DE/DX =    0.0                 !
 ! R22   R(11,20)                1.3802         -DE/DX =    0.0                 !
 ! R23   R(11,29)                1.0816         -DE/DX =    0.0                 !
 ! R24   R(12,19)                1.4162         -DE/DX =    0.0                 !
 ! R25   R(12,21)                1.4301         -DE/DX =    0.0                 !
 ! R26   R(13,21)                1.3611         -DE/DX =    0.0                 !
 ! R27   R(13,30)                1.0867         -DE/DX =    0.0                 !
 ! R28   R(14,31)                1.0864         -DE/DX =    0.0                 !
 ! R29   R(15,32)                1.0864         -DE/DX =    0.0                 !
 ! R30   R(16,23)                1.3611         -DE/DX =    0.0                 !
 ! R31   R(16,34)                1.0867         -DE/DX =    0.0                 !
 ! R32   R(17,22)                1.3802         -DE/DX =    0.0                 !
 ! R33   R(17,33)                1.0816         -DE/DX =    0.0                 !
 ! R34   R(18,23)                1.4301         -DE/DX =    0.0                 !
 ! R35   R(18,24)                1.4162         -DE/DX =    0.0                 !
 ! R36   R(19,25)                1.3787         -DE/DX =    0.0                 !
 ! R37   R(19,35)                1.087          -DE/DX =    0.0                 !
 ! R38   R(20,25)                1.4087         -DE/DX =    0.0                 !
 ! R39   R(20,36)                1.0858         -DE/DX =    0.0                 !
 ! R40   R(21,37)                1.0866         -DE/DX =    0.0                 !
 ! R41   R(22,26)                1.4087         -DE/DX =    0.0                 !
 ! R42   R(22,38)                1.0858         -DE/DX =    0.0                 !
 ! R43   R(23,40)                1.0866         -DE/DX =    0.0                 !
 ! R44   R(24,26)                1.3787         -DE/DX =    0.0                 !
 ! R45   R(24,39)                1.087          -DE/DX =    0.0                 !
 ! R46   R(25,41)                1.0859         -DE/DX =    0.0                 !
 ! R47   R(26,42)                1.0859         -DE/DX =    0.0                 !
 ! A1    A(2,1,3)              117.0466         -DE/DX =    0.0                 !
 ! A2    A(2,1,4)              117.0466         -DE/DX =    0.0                 !
 ! A3    A(3,1,4)              125.9067         -DE/DX =    0.0                 !
 ! A4    A(1,2,7)              120.0112         -DE/DX =    0.0                 !
 ! A5    A(1,2,8)              120.0112         -DE/DX =    0.0                 !
 ! A6    A(7,2,8)              119.9776         -DE/DX =    0.0                 !
 ! A7    A(1,3,5)              124.5649         -DE/DX =    0.0                 !
 ! A8    A(1,3,6)              118.0247         -DE/DX =    0.0                 !
 ! A9    A(5,3,6)              117.2281         -DE/DX =    0.0                 !
 ! A10   A(1,4,9)              118.0247         -DE/DX =    0.0                 !
 ! A11   A(1,4,10)             124.5649         -DE/DX =    0.0                 !
 ! A12   A(9,4,10)             117.2281         -DE/DX =    0.0                 !
 ! A13   A(3,5,11)             123.2566         -DE/DX =    0.0                 !
 ! A14   A(3,5,12)             119.3065         -DE/DX =    0.0                 !
 ! A15   A(11,5,12)            117.3243         -DE/DX =    0.0                 !
 ! A16   A(3,6,13)             120.1739         -DE/DX =    0.0                 !
 ! A17   A(3,6,14)             120.1591         -DE/DX =    0.0                 !
 ! A18   A(13,6,14)            119.6267         -DE/DX =    0.0                 !
 ! A19   A(2,7,14)             120.5639         -DE/DX =    0.0                 !
 ! A20   A(2,7,27)             118.5283         -DE/DX =    0.0                 !
 ! A21   A(14,7,27)            120.8632         -DE/DX =    0.0                 !
 ! A22   A(2,8,15)             120.5639         -DE/DX =    0.0                 !
 ! A23   A(2,8,28)             118.5283         -DE/DX =    0.0                 !
 ! A24   A(15,8,28)            120.8632         -DE/DX =    0.0                 !
 ! A25   A(4,9,15)             120.1591         -DE/DX =    0.0                 !
 ! A26   A(4,9,16)             120.1739         -DE/DX =    0.0                 !
 ! A27   A(15,9,16)            119.6267         -DE/DX =    0.0                 !
 ! A28   A(4,10,17)            123.2566         -DE/DX =    0.0                 !
 ! A29   A(4,10,18)            119.3065         -DE/DX =    0.0                 !
 ! A30   A(17,10,18)           117.3243         -DE/DX =    0.0                 !
 ! A31   A(5,11,20)            121.6402         -DE/DX =    0.0                 !
 ! A32   A(5,11,29)            119.3102         -DE/DX =    0.0                 !
 ! A33   A(20,11,29)           119.0436         -DE/DX =    0.0                 !
 ! A34   A(5,12,19)            119.7708         -DE/DX =    0.0                 !
 ! A35   A(5,12,21)            119.6914         -DE/DX =    0.0                 !
 ! A36   A(19,12,21)           120.4579         -DE/DX =    0.0                 !
 ! A37   A(6,13,21)            121.2338         -DE/DX =    0.0                 !
 ! A38   A(6,13,30)            118.1335         -DE/DX =    0.0                 !
 ! A39   A(21,13,30)           120.6327         -DE/DX =    0.0                 !
 ! A40   A(6,14,7)             120.2449         -DE/DX =    0.0                 !
 ! A41   A(6,14,31)            118.7142         -DE/DX =    0.0                 !
 ! A42   A(7,14,31)            120.854          -DE/DX =    0.0                 !
 ! A43   A(8,15,9)             120.2449         -DE/DX =    0.0                 !
 ! A44   A(8,15,32)            120.854          -DE/DX =    0.0                 !
 ! A45   A(9,15,32)            118.7142         -DE/DX =    0.0                 !
 ! A46   A(9,16,23)            121.2338         -DE/DX =    0.0                 !
 ! A47   A(9,16,34)            118.1335         -DE/DX =    0.0                 !
 ! A48   A(23,16,34)           120.6327         -DE/DX =    0.0                 !
 ! A49   A(10,17,22)           121.6402         -DE/DX =    0.0                 !
 ! A50   A(10,17,33)           119.3102         -DE/DX =    0.0                 !
 ! A51   A(22,17,33)           119.0436         -DE/DX =    0.0                 !
 ! A52   A(10,18,23)           119.6914         -DE/DX =    0.0                 !
 ! A53   A(10,18,24)           119.7708         -DE/DX =    0.0                 !
 ! A54   A(23,18,24)           120.4579         -DE/DX =    0.0                 !
 ! A55   A(12,19,25)           121.0815         -DE/DX =    0.0                 !
 ! A56   A(12,19,35)           118.4568         -DE/DX =    0.0                 !
 ! A57   A(25,19,35)           120.4393         -DE/DX =    0.0                 !
 ! A58   A(11,20,25)           120.5259         -DE/DX =    0.0                 !
 ! A59   A(11,20,36)           119.5106         -DE/DX =    0.0                 !
 ! A60   A(25,20,36)           119.9627         -DE/DX =    0.0                 !
 ! A61   A(12,21,13)           120.2813         -DE/DX =    0.0                 !
 ! A62   A(12,21,37)           118.7831         -DE/DX =    0.0                 !
 ! A63   A(13,21,37)           120.7946         -DE/DX =    0.0                 !
 ! A64   A(17,22,26)           120.5259         -DE/DX =    0.0                 !
 ! A65   A(17,22,38)           119.5106         -DE/DX =    0.0                 !
 ! A66   A(26,22,38)           119.9627         -DE/DX =    0.0                 !
 ! A67   A(16,23,18)           120.2813         -DE/DX =    0.0                 !
 ! A68   A(16,23,40)           120.7946         -DE/DX =    0.0                 !
 ! A69   A(18,23,40)           118.7831         -DE/DX =    0.0                 !
 ! A70   A(18,24,26)           121.0815         -DE/DX =    0.0                 !
 ! A71   A(18,24,39)           118.4568         -DE/DX =    0.0                 !
 ! A72   A(26,24,39)           120.4393         -DE/DX =    0.0                 !
 ! A73   A(19,25,20)           119.3726         -DE/DX =    0.0                 !
 ! A74   A(19,25,41)           120.3954         -DE/DX =    0.0                 !
 ! A75   A(20,25,41)           120.2052         -DE/DX =    0.0                 !
 ! A76   A(22,26,24)           119.3726         -DE/DX =    0.0                 !
 ! A77   A(22,26,42)           120.2052         -DE/DX =    0.0                 !
 ! A78   A(24,26,42)           120.3954         -DE/DX =    0.0                 !
 ! D1    D(3,1,2,7)            -17.3756         -DE/DX =    0.0                 !
 ! D2    D(3,1,2,8)            162.6244         -DE/DX =    0.0                 !
 ! D3    D(4,1,2,7)            162.6244         -DE/DX =    0.0                 !
 ! D4    D(4,1,2,8)            -17.3756         -DE/DX =    0.0                 !
 ! D5    D(2,1,3,5)           -152.0435         -DE/DX =    0.0                 !
 ! D6    D(2,1,3,6)             22.9017         -DE/DX =    0.0                 !
 ! D7    D(4,1,3,5)             27.9565         -DE/DX =    0.0                 !
 ! D8    D(4,1,3,6)           -157.0983         -DE/DX =    0.0                 !
 ! D9    D(2,1,4,9)             22.9017         -DE/DX =    0.0                 !
 ! D10   D(2,1,4,10)          -152.0435         -DE/DX =    0.0                 !
 ! D11   D(3,1,4,9)           -157.0983         -DE/DX =    0.0                 !
 ! D12   D(3,1,4,10)            27.9565         -DE/DX =    0.0                 !
 ! D13   D(1,2,7,14)             1.0641         -DE/DX =    0.0                 !
 ! D14   D(1,2,7,27)          -176.5283         -DE/DX =    0.0                 !
 ! D15   D(8,2,7,14)          -178.9359         -DE/DX =    0.0                 !
 ! D16   D(8,2,7,27)             3.4717         -DE/DX =    0.0                 !
 ! D17   D(1,2,8,15)             1.0641         -DE/DX =    0.0                 !
 ! D18   D(1,2,8,28)          -176.5283         -DE/DX =    0.0                 !
 ! D19   D(7,2,8,15)          -178.9359         -DE/DX =    0.0                 !
 ! D20   D(7,2,8,28)             3.4717         -DE/DX =    0.0                 !
 ! D21   D(1,3,5,11)            14.4528         -DE/DX =    0.0                 !
 ! D22   D(1,3,5,12)          -169.512          -DE/DX =    0.0                 !
 ! D23   D(6,3,5,11)          -160.5291         -DE/DX =    0.0                 !
 ! D24   D(6,3,5,12)            15.5061         -DE/DX =    0.0                 !
 ! D25   D(1,3,6,13)           169.5315         -DE/DX =    0.0                 !
 ! D26   D(1,3,6,14)           -12.7864         -DE/DX =    0.0                 !
 ! D27   D(5,3,6,13)           -15.1489         -DE/DX =    0.0                 !
 ! D28   D(5,3,6,14)           162.5332         -DE/DX =    0.0                 !
 ! D29   D(1,4,9,15)           -12.7864         -DE/DX =    0.0                 !
 ! D30   D(1,4,9,16)           169.5315         -DE/DX =    0.0                 !
 ! D31   D(10,4,9,15)          162.5332         -DE/DX =    0.0                 !
 ! D32   D(10,4,9,16)          -15.1489         -DE/DX =    0.0                 !
 ! D33   D(1,4,10,17)           14.4528         -DE/DX =    0.0                 !
 ! D34   D(1,4,10,18)         -169.512          -DE/DX =    0.0                 !
 ! D35   D(9,4,10,17)         -160.5291         -DE/DX =    0.0                 !
 ! D36   D(9,4,10,18)           15.5061         -DE/DX =    0.0                 !
 ! D37   D(3,5,11,20)         -179.3037         -DE/DX =    0.0                 !
 ! D38   D(3,5,11,29)            1.603          -DE/DX =    0.0                 !
 ! D39   D(12,5,11,20)           4.5877         -DE/DX =    0.0                 !
 ! D40   D(12,5,11,29)        -174.5056         -DE/DX =    0.0                 !
 ! D41   D(3,5,12,19)          177.6778         -DE/DX =    0.0                 !
 ! D42   D(3,5,12,21)           -5.5558         -DE/DX =    0.0                 !
 ! D43   D(11,5,12,19)          -6.0537         -DE/DX =    0.0                 !
 ! D44   D(11,5,12,21)         170.7127         -DE/DX =    0.0                 !
 ! D45   D(3,6,13,21)            4.6425         -DE/DX =    0.0                 !
 ! D46   D(3,6,13,30)         -175.2772         -DE/DX =    0.0                 !
 ! D47   D(14,6,13,21)        -173.052          -DE/DX =    0.0                 !
 ! D48   D(14,6,13,30)           7.0284         -DE/DX =    0.0                 !
 ! D49   D(3,6,14,7)            -3.7843         -DE/DX =    0.0                 !
 ! D50   D(3,6,14,31)         -178.8598         -DE/DX =    0.0                 !
 ! D51   D(13,6,14,7)          173.9105         -DE/DX =    0.0                 !
 ! D52   D(13,6,14,31)          -1.165          -DE/DX =    0.0                 !
 ! D53   D(2,7,14,6)             9.8371         -DE/DX =    0.0                 !
 ! D54   D(2,7,14,31)         -175.1941         -DE/DX =    0.0                 !
 ! D55   D(27,7,14,6)         -172.6272         -DE/DX =    0.0                 !
 ! D56   D(27,7,14,31)           2.3416         -DE/DX =    0.0                 !
 ! D57   D(2,8,15,9)             9.8371         -DE/DX =    0.0                 !
 ! D58   D(2,8,15,32)         -175.1941         -DE/DX =    0.0                 !
 ! D59   D(28,8,15,9)         -172.6272         -DE/DX =    0.0                 !
 ! D60   D(28,8,15,32)           2.3416         -DE/DX =    0.0                 !
 ! D61   D(4,9,15,8)            -3.7843         -DE/DX =    0.0                 !
 ! D62   D(4,9,15,32)         -178.8598         -DE/DX =    0.0                 !
 ! D63   D(16,9,15,8)          173.9105         -DE/DX =    0.0                 !
 ! D64   D(16,9,15,32)          -1.165          -DE/DX =    0.0                 !
 ! D65   D(4,9,16,23)            4.6425         -DE/DX =    0.0                 !
 ! D66   D(4,9,16,34)         -175.2772         -DE/DX =    0.0                 !
 ! D67   D(15,9,16,23)        -173.052          -DE/DX =    0.0                 !
 ! D68   D(15,9,16,34)           7.0284         -DE/DX =    0.0                 !
 ! D69   D(4,10,17,22)        -179.3037         -DE/DX =    0.0                 !
 ! D70   D(4,10,17,33)           1.603          -DE/DX =    0.0                 !
 ! D71   D(18,10,17,22)          4.5877         -DE/DX =    0.0                 !
 ! D72   D(18,10,17,33)       -174.5056         -DE/DX =    0.0                 !
 ! D73   D(4,10,18,23)          -5.5558         -DE/DX =    0.0                 !
 ! D74   D(4,10,18,24)         177.6778         -DE/DX =    0.0                 !
 ! D75   D(17,10,18,23)        170.7127         -DE/DX =    0.0                 !
 ! D76   D(17,10,18,24)         -6.0537         -DE/DX =    0.0                 !
 ! D77   D(5,11,20,25)          -0.1133         -DE/DX =    0.0                 !
 ! D78   D(5,11,20,36)        -179.7902         -DE/DX =    0.0                 !
 ! D79   D(29,11,20,25)        178.9824         -DE/DX =    0.0                 !
 ! D80   D(29,11,20,36)         -0.6945         -DE/DX =    0.0                 !
 ! D81   D(5,12,19,25)           3.1876         -DE/DX =    0.0                 !
 ! D82   D(5,12,19,35)        -178.5275         -DE/DX =    0.0                 !
 ! D83   D(21,12,19,25)       -173.5537         -DE/DX =    0.0                 !
 ! D84   D(21,12,19,35)          4.7313         -DE/DX =    0.0                 !
 ! D85   D(5,12,21,13)          -5.3551         -DE/DX =    0.0                 !
 ! D86   D(5,12,21,37)         178.9269         -DE/DX =    0.0                 !
 ! D87   D(19,12,21,13)        171.3887         -DE/DX =    0.0                 !
 ! D88   D(19,12,21,37)         -4.3293         -DE/DX =    0.0                 !
 ! D89   D(6,13,21,12)           5.9449         -DE/DX =    0.0                 !
 ! D90   D(6,13,21,37)        -178.4242         -DE/DX =    0.0                 !
 ! D91   D(30,13,21,12)       -174.1375         -DE/DX =    0.0                 !
 ! D92   D(30,13,21,37)          1.4934         -DE/DX =    0.0                 !
 ! D93   D(9,16,23,18)           5.9449         -DE/DX =    0.0                 !
 ! D94   D(9,16,23,40)        -178.4242         -DE/DX =    0.0                 !
 ! D95   D(34,16,23,18)       -174.1375         -DE/DX =    0.0                 !
 ! D96   D(34,16,23,40)          1.4934         -DE/DX =    0.0                 !
 ! D97   D(10,17,22,26)         -0.1133         -DE/DX =    0.0                 !
 ! D98   D(10,17,22,38)       -179.7902         -DE/DX =    0.0                 !
 ! D99   D(33,17,22,26)        178.9824         -DE/DX =    0.0                 !
 ! D100  D(33,17,22,38)         -0.6945         -DE/DX =    0.0                 !
 ! D101  D(10,18,23,16)         -5.3551         -DE/DX =    0.0                 !
 ! D102  D(10,18,23,40)        178.9269         -DE/DX =    0.0                 !
 ! D103  D(24,18,23,16)        171.3887         -DE/DX =    0.0                 !
 ! D104  D(24,18,23,40)         -4.3293         -DE/DX =    0.0                 !
 ! D105  D(10,18,24,26)          3.1876         -DE/DX =    0.0                 !
 ! D106  D(10,18,24,39)       -178.5275         -DE/DX =    0.0                 !
 ! D107  D(23,18,24,26)       -173.5537         -DE/DX =    0.0                 !
 ! D108  D(23,18,24,39)          4.7313         -DE/DX =    0.0                 !
 ! D109  D(12,19,25,20)          1.4061         -DE/DX =    0.0                 !
 ! D110  D(12,19,25,41)        179.5249         -DE/DX =    0.0                 !
 ! D111  D(35,19,25,20)       -176.845          -DE/DX =    0.0                 !
 ! D112  D(35,19,25,41)          1.2737         -DE/DX =    0.0                 !
 ! D113  D(11,20,25,19)         -2.9804         -DE/DX =    0.0                 !
 ! D114  D(11,20,25,41)        178.8972         -DE/DX =    0.0                 !
 ! D115  D(36,20,25,19)        176.6951         -DE/DX =    0.0                 !
 ! D116  D(36,20,25,41)         -1.4274         -DE/DX =    0.0                 !
 ! D117  D(17,22,26,24)         -2.9804         -DE/DX =    0.0                 !
 ! D118  D(17,22,26,42)        178.8972         -DE/DX =    0.0                 !
 ! D119  D(38,22,26,24)        176.6951         -DE/DX =    0.0                 !
 ! D120  D(38,22,26,42)         -1.4274         -DE/DX =    0.0                 !
 ! D121  D(18,24,26,22)          1.4061         -DE/DX =    0.0                 !
 ! D122  D(18,24,26,42)        179.5249         -DE/DX =    0.0                 !
 ! D123  D(39,24,26,22)       -176.845          -DE/DX =    0.0                 !
 ! D124  D(39,24,26,42)          1.2737         -DE/DX =    0.0                 !
 --------------------------------------------------------------------------------
 Lowest energy point so far.  Saving SCF results.
 Largest change from initial coordinates is atom   33       0.000 Angstoms.
 GradGradGradGradGradGradGradGradGradGradGradGradGradGradGradGradGradGrad

 Leave Link  103 at Thu Sep  8 15:03:58 2022, MaxMem=  1342177280 cpu:             123.1 elap:               2.8
 (Enter /mnt/opt/groups/app-gaussian/g16-avx2/l202.exe)
                          Input orientation:                          
 ---------------------------------------------------------------------
 Center     Atomic      Atomic             Coordinates (Angstroms)
 Number     Number       Type             X           Y           Z
 ---------------------------------------------------------------------
      1          6           0       -0.000000   -0.000000    1.444759
      2          6           0       -0.000000   -0.000000    2.872838
      3          6           0       -0.132481    1.287100    0.784157
      4          6           0        0.132481   -1.287100    0.784157
      5          6           0       -0.718100    1.482496   -0.535753
      6          6           0        0.238396    2.451202    1.509658
      7          6           0        0.245943    1.208966    3.585454
      8          6           0       -0.245943   -1.208966    3.585454
      9          6           0       -0.238396   -2.451202    1.509658
     10          6           0        0.718100   -1.482496   -0.535753
     11          6           0       -1.487526    0.493957   -1.198781
     12          6           0       -0.591313    2.754419   -1.176318
     13          6           0        0.341549    3.713225    0.841392
     14          6           0        0.461499    2.378032    2.915166
     15          6           0       -0.461499   -2.378032    2.915166
     16          6           0       -0.341549   -3.713225    0.841392
     17          6           0        1.487526   -0.493957   -1.198781
     18          6           0        0.591313   -2.754419   -1.176318
     19          6           0       -1.113568    2.940632   -2.479415
     20          6           0       -2.015128    0.709622   -2.455832
     21          6           0        0.000059    3.847803   -0.469278
     22          6           0        2.015128   -0.709622   -2.455832
     23          6           0       -0.000059   -3.847803   -0.469278
     24          6           0        1.113568   -2.940632   -2.479415
     25          6           0       -1.802681    1.933274   -3.120719
     26          6           0        1.802681   -1.933274   -3.120719
     27          1           0        0.297157    1.170750    4.670063
     28          1           0       -0.297157   -1.170750    4.670063
     29          1           0       -1.679414   -0.448150   -0.703329
     30          1           0        0.702777    4.566010    1.409835
     31          1           0        0.725838    3.286187    3.449682
     32          1           0       -0.725838   -3.286187    3.449682
     33          1           0        1.679414    0.448150   -0.703329
     34          1           0       -0.702777   -4.566010    1.409835
     35          1           0       -0.983954    3.908988   -2.955858
     36          1           0       -2.602436   -0.070632   -2.930467
     37          1           0        0.105162    4.803122   -0.976279
     38          1           0        2.602436    0.070632   -2.930467
     39          1           0        0.983954   -3.908988   -2.955858
     40          1           0       -0.105162   -4.803122   -0.976279
     41          1           0       -2.205068    2.090772   -4.116950
     42          1           0        2.205068   -2.090772   -4.116950
 ---------------------------------------------------------------------
                    Distance matrix (angstroms):
                    1          2          3          4          5
     1  C    0.000000
     2  C    1.428079   0.000000
     3  C    1.452781   2.456983   0.000000
     4  C    1.452781   2.456983   2.587800   0.000000
     5  C    2.576023   3.785758   1.457152   3.183758   0.000000
     6  C    2.463623   2.814869   1.420928   3.809524   2.457027
     7  C    2.470761   1.424748   2.827821   3.753729   4.241290
     8  C    2.470761   1.424748   3.753729   2.827821   4.944821
     9  C    2.463623   2.814869   3.809524   1.420928   4.459575
    10  C    2.576023   3.785758   3.183758   1.457152   3.294519
    11  C    3.073278   4.362891   2.529282   3.119076   1.417333
    12  C    3.847925   4.932763   2.491389   4.549859   1.429751
    13  C    3.777400   4.246348   2.472664   5.005021   2.827638
    14  C    2.833746   2.422769   2.466606   4.252369   3.755300
    15  C    2.833746   2.422769   4.252369   2.466606   5.184435
    16  C    3.777400   4.246348   5.005021   2.472664   5.388306
    17  C    3.073278   4.362891   3.119076   2.529282   3.034924
    18  C    3.847925   4.932763   4.549859   2.491389   4.480663
    19  C    5.028567   6.207573   3.787823   5.484273   2.461783
    20  C    4.447350   5.740996   3.791487   4.369972   2.442605
    21  C    4.297572   5.096600   2.854097   5.287331   2.472822
    22  C    4.447350   5.740996   4.369972   3.791487   3.995325
    23  C    4.297572   5.096600   5.287331   2.854097   5.378857
    24  C    5.028567   6.207573   5.484273   3.787823   5.166903
    25  C    5.275491   6.550568   4.295948   5.418830   2.839290
    26  C    5.275491   6.550568   5.418830   4.295948   4.970299
    27  H    3.444059   2.165404   3.911316   4.600913   5.313046
    28  H    3.444059   2.165404   4.600913   3.911316   5.858108
    29  H    2.763251   3.976210   2.759839   2.489863   2.163239
    30  H    4.619909   4.845897   3.440985   5.914017   3.913088
    31  H    3.917343   3.414471   3.440651   5.326541   4.606728
    32  H    3.917343   3.414471   5.326541   3.440651   6.214828
    33  H    2.763251   3.976210   2.489863   2.759839   2.616492
    34  H    4.619909   4.845897   5.914017   3.440985   6.353737
    35  H    5.967729   7.086752   4.646183   6.498728   3.437361
    36  H    5.091194   6.360504   4.662889   4.770534   3.420172
    37  H    5.379820   6.156033   3.939292   6.339612   3.449402
    38  H    5.091194   6.360504   4.770534   4.662889   4.330586
    39  H    5.967729   7.086752   6.498728   4.646183   6.149959
    40  H    5.379820   6.156033   6.339612   3.939292   6.330778
    41  H    6.337686   7.621732   5.381669   6.394921   3.925054
    42  H    6.337686   7.621732   6.394921   5.381669   5.842785
                    6          7          8          9         10
     6  C    0.000000
     7  C    2.419118   0.000000
     8  C    4.235604   2.467458   0.000000
     9  C    4.925535   4.235604   2.419118   0.000000
    10  C    4.459575   4.944821   4.241290   2.457027   0.000000
    11  C    3.761019   5.138585   5.227847   4.191651   3.034924
    12  C    2.827512   5.075815   6.205012   5.868349   4.480663
    13  C    1.431755   3.716225   5.665950   6.227606   5.388306
    14  C    1.424984   1.364722   3.717031   5.078072   5.184435
    15  C    5.078072   3.717031   1.364722   1.424984   3.755300
    16  C    6.227606   5.665950   3.716225   1.431755   2.827638
    17  C    4.191651   5.227847   5.138585   3.761019   1.417333
    18  C    5.868349   6.205012   5.075815   2.827512   1.429751
    19  C    4.240289   6.452098   7.399633   6.763912   5.166903
    20  C    4.882273   6.469847   6.580892   5.373332   3.995325
    21  C    2.433821   4.844045   6.486315   6.606854   5.378857
    22  C    5.373332   6.580892   6.469847   4.882273   2.442605
    23  C    6.606854   6.486315   4.844045   2.433821   2.472822
    24  C    6.763912   7.399633   6.452098   4.240289   2.461783
    25  C    5.086712   7.049414   7.567686   6.565898   4.970299
    26  C    6.565898   7.567686   7.049414   5.086712   2.839290
    27  H    3.410450   1.086490   2.671026   4.836684   5.858108
    28  H    4.836684   2.671026   1.086490   3.410450   5.313046
    29  H    4.120868   4.984646   4.585558   3.314523   2.616492
    30  H    2.167493   4.026382   6.243696   7.080751   6.353737
    31  H    2.167600   2.136253   4.600999   6.132786   6.214828
    32  H    6.132786   4.600999   2.136253   2.167600   4.606728
    33  H    3.314523   4.585558   4.984646   4.120868   2.163239
    34  H    7.080751   6.243696   4.026382   2.167493   3.913088
    35  H    4.853876   7.182724   8.338278   7.806966   6.149959
    36  H    5.843345   7.225500   7.021829   5.565115   4.330586
    37  H    3.424786   5.809232   7.554991   7.676140   6.330778
    38  H    5.565115   7.021829   7.225500   5.843345   3.420172
    39  H    7.806966   8.338278   7.182724   4.853876   3.437361
    40  H    7.676140   7.554991   5.809232   3.424786   3.449402
    41  H    6.144848   8.130933   8.605433   7.493734   5.842785
    42  H    7.493734   8.605433   8.130933   6.144848   3.925054
                   11         12         13         14         15
    11  C    0.000000
    12  C    2.431747   0.000000
    13  C    4.227471   2.420888   0.000000
    14  C    4.926764   4.241500   2.469345   0.000000
    15  C    5.121095   6.564995   6.484508   4.844799   0.000000
    16  C    4.814141   6.779673   7.457801   6.484508   2.469345
    17  C    3.134791   3.856686   4.814141   5.121095   4.926764
    18  C    3.856686   5.634351   6.779673   6.564995   4.241500
    19  C    2.786770   1.416152   3.707024   5.647907   7.603610
    20  C    1.380236   2.801001   5.044527   6.145315   6.387096
    21  C    3.740771   1.430075   1.361096   3.718550   7.101304
    22  C    3.911185   4.519986   5.764905   6.387096   6.145315
    23  C    4.647109   6.666246   7.681387   7.101304   3.718550
    24  C    4.494676   6.085909   7.476469   7.603610   5.647907
    25  C    2.421735   2.433596   4.843994   6.461906   7.537774
    26  C    4.517827   5.611272   7.050971   7.537774   6.461906
    27  H    6.171424   6.121892   4.596180   2.136400   4.031014
    28  H    6.215429   7.047954   6.238579   4.031014   2.136400
    29  H    1.081601   3.415280   4.877244   5.065997   4.277998
    30  H    5.308853   3.412436   1.086671   2.666736   7.200089
    31  H    5.856939   4.839167   2.670807   1.086428   5.811958
    32  H    6.039691   7.609658   7.545479   5.811958   1.086428
    33  H    3.205789   3.270902   3.851852   4.277998   5.065997
    34  H    5.746649   7.764618   8.364178   7.200089   2.666736
    35  H    3.873415   2.157304   4.026710   6.237153   8.617918
    36  H    2.135536   3.886202   6.100126   7.039536   6.639211
    37  H    4.599463   2.173079   2.132530   4.599063   8.187394
    38  H    4.461583   4.525459   5.710255   6.639211   7.039536
    39  H    5.346163   7.074548   8.539902   8.617918   6.237153
    40  H    5.479004   7.575803   8.719613   8.187394   4.599063
    41  H    3.402998   3.419350   5.805410   7.526205   8.512397
    42  H    5.369524   6.320043   7.857751   8.512397   7.526205
                   16         17         18         19         20
    16  C    0.000000
    17  C    4.227471   0.000000
    18  C    2.420888   2.431747   0.000000
    19  C    7.476469   4.494676   6.085909   0.000000
    20  C    5.764905   3.911185   4.519986   2.406403   0.000000
    21  C    7.681387   4.647109   6.666246   2.470582   4.225584
    22  C    5.044527   1.380236   2.801001   4.807665   4.272846
    23  C    1.361096   3.740771   1.430075   7.166827   5.364423
    24  C    3.707024   2.786770   1.416152   6.288831   4.807665
    25  C    7.050971   4.517827   5.611272   1.378738   1.408735
    26  C    4.843994   2.421735   2.433596   5.715832   4.690697
    27  H    6.238579   6.215429   7.047954   7.499177   7.505843
    28  H    4.596180   6.171424   6.121892   8.287642   7.567404
    29  H    3.851852   3.205789   3.270902   3.867623   2.127065
    30  H    8.364178   5.746649   7.764618   4.589904   6.099354
    31  H    7.545479   6.039691   7.609658   6.217476   7.001905
    32  H    2.670807   5.856939   4.839167   8.606845   7.245954
    33  H    4.877244   1.081601   3.415280   4.143391   4.097472
    34  H    1.086671   5.308853   3.412436   8.464318   6.670677
    35  H    8.539902   5.346163   7.074548   1.086974   3.398425
    36  H    5.710255   4.461583   4.525459   3.389378   1.085819
    37  H    8.719613   5.479004   7.575803   2.685812   4.841637
    38  H    6.100126   2.135536   3.886202   4.716888   4.685667
    39  H    4.026710   3.873415   2.157304   7.179408   5.529564
    40  H    2.132530   4.599463   2.173079   7.952485   6.018919
    41  H    7.857751   5.369524   6.320043   2.143632   2.168632
    42  H    5.805410   3.402998   3.419350   6.245790   5.330251
                   21         22         23         24         25
    21  C    0.000000
    22  C    5.364423   0.000000
    23  C    7.695607   4.225584   0.000000
    24  C    7.166827   2.406403   2.470582   0.000000
    25  C    3.734359   4.690697   6.610631   5.715832   0.000000
    26  C    6.610631   1.408735   3.734359   1.378738   5.286665
    27  H    5.802388   7.567404   7.189369   8.287642   8.104755
    28  H    7.189369   7.505843   5.802388   7.499177   8.520437
    29  H    4.618509   4.097472   3.799034   4.143391   3.395608
    30  H    2.130891   6.670677   8.649699   8.464318   5.808144
    31  H    4.024973   7.245954   8.171841   8.606845   7.168957
    32  H    8.171841   7.001905   4.024973   6.217476   8.460055
    33  H    3.799034   2.127065   4.618509   3.867623   4.491587
    34  H    8.649699   6.099354   2.130891   4.589904   7.998525
    35  H    2.674903   5.529564   8.204813   7.179408   2.144980
    36  H    5.308913   4.685667   5.205463   4.716888   2.165973
    37  H    1.086614   6.018919   8.666408   7.952485   4.058881
    38  H    5.205463   1.085819   5.308913   3.389378   4.786511
    39  H    8.204813   3.398425   2.674903   1.086974   6.474916
    40  H    8.666408   4.841637   1.086614   2.685812   7.270435
    41  H    4.610343   5.330251   7.309874   6.245790   1.085909
    42  H    7.309874   2.168632   4.610343   2.143632   5.766063
                   26         27         28         29         30
    26  C    0.000000
    27  H    8.520437   0.000000
    28  H    8.104755   2.415746   0.000000
    29  H    4.491587   5.949875   5.595188   0.000000
    30  H    7.998525   4.724553   6.673782   5.939874   0.000000
    31  H    8.460055   2.479551   4.732877   6.080954   2.408205
    32  H    7.168957   4.732877   2.479551   5.119693   8.237651
    33  H    3.395608   5.595188   5.949875   3.476361   4.730333
    34  H    5.808144   6.673782   4.724553   4.730333   9.239554
    35  H    6.474916   8.203284   9.188585   4.954009   4.726099
    36  H    4.786511   8.229016   8.018268   2.440211   7.159685
    37  H    7.270435   6.716559   8.229835   5.552934   2.471216
    38  H    2.165973   8.018268   8.229016   4.854226   6.531106
    39  H    2.144980   9.188585   8.203284   4.913737   9.537501
    40  H    4.058881   8.229835   6.716559   4.638809   9.701903
    41  H    5.766063   9.182547   9.565001   4.286636   6.717717
    42  H    1.085909   9.565001   9.182547   5.425884   8.781513
                   31         32         33         34         35
    31  H    0.000000
    32  H    6.730784   0.000000
    33  H    5.119693   6.080954   0.000000
    34  H    8.237651   2.408205   5.939874   0.000000
    35  H    6.658995   9.636810   4.913737   9.537501   0.000000
    36  H    7.940524   7.386995   4.854226   6.531106   4.296219
    37  H    4.719689   9.258326   4.638809   9.701903   2.429893
    38  H    7.386995   7.940524   2.440211   7.159685   5.253172
    39  H    9.636810   6.658995   4.954009   4.726099   8.061850
    40  H    9.258326   4.719689   5.552934   2.471216   8.977297
    41  H    8.202021   9.399666   5.425884   8.781513   2.478945
    42  H    9.399666   8.202021   4.286636   6.717717   6.893121
                   36         37         38         39         40
    36  H    0.000000
    37  H    5.907910   0.000000
    38  H    5.206788   5.696638   0.000000
    39  H    5.253172   8.977297   4.296219   0.000000
    40  H    5.696638   9.608546   5.907910   2.429893   0.000000
    41  H    2.497461   4.749507   5.347972   6.893121   7.861246
    42  H    5.347972   7.861246   2.497461   2.478945   4.749507
                   41         42
    41  H    0.000000
    42  H    6.077386   0.000000
 Stoichiometry    C26H16
 Framework group  C2[C2(CC),X(C24H16)]
 Deg. of freedom    60
 Full point group                 C2      NOp   2
 RotChk:  IX=0 Diff= 2.51D-15
 Largest Abelian subgroup         C2      NOp   2
 Largest concise Abelian subgroup C2      NOp   2
                         Standard orientation:                         
 ---------------------------------------------------------------------
 Center     Atomic      Atomic             Coordinates (Angstroms)
 Number     Number       Type             X           Y           Z
 ---------------------------------------------------------------------
      1          6           0       -0.000000   -0.000000    1.444784
      2          6           0       -0.000000   -0.000000    2.872863
      3          6           0       -0.132501    1.287098    0.784182
      4          6           0        0.132501   -1.287098    0.784182
      5          6           0       -0.718123    1.482485   -0.535728
      6          6           0        0.238359    2.451206    1.509683
      7          6           0        0.245924    1.208970    3.585479
      8          6           0       -0.245924   -1.208970    3.585479
      9          6           0       -0.238359   -2.451206    1.509683
     10          6           0        0.718123   -1.482485   -0.535728
     11          6           0       -1.487534    0.493935   -1.198757
     12          6           0       -0.591355    2.754410   -1.176293
     13          6           0        0.341493    3.713230    0.841417
     14          6           0        0.461463    2.378039    2.915190
     15          6           0       -0.461463   -2.378039    2.915190
     16          6           0       -0.341493   -3.713230    0.841417
     17          6           0        1.487534   -0.493935   -1.198757
     18          6           0        0.591355   -2.754410   -1.176293
     19          6           0       -1.113612    2.940615   -2.479390
     20          6           0       -2.015139    0.709591   -2.455808
     21          6           0        0.000000    3.847803   -0.469253
     22          6           0        2.015139   -0.709591   -2.455808
     23          6           0       -0.000000   -3.847803   -0.469253
     24          6           0        1.113612   -2.940615   -2.479390
     25          6           0       -1.802711    1.933247   -3.120694
     26          6           0        1.802711   -1.933247   -3.120694
     27          1           0        0.297139    1.170754    4.670088
     28          1           0       -0.297139   -1.170754    4.670088
     29          1           0       -1.679407   -0.448176   -0.703304
     30          1           0        0.702708    4.566020    1.409860
     31          1           0        0.725788    3.286198    3.449706
     32          1           0       -0.725788   -3.286198    3.449706
     33          1           0        1.679407    0.448176   -0.703304
     34          1           0       -0.702708   -4.566020    1.409860
     35          1           0       -0.984013    3.908973   -2.955833
     36          1           0       -2.602434   -0.070671   -2.930442
     37          1           0        0.105089    4.803123   -0.976255
     38          1           0        2.602434    0.070671   -2.930442
     39          1           0        0.984013   -3.908973   -2.955833
     40          1           0       -0.105089   -4.803123   -0.976255
     41          1           0       -2.205100    2.090738   -4.116926
     42          1           0        2.205100   -2.090738   -4.116926
 ---------------------------------------------------------------------
 Rotational constants (GHZ):           0.2860413           0.2444191           0.1556690
 Leave Link  202 at Thu Sep  8 15:03:59 2022, MaxMem=  1342177280 cpu:               3.4 elap:               0.1
 (Enter /mnt/opt/groups/app-gaussian/g16-avx2/l601.exe)
 Copying SCF densities to generalized density rwf, IOpCl= 0 IROHF=0.

 **********************************************************************

            Population analysis using the SCF Density.

 **********************************************************************

 Orbital symmetries:
       Occupied  (A) (B) (A) (A) (A) (B) (B) (A) (A) (B) (B) (A)
                 (B) (A) (A) (B) (A) (B) (B) (A) (B) (A) (B) (A)
                 (B) (A) (A) (B) (A) (B) (A) (B) (A) (B) (A) (B)
                 (A) (A) (B) (B) (A) (A) (A) (B) (B) (A) (B) (A)
                 (B) (B) (A) (A) (B) (A) (B) (A) (B) (A) (A) (B)
                 (B) (A) (B) (A) (B) (A) (B) (A) (B) (B) (A) (B)
                 (A) (B) (A) (B) (A) (B) (A) (B) (A) (B) (A) (B)
                 (B) (A)
       Virtual   (A) (B) (B) (A) (B) (A) (B) (A) (B) (A) (B) (A)
                 (B) (A) (A) (B) (B) (A) (B) (A) (B) (A) (B) (A)
                 (B) (A) (A) (B) (B) (A) (B) (A) (A) (B) (B) (A)
                 (A) (B) (A) (A) (B) (A) (B) (B) (B) (A) (A) (B)
                 (B) (A) (A) (A) (B) (A) (B) (A) (B) (A) (B) (A)
                 (B) (B) (A) (A) (B) (B) (B) (A) (A) (B) (A) (B)
                 (A) (B) (A) (B) (A) (B) (B) (A) (A) (B) (A) (A)
                 (B) (A) (B) (A) (A) (B) (B) (B) (A) (B) (A) (A)
                 (B) (B) (A) (B) (B) (A) (A) (B) (B) (A) (A) (B)
                 (B) (A) (A) (B) (A) (B) (A) (B) (A) (A) (B) (B)
                 (A) (A) (B) (A) (B) (B) (A) (B) (A) (A) (B) (B)
                 (B) (A) (A) (B) (A) (A) (B) (B) (A) (B) (A) (A)
                 (B) (B) (A) (B) (B) (A) (A) (B) (A) (A) (B) (A)
                 (B) (B) (A) (B) (A) (B) (A) (B) (A) (B) (A) (B)
                 (B) (A) (B) (B) (A) (A) (B) (A) (A) (B) (A) (B)
                 (A) (A) (A) (B) (B) (B) (A) (B) (A) (B) (A) (B)
                 (A) (B) (A) (A) (B) (B) (A) (A) (B) (B) (B) (A)
                 (A) (B) (A) (B) (A) (A) (B) (B) (A) (B) (A) (B)
                 (A) (B) (B) (A) (A) (B) (A) (A) (B) (A) (B) (A)
                 (B) (A) (B) (B) (A) (B) (A) (B) (A) (B) (A) (A)
                 (B) (B) (A) (B) (A) (B) (A) (B) (A) (A) (B) (A)
                 (B) (A) (B) (A) (B) (A) (B) (A) (B) (A) (B) (B)
                 (A) (B) (B) (A) (B) (A) (B) (A) (A) (B) (A) (B)
                 (A) (B) (B) (A) (A) (A) (B) (A) (B) (B) (A) (B)
                 (A) (B) (A) (B) (A) (B) (A) (A) (B) (A) (B) (B)
                 (A) (A) (A) (B) (B) (B) (A) (A) (B) (A) (A) (B)
                 (B) (B) (A) (A) (B) (B) (A) (A) (B) (A) (B) (B)
                 (A) (A) (B) (A) (A) (B) (B) (B) (A) (A) (A) (B)
                 (B) (A) (B) (A) (B) (A) (A) (B) (B) (A) (B) (A)
                 (B) (A) (A) (B) (B) (A) (A) (B) (A) (B) (A) (A)
                 (B) (A) (B) (A) (B) (A) (B) (A) (A) (B) (B) (A)
                 (B) (A) (B) (A) (B) (A) (B) (A) (B) (A) (B) (A)
 The electronic state is 1-A.
 Alpha  occ. eigenvalues --  -10.20587 -10.20370 -10.20367 -10.19946 -10.19875
 Alpha  occ. eigenvalues --  -10.19875 -10.19732 -10.19732 -10.19489 -10.19489
 Alpha  occ. eigenvalues --  -10.19081 -10.19080 -10.19005 -10.19005 -10.18968
 Alpha  occ. eigenvalues --  -10.18968 -10.18891 -10.18891 -10.18661 -10.18661
 Alpha  occ. eigenvalues --  -10.18599 -10.18599 -10.18438 -10.18437 -10.18211
 Alpha  occ. eigenvalues --  -10.18210  -0.88889  -0.86958  -0.85269  -0.83125
 Alpha  occ. eigenvalues --   -0.80920  -0.78656  -0.78599  -0.75622  -0.75137
 Alpha  occ. eigenvalues --   -0.72979  -0.72925  -0.70780  -0.70632  -0.63950
 Alpha  occ. eigenvalues --   -0.63424  -0.61411  -0.60862  -0.60843  -0.59405
 Alpha  occ. eigenvalues --   -0.56956  -0.55303  -0.53204  -0.52065  -0.50511
 Alpha  occ. eigenvalues --   -0.50483  -0.48813  -0.47914  -0.47234  -0.45727
 Alpha  occ. eigenvalues --   -0.44589  -0.44400  -0.42861  -0.42544  -0.42329
 Alpha  occ. eigenvalues --   -0.41844  -0.41534  -0.41230  -0.40023  -0.39730
 Alpha  occ. eigenvalues --   -0.39295  -0.38893  -0.38061  -0.36597  -0.36393
 Alpha  occ. eigenvalues --   -0.35921  -0.35105  -0.34586  -0.33842  -0.33362
 Alpha  occ. eigenvalues --   -0.31971  -0.31787  -0.31042  -0.29253  -0.28267
 Alpha  occ. eigenvalues --   -0.27263  -0.25550  -0.22617  -0.22148  -0.20242
 Alpha  occ. eigenvalues --   -0.20002
 Alpha virt. eigenvalues --   -0.05471  -0.04786  -0.02220  -0.01944   0.01750
 Alpha virt. eigenvalues --    0.02626   0.04571   0.04972   0.08609   0.09590
 Alpha virt. eigenvalues --    0.10367   0.10776   0.11491   0.11906   0.12499
 Alpha virt. eigenvalues --    0.13638   0.14481   0.14737   0.15964   0.16077
 Alpha virt. eigenvalues --    0.17245   0.17467   0.18333   0.19027   0.19831
 Alpha virt. eigenvalues --    0.19941   0.20514   0.20860   0.22019   0.22314
 Alpha virt. eigenvalues --    0.25158   0.25621   0.26868   0.26979   0.28274
 Alpha virt. eigenvalues --    0.28640   0.30237   0.30457   0.30742   0.31542
 Alpha virt. eigenvalues --    0.31889   0.32786   0.33145   0.34612   0.35866
 Alpha virt. eigenvalues --    0.37105   0.38505   0.40880   0.44551   0.44699
 Alpha virt. eigenvalues --    0.45824   0.46572   0.47951   0.48342   0.49383
 Alpha virt. eigenvalues --    0.49990   0.51225   0.51864   0.52198   0.53001
 Alpha virt. eigenvalues --    0.53609   0.54064   0.54474   0.54976   0.55118
 Alpha virt. eigenvalues --    0.55704   0.56018   0.56060   0.56464   0.56909
 Alpha virt. eigenvalues --    0.57567   0.58141   0.58228   0.58880   0.59001
 Alpha virt. eigenvalues --    0.59585   0.59889   0.60029   0.60203   0.60323
 Alpha virt. eigenvalues --    0.61055   0.61065   0.61444   0.61610   0.62159
 Alpha virt. eigenvalues --    0.62316   0.62406   0.62960   0.64028   0.64117
 Alpha virt. eigenvalues --    0.64846   0.65774   0.65867   0.66326   0.66840
 Alpha virt. eigenvalues --    0.68721   0.68768   0.69502   0.70453   0.73230
 Alpha virt. eigenvalues --    0.73571   0.73620   0.75700   0.78424   0.80489
 Alpha virt. eigenvalues --    0.80540   0.81112   0.81421   0.82136   0.82222
 Alpha virt. eigenvalues --    0.82541   0.83040   0.83781   0.84129   0.84196
 Alpha virt. eigenvalues --    0.84569   0.84856   0.85047   0.85088   0.86856
 Alpha virt. eigenvalues --    0.87062   0.90407   0.90645   0.91609   0.92831
 Alpha virt. eigenvalues --    0.93664   0.93821   0.94125   0.95361   0.96400
 Alpha virt. eigenvalues --    0.96554   0.97124   0.97884   0.98226   0.99464
 Alpha virt. eigenvalues --    1.00155   1.01495   1.02588   1.03229   1.04302
 Alpha virt. eigenvalues --    1.05924   1.06350   1.07957   1.08755   1.09917
 Alpha virt. eigenvalues --    1.11168   1.12422   1.12430   1.14663   1.14727
 Alpha virt. eigenvalues --    1.17022   1.17249   1.18557   1.20366   1.21323
 Alpha virt. eigenvalues --    1.22593   1.23709   1.24453   1.24648   1.25160
 Alpha virt. eigenvalues --    1.25443   1.26821   1.27150   1.28641   1.31218
 Alpha virt. eigenvalues --    1.32161   1.32862   1.32989   1.33972   1.34947
 Alpha virt. eigenvalues --    1.36418   1.37246   1.37268   1.38108   1.39498
 Alpha virt. eigenvalues --    1.39649   1.39693   1.41579   1.41917   1.42153
 Alpha virt. eigenvalues --    1.43352   1.43977   1.46801   1.47519   1.47867
 Alpha virt. eigenvalues --    1.48571   1.51034   1.51764   1.53239   1.53339
 Alpha virt. eigenvalues --    1.55804   1.59353   1.60225   1.62699   1.69411
 Alpha virt. eigenvalues --    1.71169   1.71403   1.72846   1.73383   1.75091
 Alpha virt. eigenvalues --    1.75292   1.76975   1.77277   1.77695   1.78670
 Alpha virt. eigenvalues --    1.78796   1.79490   1.82422   1.83553   1.84072
 Alpha virt. eigenvalues --    1.84445   1.84863   1.85399   1.86123   1.87288
 Alpha virt. eigenvalues --    1.87384   1.87822   1.88568   1.89118   1.89271
 Alpha virt. eigenvalues --    1.90168   1.90865   1.91226   1.92070   1.93968
 Alpha virt. eigenvalues --    1.93969   1.94791   1.95302   1.95886   1.96514
 Alpha virt. eigenvalues --    1.97304   2.00170   2.00759   2.01094   2.01330
 Alpha virt. eigenvalues --    2.01789   2.03711   2.04548   2.05146   2.05752
 Alpha virt. eigenvalues --    2.08015   2.08482   2.09193   2.15990   2.16058
 Alpha virt. eigenvalues --    2.18489   2.18564   2.20405   2.20646   2.21047
 Alpha virt. eigenvalues --    2.23884   2.24725   2.25415   2.26851   2.27528
 Alpha virt. eigenvalues --    2.29119   2.29599   2.30295   2.30615   2.31418
 Alpha virt. eigenvalues --    2.31579   2.31758   2.32147   2.33712   2.34342
 Alpha virt. eigenvalues --    2.37072   2.38477   2.38660   2.38775   2.39249
 Alpha virt. eigenvalues --    2.40241   2.40568   2.40732   2.41638   2.42401
 Alpha virt. eigenvalues --    2.42770   2.44130   2.45216   2.46122   2.46932
 Alpha virt. eigenvalues --    2.47499   2.48111   2.48383   2.52472   2.52658
 Alpha virt. eigenvalues --    2.53948   2.54429   2.55210   2.55718   2.56235
 Alpha virt. eigenvalues --    2.56503   2.56853   2.57658   2.59126   2.59250
 Alpha virt. eigenvalues --    2.59823   2.60387   2.61405   2.62280   2.62612
 Alpha virt. eigenvalues --    2.62764   2.64531   2.66155   2.66235   2.66733
 Alpha virt. eigenvalues --    2.68617   2.68707   2.70076   2.70740   2.71531
 Alpha virt. eigenvalues --    2.72511   2.72887   2.75198   2.75812   2.77108
 Alpha virt. eigenvalues --    2.77227   2.78435   2.79267   2.79820   2.81404
 Alpha virt. eigenvalues --    2.84236   2.84824   2.85575   2.92946   2.95213
 Alpha virt. eigenvalues --    2.98380   3.02181   3.04862   3.09795   3.09880
 Alpha virt. eigenvalues --    3.12086   3.12521   3.14294   3.15486   3.15625
 Alpha virt. eigenvalues --    3.19110   3.21640   3.21932   3.24430   3.24951
 Alpha virt. eigenvalues --    3.25772   3.26805   3.29159   3.30489   3.31601
 Alpha virt. eigenvalues --    3.33649   3.34348   3.34426   3.38803   3.42381
 Alpha virt. eigenvalues --    3.49173   3.49434   3.68541   3.69068   3.71607
 Alpha virt. eigenvalues --    3.76865   3.87049   3.88185   4.11658   4.11909
 Alpha virt. eigenvalues --    4.12755   4.13160   4.13488   4.13969   4.15893
 Alpha virt. eigenvalues --    4.16261   4.18410   4.20118   4.21483   4.22382
 Alpha virt. eigenvalues --    4.27117   4.33563   4.35456   4.40610   4.42546
 Alpha virt. eigenvalues --    4.45045   4.46713   4.54407   4.56443   4.60288
 Alpha virt. eigenvalues --    4.70253   4.79391   4.89591   4.98819
          Condensed to atoms (all electrons):
               1          2          3          4          5          6
     1  C    5.243696   0.463258   0.346325   0.346325  -0.080922  -0.043431
     2  C    0.463258   4.736066  -0.023241  -0.023241   0.004989  -0.029592
     3  C    0.346325  -0.023241   5.248721  -0.064360   0.333118   0.438740
     4  C    0.346325  -0.023241  -0.064360   5.248721  -0.012589   0.006062
     5  C   -0.080922   0.004989   0.333118  -0.012589   4.962248  -0.018141
     6  C   -0.043431  -0.029592   0.438740   0.006062  -0.018141   4.787966
     7  C   -0.028183   0.445944  -0.058575   0.011554  -0.000787  -0.010844
     8  C   -0.028183   0.445944   0.011554  -0.058575  -0.000005  -0.000020
     9  C   -0.043431  -0.029592   0.006062   0.438740   0.000573  -0.000138
    10  C   -0.080922   0.004989  -0.012589   0.333118  -0.005083   0.000573
    11  C   -0.017924   0.000233  -0.079843  -0.004421   0.480256   0.008216
    12  C    0.008517  -0.000146  -0.014448   0.000243   0.460684  -0.038901
    13  C    0.011105   0.000083  -0.016903  -0.000051  -0.059462   0.428614
    14  C   -0.052378  -0.013007  -0.031307  -0.000655   0.011316   0.449349
    15  C   -0.052378  -0.013007  -0.000655  -0.031307  -0.000003   0.000024
    16  C    0.011105   0.000083  -0.000051  -0.016903  -0.000005   0.000000
    17  C   -0.017924   0.000233  -0.004421  -0.079843  -0.003077  -0.000808
    18  C    0.008517  -0.000146   0.000243  -0.014448  -0.000264   0.000007
    19  C   -0.000068  -0.000000   0.012470  -0.000002  -0.027533  -0.000120
    20  C    0.000729   0.000003   0.008027   0.000037  -0.011910  -0.000225
    21  C   -0.000973   0.000035  -0.062093  -0.000007  -0.025517  -0.008186
    22  C    0.000729   0.000003   0.000037   0.008027  -0.000058  -0.000019
    23  C   -0.000973   0.000035  -0.000007  -0.062093  -0.000001   0.000000
    24  C   -0.000068  -0.000000  -0.000002   0.012470   0.000015  -0.000000
    25  C   -0.000016  -0.000000  -0.000441  -0.000007  -0.038916   0.000026
    26  C   -0.000016  -0.000000  -0.000007  -0.000441   0.000021   0.000000
    27  H    0.004454  -0.039270   0.000933  -0.000196   0.000019   0.002650
    28  H    0.004454  -0.039270  -0.000196   0.000933   0.000002   0.000010
    29  H    0.001864  -0.000095  -0.011427   0.005758  -0.034607  -0.000076
    30  H   -0.000209   0.000017   0.004075   0.000001   0.001093  -0.038974
    31  H    0.000830   0.002923   0.004539   0.000015  -0.000178  -0.039649
    32  H    0.000830   0.002923   0.000015   0.004539   0.000000  -0.000001
    33  H    0.001864  -0.000095   0.005758  -0.011427  -0.000188   0.001526
    34  H   -0.000209   0.000017   0.000001   0.004075   0.000000  -0.000000
    35  H    0.000001  -0.000000  -0.000193  -0.000000   0.004484   0.000018
    36  H    0.000004   0.000000  -0.000233   0.000003   0.003062   0.000002
    37  H    0.000018  -0.000000   0.000990  -0.000000   0.004277   0.002782
    38  H    0.000004   0.000000   0.000003  -0.000233   0.000017  -0.000001
    39  H    0.000001  -0.000000  -0.000000  -0.000193   0.000000  -0.000000
    40  H    0.000018  -0.000000  -0.000000   0.000990   0.000000  -0.000000
    41  H    0.000000   0.000000   0.000014   0.000000   0.001067  -0.000001
    42  H    0.000000   0.000000   0.000000   0.000014   0.000000   0.000000
               7          8          9         10         11         12
     1  C   -0.028183  -0.028183  -0.043431  -0.080922  -0.017924   0.008517
     2  C    0.445944   0.445944  -0.029592   0.004989   0.000233  -0.000146
     3  C   -0.058575   0.011554   0.006062  -0.012589  -0.079843  -0.014448
     4  C    0.011554  -0.058575   0.438740   0.333118  -0.004421   0.000243
     5  C   -0.000787  -0.000005   0.000573  -0.005083   0.480256   0.460684
     6  C   -0.010844  -0.000020  -0.000138   0.000573   0.008216  -0.038901
     7  C    5.028622  -0.064934  -0.000020  -0.000005  -0.000010   0.000053
     8  C   -0.064934   5.028622  -0.010844  -0.000787   0.000007  -0.000000
     9  C   -0.000020  -0.010844   4.787966  -0.018141  -0.000808   0.000007
    10  C   -0.000005  -0.000787  -0.018141   4.962248  -0.003077  -0.000264
    11  C   -0.000010   0.000007  -0.000808  -0.003077   5.006956  -0.047961
    12  C    0.000053  -0.000000   0.000007  -0.000264  -0.047961   4.769218
    13  C    0.007566  -0.000009   0.000000  -0.000005  -0.000938  -0.003651
    14  C    0.476079   0.007957   0.000024  -0.000003  -0.000061  -0.000187
    15  C    0.007957   0.476079   0.449349   0.011316  -0.000013   0.000000
    16  C   -0.000009   0.007566   0.428614  -0.059462  -0.000066  -0.000000
    17  C    0.000007  -0.000010   0.008216   0.480256   0.001984  -0.001282
    18  C   -0.000000   0.000053  -0.038901   0.460684  -0.001282  -0.000013
    19  C    0.000001  -0.000000  -0.000000   0.000015  -0.064975   0.468221
    20  C    0.000000  -0.000000  -0.000019  -0.000058   0.520658  -0.037497
    21  C   -0.000444   0.000000   0.000000  -0.000001   0.013256   0.419998
    22  C   -0.000000   0.000000  -0.000225  -0.011910  -0.000551  -0.000084
    23  C    0.000000  -0.000444  -0.008186  -0.025517   0.000103   0.000000
    24  C   -0.000000   0.000001  -0.000120  -0.027533  -0.000061   0.000001
    25  C    0.000000   0.000000   0.000000   0.000021  -0.025602  -0.014062
    26  C    0.000000   0.000000   0.000026  -0.038916  -0.000147   0.000003
    27  H    0.362334  -0.009047   0.000010   0.000002  -0.000000  -0.000001
    28  H   -0.009047   0.362334   0.002650   0.000019  -0.000000  -0.000000
    29  H    0.000000  -0.000035   0.001526  -0.000188   0.360526   0.004904
    30  H    0.000264   0.000000  -0.000000   0.000000   0.000017   0.002564
    31  H   -0.036706  -0.000204  -0.000001   0.000000   0.000002   0.000004
    32  H   -0.000204  -0.036706  -0.039649  -0.000178   0.000000   0.000000
    33  H   -0.000035   0.000000  -0.000076  -0.034607  -0.002611  -0.000974
    34  H    0.000000   0.000264  -0.038974   0.001093  -0.000000   0.000000
    35  H   -0.000000   0.000000  -0.000000   0.000000   0.000580  -0.040888
    36  H   -0.000000   0.000000  -0.000001   0.000017  -0.033919   0.001120
    37  H    0.000004  -0.000000  -0.000000   0.000000  -0.000224  -0.038193
    38  H    0.000000  -0.000000   0.000002   0.003062  -0.000005   0.000032
    39  H    0.000000  -0.000000   0.000018   0.004484   0.000001  -0.000000
    40  H   -0.000000   0.000004   0.002782   0.004277   0.000001   0.000000
    41  H    0.000000  -0.000000   0.000000   0.000000   0.004294   0.002982
    42  H   -0.000000   0.000000  -0.000001   0.001067   0.000000   0.000000
              13         14         15         16         17         18
     1  C    0.011105  -0.052378  -0.052378   0.011105  -0.017924   0.008517
     2  C    0.000083  -0.013007  -0.013007   0.000083   0.000233  -0.000146
     3  C   -0.016903  -0.031307  -0.000655  -0.000051  -0.004421   0.000243
     4  C   -0.000051  -0.000655  -0.031307  -0.016903  -0.079843  -0.014448
     5  C   -0.059462   0.011316  -0.000003  -0.000005  -0.003077  -0.000264
     6  C    0.428614   0.449349   0.000024   0.000000  -0.000808   0.000007
     7  C    0.007566   0.476079   0.007957  -0.000009   0.000007  -0.000000
     8  C   -0.000009   0.007957   0.476079   0.007566  -0.000010   0.000053
     9  C    0.000000   0.000024   0.449349   0.428614   0.008216  -0.038901
    10  C   -0.000005  -0.000003   0.011316  -0.059462   0.480256   0.460684
    11  C   -0.000938  -0.000061  -0.000013  -0.000066   0.001984  -0.001282
    12  C   -0.003651  -0.000187   0.000000  -0.000000  -0.001282  -0.000013
    13  C    5.036779  -0.066330   0.000000  -0.000000  -0.000066  -0.000000
    14  C   -0.066330   5.026275  -0.000434   0.000000  -0.000013   0.000000
    15  C    0.000000  -0.000434   5.026275  -0.066330  -0.000061  -0.000187
    16  C   -0.000000   0.000000  -0.066330   5.036779  -0.000938  -0.003651
    17  C   -0.000066  -0.000013  -0.000061  -0.000938   5.006956  -0.047961
    18  C   -0.000000   0.000000  -0.000187  -0.003651  -0.047961   4.769218
    19  C    0.008063  -0.000010  -0.000000   0.000000  -0.000061   0.000001
    20  C    0.000069  -0.000000   0.000000   0.000001  -0.000551  -0.000084
    21  C    0.474464   0.008124   0.000000   0.000000   0.000103   0.000000
    22  C    0.000001   0.000000  -0.000000   0.000069   0.520658  -0.037497
    23  C    0.000000   0.000000   0.008124   0.474464   0.013256   0.419998
    24  C    0.000000  -0.000000  -0.000010   0.008063  -0.064975   0.468221
    25  C   -0.000407   0.000000   0.000000   0.000000  -0.000147   0.000003
    26  C    0.000000   0.000000   0.000000  -0.000407  -0.025602  -0.014062
    27  H   -0.000211  -0.036678   0.000248  -0.000000  -0.000000  -0.000000
    28  H   -0.000000   0.000248  -0.036678  -0.000211  -0.000000  -0.000001
    29  H    0.000018  -0.000002   0.000018   0.000185  -0.002611  -0.000974
    30  H    0.361630  -0.008684  -0.000000   0.000000  -0.000000   0.000000
    31  H   -0.008680   0.362041   0.000004  -0.000000   0.000000   0.000000
    32  H   -0.000000   0.000004   0.362041  -0.008680   0.000002   0.000004
    33  H    0.000185   0.000018  -0.000002   0.000018   0.360526   0.004904
    34  H    0.000000  -0.000000  -0.008684   0.361630   0.000017   0.002564
    35  H    0.000291   0.000000  -0.000000  -0.000000   0.000001  -0.000000
    36  H   -0.000000  -0.000000  -0.000000  -0.000001  -0.000005   0.000032
    37  H   -0.036292  -0.000209   0.000000  -0.000000   0.000001   0.000000
    38  H   -0.000001  -0.000000  -0.000000  -0.000000  -0.033919   0.001120
    39  H   -0.000000  -0.000000   0.000000   0.000291   0.000580  -0.040888
    40  H   -0.000000   0.000000  -0.000209  -0.036292  -0.000224  -0.038193
    41  H    0.000004  -0.000000  -0.000000   0.000000   0.000000   0.000000
    42  H    0.000000  -0.000000  -0.000000   0.000004   0.004294   0.002982
              19         20         21         22         23         24
     1  C   -0.000068   0.000729  -0.000973   0.000729  -0.000973  -0.000068
     2  C   -0.000000   0.000003   0.000035   0.000003   0.000035  -0.000000
     3  C    0.012470   0.008027  -0.062093   0.000037  -0.000007  -0.000002
     4  C   -0.000002   0.000037  -0.000007   0.008027  -0.062093   0.012470
     5  C   -0.027533  -0.011910  -0.025517  -0.000058  -0.000001   0.000015
     6  C   -0.000120  -0.000225  -0.008186  -0.000019   0.000000  -0.000000
     7  C    0.000001   0.000000  -0.000444  -0.000000   0.000000  -0.000000
     8  C   -0.000000  -0.000000   0.000000   0.000000  -0.000444   0.000001
     9  C   -0.000000  -0.000019   0.000000  -0.000225  -0.008186  -0.000120
    10  C    0.000015  -0.000058  -0.000001  -0.011910  -0.025517  -0.027533
    11  C   -0.064975   0.520658   0.013256  -0.000551   0.000103  -0.000061
    12  C    0.468221  -0.037497   0.419998  -0.000084   0.000000   0.000001
    13  C    0.008063   0.000069   0.474464   0.000001   0.000000   0.000000
    14  C   -0.000010  -0.000000   0.008124   0.000000   0.000000  -0.000000
    15  C   -0.000000   0.000000   0.000000  -0.000000   0.008124  -0.000010
    16  C    0.000000   0.000001   0.000000   0.000069   0.474464   0.008063
    17  C   -0.000061  -0.000551   0.000103   0.520658   0.013256  -0.064975
    18  C    0.000001  -0.000084   0.000000  -0.037497   0.419998   0.468221
    19  C    5.007994  -0.026085  -0.077728   0.000071  -0.000000  -0.000000
    20  C   -0.026085   4.843925  -0.000448   0.000340  -0.000013   0.000071
    21  C   -0.077728  -0.000448   5.062528  -0.000013  -0.000000  -0.000000
    22  C    0.000071   0.000340  -0.000013   4.843925  -0.000448  -0.026085
    23  C   -0.000000  -0.000013  -0.000000  -0.000448   5.062528  -0.077728
    24  C   -0.000000   0.000071  -0.000000  -0.026085  -0.077728   5.007994
    25  C    0.513014   0.505454   0.007865   0.000079   0.000000  -0.000002
    26  C   -0.000002   0.000079   0.000000   0.505454   0.007865   0.513014
    27  H   -0.000000   0.000000   0.000004   0.000000  -0.000000   0.000000
    28  H    0.000000   0.000000  -0.000000   0.000000   0.000004  -0.000000
    29  H    0.000642  -0.039651  -0.000196  -0.000170   0.000271   0.000054
    30  H   -0.000222  -0.000000  -0.035812  -0.000000  -0.000000  -0.000000
    31  H   -0.000000  -0.000000   0.000254  -0.000000   0.000000  -0.000000
    32  H   -0.000000  -0.000000   0.000000  -0.000000   0.000254  -0.000000
    33  H    0.000054  -0.000170   0.000271  -0.039651  -0.000196   0.000642
    34  H   -0.000000  -0.000000  -0.000000  -0.000000  -0.035812  -0.000222
    35  H    0.364258   0.004585  -0.009226   0.000000   0.000000  -0.000000
    36  H    0.004335   0.365759   0.000010  -0.000021  -0.000003   0.000019
    37  H   -0.008361   0.000018   0.360542   0.000000  -0.000000  -0.000000
    38  H    0.000019  -0.000021  -0.000003   0.365759   0.000010   0.004335
    39  H   -0.000000   0.000000   0.000000   0.004585  -0.009226   0.364258
    40  H   -0.000000   0.000000  -0.000000   0.000018   0.360542  -0.008361
    41  H   -0.035667  -0.039624  -0.000202  -0.000001  -0.000000   0.000000
    42  H    0.000000  -0.000001  -0.000000  -0.039624  -0.000202  -0.035667
              25         26         27         28         29         30
     1  C   -0.000016  -0.000016   0.004454   0.004454   0.001864  -0.000209
     2  C   -0.000000  -0.000000  -0.039270  -0.039270  -0.000095   0.000017
     3  C   -0.000441  -0.000007   0.000933  -0.000196  -0.011427   0.004075
     4  C   -0.000007  -0.000441  -0.000196   0.000933   0.005758   0.000001
     5  C   -0.038916   0.000021   0.000019   0.000002  -0.034607   0.001093
     6  C    0.000026   0.000000   0.002650   0.000010  -0.000076  -0.038974
     7  C    0.000000   0.000000   0.362334  -0.009047   0.000000   0.000264
     8  C    0.000000   0.000000  -0.009047   0.362334  -0.000035   0.000000
     9  C    0.000000   0.000026   0.000010   0.002650   0.001526  -0.000000
    10  C    0.000021  -0.038916   0.000002   0.000019  -0.000188   0.000000
    11  C   -0.025602  -0.000147  -0.000000  -0.000000   0.360526   0.000017
    12  C   -0.014062   0.000003  -0.000001  -0.000000   0.004904   0.002564
    13  C   -0.000407   0.000000  -0.000211  -0.000000   0.000018   0.361630
    14  C    0.000000   0.000000  -0.036678   0.000248  -0.000002  -0.008684
    15  C    0.000000   0.000000   0.000248  -0.036678   0.000018  -0.000000
    16  C    0.000000  -0.000407  -0.000000  -0.000211   0.000185   0.000000
    17  C   -0.000147  -0.025602  -0.000000  -0.000000  -0.002611  -0.000000
    18  C    0.000003  -0.014062  -0.000000  -0.000001  -0.000974   0.000000
    19  C    0.513014  -0.000002  -0.000000   0.000000   0.000642  -0.000222
    20  C    0.505454   0.000079   0.000000   0.000000  -0.039651  -0.000000
    21  C    0.007865   0.000000   0.000004  -0.000000  -0.000196  -0.035812
    22  C    0.000079   0.505454   0.000000   0.000000  -0.000170  -0.000000
    23  C    0.000000   0.007865  -0.000000   0.000004   0.000271  -0.000000
    24  C   -0.000002   0.513014   0.000000  -0.000000   0.000054  -0.000000
    25  C    4.854769  -0.000002   0.000000   0.000000   0.004595   0.000004
    26  C   -0.000002   4.854769   0.000000   0.000000   0.000035   0.000000
    27  H    0.000000   0.000000   0.627727   0.006253   0.000000  -0.000012
    28  H    0.000000   0.000000   0.006253   0.627727  -0.000000  -0.000000
    29  H    0.004595   0.000035   0.000000  -0.000000   0.613962   0.000000
    30  H    0.000004   0.000000  -0.000012  -0.000000   0.000000   0.628462
    31  H   -0.000000  -0.000000  -0.005078  -0.000013   0.000000   0.006311
    32  H   -0.000000  -0.000000  -0.000013  -0.005078  -0.000000  -0.000000
    33  H    0.000035   0.004595  -0.000000   0.000000   0.000246   0.000002
    34  H    0.000000   0.000004  -0.000000  -0.000012   0.000002  -0.000000
    35  H   -0.043682  -0.000000  -0.000000  -0.000000   0.000018  -0.000012
    36  H   -0.041514   0.000007  -0.000000  -0.000000  -0.006223   0.000000
    37  H    0.000154  -0.000000  -0.000000  -0.000000   0.000002  -0.005276
    38  H    0.000007  -0.041514  -0.000000  -0.000000  -0.000000  -0.000000
    39  H   -0.000000  -0.043682  -0.000000  -0.000000   0.000001   0.000000
    40  H   -0.000000   0.000154  -0.000000  -0.000000   0.000002   0.000000
    41  H    0.364944  -0.000000   0.000000   0.000000  -0.000197  -0.000000
    42  H   -0.000000   0.364944   0.000000   0.000000  -0.000000   0.000000
              31         32         33         34         35         36
     1  C    0.000830   0.000830   0.001864  -0.000209   0.000001   0.000004
     2  C    0.002923   0.002923  -0.000095   0.000017  -0.000000   0.000000
     3  C    0.004539   0.000015   0.005758   0.000001  -0.000193  -0.000233
     4  C    0.000015   0.004539  -0.011427   0.004075  -0.000000   0.000003
     5  C   -0.000178   0.000000  -0.000188   0.000000   0.004484   0.003062
     6  C   -0.039649  -0.000001   0.001526  -0.000000   0.000018   0.000002
     7  C   -0.036706  -0.000204  -0.000035   0.000000  -0.000000  -0.000000
     8  C   -0.000204  -0.036706   0.000000   0.000264   0.000000   0.000000
     9  C   -0.000001  -0.039649  -0.000076  -0.038974  -0.000000  -0.000001
    10  C    0.000000  -0.000178  -0.034607   0.001093   0.000000   0.000017
    11  C    0.000002   0.000000  -0.002611  -0.000000   0.000580  -0.033919
    12  C    0.000004   0.000000  -0.000974   0.000000  -0.040888   0.001120
    13  C   -0.008680  -0.000000   0.000185   0.000000   0.000291  -0.000000
    14  C    0.362041   0.000004   0.000018  -0.000000   0.000000  -0.000000
    15  C    0.000004   0.362041  -0.000002  -0.008684  -0.000000  -0.000000
    16  C   -0.000000  -0.008680   0.000018   0.361630  -0.000000  -0.000001
    17  C    0.000000   0.000002   0.360526   0.000017   0.000001  -0.000005
    18  C    0.000000   0.000004   0.004904   0.002564  -0.000000   0.000032
    19  C   -0.000000  -0.000000   0.000054  -0.000000   0.364258   0.004335
    20  C   -0.000000  -0.000000  -0.000170  -0.000000   0.004585   0.365759
    21  C    0.000254   0.000000   0.000271  -0.000000  -0.009226   0.000010
    22  C   -0.000000  -0.000000  -0.039651  -0.000000   0.000000  -0.000021
    23  C    0.000000   0.000254  -0.000196  -0.035812   0.000000  -0.000003
    24  C   -0.000000  -0.000000   0.000642  -0.000222  -0.000000   0.000019
    25  C   -0.000000  -0.000000   0.000035   0.000000  -0.043682  -0.041514
    26  C   -0.000000  -0.000000   0.004595   0.000004  -0.000000   0.000007
    27  H   -0.005078  -0.000013  -0.000000  -0.000000  -0.000000  -0.000000
    28  H   -0.000013  -0.005078   0.000000  -0.000012  -0.000000  -0.000000
    29  H    0.000000  -0.000000   0.000246   0.000002   0.000018  -0.006223
    30  H    0.006311  -0.000000   0.000002  -0.000000  -0.000012   0.000000
    31  H    0.628773  -0.000000  -0.000000  -0.000000   0.000000   0.000000
    32  H   -0.000000   0.628773   0.000000   0.006311   0.000000  -0.000000
    33  H   -0.000000   0.000000   0.613962   0.000000   0.000001  -0.000000
    34  H   -0.000000   0.006311   0.000000   0.628462   0.000000  -0.000000
    35  H    0.000000   0.000000   0.000001   0.000000   0.637819  -0.000203
    36  H    0.000000  -0.000000  -0.000000  -0.000000  -0.000203   0.627159
    37  H   -0.000013   0.000000   0.000002   0.000000   0.006424  -0.000000
    38  H   -0.000000   0.000000  -0.006223   0.000000   0.000000  -0.000000
    39  H    0.000000   0.000000   0.000018  -0.000012   0.000000   0.000000
    40  H    0.000000  -0.000013   0.000002  -0.005276   0.000000   0.000000
    41  H   -0.000000  -0.000000  -0.000000   0.000000  -0.005900  -0.005339
    42  H   -0.000000  -0.000000  -0.000197  -0.000000  -0.000000   0.000000
              37         38         39         40         41         42
     1  C    0.000018   0.000004   0.000001   0.000018   0.000000   0.000000
     2  C   -0.000000   0.000000  -0.000000  -0.000000   0.000000   0.000000
     3  C    0.000990   0.000003  -0.000000  -0.000000   0.000014   0.000000
     4  C   -0.000000  -0.000233  -0.000193   0.000990   0.000000   0.000014
     5  C    0.004277   0.000017   0.000000   0.000000   0.001067   0.000000
     6  C    0.002782  -0.000001  -0.000000  -0.000000  -0.000001   0.000000
     7  C    0.000004   0.000000   0.000000  -0.000000   0.000000  -0.000000
     8  C   -0.000000  -0.000000  -0.000000   0.000004  -0.000000   0.000000
     9  C   -0.000000   0.000002   0.000018   0.002782   0.000000  -0.000001
    10  C    0.000000   0.003062   0.004484   0.004277   0.000000   0.001067
    11  C   -0.000224  -0.000005   0.000001   0.000001   0.004294   0.000000
    12  C   -0.038193   0.000032  -0.000000   0.000000   0.002982   0.000000
    13  C   -0.036292  -0.000001  -0.000000  -0.000000   0.000004   0.000000
    14  C   -0.000209  -0.000000  -0.000000   0.000000  -0.000000  -0.000000
    15  C    0.000000  -0.000000   0.000000  -0.000209  -0.000000  -0.000000
    16  C   -0.000000  -0.000000   0.000291  -0.036292   0.000000   0.000004
    17  C    0.000001  -0.033919   0.000580  -0.000224   0.000000   0.004294
    18  C    0.000000   0.001120  -0.040888  -0.038193   0.000000   0.002982
    19  C   -0.008361   0.000019  -0.000000  -0.000000  -0.035667   0.000000
    20  C    0.000018  -0.000021   0.000000   0.000000  -0.039624  -0.000001
    21  C    0.360542  -0.000003   0.000000  -0.000000  -0.000202  -0.000000
    22  C    0.000000   0.365759   0.004585   0.000018  -0.000001  -0.039624
    23  C   -0.000000   0.000010  -0.009226   0.360542  -0.000000  -0.000202
    24  C   -0.000000   0.004335   0.364258  -0.008361   0.000000  -0.035667
    25  C    0.000154   0.000007  -0.000000  -0.000000   0.364944  -0.000000
    26  C   -0.000000  -0.041514  -0.043682   0.000154  -0.000000   0.364944
    27  H   -0.000000  -0.000000  -0.000000  -0.000000   0.000000   0.000000
    28  H   -0.000000  -0.000000  -0.000000  -0.000000   0.000000   0.000000
    29  H    0.000002  -0.000000   0.000001   0.000002  -0.000197  -0.000000
    30  H   -0.005276  -0.000000   0.000000   0.000000  -0.000000   0.000000
    31  H   -0.000013  -0.000000   0.000000   0.000000  -0.000000  -0.000000
    32  H    0.000000   0.000000   0.000000  -0.000013  -0.000000  -0.000000
    33  H    0.000002  -0.006223   0.000018   0.000002  -0.000000  -0.000197
    34  H    0.000000   0.000000  -0.000012  -0.005276   0.000000  -0.000000
    35  H    0.006424   0.000000   0.000000   0.000000  -0.005900  -0.000000
    36  H   -0.000000  -0.000000   0.000000   0.000000  -0.005339   0.000000
    37  H    0.629253   0.000000   0.000000  -0.000000  -0.000013  -0.000000
    38  H    0.000000   0.627159  -0.000203  -0.000000   0.000000  -0.005339
    39  H    0.000000  -0.000203   0.637819   0.006424  -0.000000  -0.005900
    40  H   -0.000000  -0.000000   0.006424   0.629253  -0.000000  -0.000013
    41  H   -0.000013   0.000000  -0.000000  -0.000000   0.629764  -0.000000
    42  H   -0.000000  -0.005339  -0.005900  -0.000013  -0.000000   0.629764
 Mulliken charges:
               1
     1  C   -0.006441
     2  C    0.102924
     3  C   -0.040632
     4  C   -0.040632
     5  C    0.052008
     6  C    0.102559
     7  C   -0.130581
     8  C   -0.130581
     9  C    0.102559
    10  C    0.052008
    11  C   -0.112590
    12  C    0.099999
    13  C   -0.135867
    14  C   -0.131475
    15  C   -0.131475
    16  C   -0.135867
    17  C   -0.112590
    18  C    0.099999
    19  C   -0.138322
    20  C   -0.093397
    21  C   -0.126604
    22  C   -0.093397
    23  C   -0.126604
    24  C   -0.138322
    25  C   -0.086174
    26  C   -0.086174
    27  H    0.085873
    28  H    0.085873
    29  H    0.101825
    30  H    0.084763
    31  H    0.084825
    32  H    0.084825
    33  H    0.101825
    34  H    0.084763
    35  H    0.081624
    36  H    0.085935
    37  H    0.084116
    38  H    0.085935
    39  H    0.081624
    40  H    0.084116
    41  H    0.083875
    42  H    0.083875
 Sum of Mulliken charges =  -0.00000
 Mulliken charges with hydrogens summed into heavy atoms:
               1
     1  C   -0.006441
     2  C    0.102924
     3  C   -0.040632
     4  C   -0.040632
     5  C    0.052008
     6  C    0.102559
     7  C   -0.044708
     8  C   -0.044708
     9  C    0.102559
    10  C    0.052008
    11  C   -0.010765
    12  C    0.099999
    13  C   -0.051104
    14  C   -0.046651
    15  C   -0.046651
    16  C   -0.051104
    17  C   -0.010765
    18  C    0.099999
    19  C   -0.056698
    20  C   -0.007462
    21  C   -0.042488
    22  C   -0.007462
    23  C   -0.042488
    24  C   -0.056698
    25  C   -0.002299
    26  C   -0.002299
 Electronic spatial extent (au):  <R**2>=           7210.2727
 Charge=             -0.0000 electrons
 Dipole moment (field-independent basis, Debye):
    X=             -0.0000    Y=              0.0000    Z=             -0.0336  Tot=              0.0336
 Quadrupole moment (field-independent basis, Debye-Ang):
   XX=           -150.8273   YY=           -131.7392   ZZ=           -131.3956
   XY=              5.3856   XZ=             -0.0000   YZ=              0.0000
 Traceless Quadrupole moment (field-independent basis, Debye-Ang):
   XX=            -12.8400   YY=              6.2482   ZZ=              6.5918
   XY=              5.3856   XZ=             -0.0000   YZ=              0.0000
 Octapole moment (field-independent basis, Debye-Ang**2):
  XXX=              0.0000  YYY=              0.0000  ZZZ=             12.4299  XYY=             -0.0000
  XXY=             -0.0000  XXZ=            -17.6009  XZZ=              0.0000  YZZ=              0.0000
  YYZ=             -4.6551  XYZ=             13.4152
 Hexadecapole moment (field-independent basis, Debye-Ang**3):
 XXXX=          -1078.2099 YYYY=          -4460.5996 ZZZZ=          -3816.3402 XXXY=            296.4963
 XXXZ=             -0.0000 YYYX=            346.0974 YYYZ=              0.0000 ZZZX=             -0.0000
 ZZZY=              0.0000 XXYY=          -1045.0929 XXZZ=           -842.5962 YYZZ=          -1364.6764
 XXYZ=             -0.0000 YYXZ=              0.0000 ZZXY=             83.2708
 N-N= 2.126047388495D+03 E-N=-6.568910324555D+03  KE= 9.907986600827D+02
 Symmetry A    KE= 5.273581450674D+02
 Symmetry B    KE= 4.634405150154D+02
 No NMR shielding tensors so no spin-rotation constants.
 Leave Link  601 at Thu Sep  8 15:04:00 2022, MaxMem=  1342177280 cpu:              50.4 elap:               1.1
 (Enter /mnt/opt/groups/app-gaussian/g16-avx2/l9999.exe)
 Unable to Open any file for archive entry.
 1\1\GINC-WN41018\FOpt\RB3LYP\6-31G(d,p)\C26H16\PWASIUK\08-Sep-2022\0\\
 #p opt freq b3lyp/6-31g(d,p) empiricaldispersion=gd3 int=(grid=ultrafi
 ne,acc2e=12) scf=(maxcyc=500,ferm,novaracc,noincfoc,intrep)\\peri symm
 \\0,1\C,0.,0.,1.4447592095\C,0.,0.,2.8728383798\C,-0.1324811168,1.2870
 997163,0.7841571098\C,0.1324811168,-1.2870997163,0.7841571098\C,-0.718
 1001267,1.4824963263,-0.5357532291\C,0.2383960822,2.4512020913,1.50965
 81063\C,0.2459426316,1.2089663855,3.5854537859\C,-0.2459426316,-1.2089
 663855,3.5854537859\C,-0.2383960822,-2.4512020913,1.5096581063\C,0.718
 1001267,-1.4824963263,-0.5357532291\C,-1.4875264203,0.4939571613,-1.19
 87814984\C,-0.5913128473,2.754419401,-1.176318213\C,0.3415493721,3.713
 225242,0.8413924581\C,0.4614988827,2.3780324217,2.9151656259\C,-0.4614
 988827,-2.3780324217,2.9151656259\C,-0.3415493721,-3.713225242,0.84139
 24581\C,1.4875264203,-0.4939571613,-1.1987814984\C,0.5913128473,-2.754
 419401,-1.176318213\C,-1.1135676199,2.940632051,-2.4794146726\C,-2.015
 1280663,0.7096217348,-2.4558324185\C,0.0000585694,3.8478034462,-0.4692
 776913\C,2.0151280663,-0.7096217348,-2.4558324185\C,-0.0000585694,-3.8
 478034462,-0.4692776913\C,1.1135676199,-2.940632051,-2.4794146726\C,-1
 .802681092,1.9332740458,-3.1207191258\C,1.802681092,-1.9332740458,-3.1
 207191258\H,0.2971571793,1.1707496318,4.6700627595\H,-0.2971571793,-1.
 1707496318,4.6700627595\H,-1.679414162,-0.448150311,-0.7033291869\H,0.
 7027772246,4.5660095899,1.4098349069\H,0.7258378797,3.2861865281,3.449
 681554\H,-0.7258378797,-3.2861865281,3.449681554\H,1.679414162,0.44815
 0311,-0.7033291869\H,-0.7027772246,-4.5660095899,1.4098349069\H,-0.983
 9537874,3.9089882725,-2.9558581566\H,-2.6024355241,-0.0706315534,-2.93
 04665612\H,0.1051619446,4.8031217003,-0.9762793616\H,2.6024355241,0.07
 06315534,-2.9304665612\H,0.9839537874,-3.9089882725,-2.9558581566\H,-0
 .1051619446,-4.8031217003,-0.9762793616\H,-2.2050682934,2.0907720489,-
 4.1169504861\H,2.2050682934,-2.0907720489,-4.1169504861\\Version=ES64L
 -G16RevC.01\State=1-A\HF=-1000.5139559\RMSD=3.400e-09\RMSF=4.344e-06\D
 ipole=0.,0.,-0.0132035\Quadrupole=-9.5460859,4.6452494,4.9008366,4.004
 2788,0.,0.\PG=C02 [C2(C1C1),X(C24H16)]\\@
 The archive entry for this job was punched.


 ORIGINALITY CONSISTS NOT IN SAYING WHAT NO ONE HAS EVER SAID BEFORE, 
 BUT IN SAYING WHAT YOU THINK YOUR SELF.

                                    -- JAMES F. STEPHEN
 Leave Link 9999 at Thu Sep  8 15:04:00 2022, MaxMem=  1342177280 cpu:               3.8 elap:               0.1
 Job cpu time:       0 days  2 hours  1 minutes 31.8 seconds.
 Elapsed time:       0 days  0 hours  2 minutes 39.3 seconds.
 File lengths (MBytes):  RWF=     88 Int=      0 D2E=      0 Chk=     18 Scr=      1
 Normal termination of Gaussian 16 at Thu Sep  8 15:04:00 2022.
 (Enter /mnt/opt/groups/app-gaussian/g16-avx2/l1.exe)
 Link1:  Proceeding to internal job step number  2.
 ----------------------------------------------------------------------
 #P Geom=AllCheck Guess=TCheck SCRF=Check GenChk RB3LYP/6-31G(d,p) Freq
 ----------------------------------------------------------------------
 1/10=4,29=7,30=1,38=1,40=1/1,3;
 2/12=2,40=1/2;
 3/5=1,6=6,7=101,11=2,14=-4,25=1,27=12,30=1,70=2,71=2,74=-5,75=-5,116=1,124=31,140=1/1,2,3;
 4/5=101/1;
 5/5=100002,7=500,17=20,22=13,38=6,87=12,98=1/2;
 8/6=4,10=90,11=11,87=12/1;
 11/6=1,8=1,9=11,15=111,16=1,87=12/1,2,10;
 10/6=1,87=12/2;
 6/7=2,8=2,9=2,10=2,28=1,87=12/1;
 7/8=1,10=1,25=1,87=12/1,2,3,16;
 1/10=4,30=1/3;
 99//99;
 Leave Link    1 at Thu Sep  8 15:04:00 2022, MaxMem=  1342177280 cpu:               3.1 elap:               0.1
 (Enter /mnt/opt/groups/app-gaussian/g16-avx2/l101.exe)
 Structure from the checkpoint file:  "/scratch/9832346.torquesrv1.cis.gov.pl/Gau-189965.chk"
 ---------
 peri symm
 ---------
 Charge =  0 Multiplicity = 1
 Redundant internal coordinates found in file.  (old form).
 C,0,0.,0.,1.4447592095
 C,0,0.,0.,2.8728383798
 C,0,-0.1324811168,1.2870997163,0.7841571098
 C,0,0.1324811168,-1.2870997163,0.7841571098
 C,0,-0.7181001267,1.4824963263,-0.5357532291
 C,0,0.2383960822,2.4512020913,1.5096581063
 C,0,0.2459426316,1.2089663855,3.5854537859
 C,0,-0.2459426316,-1.2089663855,3.5854537859
 C,0,-0.2383960822,-2.4512020913,1.5096581063
 C,0,0.7181001267,-1.4824963263,-0.5357532291
 C,0,-1.4875264203,0.4939571613,-1.1987814984
 C,0,-0.5913128473,2.754419401,-1.176318213
 C,0,0.3415493721,3.713225242,0.8413924581
 C,0,0.4614988827,2.3780324217,2.9151656259
 C,0,-0.4614988827,-2.3780324217,2.9151656259
 C,0,-0.3415493721,-3.713225242,0.8413924581
 C,0,1.4875264203,-0.4939571613,-1.1987814984
 C,0,0.5913128473,-2.754419401,-1.176318213
 C,0,-1.1135676199,2.940632051,-2.4794146726
 C,0,-2.0151280663,0.7096217348,-2.4558324185
 C,0,0.0000585694,3.8478034462,-0.4692776913
 C,0,2.0151280663,-0.7096217348,-2.4558324185
 C,0,-0.0000585694,-3.8478034462,-0.4692776913
 C,0,1.1135676199,-2.940632051,-2.4794146726
 C,0,-1.802681092,1.9332740458,-3.1207191258
 C,0,1.802681092,-1.9332740458,-3.1207191258
 H,0,0.2971571793,1.1707496318,4.6700627595
 H,0,-0.2971571793,-1.1707496318,4.6700627595
 H,0,-1.679414162,-0.448150311,-0.7033291869
 H,0,0.7027772246,4.5660095899,1.4098349069
 H,0,0.7258378797,3.2861865281,3.449681554
 H,0,-0.7258378797,-3.2861865281,3.449681554
 H,0,1.679414162,0.448150311,-0.7033291869
 H,0,-0.7027772246,-4.5660095899,1.4098349069
 H,0,-0.9839537874,3.9089882725,-2.9558581566
 H,0,-2.6024355241,-0.0706315534,-2.9304665612
 H,0,0.1051619446,4.8031217003,-0.9762793616
 H,0,2.6024355241,0.0706315534,-2.9304665612
 H,0,0.9839537874,-3.9089882725,-2.9558581566
 H,0,-0.1051619446,-4.8031217003,-0.9762793616
 H,0,-2.2050682934,2.0907720489,-4.1169504861
 H,0,2.2050682934,-2.0907720489,-4.1169504861
 Recover connectivity data from disk.
 ITRead=  0  0  0  0  0  0  0  0  0  0  0  0  0  0  0  0  0  0  0  0
 ITRead=  0  0  0  0  0  0  0  0  0  0  0  0  0  0  0  0  0  0  0  0
 ITRead=  0  0
 MicOpt= -1 -1 -1 -1 -1 -1 -1 -1 -1 -1 -1 -1 -1 -1 -1 -1 -1 -1 -1 -1
 MicOpt= -1 -1 -1 -1 -1 -1 -1 -1 -1 -1 -1 -1 -1 -1 -1 -1 -1 -1 -1 -1
 MicOpt= -1 -1
 NAtoms=     42 NQM=       42 NQMF=       0 NMMI=      0 NMMIF=      0
                NMic=       0 NMicF=      0.
                    Isotopes and Nuclear Properties:
 (Nuclear quadrupole moments (NQMom) in fm**2, nuclear magnetic moments (NMagM)
  in nuclear magnetons)

  Atom         1           2           3           4           5           6           7           8           9          10
 IAtWgt=          12          12          12          12          12          12          12          12          12          12
 AtmWgt=  12.0000000  12.0000000  12.0000000  12.0000000  12.0000000  12.0000000  12.0000000  12.0000000  12.0000000  12.0000000
 NucSpn=           0           0           0           0           0           0           0           0           0           0
 AtZEff=   3.6000000   3.6000000   3.6000000   3.6000000   3.6000000   3.6000000   3.6000000   3.6000000   3.6000000   3.6000000
 NQMom=    0.0000000   0.0000000   0.0000000   0.0000000   0.0000000   0.0000000   0.0000000   0.0000000   0.0000000   0.0000000
 NMagM=    0.0000000   0.0000000   0.0000000   0.0000000   0.0000000   0.0000000   0.0000000   0.0000000   0.0000000   0.0000000
 AtZNuc=   6.0000000   6.0000000   6.0000000   6.0000000   6.0000000   6.0000000   6.0000000   6.0000000   6.0000000   6.0000000

  Atom        11          12          13          14          15          16          17          18          19          20
 IAtWgt=          12          12          12          12          12          12          12          12          12          12
 AtmWgt=  12.0000000  12.0000000  12.0000000  12.0000000  12.0000000  12.0000000  12.0000000  12.0000000  12.0000000  12.0000000
 NucSpn=           0           0           0           0           0           0           0           0           0           0
 AtZEff=   3.6000000   3.6000000   3.6000000   3.6000000   3.6000000   3.6000000   3.6000000   3.6000000   3.6000000   3.6000000
 NQMom=    0.0000000   0.0000000   0.0000000   0.0000000   0.0000000   0.0000000   0.0000000   0.0000000   0.0000000   0.0000000
 NMagM=    0.0000000   0.0000000   0.0000000   0.0000000   0.0000000   0.0000000   0.0000000   0.0000000   0.0000000   0.0000000
 AtZNuc=   6.0000000   6.0000000   6.0000000   6.0000000   6.0000000   6.0000000   6.0000000   6.0000000   6.0000000   6.0000000

  Atom        21          22          23          24          25          26          27          28          29          30
 IAtWgt=          12          12          12          12          12          12           1           1           1           1
 AtmWgt=  12.0000000  12.0000000  12.0000000  12.0000000  12.0000000  12.0000000   1.0078250   1.0078250   1.0078250   1.0078250
 NucSpn=           0           0           0           0           0           0           1           1           1           1
 AtZEff=   3.6000000   3.6000000   3.6000000   3.6000000   3.6000000   3.6000000   1.0000000   1.0000000   1.0000000   1.0000000
 NQMom=    0.0000000   0.0000000   0.0000000   0.0000000   0.0000000   0.0000000   0.0000000   0.0000000   0.0000000   0.0000000
 NMagM=    0.0000000   0.0000000   0.0000000   0.0000000   0.0000000   0.0000000   2.7928460   2.7928460   2.7928460   2.7928460
 AtZNuc=   6.0000000   6.0000000   6.0000000   6.0000000   6.0000000   6.0000000   1.0000000   1.0000000   1.0000000   1.0000000

  Atom        31          32          33          34          35          36          37          38          39          40
 IAtWgt=           1           1           1           1           1           1           1           1           1           1
 AtmWgt=   1.0078250   1.0078250   1.0078250   1.0078250   1.0078250   1.0078250   1.0078250   1.0078250   1.0078250   1.0078250
 NucSpn=           1           1           1           1           1           1           1           1           1           1
 AtZEff=   1.0000000   1.0000000   1.0000000   1.0000000   1.0000000   1.0000000   1.0000000   1.0000000   1.0000000   1.0000000
 NQMom=    0.0000000   0.0000000   0.0000000   0.0000000   0.0000000   0.0000000   0.0000000   0.0000000   0.0000000   0.0000000
 NMagM=    2.7928460   2.7928460   2.7928460   2.7928460   2.7928460   2.7928460   2.7928460   2.7928460   2.7928460   2.7928460
 AtZNuc=   1.0000000   1.0000000   1.0000000   1.0000000   1.0000000   1.0000000   1.0000000   1.0000000   1.0000000   1.0000000

  Atom        41          42
 IAtWgt=           1           1
 AtmWgt=   1.0078250   1.0078250
 NucSpn=           1           1
 AtZEff=   1.0000000   1.0000000
 NQMom=    0.0000000   0.0000000
 NMagM=    2.7928460   2.7928460
 AtZNuc=   1.0000000   1.0000000
 Leave Link  101 at Thu Sep  8 15:04:00 2022, MaxMem=  1342177280 cpu:              11.3 elap:               0.3
 (Enter /mnt/opt/groups/app-gaussian/g16-avx2/l103.exe)

 GradGradGradGradGradGradGradGradGradGradGradGradGradGradGradGradGradGrad
 Berny optimization.
 Initialization pass.
                           ----------------------------
                           !    Initial Parameters    !
                           ! (Angstroms and Degrees)  !
 --------------------------                            --------------------------
 ! Name  Definition              Value          Derivative Info.                !
 --------------------------------------------------------------------------------
 ! R1    R(1,2)                  1.4281         calculate D2E/DX2 analytically  !
 ! R2    R(1,3)                  1.4528         calculate D2E/DX2 analytically  !
 ! R3    R(1,4)                  1.4528         calculate D2E/DX2 analytically  !
 ! R4    R(2,7)                  1.4247         calculate D2E/DX2 analytically  !
 ! R5    R(2,8)                  1.4247         calculate D2E/DX2 analytically  !
 ! R6    R(3,5)                  1.4572         calculate D2E/DX2 analytically  !
 ! R7    R(3,6)                  1.4209         calculate D2E/DX2 analytically  !
 ! R8    R(4,9)                  1.4209         calculate D2E/DX2 analytically  !
 ! R9    R(4,10)                 1.4572         calculate D2E/DX2 analytically  !
 ! R10   R(5,11)                 1.4173         calculate D2E/DX2 analytically  !
 ! R11   R(5,12)                 1.4298         calculate D2E/DX2 analytically  !
 ! R12   R(6,13)                 1.4318         calculate D2E/DX2 analytically  !
 ! R13   R(6,14)                 1.425          calculate D2E/DX2 analytically  !
 ! R14   R(7,14)                 1.3647         calculate D2E/DX2 analytically  !
 ! R15   R(7,27)                 1.0865         calculate D2E/DX2 analytically  !
 ! R16   R(8,15)                 1.3647         calculate D2E/DX2 analytically  !
 ! R17   R(8,28)                 1.0865         calculate D2E/DX2 analytically  !
 ! R18   R(9,15)                 1.425          calculate D2E/DX2 analytically  !
 ! R19   R(9,16)                 1.4318         calculate D2E/DX2 analytically  !
 ! R20   R(10,17)                1.4173         calculate D2E/DX2 analytically  !
 ! R21   R(10,18)                1.4298         calculate D2E/DX2 analytically  !
 ! R22   R(11,20)                1.3802         calculate D2E/DX2 analytically  !
 ! R23   R(11,29)                1.0816         calculate D2E/DX2 analytically  !
 ! R24   R(12,19)                1.4162         calculate D2E/DX2 analytically  !
 ! R25   R(12,21)                1.4301         calculate D2E/DX2 analytically  !
 ! R26   R(13,21)                1.3611         calculate D2E/DX2 analytically  !
 ! R27   R(13,30)                1.0867         calculate D2E/DX2 analytically  !
 ! R28   R(14,31)                1.0864         calculate D2E/DX2 analytically  !
 ! R29   R(15,32)                1.0864         calculate D2E/DX2 analytically  !
 ! R30   R(16,23)                1.3611         calculate D2E/DX2 analytically  !
 ! R31   R(16,34)                1.0867         calculate D2E/DX2 analytically  !
 ! R32   R(17,22)                1.3802         calculate D2E/DX2 analytically  !
 ! R33   R(17,33)                1.0816         calculate D2E/DX2 analytically  !
 ! R34   R(18,23)                1.4301         calculate D2E/DX2 analytically  !
 ! R35   R(18,24)                1.4162         calculate D2E/DX2 analytically  !
 ! R36   R(19,25)                1.3787         calculate D2E/DX2 analytically  !
 ! R37   R(19,35)                1.087          calculate D2E/DX2 analytically  !
 ! R38   R(20,25)                1.4087         calculate D2E/DX2 analytically  !
 ! R39   R(20,36)                1.0858         calculate D2E/DX2 analytically  !
 ! R40   R(21,37)                1.0866         calculate D2E/DX2 analytically  !
 ! R41   R(22,26)                1.4087         calculate D2E/DX2 analytically  !
 ! R42   R(22,38)                1.0858         calculate D2E/DX2 analytically  !
 ! R43   R(23,40)                1.0866         calculate D2E/DX2 analytically  !
 ! R44   R(24,26)                1.3787         calculate D2E/DX2 analytically  !
 ! R45   R(24,39)                1.087          calculate D2E/DX2 analytically  !
 ! R46   R(25,41)                1.0859         calculate D2E/DX2 analytically  !
 ! R47   R(26,42)                1.0859         calculate D2E/DX2 analytically  !
 ! A1    A(2,1,3)              117.0466         calculate D2E/DX2 analytically  !
 ! A2    A(2,1,4)              117.0466         calculate D2E/DX2 analytically  !
 ! A3    A(3,1,4)              125.9067         calculate D2E/DX2 analytically  !
 ! A4    A(1,2,7)              120.0112         calculate D2E/DX2 analytically  !
 ! A5    A(1,2,8)              120.0112         calculate D2E/DX2 analytically  !
 ! A6    A(7,2,8)              119.9776         calculate D2E/DX2 analytically  !
 ! A7    A(1,3,5)              124.5649         calculate D2E/DX2 analytically  !
 ! A8    A(1,3,6)              118.0247         calculate D2E/DX2 analytically  !
 ! A9    A(5,3,6)              117.2281         calculate D2E/DX2 analytically  !
 ! A10   A(1,4,9)              118.0247         calculate D2E/DX2 analytically  !
 ! A11   A(1,4,10)             124.5649         calculate D2E/DX2 analytically  !
 ! A12   A(9,4,10)             117.2281         calculate D2E/DX2 analytically  !
 ! A13   A(3,5,11)             123.2566         calculate D2E/DX2 analytically  !
 ! A14   A(3,5,12)             119.3065         calculate D2E/DX2 analytically  !
 ! A15   A(11,5,12)            117.3243         calculate D2E/DX2 analytically  !
 ! A16   A(3,6,13)             120.1739         calculate D2E/DX2 analytically  !
 ! A17   A(3,6,14)             120.1591         calculate D2E/DX2 analytically  !
 ! A18   A(13,6,14)            119.6267         calculate D2E/DX2 analytically  !
 ! A19   A(2,7,14)             120.5639         calculate D2E/DX2 analytically  !
 ! A20   A(2,7,27)             118.5283         calculate D2E/DX2 analytically  !
 ! A21   A(14,7,27)            120.8632         calculate D2E/DX2 analytically  !
 ! A22   A(2,8,15)             120.5639         calculate D2E/DX2 analytically  !
 ! A23   A(2,8,28)             118.5283         calculate D2E/DX2 analytically  !
 ! A24   A(15,8,28)            120.8632         calculate D2E/DX2 analytically  !
 ! A25   A(4,9,15)             120.1591         calculate D2E/DX2 analytically  !
 ! A26   A(4,9,16)             120.1739         calculate D2E/DX2 analytically  !
 ! A27   A(15,9,16)            119.6267         calculate D2E/DX2 analytically  !
 ! A28   A(4,10,17)            123.2566         calculate D2E/DX2 analytically  !
 ! A29   A(4,10,18)            119.3065         calculate D2E/DX2 analytically  !
 ! A30   A(17,10,18)           117.3243         calculate D2E/DX2 analytically  !
 ! A31   A(5,11,20)            121.6402         calculate D2E/DX2 analytically  !
 ! A32   A(5,11,29)            119.3102         calculate D2E/DX2 analytically  !
 ! A33   A(20,11,29)           119.0436         calculate D2E/DX2 analytically  !
 ! A34   A(5,12,19)            119.7708         calculate D2E/DX2 analytically  !
 ! A35   A(5,12,21)            119.6914         calculate D2E/DX2 analytically  !
 ! A36   A(19,12,21)           120.4579         calculate D2E/DX2 analytically  !
 ! A37   A(6,13,21)            121.2338         calculate D2E/DX2 analytically  !
 ! A38   A(6,13,30)            118.1335         calculate D2E/DX2 analytically  !
 ! A39   A(21,13,30)           120.6327         calculate D2E/DX2 analytically  !
 ! A40   A(6,14,7)             120.2449         calculate D2E/DX2 analytically  !
 ! A41   A(6,14,31)            118.7142         calculate D2E/DX2 analytically  !
 ! A42   A(7,14,31)            120.854          calculate D2E/DX2 analytically  !
 ! A43   A(8,15,9)             120.2449         calculate D2E/DX2 analytically  !
 ! A44   A(8,15,32)            120.854          calculate D2E/DX2 analytically  !
 ! A45   A(9,15,32)            118.7142         calculate D2E/DX2 analytically  !
 ! A46   A(9,16,23)            121.2338         calculate D2E/DX2 analytically  !
 ! A47   A(9,16,34)            118.1335         calculate D2E/DX2 analytically  !
 ! A48   A(23,16,34)           120.6327         calculate D2E/DX2 analytically  !
 ! A49   A(10,17,22)           121.6402         calculate D2E/DX2 analytically  !
 ! A50   A(10,17,33)           119.3102         calculate D2E/DX2 analytically  !
 ! A51   A(22,17,33)           119.0436         calculate D2E/DX2 analytically  !
 ! A52   A(10,18,23)           119.6914         calculate D2E/DX2 analytically  !
 ! A53   A(10,18,24)           119.7708         calculate D2E/DX2 analytically  !
 ! A54   A(23,18,24)           120.4579         calculate D2E/DX2 analytically  !
 ! A55   A(12,19,25)           121.0815         calculate D2E/DX2 analytically  !
 ! A56   A(12,19,35)           118.4568         calculate D2E/DX2 analytically  !
 ! A57   A(25,19,35)           120.4393         calculate D2E/DX2 analytically  !
 ! A58   A(11,20,25)           120.5259         calculate D2E/DX2 analytically  !
 ! A59   A(11,20,36)           119.5106         calculate D2E/DX2 analytically  !
 ! A60   A(25,20,36)           119.9627         calculate D2E/DX2 analytically  !
 ! A61   A(12,21,13)           120.2813         calculate D2E/DX2 analytically  !
 ! A62   A(12,21,37)           118.7831         calculate D2E/DX2 analytically  !
 ! A63   A(13,21,37)           120.7946         calculate D2E/DX2 analytically  !
 ! A64   A(17,22,26)           120.5259         calculate D2E/DX2 analytically  !
 ! A65   A(17,22,38)           119.5106         calculate D2E/DX2 analytically  !
 ! A66   A(26,22,38)           119.9627         calculate D2E/DX2 analytically  !
 ! A67   A(16,23,18)           120.2813         calculate D2E/DX2 analytically  !
 ! A68   A(16,23,40)           120.7946         calculate D2E/DX2 analytically  !
 ! A69   A(18,23,40)           118.7831         calculate D2E/DX2 analytically  !
 ! A70   A(18,24,26)           121.0815         calculate D2E/DX2 analytically  !
 ! A71   A(18,24,39)           118.4568         calculate D2E/DX2 analytically  !
 ! A72   A(26,24,39)           120.4393         calculate D2E/DX2 analytically  !
 ! A73   A(19,25,20)           119.3726         calculate D2E/DX2 analytically  !
 ! A74   A(19,25,41)           120.3954         calculate D2E/DX2 analytically  !
 ! A75   A(20,25,41)           120.2052         calculate D2E/DX2 analytically  !
 ! A76   A(22,26,24)           119.3726         calculate D2E/DX2 analytically  !
 ! A77   A(22,26,42)           120.2052         calculate D2E/DX2 analytically  !
 ! A78   A(24,26,42)           120.3954         calculate D2E/DX2 analytically  !
 ! D1    D(3,1,2,7)            -17.3756         calculate D2E/DX2 analytically  !
 ! D2    D(3,1,2,8)            162.6244         calculate D2E/DX2 analytically  !
 ! D3    D(4,1,2,7)            162.6244         calculate D2E/DX2 analytically  !
 ! D4    D(4,1,2,8)            -17.3756         calculate D2E/DX2 analytically  !
 ! D5    D(2,1,3,5)           -152.0435         calculate D2E/DX2 analytically  !
 ! D6    D(2,1,3,6)             22.9017         calculate D2E/DX2 analytically  !
 ! D7    D(4,1,3,5)             27.9565         calculate D2E/DX2 analytically  !
 ! D8    D(4,1,3,6)           -157.0983         calculate D2E/DX2 analytically  !
 ! D9    D(2,1,4,9)             22.9017         calculate D2E/DX2 analytically  !
 ! D10   D(2,1,4,10)          -152.0435         calculate D2E/DX2 analytically  !
 ! D11   D(3,1,4,9)           -157.0983         calculate D2E/DX2 analytically  !
 ! D12   D(3,1,4,10)            27.9565         calculate D2E/DX2 analytically  !
 ! D13   D(1,2,7,14)             1.0641         calculate D2E/DX2 analytically  !
 ! D14   D(1,2,7,27)          -176.5283         calculate D2E/DX2 analytically  !
 ! D15   D(8,2,7,14)          -178.9359         calculate D2E/DX2 analytically  !
 ! D16   D(8,2,7,27)             3.4717         calculate D2E/DX2 analytically  !
 ! D17   D(1,2,8,15)             1.0641         calculate D2E/DX2 analytically  !
 ! D18   D(1,2,8,28)          -176.5283         calculate D2E/DX2 analytically  !
 ! D19   D(7,2,8,15)          -178.9359         calculate D2E/DX2 analytically  !
 ! D20   D(7,2,8,28)             3.4717         calculate D2E/DX2 analytically  !
 ! D21   D(1,3,5,11)            14.4528         calculate D2E/DX2 analytically  !
 ! D22   D(1,3,5,12)          -169.512          calculate D2E/DX2 analytically  !
 ! D23   D(6,3,5,11)          -160.5291         calculate D2E/DX2 analytically  !
 ! D24   D(6,3,5,12)            15.5061         calculate D2E/DX2 analytically  !
 ! D25   D(1,3,6,13)           169.5315         calculate D2E/DX2 analytically  !
 ! D26   D(1,3,6,14)           -12.7864         calculate D2E/DX2 analytically  !
 ! D27   D(5,3,6,13)           -15.1489         calculate D2E/DX2 analytically  !
 ! D28   D(5,3,6,14)           162.5332         calculate D2E/DX2 analytically  !
 ! D29   D(1,4,9,15)           -12.7864         calculate D2E/DX2 analytically  !
 ! D30   D(1,4,9,16)           169.5315         calculate D2E/DX2 analytically  !
 ! D31   D(10,4,9,15)          162.5332         calculate D2E/DX2 analytically  !
 ! D32   D(10,4,9,16)          -15.1489         calculate D2E/DX2 analytically  !
 ! D33   D(1,4,10,17)           14.4528         calculate D2E/DX2 analytically  !
 ! D34   D(1,4,10,18)         -169.512          calculate D2E/DX2 analytically  !
 ! D35   D(9,4,10,17)         -160.5291         calculate D2E/DX2 analytically  !
 ! D36   D(9,4,10,18)           15.5061         calculate D2E/DX2 analytically  !
 ! D37   D(3,5,11,20)         -179.3037         calculate D2E/DX2 analytically  !
 ! D38   D(3,5,11,29)            1.603          calculate D2E/DX2 analytically  !
 ! D39   D(12,5,11,20)           4.5877         calculate D2E/DX2 analytically  !
 ! D40   D(12,5,11,29)        -174.5056         calculate D2E/DX2 analytically  !
 ! D41   D(3,5,12,19)          177.6778         calculate D2E/DX2 analytically  !
 ! D42   D(3,5,12,21)           -5.5558         calculate D2E/DX2 analytically  !
 ! D43   D(11,5,12,19)          -6.0537         calculate D2E/DX2 analytically  !
 ! D44   D(11,5,12,21)         170.7127         calculate D2E/DX2 analytically  !
 ! D45   D(3,6,13,21)            4.6425         calculate D2E/DX2 analytically  !
 ! D46   D(3,6,13,30)         -175.2772         calculate D2E/DX2 analytically  !
 ! D47   D(14,6,13,21)        -173.052          calculate D2E/DX2 analytically  !
 ! D48   D(14,6,13,30)           7.0284         calculate D2E/DX2 analytically  !
 ! D49   D(3,6,14,7)            -3.7843         calculate D2E/DX2 analytically  !
 ! D50   D(3,6,14,31)         -178.8598         calculate D2E/DX2 analytically  !
 ! D51   D(13,6,14,7)          173.9105         calculate D2E/DX2 analytically  !
 ! D52   D(13,6,14,31)          -1.165          calculate D2E/DX2 analytically  !
 ! D53   D(2,7,14,6)             9.8371         calculate D2E/DX2 analytically  !
 ! D54   D(2,7,14,31)         -175.1941         calculate D2E/DX2 analytically  !
 ! D55   D(27,7,14,6)         -172.6272         calculate D2E/DX2 analytically  !
 ! D56   D(27,7,14,31)           2.3416         calculate D2E/DX2 analytically  !
 ! D57   D(2,8,15,9)             9.8371         calculate D2E/DX2 analytically  !
 ! D58   D(2,8,15,32)         -175.1941         calculate D2E/DX2 analytically  !
 ! D59   D(28,8,15,9)         -172.6272         calculate D2E/DX2 analytically  !
 ! D60   D(28,8,15,32)           2.3416         calculate D2E/DX2 analytically  !
 ! D61   D(4,9,15,8)            -3.7843         calculate D2E/DX2 analytically  !
 ! D62   D(4,9,15,32)         -178.8598         calculate D2E/DX2 analytically  !
 ! D63   D(16,9,15,8)          173.9105         calculate D2E/DX2 analytically  !
 ! D64   D(16,9,15,32)          -1.165          calculate D2E/DX2 analytically  !
 ! D65   D(4,9,16,23)            4.6425         calculate D2E/DX2 analytically  !
 ! D66   D(4,9,16,34)         -175.2772         calculate D2E/DX2 analytically  !
 ! D67   D(15,9,16,23)        -173.052          calculate D2E/DX2 analytically  !
 ! D68   D(15,9,16,34)           7.0284         calculate D2E/DX2 analytically  !
 ! D69   D(4,10,17,22)        -179.3037         calculate D2E/DX2 analytically  !
 ! D70   D(4,10,17,33)           1.603          calculate D2E/DX2 analytically  !
 ! D71   D(18,10,17,22)          4.5877         calculate D2E/DX2 analytically  !
 ! D72   D(18,10,17,33)       -174.5056         calculate D2E/DX2 analytically  !
 ! D73   D(4,10,18,23)          -5.5558         calculate D2E/DX2 analytically  !
 ! D74   D(4,10,18,24)         177.6778         calculate D2E/DX2 analytically  !
 ! D75   D(17,10,18,23)        170.7127         calculate D2E/DX2 analytically  !
 ! D76   D(17,10,18,24)         -6.0537         calculate D2E/DX2 analytically  !
 ! D77   D(5,11,20,25)          -0.1133         calculate D2E/DX2 analytically  !
 ! D78   D(5,11,20,36)        -179.7902         calculate D2E/DX2 analytically  !
 ! D79   D(29,11,20,25)        178.9824         calculate D2E/DX2 analytically  !
 ! D80   D(29,11,20,36)         -0.6945         calculate D2E/DX2 analytically  !
 ! D81   D(5,12,19,25)           3.1876         calculate D2E/DX2 analytically  !
 ! D82   D(5,12,19,35)        -178.5275         calculate D2E/DX2 analytically  !
 ! D83   D(21,12,19,25)       -173.5537         calculate D2E/DX2 analytically  !
 ! D84   D(21,12,19,35)          4.7313         calculate D2E/DX2 analytically  !
 ! D85   D(5,12,21,13)          -5.3551         calculate D2E/DX2 analytically  !
 ! D86   D(5,12,21,37)         178.9269         calculate D2E/DX2 analytically  !
 ! D87   D(19,12,21,13)        171.3887         calculate D2E/DX2 analytically  !
 ! D88   D(19,12,21,37)         -4.3293         calculate D2E/DX2 analytically  !
 ! D89   D(6,13,21,12)           5.9449         calculate D2E/DX2 analytically  !
 ! D90   D(6,13,21,37)        -178.4242         calculate D2E/DX2 analytically  !
 ! D91   D(30,13,21,12)       -174.1375         calculate D2E/DX2 analytically  !
 ! D92   D(30,13,21,37)          1.4934         calculate D2E/DX2 analytically  !
 ! D93   D(9,16,23,18)           5.9449         calculate D2E/DX2 analytically  !
 ! D94   D(9,16,23,40)        -178.4242         calculate D2E/DX2 analytically  !
 ! D95   D(34,16,23,18)       -174.1375         calculate D2E/DX2 analytically  !
 ! D96   D(34,16,23,40)          1.4934         calculate D2E/DX2 analytically  !
 ! D97   D(10,17,22,26)         -0.1133         calculate D2E/DX2 analytically  !
 ! D98   D(10,17,22,38)       -179.7902         calculate D2E/DX2 analytically  !
 ! D99   D(33,17,22,26)        178.9824         calculate D2E/DX2 analytically  !
 ! D100  D(33,17,22,38)         -0.6945         calculate D2E/DX2 analytically  !
 ! D101  D(10,18,23,16)         -5.3551         calculate D2E/DX2 analytically  !
 ! D102  D(10,18,23,40)        178.9269         calculate D2E/DX2 analytically  !
 ! D103  D(24,18,23,16)        171.3887         calculate D2E/DX2 analytically  !
 ! D104  D(24,18,23,40)         -4.3293         calculate D2E/DX2 analytically  !
 ! D105  D(10,18,24,26)          3.1876         calculate D2E/DX2 analytically  !
 ! D106  D(10,18,24,39)       -178.5275         calculate D2E/DX2 analytically  !
 ! D107  D(23,18,24,26)       -173.5537         calculate D2E/DX2 analytically  !
 ! D108  D(23,18,24,39)          4.7313         calculate D2E/DX2 analytically  !
 ! D109  D(12,19,25,20)          1.4061         calculate D2E/DX2 analytically  !
 ! D110  D(12,19,25,41)        179.5249         calculate D2E/DX2 analytically  !
 ! D111  D(35,19,25,20)       -176.845          calculate D2E/DX2 analytically  !
 ! D112  D(35,19,25,41)          1.2737         calculate D2E/DX2 analytically  !
 ! D113  D(11,20,25,19)         -2.9804         calculate D2E/DX2 analytically  !
 ! D114  D(11,20,25,41)        178.8972         calculate D2E/DX2 analytically  !
 ! D115  D(36,20,25,19)        176.6951         calculate D2E/DX2 analytically  !
 ! D116  D(36,20,25,41)         -1.4274         calculate D2E/DX2 analytically  !
 ! D117  D(17,22,26,24)         -2.9804         calculate D2E/DX2 analytically  !
 ! D118  D(17,22,26,42)        178.8972         calculate D2E/DX2 analytically  !
 ! D119  D(38,22,26,24)        176.6951         calculate D2E/DX2 analytically  !
 ! D120  D(38,22,26,42)         -1.4274         calculate D2E/DX2 analytically  !
 ! D121  D(18,24,26,22)          1.4061         calculate D2E/DX2 analytically  !
 ! D122  D(18,24,26,42)        179.5249         calculate D2E/DX2 analytically  !
 ! D123  D(39,24,26,22)       -176.845          calculate D2E/DX2 analytically  !
 ! D124  D(39,24,26,42)          1.2737         calculate D2E/DX2 analytically  !
 --------------------------------------------------------------------------------
 Trust Radius=3.00D-01 FncErr=1.00D-07 GrdErr=1.00D-07 EigMax=2.50D+02 EigMin=1.00D-04
 Number of steps in this run=      2 maximum allowed number of steps=      2.
 GradGradGradGradGradGradGradGradGradGradGradGradGradGradGradGradGradGrad

 Leave Link  103 at Thu Sep  8 15:04:00 2022, MaxMem=  1342177280 cpu:               1.7 elap:               0.1
 (Enter /mnt/opt/groups/app-gaussian/g16-avx2/l202.exe)
                          Input orientation:                          
 ---------------------------------------------------------------------
 Center     Atomic      Atomic             Coordinates (Angstroms)
 Number     Number       Type             X           Y           Z
 ---------------------------------------------------------------------
      1          6           0       -0.000000    0.000000    1.444759
      2          6           0       -0.000000    0.000000    2.872838
      3          6           0       -0.132481    1.287100    0.784157
      4          6           0        0.132481   -1.287100    0.784157
      5          6           0       -0.718100    1.482496   -0.535753
      6          6           0        0.238396    2.451202    1.509658
      7          6           0        0.245943    1.208966    3.585454
      8          6           0       -0.245943   -1.208966    3.585454
      9          6           0       -0.238396   -2.451202    1.509658
     10          6           0        0.718100   -1.482496   -0.535753
     11          6           0       -1.487526    0.493957   -1.198781
     12          6           0       -0.591313    2.754419   -1.176318
     13          6           0        0.341549    3.713225    0.841392
     14          6           0        0.461499    2.378032    2.915166
     15          6           0       -0.461499   -2.378032    2.915166
     16          6           0       -0.341549   -3.713225    0.841392
     17          6           0        1.487526   -0.493957   -1.198781
     18          6           0        0.591313   -2.754419   -1.176318
     19          6           0       -1.113568    2.940632   -2.479415
     20          6           0       -2.015128    0.709622   -2.455832
     21          6           0        0.000059    3.847803   -0.469278
     22          6           0        2.015128   -0.709622   -2.455832
     23          6           0       -0.000059   -3.847803   -0.469278
     24          6           0        1.113568   -2.940632   -2.479415
     25          6           0       -1.802681    1.933274   -3.120719
     26          6           0        1.802681   -1.933274   -3.120719
     27          1           0        0.297157    1.170750    4.670063
     28          1           0       -0.297157   -1.170750    4.670063
     29          1           0       -1.679414   -0.448150   -0.703329
     30          1           0        0.702777    4.566010    1.409835
     31          1           0        0.725838    3.286187    3.449682
     32          1           0       -0.725838   -3.286187    3.449682
     33          1           0        1.679414    0.448150   -0.703329
     34          1           0       -0.702777   -4.566010    1.409835
     35          1           0       -0.983954    3.908988   -2.955858
     36          1           0       -2.602436   -0.070632   -2.930467
     37          1           0        0.105162    4.803122   -0.976279
     38          1           0        2.602436    0.070632   -2.930467
     39          1           0        0.983954   -3.908988   -2.955858
     40          1           0       -0.105162   -4.803122   -0.976279
     41          1           0       -2.205068    2.090772   -4.116950
     42          1           0        2.205068   -2.090772   -4.116950
 ---------------------------------------------------------------------
                    Distance matrix (angstroms):
                    1          2          3          4          5
     1  C    0.000000
     2  C    1.428079   0.000000
     3  C    1.452781   2.456983   0.000000
     4  C    1.452781   2.456983   2.587800   0.000000
     5  C    2.576023   3.785758   1.457152   3.183758   0.000000
     6  C    2.463623   2.814869   1.420928   3.809524   2.457027
     7  C    2.470761   1.424748   2.827821   3.753729   4.241290
     8  C    2.470761   1.424748   3.753729   2.827821   4.944821
     9  C    2.463623   2.814869   3.809524   1.420928   4.459575
    10  C    2.576023   3.785758   3.183758   1.457152   3.294519
    11  C    3.073278   4.362891   2.529282   3.119076   1.417333
    12  C    3.847925   4.932763   2.491389   4.549859   1.429751
    13  C    3.777400   4.246348   2.472664   5.005021   2.827638
    14  C    2.833746   2.422769   2.466606   4.252369   3.755300
    15  C    2.833746   2.422769   4.252369   2.466606   5.184435
    16  C    3.777400   4.246348   5.005021   2.472664   5.388306
    17  C    3.073278   4.362891   3.119076   2.529282   3.034924
    18  C    3.847925   4.932763   4.549859   2.491389   4.480663
    19  C    5.028567   6.207573   3.787823   5.484273   2.461783
    20  C    4.447350   5.740996   3.791487   4.369972   2.442605
    21  C    4.297572   5.096600   2.854097   5.287331   2.472822
    22  C    4.447350   5.740996   4.369972   3.791487   3.995325
    23  C    4.297572   5.096600   5.287331   2.854097   5.378857
    24  C    5.028567   6.207573   5.484273   3.787823   5.166903
    25  C    5.275491   6.550568   4.295948   5.418830   2.839290
    26  C    5.275491   6.550568   5.418830   4.295948   4.970299
    27  H    3.444059   2.165404   3.911316   4.600913   5.313046
    28  H    3.444059   2.165404   4.600913   3.911316   5.858108
    29  H    2.763251   3.976210   2.759839   2.489863   2.163239
    30  H    4.619909   4.845897   3.440985   5.914017   3.913088
    31  H    3.917343   3.414471   3.440651   5.326541   4.606728
    32  H    3.917343   3.414471   5.326541   3.440651   6.214828
    33  H    2.763251   3.976210   2.489863   2.759839   2.616492
    34  H    4.619909   4.845897   5.914017   3.440985   6.353737
    35  H    5.967729   7.086752   4.646183   6.498728   3.437361
    36  H    5.091194   6.360504   4.662889   4.770534   3.420172
    37  H    5.379820   6.156033   3.939292   6.339612   3.449402
    38  H    5.091194   6.360504   4.770534   4.662889   4.330586
    39  H    5.967729   7.086752   6.498728   4.646183   6.149959
    40  H    5.379820   6.156033   6.339612   3.939292   6.330778
    41  H    6.337686   7.621732   5.381669   6.394921   3.925054
    42  H    6.337686   7.621732   6.394921   5.381669   5.842785
                    6          7          8          9         10
     6  C    0.000000
     7  C    2.419118   0.000000
     8  C    4.235604   2.467458   0.000000
     9  C    4.925535   4.235604   2.419118   0.000000
    10  C    4.459575   4.944821   4.241290   2.457027   0.000000
    11  C    3.761019   5.138585   5.227847   4.191651   3.034924
    12  C    2.827512   5.075815   6.205012   5.868349   4.480663
    13  C    1.431755   3.716225   5.665950   6.227606   5.388306
    14  C    1.424984   1.364722   3.717031   5.078072   5.184435
    15  C    5.078072   3.717031   1.364722   1.424984   3.755300
    16  C    6.227606   5.665950   3.716225   1.431755   2.827638
    17  C    4.191651   5.227847   5.138585   3.761019   1.417333
    18  C    5.868349   6.205012   5.075815   2.827512   1.429751
    19  C    4.240289   6.452098   7.399633   6.763912   5.166903
    20  C    4.882273   6.469847   6.580892   5.373332   3.995325
    21  C    2.433821   4.844045   6.486315   6.606854   5.378857
    22  C    5.373332   6.580892   6.469847   4.882273   2.442605
    23  C    6.606854   6.486315   4.844045   2.433821   2.472822
    24  C    6.763912   7.399633   6.452098   4.240289   2.461783
    25  C    5.086712   7.049414   7.567686   6.565898   4.970299
    26  C    6.565898   7.567686   7.049414   5.086712   2.839290
    27  H    3.410450   1.086490   2.671026   4.836684   5.858108
    28  H    4.836684   2.671026   1.086490   3.410450   5.313046
    29  H    4.120868   4.984646   4.585558   3.314523   2.616492
    30  H    2.167493   4.026382   6.243696   7.080751   6.353737
    31  H    2.167600   2.136253   4.600999   6.132786   6.214828
    32  H    6.132786   4.600999   2.136253   2.167600   4.606728
    33  H    3.314523   4.585558   4.984646   4.120868   2.163239
    34  H    7.080751   6.243696   4.026382   2.167493   3.913088
    35  H    4.853876   7.182724   8.338278   7.806966   6.149959
    36  H    5.843345   7.225500   7.021829   5.565115   4.330586
    37  H    3.424786   5.809232   7.554991   7.676140   6.330778
    38  H    5.565115   7.021829   7.225500   5.843345   3.420172
    39  H    7.806966   8.338278   7.182724   4.853876   3.437361
    40  H    7.676140   7.554991   5.809232   3.424786   3.449402
    41  H    6.144848   8.130933   8.605433   7.493734   5.842785
    42  H    7.493734   8.605433   8.130933   6.144848   3.925054
                   11         12         13         14         15
    11  C    0.000000
    12  C    2.431747   0.000000
    13  C    4.227471   2.420888   0.000000
    14  C    4.926764   4.241500   2.469345   0.000000
    15  C    5.121095   6.564995   6.484508   4.844799   0.000000
    16  C    4.814141   6.779673   7.457801   6.484508   2.469345
    17  C    3.134791   3.856686   4.814141   5.121095   4.926764
    18  C    3.856686   5.634351   6.779673   6.564995   4.241500
    19  C    2.786770   1.416152   3.707024   5.647907   7.603610
    20  C    1.380236   2.801001   5.044527   6.145315   6.387096
    21  C    3.740771   1.430075   1.361096   3.718550   7.101304
    22  C    3.911185   4.519986   5.764905   6.387096   6.145315
    23  C    4.647109   6.666246   7.681387   7.101304   3.718550
    24  C    4.494676   6.085909   7.476469   7.603610   5.647907
    25  C    2.421735   2.433596   4.843994   6.461906   7.537774
    26  C    4.517827   5.611272   7.050971   7.537774   6.461906
    27  H    6.171424   6.121892   4.596180   2.136400   4.031014
    28  H    6.215429   7.047954   6.238579   4.031014   2.136400
    29  H    1.081601   3.415280   4.877244   5.065997   4.277998
    30  H    5.308853   3.412436   1.086671   2.666736   7.200089
    31  H    5.856939   4.839167   2.670807   1.086428   5.811958
    32  H    6.039691   7.609658   7.545479   5.811958   1.086428
    33  H    3.205789   3.270902   3.851852   4.277998   5.065997
    34  H    5.746649   7.764618   8.364178   7.200089   2.666736
    35  H    3.873415   2.157304   4.026710   6.237153   8.617918
    36  H    2.135536   3.886202   6.100126   7.039536   6.639211
    37  H    4.599463   2.173079   2.132530   4.599063   8.187394
    38  H    4.461583   4.525459   5.710255   6.639211   7.039536
    39  H    5.346163   7.074548   8.539902   8.617918   6.237153
    40  H    5.479004   7.575803   8.719613   8.187394   4.599063
    41  H    3.402998   3.419350   5.805410   7.526205   8.512397
    42  H    5.369524   6.320043   7.857751   8.512397   7.526205
                   16         17         18         19         20
    16  C    0.000000
    17  C    4.227471   0.000000
    18  C    2.420888   2.431747   0.000000
    19  C    7.476469   4.494676   6.085909   0.000000
    20  C    5.764905   3.911185   4.519986   2.406403   0.000000
    21  C    7.681387   4.647109   6.666246   2.470582   4.225584
    22  C    5.044527   1.380236   2.801001   4.807665   4.272846
    23  C    1.361096   3.740771   1.430075   7.166827   5.364423
    24  C    3.707024   2.786770   1.416152   6.288831   4.807665
    25  C    7.050971   4.517827   5.611272   1.378738   1.408735
    26  C    4.843994   2.421735   2.433596   5.715832   4.690697
    27  H    6.238579   6.215429   7.047954   7.499177   7.505843
    28  H    4.596180   6.171424   6.121892   8.287642   7.567404
    29  H    3.851852   3.205789   3.270902   3.867623   2.127065
    30  H    8.364178   5.746649   7.764618   4.589904   6.099354
    31  H    7.545479   6.039691   7.609658   6.217476   7.001905
    32  H    2.670807   5.856939   4.839167   8.606845   7.245954
    33  H    4.877244   1.081601   3.415280   4.143391   4.097472
    34  H    1.086671   5.308853   3.412436   8.464318   6.670677
    35  H    8.539902   5.346163   7.074548   1.086974   3.398425
    36  H    5.710255   4.461583   4.525459   3.389378   1.085819
    37  H    8.719613   5.479004   7.575803   2.685812   4.841637
    38  H    6.100126   2.135536   3.886202   4.716888   4.685667
    39  H    4.026710   3.873415   2.157304   7.179408   5.529564
    40  H    2.132530   4.599463   2.173079   7.952485   6.018919
    41  H    7.857751   5.369524   6.320043   2.143632   2.168632
    42  H    5.805410   3.402998   3.419350   6.245790   5.330251
                   21         22         23         24         25
    21  C    0.000000
    22  C    5.364423   0.000000
    23  C    7.695607   4.225584   0.000000
    24  C    7.166827   2.406403   2.470582   0.000000
    25  C    3.734359   4.690697   6.610631   5.715832   0.000000
    26  C    6.610631   1.408735   3.734359   1.378738   5.286665
    27  H    5.802388   7.567404   7.189369   8.287642   8.104755
    28  H    7.189369   7.505843   5.802388   7.499177   8.520437
    29  H    4.618509   4.097472   3.799034   4.143391   3.395608
    30  H    2.130891   6.670677   8.649699   8.464318   5.808144
    31  H    4.024973   7.245954   8.171841   8.606845   7.168957
    32  H    8.171841   7.001905   4.024973   6.217476   8.460055
    33  H    3.799034   2.127065   4.618509   3.867623   4.491587
    34  H    8.649699   6.099354   2.130891   4.589904   7.998525
    35  H    2.674903   5.529564   8.204813   7.179408   2.144980
    36  H    5.308913   4.685667   5.205463   4.716888   2.165973
    37  H    1.086614   6.018919   8.666408   7.952485   4.058881
    38  H    5.205463   1.085819   5.308913   3.389378   4.786511
    39  H    8.204813   3.398425   2.674903   1.086974   6.474916
    40  H    8.666408   4.841637   1.086614   2.685812   7.270435
    41  H    4.610343   5.330251   7.309874   6.245790   1.085909
    42  H    7.309874   2.168632   4.610343   2.143632   5.766063
                   26         27         28         29         30
    26  C    0.000000
    27  H    8.520437   0.000000
    28  H    8.104755   2.415746   0.000000
    29  H    4.491587   5.949875   5.595188   0.000000
    30  H    7.998525   4.724553   6.673782   5.939874   0.000000
    31  H    8.460055   2.479551   4.732877   6.080954   2.408205
    32  H    7.168957   4.732877   2.479551   5.119693   8.237651
    33  H    3.395608   5.595188   5.949875   3.476361   4.730333
    34  H    5.808144   6.673782   4.724553   4.730333   9.239554
    35  H    6.474916   8.203284   9.188585   4.954009   4.726099
    36  H    4.786511   8.229016   8.018268   2.440211   7.159685
    37  H    7.270435   6.716559   8.229835   5.552934   2.471216
    38  H    2.165973   8.018268   8.229016   4.854226   6.531106
    39  H    2.144980   9.188585   8.203284   4.913737   9.537501
    40  H    4.058881   8.229835   6.716559   4.638809   9.701903
    41  H    5.766063   9.182547   9.565001   4.286636   6.717717
    42  H    1.085909   9.565001   9.182547   5.425884   8.781513
                   31         32         33         34         35
    31  H    0.000000
    32  H    6.730784   0.000000
    33  H    5.119693   6.080954   0.000000
    34  H    8.237651   2.408205   5.939874   0.000000
    35  H    6.658995   9.636810   4.913737   9.537501   0.000000
    36  H    7.940524   7.386995   4.854226   6.531106   4.296219
    37  H    4.719689   9.258326   4.638809   9.701903   2.429893
    38  H    7.386995   7.940524   2.440211   7.159685   5.253172
    39  H    9.636810   6.658995   4.954009   4.726099   8.061850
    40  H    9.258326   4.719689   5.552934   2.471216   8.977297
    41  H    8.202021   9.399666   5.425884   8.781513   2.478945
    42  H    9.399666   8.202021   4.286636   6.717717   6.893121
                   36         37         38         39         40
    36  H    0.000000
    37  H    5.907910   0.000000
    38  H    5.206788   5.696638   0.000000
    39  H    5.253172   8.977297   4.296219   0.000000
    40  H    5.696638   9.608546   5.907910   2.429893   0.000000
    41  H    2.497461   4.749507   5.347972   6.893121   7.861246
    42  H    5.347972   7.861246   2.497461   2.478945   4.749507
                   41         42
    41  H    0.000000
    42  H    6.077386   0.000000
 Stoichiometry    C26H16
 Framework group  C2[C2(CC),X(C24H16)]
 Deg. of freedom    60
 Full point group                 C2      NOp   2
 RotChk:  IX=0 Diff= 1.34D-15
 Largest Abelian subgroup         C2      NOp   2
 Largest concise Abelian subgroup C2      NOp   2
                         Standard orientation:                         
 ---------------------------------------------------------------------
 Center     Atomic      Atomic             Coordinates (Angstroms)
 Number     Number       Type             X           Y           Z
 ---------------------------------------------------------------------
      1          6           0       -0.000000   -0.000000    1.444784
      2          6           0       -0.000000   -0.000000    2.872863
      3          6           0       -0.132501    1.287098    0.784182
      4          6           0        0.132501   -1.287098    0.784182
      5          6           0       -0.718123    1.482485   -0.535728
      6          6           0        0.238359    2.451206    1.509683
      7          6           0        0.245924    1.208970    3.585479
      8          6           0       -0.245924   -1.208970    3.585479
      9          6           0       -0.238359   -2.451206    1.509683
     10          6           0        0.718123   -1.482485   -0.535728
     11          6           0       -1.487534    0.493935   -1.198757
     12          6           0       -0.591355    2.754410   -1.176293
     13          6           0        0.341493    3.713230    0.841417
     14          6           0        0.461463    2.378039    2.915190
     15          6           0       -0.461463   -2.378039    2.915190
     16          6           0       -0.341493   -3.713230    0.841417
     17          6           0        1.487534   -0.493935   -1.198757
     18          6           0        0.591355   -2.754410   -1.176293
     19          6           0       -1.113612    2.940615   -2.479390
     20          6           0       -2.015139    0.709591   -2.455808
     21          6           0       -0.000000    3.847803   -0.469253
     22          6           0        2.015139   -0.709591   -2.455808
     23          6           0       -0.000000   -3.847803   -0.469253
     24          6           0        1.113612   -2.940615   -2.479390
     25          6           0       -1.802711    1.933247   -3.120694
     26          6           0        1.802711   -1.933247   -3.120694
     27          1           0        0.297139    1.170754    4.670088
     28          1           0       -0.297139   -1.170754    4.670088
     29          1           0       -1.679407   -0.448176   -0.703304
     30          1           0        0.702708    4.566020    1.409860
     31          1           0        0.725788    3.286198    3.449706
     32          1           0       -0.725788   -3.286198    3.449706
     33          1           0        1.679407    0.448176   -0.703304
     34          1           0       -0.702708   -4.566020    1.409860
     35          1           0       -0.984013    3.908973   -2.955833
     36          1           0       -2.602434   -0.070671   -2.930442
     37          1           0        0.105089    4.803123   -0.976255
     38          1           0        2.602434    0.070671   -2.930442
     39          1           0        0.984013   -3.908973   -2.955833
     40          1           0       -0.105089   -4.803123   -0.976255
     41          1           0       -2.205100    2.090738   -4.116926
     42          1           0        2.205100   -2.090738   -4.116926
 ---------------------------------------------------------------------
 Rotational constants (GHZ):           0.2860413           0.2444191           0.1556690
 Leave Link  202 at Thu Sep  8 15:04:00 2022, MaxMem=  1342177280 cpu:               4.0 elap:               0.1
 (Enter /mnt/opt/groups/app-gaussian/g16-avx2/l301.exe)
 Standard basis: 6-31G(d,p) (6D, 7F)
 Ernie: Thresh=  0.10000D-02 Tol=  0.10000D-05 Strict=F.
 There are   238 symmetry adapted cartesian basis functions of A   symmetry.
 There are   232 symmetry adapted cartesian basis functions of B   symmetry.
 There are   238 symmetry adapted basis functions of A   symmetry.
 There are   232 symmetry adapted basis functions of B   symmetry.
   470 basis functions,   840 primitive gaussians,   470 cartesian basis functions
    86 alpha electrons       86 beta electrons
       nuclear repulsion energy      2126.0932298464 Hartrees.
 IExCor=  402 DFT=T Ex+Corr=B3LYP ExCW=0 ScaHFX=  0.200000
 ScaDFX=  0.800000  0.720000  1.000000  0.810000 ScalE2=  1.000000  1.000000
 IRadAn=      5 IRanWt=     -1 IRanGd=            0 ICorTp=0 IEmpDi=131
 NAtoms=   42 NActive=   42 NUniq=   22 SFac= 3.64D+00 NAtFMM=   60 NAOKFM=F Big=F
 Integral buffers will be    131072 words long.
 Raffenetti 2 integral format.
 Two-electron integral symmetry is turned on.
 R6Disp:  Grimme-D3 Dispersion energy=       -0.0458413517 Hartrees.
 Nuclear repulsion after empirical dispersion term =     2126.0473884947 Hartrees.
 Leave Link  301 at Thu Sep  8 15:04:01 2022, MaxMem=  1342177280 cpu:               4.4 elap:               0.1
 (Enter /mnt/opt/groups/app-gaussian/g16-avx2/l302.exe)
 NPDir=0 NMtPBC=     1 NCelOv=     1 NCel=       1 NClECP=     1 NCelD=      1
         NCelK=      1 NCelE2=     1 NClLst=     1 CellRange=     0.0.
 One-electron integrals computed using PRISM.
 One-electron integral symmetry used in STVInt
 NBasis=   470 RedAO= T EigKep=  1.77D-04  NBF=   238   232
 NBsUse=   470 1.00D-06 EigRej= -1.00D+00 NBFU=   238   232
 Precomputing XC quadrature grid using
 IXCGrd= 4 IRadAn=           5 IRanWt=          -1 IRanGd=           0 AccXCQ= 1.00D-12.
 Generated NRdTot=       0 NPtTot=           0 NUsed=           0 NTot=          32
 NSgBfM=   469   469   469   469   469 MxSgAt=    42 MxSgA2=    42.
 Leave Link  302 at Thu Sep  8 15:04:03 2022, MaxMem=  1342177280 cpu:             115.4 elap:               2.6
 (Enter /mnt/opt/groups/app-gaussian/g16-avx2/l303.exe)
 DipDrv:  MaxL=1.
 Leave Link  303 at Thu Sep  8 15:04:03 2022, MaxMem=  1342177280 cpu:               7.1 elap:               0.2
 (Enter /mnt/opt/groups/app-gaussian/g16-avx2/l401.exe)
 Initial guess from the checkpoint file:  "/scratch/9832346.torquesrv1.cis.gov.pl/Gau-189965.chk"
 B after Tr=     0.000000   -0.000000    0.000000
         Rot=    1.000000   -0.000000    0.000000    0.000000 Ang=   0.00 deg.
 Guess basis will be translated and rotated to current coordinates.
 JPrj=2 DoOrth=T DoCkMO=T.
 Initial guess orbital symmetries:
       Occupied  (A) (B) (A) (A) (A) (B) (B) (A) (A) (B) (B) (A)
                 (B) (A) (A) (B) (A) (B) (B) (A) (B) (A) (B) (A)
                 (B) (A) (A) (B) (A) (B) (A) (B) (A) (B) (A) (B)
                 (A) (A) (B) (B) (A) (A) (A) (B) (B) (A) (B) (A)
                 (B) (B) (A) (A) (B) (A) (B) (A) (B) (A) (A) (B)
                 (B) (A) (B) (A) (B) (A) (B) (A) (B) (B) (A) (B)
                 (A) (B) (A) (B) (A) (B) (A) (B) (A) (B) (A) (B)
                 (B) (A)
       Virtual   (A) (B) (B) (A) (B) (A) (B) (A) (B) (A) (B) (A)
                 (B) (A) (A) (B) (B) (A) (B) (A) (B) (A) (B) (A)
                 (B) (A) (A) (B) (B) (A) (B) (A) (A) (B) (B) (A)
                 (A) (B) (A) (A) (B) (A) (B) (B) (B) (A) (A) (B)
                 (B) (A) (A) (A) (B) (A) (B) (A) (B) (A) (B) (A)
                 (B) (B) (A) (A) (B) (B) (B) (A) (A) (B) (A) (B)
                 (A) (B) (A) (B) (A) (B) (B) (A) (A) (B) (A) (A)
                 (B) (A) (B) (A) (A) (B) (B) (B) (A) (B) (A) (A)
                 (B) (B) (A) (B) (B) (A) (A) (B) (B) (A) (A) (B)
                 (B) (A) (A) (B) (A) (B) (A) (B) (A) (A) (B) (B)
                 (A) (A) (B) (A) (B) (B) (A) (B) (A) (A) (B) (B)
                 (B) (A) (A) (B) (A) (A) (B) (B) (A) (B) (A) (A)
                 (B) (B) (A) (B) (B) (A) (A) (B) (A) (A) (B) (A)
                 (B) (B) (A) (B) (A) (B) (A) (B) (A) (B) (A) (B)
                 (B) (A) (B) (B) (A) (A) (B) (A) (A) (B) (A) (B)
                 (A) (A) (A) (B) (B) (B) (A) (B) (A) (B) (A) (B)
                 (A) (B) (A) (A) (B) (B) (A) (A) (B) (B) (B) (A)
                 (A) (B) (A) (B) (A) (A) (B) (B) (A) (B) (A) (B)
                 (A) (B) (B) (A) (A) (B) (A) (A) (B) (A) (B) (A)
                 (B) (A) (B) (B) (A) (B) (A) (B) (A) (B) (A) (A)
                 (B) (B) (A) (B) (A) (B) (A) (B) (A) (A) (B) (A)
                 (B) (A) (B) (A) (B) (A) (B) (A) (B) (A) (B) (B)
                 (A) (B) (B) (A) (B) (A) (B) (A) (A) (B) (A) (B)
                 (A) (B) (B) (A) (A) (A) (B) (A) (B) (B) (A) (B)
                 (A) (B) (A) (B) (A) (B) (A) (A) (B) (A) (B) (B)
                 (A) (A) (A) (B) (B) (B) (A) (A) (B) (A) (A) (B)
                 (B) (B) (A) (A) (B) (B) (A) (A) (B) (A) (B) (B)
                 (A) (A) (B) (A) (A) (B) (B) (B) (A) (A) (A) (B)
                 (B) (A) (B) (A) (B) (A) (A) (B) (B) (A) (B) (A)
                 (B) (A) (A) (B) (B) (A) (A) (B) (A) (B) (A) (A)
                 (B) (A) (B) (A) (B) (A) (B) (A) (A) (B) (B) (A)
                 (B) (A) (B) (A) (B) (A) (B) (A) (B) (A) (B) (A)
 The electronic state of the initial guess is 1-A.
 Leave Link  401 at Thu Sep  8 15:04:05 2022, MaxMem=  1342177280 cpu:              62.1 elap:               1.4
 (Enter /mnt/opt/groups/app-gaussian/g16-avx2/l502.exe)
 Two-electron integrals replicated using symmetry.
 Closed shell SCF:
 Using DIIS extrapolation, IDIIS=    10.
 NGot=  1342177280 LenX=  1341706032 LenY=  1341484662
 Requested convergence on RMS density matrix=1.00D-08 within 500 cycles.
 Requested convergence on MAX density matrix=1.00D-06.
 Requested convergence on             energy=1.00D-06.
 Level shift goal  0.100 maximum shift  0.100.
 No special actions if energy rises.
 Dynamic level shift is on during FON iterations.

 Cycle   1  Pass 1  IDiag  1:
 FoFJK:  IHMeth= 1 ICntrl=       0 DoSepK=F KAlg= 0 I1Cent=           0 FoldK=F
 IRaf= 750000000 NMat=       1 IRICut=       1 DoRegI=T DoRafI=F ISym2E= 2 IDoP0=0 IntGTp=1.
 FoFCou: FMM=F IPFlag=           0 FMFlag=      100000 FMFlg1=           0
         NFxFlg=           0 DoJE=F BraDBF=F KetDBF=F FulRan=T
         wScrn=  0.000000 ICntrl=         0 IOpCl=  0 I1Cent=           0 NGrid=           0
         NMat0=    1 NMatS0=      1 NMatT0=    0 NMatD0=    1 NMtDS0=    0 NMtDT0=    0
 Integrals replicated using symmetry in FoFCou.
 E= -1000.51395594474    
 DIIS: error= 1.45D-08 at cycle   1 NSaved=   1.
 NSaved= 1 IEnMin= 1 EnMin= -1000.51395594474     IErMin= 1 ErrMin= 1.45D-08
 ErrMax= 1.45D-08  0.00D+00 EMaxC= 1.00D+00 BMatC= 2.37D-13 BMatP= 2.37D-13
 IDIUse=1 WtCom= 1.00D+00 WtEn= 0.00D+00
 Coeff-Com:  0.100D+01
 Coeff:      0.100D+01
 Gap=     0.145 Goal=     0.100 Shift=    0.000
 RMSDP=3.53D-09 MaxDP=1.61D-07              OVMax= 4.85D-07

 SCF Done:  E(RB3LYP) =  -1000.51395594     A.U. after    1 cycles
            NFock=  1  Conv=0.35D-08     -V/T= 2.0098
 KE= 9.907986594909D+02 PE=-6.568910323964D+03 EE= 2.451550320033D+03
 Leave Link  502 at Thu Sep  8 15:04:09 2022, MaxMem=  1342177280 cpu:             188.7 elap:               4.1
 (Enter /mnt/opt/groups/app-gaussian/g16-avx2/l801.exe)
 DoSCS=F DFT=T ScalE2(SS,OS)=  1.000000  1.000000
 Range of M.O.s used for correlation:     1   470
 NBasis=   470 NAE=    86 NBE=    86 NFC=     0 NFV=     0
 NROrb=    470 NOA=    86 NOB=    86 NVA=   384 NVB=   384
 Leave Link  801 at Thu Sep  8 15:04:09 2022, MaxMem=  1342177280 cpu:               2.5 elap:               0.1
 (Enter /mnt/opt/groups/app-gaussian/g16-avx2/l1101.exe)
 Using compressed storage, NAtomX=    42.
 Will process     43 centers per pass.
 R6Disp: Adding Grimme-D3 dispersion energy 1st derivatives to the gradient.
 Leave Link 1101 at Thu Sep  8 15:04:11 2022, MaxMem=  1342177280 cpu:              71.7 elap:               1.6
 (Enter /mnt/opt/groups/app-gaussian/g16-avx2/l1102.exe)
 Symmetrizing basis deriv contribution to polar:
 IMax=3 JMax=2 DiffMx= 0.00D+00
 Leave Link 1102 at Thu Sep  8 15:04:11 2022, MaxMem=  1342177280 cpu:               7.2 elap:               0.2
 (Enter /mnt/opt/groups/app-gaussian/g16-avx2/l1110.exe)
 Forming Gx(P) for the SCF density, NAtomX=    42.
 Integral derivatives from FoFJK, PRISM(SPDF).
 Do as many integral derivatives as possible in FoFJK.
 G2DrvN: MDV=    1342172902.
 G2DrvN: will do    43 centers at a time, making    1 passes.
 Calling FoFCou, ICntrl=  3107 FMM=F I1Cent=   0 AccDes= 1.00D-12.
 FoFJK:  IHMeth= 1 ICntrl=    3107 DoSepK=F KAlg= 0 I1Cent=           0 FoldK=F
 IRaf=         0 NMat=       1 IRICut=       1 DoRegI=T DoRafI=F ISym2E= 1 IDoP0=0 IntGTp=1.
 FoFCou: FMM=F IPFlag=           0 FMFlag=      100000 FMFlg1=           0
         NFxFlg=           0 DoJE=F BraDBF=F KetDBF=F FulRan=T
         wScrn=  0.000000 ICntrl=      3107 IOpCl=  0 I1Cent=           0 NGrid=           0
         NMat0=    1 NMatS0=      1 NMatT0=    0 NMatD0=    1 NMtDS0=    0 NMtDT0=    0
 Petite list used in FoFCou.
 End of G2Drv F.D. properties file   721 does not exist.
 End of G2Drv F.D. properties file   722 does not exist.
 End of G2Drv F.D. properties file   788 does not exist.
 Leave Link 1110 at Thu Sep  8 15:05:12 2022, MaxMem=  1342177280 cpu:            2863.6 elap:              60.7
 (Enter /mnt/opt/groups/app-gaussian/g16-avx2/l1002.exe)
 Minotr:  Closed shell wavefunction.
          IDoAtm=111111111111111111111111111111111111111111
          Direct CPHF calculation.
          Differentiating once with respect to electric field.
                with respect to dipole field.
          Differentiating once with respect to nuclear coordinates.
          Using symmetry in CPHF.
          Requested convergence is 1.0D-08 RMS, and 1.0D-07 maximum.
          Secondary convergence is 1.0D-12 RMS, and 1.0D-12 maximum.
          NewPWx=T KeepS1=F KeepF1=F KeepIn=T MapXYZ=F SortEE=F KeepMc=T.
        12615 words used for storage of precomputed grid.
 Two-electron integrals replicated using symmetry.
          MDV=    1342177280 using IRadAn=       1.
          Solving linear equations simultaneously, MaxMat=     384.
 FoF2E skips out because all densities are zero.
 CalDSu exits because no D1Ps are significant.
 FoFJK:  IHMeth= 1 ICntrl=       0 DoSepK=F KAlg= 0 I1Cent=           0 FoldK=F
 IRaf= 750000000 NMat=      66 IRICut=     165 DoRegI=T DoRafI=T ISym2E= 2 IDoP0=0 IntGTp=1.
 FoFCou: FMM=F IPFlag=           0 FMFlag=      100000 FMFlg1=           0
         NFxFlg=           0 DoJE=F BraDBF=F KetDBF=F FulRan=T
         wScrn=  0.000000 ICntrl=         0 IOpCl=  0 I1Cent=           0 NGrid=           0
         NMat0=   66 NMatS0=     66 NMatT0=    0 NMatD0=   66 NMtDS0=    0 NMtDT0=    0
 Integrals replicated using symmetry in FoFCou.
 Raff kept on since  69.06% of shell-pairs survive, threshold=   0.20 IRatSp=69.
          There are    69 degrees of freedom in the 1st order CPHF.  IDoFFX=4 NUNeed=    69.
     69 vectors produced by pass  0 Test12= 4.79D-14 1.45D-09 XBig12= 7.32D+02 1.38D+01.
 AX will form    69 AO Fock derivatives at one time.
     69 vectors produced by pass  1 Test12= 4.79D-14 1.45D-09 XBig12= 1.38D+02 1.80D+00.
     69 vectors produced by pass  2 Test12= 4.79D-14 1.45D-09 XBig12= 6.66D+00 3.52D-01.
     69 vectors produced by pass  3 Test12= 4.79D-14 1.45D-09 XBig12= 1.91D-01 3.69D-02.
     69 vectors produced by pass  4 Test12= 4.79D-14 1.45D-09 XBig12= 2.30D-03 4.55D-03.
     69 vectors produced by pass  5 Test12= 4.79D-14 1.45D-09 XBig12= 1.40D-05 2.93D-04.
     44 vectors produced by pass  6 Test12= 4.79D-14 1.45D-09 XBig12= 4.19D-08 1.61D-05.
     11 vectors produced by pass  7 Test12= 4.79D-14 1.45D-09 XBig12= 1.17D-10 7.39D-07.
      3 vectors produced by pass  8 Test12= 4.79D-14 1.45D-09 XBig12= 3.13D-13 5.53D-08.
      3 vectors produced by pass  9 Test12= 4.79D-14 1.45D-09 XBig12= 1.13D-15 2.71D-09.
 InvSVY:  IOpt=1 It=  1 EMax= 1.07D-14
 Solved reduced A of dimension   475 with    69 vectors.
 FullF1:  Do perturbations      1 to      69.
 Isotropic polarizability for W=    0.000000      282.70 Bohr**3.
 End of Minotr F.D. properties file   721 does not exist.
 End of Minotr F.D. properties file   722 does not exist.
 End of Minotr F.D. properties file   788 does not exist.
 Leave Link 1002 at Thu Sep  8 15:09:57 2022, MaxMem=  1342177280 cpu:           13190.0 elap:             285.3
 (Enter /mnt/opt/groups/app-gaussian/g16-avx2/l601.exe)
 Copying SCF densities to generalized density rwf, IOpCl= 0 IROHF=0.

 **********************************************************************

            Population analysis using the SCF Density.

 **********************************************************************

 Orbital symmetries:
       Occupied  (A) (B) (A) (A) (A) (B) (B) (A) (A) (B) (B) (A)
                 (B) (A) (A) (B) (A) (B) (B) (A) (B) (A) (B) (A)
                 (B) (A) (A) (B) (A) (B) (A) (B) (A) (B) (A) (B)
                 (A) (A) (B) (B) (A) (A) (A) (B) (B) (A) (B) (A)
                 (B) (B) (A) (A) (B) (A) (B) (A) (B) (A) (A) (B)
                 (B) (A) (B) (A) (B) (A) (B) (A) (B) (B) (A) (B)
                 (A) (B) (A) (B) (A) (B) (A) (B) (A) (B) (A) (B)
                 (B) (A)
       Virtual   (A) (B) (B) (A) (B) (A) (B) (A) (B) (A) (B) (A)
                 (B) (A) (A) (B) (B) (A) (B) (A) (B) (A) (B) (A)
                 (B) (A) (A) (B) (B) (A) (B) (A) (A) (B) (B) (A)
                 (A) (B) (A) (A) (B) (A) (B) (B) (B) (A) (A) (B)
                 (B) (A) (A) (A) (B) (A) (B) (A) (B) (A) (B) (A)
                 (B) (B) (A) (A) (B) (B) (B) (A) (A) (B) (A) (B)
                 (A) (B) (A) (B) (A) (B) (B) (A) (A) (B) (A) (A)
                 (B) (A) (B) (A) (A) (B) (B) (B) (A) (B) (A) (A)
                 (B) (B) (A) (B) (B) (A) (A) (B) (B) (A) (A) (B)
                 (B) (A) (A) (B) (A) (B) (A) (B) (A) (A) (B) (B)
                 (A) (A) (B) (A) (B) (B) (A) (B) (A) (A) (B) (B)
                 (B) (A) (A) (B) (A) (A) (B) (B) (A) (B) (A) (A)
                 (B) (B) (A) (B) (B) (A) (A) (B) (A) (A) (B) (A)
                 (B) (B) (A) (B) (A) (B) (A) (B) (A) (B) (A) (B)
                 (B) (A) (B) (B) (A) (A) (B) (A) (A) (B) (A) (B)
                 (A) (A) (A) (B) (B) (B) (A) (B) (A) (B) (A) (B)
                 (A) (B) (A) (A) (B) (B) (A) (A) (B) (B) (B) (A)
                 (A) (B) (A) (B) (A) (A) (B) (B) (A) (B) (A) (B)
                 (A) (B) (B) (A) (A) (B) (A) (A) (B) (A) (B) (A)
                 (B) (A) (B) (B) (A) (B) (A) (B) (A) (B) (A) (A)
                 (B) (B) (A) (B) (A) (B) (A) (B) (A) (A) (B) (A)
                 (B) (A) (B) (A) (B) (A) (B) (A) (B) (A) (B) (B)
                 (A) (B) (B) (A) (B) (A) (B) (A) (A) (B) (A) (B)
                 (A) (B) (B) (A) (A) (A) (B) (A) (B) (B) (A) (B)
                 (A) (B) (A) (B) (A) (B) (A) (A) (B) (A) (B) (B)
                 (A) (A) (A) (B) (B) (B) (A) (A) (B) (A) (A) (B)
                 (B) (B) (A) (A) (B) (B) (A) (A) (B) (A) (B) (B)
                 (A) (A) (B) (A) (A) (B) (B) (B) (A) (A) (A) (B)
                 (B) (A) (B) (A) (B) (A) (A) (B) (B) (A) (B) (A)
                 (B) (A) (A) (B) (B) (A) (A) (B) (A) (B) (A) (A)
                 (B) (A) (B) (A) (B) (A) (B) (A) (A) (B) (B) (A)
                 (B) (A) (B) (A) (B) (A) (B) (A) (B) (A) (B) (A)
 The electronic state is 1-A.
 Alpha  occ. eigenvalues --  -10.20587 -10.20370 -10.20367 -10.19946 -10.19875
 Alpha  occ. eigenvalues --  -10.19875 -10.19732 -10.19732 -10.19489 -10.19489
 Alpha  occ. eigenvalues --  -10.19081 -10.19080 -10.19005 -10.19005 -10.18968
 Alpha  occ. eigenvalues --  -10.18968 -10.18891 -10.18891 -10.18661 -10.18661
 Alpha  occ. eigenvalues --  -10.18599 -10.18599 -10.18438 -10.18437 -10.18211
 Alpha  occ. eigenvalues --  -10.18210  -0.88889  -0.86958  -0.85269  -0.83125
 Alpha  occ. eigenvalues --   -0.80920  -0.78656  -0.78599  -0.75622  -0.75137
 Alpha  occ. eigenvalues --   -0.72979  -0.72925  -0.70780  -0.70632  -0.63950
 Alpha  occ. eigenvalues --   -0.63424  -0.61411  -0.60862  -0.60843  -0.59405
 Alpha  occ. eigenvalues --   -0.56956  -0.55303  -0.53204  -0.52065  -0.50511
 Alpha  occ. eigenvalues --   -0.50483  -0.48813  -0.47914  -0.47234  -0.45727
 Alpha  occ. eigenvalues --   -0.44589  -0.44400  -0.42861  -0.42544  -0.42329
 Alpha  occ. eigenvalues --   -0.41844  -0.41534  -0.41230  -0.40023  -0.39730
 Alpha  occ. eigenvalues --   -0.39295  -0.38893  -0.38061  -0.36597  -0.36393
 Alpha  occ. eigenvalues --   -0.35921  -0.35105  -0.34586  -0.33842  -0.33362
 Alpha  occ. eigenvalues --   -0.31971  -0.31787  -0.31042  -0.29253  -0.28267
 Alpha  occ. eigenvalues --   -0.27263  -0.25550  -0.22617  -0.22148  -0.20242
 Alpha  occ. eigenvalues --   -0.20002
 Alpha virt. eigenvalues --   -0.05471  -0.04786  -0.02220  -0.01944   0.01750
 Alpha virt. eigenvalues --    0.02626   0.04571   0.04972   0.08609   0.09590
 Alpha virt. eigenvalues --    0.10367   0.10776   0.11491   0.11906   0.12499
 Alpha virt. eigenvalues --    0.13638   0.14481   0.14737   0.15964   0.16077
 Alpha virt. eigenvalues --    0.17245   0.17467   0.18333   0.19027   0.19831
 Alpha virt. eigenvalues --    0.19941   0.20514   0.20860   0.22019   0.22314
 Alpha virt. eigenvalues --    0.25158   0.25621   0.26868   0.26979   0.28274
 Alpha virt. eigenvalues --    0.28640   0.30237   0.30457   0.30742   0.31542
 Alpha virt. eigenvalues --    0.31889   0.32786   0.33145   0.34612   0.35866
 Alpha virt. eigenvalues --    0.37105   0.38505   0.40880   0.44551   0.44699
 Alpha virt. eigenvalues --    0.45824   0.46572   0.47951   0.48342   0.49383
 Alpha virt. eigenvalues --    0.49990   0.51225   0.51864   0.52198   0.53001
 Alpha virt. eigenvalues --    0.53609   0.54064   0.54474   0.54976   0.55118
 Alpha virt. eigenvalues --    0.55704   0.56018   0.56060   0.56464   0.56909
 Alpha virt. eigenvalues --    0.57567   0.58141   0.58228   0.58880   0.59001
 Alpha virt. eigenvalues --    0.59585   0.59889   0.60029   0.60203   0.60323
 Alpha virt. eigenvalues --    0.61055   0.61065   0.61444   0.61610   0.62159
 Alpha virt. eigenvalues --    0.62316   0.62406   0.62960   0.64028   0.64117
 Alpha virt. eigenvalues --    0.64846   0.65774   0.65867   0.66326   0.66840
 Alpha virt. eigenvalues --    0.68721   0.68768   0.69502   0.70453   0.73230
 Alpha virt. eigenvalues --    0.73571   0.73620   0.75700   0.78424   0.80489
 Alpha virt. eigenvalues --    0.80540   0.81112   0.81421   0.82136   0.82222
 Alpha virt. eigenvalues --    0.82541   0.83040   0.83781   0.84129   0.84196
 Alpha virt. eigenvalues --    0.84569   0.84856   0.85047   0.85088   0.86856
 Alpha virt. eigenvalues --    0.87062   0.90407   0.90645   0.91609   0.92831
 Alpha virt. eigenvalues --    0.93664   0.93821   0.94125   0.95361   0.96400
 Alpha virt. eigenvalues --    0.96554   0.97124   0.97884   0.98226   0.99464
[truncated: 355,703 more chars]
