# Supplementary material for: HOMA Index Establishes Similarity to a Reference Molecule
Source: J Chem Inf Model. 2023 Dec 6;63(24):7744–54. doi: 10.1021/acs.jcim.3c01551 (PMC10751799; doi:10.1021/acs.jcim.3c01551)
Supplement: Supplementary file 7 — ci3c01551_si_007.zip [file ci3c01551_si_007.zip › ad-Fig4-hexacene-Gaussian16-output/10-0101.log]

 Set GAUSS_PDEF to "48".
 Set GAUSS_MDEF to "10240MB".
 Entering Gaussian System, Link 0=g16
 Initial command:
 /mnt/opt/groups/app-gaussian/g16-avx2/l1.exe "/scratch/9832347.torquesrv1.cis.gov.pl/Gau-19701.inp" -scrdir="/scratch/9832347.torquesrv1.cis.gov.pl/"
 Default is to use a total of  48 processors:
                               48 via shared-memory
                                1 via Linda
 Entering Link 1 = /mnt/opt/groups/app-gaussian/g16-avx2/l1.exe PID=     19702.
  
 Copyright (c) 1988-2019, Gaussian, Inc.  All Rights Reserved.
  
 This is part of the Gaussian(R) 16 program.  It is based on
 the Gaussian(R) 09 system (copyright 2009, Gaussian, Inc.),
 the Gaussian(R) 03 system (copyright 2003, Gaussian, Inc.),
 the Gaussian(R) 98 system (copyright 1998, Gaussian, Inc.),
 the Gaussian(R) 94 system (copyright 1995, Gaussian, Inc.),
 the Gaussian 92(TM) system (copyright 1992, Gaussian, Inc.),
 the Gaussian 90(TM) system (copyright 1990, Gaussian, Inc.),
 the Gaussian 88(TM) system (copyright 1988, Gaussian, Inc.),
 the Gaussian 86(TM) system (copyright 1986, Carnegie Mellon
 University), and the Gaussian 82(TM) system (copyright 1983,
 Carnegie Mellon University). Gaussian is a federally registered
 trademark of Gaussian, Inc.
  
 This software contains proprietary and confidential information,
 including trade secrets, belonging to Gaussian, Inc.
  
 This software is provided under written license and may be
 used, copied, transmitted, or stored only in accord with that
 written license.
  
 The following legend is applicable only to US Government
 contracts under FAR:
  
                    RESTRICTED RIGHTS LEGEND
  
 Use, reproduction and disclosure by the US Government is
 subject to restrictions as set forth in subparagraphs (a)
 and (c) of the Commercial Computer Software - Restricted
 Rights clause in FAR 52.227-19.
  
 Gaussian, Inc.
 340 Quinnipiac St., Bldg. 40, Wallingford CT 06492
  
  
 ---------------------------------------------------------------
 Warning -- This program may not be used in any manner that
 competes with the business of Gaussian, Inc. or will provide
 assistance to any competitor of Gaussian, Inc.  The licensee
 of this program is prohibited from giving any competitor of
 Gaussian, Inc. access to this program.  By using this program,
 the user acknowledges that Gaussian, Inc. is engaged in the
 business of creating and licensing software in the field of
 computational chemistry and represents and warrants to the
 licensee that it is not a competitor of Gaussian, Inc. and that
 it will not use this program in any manner prohibited above.
 ---------------------------------------------------------------
  

 Cite this work as:
 Gaussian 16, Revision C.01,
 M. J. Frisch, G. W. Trucks, H. B. Schlegel, G. E. Scuseria, 
 M. A. Robb, J. R. Cheeseman, G. Scalmani, V. Barone, 
 G. A. Petersson, H. Nakatsuji, X. Li, M. Caricato, A. V. Marenich, 
 J. Bloino, B. G. Janesko, R. Gomperts, B. Mennucci, H. P. Hratchian, 
 J. V. Ortiz, A. F. Izmaylov, J. L. Sonnenberg, D. Williams-Young, 
 F. Ding, F. Lipparini, F. Egidi, J. Goings, B. Peng, A. Petrone, 
 T. Henderson, D. Ranasinghe, V. G. Zakrzewski, J. Gao, N. Rega, 
 G. Zheng, W. Liang, M. Hada, M. Ehara, K. Toyota, R. Fukuda, 
 J. Hasegawa, M. Ishida, T. Nakajima, Y. Honda, O. Kitao, H. Nakai, 
 T. Vreven, K. Throssell, J. A. Montgomery, Jr., J. E. Peralta, 
 F. Ogliaro, M. J. Bearpark, J. J. Heyd, E. N. Brothers, K. N. Kudin, 
 V. N. Staroverov, T. A. Keith, R. Kobayashi, J. Normand, 
 K. Raghavachari, A. P. Rendell, J. C. Burant, S. S. Iyengar, 
 J. Tomasi, M. Cossi, J. M. Millam, M. Klene, C. Adamo, R. Cammi, 
 J. W. Ochterski, R. L. Martin, K. Morokuma, O. Farkas, 
 J. B. Foresman, and D. J. Fox, Gaussian, Inc., Wallingford CT, 2019.
 
 ******************************************
 Gaussian 16:  ES64L-G16RevC.01  3-Jul-2019
                 8-Sep-2022 
 ******************************************
 ----------------------------------------------------------------------
 #p opt freq b3lyp/6-31g(d,p) empiricaldispersion=gd3 int=(grid=ultrafi
 ne,acc2e=12) scf=(maxcyc=500,ferm,novaracc,noincfoc,intrep)
 ----------------------------------------------------------------------
 1/18=20,19=15,26=4,38=1/1,3;
 2/9=110,12=2,17=6,18=5,40=1/2;
 3/5=1,6=6,7=101,11=2,25=1,27=12,30=1,71=1,74=-5,75=-5,124=31/1,2,3;
 4//1;
 5/5=100002,7=500,17=20,22=13,38=1,87=12/2;
 6/7=2,8=2,9=2,10=2,28=1,87=12/1;
 7/87=12/1,2,3,16;
 1/18=20,19=15,26=4/3(2);
 2/9=110/2;
 99//99;
 2/9=110/2;
 3/5=1,6=6,7=101,11=2,25=1,27=12,30=1,71=1,74=-5,75=-5,124=31/1,2,3;
 4/5=5,16=3,69=1/1;
 5/5=100002,7=500,17=20,22=13,38=1,87=12/2;
 7/87=12/1,2,3,16;
 1/18=20,19=15,26=4/3(-5);
 2/9=110/2;
 6/7=2,8=2,9=2,10=2,19=2,28=1,87=12/1;
 99/9=1/99;
 Leave Link    1 at Thu Sep  8 15:01:20 2022, MaxMem=           0 cpu:              15.5 elap:               0.3
 (Enter /mnt/opt/groups/app-gaussian/g16-avx2/l101.exe)
 ---------
 peri symm
 ---------
 Symbolic Z-matrix:
 Charge =  0 Multiplicity = 1
 C                     2.73957   1.28575   0. 
 C                     1.88038   2.39227   0. 
 C                     2.26465  -0.02531   0. 
 C                     2.3974    3.73229   0. 
 C                     0.46525   2.17518   0. 
 C                     0.85007  -0.25722   0. 
 C                     3.17582  -1.1438    0. 
 C                    -0.42803   3.3302    0. 
 C                     1.56442   4.80479   0. 
 C                     0.        0.85088   0. 
 C                     0.35576  -1.64052   0. 
 C                     2.72462  -2.42023   0. 
 C                     0.13619   4.64114   0. 
 C                     1.31308  -2.72075   0. 
 C                    -0.99682  -1.96553   0. 
 C                    -1.4555   -3.29803   0. 
 C                     0.87047  -4.03997   0. 
 C                    -2.8431   -3.62123   0. 
 C                    -0.49713  -4.36816   0. 
 C                    -3.261    -4.92975   0. 
 C                    -0.966    -5.71333   0. 
 C                    -2.31179  -5.98779   0. 
 H                     3.81367   1.45674   0. 
 H                     3.47544   3.86877   0. 
 H                     4.24214  -0.9344    0. 
 H                    -1.06821   0.68173   0. 
 H                     3.42319  -3.25262   0. 
 H                    -1.74843  -1.18298   0. 
 H                     1.6043   -4.84276   0. 
 H                    -3.56778  -2.81105   0. 
 H                    -0.2372   -6.51963   0. 
 H                    -4.32166  -5.16277   0. 
 H                    -2.65811  -7.01706   0. 
 H                     1.96612   5.81465   0. 
 C                    -1.83666   3.21851   0. 
 C                    -0.71522   5.76866   0. 
 C                    -2.08967   5.62573   0. 
 C                    -2.65197   4.33717   0. 
 H                    -2.30257   2.23942   0. 
 H                    -0.26684   6.75875   0. 
 H                    -2.73178   6.50156   0. 
 H                    -3.731     4.21596   0. 
 
 ITRead=  0  0  0  0  0  0  0  0  0  0  0  0  0  0  0  0  0  0  0  0
 ITRead=  0  0  0  0  0  0  0  0  0  0  0  0  0  0  0  0  0  0  0  0
 ITRead=  0  0
 MicOpt= -1 -1 -1 -1 -1 -1 -1 -1 -1 -1 -1 -1 -1 -1 -1 -1 -1 -1 -1 -1
 MicOpt= -1 -1 -1 -1 -1 -1 -1 -1 -1 -1 -1 -1 -1 -1 -1 -1 -1 -1 -1 -1
 MicOpt= -1 -1
 NAtoms=     42 NQM=       42 NQMF=       0 NMMI=      0 NMMIF=      0
                NMic=       0 NMicF=      0.
                    Isotopes and Nuclear Properties:
 (Nuclear quadrupole moments (NQMom) in fm**2, nuclear magnetic moments (NMagM)
  in nuclear magnetons)

  Atom         1           2           3           4           5           6           7           8           9          10
 IAtWgt=          12          12          12          12          12          12          12          12          12          12
 AtmWgt=  12.0000000  12.0000000  12.0000000  12.0000000  12.0000000  12.0000000  12.0000000  12.0000000  12.0000000  12.0000000
 NucSpn=           0           0           0           0           0           0           0           0           0           0
 AtZEff=  -0.0000000  -0.0000000  -0.0000000  -0.0000000  -0.0000000  -0.0000000  -0.0000000  -0.0000000  -0.0000000  -0.0000000
 NQMom=    0.0000000   0.0000000   0.0000000   0.0000000   0.0000000   0.0000000   0.0000000   0.0000000   0.0000000   0.0000000
 NMagM=    0.0000000   0.0000000   0.0000000   0.0000000   0.0000000   0.0000000   0.0000000   0.0000000   0.0000000   0.0000000
 AtZNuc=   6.0000000   6.0000000   6.0000000   6.0000000   6.0000000   6.0000000   6.0000000   6.0000000   6.0000000   6.0000000

  Atom        11          12          13          14          15          16          17          18          19          20
 IAtWgt=          12          12          12          12          12          12          12          12          12          12
 AtmWgt=  12.0000000  12.0000000  12.0000000  12.0000000  12.0000000  12.0000000  12.0000000  12.0000000  12.0000000  12.0000000
 NucSpn=           0           0           0           0           0           0           0           0           0           0
 AtZEff=  -0.0000000  -0.0000000  -0.0000000  -0.0000000  -0.0000000  -0.0000000  -0.0000000  -0.0000000  -0.0000000  -0.0000000
 NQMom=    0.0000000   0.0000000   0.0000000   0.0000000   0.0000000   0.0000000   0.0000000   0.0000000   0.0000000   0.0000000
 NMagM=    0.0000000   0.0000000   0.0000000   0.0000000   0.0000000   0.0000000   0.0000000   0.0000000   0.0000000   0.0000000
 AtZNuc=   6.0000000   6.0000000   6.0000000   6.0000000   6.0000000   6.0000000   6.0000000   6.0000000   6.0000000   6.0000000

  Atom        21          22          23          24          25          26          27          28          29          30
 IAtWgt=          12          12           1           1           1           1           1           1           1           1
 AtmWgt=  12.0000000  12.0000000   1.0078250   1.0078250   1.0078250   1.0078250   1.0078250   1.0078250   1.0078250   1.0078250
 NucSpn=           0           0           1           1           1           1           1           1           1           1
 AtZEff=  -0.0000000  -0.0000000  -0.0000000  -0.0000000  -0.0000000  -0.0000000  -0.0000000  -0.0000000  -0.0000000  -0.0000000
 NQMom=    0.0000000   0.0000000   0.0000000   0.0000000   0.0000000   0.0000000   0.0000000   0.0000000   0.0000000   0.0000000
 NMagM=    0.0000000   0.0000000   2.7928460   2.7928460   2.7928460   2.7928460   2.7928460   2.7928460   2.7928460   2.7928460
 AtZNuc=   6.0000000   6.0000000   1.0000000   1.0000000   1.0000000   1.0000000   1.0000000   1.0000000   1.0000000   1.0000000

  Atom        31          32          33          34          35          36          37          38          39          40
 IAtWgt=           1           1           1           1          12          12          12          12           1           1
 AtmWgt=   1.0078250   1.0078250   1.0078250   1.0078250  12.0000000  12.0000000  12.0000000  12.0000000   1.0078250   1.0078250
 NucSpn=           1           1           1           1           0           0           0           0           1           1
 AtZEff=  -0.0000000  -0.0000000  -0.0000000  -0.0000000  -0.0000000  -0.0000000  -0.0000000  -0.0000000  -0.0000000  -0.0000000
 NQMom=    0.0000000   0.0000000   0.0000000   0.0000000   0.0000000   0.0000000   0.0000000   0.0000000   0.0000000   0.0000000
 NMagM=    2.7928460   2.7928460   2.7928460   2.7928460   0.0000000   0.0000000   0.0000000   0.0000000   2.7928460   2.7928460
 AtZNuc=   1.0000000   1.0000000   1.0000000   1.0000000   6.0000000   6.0000000   6.0000000   6.0000000   1.0000000   1.0000000

  Atom        41          42
 IAtWgt=           1           1
 AtmWgt=   1.0078250   1.0078250
 NucSpn=           1           1
 AtZEff=  -0.0000000  -0.0000000
 NQMom=    0.0000000   0.0000000
 NMagM=    2.7928460   2.7928460
 AtZNuc=   1.0000000   1.0000000
 Leave Link  101 at Thu Sep  8 15:01:21 2022, MaxMem=  1342177280 cpu:              25.5 elap:               0.6
 (Enter /mnt/opt/groups/app-gaussian/g16-avx2/l103.exe)

 GradGradGradGradGradGradGradGradGradGradGradGradGradGradGradGradGradGrad
 Berny optimization.
 Initialization pass.
                           ----------------------------
                           !    Initial Parameters    !
                           ! (Angstroms and Degrees)  !
 --------------------------                            --------------------------
 ! Name  Definition              Value          Derivative Info.                !
 --------------------------------------------------------------------------------
 ! R1    R(1,2)                  1.4009         estimate D2E/DX2                !
 ! R2    R(1,3)                  1.3944         estimate D2E/DX2                !
 ! R3    R(1,23)                 1.0876         estimate D2E/DX2                !
 ! R4    R(2,4)                  1.4363         estimate D2E/DX2                !
 ! R5    R(2,5)                  1.4317         estimate D2E/DX2                !
 ! R6    R(3,6)                  1.4335         estimate D2E/DX2                !
 ! R7    R(3,7)                  1.4427         estimate D2E/DX2                !
 ! R8    R(4,9)                  1.358          estimate D2E/DX2                !
 ! R9    R(4,24)                 1.0866         estimate D2E/DX2                !
 ! R10   R(5,8)                  1.4601         estimate D2E/DX2                !
 ! R11   R(5,10)                 1.4036         estimate D2E/DX2                !
 ! R12   R(6,10)                 1.3966         estimate D2E/DX2                !
 ! R13   R(6,11)                 1.469          estimate D2E/DX2                !
 ! R14   R(7,12)                 1.3538         estimate D2E/DX2                !
 ! R15   R(7,25)                 1.0867         estimate D2E/DX2                !
 ! R16   R(8,13)                 1.4272         estimate D2E/DX2                !
 ! R17   R(8,35)                 1.413          estimate D2E/DX2                !
 ! R18   R(9,13)                 1.4376         estimate D2E/DX2                !
 ! R19   R(9,34)                 1.0868         estimate D2E/DX2                !
 ! R20   R(10,26)                1.0815         estimate D2E/DX2                !
 ! R21   R(11,14)                1.4434         estimate D2E/DX2                !
 ! R22   R(11,15)                1.3911         estimate D2E/DX2                !
 ! R23   R(12,14)                1.4432         estimate D2E/DX2                !
 ! R24   R(12,27)                1.0867         estimate D2E/DX2                !
 ! R25   R(13,36)                1.4129         estimate D2E/DX2                !
 ! R26   R(14,17)                1.3915         estimate D2E/DX2                !
 ! R27   R(15,16)                1.4092         estimate D2E/DX2                !
 ! R28   R(15,28)                1.085          estimate D2E/DX2                !
 ! R29   R(16,18)                1.4247         estimate D2E/DX2                !
 ! R30   R(16,19)                1.4365         estimate D2E/DX2                !
 ! R31   R(17,19)                1.4064         estimate D2E/DX2                !
 ! R32   R(17,29)                1.0877         estimate D2E/DX2                !
 ! R33   R(18,20)                1.3736         estimate D2E/DX2                !
 ! R34   R(18,30)                1.087          estimate D2E/DX2                !
 ! R35   R(19,21)                1.4245         estimate D2E/DX2                !
 ! R36   R(20,22)                1.4214         estimate D2E/DX2                !
 ! R37   R(20,32)                1.086          estimate D2E/DX2                !
 ! R38   R(21,22)                1.3735         estimate D2E/DX2                !
 ! R39   R(21,31)                1.0869         estimate D2E/DX2                !
 ! R40   R(22,33)                1.086          estimate D2E/DX2                !
 ! R41   R(35,38)                1.3842         estimate D2E/DX2                !
 ! R42   R(35,39)                1.0843         estimate D2E/DX2                !
 ! R43   R(36,37)                1.3819         estimate D2E/DX2                !
 ! R44   R(36,40)                1.0869         estimate D2E/DX2                !
 ! R45   R(37,38)                1.4059         estimate D2E/DX2                !
 ! R46   R(37,41)                1.086          estimate D2E/DX2                !
 ! R47   R(38,42)                1.0858         estimate D2E/DX2                !
 ! A1    A(2,1,3)              122.2589         estimate D2E/DX2                !
 ! A2    A(2,1,23)             118.7834         estimate D2E/DX2                !
 ! A3    A(3,1,23)             118.9577         estimate D2E/DX2                !
 ! A4    A(1,2,4)              121.0731         estimate D2E/DX2                !
 ! A5    A(1,2,5)              119.1071         estimate D2E/DX2                !
 ! A6    A(4,2,5)              119.8198         estimate D2E/DX2                !
 ! A7    A(1,3,6)              119.2226         estimate D2E/DX2                !
 ! A8    A(1,3,7)              120.9196         estimate D2E/DX2                !
 ! A9    A(6,3,7)              119.8577         estimate D2E/DX2                !
 ! A10   A(2,4,9)              121.0661         estimate D2E/DX2                !
 ! A11   A(2,4,24)             118.3136         estimate D2E/DX2                !
 ! A12   A(9,4,24)             120.6202         estimate D2E/DX2                !
 ! A13   A(2,5,8)              118.9964         estimate D2E/DX2                !
 ! A14   A(2,5,10)             118.0788         estimate D2E/DX2                !
 ! A15   A(8,5,10)             122.9247         estimate D2E/DX2                !
 ! A16   A(3,6,10)             118.1831         estimate D2E/DX2                !
 ! A17   A(3,6,11)             118.9738         estimate D2E/DX2                !
 ! A18   A(10,6,11)            122.8431         estimate D2E/DX2                !
 ! A19   A(3,7,12)             121.3641         estimate D2E/DX2                !
 ! A20   A(3,7,25)             118.0576         estimate D2E/DX2                !
 ! A21   A(12,7,25)            120.5783         estimate D2E/DX2                !
 ! A22   A(5,8,13)             118.9952         estimate D2E/DX2                !
 ! A23   A(5,8,35)             123.1843         estimate D2E/DX2                !
 ! A24   A(13,8,35)            117.8205         estimate D2E/DX2                !
 ! A25   A(4,9,13)             121.2993         estimate D2E/DX2                !
 ! A26   A(4,9,34)             120.473          estimate D2E/DX2                !
 ! A27   A(13,9,34)            118.2277         estimate D2E/DX2                !
 ! A28   A(5,10,6)             123.1494         estimate D2E/DX2                !
 ! A29   A(5,10,26)            118.3555         estimate D2E/DX2                !
 ! A30   A(6,10,26)            118.4951         estimate D2E/DX2                !
 ! A31   A(6,11,14)            118.7883         estimate D2E/DX2                !
 ! A32   A(6,11,15)            123.1748         estimate D2E/DX2                !
 ! A33   A(14,11,15)           118.0369         estimate D2E/DX2                !
 ! A34   A(7,12,14)            121.4871         estimate D2E/DX2                !
 ! A35   A(7,12,27)            120.5274         estimate D2E/DX2                !
 ! A36   A(14,12,27)           117.9855         estimate D2E/DX2                !
 ! A37   A(8,13,9)             119.8231         estimate D2E/DX2                !
 ! A38   A(8,13,36)            119.6559         estimate D2E/DX2                !
 ! A39   A(9,13,36)            120.521          estimate D2E/DX2                !
 ! A40   A(11,14,12)           119.5289         estimate D2E/DX2                !
 ! A41   A(11,14,17)           119.9046         estimate D2E/DX2                !
 ! A42   A(12,14,17)           120.5665         estimate D2E/DX2                !
 ! A43   A(11,15,16)           122.5061         estimate D2E/DX2                !
 ! A44   A(11,15,28)           120.3339         estimate D2E/DX2                !
 ! A45   A(16,15,28)           117.16           estimate D2E/DX2                !
 ! A46   A(15,16,18)           122.1066         estimate D2E/DX2                !
 ! A47   A(15,16,19)           119.1586         estimate D2E/DX2                !
 ! A48   A(18,16,19)           118.7348         estimate D2E/DX2                !
 ! A49   A(14,17,19)           122.042          estimate D2E/DX2                !
 ! A50   A(14,17,29)           119.0224         estimate D2E/DX2                !
 ! A51   A(19,17,29)           118.9356         estimate D2E/DX2                !
 ! A52   A(16,18,20)           120.8235         estimate D2E/DX2                !
 ! A53   A(16,18,30)           118.6997         estimate D2E/DX2                !
 ! A54   A(20,18,30)           120.4768         estimate D2E/DX2                !
 ! A55   A(16,19,17)           118.3519         estimate D2E/DX2                !
 ! A56   A(16,19,21)           118.9371         estimate D2E/DX2                !
 ! A57   A(17,19,21)           122.711          estimate D2E/DX2                !
 ! A58   A(18,20,22)           120.3918         estimate D2E/DX2                !
 ! A59   A(18,20,32)           120.1024         estimate D2E/DX2                !
 ! A60   A(22,20,32)           119.5058         estimate D2E/DX2                !
 ! A61   A(19,21,22)           120.7433         estimate D2E/DX2                !
 ! A62   A(19,21,31)           118.674          estimate D2E/DX2                !
 ! A63   A(22,21,31)           120.5827         estimate D2E/DX2                !
 ! A64   A(20,22,21)           120.3695         estimate D2E/DX2                !
 ! A65   A(20,22,33)           119.5068         estimate D2E/DX2                !
 ! A66   A(21,22,33)           120.1237         estimate D2E/DX2                !
 ! A67   A(8,35,38)            121.552          estimate D2E/DX2                !
 ! A68   A(8,35,39)            119.9816         estimate D2E/DX2                !
 ! A69   A(38,35,39)           118.4664         estimate D2E/DX2                !
 ! A70   A(13,36,37)           121.1206         estimate D2E/DX2                !
 ! A71   A(13,36,40)           118.5789         estimate D2E/DX2                !
 ! A72   A(37,36,40)           120.3005         estimate D2E/DX2                !
 ! A73   A(36,37,38)           119.5119         estimate D2E/DX2                !
 ! A74   A(36,37,41)           120.3101         estimate D2E/DX2                !
 ! A75   A(38,37,41)           120.178          estimate D2E/DX2                !
 ! A76   A(35,38,37)           120.3391         estimate D2E/DX2                !
 ! A77   A(35,38,42)           119.6763         estimate D2E/DX2                !
 ! A78   A(37,38,42)           119.9845         estimate D2E/DX2                !
 ! D1    D(3,1,2,4)            180.0            estimate D2E/DX2                !
 ! D2    D(3,1,2,5)              0.0            estimate D2E/DX2                !
 ! D3    D(23,1,2,4)             0.0            estimate D2E/DX2                !
 ! D4    D(23,1,2,5)           180.0            estimate D2E/DX2                !
 ! D5    D(2,1,3,6)              0.0            estimate D2E/DX2                !
 ! D6    D(2,1,3,7)            180.0            estimate D2E/DX2                !
 ! D7    D(23,1,3,6)           180.0            estimate D2E/DX2                !
 ! D8    D(23,1,3,7)             0.0            estimate D2E/DX2                !
 ! D9    D(1,2,4,9)            180.0            estimate D2E/DX2                !
 ! D10   D(1,2,4,24)             0.0            estimate D2E/DX2                !
 ! D11   D(5,2,4,9)              0.0            estimate D2E/DX2                !
 ! D12   D(5,2,4,24)           180.0            estimate D2E/DX2                !
 ! D13   D(1,2,5,8)            180.0            estimate D2E/DX2                !
 ! D14   D(1,2,5,10)             0.0            estimate D2E/DX2                !
 ! D15   D(4,2,5,8)              0.0            estimate D2E/DX2                !
 ! D16   D(4,2,5,10)           180.0            estimate D2E/DX2                !
 ! D17   D(1,3,6,10)             0.0            estimate D2E/DX2                !
 ! D18   D(1,3,6,11)           180.0            estimate D2E/DX2                !
 ! D19   D(7,3,6,10)           180.0            estimate D2E/DX2                !
 ! D20   D(7,3,6,11)             0.0            estimate D2E/DX2                !
 ! D21   D(1,3,7,12)           180.0            estimate D2E/DX2                !
 ! D22   D(1,3,7,25)             0.0            estimate D2E/DX2                !
 ! D23   D(6,3,7,12)             0.0            estimate D2E/DX2                !
 ! D24   D(6,3,7,25)           180.0            estimate D2E/DX2                !
 ! D25   D(2,4,9,13)             0.0            estimate D2E/DX2                !
 ! D26   D(2,4,9,34)           180.0            estimate D2E/DX2                !
 ! D27   D(24,4,9,13)          180.0            estimate D2E/DX2                !
 ! D28   D(24,4,9,34)            0.0            estimate D2E/DX2                !
 ! D29   D(2,5,8,13)             0.0            estimate D2E/DX2                !
 ! D30   D(2,5,8,35)           180.0            estimate D2E/DX2                !
 ! D31   D(10,5,8,13)          180.0            estimate D2E/DX2                !
 ! D32   D(10,5,8,35)            0.0            estimate D2E/DX2                !
 ! D33   D(2,5,10,6)             0.0            estimate D2E/DX2                !
 ! D34   D(2,5,10,26)          180.0            estimate D2E/DX2                !
 ! D35   D(8,5,10,6)           180.0            estimate D2E/DX2                !
 ! D36   D(8,5,10,26)            0.0            estimate D2E/DX2                !
 ! D37   D(3,6,10,5)             0.0            estimate D2E/DX2                !
 ! D38   D(3,6,10,26)          180.0            estimate D2E/DX2                !
 ! D39   D(11,6,10,5)          180.0            estimate D2E/DX2                !
 ! D40   D(11,6,10,26)           0.0            estimate D2E/DX2                !
 ! D41   D(3,6,11,14)            0.0            estimate D2E/DX2                !
 ! D42   D(3,6,11,15)          180.0            estimate D2E/DX2                !
 ! D43   D(10,6,11,14)         180.0            estimate D2E/DX2                !
 ! D44   D(10,6,11,15)           0.0            estimate D2E/DX2                !
 ! D45   D(3,7,12,14)            0.0            estimate D2E/DX2                !
 ! D46   D(3,7,12,27)          180.0            estimate D2E/DX2                !
 ! D47   D(25,7,12,14)         180.0            estimate D2E/DX2                !
 ! D48   D(25,7,12,27)           0.0            estimate D2E/DX2                !
 ! D49   D(5,8,13,9)             0.0            estimate D2E/DX2                !
 ! D50   D(5,8,13,36)          180.0            estimate D2E/DX2                !
 ! D51   D(35,8,13,9)          180.0            estimate D2E/DX2                !
 ! D52   D(35,8,13,36)           0.0            estimate D2E/DX2                !
 ! D53   D(5,8,35,38)          180.0            estimate D2E/DX2                !
 ! D54   D(5,8,35,39)            0.0            estimate D2E/DX2                !
 ! D55   D(13,8,35,38)           0.0            estimate D2E/DX2                !
 ! D56   D(13,8,35,39)         180.0            estimate D2E/DX2                !
 ! D57   D(4,9,13,8)             0.0            estimate D2E/DX2                !
 ! D58   D(4,9,13,36)          180.0            estimate D2E/DX2                !
 ! D59   D(34,9,13,8)          180.0            estimate D2E/DX2                !
 ! D60   D(34,9,13,36)           0.0            estimate D2E/DX2                !
 ! D61   D(6,11,14,12)           0.0            estimate D2E/DX2                !
 ! D62   D(6,11,14,17)         180.0            estimate D2E/DX2                !
 ! D63   D(15,11,14,12)        180.0            estimate D2E/DX2                !
 ! D64   D(15,11,14,17)          0.0            estimate D2E/DX2                !
 ! D65   D(6,11,15,16)         180.0            estimate D2E/DX2                !
 ! D66   D(6,11,15,28)           0.0            estimate D2E/DX2                !
 ! D67   D(14,11,15,16)          0.0            estimate D2E/DX2                !
 ! D68   D(14,11,15,28)        180.0            estimate D2E/DX2                !
 ! D69   D(7,12,14,11)           0.0            estimate D2E/DX2                !
 ! D70   D(7,12,14,17)         180.0            estimate D2E/DX2                !
 ! D71   D(27,12,14,11)        180.0            estimate D2E/DX2                !
 ! D72   D(27,12,14,17)          0.0            estimate D2E/DX2                !
 ! D73   D(8,13,36,37)           0.0            estimate D2E/DX2                !
 ! D74   D(8,13,36,40)         180.0            estimate D2E/DX2                !
 ! D75   D(9,13,36,37)         180.0            estimate D2E/DX2                !
 ! D76   D(9,13,36,40)           0.0            estimate D2E/DX2                !
 ! D77   D(11,14,17,19)          0.0            estimate D2E/DX2                !
 ! D78   D(11,14,17,29)        180.0            estimate D2E/DX2                !
 ! D79   D(12,14,17,19)        180.0            estimate D2E/DX2                !
 ! D80   D(12,14,17,29)          0.0            estimate D2E/DX2                !
 ! D81   D(11,15,16,18)        180.0            estimate D2E/DX2                !
 ! D82   D(11,15,16,19)          0.0            estimate D2E/DX2                !
 ! D83   D(28,15,16,18)          0.0            estimate D2E/DX2                !
 ! D84   D(28,15,16,19)        180.0            estimate D2E/DX2                !
 ! D85   D(15,16,18,20)        180.0            estimate D2E/DX2                !
 ! D86   D(15,16,18,30)          0.0            estimate D2E/DX2                !
 ! D87   D(19,16,18,20)          0.0            estimate D2E/DX2                !
 ! D88   D(19,16,18,30)        180.0            estimate D2E/DX2                !
 ! D89   D(15,16,19,17)          0.0            estimate D2E/DX2                !
 ! D90   D(15,16,19,21)        180.0            estimate D2E/DX2                !
 ! D91   D(18,16,19,17)        180.0            estimate D2E/DX2                !
 ! D92   D(18,16,19,21)          0.0            estimate D2E/DX2                !
 ! D93   D(14,17,19,16)          0.0            estimate D2E/DX2                !
 ! D94   D(14,17,19,21)        180.0            estimate D2E/DX2                !
 ! D95   D(29,17,19,16)        180.0            estimate D2E/DX2                !
 ! D96   D(29,17,19,21)          0.0            estimate D2E/DX2                !
 ! D97   D(16,18,20,22)          0.0            estimate D2E/DX2                !
 ! D98   D(16,18,20,32)        180.0            estimate D2E/DX2                !
 ! D99   D(30,18,20,22)        180.0            estimate D2E/DX2                !
 ! D100  D(30,18,20,32)          0.0            estimate D2E/DX2                !
 ! D101  D(16,19,21,22)          0.0            estimate D2E/DX2                !
 ! D102  D(16,19,21,31)        180.0            estimate D2E/DX2                !
 ! D103  D(17,19,21,22)        180.0            estimate D2E/DX2                !
 ! D104  D(17,19,21,31)          0.0            estimate D2E/DX2                !
 ! D105  D(18,20,22,21)          0.0            estimate D2E/DX2                !
 ! D106  D(18,20,22,33)        180.0            estimate D2E/DX2                !
 ! D107  D(32,20,22,21)        180.0            estimate D2E/DX2                !
 ! D108  D(32,20,22,33)          0.0            estimate D2E/DX2                !
 ! D109  D(19,21,22,20)          0.0            estimate D2E/DX2                !
 ! D110  D(19,21,22,33)        180.0            estimate D2E/DX2                !
 ! D111  D(31,21,22,20)        180.0            estimate D2E/DX2                !
 ! D112  D(31,21,22,33)          0.0            estimate D2E/DX2                !
 ! D113  D(8,35,38,37)           0.0            estimate D2E/DX2                !
 ! D114  D(8,35,38,42)         180.0            estimate D2E/DX2                !
 ! D115  D(39,35,38,37)        180.0            estimate D2E/DX2                !
 ! D116  D(39,35,38,42)          0.0            estimate D2E/DX2                !
 ! D117  D(13,36,37,38)          0.0            estimate D2E/DX2                !
 ! D118  D(13,36,37,41)        180.0            estimate D2E/DX2                !
 ! D119  D(40,36,37,38)        180.0            estimate D2E/DX2                !
 ! D120  D(40,36,37,41)          0.0            estimate D2E/DX2                !
 ! D121  D(36,37,38,35)          0.0            estimate D2E/DX2                !
 ! D122  D(36,37,38,42)        180.0            estimate D2E/DX2                !
 ! D123  D(41,37,38,35)        180.0            estimate D2E/DX2                !
 ! D124  D(41,37,38,42)          0.0            estimate D2E/DX2                !
 --------------------------------------------------------------------------------
 Trust Radius=3.00D-01 FncErr=1.00D-07 GrdErr=1.00D-06 EigMax=2.50D+02 EigMin=1.00D-04
 Number of steps in this run=    252 maximum allowed number of steps=    252.
 GradGradGradGradGradGradGradGradGradGradGradGradGradGradGradGradGradGrad

 Leave Link  103 at Thu Sep  8 15:01:21 2022, MaxMem=  1342177280 cpu:               3.5 elap:               0.1
 (Enter /mnt/opt/groups/app-gaussian/g16-avx2/l202.exe)
                          Input orientation:                          
 ---------------------------------------------------------------------
 Center     Atomic      Atomic             Coordinates (Angstroms)
 Number     Number       Type             X           Y           Z
 ---------------------------------------------------------------------
      1          6           0        2.739567    1.285750    0.000000
      2          6           0        1.880378    2.392268    0.000000
      3          6           0        2.264647   -0.025312    0.000000
      4          6           0        2.397403    3.732290    0.000000
      5          6           0        0.465251    2.175179    0.000000
      6          6           0        0.850065   -0.257217    0.000000
      7          6           0        3.175820   -1.143798    0.000000
      8          6           0       -0.428032    3.330204    0.000000
      9          6           0        1.564421    4.804787    0.000000
     10          6           0        0.000000    0.850879    0.000000
     11          6           0        0.355760   -1.640522    0.000000
     12          6           0        2.724615   -2.420229    0.000000
     13          6           0        0.136192    4.641145    0.000000
     14          6           0        1.313083   -2.720752    0.000000
     15          6           0       -0.996815   -1.965525    0.000000
     16          6           0       -1.455502   -3.298030    0.000000
     17          6           0        0.870466   -4.039970    0.000000
     18          6           0       -2.843103   -3.621233    0.000000
     19          6           0       -0.497128   -4.368164    0.000000
     20          6           0       -3.261000   -4.929746    0.000000
     21          6           0       -0.965995   -5.713329    0.000000
     22          6           0       -2.311790   -5.987792    0.000000
     23          1           0        3.813671    1.456741    0.000000
     24          1           0        3.475443    3.868772    0.000000
     25          1           0        4.242137   -0.934396    0.000000
     26          1           0       -1.068209    0.681726    0.000000
     27          1           0        3.423192   -3.252623    0.000000
     28          1           0       -1.748431   -1.182980    0.000000
     29          1           0        1.604295   -4.842765    0.000000
     30          1           0       -3.567779   -2.811052    0.000000
     31          1           0       -0.237196   -6.519634    0.000000
     32          1           0       -4.321658   -5.162765    0.000000
     33          1           0       -2.658113   -7.017058    0.000000
     34          1           0        1.966117    5.814645    0.000000
     35          6           0       -1.836659    3.218510    0.000000
     36          6           0       -0.715216    5.768656    0.000000
     37          6           0       -2.089672    5.625732    0.000000
     38          6           0       -2.651969    4.337168    0.000000
     39          1           0       -2.302571    2.239419    0.000000
     40          1           0       -0.266842    6.758751    0.000000
     41          1           0       -2.731776    6.501556    0.000000
     42          1           0       -3.731000    4.215958    0.000000
 ---------------------------------------------------------------------
                    Distance matrix (angstroms):
                    1          2          3          4          5
     1  C    0.000000
     2  C    1.400924   0.000000
     3  C    1.394429   2.447929   0.000000
     4  C    2.470351   1.436306   3.759946   0.000000
     5  C    2.442048   1.431682   2.842532   2.481493   0.000000
     6  C    2.439460   2.842765   1.433465   4.279068   2.462647
     7  C    2.468404   3.765891   1.442653   4.937830   4.285183
     8  C    3.770076   2.491682   4.302326   2.853902   1.460150
     9  C    3.710066   2.433121   4.880591   1.357980   2.850090
    10  C    2.773867   2.431399   2.428237   3.748342   1.403648
    11  C    3.774335   4.311364   2.500551   5.747644   3.817272
    12  C    3.706009   4.885986   2.438688   6.161214   5.120791
    13  C    4.246909   2.845985   5.128951   2.437025   2.487824
    14  C    4.252871   5.144395   2.858474   6.543508   4.968799
    15  C    4.952912   5.221934   3.794939   6.632180   4.391249
    16  C    6.213666   6.596028   4.954815   8.016874   5.800458
    17  C    5.644186   6.511037   4.249849   7.920831   6.228345
    18  C    7.432677   7.646795   6.246580   9.029795   6.674099
    19  C    6.514824   7.166308   5.146627   8.602073   6.613737
    20  C    8.639398   8.946824   7.388251  10.346419   8.022774
    21  C    7.919488   8.590841   6.541451  10.026573   8.017295
    22  C    8.855542   9.370148   7.516312  10.800764   8.622416
    23  H    1.087629   2.147751   2.143818   2.680287   3.424627
    24  H    2.685799   2.173545   4.077980   1.086645   3.453913
    25  H    2.680814   4.079779   2.176442   5.018068   4.892272
    26  H    3.855386   3.408830   3.407027   4.616969   2.140538
    27  H    4.589572   5.851929   3.428959   7.059834   6.181460
    28  H    5.122183   5.094178   4.176720   6.430227   4.022141
    29  H    6.232779   7.240299   4.862501   8.611654   7.109779
    30  H    7.521064   7.533721   6.463555   8.854305   6.413098
    31  H    8.353750   9.160028   6.959557  10.585039   8.723142
    32  H    9.562648   9.774650   8.353014  11.147546   8.761274
    33  H    9.903109  10.446689   8.550911  11.878835   9.708379
    34  H    4.594466   3.423451   5.847582   2.126549   3.936789
    35  C    4.967636   3.807760   5.229062   4.265120   2.527317
    36  C    5.659679   4.258768   6.515339   3.719568   3.782404
    37  C    6.492842   5.120214   7.134031   4.870212   4.293477
    38  C    6.195144   4.932018   6.573001   5.085473   3.793581
    39  H    5.131534   4.185741   5.097890   4.931371   2.768567
    40  H    6.244376   4.865874   7.240991   4.032080   4.641669
    41  H    7.559115   6.177233   8.219747   5.829006   5.379453
    42  H    7.103123   5.900289   7.344124   6.147459   4.666187
                    6          7          8          9         10
     6  C    0.000000
     7  C    2.489008   0.000000
     8  C    3.808296   5.744949   0.000000
     9  C    5.112161   6.162976   2.478763   0.000000
    10  C    1.396598   3.750276   2.516002   4.252153   0.000000
    11  C    1.468969   2.863472   5.032141   6.557657   2.516673
    12  C    2.862265   1.353832   6.557947   7.317575   4.257191
    13  C    4.950108   6.534899   1.427205   1.437573   3.792712
    14  C    2.506669   2.440609   6.296471   7.529735   3.805356
    15  C    2.515806   4.252778   5.326186   7.238581   2.987603
    16  C    3.816043   5.107823   6.707397   8.647287   4.396809
    17  C    3.782808   3.701685   7.483686   8.871939   4.967707
    18  C    4.995607   6.508849   7.359011   9.509158   5.299342
    19  C    4.326062   4.887441   7.698678   9.401756   5.242666
    20  C    6.223615   7.467667   8.732267  10.864889   6.636998
    21  C    5.750411   6.167272   9.059519  10.818215   6.634906
    22  C    6.544984   7.319709   9.506503  11.467553   7.218850
    23  H    3.423538   2.677622   4.637015   4.033428   3.861497
    24  H    4.890439   5.021517   3.940453   2.127940   4.602867
    25  H    3.459006   1.086684   6.324341   6.333118   4.602492
    26  H    2.135741   4.619991   2.724750   4.891868   1.081519
    27  H    3.948853   2.123284   7.626633   8.269032   5.343872
    28  H    2.758481   4.924407   4.702370   6.843124   2.682088
    29  H    4.647162   4.018961   8.421863   9.647634   5.915348
    30  H    5.102883   6.946644   6.897321   9.183707   5.112610
    31  H    6.356100   6.367754   9.851687  11.466836   7.374329
    32  H    7.128192   8.506719   9.342957  11.575751   7.405447
    33  H    7.615955   8.278282  10.584852  12.553319   8.304818
    34  H    6.173579   7.062812   3.450275   1.086818   5.338969
    35  C    4.393081   6.644899   1.413048   3.752815   2.996497
    36  C    6.225853   7.932350   2.455305   2.475033   4.969514
    37  C    6.576560   8.576243   2.833813   3.745176   5.212097
    38  C    5.776904   8.000257   2.441285   4.242241   4.380314
    39  H    4.021480   6.438861   2.168803   4.640554   2.688843
    40  H    7.104315   8.619873   3.432334   2.677966   5.913895
    41  H    7.649222   9.661839   3.919784   4.619127   6.276364
    42  H    6.402769   8.742491   3.419672   5.328058   5.024352
                   11         12         13         14         15
    11  C    0.000000
    12  C    2.493876   0.000000
    13  C    6.285503   7.520833   0.000000
    14  C    1.443386   1.443169   7.455374   0.000000
    15  C    1.391074   3.749106   6.703118   2.430226   0.000000
    16  C    2.455199   4.271289   8.097159   2.828129   1.409242
    17  C    2.454032   2.461997   8.712113   1.391491   2.791068
    18  C    3.762438   5.695779   8.783114   4.252617   2.479949
    19  C    2.857875   3.764848   9.031542   2.447617   2.454050
    20  C    4.888757   6.490398  10.155928   5.079556   3.730032
    21  C    4.281915   4.946222  10.412970   3.761611   3.747931
    22  C    5.100449   6.171943  10.907196   4.879883   4.231760
    23  H    4.642218   4.027026   4.864595   4.868715   5.903616
    24  H    6.331251   6.333662   3.427413   6.935245   7.351198
    25  H    3.950005   2.123811   6.924265   3.430805   5.339461
    26  H    2.724064   4.899759   4.138548   4.153000   2.648214
    27  H    3.465257   1.086687   8.550786   2.176108   4.603595
    28  H    2.153361   4.641005   6.121457   3.426020   1.085036
    29  H    3.437034   2.669044   9.596868   2.141902   3.878696
    30  H    4.094423   6.304519   8.321937   4.881697   2.706432
    31  H    4.915011   5.057415  11.167023   4.103032   4.617026
    32  H    5.855291   7.561182  10.769823   6.141151   4.612692
    33  H    6.163649   7.078460  11.988404   5.850525   5.317697
    34  H    7.627107   8.269732   2.173874   8.560342   8.325263
    35  C    5.330750   7.252627   2.432289   6.722775   5.251624
    36  C    7.486181   8.882020   1.412861   8.728347   7.739306
    37  C    7.666719   9.376292   2.433903   9.013464   7.669519
    38  C    6.691727   8.635396   2.804682   8.095423   6.516400
    39  H    4.703261   6.854555   3.422843   6.138098   4.403016
    40  H    8.422317   9.654144   2.155619   9.610262   8.754762
    41  H    8.707831  10.458033   3.418533  10.070345   8.643006
    42  H    7.141426   9.258182   3.890496   8.576755   6.759179
                   16         17         18         19         20
    16  C    0.000000
    17  C    2.441434   0.000000
    18  C    1.424744   3.737103   0.000000
    19  C    1.436547   1.406423   2.462012   0.000000
    20  C    2.433582   4.226194   1.373624   2.820348   0.000000
    21  C    2.464404   2.484496   2.810765   1.424537   2.425088
    22  C    2.822773   3.731054   2.425468   2.432323   1.421429
    23  H    7.097326   6.235085   8.372482   7.246551   9.530907
    24  H    8.699268   8.326710   9.799194   9.144858  11.081227
    25  H    6.168457   4.583967   7.577580   5.852469   8.500582
    26  H    3.998556   5.104202   4.654643   5.082079   6.024695
    27  H    4.878905   2.671390   6.277127   4.075947   6.891383
    28  H    2.135239   3.875695   2.672711   3.422157   4.040559
    29  H    3.427618   1.087651   4.612102   2.154350   4.866072
    30  H    2.167686   4.605242   1.086991   3.442891   2.140789
    31  H    3.444271   2.715815   3.897625   2.167115   3.416304
    32  H    3.419369   5.312139   2.135988   3.906203   1.085953
    33  H    3.908637   4.616700   3.400860   3.418552   2.172635
    34  H    9.733875   9.915336  10.590769  10.476506  11.948418
    35  C    6.527678   7.746874   6.913394   7.704023   8.271809
    36  C    9.096858   9.935972   9.627976  10.139166  10.997128
    37  C    8.946267  10.108819   9.277609  10.119988  10.620270
    38  C    7.728375   9.087573   7.960696   8.968062   9.286906
    39  H    5.601863   7.035545   5.885526   6.849801   7.232946
    40  H   10.126784  10.858446  10.694914  11.129298  12.065900
    41  H    9.882346  11.140014  10.123401  11.097048  11.443546
    42  H    7.850981   9.451658   7.887327   9.173063   9.157773
                   21         22         23         24         25
    21  C    0.000000
    22  C    1.373497   0.000000
    23  H    8.617141   9.640661   0.000000
    24  H   10.561393  11.429957   2.435630   0.000000
    25  H    7.068440   8.275915   2.429222   4.863974   0.000000
    26  H    6.395872   6.784465   4.943015   5.549958   5.550822
    27  H    5.031902   6.353831   4.725525   7.121587   2.458627
    28  H    4.597420   4.837726   6.156712   7.266984   5.995723
    29  H    2.713719   4.080050   6.675711   8.910223   4.715247
    30  H    3.897755   3.416019   8.526421   9.707061   8.032224
    31  H    1.086865   2.141681   8.946065  11.031893   7.159561
    32  H    3.400529   2.172611  10.488157  11.931615   9.550795
    33  H    2.136112   1.085969  10.662516  12.494871   9.198490
    34  H   11.895019  12.553805   4.733369   2.462618   7.122487
    35  C    8.974174   9.218554   5.918620   5.351754   7.361956
    36  C   11.484723  11.864363   6.253273   4.601215   8.337041
    37  C   11.394602  11.615648   7.227029   5.835873   9.117406
    38  C   10.190927  10.330562   7.078231   6.145289   8.678599
    39  H    8.064282   8.227216   6.166117   6.003352   7.273672
    40  H   12.491661  12.909538   6.690433   4.728285   8.917141
    41  H   12.341856  12.496408   8.263960   6.742486  10.194550
    42  H   10.307085  10.301974   8.033389   7.214801   9.491947
                   26         27         28         29         30
    26  H    0.000000
    27  H    5.970912   0.000000
    28  H    1.984901   5.570378   0.000000
    29  H    6.136960   2.415976   4.963345   0.000000
    30  H    4.295038   7.004903   2.441443   5.556816   0.000000
    31  H    7.249149   4.906302   5.546504   2.490578   4.984613
    32  H    6.689021   7.976926   4.739218   5.934587   2.469593
    33  H    7.861238   7.152149   5.904573   4.784942   4.303252
    34  H    5.962717   9.183595   7.922413  10.663550  10.248251
    35  C    2.650620   8.339160   4.402374   8.764948   6.273149
    36  C    5.099163   9.925215   7.027999  10.861970   9.041488
    37  C    5.048424  10.450687   6.817258  11.101118   8.565286
    38  C    3.983786   9.721754   5.593605  10.118644   7.206647
    39  H    1.987475   7.933907   3.466971   8.088321   5.206535
    40  H    6.129635  10.669769   8.078750  11.751439  10.123108
    41  H    6.052923  11.533761   7.747197  12.144757   9.350057
    42  H    4.425071  10.342251   5.751444  10.513127   7.028905
                   31         32         33         34         35
    31  H    0.000000
    32  H    4.303943   0.000000
    33  H    2.471491   2.491141   0.000000
    34  H   12.529526  12.650678  13.639505   0.000000
    35  C    9.868624   8.741910  10.268478   4.604457   0.000000
    36  C   12.297584  11.510968  12.932491   2.681727   2.785835
    37  C   12.285829  11.016961  12.655563   4.060186   2.420482
    38  C   11.122108   9.645548  11.354228   4.848676   1.384242
    39  H    8.999266   7.672616   9.263303   5.568118   1.084294
    40  H   13.278418  12.592223  13.981813   2.424344   3.872678
    41  H   13.257991  11.772175  13.518815   4.747846   3.402885
    42  H   11.289801   9.397304  11.284136   5.917174   2.140895
                   36         37         38         39         40
    36  C    0.000000
    37  C    1.381867   0.000000
    38  C    2.408354   1.405907   0.000000
    39  H    3.869782   3.392999   2.126648   0.000000
    40  H    1.086889   2.146262   3.398955   4.956668   0.000000
    41  H    2.145613   1.085986   2.165859   4.283693   2.478316
    42  H    3.392024   2.163659   1.085818   2.438671   4.297230
                   41         42
    41  H    0.000000
    42  H    2.494475   0.000000
 Stoichiometry    C26H16
 Framework group  CS[SG(C26H16)]
 Deg. of freedom    81
 Full point group                 CS      NOp   2
 Largest Abelian subgroup         CS      NOp   2
 Largest concise Abelian subgroup C1      NOp   1
                         Standard orientation:                         
 ---------------------------------------------------------------------
 Center     Atomic      Atomic             Coordinates (Angstroms)
 Number     Number       Type             X           Y           Z
 ---------------------------------------------------------------------
      1          6           0        2.739567    1.285750    0.000000
      2          6           0        1.880378    2.392268    0.000000
      3          6           0        2.264647   -0.025312    0.000000
      4          6           0        2.397403    3.732290    0.000000
      5          6           0        0.465251    2.175179    0.000000
      6          6           0        0.850065   -0.257217    0.000000
      7          6           0        3.175820   -1.143798    0.000000
      8          6           0       -0.428032    3.330204    0.000000
      9          6           0        1.564421    4.804787    0.000000
     10          6           0       -0.000000    0.850879    0.000000
     11          6           0        0.355760   -1.640522    0.000000
     12          6           0        2.724615   -2.420229    0.000000
     13          6           0        0.136192    4.641145    0.000000
     14          6           0        1.313083   -2.720752    0.000000
     15          6           0       -0.996815   -1.965525    0.000000
     16          6           0       -1.455502   -3.298030    0.000000
     17          6           0        0.870466   -4.039970    0.000000
     18          6           0       -2.843103   -3.621233    0.000000
     19          6           0       -0.497128   -4.368164    0.000000
     20          6           0       -3.261000   -4.929746    0.000000
     21          6           0       -0.965995   -5.713329    0.000000
     22          6           0       -2.311790   -5.987792    0.000000
     23          1           0        3.813671    1.456741    0.000000
     24          1           0        3.475443    3.868772    0.000000
     25          1           0        4.242137   -0.934396    0.000000
     26          1           0       -1.068209    0.681726    0.000000
     27          1           0        3.423192   -3.252623    0.000000
     28          1           0       -1.748431   -1.182980    0.000000
     29          1           0        1.604295   -4.842765    0.000000
     30          1           0       -3.567779   -2.811052    0.000000
     31          1           0       -0.237196   -6.519634    0.000000
     32          1           0       -4.321658   -5.162765    0.000000
     33          1           0       -2.658113   -7.017058    0.000000
     34          1           0        1.966117    5.814645    0.000000
     35          6           0       -1.836659    3.218510    0.000000
     36          6           0       -0.715216    5.768656    0.000000
     37          6           0       -2.089672    5.625732    0.000000
     38          6           0       -2.651969    4.337168    0.000000
     39          1           0       -2.302571    2.239419    0.000000
     40          1           0       -0.266842    6.758751    0.000000
     41          1           0       -2.731776    6.501556    0.000000
     42          1           0       -3.731000    4.215958    0.000000
 ---------------------------------------------------------------------
 Rotational constants (GHZ):           0.4331762           0.1107217           0.0881820
 Leave Link  202 at Thu Sep  8 15:01:22 2022, MaxMem=  1342177280 cpu:               8.0 elap:               0.2
 (Enter /mnt/opt/groups/app-gaussian/g16-avx2/l301.exe)
 Standard basis: 6-31G(d,p) (6D, 7F)
 Ernie: Thresh=  0.10000D-02 Tol=  0.10000D-05 Strict=F.
 There are   350 symmetry adapted cartesian basis functions of A'  symmetry.
 There are   120 symmetry adapted cartesian basis functions of A"  symmetry.
 There are   350 symmetry adapted basis functions of A'  symmetry.
 There are   120 symmetry adapted basis functions of A"  symmetry.
   470 basis functions,   840 primitive gaussians,   470 cartesian basis functions
    86 alpha electrons       86 beta electrons
       nuclear repulsion energy      1959.7338150568 Hartrees.
 IExCor=  402 DFT=T Ex+Corr=B3LYP ExCW=0 ScaHFX=  0.200000
 ScaDFX=  0.800000  0.720000  1.000000  0.810000 ScalE2=  1.000000  1.000000
 IRadAn=      5 IRanWt=     -1 IRanGd=            0 ICorTp=0 IEmpDi=131
 NAtoms=   42 NActive=   42 NUniq=   42 SFac= 1.00D+00 NAtFMM=   60 NAOKFM=F Big=F
 Integral buffers will be    131072 words long.
 Raffenetti 2 integral format.
 Two-electron integral symmetry is turned on.
 R6Disp:  Grimme-D3 Dispersion energy=       -0.0378934062 Hartrees.
 Nuclear repulsion after empirical dispersion term =     1959.6959216506 Hartrees.
 Leave Link  301 at Thu Sep  8 15:01:22 2022, MaxMem=  1342177280 cpu:               4.2 elap:               0.1
 (Enter /mnt/opt/groups/app-gaussian/g16-avx2/l302.exe)
 NPDir=0 NMtPBC=     1 NCelOv=     1 NCel=       1 NClECP=     1 NCelD=      1
         NCelK=      1 NCelE2=     1 NClLst=     1 CellRange=     0.0.
 One-electron integrals computed using PRISM.
 One-electron integral symmetry used in STVInt
 NBasis=   470 RedAO= T EigKep=  1.40D-04  NBF=   350   120
 NBsUse=   470 1.00D-06 EigRej= -1.00D+00 NBFU=   350   120
 Precomputing XC quadrature grid using
 IXCGrd= 4 IRadAn=           5 IRanWt=          -1 IRanGd=           0 AccXCQ= 1.00D-12.
 Generated NRdTot=       0 NPtTot=           0 NUsed=           0 NTot=          32
 NSgBfM=   460   460   460   460   460 MxSgAt=    42 MxSgA2=    42.
 Leave Link  302 at Thu Sep  8 15:01:24 2022, MaxMem=  1342177280 cpu:             116.0 elap:               2.5
 (Enter /mnt/opt/groups/app-gaussian/g16-avx2/l303.exe)
 DipDrv:  MaxL=1.
 Leave Link  303 at Thu Sep  8 15:01:24 2022, MaxMem=  1342177280 cpu:               7.8 elap:               0.2
 (Enter /mnt/opt/groups/app-gaussian/g16-avx2/l401.exe)
 ExpMin= 1.61D-01 ExpMax= 3.05D+03 ExpMxC= 4.57D+02 IAcc=3 IRadAn=         5 AccDes= 0.00D+00
 Harris functional with IExCor=  402 and IRadAn=       5 diagonalized for initial guess.
 HarFok:  IExCor=  402 AccDes= 0.00D+00 IRadAn=         5 IDoV= 1 UseB2=F ITyADJ=14
 ICtDFT=  3500011 ScaDFX=  1.000000  1.000000  1.000000  1.000000
 FoFCou: FMM=F IPFlag=           0 FMFlag=      100000 FMFlg1=           0
         NFxFlg=           0 DoJE=T BraDBF=F KetDBF=T FulRan=T
         wScrn=  0.000000 ICntrl=       500 IOpCl=  0 I1Cent=   200000004 NGrid=           0
         NMat0=    1 NMatS0=      1 NMatT0=    0 NMatD0=    1 NMtDS0=    0 NMtDT0=    0
 Petite list used in FoFCou.
 Harris En= -1000.53631822818    
 JPrj=0 DoOrth=F DoCkMO=F.
 Initial guess orbital symmetries:
       Occupied  (A') (A') (A') (A') (A') (A') (A') (A') (A') (A')
                 (A') (A') (A') (A') (A') (A') (A') (A') (A') (A')
                 (A') (A') (A') (A') (A') (A') (A') (A') (A') (A')
                 (A') (A') (A') (A') (A') (A') (A') (A') (A') (A')
                 (A') (A') (A') (A') (A') (A') (A') (A') (A') (A')
                 (A') (A') (A') (A') (A') (A') (A') (A') (A') (A')
                 (A') (A') (A') (A') (A') (A') (A") (A') (A") (A')
                 (A') (A') (A") (A') (A') (A") (A') (A") (A") (A")
                 (A") (A") (A") (A") (A") (A")
       Virtual   (A") (A") (A") (A") (A") (A") (A") (A") (A") (A")
                 (A') (A') (A') (A") (A') (A') (A') (A') (A") (A')
                 (A') (A') (A") (A') (A') (A') (A') (A') (A') (A')
                 (A') (A') (A') (A') (A') (A') (A') (A') (A') (A')
                 (A') (A') (A') (A') (A') (A') (A') (A') (A') (A')
                 (A') (A') (A') (A') (A') (A') (A") (A') (A') (A")
                 (A') (A") (A') (A') (A") (A') (A") (A') (A') (A")
                 (A') (A') (A') (A') (A") (A') (A') (A') (A") (A')
                 (A') (A') (A") (A') (A') (A') (A') (A') (A') (A")
                 (A') (A") (A') (A") (A") (A") (A") (A") (A") (A")
                 (A") (A') (A") (A") (A') (A') (A") (A') (A') (A')
                 (A') (A') (A") (A') (A') (A') (A') (A") (A') (A')
                 (A') (A") (A') (A") (A') (A') (A') (A') (A') (A')
                 (A') (A') (A') (A') (A') (A') (A') (A') (A') (A')
                 (A') (A') (A') (A') (A') (A') (A') (A') (A') (A')
                 (A") (A') (A") (A') (A") (A') (A") (A") (A') (A")
                 (A') (A') (A') (A") (A") (A") (A") (A") (A") (A')
                 (A") (A") (A') (A") (A") (A") (A") (A") (A') (A")
                 (A") (A') (A') (A') (A') (A') (A') (A') (A') (A')
                 (A') (A') (A') (A') (A') (A') (A') (A') (A') (A')
                 (A') (A") (A") (A') (A') (A') (A") (A") (A') (A")
                 (A') (A') (A') (A') (A") (A') (A') (A') (A') (A")
                 (A') (A') (A') (A') (A') (A") (A') (A') (A') (A')
                 (A') (A") (A') (A') (A") (A") (A') (A") (A') (A")
                 (A') (A') (A') (A') (A') (A") (A') (A") (A") (A')
                 (A") (A") (A") (A') (A") (A") (A") (A') (A") (A')
                 (A") (A') (A") (A') (A') (A') (A') (A') (A') (A")
                 (A") (A') (A") (A') (A") (A") (A') (A") (A') (A')
                 (A") (A') (A') (A") (A') (A') (A") (A') (A') (A")
                 (A") (A") (A') (A") (A') (A") (A') (A') (A") (A")
                 (A') (A') (A') (A") (A") (A') (A') (A") (A') (A")
                 (A') (A') (A") (A") (A') (A') (A') (A') (A') (A')
                 (A') (A') (A') (A') (A') (A') (A') (A') (A') (A')
                 (A') (A') (A') (A') (A') (A') (A') (A') (A') (A')
                 (A') (A') (A') (A') (A') (A') (A') (A') (A') (A')
                 (A') (A') (A') (A') (A') (A') (A') (A') (A') (A')
                 (A') (A') (A') (A') (A') (A') (A') (A') (A') (A')
                 (A') (A') (A') (A') (A') (A') (A') (A') (A') (A')
                 (A') (A') (A') (A')
 The electronic state of the initial guess is 1-A'.
 Leave Link  401 at Thu Sep  8 15:01:27 2022, MaxMem=  1342177280 cpu:              93.3 elap:               2.1
 (Enter /mnt/opt/groups/app-gaussian/g16-avx2/l502.exe)
 Two-electron integrals replicated using symmetry.
 Closed shell SCF:
 Using DIIS extrapolation, IDIIS=    10.
 NGot=  1342177280 LenX=  1341706032 LenY=  1341484662
 Requested convergence on RMS density matrix=1.00D-08 within 500 cycles.
 Requested convergence on MAX density matrix=1.00D-06.
 Requested convergence on             energy=1.00D-06.
 Level shift goal  0.100 maximum shift  0.100.
 No special actions if energy rises.
 Dynamic level shift is on during FON iterations.

 Cycle   1  Pass 1  IDiag  1:
 FoFJK:  IHMeth= 1 ICntrl=       0 DoSepK=F KAlg= 0 I1Cent=           0 FoldK=F
 IRaf= 640000000 NMat=       1 IRICut=       1 DoRegI=T DoRafI=F ISym2E= 2 IDoP0=0 IntGTp=1.
 FoFCou: FMM=F IPFlag=           0 FMFlag=      100000 FMFlg1=           0
         NFxFlg=           0 DoJE=F BraDBF=F KetDBF=F FulRan=T
         wScrn=  0.000000 ICntrl=         0 IOpCl=  0 I1Cent=           0 NGrid=           0
         NMat0=    1 NMatS0=      1 NMatT0=    0 NMatD0=    1 NMtDS0=    0 NMtDT0=    0
 Integrals replicated using symmetry in FoFCou.
 E= -1000.05069746060    
 DIIS: error= 4.30D-02 at cycle   1 NSaved=   1.
 NSaved= 1 IEnMin= 1 EnMin= -1000.05069746060     IErMin= 1 ErrMin= 4.30D-02
 ErrMax= 4.30D-02  0.00D+00 EMaxC= 1.00D+00 BMatC= 4.29D-01 BMatP= 4.29D-01
 IDIUse=1 WtCom= 1.00D+00 WtEn= 0.00D+00
 Coeff-Com:  0.100D+01
 Coeff:      0.100D+01
 Gap=     0.137 Goal=     0.100 Shift=    0.000
 T= 1712. Gap= 0.132 NK=0 IS=    1 IE=  470 IFin=   88
          NO(<0.9)=   0  NV(>0.1)=   0     86.00e < EF      0.00e >EF  Err=0.0D+00
 GapD=    0.137 DampG=1.000 DampE=0.500 DampFc=0.5000 IDamp=-1.
 Damping current iteration by 5.00D-01
 RMSDP=4.05D-03 MaxDP=1.09D-01              OVMax= 1.36D-01

 Cycle   2  Pass 1  IDiag  1:
 E= -1000.29415304483     Delta-E=       -0.243455584229 Rises=F Damp=T
 DIIS: error= 7.25D-03 at cycle   2 NSaved=   2.
 NSaved= 2 IEnMin= 2 EnMin= -1000.29415304483     IErMin= 2 ErrMin= 7.25D-03
 ErrMax= 7.25D-03  0.00D+00 EMaxC= 1.00D+00 BMatC= 2.63D-02 BMatP= 4.29D-01
 IDIUse=1 WtCom= 1.00D+00 WtEn= 0.00D+00
 Coeff-Com: -0.894D-01 0.109D+01
 Coeff:     -0.894D-01 0.109D+01
 Gap=     0.140 Goal=     0.100 Shift=    0.000
 T= 1517. Gap= 0.136 NK=4 IS=   87 IE=   95 IFin=   86
          NO(<0.9)=   0  NV(>0.1)=   0     86.00e < EF      0.00e >EF  Err=0.0D+00
 GapD=    0.140 DampG=1.000 DampE=1.000 DampFc=1.0000 IDamp=-1.
 RMSDP=1.37D-03 MaxDP=5.89D-02 DE=-2.43D-01 OVMax= 7.68D-02

 Cycle   3  Pass 1  IDiag  1:
 E= -1000.51923484246     Delta-E=       -0.225081797626 Rises=F Damp=F
 DIIS: error= 5.89D-03 at cycle   3 NSaved=   3.
 NSaved= 3 IEnMin= 3 EnMin= -1000.51923484246     IErMin= 3 ErrMin= 5.89D-03
 ErrMax= 5.89D-03  0.00D+00 EMaxC= 1.00D+00 BMatC= 9.94D-03 BMatP= 2.63D-02
 IDIUse=1 WtCom= 1.00D+00 WtEn= 0.00D+00
 Coeff-Com: -0.794D-01 0.413D+00 0.666D+00
 Coeff:     -0.794D-01 0.413D+00 0.666D+00
 Gap=     0.139 Goal=     0.100 Shift=    0.000
 T= 1213. Gap= 0.136 NK=4 IS=   87 IE=   96 IFin=   86
          NO(<0.9)=   0  NV(>0.1)=   0     86.00e < EF      0.00e >EF  Err=0.0D+00
 GapD=    0.139 DampG=1.000 DampE=1.000 DampFc=1.0000 IDamp=-1.
 RMSDP=4.51D-04 MaxDP=1.98D-02 DE=-2.25D-01 OVMax= 5.34D-02

 Cycle   4  Pass 1  IDiag  1:
 E= -1000.52263112978     Delta-E=       -0.003396287321 Rises=F Damp=F
 DIIS: error= 6.07D-03 at cycle   4 NSaved=   4.
 NSaved= 4 IEnMin= 4 EnMin= -1000.52263112978     IErMin= 3 ErrMin= 5.89D-03
 ErrMax= 6.07D-03  0.00D+00 EMaxC= 1.00D+00 BMatC= 6.04D-03 BMatP= 9.94D-03
 IDIUse=1 WtCom= 1.00D+00 WtEn= 0.00D+00
 Coeff-Com: -0.420D-01 0.145D+00 0.455D+00 0.441D+00
 Coeff:     -0.420D-01 0.145D+00 0.455D+00 0.441D+00
 Gap=     0.137 Goal=     0.100 Shift=    0.000
 T=  570. Gap= 0.136 NK=4 IS=   87 IE=   96 IFin=   86
          NO(<0.9)=   0  NV(>0.1)=   0     86.00e < EF      0.00e >EF  Err=0.0D+00
 GapD=    0.137 DampG=1.000 DampE=1.000 DampFc=1.0000 IDamp=-1.
 RMSDP=2.44D-04 MaxDP=1.15D-02 DE=-3.40D-03 OVMax= 3.24D-02

 Cycle   5  Pass 1  IDiag  1:
 E= -1000.53004616872     Delta-E=       -0.007415038943 Rises=F Damp=F
 DIIS: error= 7.61D-04 at cycle   5 NSaved=   5.
 NSaved= 5 IEnMin= 5 EnMin= -1000.53004616872     IErMin= 5 ErrMin= 7.61D-04
 ErrMax= 7.61D-04  0.00D+00 EMaxC= 1.00D+00 BMatC= 2.44D-04 BMatP= 6.04D-03
 IDIUse=1 WtCom= 1.00D+00 WtEn= 0.00D+00
 Coeff-Com: -0.145D-01 0.382D-01 0.165D+00 0.230D+00 0.581D+00
 Coeff:     -0.145D-01 0.382D-01 0.165D+00 0.230D+00 0.581D+00
 Gap=     0.136 Goal=     0.100 Shift=    0.000
 RMSDP=5.55D-05 MaxDP=2.70D-03 DE=-7.42D-03 OVMax= 7.08D-03

 Cycle   6  Pass 1  IDiag  1:
 E= -1000.53027584908     Delta-E=       -0.000229680355 Rises=F Damp=F
 DIIS: error= 3.72D-04 at cycle   6 NSaved=   6.
 NSaved= 6 IEnMin= 6 EnMin= -1000.53027584908     IErMin= 6 ErrMin= 3.72D-04
 ErrMax= 3.72D-04  0.00D+00 EMaxC= 1.00D+00 BMatC= 4.90D-05 BMatP= 2.44D-04
 IDIUse=1 WtCom= 1.00D+00 WtEn= 0.00D+00
 Coeff-Com: -0.519D-02 0.103D-01 0.609D-01 0.106D+00 0.372D+00 0.456D+00
 Coeff:     -0.519D-02 0.103D-01 0.609D-01 0.106D+00 0.372D+00 0.456D+00
 Gap=     0.136 Goal=     0.100 Shift=    0.000
 RMSDP=1.97D-05 MaxDP=1.15D-03 DE=-2.30D-04 OVMax= 2.80D-03

 Cycle   7  Pass 1  IDiag  1:
 E= -1000.53032687754     Delta-E=       -0.000051028469 Rises=F Damp=F
 DIIS: error= 1.06D-04 at cycle   7 NSaved=   7.
 NSaved= 7 IEnMin= 7 EnMin= -1000.53032687754     IErMin= 7 ErrMin= 1.06D-04
 ErrMax= 1.06D-04  0.00D+00 EMaxC= 1.00D+00 BMatC= 2.88D-06 BMatP= 4.90D-05
 IDIUse=1 WtCom= 1.00D+00 WtEn= 0.00D+00
 Coeff-Com: -0.240D-02 0.412D-02 0.287D-01 0.535D-01 0.198D+00 0.280D+00
 Coeff-Com:  0.438D+00
 Coeff:     -0.240D-02 0.412D-02 0.287D-01 0.535D-01 0.198D+00 0.280D+00
 Coeff:      0.438D+00
 Gap=     0.136 Goal=     0.100 Shift=    0.000
 RMSDP=5.00D-06 MaxDP=2.50D-04 DE=-5.10D-05 OVMax= 6.66D-04

 Cycle   8  Pass 1  IDiag  1:
 E= -1000.53032998594     Delta-E=       -0.000003108394 Rises=F Damp=F
 DIIS: error= 1.76D-05 at cycle   8 NSaved=   8.
 NSaved= 8 IEnMin= 8 EnMin= -1000.53032998594     IErMin= 8 ErrMin= 1.76D-05
 ErrMax= 1.76D-05  0.00D+00 EMaxC= 1.00D+00 BMatC= 1.64D-07 BMatP= 2.88D-06
 IDIUse=1 WtCom= 1.00D+00 WtEn= 0.00D+00
 Coeff-Com: -0.275D-03 0.230D-03 0.329D-02 0.740D-02 0.319D-01 0.576D-01
 Coeff-Com:  0.217D+00 0.682D+00
 Coeff:     -0.275D-03 0.230D-03 0.329D-02 0.740D-02 0.319D-01 0.576D-01
 Coeff:      0.217D+00 0.682D+00
 Gap=     0.136 Goal=     0.100 Shift=    0.000
 RMSDP=1.32D-06 MaxDP=6.79D-05 DE=-3.11D-06 OVMax= 1.31D-04

 Cycle   9  Pass 1  IDiag  1:
 E= -1000.53033014315     Delta-E=       -0.000000157209 Rises=F Damp=F
 DIIS: error= 6.88D-06 at cycle   9 NSaved=   9.
 NSaved= 9 IEnMin= 9 EnMin= -1000.53033014315     IErMin= 9 ErrMin= 6.88D-06
 ErrMax= 6.88D-06  0.00D+00 EMaxC= 1.00D+00 BMatC= 2.27D-08 BMatP= 1.64D-07
 IDIUse=1 WtCom= 1.00D+00 WtEn= 0.00D+00
 Coeff-Com: -0.323D-04-0.875D-04 0.316D-03 0.133D-02 0.788D-02 0.177D-01
 Coeff-Com:  0.993D-01 0.393D+00 0.481D+00
 Coeff:     -0.323D-04-0.875D-04 0.316D-03 0.133D-02 0.788D-02 0.177D-01
 Coeff:      0.993D-01 0.393D+00 0.481D+00
 Gap=     0.136 Goal=     0.100 Shift=    0.000
 RMSDP=4.61D-07 MaxDP=2.22D-05 DE=-1.57D-07 OVMax= 5.64D-05

 Cycle  10  Pass 1  IDiag  1:
 E= -1000.53033016583     Delta-E=       -0.000000022683 Rises=F Damp=F
 DIIS: error= 2.37D-06 at cycle  10 NSaved=  10.
 NSaved=10 IEnMin=10 EnMin= -1000.53033016583     IErMin=10 ErrMin= 2.37D-06
 ErrMax= 2.37D-06  0.00D+00 EMaxC= 1.00D+00 BMatC= 2.20D-09 BMatP= 2.27D-08
 IDIUse=1 WtCom= 1.00D+00 WtEn= 0.00D+00
 Coeff-Com:  0.195D-04-0.689D-04-0.329D-03-0.429D-03-0.584D-03 0.261D-03
 Coeff-Com:  0.166D-01 0.985D-01 0.260D+00 0.626D+00
 Coeff:      0.195D-04-0.689D-04-0.329D-03-0.429D-03-0.584D-03 0.261D-03
 Coeff:      0.166D-01 0.985D-01 0.260D+00 0.626D+00
 Gap=     0.136 Goal=     0.100 Shift=    0.000
 RMSDP=1.63D-07 MaxDP=7.61D-06 DE=-2.27D-08 OVMax= 2.09D-05

 Cycle  11  Pass 1  IDiag  1:
 E= -1000.53033016787     Delta-E=       -0.000000002044 Rises=F Damp=F
 DIIS: error= 1.06D-06 at cycle  11 NSaved=  11.
 NSaved=11 IEnMin=11 EnMin= -1000.53033016787     IErMin=11 ErrMin= 1.06D-06
 ErrMax= 1.06D-06  0.00D+00 EMaxC= 1.00D+00 BMatC= 4.73D-10 BMatP= 2.20D-09
 IDIUse=1 WtCom= 1.00D+00 WtEn= 0.00D+00
 Coeff-Com:  0.133D-04-0.320D-04-0.226D-03-0.369D-03-0.946D-03-0.121D-02
 Coeff-Com:  0.196D-02 0.286D-01 0.123D+00 0.402D+00 0.446D+00
 Coeff:      0.133D-04-0.320D-04-0.226D-03-0.369D-03-0.946D-03-0.121D-02
 Coeff:      0.196D-02 0.286D-01 0.123D+00 0.402D+00 0.446D+00
 Gap=     0.136 Goal=     0.100 Shift=    0.000
 RMSDP=6.11D-08 MaxDP=3.86D-06 DE=-2.04D-09 OVMax= 8.48D-06

 Cycle  12  Pass 1  IDiag  1:
 E= -1000.53033016837     Delta-E=       -0.000000000492 Rises=F Damp=F
 DIIS: error= 1.94D-07 at cycle  12 NSaved=  12.
 NSaved=12 IEnMin=12 EnMin= -1000.53033016837     IErMin=12 ErrMin= 1.94D-07
 ErrMax= 1.94D-07  0.00D+00 EMaxC= 1.00D+00 BMatC= 1.35D-11 BMatP= 4.73D-10
 IDIUse=1 WtCom= 1.00D+00 WtEn= 0.00D+00
 Coeff-Com:  0.459D-05-0.868D-05-0.797D-04-0.140D-03-0.407D-03-0.615D-03
 Coeff-Com: -0.815D-03 0.368D-02 0.334D-01 0.130D+00 0.204D+00 0.631D+00
 Coeff:      0.459D-05-0.868D-05-0.797D-04-0.140D-03-0.407D-03-0.615D-03
 Coeff:     -0.815D-03 0.368D-02 0.334D-01 0.130D+00 0.204D+00 0.631D+00
 Gap=     0.136 Goal=     0.100 Shift=    0.000
 RMSDP=1.53D-08 MaxDP=7.12D-07 DE=-4.92D-10 OVMax= 1.91D-06

 Cycle  13  Pass 1  IDiag  1:
 E= -1000.53033016839     Delta-E=       -0.000000000025 Rises=F Damp=F
 DIIS: error= 1.26D-07 at cycle  13 NSaved=  13.
 NSaved=13 IEnMin=13 EnMin= -1000.53033016839     IErMin=13 ErrMin= 1.26D-07
 ErrMax= 1.26D-07  0.00D+00 EMaxC= 1.00D+00 BMatC= 4.89D-12 BMatP= 1.35D-11
 IDIUse=1 WtCom= 1.00D+00 WtEn= 0.00D+00
 Coeff-Com:  0.122D-05-0.122D-05-0.218D-04-0.428D-04-0.147D-03-0.257D-03
 Coeff-Com: -0.935D-03-0.213D-02 0.458D-02 0.306D-01 0.733D-01 0.414D+00
 Coeff-Com:  0.481D+00
 Coeff:      0.122D-05-0.122D-05-0.218D-04-0.428D-04-0.147D-03-0.257D-03
 Coeff:     -0.935D-03-0.213D-02 0.458D-02 0.306D-01 0.733D-01 0.414D+00
 Coeff:      0.481D+00
 Gap=     0.136 Goal=     0.100 Shift=    0.000
 RMSDP=6.95D-09 MaxDP=2.94D-07 DE=-2.55D-11 OVMax= 1.10D-06

 SCF Done:  E(RB3LYP) =  -1000.53033017     A.U. after   13 cycles
            NFock= 13  Conv=0.69D-08     -V/T= 2.0098
 KE= 9.908185026545D+02 PE=-6.235714959247D+03 EE= 2.284670204774D+03
 Leave Link  502 at Thu Sep  8 15:02:11 2022, MaxMem=  1342177280 cpu:            2057.3 elap:              44.5
 (Enter /mnt/opt/groups/app-gaussian/g16-avx2/l601.exe)
 Copying SCF densities to generalized density rwf, IOpCl= 0 IROHF=0.

 **********************************************************************

            Population analysis using the SCF Density.

 **********************************************************************

 Orbital symmetries:
       Occupied  (A') (A') (A') (A') (A') (A') (A') (A') (A') (A')
                 (A') (A') (A') (A') (A') (A') (A') (A') (A') (A')
                 (A') (A') (A') (A') (A') (A') (A') (A') (A') (A')
                 (A') (A') (A') (A') (A') (A') (A') (A') (A') (A')
                 (A') (A') (A') (A') (A') (A') (A') (A') (A') (A')
                 (A') (A') (A') (A') (A') (A') (A') (A') (A') (A')
                 (A') (A') (A') (A") (A') (A') (A") (A') (A') (A")
                 (A') (A') (A") (A') (A') (A') (A') (A") (A") (A")
                 (A") (A") (A") (A") (A") (A")
       Virtual   (A") (A") (A") (A") (A") (A") (A") (A") (A") (A')
                 (A') (A') (A') (A') (A") (A') (A') (A') (A') (A')
                 (A") (A') (A') (A') (A') (A') (A") (A') (A') (A")
                 (A') (A') (A') (A') (A') (A') (A') (A') (A') (A')
                 (A') (A') (A') (A') (A') (A') (A') (A') (A') (A')
                 (A') (A') (A') (A") (A') (A') (A") (A') (A") (A')
                 (A") (A') (A") (A') (A') (A') (A') (A") (A') (A")
                 (A') (A') (A') (A') (A") (A') (A') (A") (A') (A')
                 (A') (A') (A') (A') (A') (A") (A') (A") (A') (A')
                 (A") (A') (A") (A") (A') (A") (A') (A") (A") (A")
                 (A") (A") (A") (A') (A") (A') (A') (A') (A") (A')
                 (A') (A') (A') (A') (A') (A") (A') (A') (A') (A')
                 (A") (A') (A") (A') (A') (A') (A') (A') (A') (A')
                 (A') (A') (A') (A') (A') (A') (A') (A') (A') (A')
                 (A') (A') (A') (A') (A') (A') (A') (A') (A') (A')
                 (A') (A') (A') (A") (A") (A') (A") (A") (A') (A")
                 (A") (A') (A') (A') (A") (A") (A") (A") (A") (A")
                 (A') (A") (A") (A") (A') (A") (A") (A") (A") (A')
                 (A") (A') (A") (A') (A') (A') (A') (A') (A') (A')
                 (A') (A') (A') (A') (A') (A') (A') (A') (A') (A')
                 (A") (A") (A') (A') (A') (A") (A") (A") (A') (A')
                 (A') (A') (A") (A') (A') (A') (A') (A") (A') (A')
                 (A') (A') (A') (A') (A') (A") (A') (A') (A') (A')
                 (A') (A") (A') (A") (A") (A') (A") (A') (A") (A')
                 (A') (A') (A') (A') (A') (A") (A') (A") (A") (A")
                 (A') (A") (A") (A") (A') (A") (A') (A") (A') (A")
                 (A") (A') (A") (A') (A') (A') (A') (A') (A") (A")
                 (A') (A") (A') (A") (A") (A') (A") (A') (A') (A')
                 (A") (A') (A") (A') (A') (A') (A") (A') (A") (A')
                 (A") (A") (A') (A") (A") (A') (A') (A') (A") (A")
                 (A') (A') (A') (A") (A') (A") (A') (A") (A') (A")
                 (A') (A') (A") (A") (A') (A') (A') (A') (A') (A')
                 (A') (A') (A') (A') (A') (A') (A') (A') (A') (A')
                 (A') (A') (A') (A') (A') (A') (A') (A') (A') (A')
                 (A') (A') (A') (A') (A') (A') (A') (A') (A') (A')
                 (A') (A') (A') (A') (A') (A') (A') (A') (A') (A')
                 (A') (A') (A') (A') (A') (A') (A') (A') (A') (A')
                 (A') (A') (A') (A') (A') (A') (A') (A') (A') (A')
                 (A') (A') (A') (A')
 The electronic state is 1-A'.
 Alpha  occ. eigenvalues --  -10.20292 -10.20212 -10.20187 -10.20150 -10.19973
 Alpha  occ. eigenvalues --  -10.19876 -10.19857 -10.19856 -10.19855 -10.19783
 Alpha  occ. eigenvalues --  -10.19217 -10.19202 -10.19183 -10.19171 -10.19170
 Alpha  occ. eigenvalues --  -10.19146 -10.19127 -10.19125 -10.19118 -10.19112
 Alpha  occ. eigenvalues --  -10.19096 -10.19093 -10.19088 -10.19080 -10.19045
 Alpha  occ. eigenvalues --  -10.19023  -0.88752  -0.87554  -0.85699  -0.83321
 Alpha  occ. eigenvalues --   -0.80726  -0.79814  -0.77784  -0.76829  -0.75743
 Alpha  occ. eigenvalues --   -0.73992  -0.72847  -0.70844  -0.70309  -0.64569
 Alpha  occ. eigenvalues --   -0.64015  -0.62421  -0.60983  -0.59939  -0.59693
 Alpha  occ. eigenvalues --   -0.58275  -0.56024  -0.53235  -0.52211  -0.51552
 Alpha  occ. eigenvalues --   -0.50147  -0.49493  -0.48267  -0.46495  -0.45647
 Alpha  occ. eigenvalues --   -0.45041  -0.44671  -0.43511  -0.43083  -0.42802
 Alpha  occ. eigenvalues --   -0.41650  -0.41303  -0.40981  -0.40798  -0.40554
 Alpha  occ. eigenvalues --   -0.39392  -0.39308  -0.38721  -0.37444  -0.37033
 Alpha  occ. eigenvalues --   -0.36216  -0.35181  -0.34178  -0.33771  -0.33573
 Alpha  occ. eigenvalues --   -0.32381  -0.31876  -0.31276  -0.30875  -0.28968
 Alpha  occ. eigenvalues --   -0.27098  -0.26409  -0.24175  -0.22738  -0.20190
 Alpha  occ. eigenvalues --   -0.19591
 Alpha virt. eigenvalues --   -0.05942  -0.05332  -0.02827  -0.00892   0.01147
 Alpha virt. eigenvalues --    0.02375   0.03744   0.06634   0.07942   0.08327
 Alpha virt. eigenvalues --    0.09817   0.09988   0.10930   0.11693   0.12255
 Alpha virt. eigenvalues --    0.13242   0.14029   0.15334   0.15848   0.16761
 Alpha virt. eigenvalues --    0.16875   0.17325   0.17913   0.18158   0.18938
 Alpha virt. eigenvalues --    0.20498   0.20792   0.22026   0.23529   0.23896
 Alpha virt. eigenvalues --    0.24527   0.25083   0.26768   0.27454   0.28603
 Alpha virt. eigenvalues --    0.29080   0.29248   0.29717   0.30211   0.31756
 Alpha virt. eigenvalues --    0.32431   0.32849   0.34257   0.34939   0.37430
 Alpha virt. eigenvalues --    0.38017   0.40795   0.42485   0.44863   0.46673
 Alpha virt. eigenvalues --    0.47060   0.48287   0.49116   0.49835   0.49921
 Alpha virt. eigenvalues --    0.50553   0.50994   0.52116   0.52342   0.53420
 Alpha virt. eigenvalues --    0.53920   0.54143   0.54247   0.54528   0.54878
 Alpha virt. eigenvalues --    0.55454   0.55630   0.55946   0.56253   0.56733
 Alpha virt. eigenvalues --    0.56746   0.57886   0.58030   0.58523   0.58710
 Alpha virt. eigenvalues --    0.58892   0.59619   0.59856   0.59865   0.60248
 Alpha virt. eigenvalues --    0.60799   0.61148   0.61452   0.61671   0.61873
 Alpha virt. eigenvalues --    0.62257   0.62334   0.62405   0.62604   0.63079
 Alpha virt. eigenvalues --    0.63761   0.64299   0.64875   0.65275   0.65590
 Alpha virt. eigenvalues --    0.67095   0.68385   0.69077   0.69422   0.71897
 Alpha virt. eigenvalues --    0.74516   0.75592   0.76081   0.77017   0.78566
 Alpha virt. eigenvalues --    0.79101   0.80536   0.81110   0.81122   0.81697
 Alpha virt. eigenvalues --    0.81835   0.82002   0.82628   0.83003   0.84018
 Alpha virt. eigenvalues --    0.84182   0.84549   0.84806   0.86424   0.88123
 Alpha virt. eigenvalues --    0.88569   0.88954   0.89168   0.90716   0.91912
 Alpha virt. eigenvalues --    0.92356   0.93332   0.93755   0.94167   0.95015
 Alpha virt. eigenvalues --    0.95440   0.97386   0.97711   0.98503   0.99302
 Alpha virt. eigenvalues --    0.99919   1.01174   1.03342   1.03866   1.04387
 Alpha virt. eigenvalues --    1.04942   1.06908   1.07563   1.10828   1.11486
 Alpha virt. eigenvalues --    1.12795   1.14166   1.15599   1.16658   1.17885
 Alpha virt. eigenvalues --    1.20271   1.21039   1.21577   1.21903   1.22166
 Alpha virt. eigenvalues --    1.23532   1.23973   1.24422   1.25884   1.26288
 Alpha virt. eigenvalues --    1.26428   1.26676   1.29387   1.32270   1.33095
 Alpha virt. eigenvalues --    1.33383   1.34028   1.34118   1.35307   1.35564
 Alpha virt. eigenvalues --    1.35895   1.36997   1.38441   1.38725   1.40029
 Alpha virt. eigenvalues --    1.40574   1.41172   1.41263   1.42968   1.43236
 Alpha virt. eigenvalues --    1.43836   1.44324   1.44636   1.46664   1.48065
 Alpha virt. eigenvalues --    1.49682   1.50436   1.51298   1.52767   1.53261
 Alpha virt. eigenvalues --    1.54321   1.55440   1.57610   1.64877   1.67826
 Alpha virt. eigenvalues --    1.70608   1.71922   1.72788   1.73791   1.75005
 Alpha virt. eigenvalues --    1.75072   1.76154   1.76474   1.78601   1.80682
 Alpha virt. eigenvalues --    1.81232   1.81735   1.82251   1.82466   1.83776
 Alpha virt. eigenvalues --    1.85677   1.85976   1.86177   1.86926   1.87937
 Alpha virt. eigenvalues --    1.88300   1.89066   1.89149   1.89850   1.90383
 Alpha virt. eigenvalues --    1.90657   1.91425   1.91736   1.92926   1.93252
 Alpha virt. eigenvalues --    1.93330   1.93998   1.94982   1.95981   1.97037
 Alpha virt. eigenvalues --    1.97712   1.97930   1.98943   1.99422   1.99846
 Alpha virt. eigenvalues --    1.99926   2.02749   2.03497   2.05675   2.05953
 Alpha virt. eigenvalues --    2.08288   2.09556   2.10578   2.12638   2.13507
 Alpha virt. eigenvalues --    2.17554   2.18730   2.19379   2.21927   2.23037
 Alpha virt. eigenvalues --    2.23287   2.24077   2.24622   2.25017   2.25537
 Alpha virt. eigenvalues --    2.26829   2.28499   2.28769   2.29321   2.29745
 Alpha virt. eigenvalues --    2.31711   2.32136   2.33241   2.33253   2.33872
 Alpha virt. eigenvalues --    2.34310   2.36869   2.37273   2.38399   2.38513
 Alpha virt. eigenvalues --    2.39355   2.40406   2.40540   2.41708   2.43039
 Alpha virt. eigenvalues --    2.43277   2.43992   2.44885   2.46189   2.47377
 Alpha virt. eigenvalues --    2.47965   2.49035   2.51219   2.51922   2.52247
 Alpha virt. eigenvalues --    2.53375   2.53686   2.55055   2.55174   2.55573
 Alpha virt. eigenvalues --    2.56634   2.57631   2.57679   2.59661   2.59791
 Alpha virt. eigenvalues --    2.59946   2.60973   2.61176   2.61760   2.62242
 Alpha virt. eigenvalues --    2.62774   2.64865   2.66058   2.67067   2.68103
 Alpha virt. eigenvalues --    2.68178   2.71339   2.72069   2.72910   2.73911
 Alpha virt. eigenvalues --    2.74580   2.75116   2.75685   2.76012   2.78890
 Alpha virt. eigenvalues --    2.79830   2.81017   2.82509   2.85024   2.87041
 Alpha virt. eigenvalues --    2.87875   2.88908   2.91110   2.92414   2.94965
 Alpha virt. eigenvalues --    2.97120   3.01490   3.04944   3.06862   3.10543
 Alpha virt. eigenvalues --    3.13194   3.16024   3.16391   3.16505   3.17667
 Alpha virt. eigenvalues --    3.18695   3.20423   3.22000   3.24010   3.24105
 Alpha virt. eigenvalues --    3.25776   3.28147   3.29405   3.30394   3.33304
 Alpha virt. eigenvalues --    3.34301   3.39379   3.42557   3.44358   3.46992
 Alpha virt. eigenvalues --    3.48113   3.48728   3.61741   3.63321   3.73352
 Alpha virt. eigenvalues --    3.78491   3.86745   3.88343   4.08439   4.08817
 Alpha virt. eigenvalues --    4.10601   4.12479   4.13497   4.13826   4.14380
 Alpha virt. eigenvalues --    4.14554   4.15589   4.15953   4.18832   4.20614
 Alpha virt. eigenvalues --    4.21846   4.30712   4.31566   4.36085   4.39413
 Alpha virt. eigenvalues --    4.43741   4.45667   4.50255   4.55559   4.56852
 Alpha virt. eigenvalues --    4.67166   4.79968   4.92169   5.00981
          Condensed to atoms (all electrons):
               1          2          3          4          5          6
     1  C    5.334582   0.399636   0.410577  -0.080899  -0.007961  -0.008523
     2  C    0.399636   4.828516  -0.002230   0.405501   0.431593  -0.033295
     3  C    0.410577  -0.002230   4.835388   0.007471  -0.033710   0.429721
     4  C   -0.080899   0.405501   0.007471   5.066634  -0.010605  -0.000325
     5  C   -0.007961   0.431593  -0.033710  -0.010605   5.032517   0.006758
     6  C   -0.008523  -0.033295   0.429721  -0.000325   0.006758   5.016933
     7  C   -0.080132   0.007280   0.391836  -0.000184  -0.000297  -0.009271
     8  C    0.015161  -0.006634  -0.000152  -0.068020   0.281047   0.008570
     9  C    0.008535   0.005141  -0.000377   0.466821  -0.068960   0.000058
    10  C   -0.113654  -0.056114  -0.057947   0.015041   0.409049   0.418442
    11  C    0.015069  -0.000038  -0.004282  -0.000005   0.008103   0.270822
    12  C    0.008612  -0.000357   0.004985   0.000002   0.000062  -0.067524
    13  C   -0.000541  -0.045648   0.000011   0.003288  -0.001645  -0.000155
    14  C   -0.000600   0.000012  -0.045696   0.000000  -0.000163   0.000613
    15  C   -0.000056  -0.000035   0.011947  -0.000000   0.000497  -0.077029
    16  C   -0.000000  -0.000000  -0.000181   0.000000  -0.000010   0.006907
    17  C   -0.000016   0.000000  -0.000583   0.000000  -0.000001   0.014718
    18  C   -0.000000   0.000000  -0.000000   0.000000   0.000000  -0.000209
    19  C    0.000000   0.000000   0.000027  -0.000000  -0.000000  -0.000088
    20  C    0.000000   0.000000   0.000000   0.000000  -0.000000   0.000002
    21  C    0.000000   0.000000   0.000000  -0.000000   0.000000  -0.000003
    22  C   -0.000000  -0.000000   0.000000  -0.000000   0.000000  -0.000000
    23  H    0.356830  -0.039274  -0.039203  -0.008166   0.003957   0.003906
    24  H   -0.007781  -0.036451   0.000092   0.359455   0.003960   0.000033
    25  H   -0.007863   0.000097  -0.036745  -0.000006   0.000031   0.003940
    26  H    0.000780   0.004671   0.004720  -0.000234  -0.030750  -0.028992
    27  H   -0.000229   0.000004   0.002285  -0.000000  -0.000001   0.001106
    28  H    0.000003  -0.000003  -0.000303  -0.000000   0.000498  -0.014148
    29  H   -0.000000  -0.000000   0.000025  -0.000000   0.000000  -0.000211
    30  H   -0.000000  -0.000000   0.000000   0.000000  -0.000000  -0.000002
    31  H   -0.000000   0.000000  -0.000000   0.000000  -0.000000   0.000000
    32  H   -0.000000   0.000000  -0.000000   0.000000  -0.000000  -0.000000
    33  H    0.000000  -0.000000   0.000000  -0.000000   0.000000  -0.000000
    34  H   -0.000230   0.002185   0.000004  -0.034419   0.001180  -0.000001
    35  C   -0.000057   0.011011  -0.000032  -0.001518  -0.084622   0.000670
    36  C   -0.000014  -0.000409   0.000000   0.008821   0.013664  -0.000000
    37  C    0.000000   0.000038   0.000000  -0.000419  -0.000572   0.000000
    38  C    0.000000  -0.000221   0.000000   0.000072   0.008394  -0.000015
    39  H    0.000004  -0.000309  -0.000002   0.000016  -0.015893   0.000656
    40  H   -0.000000   0.000013  -0.000000   0.000293  -0.000188   0.000000
    41  H   -0.000000  -0.000001   0.000000   0.000004   0.000016  -0.000000
    42  H   -0.000000   0.000002  -0.000000  -0.000000  -0.000244   0.000000
               7          8          9         10         11         12
     1  C   -0.080132   0.015161   0.008535  -0.113654   0.015069   0.008612
     2  C    0.007280  -0.006634   0.005141  -0.056114  -0.000038  -0.000357
     3  C    0.391836  -0.000152  -0.000377  -0.057947  -0.004282   0.004985
     4  C   -0.000184  -0.068020   0.466821   0.015041  -0.000005   0.000002
     5  C   -0.000297   0.281047  -0.068960   0.409049   0.008103   0.000062
     6  C   -0.009271   0.008570   0.000058   0.418442   0.270822  -0.067524
     7  C    5.067804  -0.000005   0.000002   0.015186  -0.066767   0.476904
     8  C   -0.000005   4.988313  -0.011628  -0.079590  -0.000147   0.000000
     9  C    0.000002  -0.011628   5.081387  -0.001504   0.000000  -0.000000
    10  C    0.015186  -0.079590  -0.001504   5.393962  -0.077465  -0.001791
    11  C   -0.066767  -0.000147   0.000000  -0.077465   5.041315  -0.008369
    12  C    0.476904   0.000000  -0.000000  -0.001791  -0.008369   5.066668
    13  C    0.000000   0.460332   0.399457   0.010926   0.000000  -0.000000
    14  C    0.004311  -0.000000  -0.000000   0.011261   0.425465   0.390386
    15  C   -0.001876   0.000017   0.000000  -0.027121   0.411322   0.015288
    16  C    0.000058  -0.000000   0.000000   0.000537   0.007160  -0.000248
    17  C    0.008590  -0.000000  -0.000000  -0.000068  -0.011883  -0.078698
    18  C    0.000000  -0.000000  -0.000000   0.000022   0.008739  -0.000007
    19  C   -0.000380   0.000000  -0.000000  -0.000041  -0.036357   0.007418
    20  C   -0.000000   0.000000  -0.000000  -0.000000  -0.000353   0.000000
    21  C    0.000002  -0.000000   0.000000   0.000000  -0.000206  -0.000192
    22  C   -0.000000  -0.000000   0.000000   0.000000   0.000034   0.000002
    23  H   -0.008154  -0.000207   0.000204   0.000793  -0.000211   0.000203
    24  H   -0.000006   0.001160  -0.035162  -0.000252   0.000000   0.000000
    25  H    0.359494   0.000000   0.000000  -0.000248   0.001106  -0.034401
    26  H   -0.000233  -0.014208   0.000026   0.340379  -0.014951   0.000026
    27  H   -0.034193  -0.000000  -0.000000   0.000021   0.003832   0.360247
    28  H    0.000022   0.000013   0.000000   0.004042  -0.030469  -0.000206
    29  H    0.000229   0.000000   0.000000   0.000002   0.003765  -0.008148
    30  H    0.000000   0.000000   0.000000   0.000001   0.000098   0.000000
    31  H    0.000000   0.000000  -0.000000   0.000000   0.000020  -0.000004
    32  H    0.000000   0.000000  -0.000000  -0.000000   0.000004  -0.000000
    33  H   -0.000000  -0.000000   0.000000   0.000000  -0.000001  -0.000000
    34  H   -0.000000   0.003876   0.360281   0.000022  -0.000000  -0.000000
    35  C   -0.000000   0.473747   0.014051  -0.023347   0.000012   0.000000
    36  C    0.000000  -0.024268  -0.082621  -0.000112   0.000000  -0.000000
    37  C   -0.000000  -0.040808   0.007995  -0.000016   0.000000  -0.000000
    38  C    0.000000  -0.006846  -0.000545   0.000338  -0.000000  -0.000000
    39  H   -0.000000  -0.029421  -0.000191   0.004221  -0.000005   0.000000
    40  H   -0.000000   0.004308  -0.008822   0.000002   0.000000   0.000000
    41  H   -0.000000   0.001160  -0.000198  -0.000000  -0.000000  -0.000000
    42  H   -0.000000   0.002761   0.000010   0.000014  -0.000000   0.000000
              13         14         15         16         17         18
     1  C   -0.000541  -0.000600  -0.000056  -0.000000  -0.000016  -0.000000
     2  C   -0.045648   0.000012  -0.000035  -0.000000   0.000000   0.000000
     3  C    0.000011  -0.045696   0.011947  -0.000181  -0.000583  -0.000000
     4  C    0.003288   0.000000  -0.000000   0.000000   0.000000   0.000000
     5  C   -0.001645  -0.000163   0.000497  -0.000010  -0.000001   0.000000
     6  C   -0.000155   0.000613  -0.077029   0.006907   0.014718  -0.000209
     7  C    0.000000   0.004311  -0.001876   0.000058   0.008590   0.000000
     8  C    0.460332  -0.000000   0.000017  -0.000000  -0.000000  -0.000000
     9  C    0.399457  -0.000000   0.000000   0.000000  -0.000000  -0.000000
    10  C    0.010926   0.011261  -0.027121   0.000537  -0.000068   0.000022
    11  C    0.000000   0.425465   0.411322   0.007160  -0.011883   0.008739
    12  C   -0.000000   0.390386   0.015288  -0.000248  -0.078698  -0.000007
    13  C    4.778828  -0.000000  -0.000000  -0.000000   0.000000   0.000000
    14  C   -0.000000   4.819321  -0.061341  -0.029534   0.425453  -0.000072
    15  C   -0.000000  -0.061341   5.367989   0.399087  -0.110729  -0.077161
    16  C   -0.000000  -0.029534   0.399087   4.754816  -0.017474   0.445137
    17  C    0.000000   0.425453  -0.110729  -0.017474   5.337697   0.014697
    18  C    0.000000  -0.000072  -0.077161   0.445137   0.014697   5.012142
    19  C    0.000000   0.001550  -0.019329   0.473515   0.380925  -0.036449
    20  C    0.000000   0.000024   0.007208  -0.009528  -0.000565   0.527130
    21  C   -0.000000   0.007299   0.014263  -0.032337  -0.082210  -0.064100
    22  C   -0.000000  -0.000320  -0.000503  -0.037155   0.007690  -0.025463
    23  H    0.000023   0.000025   0.000002  -0.000000  -0.000000   0.000000
    24  H    0.002394  -0.000000   0.000000  -0.000000  -0.000000  -0.000000
    25  H   -0.000000   0.002337   0.000021  -0.000001  -0.000230  -0.000000
    26  H   -0.000284  -0.000306   0.004684   0.000408   0.000002   0.000005
    27  H    0.000000  -0.037504  -0.000233   0.000026  -0.007996   0.000000
    28  H   -0.000000   0.004290   0.348152  -0.039932   0.000717  -0.009139
    29  H   -0.000000  -0.039482   0.000772   0.004318   0.356844  -0.000217
    30  H    0.000000   0.000024  -0.009638  -0.038534  -0.000204   0.362176
    31  H    0.000000   0.000108  -0.000206   0.004601  -0.008508   0.000574
    32  H    0.000000  -0.000001  -0.000206   0.002871   0.000010  -0.033984
    33  H   -0.000000   0.000004   0.000011   0.001047  -0.000205   0.004162
    34  H   -0.037694   0.000000   0.000000   0.000000   0.000000  -0.000000
    35  C   -0.067063  -0.000000  -0.000010   0.000000  -0.000000   0.000000
    36  C    0.472889   0.000000  -0.000000  -0.000000  -0.000000   0.000000
    37  C   -0.013292   0.000000  -0.000000  -0.000000  -0.000000  -0.000000
    38  C   -0.036331   0.000000   0.000000   0.000000  -0.000000  -0.000000
    39  H    0.004948  -0.000000  -0.000026  -0.000000  -0.000000  -0.000000
    40  H   -0.039897  -0.000000  -0.000000  -0.000000   0.000000  -0.000000
    41  H    0.002659   0.000000   0.000000   0.000000   0.000000   0.000000
    42  H    0.001202  -0.000000   0.000000   0.000000   0.000000   0.000000
              19         20         21         22         23         24
     1  C    0.000000   0.000000   0.000000  -0.000000   0.356830  -0.007781
     2  C    0.000000   0.000000   0.000000  -0.000000  -0.039274  -0.036451
     3  C    0.000027   0.000000   0.000000   0.000000  -0.039203   0.000092
     4  C   -0.000000   0.000000  -0.000000  -0.000000  -0.008166   0.359455
     5  C   -0.000000  -0.000000   0.000000   0.000000   0.003957   0.003960
     6  C   -0.000088   0.000002  -0.000003  -0.000000   0.003906   0.000033
     7  C   -0.000380  -0.000000   0.000002  -0.000000  -0.008154  -0.000006
     8  C    0.000000   0.000000  -0.000000  -0.000000  -0.000207   0.001160
     9  C   -0.000000  -0.000000   0.000000   0.000000   0.000204  -0.035162
    10  C   -0.000041  -0.000000   0.000000   0.000000   0.000793  -0.000252
    11  C   -0.036357  -0.000353  -0.000206   0.000034  -0.000211   0.000000
    12  C    0.007418   0.000000  -0.000192   0.000002   0.000203   0.000000
    13  C    0.000000   0.000000  -0.000000  -0.000000   0.000023   0.002394
    14  C    0.001550   0.000024   0.007299  -0.000320   0.000025  -0.000000
    15  C   -0.019329   0.007208   0.014263  -0.000503   0.000002   0.000000
    16  C    0.473515  -0.009528  -0.032337  -0.037155  -0.000000  -0.000000
    17  C    0.380925  -0.000565  -0.082210   0.007690  -0.000000  -0.000000
    18  C   -0.036449   0.527130  -0.064100  -0.025463   0.000000  -0.000000
    19  C    4.772211  -0.036875   0.448143  -0.009478  -0.000000   0.000000
    20  C   -0.036875   4.859707  -0.025571   0.486235  -0.000000   0.000000
    21  C    0.448143  -0.025571   5.008568   0.526736  -0.000000   0.000000
    22  C   -0.009478   0.486235   0.526736   4.860326   0.000000  -0.000000
    23  H   -0.000000  -0.000000  -0.000000   0.000000   0.632311   0.006682
    24  H    0.000000   0.000000   0.000000  -0.000000   0.006682   0.626220
    25  H    0.000004   0.000000  -0.000000  -0.000000   0.006717   0.000002
    26  H   -0.000002  -0.000000  -0.000000   0.000000   0.000026   0.000002
    27  H    0.000147  -0.000000  -0.000005   0.000000  -0.000016   0.000000
    28  H    0.004592   0.000110  -0.000236   0.000027   0.000000   0.000000
    29  H   -0.039186   0.000023  -0.008116   0.000101   0.000000  -0.000000
    30  H    0.004816  -0.043366   0.000562   0.004496   0.000000  -0.000000
    31  H   -0.038798   0.004492   0.363291  -0.043318  -0.000000  -0.000000
    32  H    0.001040   0.365834   0.004165  -0.040094   0.000000   0.000000
    33  H    0.002797  -0.040008  -0.034019   0.365821  -0.000000  -0.000000
    34  H   -0.000000  -0.000000  -0.000000   0.000000  -0.000015  -0.005283
    35  C   -0.000000   0.000000   0.000000  -0.000000   0.000002   0.000019
    36  C   -0.000000  -0.000000   0.000000  -0.000000  -0.000000  -0.000217
    37  C    0.000000  -0.000000  -0.000000  -0.000000  -0.000000   0.000003
    38  C   -0.000000  -0.000000  -0.000000   0.000000  -0.000000  -0.000000
    39  H    0.000000  -0.000000  -0.000000  -0.000000   0.000000   0.000000
    40  H    0.000000   0.000000   0.000000   0.000000   0.000000  -0.000014
    41  H   -0.000000  -0.000000  -0.000000   0.000000  -0.000000  -0.000000
    42  H   -0.000000   0.000000   0.000000  -0.000000   0.000000  -0.000000
              25         26         27         28         29         30
     1  C   -0.007863   0.000780  -0.000229   0.000003  -0.000000  -0.000000
     2  C    0.000097   0.004671   0.000004  -0.000003  -0.000000  -0.000000
     3  C   -0.036745   0.004720   0.002285  -0.000303   0.000025   0.000000
     4  C   -0.000006  -0.000234  -0.000000  -0.000000  -0.000000   0.000000
     5  C    0.000031  -0.030750  -0.000001   0.000498   0.000000  -0.000000
     6  C    0.003940  -0.028992   0.001106  -0.014148  -0.000211  -0.000002
     7  C    0.359494  -0.000233  -0.034193   0.000022   0.000229   0.000000
     8  C    0.000000  -0.014208  -0.000000   0.000013   0.000000   0.000000
     9  C    0.000000   0.000026  -0.000000   0.000000   0.000000   0.000000
    10  C   -0.000248   0.340379   0.000021   0.004042   0.000002   0.000001
    11  C    0.001106  -0.014951   0.003832  -0.030469   0.003765   0.000098
    12  C   -0.034401   0.000026   0.360247  -0.000206  -0.008148   0.000000
    13  C   -0.000000  -0.000284   0.000000  -0.000000  -0.000000   0.000000
    14  C    0.002337  -0.000306  -0.037504   0.004290  -0.039482   0.000024
    15  C    0.000021   0.004684  -0.000233   0.348152   0.000772  -0.009638
    16  C   -0.000001   0.000408   0.000026  -0.039932   0.004318  -0.038534
    17  C   -0.000230   0.000002  -0.007996   0.000717   0.356844  -0.000204
    18  C   -0.000000   0.000005   0.000000  -0.009139  -0.000217   0.362176
    19  C    0.000004  -0.000002   0.000147   0.004592  -0.039186   0.004816
    20  C    0.000000  -0.000000  -0.000000   0.000110   0.000023  -0.043366
    21  C   -0.000000  -0.000000  -0.000005  -0.000236  -0.008116   0.000562
    22  C   -0.000000   0.000000   0.000000   0.000027   0.000101   0.004496
    23  H    0.006717   0.000026  -0.000016   0.000000   0.000000   0.000000
    24  H    0.000002   0.000002   0.000000   0.000000  -0.000000  -0.000000
    25  H    0.625914   0.000002  -0.005408   0.000000  -0.000017  -0.000000
    26  H    0.000002   0.641292   0.000000   0.001780  -0.000000  -0.000007
    27  H   -0.005408   0.000000   0.625833   0.000002   0.006687   0.000000
    28  H    0.000000   0.001780   0.000002   0.640751   0.000026   0.007253
    29  H   -0.000017  -0.000000   0.006687   0.000026   0.632324   0.000002
    30  H   -0.000000  -0.000007   0.000000   0.007253   0.000002   0.635028
    31  H    0.000000  -0.000000   0.000002   0.000003   0.006324   0.000020
    32  H    0.000000   0.000000  -0.000000  -0.000014  -0.000000  -0.006045
    33  H   -0.000000  -0.000000   0.000000   0.000000  -0.000012  -0.000193
    34  H    0.000000   0.000000  -0.000000   0.000000  -0.000000   0.000000
    35  C    0.000000   0.004042   0.000000  -0.000032  -0.000000  -0.000000
    36  C   -0.000000   0.000000   0.000000  -0.000000   0.000000  -0.000000
    37  C    0.000000  -0.000004  -0.000000   0.000000   0.000000   0.000000
    38  C   -0.000000   0.000178   0.000000  -0.000000   0.000000   0.000000
    39  H    0.000000   0.001787   0.000000   0.000379   0.000000   0.000001
    40  H   -0.000000   0.000000  -0.000000   0.000000  -0.000000  -0.000000
    41  H    0.000000   0.000000  -0.000000  -0.000000   0.000000   0.000000
    42  H   -0.000000   0.000002   0.000000  -0.000000  -0.000000  -0.000000
              31         32         33         34         35         36
     1  C   -0.000000  -0.000000   0.000000  -0.000230  -0.000057  -0.000014
     2  C    0.000000   0.000000  -0.000000   0.002185   0.011011  -0.000409
     3  C   -0.000000  -0.000000   0.000000   0.000004  -0.000032   0.000000
     4  C    0.000000   0.000000  -0.000000  -0.034419  -0.001518   0.008821
     5  C   -0.000000  -0.000000   0.000000   0.001180  -0.084622   0.013664
     6  C    0.000000  -0.000000  -0.000000  -0.000001   0.000670  -0.000000
     7  C    0.000000   0.000000  -0.000000  -0.000000  -0.000000   0.000000
     8  C    0.000000   0.000000  -0.000000   0.003876   0.473747  -0.024268
     9  C   -0.000000  -0.000000   0.000000   0.360281   0.014051  -0.082621
    10  C    0.000000  -0.000000   0.000000   0.000022  -0.023347  -0.000112
    11  C    0.000020   0.000004  -0.000001  -0.000000   0.000012   0.000000
    12  C   -0.000004  -0.000000  -0.000000  -0.000000   0.000000  -0.000000
    13  C    0.000000   0.000000  -0.000000  -0.037694  -0.067063   0.472889
    14  C    0.000108  -0.000001   0.000004   0.000000  -0.000000   0.000000
    15  C   -0.000206  -0.000206   0.000011   0.000000  -0.000010  -0.000000
    16  C    0.004601   0.002871   0.001047   0.000000   0.000000  -0.000000
    17  C   -0.008508   0.000010  -0.000205   0.000000  -0.000000  -0.000000
    18  C    0.000574  -0.033984   0.004162  -0.000000   0.000000   0.000000
    19  C   -0.038798   0.001040   0.002797  -0.000000  -0.000000  -0.000000
    20  C    0.004492   0.365834  -0.040008  -0.000000   0.000000  -0.000000
    21  C    0.363291   0.004165  -0.034019  -0.000000   0.000000   0.000000
    22  C   -0.043318  -0.040094   0.365821   0.000000  -0.000000  -0.000000
    23  H   -0.000000   0.000000  -0.000000  -0.000015   0.000002  -0.000000
    24  H   -0.000000   0.000000  -0.000000  -0.005283   0.000019  -0.000217
    25  H    0.000000   0.000000  -0.000000   0.000000   0.000000  -0.000000
    26  H   -0.000000   0.000000  -0.000000   0.000000   0.004042   0.000000
    27  H    0.000002  -0.000000   0.000000  -0.000000   0.000000   0.000000
    28  H    0.000003  -0.000014   0.000000   0.000000  -0.000032  -0.000000
    29  H    0.006324  -0.000000  -0.000012  -0.000000  -0.000000   0.000000
    30  H    0.000020  -0.006045  -0.000193   0.000000  -0.000000  -0.000000
    31  H    0.632736  -0.000192  -0.005985  -0.000000  -0.000000  -0.000000
    32  H   -0.000192   0.625512  -0.005298   0.000000   0.000000   0.000000
    33  H   -0.005985  -0.005298   0.625234   0.000000   0.000000   0.000000
    34  H   -0.000000   0.000000   0.000000   0.626598  -0.000228  -0.008222
    35  C   -0.000000   0.000000   0.000000  -0.000228   5.038871  -0.065960
    36  C   -0.000000   0.000000   0.000000  -0.008222  -0.065960   5.017339
    37  C    0.000000  -0.000000   0.000000   0.000171  -0.025482   0.504309
    38  C   -0.000000  -0.000000   0.000000   0.000020   0.514322  -0.023894
    39  H    0.000000  -0.000000  -0.000000   0.000002   0.357170   0.000628
    40  H    0.000000   0.000000   0.000000   0.006471   0.000637   0.364075
    41  H    0.000000  -0.000000   0.000000  -0.000013   0.004103  -0.034626
    42  H   -0.000000   0.000000   0.000000   0.000000  -0.033967   0.004192
              37         38         39         40         41         42
     1  C    0.000000   0.000000   0.000004  -0.000000  -0.000000  -0.000000
     2  C    0.000038  -0.000221  -0.000309   0.000013  -0.000001   0.000002
     3  C    0.000000   0.000000  -0.000002  -0.000000   0.000000  -0.000000
     4  C   -0.000419   0.000072   0.000016   0.000293   0.000004  -0.000000
     5  C   -0.000572   0.008394  -0.015893  -0.000188   0.000016  -0.000244
     6  C    0.000000  -0.000015   0.000656   0.000000  -0.000000   0.000000
     7  C   -0.000000   0.000000  -0.000000  -0.000000  -0.000000  -0.000000
     8  C   -0.040808  -0.006846  -0.029421   0.004308   0.001160   0.002761
     9  C    0.007995  -0.000545  -0.000191  -0.008822  -0.000198   0.000010
    10  C   -0.000016   0.000338   0.004221   0.000002  -0.000000   0.000014
    11  C    0.000000  -0.000000  -0.000005   0.000000  -0.000000  -0.000000
    12  C   -0.000000  -0.000000   0.000000   0.000000  -0.000000   0.000000
    13  C   -0.013292  -0.036331   0.004948  -0.039897   0.002659   0.001202
    14  C    0.000000   0.000000  -0.000000  -0.000000   0.000000  -0.000000
    15  C   -0.000000   0.000000  -0.000026  -0.000000   0.000000   0.000000
    16  C   -0.000000   0.000000  -0.000000  -0.000000   0.000000   0.000000
    17  C   -0.000000  -0.000000  -0.000000   0.000000   0.000000   0.000000
    18  C   -0.000000  -0.000000  -0.000000  -0.000000   0.000000   0.000000
    19  C    0.000000  -0.000000   0.000000   0.000000  -0.000000  -0.000000
    20  C   -0.000000  -0.000000  -0.000000   0.000000  -0.000000   0.000000
    21  C   -0.000000  -0.000000  -0.000000   0.000000  -0.000000   0.000000
    22  C   -0.000000   0.000000  -0.000000   0.000000   0.000000  -0.000000
    23  H   -0.000000  -0.000000   0.000000   0.000000  -0.000000   0.000000
    24  H    0.000003  -0.000000   0.000000  -0.000014  -0.000000  -0.000000
    25  H    0.000000  -0.000000   0.000000  -0.000000   0.000000  -0.000000
    26  H   -0.000004   0.000178   0.001787   0.000000   0.000000   0.000002
    27  H   -0.000000   0.000000   0.000000  -0.000000  -0.000000   0.000000
    28  H    0.000000  -0.000000   0.000379   0.000000  -0.000000  -0.000000
    29  H    0.000000   0.000000   0.000000  -0.000000   0.000000  -0.000000
    30  H    0.000000   0.000000   0.000001  -0.000000   0.000000  -0.000000
    31  H    0.000000  -0.000000   0.000000   0.000000   0.000000  -0.000000
    32  H   -0.000000  -0.000000  -0.000000   0.000000  -0.000000   0.000000
    33  H    0.000000   0.000000  -0.000000   0.000000   0.000000   0.000000
    34  H    0.000171   0.000020   0.000002   0.006471  -0.000013   0.000000
    35  C   -0.025482   0.514322   0.357170   0.000637   0.004103  -0.033967
    36  C    0.504309  -0.023894   0.000628   0.364075  -0.034626   0.004192
    37  C    4.854233   0.510514   0.004625  -0.043614   0.365581  -0.040040
    38  C    0.510514   4.848223  -0.044737   0.004627  -0.039208   0.365102
    39  H    0.004625  -0.044737   0.640347   0.000019  -0.000211  -0.006061
    40  H   -0.043614   0.004627   0.000019   0.633282  -0.005757  -0.000202
    41  H    0.365581  -0.039208  -0.000211  -0.005757   0.625517  -0.005273
    42  H   -0.040040   0.365102  -0.006061  -0.000202  -0.005273   0.626539
 Mulliken charges:
               1
     1  C   -0.241233
     2  C    0.125320
     3  C    0.122353
     4  C   -0.128618
     5  C    0.054297
     6  C    0.055934
     7  C   -0.130219
     8  C    0.041471
     9  C   -0.133960
    10  C   -0.184992
    11  C    0.054641
    12  C   -0.130857
    13  C    0.105593
    14  C    0.122538
    15  C   -0.195758
    16  C    0.104448
    17  C   -0.227976
    18  C   -0.127984
    19  C    0.119796
    20  C   -0.094498
    21  C   -0.126033
    22  C   -0.095136
    23  H    0.083568
    24  H    0.085145
    25  H    0.085255
    26  H    0.085158
    27  H    0.085392
    28  H    0.081825
    29  H    0.083948
    30  H    0.083513
    31  H    0.084840
    32  H    0.086398
    33  H    0.086645
    34  H    0.085293
    35  C   -0.116340
    36  C   -0.145577
    37  C   -0.083224
    38  C   -0.099994
    39  H    0.082054
    40  H    0.084765
    41  H    0.086247
    42  H    0.085962
 Sum of Mulliken charges =  -0.00000
 Mulliken charges with hydrogens summed into heavy atoms:
               1
     1  C   -0.157666
     2  C    0.125320
     3  C    0.122353
     4  C   -0.043474
     5  C    0.054297
     6  C    0.055934
     7  C   -0.044964
     8  C    0.041471
     9  C   -0.048667
    10  C   -0.099834
    11  C    0.054641
    12  C   -0.045464
    13  C    0.105593
    14  C    0.122538
    15  C   -0.113934
    16  C    0.104448
    17  C   -0.144028
    18  C   -0.044471
    19  C    0.119796
    20  C   -0.008099
    21  C   -0.041193
    22  C   -0.008491
    35  C   -0.034286
    36  C   -0.060811
    37  C    0.003023
    38  C   -0.014032
 Electronic spatial extent (au):  <R**2>=          11349.1569
 Charge=              0.0000 electrons
 Dipole moment (field-independent basis, Debye):
    X=             -0.1209    Y=              0.0122    Z=              0.0000  Tot=              0.1215
 Quadrupole moment (field-independent basis, Debye-Ang):
   XX=           -128.5718   YY=           -127.3273   ZZ=           -156.3198
   XY=              0.1332   XZ=              0.0000   YZ=              0.0000
 Traceless Quadrupole moment (field-independent basis, Debye-Ang):
   XX=              8.8345   YY=             10.0790   ZZ=            -18.9135
   XY=              0.1332   XZ=              0.0000   YZ=              0.0000
 Octapole moment (field-independent basis, Debye-Ang**2):
  XXX=             -1.9904  YYY=              0.5375  ZZZ=              0.0000  XYY=             -4.8987
  XXY=             -0.3032  XXZ=              0.0000  XZZ=              0.5662  YZZ=              0.0966
  YYZ=              0.0000  XYZ=              0.0000
 Hexadecapole moment (field-independent basis, Debye-Ang**3):
 XXXX=          -3123.2801 YYYY=         -10966.0077 ZZZZ=           -162.0268 XXXY=           -420.3078
 XXXZ=              0.0000 YYYX=           -417.6977 YYYZ=              0.0000 ZZZX=              0.0000
 ZZZY=              0.0000 XXYY=          -2341.0877 XXZZ=           -657.6849 YYZZ=          -2258.2742
 XXYZ=              0.0000 YYXZ=              0.0000 ZZXY=           -171.7506
 N-N= 1.959695921651D+03 E-N=-6.235714942655D+03  KE= 9.908185026545D+02
 Symmetry A'   KE= 9.630610886066D+02
 Symmetry A"   KE= 2.775741404793D+01
 No NMR shielding tensors so no spin-rotation constants.
 Leave Link  601 at Thu Sep  8 15:02:13 2022, MaxMem=  1342177280 cpu:              64.5 elap:               1.4
 (Enter /mnt/opt/groups/app-gaussian/g16-avx2/l701.exe)
 ... and contract with generalized density number  0.
 Compute integral first derivatives.
 R6Disp: Adding Grimme-D3 dispersion energy 1st derivatives to the gradient.
 Leave Link  701 at Thu Sep  8 15:02:14 2022, MaxMem=  1342177280 cpu:              49.0 elap:               1.1
 (Enter /mnt/opt/groups/app-gaussian/g16-avx2/l702.exe)
 L702 exits ... SP integral derivatives will be done elsewhere.
 Leave Link  702 at Thu Sep  8 15:02:14 2022, MaxMem=  1342177280 cpu:               2.5 elap:               0.1
 (Enter /mnt/opt/groups/app-gaussian/g16-avx2/l703.exe)
 Integral derivatives from FoFJK, PRISM(SPDF).
 Compute integral first derivatives, UseDBF=F ICtDFT=           0.
 Calling FoFJK, ICntrl=      2127 FMM=F ISym2X=1 I1Cent= 0 IOpClX= 0 NMat=1 NMatS=1 NMatT=0.
 FoFJK:  IHMeth= 1 ICntrl=    2127 DoSepK=F KAlg= 0 I1Cent=           0 FoldK=F
 IRaf=         0 NMat=       1 IRICut=       1 DoRegI=T DoRafI=F ISym2E= 1 IDoP0=0 IntGTp=1.
 FoFCou: FMM=F IPFlag=           0 FMFlag=      100000 FMFlg1=         800
         NFxFlg=           0 DoJE=F BraDBF=F KetDBF=F FulRan=T
         wScrn=  0.000000 ICntrl=      2127 IOpCl=  0 I1Cent=           0 NGrid=           0
         NMat0=    1 NMatS0=      1 NMatT0=    0 NMatD0=    1 NMtDS0=    0 NMtDT0=    0
 Petite list used in FoFCou.
 Leave Link  703 at Thu Sep  8 15:02:22 2022, MaxMem=  1342177280 cpu:             389.6 elap:               8.3
 (Enter /mnt/opt/groups/app-gaussian/g16-avx2/l716.exe)
 Dipole        =-4.75540139D-02 4.78412937D-03 0.00000000D+00
 ***** Axes restored to original set *****
 -------------------------------------------------------------------
 Center     Atomic                   Forces (Hartrees/Bohr)
 Number     Number              X              Y              Z
 -------------------------------------------------------------------
      1        6           0.000002621    0.000262642   -0.000000000
      2        6           0.000160990   -0.000081598   -0.000000000
      3        6          -0.000161671   -0.000160055   -0.000000000
      4        6          -0.000096444    0.000098096   -0.000000000
      5        6          -0.000150613   -0.000383115   -0.000000000
      6        6           0.000166155   -0.000194573   -0.000000000
      7        6           0.000043451    0.000079935   -0.000000000
      8        6           0.000099710    0.000459145   -0.000000000
      9        6           0.000249939    0.000047406   -0.000000000
     10        6          -0.000009689    0.000344024   -0.000000000
     11        6           0.000042702    0.000090590   -0.000000000
     12        6          -0.000046260   -0.000059446   -0.000000000
     13        6          -0.000256838   -0.000183431   -0.000000000
     14        6           0.000050551    0.000074702   -0.000000000
     15        6          -0.000053509   -0.000069426   -0.000000000
     16        6           0.000054429    0.000079887   -0.000000000
     17        6          -0.000080559   -0.000069580   -0.000000000
     18        6          -0.000057826   -0.000063887   -0.000000000
     19        6           0.000080384    0.000032519   -0.000000000
     20        6          -0.000023287    0.000084561   -0.000000000
     21        6          -0.000073985   -0.000050513   -0.000000000
     22        6           0.000083111   -0.000029318   -0.000000000
     23        1           0.000001116   -0.000044018   -0.000000000
     24        1           0.000017007   -0.000015965   -0.000000000
     25        1           0.000000459   -0.000015477   -0.000000000
     26        1          -0.000041253   -0.000035711   -0.000000000
     27        1           0.000006023    0.000003433   -0.000000000
     28        1          -0.000002547    0.000018756   -0.000000000
     29        1           0.000010739    0.000010332   -0.000000000
     30        1           0.000005130    0.000007234   -0.000000000
     31        1           0.000009556    0.000006101   -0.000000000
     32        1           0.000002986   -0.000007281   -0.000000000
     33        1          -0.000006635    0.000003178   -0.000000000
     34        1          -0.000032693   -0.000037312   -0.000000000
     35        6          -0.000255155   -0.000137013   -0.000000000
     36        6           0.000029971   -0.000195600   -0.000000000
     37        6          -0.000084261    0.000229632   -0.000000000
     38        6           0.000344891   -0.000117099   -0.000000000
     39        1           0.000030730    0.000051882   -0.000000000
     40        1          -0.000016858    0.000044368   -0.000000000
     41        1           0.000045882   -0.000099543   -0.000000000
     42        1          -0.000088449    0.000021538   -0.000000000
 -------------------------------------------------------------------
 Cartesian Forces:  Max     0.000459145 RMS     0.000103909
 Leave Link  716 at Thu Sep  8 15:02:22 2022, MaxMem=  1342177280 cpu:               2.8 elap:               0.1
 (Enter /mnt/opt/groups/app-gaussian/g16-avx2/l103.exe)

 GradGradGradGradGradGradGradGradGradGradGradGradGradGradGradGradGradGrad
 Berny optimization.
 FormGI is forming the generalized inverse of G from B-inverse, IUseBI=4.
 Internal  Forces:  Max     0.000203936 RMS     0.000038821
 Search for a local minimum.
 Step number   1 out of a maximum of  252
 All quantities printed in internal units (Hartrees-Bohrs-Radians)
 RMS Force = .38821D-04 SwitMx=.10000D-02 MixMth= 2
 Mixed Optimization -- En-DIIS/RFO-DIIS
 Second derivative matrix not updated -- first step.
 ITU=  0
     Eigenvalues ---    0.01482   0.01552   0.01598   0.01641   0.01655
     Eigenvalues ---    0.01688   0.01721   0.01736   0.01755   0.01768
     Eigenvalues ---    0.01772   0.01804   0.01824   0.01856   0.01864
     Eigenvalues ---    0.01979   0.01994   0.02036   0.02040   0.02046
     Eigenvalues ---    0.02047   0.02066   0.02069   0.02088   0.02095
     Eigenvalues ---    0.02101   0.02105   0.02107   0.02109   0.02116
     Eigenvalues ---    0.02120   0.02121   0.02153   0.02174   0.02180
     Eigenvalues ---    0.02228   0.02274   0.02277   0.02289   0.16000
     Eigenvalues ---    0.16000   0.16000   0.16000   0.16000   0.16000
     Eigenvalues ---    0.16000   0.16000   0.16000   0.16000   0.16000
     Eigenvalues ---    0.16000   0.16000   0.16000   0.16000   0.16000
     Eigenvalues ---    0.22000   0.22000   0.22374   0.22436   0.22533
     Eigenvalues ---    0.22686   0.23201   0.23251   0.23879   0.23927
     Eigenvalues ---    0.24371   0.24505   0.24603   0.24666   0.25000
     Eigenvalues ---    0.25000   0.25000   0.25000   0.34523   0.34737
     Eigenvalues ---    0.35086   0.35088   0.35163   0.35175   0.35177
     Eigenvalues ---    0.35183   0.35198   0.35199   0.35203   0.35281
     Eigenvalues ---    0.35283   0.35285   0.35300   0.35393   0.35480
     Eigenvalues ---    0.35618   0.35811   0.35874   0.36958   0.38098
     Eigenvalues ---    0.38662   0.39020   0.39353   0.39525   0.39855
     Eigenvalues ---    0.40279   0.40845   0.41018   0.41340   0.41630
     Eigenvalues ---    0.41962   0.42817   0.43896   0.44082   0.44697
     Eigenvalues ---    0.45862   0.46075   0.46111   0.46668   0.47023
     Eigenvalues ---    0.48126   0.48397   0.49668   0.51838   0.52623
 RFO step:  Lambda=-1.08717590D-06 EMin= 1.48181028D-02
 Linear search not attempted -- first point.
 Iteration  1 RMS(Cart)=  0.00019697 RMS(Int)=  0.00000001
 Iteration  2 RMS(Cart)=  0.00000002 RMS(Int)=  0.00000000
 ITry= 1 IFail=0 DXMaxC= 9.70D-04 DCOld= 1.00D+10 DXMaxT= 3.00D-01 DXLimC= 3.00D+00 Rises=F
 ClnCor:  largest displacement from symmetrization is 1.15D-11 for atom    27.
 Variable       Old X    -DE/DX   Delta X   Delta X   Delta X     New X
                                 (Linear)    (Quad)   (Total)
    R1        2.64736  -0.00010   0.00000  -0.00022  -0.00022   2.64714
    R2        2.63509   0.00013   0.00000   0.00029   0.00029   2.63537
    R3        2.05532  -0.00001   0.00000  -0.00002  -0.00002   2.05530
    R4        2.71422   0.00003   0.00000   0.00009   0.00009   2.71431
    R5        2.70549   0.00012   0.00000   0.00029   0.00029   2.70578
    R6        2.70886  -0.00009   0.00000  -0.00022  -0.00022   2.70863
    R7        2.72622  -0.00000   0.00000  -0.00001  -0.00001   2.72621
    R8        2.56621  -0.00008   0.00000  -0.00015  -0.00015   2.56606
    R9        2.05346   0.00001   0.00000   0.00004   0.00004   2.05350
   R10        2.75928   0.00010   0.00000   0.00028   0.00028   2.75956
   R11        2.65251  -0.00020   0.00000  -0.00046  -0.00046   2.65205
   R12        2.63919   0.00014   0.00000   0.00031   0.00031   2.63949
   R13        2.77595  -0.00010   0.00000  -0.00029  -0.00029   2.77566
   R14        2.55837   0.00004   0.00000   0.00008   0.00008   2.55846
   R15        2.05353  -0.00000   0.00000  -0.00001  -0.00001   2.05353
   R16        2.69703  -0.00020   0.00000  -0.00049  -0.00049   2.69653
   R17        2.67027   0.00006   0.00000   0.00015   0.00015   2.67042
   R18        2.71662   0.00015   0.00000   0.00037   0.00037   2.71699
   R19        2.05379  -0.00005   0.00000  -0.00013  -0.00013   2.05366
   R20        2.04377   0.00005   0.00000   0.00013   0.00013   2.04390
   R21        2.72760  -0.00001   0.00000  -0.00003  -0.00003   2.72758
   R22        2.62875   0.00003   0.00000   0.00006   0.00006   2.62881
   R23        2.72719  -0.00003   0.00000  -0.00006  -0.00006   2.72713
   R24        2.05354   0.00000   0.00000   0.00000   0.00000   2.05355
   R25        2.66992  -0.00009   0.00000  -0.00021  -0.00021   2.66971
   R26        2.62954   0.00005   0.00000   0.00011   0.00011   2.62964
   R27        2.66308  -0.00005   0.00000  -0.00012  -0.00012   2.66296
   R28        2.05042   0.00002   0.00000   0.00004   0.00004   2.05046
   R29        2.69238   0.00004   0.00000   0.00010   0.00010   2.69248
   R30        2.71468   0.00002   0.00000   0.00006   0.00006   2.71474
   R31        2.65775  -0.00005   0.00000  -0.00010  -0.00010   2.65765
   R32        2.05536  -0.00000   0.00000  -0.00000  -0.00000   2.05536
   R33        2.59577  -0.00004   0.00000  -0.00009  -0.00009   2.59569
   R34        2.05411   0.00000   0.00000   0.00001   0.00001   2.05412
   R35        2.69198   0.00004   0.00000   0.00010   0.00010   2.69208
   R36        2.68611   0.00005   0.00000   0.00012   0.00012   2.68623
   R37        2.05215  -0.00000   0.00000  -0.00000  -0.00000   2.05215
   R38        2.59553  -0.00004   0.00000  -0.00009  -0.00009   2.59545
   R39        2.05388   0.00000   0.00000   0.00000   0.00000   2.05388
   R40        2.05218  -0.00000   0.00000  -0.00000  -0.00000   2.05218
   R41        2.61584  -0.00014   0.00000  -0.00029  -0.00029   2.61555
   R42        2.04902  -0.00006   0.00000  -0.00017  -0.00017   2.04885
   R43        2.61135  -0.00006   0.00000  -0.00012  -0.00012   2.61123
   R44        2.05392   0.00003   0.00000   0.00010   0.00010   2.05402
   R45        2.65678   0.00001   0.00000   0.00002   0.00002   2.65680
   R46        2.05222  -0.00011   0.00000  -0.00030  -0.00030   2.05191
   R47        2.05190   0.00009   0.00000   0.00024   0.00024   2.05214
    A1        2.13382  -0.00002   0.00000  -0.00007  -0.00007   2.13375
    A2        2.07316   0.00006   0.00000   0.00032   0.00032   2.07348
    A3        2.07620  -0.00003   0.00000  -0.00024  -0.00024   2.07596
    A4        2.11312   0.00001   0.00000   0.00001   0.00001   2.11314
    A5        2.07881  -0.00000   0.00000  -0.00003  -0.00003   2.07878
    A6        2.09125  -0.00000   0.00000   0.00001   0.00001   2.09126
    A7        2.08083   0.00000   0.00000   0.00003   0.00003   2.08086
    A8        2.11045  -0.00002   0.00000  -0.00009  -0.00009   2.11035
    A9        2.09191   0.00002   0.00000   0.00006   0.00006   2.09198
   A10        2.11300   0.00002   0.00000   0.00010   0.00010   2.11310
   A11        2.06496  -0.00003   0.00000  -0.00017  -0.00017   2.06480
   A12        2.10522   0.00001   0.00000   0.00007   0.00007   2.10529
   A13        2.07688  -0.00006   0.00000  -0.00021  -0.00021   2.07667
   A14        2.06086   0.00004   0.00000   0.00013   0.00013   2.06099
   A15        2.14544   0.00002   0.00000   0.00008   0.00008   2.14552
   A16        2.06268   0.00000   0.00000   0.00003   0.00003   2.06271
   A17        2.07649   0.00003   0.00000   0.00007   0.00007   2.07656
   A18        2.14402  -0.00003   0.00000  -0.00011  -0.00011   2.14391
   A19        2.11820  -0.00003   0.00000  -0.00011  -0.00011   2.11810
   A20        2.06049   0.00003   0.00000   0.00015   0.00015   2.06065
   A21        2.10449  -0.00000   0.00000  -0.00005  -0.00005   2.10444
   A22        2.07686   0.00003   0.00000   0.00011   0.00011   2.07697
   A23        2.14997  -0.00010   0.00000  -0.00041  -0.00041   2.14956
   A24        2.05636   0.00007   0.00000   0.00030   0.00030   2.05665
   A25        2.11707  -0.00003   0.00000  -0.00016  -0.00016   2.11692
   A26        2.10265   0.00003   0.00000   0.00018   0.00018   2.10283
   A27        2.06346  -0.00000   0.00000  -0.00003  -0.00003   2.06344
   A28        2.14936  -0.00002   0.00000  -0.00008  -0.00008   2.14928
   A29        2.06569   0.00004   0.00000   0.00023   0.00023   2.06592
   A30        2.06813  -0.00002   0.00000  -0.00014  -0.00014   2.06799
   A31        2.07325  -0.00000   0.00000  -0.00003  -0.00003   2.07322
   A32        2.14981  -0.00000   0.00000  -0.00001  -0.00001   2.14980
   A33        2.06013   0.00001   0.00000   0.00004   0.00004   2.06017
   A34        2.12035  -0.00002   0.00000  -0.00004  -0.00004   2.12031
   A35        2.10360   0.00000   0.00000  -0.00002  -0.00002   2.10358
   A36        2.05924   0.00002   0.00000   0.00006   0.00006   2.05930
   A37        2.09131   0.00004   0.00000   0.00014   0.00014   2.09145
   A38        2.08839  -0.00000   0.00000  -0.00003  -0.00003   2.08836
   A39        2.10349  -0.00004   0.00000  -0.00011  -0.00011   2.10338
   A40        2.08617   0.00001   0.00000   0.00004   0.00004   2.08621
   A41        2.09273  -0.00001   0.00000  -0.00005  -0.00005   2.09268
   A42        2.10428   0.00001   0.00000   0.00001   0.00001   2.10429
   A43        2.13813  -0.00001   0.00000  -0.00003  -0.00003   2.13811
   A44        2.10022  -0.00001   0.00000  -0.00006  -0.00006   2.10017
   A45        2.04483   0.00001   0.00000   0.00009   0.00009   2.04491
   A46        2.13116  -0.00000   0.00000  -0.00001  -0.00001   2.13115
   A47        2.07971   0.00001   0.00000   0.00003   0.00003   2.07974
   A48        2.07231  -0.00001   0.00000  -0.00002  -0.00002   2.07230
   A49        2.13003  -0.00000   0.00000   0.00000   0.00000   2.13004
   A50        2.07733  -0.00001   0.00000  -0.00010  -0.00010   2.07724
   A51        2.07582   0.00002   0.00000   0.00009   0.00009   2.07591
   A52        2.10877   0.00000   0.00000   0.00001   0.00001   2.10878
   A53        2.07170  -0.00001   0.00000  -0.00006  -0.00006   2.07164
   A54        2.10272   0.00001   0.00000   0.00005   0.00005   2.10277
   A55        2.06563   0.00000   0.00000   0.00001   0.00001   2.06564
   A56        2.07584  -0.00001   0.00000  -0.00002  -0.00002   2.07582
   A57        2.14171   0.00000   0.00000   0.00001   0.00001   2.14173
   A58        2.10123   0.00000   0.00000   0.00000   0.00000   2.10124
   A59        2.09618   0.00001   0.00000   0.00005   0.00005   2.09623
   A60        2.08577  -0.00001   0.00000  -0.00005  -0.00005   2.08572
   A61        2.10737   0.00000   0.00000   0.00001   0.00001   2.10738
   A62        2.07125  -0.00001   0.00000  -0.00008  -0.00008   2.07117
   A63        2.10457   0.00001   0.00000   0.00006   0.00006   2.10463
   A64        2.10084   0.00001   0.00000   0.00001   0.00001   2.10085
   A65        2.08579  -0.00001   0.00000  -0.00005  -0.00005   2.08573
   A66        2.09655   0.00001   0.00000   0.00004   0.00004   2.09660
   A67        2.12148  -0.00012   0.00000  -0.00051  -0.00051   2.12097
   A68        2.09407   0.00005   0.00000   0.00022   0.00022   2.09429
   A69        2.06763   0.00006   0.00000   0.00029   0.00029   2.06792
   A70        2.11395   0.00003   0.00000   0.00011   0.00011   2.11406
   A71        2.06959   0.00002   0.00000   0.00016   0.00016   2.06975
   A72        2.09964  -0.00005   0.00000  -0.00027  -0.00027   2.09937
   A73        2.08588  -0.00007   0.00000  -0.00032  -0.00032   2.08556
   A74        2.09981   0.00006   0.00000   0.00030   0.00030   2.10011
   A75        2.09750   0.00001   0.00000   0.00002   0.00002   2.09752
   A76        2.10031   0.00009   0.00000   0.00045   0.00045   2.10076
   A77        2.08875  -0.00001   0.00000  -0.00002  -0.00002   2.08872
   A78        2.09413  -0.00008   0.00000  -0.00042  -0.00042   2.09370
    D1        3.14159   0.00000   0.00000   0.00000   0.00000   3.14159
    D2        0.00000   0.00000   0.00000   0.00000   0.00000   0.00000
    D3        0.00000   0.00000   0.00000  -0.00000   0.00000   0.00000
    D4        3.14159  -0.00000   0.00000  -0.00000   0.00000   3.14159
    D5        0.00000  -0.00000   0.00000  -0.00000   0.00000   0.00000
    D6        3.14159  -0.00000   0.00000  -0.00000   0.00000   3.14159
    D7        3.14159  -0.00000   0.00000  -0.00000   0.00000   3.14159
    D8        0.00000  -0.00000   0.00000  -0.00000   0.00000   0.00000
    D9        3.14159  -0.00000   0.00000  -0.00000   0.00000   3.14159
   D10        0.00000  -0.00000   0.00000  -0.00000   0.00000   0.00000
   D11        0.00000  -0.00000   0.00000  -0.00000   0.00000   0.00000
   D12        3.14159  -0.00000   0.00000  -0.00000   0.00000   3.14159
   D13        3.14159   0.00000   0.00000   0.00000   0.00000   3.14159
   D14        0.00000   0.00000   0.00000   0.00000   0.00000   0.00000
   D15        0.00000   0.00000   0.00000   0.00000   0.00000   0.00000
   D16        3.14159   0.00000   0.00000   0.00000   0.00000   3.14159
   D17        0.00000   0.00000   0.00000   0.00000   0.00000   0.00000
   D18        3.14159   0.00000   0.00000   0.00000   0.00000   3.14159
   D19        3.14159   0.00000   0.00000   0.00000   0.00000   3.14159
   D20        0.00000   0.00000   0.00000   0.00000   0.00000   0.00000
   D21        3.14159   0.00000   0.00000   0.00000   0.00000   3.14159
   D22        0.00000  -0.00000   0.00000   0.00000   0.00000   0.00000
   D23        0.00000   0.00000   0.00000   0.00000   0.00000   0.00000
   D24        3.14159  -0.00000   0.00000  -0.00000   0.00000   3.14159
   D25        0.00000  -0.00000   0.00000   0.00000   0.00000   0.00000
   D26        3.14159   0.00000   0.00000   0.00000   0.00000   3.14159
   D27        3.14159  -0.00000   0.00000  -0.00000   0.00000   3.14159
   D28        0.00000  -0.00000   0.00000  -0.00000   0.00000   0.00000
   D29        0.00000  -0.00000   0.00000  -0.00000   0.00000   0.00000
   D30        3.14159  -0.00000   0.00000  -0.00000   0.00000   3.14159
   D31        3.14159   0.00000   0.00000  -0.00000   0.00000   3.14159
   D32        0.00000  -0.00000   0.00000  -0.00000   0.00000   0.00000
   D33        0.00000  -0.00000   0.00000  -0.00000   0.00000   0.00000
   D34        3.14159  -0.00000   0.00000  -0.00000   0.00000   3.14159
   D35        3.14159  -0.00000   0.00000  -0.00000   0.00000   3.14159
   D36        0.00000  -0.00000   0.00000  -0.00000   0.00000   0.00000
   D37        0.00000   0.00000   0.00000   0.00000   0.00000   0.00000
   D38        3.14159  -0.00000   0.00000  -0.00000   0.00000   3.14159
   D39        3.14159   0.00000   0.00000   0.00000   0.00000   3.14159
   D40        0.00000  -0.00000   0.00000  -0.00000   0.00000   0.00000
   D41        0.00000  -0.00000   0.00000  -0.00000   0.00000   0.00000
   D42        3.14159  -0.00000   0.00000  -0.00000   0.00000   3.14159
   D43        3.14159  -0.00000   0.00000  -0.00000   0.00000   3.14159
   D44        0.00000  -0.00000   0.00000  -0.00000   0.00000   0.00000
   D45        0.00000  -0.00000   0.00000  -0.00000   0.00000   0.00000
   D46        3.14159  -0.00000   0.00000  -0.00000   0.00000   3.14159
   D47        3.14159  -0.00000   0.00000  -0.00000   0.00000   3.14159
   D48        0.00000  -0.00000   0.00000  -0.00000   0.00000   0.00000
   D49        0.00000  -0.00000   0.00000  -0.00000   0.00000   0.00000
   D50        3.14159  -0.00000   0.00000  -0.00000   0.00000   3.14159
   D51        3.14159  -0.00000   0.00000   0.00000   0.00000   3.14159
   D52        0.00000  -0.00000   0.00000  -0.00000   0.00000   0.00000
   D53        3.14159   0.00000   0.00000   0.00000   0.00000   3.14159
   D54        0.00000   0.00000   0.00000   0.00000   0.00000   0.00000
   D55        0.00000   0.00000   0.00000  -0.00000   0.00000   0.00000
   D56        3.14159  -0.00000   0.00000  -0.00000   0.00000   3.14159
   D57        0.00000   0.00000   0.00000   0.00000   0.00000   0.00000
   D58        3.14159   0.00000   0.00000   0.00000   0.00000   3.14159
   D59        3.14159   0.00000   0.00000   0.00000   0.00000   3.14159
   D60        0.00000   0.00000   0.00000   0.00000   0.00000   0.00000
   D61        0.00000   0.00000   0.00000   0.00000   0.00000   0.00000
   D62        3.14159   0.00000   0.00000   0.00000   0.00000   3.14159
   D63        3.14159   0.00000   0.00000   0.00000   0.00000   3.14159
   D64        0.00000   0.00000   0.00000   0.00000   0.00000   0.00000
   D65        3.14159   0.00000   0.00000  -0.00000   0.00000   3.14159
   D66        0.00000  -0.00000   0.00000  -0.00000   0.00000   0.00000
   D67        0.00000   0.00000   0.00000  -0.00000   0.00000   0.00000
   D68        3.14159  -0.00000   0.00000  -0.00000   0.00000   3.14159
   D69        0.00000   0.00000   0.00000   0.00000   0.00000   0.00000
   D70        3.14159   0.00000   0.00000   0.00000   0.00000   3.14159
   D71        3.14159   0.00000   0.00000   0.00000   0.00000   3.14159
   D72        0.00000   0.00000   0.00000   0.00000   0.00000   0.00000
   D73        0.00000   0.00000   0.00000   0.00000   0.00000   0.00000
   D74        3.14159   0.00000   0.00000   0.00000   0.00000   3.14159
   D75        3.14159   0.00000   0.00000  -0.00000   0.00000   3.14159
   D76        0.00000   0.00000   0.00000   0.00000   0.00000   0.00000
   D77        0.00000  -0.00000   0.00000  -0.00000   0.00000   0.00000
   D78        3.14159  -0.00000   0.00000  -0.00000   0.00000   3.14159
   D79        3.14159  -0.00000   0.00000  -0.00000   0.00000   3.14159
   D80        0.00000  -0.00000   0.00000  -0.00000   0.00000   0.00000
   D81        3.14159  -0.00000   0.00000  -0.00000   0.00000   3.14159
   D82        0.00000  -0.00000   0.00000  -0.00000   0.00000   0.00000
   D83        0.00000  -0.00000   0.00000  -0.00000   0.00000   0.00000
   D84        3.14159  -0.00000   0.00000  -0.00000   0.00000   3.14159
   D85        3.14159  -0.00000   0.00000  -0.00000   0.00000   3.14159
   D86        0.00000  -0.00000   0.00000  -0.00000   0.00000   0.00000
   D87        0.00000  -0.00000   0.00000  -0.00000   0.00000   0.00000
   D88        3.14159  -0.00000   0.00000  -0.00000   0.00000   3.14159
   D89        0.00000   0.00000   0.00000   0.00000   0.00000   0.00000
   D90        3.14159   0.00000   0.00000   0.00000   0.00000   3.14159
   D91        3.14159   0.00000   0.00000   0.00000   0.00000   3.14159
   D92        0.00000   0.00000   0.00000   0.00000   0.00000   0.00000
   D93        0.00000   0.00000   0.00000   0.00000   0.00000   0.00000
   D94        3.14159   0.00000   0.00000   0.00000   0.00000   3.14159
   D95        3.14159  -0.00000   0.00000  -0.00000   0.00000   3.14159
   D96        0.00000   0.00000   0.00000   0.00000   0.00000   0.00000
   D97        0.00000  -0.00000   0.00000  -0.00000   0.00000   0.00000
   D98        3.14159  -0.00000   0.00000  -0.00000   0.00000   3.14159
   D99        3.14159  -0.00000   0.00000   0.00000   0.00000   3.14159
   D100       0.00000   0.00000   0.00000   0.00000   0.00000   0.00000
   D101       0.00000  -0.00000   0.00000  -0.00000   0.00000   0.00000
   D102       3.14159  -0.00000   0.00000  -0.00000   0.00000   3.14159
   D103       3.14159  -0.00000   0.00000  -0.00000   0.00000   3.14159
   D104       0.00000  -0.00000   0.00000  -0.00000   0.00000   0.00000
   D105       0.00000   0.00000   0.00000   0.00000   0.00000   0.00000
   D106       3.14159   0.00000   0.00000   0.00000   0.00000   3.14159
   D107       3.14159   0.00000   0.00000   0.00000   0.00000   3.14159
   D108       0.00000   0.00000   0.00000   0.00000   0.00000   0.00000
   D109       0.00000   0.00000   0.00000   0.00000   0.00000   0.00000
   D110       3.14159   0.00000   0.00000   0.00000   0.00000   3.14159
   D111       3.14159  -0.00000   0.00000  -0.00000   0.00000   3.14159
   D112       0.00000  -0.00000   0.00000  -0.00000   0.00000   0.00000
   D113       0.00000   0.00000   0.00000   0.00000   0.00000   0.00000
   D114       3.14159   0.00000   0.00000  -0.00000   0.00000   3.14159
   D115       3.14159   0.00000   0.00000   0.00000   0.00000   3.14159
   D116       0.00000   0.00000   0.00000   0.00000   0.00000   0.00000
   D117       0.00000  -0.00000   0.00000  -0.00000   0.00000   0.00000
   D118       3.14159  -0.00000   0.00000   0.00000   0.00000   3.14159
   D119       3.14159  -0.00000   0.00000  -0.00000   0.00000   3.14159
   D120       0.00000  -0.00000   0.00000  -0.00000   0.00000   0.00000
   D121       0.00000  -0.00000   0.00000  -0.00000   0.00000   0.00000
   D122       3.14159  -0.00000   0.00000   0.00000   0.00000   3.14159
   D123       3.14159  -0.00000   0.00000  -0.00000   0.00000   3.14159
   D124       0.00000  -0.00000   0.00000   0.00000   0.00000   0.00000
         Item               Value     Threshold  Converged?
 Maximum Force            0.000204     0.000450     YES
 RMS     Force            0.000039     0.000300     YES
 Maximum Displacement     0.000970     0.001800     YES
 RMS     Displacement     0.000197     0.001200     YES
 Predicted change in Energy=-5.435871D-07
 Optimization completed.
    -- Stationary point found.
                           ----------------------------
                           !   Optimized Parameters   !
                           ! (Angstroms and Degrees)  !
 --------------------------                            --------------------------
 ! Name  Definition              Value          Derivative Info.                !
 --------------------------------------------------------------------------------
 ! R1    R(1,2)                  1.4009         -DE/DX =   -0.0001              !
 ! R2    R(1,3)                  1.3944         -DE/DX =    0.0001              !
 ! R3    R(1,23)                 1.0876         -DE/DX =    0.0                 !
 ! R4    R(2,4)                  1.4363         -DE/DX =    0.0                 !
 ! R5    R(2,5)                  1.4317         -DE/DX =    0.0001              !
 ! R6    R(3,6)                  1.4335         -DE/DX =   -0.0001              !
 ! R7    R(3,7)                  1.4427         -DE/DX =    0.0                 !
 ! R8    R(4,9)                  1.358          -DE/DX =   -0.0001              !
 ! R9    R(4,24)                 1.0866         -DE/DX =    0.0                 !
 ! R10   R(5,8)                  1.4601         -DE/DX =    0.0001              !
 ! R11   R(5,10)                 1.4036         -DE/DX =   -0.0002              !
 ! R12   R(6,10)                 1.3966         -DE/DX =    0.0001              !
 ! R13   R(6,11)                 1.469          -DE/DX =   -0.0001              !
 ! R14   R(7,12)                 1.3538         -DE/DX =    0.0                 !
 ! R15   R(7,25)                 1.0867         -DE/DX =    0.0                 !
 ! R16   R(8,13)                 1.4272         -DE/DX =   -0.0002              !
 ! R17   R(8,35)                 1.413          -DE/DX =    0.0001              !
 ! R18   R(9,13)                 1.4376         -DE/DX =    0.0002              !
 ! R19   R(9,34)                 1.0868         -DE/DX =    0.0                 !
 ! R20   R(10,26)                1.0815         -DE/DX =    0.0                 !
 ! R21   R(11,14)                1.4434         -DE/DX =    0.0                 !
 ! R22   R(11,15)                1.3911         -DE/DX =    0.0                 !
 ! R23   R(12,14)                1.4432         -DE/DX =    0.0                 !
 ! R24   R(12,27)                1.0867         -DE/DX =    0.0                 !
 ! R25   R(13,36)                1.4129         -DE/DX =   -0.0001              !
 ! R26   R(14,17)                1.3915         -DE/DX =    0.0                 !
 ! R27   R(15,16)                1.4092         -DE/DX =   -0.0001              !
 ! R28   R(15,28)                1.085          -DE/DX =    0.0                 !
 ! R29   R(16,18)                1.4247         -DE/DX =    0.0                 !
 ! R30   R(16,19)                1.4365         -DE/DX =    0.0                 !
 ! R31   R(17,19)                1.4064         -DE/DX =    0.0                 !
 ! R32   R(17,29)                1.0877         -DE/DX =    0.0                 !
 ! R33   R(18,20)                1.3736         -DE/DX =    0.0                 !
 ! R34   R(18,30)                1.087          -DE/DX =    0.0                 !
 ! R35   R(19,21)                1.4245         -DE/DX =    0.0                 !
 ! R36   R(20,22)                1.4214         -DE/DX =    0.0001              !
 ! R37   R(20,32)                1.086          -DE/DX =    0.0                 !
 ! R38   R(21,22)                1.3735         -DE/DX =    0.0                 !
 ! R39   R(21,31)                1.0869         -DE/DX =    0.0                 !
 ! R40   R(22,33)                1.086          -DE/DX =    0.0                 !
 ! R41   R(35,38)                1.3842         -DE/DX =   -0.0001              !
 ! R42   R(35,39)                1.0843         -DE/DX =   -0.0001              !
 ! R43   R(36,37)                1.3819         -DE/DX =   -0.0001              !
 ! R44   R(36,40)                1.0869         -DE/DX =    0.0                 !
 ! R45   R(37,38)                1.4059         -DE/DX =    0.0                 !
 ! R46   R(37,41)                1.086          -DE/DX =   -0.0001              !
 ! R47   R(38,42)                1.0858         -DE/DX =    0.0001              !
 ! A1    A(2,1,3)              122.2589         -DE/DX =    0.0                 !
 ! A2    A(2,1,23)             118.7834         -DE/DX =    0.0001              !
 ! A3    A(3,1,23)             118.9577         -DE/DX =    0.0                 !
 ! A4    A(1,2,4)              121.0731         -DE/DX =    0.0                 !
 ! A5    A(1,2,5)              119.1071         -DE/DX =    0.0                 !
 ! A6    A(4,2,5)              119.8198         -DE/DX =    0.0                 !
 ! A7    A(1,3,6)              119.2226         -DE/DX =    0.0                 !
 ! A8    A(1,3,7)              120.9196         -DE/DX =    0.0                 !
 ! A9    A(6,3,7)              119.8577         -DE/DX =    0.0                 !
 ! A10   A(2,4,9)              121.0661         -DE/DX =    0.0                 !
 ! A11   A(2,4,24)             118.3136         -DE/DX =    0.0                 !
 ! A12   A(9,4,24)             120.6202         -DE/DX =    0.0                 !
 ! A13   A(2,5,8)              118.9964         -DE/DX =   -0.0001              !
 ! A14   A(2,5,10)             118.0788         -DE/DX =    0.0                 !
 ! A15   A(8,5,10)             122.9247         -DE/DX =    0.0                 !
 ! A16   A(3,6,10)             118.1831         -DE/DX =    0.0                 !
 ! A17   A(3,6,11)             118.9738         -DE/DX =    0.0                 !
 ! A18   A(10,6,11)            122.8431         -DE/DX =    0.0                 !
 ! A19   A(3,7,12)             121.3641         -DE/DX =    0.0                 !
 ! A20   A(3,7,25)             118.0576         -DE/DX =    0.0                 !
 ! A21   A(12,7,25)            120.5783         -DE/DX =    0.0                 !
 ! A22   A(5,8,13)             118.9952         -DE/DX =    0.0                 !
 ! A23   A(5,8,35)             123.1843         -DE/DX =   -0.0001              !
 ! A24   A(13,8,35)            117.8205         -DE/DX =    0.0001              !
 ! A25   A(4,9,13)             121.2993         -DE/DX =    0.0                 !
 ! A26   A(4,9,34)             120.473          -DE/DX =    0.0                 !
 ! A27   A(13,9,34)            118.2277         -DE/DX =    0.0                 !
 ! A28   A(5,10,6)             123.1494         -DE/DX =    0.0                 !
 ! A29   A(5,10,26)            118.3555         -DE/DX =    0.0                 !
 ! A30   A(6,10,26)            118.4951         -DE/DX =    0.0                 !
 ! A31   A(6,11,14)            118.7883         -DE/DX =    0.0                 !
 ! A32   A(6,11,15)            123.1748         -DE/DX =    0.0                 !
 ! A33   A(14,11,15)           118.0369         -DE/DX =    0.0                 !
 ! A34   A(7,12,14)            121.4871         -DE/DX =    0.0                 !
 ! A35   A(7,12,27)            120.5274         -DE/DX =    0.0                 !
 ! A36   A(14,12,27)           117.9855         -DE/DX =    0.0                 !
 ! A37   A(8,13,9)             119.8231         -DE/DX =    0.0                 !
 ! A38   A(8,13,36)            119.6559         -DE/DX =    0.0                 !
 ! A39   A(9,13,36)            120.521          -DE/DX =    0.0                 !
 ! A40   A(11,14,12)           119.5289         -DE/DX =    0.0                 !
 ! A41   A(11,14,17)           119.9046         -DE/DX =    0.0                 !
 ! A42   A(12,14,17)           120.5665         -DE/DX =    0.0                 !
 ! A43   A(11,15,16)           122.5061         -DE/DX =    0.0                 !
 ! A44   A(11,15,28)           120.3339         -DE/DX =    0.0                 !
 ! A45   A(16,15,28)           117.16           -DE/DX =    0.0                 !
 ! A46   A(15,16,18)           122.1066         -DE/DX =    0.0                 !
 ! A47   A(15,16,19)           119.1586         -DE/DX =    0.0                 !
 ! A48   A(18,16,19)           118.7348         -DE/DX =    0.0                 !
 ! A49   A(14,17,19)           122.042          -DE/DX =    0.0                 !
 ! A50   A(14,17,29)           119.0224         -DE/DX =    0.0                 !
 ! A51   A(19,17,29)           118.9356         -DE/DX =    0.0                 !
 ! A52   A(16,18,20)           120.8235         -DE/DX =    0.0                 !
 ! A53   A(16,18,30)           118.6997         -DE/DX =    0.0                 !
 ! A54   A(20,18,30)           120.4768         -DE/DX =    0.0                 !
 ! A55   A(16,19,17)           118.3519         -DE/DX =    0.0                 !
 ! A56   A(16,19,21)           118.9371         -DE/DX =    0.0                 !
 ! A57   A(17,19,21)           122.711          -DE/DX =    0.0                 !
 ! A58   A(18,20,22)           120.3918         -DE/DX =    0.0                 !
 ! A59   A(18,20,32)           120.1024         -DE/DX =    0.0                 !
 ! A60   A(22,20,32)           119.5058         -DE/DX =    0.0                 !
 ! A61   A(19,21,22)           120.7433         -DE/DX =    0.0                 !
 ! A62   A(19,21,31)           118.674          -DE/DX =    0.0                 !
 ! A63   A(22,21,31)           120.5827         -DE/DX =    0.0                 !
 ! A64   A(20,22,21)           120.3695         -DE/DX =    0.0                 !
 ! A65   A(20,22,33)           119.5068         -DE/DX =    0.0                 !
 ! A66   A(21,22,33)           120.1237         -DE/DX =    0.0                 !
 ! A67   A(8,35,38)            121.552          -DE/DX =   -0.0001              !
 ! A68   A(8,35,39)            119.9816         -DE/DX =    0.0001              !
 ! A69   A(38,35,39)           118.4664         -DE/DX =    0.0001              !
 ! A70   A(13,36,37)           121.1206         -DE/DX =    0.0                 !
 ! A71   A(13,36,40)           118.5789         -DE/DX =    0.0                 !
 ! A72   A(37,36,40)           120.3005         -DE/DX =    0.0                 !
 ! A73   A(36,37,38)           119.5119         -DE/DX =   -0.0001              !
 ! A74   A(36,37,41)           120.3101         -DE/DX =    0.0001              !
 ! A75   A(38,37,41)           120.178          -DE/DX =    0.0                 !
 ! A76   A(35,38,37)           120.3391         -DE/DX =    0.0001              !
 ! A77   A(35,38,42)           119.6763         -DE/DX =    0.0                 !
 ! A78   A(37,38,42)           119.9845         -DE/DX =   -0.0001              !
 ! D1    D(3,1,2,4)            180.0            -DE/DX =    0.0                 !
 ! D2    D(3,1,2,5)              0.0            -DE/DX =    0.0                 !
 ! D3    D(23,1,2,4)             0.0            -DE/DX =    0.0                 !
 ! D4    D(23,1,2,5)           180.0            -DE/DX =    0.0                 !
 ! D5    D(2,1,3,6)              0.0            -DE/DX =    0.0                 !
 ! D6    D(2,1,3,7)            180.0            -DE/DX =    0.0                 !
 ! D7    D(23,1,3,6)           180.0            -DE/DX =    0.0                 !
 ! D8    D(23,1,3,7)             0.0            -DE/DX =    0.0                 !
 ! D9    D(1,2,4,9)            180.0            -DE/DX =    0.0                 !
 ! D10   D(1,2,4,24)             0.0            -DE/DX =    0.0                 !
 ! D11   D(5,2,4,9)              0.0            -DE/DX =    0.0                 !
 ! D12   D(5,2,4,24)           180.0            -DE/DX =    0.0                 !
 ! D13   D(1,2,5,8)            180.0            -DE/DX =    0.0                 !
 ! D14   D(1,2,5,10)             0.0            -DE/DX =    0.0                 !
 ! D15   D(4,2,5,8)              0.0            -DE/DX =    0.0                 !
 ! D16   D(4,2,5,10)           180.0            -DE/DX =    0.0                 !
 ! D17   D(1,3,6,10)             0.0            -DE/DX =    0.0                 !
 ! D18   D(1,3,6,11)           180.0            -DE/DX =    0.0                 !
 ! D19   D(7,3,6,10)           180.0            -DE/DX =    0.0                 !
 ! D20   D(7,3,6,11)             0.0            -DE/DX =    0.0                 !
 ! D21   D(1,3,7,12)           180.0            -DE/DX =    0.0                 !
 ! D22   D(1,3,7,25)             0.0            -DE/DX =    0.0                 !
 ! D23   D(6,3,7,12)             0.0            -DE/DX =    0.0                 !
 ! D24   D(6,3,7,25)           180.0            -DE/DX =    0.0                 !
 ! D25   D(2,4,9,13)             0.0            -DE/DX =    0.0                 !
 ! D26   D(2,4,9,34)           180.0            -DE/DX =    0.0                 !
 ! D27   D(24,4,9,13)          180.0            -DE/DX =    0.0                 !
 ! D28   D(24,4,9,34)            0.0            -DE/DX =    0.0                 !
 ! D29   D(2,5,8,13)             0.0            -DE/DX =    0.0                 !
 ! D30   D(2,5,8,35)           180.0            -DE/DX =    0.0                 !
 ! D31   D(10,5,8,13)          180.0            -DE/DX =    0.0                 !
 ! D32   D(10,5,8,35)            0.0            -DE/DX =    0.0                 !
 ! D33   D(2,5,10,6)             0.0            -DE/DX =    0.0                 !
 ! D34   D(2,5,10,26)          180.0            -DE/DX =    0.0                 !
 ! D35   D(8,5,10,6)           180.0            -DE/DX =    0.0                 !
 ! D36   D(8,5,10,26)            0.0            -DE/DX =    0.0                 !
 ! D37   D(3,6,10,5)             0.0            -DE/DX =    0.0                 !
 ! D38   D(3,6,10,26)          180.0            -DE/DX =    0.0                 !
 ! D39   D(11,6,10,5)          180.0            -DE/DX =    0.0                 !
 ! D40   D(11,6,10,26)           0.0            -DE/DX =    0.0                 !
 ! D41   D(3,6,11,14)            0.0            -DE/DX =    0.0                 !
 ! D42   D(3,6,11,15)          180.0            -DE/DX =    0.0                 !
 ! D43   D(10,6,11,14)         180.0            -DE/DX =    0.0                 !
 ! D44   D(10,6,11,15)           0.0            -DE/DX =    0.0                 !
 ! D45   D(3,7,12,14)            0.0            -DE/DX =    0.0                 !
 ! D46   D(3,7,12,27)          180.0            -DE/DX =    0.0                 !
 ! D47   D(25,7,12,14)         180.0            -DE/DX =    0.0                 !
 ! D48   D(25,7,12,27)           0.0            -DE/DX =    0.0                 !
 ! D49   D(5,8,13,9)             0.0            -DE/DX =    0.0                 !
 ! D50   D(5,8,13,36)          180.0            -DE/DX =    0.0                 !
 ! D51   D(35,8,13,9)          180.0            -DE/DX =    0.0                 !
 ! D52   D(35,8,13,36)           0.0            -DE/DX =    0.0                 !
 ! D53   D(5,8,35,38)          180.0            -DE/DX =    0.0                 !
 ! D54   D(5,8,35,39)            0.0            -DE/DX =    0.0                 !
 ! D55   D(13,8,35,38)           0.0            -DE/DX =    0.0                 !
 ! D56   D(13,8,35,39)         180.0            -DE/DX =    0.0                 !
 ! D57   D(4,9,13,8)             0.0            -DE/DX =    0.0                 !
 ! D58   D(4,9,13,36)          180.0            -DE/DX =    0.0                 !
 ! D59   D(34,9,13,8)          180.0            -DE/DX =    0.0                 !
 ! D60   D(34,9,13,36)           0.0            -DE/DX =    0.0                 !
 ! D61   D(6,11,14,12)           0.0            -DE/DX =    0.0                 !
 ! D62   D(6,11,14,17)         180.0            -DE/DX =    0.0                 !
 ! D63   D(15,11,14,12)        180.0            -DE/DX =    0.0                 !
 ! D64   D(15,11,14,17)          0.0            -DE/DX =    0.0                 !
 ! D65   D(6,11,15,16)         180.0            -DE/DX =    0.0                 !
 ! D66   D(6,11,15,28)           0.0            -DE/DX =    0.0                 !
 ! D67   D(14,11,15,16)          0.0            -DE/DX =    0.0                 !
 ! D68   D(14,11,15,28)        180.0            -DE/DX =    0.0                 !
 ! D69   D(7,12,14,11)           0.0            -DE/DX =    0.0                 !
 ! D70   D(7,12,14,17)         180.0            -DE/DX =    0.0                 !
 ! D71   D(27,12,14,11)        180.0            -DE/DX =    0.0                 !
 ! D72   D(27,12,14,17)          0.0            -DE/DX =    0.0                 !
 ! D73   D(8,13,36,37)           0.0            -DE/DX =    0.0                 !
 ! D74   D(8,13,36,40)         180.0            -DE/DX =    0.0                 !
 ! D75   D(9,13,36,37)         180.0            -DE/DX =    0.0                 !
 ! D76   D(9,13,36,40)           0.0            -DE/DX =    0.0                 !
 ! D77   D(11,14,17,19)          0.0            -DE/DX =    0.0                 !
 ! D78   D(11,14,17,29)        180.0            -DE/DX =    0.0                 !
 ! D79   D(12,14,17,19)        180.0            -DE/DX =    0.0                 !
 ! D80   D(12,14,17,29)          0.0            -DE/DX =    0.0                 !
 ! D81   D(11,15,16,18)        180.0            -DE/DX =    0.0                 !
 ! D82   D(11,15,16,19)          0.0            -DE/DX =    0.0                 !
 ! D83   D(28,15,16,18)          0.0            -DE/DX =    0.0                 !
 ! D84   D(28,15,16,19)        180.0            -DE/DX =    0.0                 !
 ! D85   D(15,16,18,20)        180.0            -DE/DX =    0.0                 !
 ! D86   D(15,16,18,30)          0.0            -DE/DX =    0.0                 !
 ! D87   D(19,16,18,20)          0.0            -DE/DX =    0.0                 !
 ! D88   D(19,16,18,30)        180.0            -DE/DX =    0.0                 !
 ! D89   D(15,16,19,17)          0.0            -DE/DX =    0.0                 !
 ! D90   D(15,16,19,21)        180.0            -DE/DX =    0.0                 !
 ! D91   D(18,16,19,17)        180.0            -DE/DX =    0.0                 !
 ! D92   D(18,16,19,21)          0.0            -DE/DX =    0.0                 !
 ! D93   D(14,17,19,16)          0.0            -DE/DX =    0.0                 !
 ! D94   D(14,17,19,21)        180.0            -DE/DX =    0.0                 !
 ! D95   D(29,17,19,16)        180.0            -DE/DX =    0.0                 !
 ! D96   D(29,17,19,21)          0.0            -DE/DX =    0.0                 !
 ! D97   D(16,18,20,22)          0.0            -DE/DX =    0.0                 !
 ! D98   D(16,18,20,32)        180.0            -DE/DX =    0.0                 !
 ! D99   D(30,18,20,22)        180.0            -DE/DX =    0.0                 !
 ! D100  D(30,18,20,32)          0.0            -DE/DX =    0.0                 !
 ! D101  D(16,19,21,22)          0.0            -DE/DX =    0.0                 !
 ! D102  D(16,19,21,31)        180.0            -DE/DX =    0.0                 !
 ! D103  D(17,19,21,22)        180.0            -DE/DX =    0.0                 !
 ! D104  D(17,19,21,31)          0.0            -DE/DX =    0.0                 !
 ! D105  D(18,20,22,21)          0.0            -DE/DX =    0.0                 !
 ! D106  D(18,20,22,33)        180.0            -DE/DX =    0.0                 !
 ! D107  D(32,20,22,21)        180.0            -DE/DX =    0.0                 !
 ! D108  D(32,20,22,33)          0.0            -DE/DX =    0.0                 !
 ! D109  D(19,21,22,20)          0.0            -DE/DX =    0.0                 !
 ! D110  D(19,21,22,33)        180.0            -DE/DX =    0.0                 !
 ! D111  D(31,21,22,20)        180.0            -DE/DX =    0.0                 !
 ! D112  D(31,21,22,33)          0.0            -DE/DX =    0.0                 !
 ! D113  D(8,35,38,37)           0.0            -DE/DX =    0.0                 !
 ! D114  D(8,35,38,42)         180.0            -DE/DX =    0.0                 !
 ! D115  D(39,35,38,37)        180.0            -DE/DX =    0.0                 !
 ! D116  D(39,35,38,42)          0.0            -DE/DX =    0.0                 !
 ! D117  D(13,36,37,38)          0.0            -DE/DX =    0.0                 !
 ! D118  D(13,36,37,41)        180.0            -DE/DX =    0.0                 !
 ! D119  D(40,36,37,38)        180.0            -DE/DX =    0.0                 !
 ! D120  D(40,36,37,41)          0.0            -DE/DX =    0.0                 !
 ! D121  D(36,37,38,35)          0.0            -DE/DX =    0.0                 !
 ! D122  D(36,37,38,42)        180.0            -DE/DX =    0.0                 !
 ! D123  D(41,37,38,35)        180.0            -DE/DX =    0.0                 !
 ! D124  D(41,37,38,42)          0.0            -DE/DX =    0.0                 !
 --------------------------------------------------------------------------------
 Lowest energy point so far.  Saving SCF results.
 Largest change from initial coordinates is atom   33       0.000 Angstoms.
 GradGradGradGradGradGradGradGradGradGradGradGradGradGradGradGradGradGrad

 Leave Link  103 at Thu Sep  8 15:02:25 2022, MaxMem=  1342177280 cpu:             108.5 elap:               2.6
 (Enter /mnt/opt/groups/app-gaussian/g16-avx2/l202.exe)
                          Input orientation:                          
 ---------------------------------------------------------------------
 Center     Atomic      Atomic             Coordinates (Angstroms)
 Number     Number       Type             X           Y           Z
 ---------------------------------------------------------------------
      1          6           0        2.739567    1.285750    0.000000
      2          6           0        1.880378    2.392268    0.000000
      3          6           0        2.264647   -0.025312    0.000000
      4          6           0        2.397403    3.732290    0.000000
      5          6           0        0.465251    2.175179    0.000000
      6          6           0        0.850065   -0.257217    0.000000
      7          6           0        3.175820   -1.143798    0.000000
      8          6           0       -0.428032    3.330204    0.000000
      9          6           0        1.564421    4.804787    0.000000
     10          6           0        0.000000    0.850879    0.000000
     11          6           0        0.355760   -1.640522    0.000000
     12          6           0        2.724615   -2.420229    0.000000
     13          6           0        0.136192    4.641145    0.000000
     14          6           0        1.313083   -2.720752    0.000000
     15          6           0       -0.996815   -1.965525    0.000000
     16          6           0       -1.455502   -3.298030    0.000000
     17          6           0        0.870466   -4.039970    0.000000
     18          6           0       -2.843103   -3.621233    0.000000
     19          6           0       -0.497128   -4.368164    0.000000
     20          6           0       -3.261000   -4.929746    0.000000
     21          6           0       -0.965995   -5.713329    0.000000
     22          6           0       -2.311790   -5.987792    0.000000
     23          1           0        3.813671    1.456741    0.000000
     24          1           0        3.475443    3.868772    0.000000
     25          1           0        4.242137   -0.934396    0.000000
     26          1           0       -1.068209    0.681726    0.000000
     27          1           0        3.423192   -3.252623    0.000000
     28          1           0       -1.748431   -1.182980    0.000000
     29          1           0        1.604295   -4.842765    0.000000
     30          1           0       -3.567779   -2.811052    0.000000
     31          1           0       -0.237196   -6.519634    0.000000
     32          1           0       -4.321658   -5.162765    0.000000
     33          1           0       -2.658113   -7.017058    0.000000
     34          1           0        1.966117    5.814645    0.000000
     35          6           0       -1.836659    3.218510    0.000000
     36          6           0       -0.715216    5.768656    0.000000
     37          6           0       -2.089672    5.625732    0.000000
     38          6           0       -2.651969    4.337168    0.000000
     39          1           0       -2.302571    2.239419    0.000000
     40          1           0       -0.266842    6.758751    0.000000
     41          1           0       -2.731776    6.501556    0.000000
     42          1           0       -3.731000    4.215958    0.000000
 ---------------------------------------------------------------------
                    Distance matrix (angstroms):
                    1          2          3          4          5
     1  C    0.000000
     2  C    1.400924   0.000000
     3  C    1.394429   2.447929   0.000000
     4  C    2.470351   1.436306   3.759946   0.000000
     5  C    2.442048   1.431682   2.842532   2.481493   0.000000
     6  C    2.439460   2.842765   1.433465   4.279068   2.462647
     7  C    2.468404   3.765891   1.442653   4.937830   4.285183
     8  C    3.770076   2.491682   4.302326   2.853902   1.460150
     9  C    3.710066   2.433121   4.880591   1.357980   2.850090
    10  C    2.773867   2.431399   2.428237   3.748342   1.403648
    11  C    3.774335   4.311364   2.500551   5.747644   3.817272
    12  C    3.706009   4.885986   2.438688   6.161214   5.120791
    13  C    4.246909   2.845985   5.128951   2.437025   2.487824
    14  C    4.252871   5.144395   2.858474   6.543508   4.968799
    15  C    4.952912   5.221934   3.794939   6.632180   4.391249
    16  C    6.213666   6.596028   4.954815   8.016874   5.800458
    17  C    5.644186   6.511037   4.249849   7.920831   6.228345
    18  C    7.432677   7.646795   6.246580   9.029795   6.674099
    19  C    6.514824   7.166308   5.146627   8.602073   6.613737
    20  C    8.639398   8.946824   7.388251  10.346419   8.022774
    21  C    7.919488   8.590841   6.541451  10.026573   8.017295
    22  C    8.855542   9.370148   7.516312  10.800764   8.622416
    23  H    1.087629   2.147751   2.143818   2.680287   3.424627
    24  H    2.685799   2.173545   4.077980   1.086645   3.453913
    25  H    2.680814   4.079779   2.176442   5.018068   4.892272
    26  H    3.855386   3.408830   3.407027   4.616969   2.140538
    27  H    4.589572   5.851929   3.428959   7.059834   6.181460
    28  H    5.122183   5.094178   4.176720   6.430227   4.022141
    29  H    6.232779   7.240299   4.862501   8.611654   7.109779
    30  H    7.521064   7.533721   6.463555   8.854305   6.413098
    31  H    8.353750   9.160028   6.959557  10.585039   8.723142
    32  H    9.562648   9.774650   8.353014  11.147546   8.761274
    33  H    9.903109  10.446689   8.550911  11.878835   9.708379
    34  H    4.594466   3.423451   5.847582   2.126549   3.936789
    35  C    4.967636   3.807760   5.229062   4.265120   2.527317
    36  C    5.659679   4.258768   6.515339   3.719568   3.782404
    37  C    6.492842   5.120214   7.134031   4.870212   4.293477
    38  C    6.195144   4.932018   6.573001   5.085473   3.793581
    39  H    5.131534   4.185741   5.097890   4.931371   2.768567
    40  H    6.244376   4.865874   7.240991   4.032080   4.641669
    41  H    7.559115   6.177233   8.219747   5.829006   5.379453
    42  H    7.103123   5.900289   7.344124   6.147459   4.666187
                    6          7          8          9         10
     6  C    0.000000
     7  C    2.489008   0.000000
     8  C    3.808296   5.744949   0.000000
     9  C    5.112161   6.162976   2.478763   0.000000
    10  C    1.396598   3.750276   2.516002   4.252153   0.000000
    11  C    1.468969   2.863472   5.032141   6.557657   2.516673
    12  C    2.862265   1.353832   6.557947   7.317575   4.257191
    13  C    4.950108   6.534899   1.427205   1.437573   3.792712
    14  C    2.506669   2.440609   6.296471   7.529735   3.805356
    15  C    2.515806   4.252778   5.326186   7.238581   2.987603
    16  C    3.816043   5.107823   6.707397   8.647287   4.396809
    17  C    3.782808   3.701685   7.483686   8.871939   4.967707
    18  C    4.995607   6.508849   7.359011   9.509158   5.299342
    19  C    4.326062   4.887441   7.698678   9.401756   5.242666
    20  C    6.223615   7.467667   8.732267  10.864889   6.636998
    21  C    5.750411   6.167272   9.059519  10.818215   6.634906
    22  C    6.544984   7.319709   9.506503  11.467553   7.218850
    23  H    3.423538   2.677622   4.637015   4.033428   3.861497
    24  H    4.890439   5.021517   3.940453   2.127940   4.602867
    25  H    3.459006   1.086684   6.324341   6.333118   4.602492
    26  H    2.135741   4.619991   2.724750   4.891868   1.081519
    27  H    3.948853   2.123284   7.626633   8.269032   5.343872
    28  H    2.758481   4.924407   4.702370   6.843124   2.682088
    29  H    4.647162   4.018961   8.421863   9.647634   5.915348
    30  H    5.102883   6.946644   6.897321   9.183707   5.112610
    31  H    6.356100   6.367754   9.851687  11.466836   7.374329
    32  H    7.128192   8.506719   9.342957  11.575751   7.405447
    33  H    7.615955   8.278282  10.584852  12.553319   8.304818
    34  H    6.173579   7.062812   3.450275   1.086818   5.338969
    35  C    4.393081   6.644899   1.413048   3.752815   2.996497
    36  C    6.225853   7.932350   2.455305   2.475033   4.969514
    37  C    6.576560   8.576243   2.833813   3.745176   5.212097
    38  C    5.776904   8.000257   2.441285   4.242241   4.380314
    39  H    4.021480   6.438861   2.168803   4.640554   2.688843
    40  H    7.104315   8.619873   3.432334   2.677966   5.913895
    41  H    7.649222   9.661839   3.919784   4.619127   6.276364
    42  H    6.402769   8.742491   3.419672   5.328058   5.024352
                   11         12         13         14         15
    11  C    0.000000
    12  C    2.493876   0.000000
    13  C    6.285503   7.520833   0.000000
    14  C    1.443386   1.443169   7.455374   0.000000
    15  C    1.391074   3.749106   6.703118   2.430226   0.000000
    16  C    2.455199   4.271289   8.097159   2.828129   1.409242
    17  C    2.454032   2.461997   8.712113   1.391491   2.791068
    18  C    3.762438   5.695779   8.783114   4.252617   2.479949
    19  C    2.857875   3.764848   9.031542   2.447617   2.454050
    20  C    4.888757   6.490398  10.155928   5.079556   3.730032
    21  C    4.281915   4.946222  10.412970   3.761611   3.747931
    22  C    5.100449   6.171943  10.907196   4.879883   4.231760
    23  H    4.642218   4.027026   4.864595   4.868715   5.903616
    24  H    6.331251   6.333662   3.427413   6.935245   7.351198
    25  H    3.950005   2.123811   6.924265   3.430805   5.339461
    26  H    2.724064   4.899759   4.138548   4.153000   2.648214
    27  H    3.465257   1.086687   8.550786   2.176108   4.603595
    28  H    2.153361   4.641005   6.121457   3.426020   1.085036
    29  H    3.437034   2.669044   9.596868   2.141902   3.878696
    30  H    4.094423   6.304519   8.321937   4.881697   2.706432
    31  H    4.915011   5.057415  11.167023   4.103032   4.617026
    32  H    5.855291   7.561182  10.769823   6.141151   4.612692
    33  H    6.163649   7.078460  11.988404   5.850525   5.317697
    34  H    7.627107   8.269732   2.173874   8.560342   8.325263
    35  C    5.330750   7.252627   2.432289   6.722775   5.251624
    36  C    7.486181   8.882020   1.412861   8.728347   7.739306
    37  C    7.666719   9.376292   2.433903   9.013464   7.669519
    38  C    6.691727   8.635396   2.804682   8.095423   6.516400
    39  H    4.703261   6.854555   3.422843   6.138098   4.403016
    40  H    8.422317   9.654144   2.155619   9.610262   8.754762
    41  H    8.707831  10.458033   3.418533  10.070345   8.643006
    42  H    7.141426   9.258182   3.890496   8.576755   6.759179
                   16         17         18         19         20
    16  C    0.000000
    17  C    2.441434   0.000000
    18  C    1.424744   3.737103   0.000000
    19  C    1.436547   1.406423   2.462012   0.000000
    20  C    2.433582   4.226194   1.373624   2.820348   0.000000
    21  C    2.464404   2.484496   2.810765   1.424537   2.425088
    22  C    2.822773   3.731054   2.425468   2.432323   1.421429
    23  H    7.097326   6.235085   8.372482   7.246551   9.530907
    24  H    8.699268   8.326710   9.799194   9.144858  11.081227
    25  H    6.168457   4.583967   7.577580   5.852469   8.500582
    26  H    3.998556   5.104202   4.654643   5.082079   6.024695
    27  H    4.878905   2.671390   6.277127   4.075947   6.891383
    28  H    2.135239   3.875695   2.672711   3.422157   4.040559
    29  H    3.427618   1.087651   4.612102   2.154350   4.866072
    30  H    2.167686   4.605242   1.086991   3.442891   2.140789
    31  H    3.444271   2.715815   3.897625   2.167115   3.416304
    32  H    3.419369   5.312139   2.135988   3.906203   1.085953
    33  H    3.908637   4.616700   3.400860   3.418552   2.172635
    34  H    9.733875   9.915336  10.590769  10.476506  11.948418
    35  C    6.527678   7.746874   6.913394   7.704023   8.271809
    36  C    9.096858   9.935972   9.627976  10.139166  10.997128
    37  C    8.946267  10.108819   9.277609  10.119988  10.620270
    38  C    7.728375   9.087573   7.960696   8.968062   9.286906
    39  H    5.601863   7.035545   5.885526   6.849801   7.232946
    40  H   10.126784  10.858446  10.694914  11.129298  12.065900
    41  H    9.882346  11.140014  10.123401  11.097048  11.443546
    42  H    7.850981   9.451658   7.887327   9.173063   9.157773
                   21         22         23         24         25
    21  C    0.000000
    22  C    1.373497   0.000000
    23  H    8.617141   9.640661   0.000000
    24  H   10.561393  11.429957   2.435630   0.000000
    25  H    7.068440   8.275915   2.429222   4.863974   0.000000
    26  H    6.395872   6.784465   4.943015   5.549958   5.550822
    27  H    5.031902   6.353831   4.725525   7.121587   2.458627
    28  H    4.597420   4.837726   6.156712   7.266984   5.995723
    29  H    2.713719   4.080050   6.675711   8.910223   4.715247
    30  H    3.897755   3.416019   8.526421   9.707061   8.032224
    31  H    1.086865   2.141681   8.946065  11.031893   7.159561
    32  H    3.400529   2.172611  10.488157  11.931615   9.550795
    33  H    2.136112   1.085969  10.662516  12.494871   9.198490
    34  H   11.895019  12.553805   4.733369   2.462618   7.122487
    35  C    8.974174   9.218554   5.918620   5.351754   7.361956
    36  C   11.484723  11.864363   6.253273   4.601215   8.337041
    37  C   11.394602  11.615648   7.227029   5.835873   9.117406
    38  C   10.190927  10.330562   7.078231   6.145289   8.678599
    39  H    8.064282   8.227216   6.166117   6.003352   7.273672
    40  H   12.491661  12.909538   6.690433   4.728285   8.917141
    41  H   12.341856  12.496408   8.263960   6.742486  10.194550
    42  H   10.307085  10.301974   8.033389   7.214801   9.491947
                   26         27         28         29         30
    26  H    0.000000
    27  H    5.970912   0.000000
    28  H    1.984901   5.570378   0.000000
    29  H    6.136960   2.415976   4.963345   0.000000
    30  H    4.295038   7.004903   2.441443   5.556816   0.000000
    31  H    7.249149   4.906302   5.546504   2.490578   4.984613
    32  H    6.689021   7.976926   4.739218   5.934587   2.469593
    33  H    7.861238   7.152149   5.904573   4.784942   4.303252
    34  H    5.962717   9.183595   7.922413  10.663550  10.248251
    35  C    2.650620   8.339160   4.402374   8.764948   6.273149
    36  C    5.099163   9.925215   7.027999  10.861970   9.041488
    37  C    5.048424  10.450687   6.817258  11.101118   8.565286
    38  C    3.983786   9.721754   5.593605  10.118644   7.206647
    39  H    1.987475   7.933907   3.466971   8.088321   5.206535
    40  H    6.129635  10.669769   8.078750  11.751439  10.123108
    41  H    6.052923  11.533761   7.747197  12.144757   9.350057
    42  H    4.425071  10.342251   5.751444  10.513127   7.028905
                   31         32         33         34         35
    31  H    0.000000
    32  H    4.303943   0.000000
    33  H    2.471491   2.491141   0.000000
    34  H   12.529526  12.650678  13.639505   0.000000
    35  C    9.868624   8.741910  10.268478   4.604457   0.000000
    36  C   12.297584  11.510968  12.932491   2.681727   2.785835
    37  C   12.285829  11.016961  12.655563   4.060186   2.420482
    38  C   11.122108   9.645548  11.354228   4.848676   1.384242
    39  H    8.999266   7.672616   9.263303   5.568118   1.084294
    40  H   13.278418  12.592223  13.981813   2.424344   3.872678
    41  H   13.257991  11.772175  13.518815   4.747846   3.402885
    42  H   11.289801   9.397304  11.284136   5.917174   2.140895
                   36         37         38         39         40
    36  C    0.000000
    37  C    1.381867   0.000000
    38  C    2.408354   1.405907   0.000000
    39  H    3.869782   3.392999   2.126648   0.000000
    40  H    1.086889   2.146262   3.398955   4.956668   0.000000
    41  H    2.145613   1.085986   2.165859   4.283693   2.478316
    42  H    3.392024   2.163659   1.085818   2.438671   4.297230
                   41         42
    41  H    0.000000
    42  H    2.494475   0.000000
 Stoichiometry    C26H16
 Framework group  CS[SG(C26H16)]
 Deg. of freedom    81
 Full point group                 CS      NOp   2
 RotChk:  IX=0 Diff= 3.32D-16
 Largest Abelian subgroup         CS      NOp   2
 Largest concise Abelian subgroup C1      NOp   1
                         Standard orientation:                         
 ---------------------------------------------------------------------
 Center     Atomic      Atomic             Coordinates (Angstroms)
 Number     Number       Type             X           Y           Z
 ---------------------------------------------------------------------
      1          6           0        2.739567    1.285750    0.000000
      2          6           0        1.880378    2.392268    0.000000
      3          6           0        2.264647   -0.025312    0.000000
      4          6           0        2.397403    3.732290    0.000000
      5          6           0        0.465251    2.175179    0.000000
      6          6           0        0.850065   -0.257217    0.000000
      7          6           0        3.175820   -1.143798    0.000000
      8          6           0       -0.428032    3.330204    0.000000
      9          6           0        1.564421    4.804787    0.000000
     10          6           0       -0.000000    0.850879    0.000000
     11          6           0        0.355760   -1.640522    0.000000
     12          6           0        2.724615   -2.420229    0.000000
     13          6           0        0.136192    4.641145    0.000000
     14          6           0        1.313083   -2.720752    0.000000
     15          6           0       -0.996815   -1.965525    0.000000
     16          6           0       -1.455502   -3.298030    0.000000
     17          6           0        0.870466   -4.039970    0.000000
     18          6           0       -2.843103   -3.621233    0.000000
     19          6           0       -0.497128   -4.368164    0.000000
     20          6           0       -3.261000   -4.929746    0.000000
     21          6           0       -0.965995   -5.713329    0.000000
     22          6           0       -2.311790   -5.987792    0.000000
     23          1           0        3.813671    1.456741    0.000000
     24          1           0        3.475443    3.868772    0.000000
     25          1           0        4.242137   -0.934396    0.000000
     26          1           0       -1.068209    0.681726    0.000000
     27          1           0        3.423192   -3.252623    0.000000
     28          1           0       -1.748431   -1.182980    0.000000
     29          1           0        1.604295   -4.842765    0.000000
     30          1           0       -3.567779   -2.811052    0.000000
     31          1           0       -0.237196   -6.519634    0.000000
     32          1           0       -4.321658   -5.162765    0.000000
     33          1           0       -2.658113   -7.017058    0.000000
     34          1           0        1.966117    5.814645    0.000000
     35          6           0       -1.836659    3.218510    0.000000
     36          6           0       -0.715216    5.768656    0.000000
     37          6           0       -2.089672    5.625732    0.000000
     38          6           0       -2.651969    4.337168    0.000000
     39          1           0       -2.302571    2.239419    0.000000
     40          1           0       -0.266842    6.758751    0.000000
     41          1           0       -2.731776    6.501556    0.000000
     42          1           0       -3.731000    4.215958    0.000000
 ---------------------------------------------------------------------
 Rotational constants (GHZ):           0.4331762           0.1107217           0.0881820
 Leave Link  202 at Thu Sep  8 15:02:25 2022, MaxMem=  1342177280 cpu:               4.3 elap:               0.1
 (Enter /mnt/opt/groups/app-gaussian/g16-avx2/l9999.exe)
 Unable to Open any file for archive entry.
 1\1\GINC-WN41019\FOpt\RB3LYP\6-31G(d,p)\C26H16\PWASIUK\08-Sep-2022\0\\
 #p opt freq b3lyp/6-31g(d,p) empiricaldispersion=gd3 int=(grid=ultrafi
 ne,acc2e=12) scf=(maxcyc=500,ferm,novaracc,noincfoc,intrep)\\peri symm
 \\0,1\C,2.739567,1.28575,0.\C,1.880378,2.392268,0.\C,2.264647,-0.02531
 2,0.\C,2.397403,3.73229,0.\C,0.465251,2.175179,0.\C,0.850065,-0.257217
 ,0.\C,3.17582,-1.143798,0.\C,-0.428032,3.330204,0.\C,1.564421,4.804787
 ,0.\C,0.,0.850879,0.\C,0.35576,-1.640522,0.\C,2.724615,-2.420229,0.\C,
 0.136192,4.641145,0.\C,1.313083,-2.720752,0.\C,-0.996815,-1.965525,0.\
 C,-1.455502,-3.29803,0.\C,0.870466,-4.03997,0.\C,-2.843103,-3.621233,0
 .\C,-0.497128,-4.368164,0.\C,-3.261,-4.929746,0.\C,-0.965995,-5.713329
 ,0.\C,-2.31179,-5.987792,0.\H,3.813671,1.456741,0.\H,3.475443,3.868772
 ,0.\H,4.242137,-0.934396,0.\H,-1.068209,0.681726,0.\H,3.423192,-3.2526
 23,0.\H,-1.748431,-1.18298,0.\H,1.604295,-4.842765,0.\H,-3.567779,-2.8
 11052,0.\H,-0.237196,-6.519634,0.\H,-4.321658,-5.162765,0.\H,-2.658113
 ,-7.017058,0.\H,1.966117,5.814645,0.\C,-1.836659,3.21851,0.\C,-0.71521
 6,5.768656,0.\C,-2.089672,5.625732,0.\C,-2.651969,4.337168,0.\H,-2.302
 571,2.239419,0.\H,-0.266842,6.758751,0.\H,-2.731776,6.501556,0.\H,-3.7
 31,4.215958,0.\\Version=ES64L-G16RevC.01\State=1-A'\HF=-1000.5303302\R
 MSD=6.946e-09\RMSF=1.039e-04\Dipole=-0.047554,0.0047841,0.\Quadrupole=
 6.5682436,7.4934643,-14.0617079,0.0990207,0.,0.\PG=CS [SG(C26H16)]\\@
 The archive entry for this job was punched.


 IF YOU DON'T HAVE THE LAW - ARGUE THE FACTS.
 IF YOU DON'T HAVE THE FACTS - ARGUE THE LAW.
 IF YOU DON'T HAVE EITHER - POUND THE TABLE.
 Leave Link 9999 at Thu Sep  8 15:02:25 2022, MaxMem=  1342177280 cpu:               3.8 elap:               0.1
 Job cpu time:       0 days  0 hours 49 minutes 16.5 seconds.
 Elapsed time:       0 days  0 hours  1 minutes  4.6 seconds.
 File lengths (MBytes):  RWF=     69 Int=      0 D2E=      0 Chk=     17 Scr=      1
 Normal termination of Gaussian 16 at Thu Sep  8 15:02:25 2022.
 (Enter /mnt/opt/groups/app-gaussian/g16-avx2/l1.exe)
 Link1:  Proceeding to internal job step number  2.
 ----------------------------------------------------------------------
 #P Geom=AllCheck Guess=TCheck SCRF=Check GenChk RB3LYP/6-31G(d,p) Freq
 ----------------------------------------------------------------------
 1/10=4,29=7,30=1,38=1,40=1/1,3;
 2/12=2,40=1/2;
 3/5=1,6=6,7=101,11=2,14=-4,25=1,27=12,30=1,70=2,71=2,74=-5,75=-5,116=1,124=31,140=1/1,2,3;
 4/5=101/1;
 5/5=100002,7=500,17=20,22=13,38=6,87=12,98=1/2;
 8/6=4,10=90,11=11,87=12/1;
 11/6=1,8=1,9=11,15=111,16=1,87=12/1,2,10;
 10/6=1,87=12/2;
 6/7=2,8=2,9=2,10=2,28=1,87=12/1;
 7/8=1,10=1,25=1,87=12/1,2,3,16;
 1/10=4,30=1/3;
 99//99;
 Leave Link    1 at Thu Sep  8 15:02:25 2022, MaxMem=  1342177280 cpu:               1.8 elap:               0.0
 (Enter /mnt/opt/groups/app-gaussian/g16-avx2/l101.exe)
 Structure from the checkpoint file:  "/scratch/9832347.torquesrv1.cis.gov.pl/Gau-19702.chk"
 ---------
 peri symm
 ---------
 Charge =  0 Multiplicity = 1
 Redundant internal coordinates found in file.  (old form).
 C,0,2.739567,1.28575,0.
 C,0,1.880378,2.392268,0.
 C,0,2.264647,-0.025312,0.
 C,0,2.397403,3.73229,0.
 C,0,0.465251,2.175179,0.
 C,0,0.850065,-0.257217,0.
 C,0,3.17582,-1.143798,0.
 C,0,-0.428032,3.330204,0.
 C,0,1.564421,4.804787,0.
 C,0,0.,0.850879,0.
 C,0,0.35576,-1.640522,0.
 C,0,2.724615,-2.420229,0.
 C,0,0.136192,4.641145,0.
 C,0,1.313083,-2.720752,0.
 C,0,-0.996815,-1.965525,0.
 C,0,-1.455502,-3.29803,0.
 C,0,0.870466,-4.03997,0.
 C,0,-2.843103,-3.621233,0.
 C,0,-0.497128,-4.368164,0.
 C,0,-3.261,-4.929746,0.
 C,0,-0.965995,-5.713329,0.
 C,0,-2.31179,-5.987792,0.
 H,0,3.813671,1.456741,0.
 H,0,3.475443,3.868772,0.
 H,0,4.242137,-0.934396,0.
 H,0,-1.068209,0.681726,0.
 H,0,3.423192,-3.252623,0.
 H,0,-1.748431,-1.18298,0.
 H,0,1.604295,-4.842765,0.
 H,0,-3.567779,-2.811052,0.
 H,0,-0.237196,-6.519634,0.
 H,0,-4.321658,-5.162765,0.
 H,0,-2.658113,-7.017058,0.
 H,0,1.966117,5.814645,0.
 C,0,-1.836659,3.21851,0.
 C,0,-0.715216,5.768656,0.
 C,0,-2.089672,5.625732,0.
 C,0,-2.651969,4.337168,0.
 H,0,-2.302571,2.239419,0.
 H,0,-0.266842,6.758751,0.
 H,0,-2.731776,6.501556,0.
 H,0,-3.731,4.215958,0.
 Recover connectivity data from disk.
 ITRead=  0  0  0  0  0  0  0  0  0  0  0  0  0  0  0  0  0  0  0  0
 ITRead=  0  0  0  0  0  0  0  0  0  0  0  0  0  0  0  0  0  0  0  0
 ITRead=  0  0
 MicOpt= -1 -1 -1 -1 -1 -1 -1 -1 -1 -1 -1 -1 -1 -1 -1 -1 -1 -1 -1 -1
 MicOpt= -1 -1 -1 -1 -1 -1 -1 -1 -1 -1 -1 -1 -1 -1 -1 -1 -1 -1 -1 -1
 MicOpt= -1 -1
 NAtoms=     42 NQM=       42 NQMF=       0 NMMI=      0 NMMIF=      0
                NMic=       0 NMicF=      0.
                    Isotopes and Nuclear Properties:
 (Nuclear quadrupole moments (NQMom) in fm**2, nuclear magnetic moments (NMagM)
  in nuclear magnetons)

  Atom         1           2           3           4           5           6           7           8           9          10
 IAtWgt=          12          12          12          12          12          12          12          12          12          12
 AtmWgt=  12.0000000  12.0000000  12.0000000  12.0000000  12.0000000  12.0000000  12.0000000  12.0000000  12.0000000  12.0000000
 NucSpn=           0           0           0           0           0           0           0           0           0           0
 AtZEff=   3.6000000   3.6000000   3.6000000   3.6000000   3.6000000   3.6000000   3.6000000   3.6000000   3.6000000   3.6000000
 NQMom=    0.0000000   0.0000000   0.0000000   0.0000000   0.0000000   0.0000000   0.0000000   0.0000000   0.0000000   0.0000000
 NMagM=    0.0000000   0.0000000   0.0000000   0.0000000   0.0000000   0.0000000   0.0000000   0.0000000   0.0000000   0.0000000
 AtZNuc=   6.0000000   6.0000000   6.0000000   6.0000000   6.0000000   6.0000000   6.0000000   6.0000000   6.0000000   6.0000000

  Atom        11          12          13          14          15          16          17          18          19          20
 IAtWgt=          12          12          12          12          12          12          12          12          12          12
 AtmWgt=  12.0000000  12.0000000  12.0000000  12.0000000  12.0000000  12.0000000  12.0000000  12.0000000  12.0000000  12.0000000
 NucSpn=           0           0           0           0           0           0           0           0           0           0
 AtZEff=   3.6000000   3.6000000   3.6000000   3.6000000   3.6000000   3.6000000   3.6000000   3.6000000   3.6000000   3.6000000
 NQMom=    0.0000000   0.0000000   0.0000000   0.0000000   0.0000000   0.0000000   0.0000000   0.0000000   0.0000000   0.0000000
 NMagM=    0.0000000   0.0000000   0.0000000   0.0000000   0.0000000   0.0000000   0.0000000   0.0000000   0.0000000   0.0000000
 AtZNuc=   6.0000000   6.0000000   6.0000000   6.0000000   6.0000000   6.0000000   6.0000000   6.0000000   6.0000000   6.0000000

  Atom        21          22          23          24          25          26          27          28          29          30
 IAtWgt=          12          12           1           1           1           1           1           1           1           1
 AtmWgt=  12.0000000  12.0000000   1.0078250   1.0078250   1.0078250   1.0078250   1.0078250   1.0078250   1.0078250   1.0078250
 NucSpn=           0           0           1           1           1           1           1           1           1           1
 AtZEff=   3.6000000   3.6000000   1.0000000   1.0000000   1.0000000   1.0000000   1.0000000   1.0000000   1.0000000   1.0000000
 NQMom=    0.0000000   0.0000000   0.0000000   0.0000000   0.0000000   0.0000000   0.0000000   0.0000000   0.0000000   0.0000000
 NMagM=    0.0000000   0.0000000   2.7928460   2.7928460   2.7928460   2.7928460   2.7928460   2.7928460   2.7928460   2.7928460
 AtZNuc=   6.0000000   6.0000000   1.0000000   1.0000000   1.0000000   1.0000000   1.0000000   1.0000000   1.0000000   1.0000000

  Atom        31          32          33          34          35          36          37          38          39          40
 IAtWgt=           1           1           1           1          12          12          12          12           1           1
 AtmWgt=   1.0078250   1.0078250   1.0078250   1.0078250  12.0000000  12.0000000  12.0000000  12.0000000   1.0078250   1.0078250
 NucSpn=           1           1           1           1           0           0           0           0           1           1
 AtZEff=   1.0000000   1.0000000   1.0000000   1.0000000   3.6000000   3.6000000   3.6000000   3.6000000   1.0000000   1.0000000
 NQMom=    0.0000000   0.0000000   0.0000000   0.0000000   0.0000000   0.0000000   0.0000000   0.0000000   0.0000000   0.0000000
 NMagM=    2.7928460   2.7928460   2.7928460   2.7928460   0.0000000   0.0000000   0.0000000   0.0000000   2.7928460   2.7928460
 AtZNuc=   1.0000000   1.0000000   1.0000000   1.0000000   6.0000000   6.0000000   6.0000000   6.0000000   1.0000000   1.0000000

  Atom        41          42
 IAtWgt=           1           1
 AtmWgt=   1.0078250   1.0078250
 NucSpn=           1           1
 AtZEff=   1.0000000   1.0000000
 NQMom=    0.0000000   0.0000000
 NMagM=    2.7928460   2.7928460
 AtZNuc=   1.0000000   1.0000000
 Leave Link  101 at Thu Sep  8 15:02:25 2022, MaxMem=  1342177280 cpu:              15.0 elap:               0.3
 (Enter /mnt/opt/groups/app-gaussian/g16-avx2/l103.exe)

 GradGradGradGradGradGradGradGradGradGradGradGradGradGradGradGradGradGrad
 Berny optimization.
 Initialization pass.
                           ----------------------------
                           !    Initial Parameters    !
                           ! (Angstroms and Degrees)  !
 --------------------------                            --------------------------
 ! Name  Definition              Value          Derivative Info.                !
 --------------------------------------------------------------------------------
 ! R1    R(1,2)                  1.4009         calculate D2E/DX2 analytically  !
 ! R2    R(1,3)                  1.3944         calculate D2E/DX2 analytically  !
 ! R3    R(1,23)                 1.0876         calculate D2E/DX2 analytically  !
 ! R4    R(2,4)                  1.4363         calculate D2E/DX2 analytically  !
 ! R5    R(2,5)                  1.4317         calculate D2E/DX2 analytically  !
 ! R6    R(3,6)                  1.4335         calculate D2E/DX2 analytically  !
 ! R7    R(3,7)                  1.4427         calculate D2E/DX2 analytically  !
 ! R8    R(4,9)                  1.358          calculate D2E/DX2 analytically  !
 ! R9    R(4,24)                 1.0866         calculate D2E/DX2 analytically  !
 ! R10   R(5,8)                  1.4601         calculate D2E/DX2 analytically  !
 ! R11   R(5,10)                 1.4036         calculate D2E/DX2 analytically  !
 ! R12   R(6,10)                 1.3966         calculate D2E/DX2 analytically  !
 ! R13   R(6,11)                 1.469          calculate D2E/DX2 analytically  !
 ! R14   R(7,12)                 1.3538         calculate D2E/DX2 analytically  !
 ! R15   R(7,25)                 1.0867         calculate D2E/DX2 analytically  !
 ! R16   R(8,13)                 1.4272         calculate D2E/DX2 analytically  !
 ! R17   R(8,35)                 1.413          calculate D2E/DX2 analytically  !
 ! R18   R(9,13)                 1.4376         calculate D2E/DX2 analytically  !
 ! R19   R(9,34)                 1.0868         calculate D2E/DX2 analytically  !
 ! R20   R(10,26)                1.0815         calculate D2E/DX2 analytically  !
 ! R21   R(11,14)                1.4434         calculate D2E/DX2 analytically  !
 ! R22   R(11,15)                1.3911         calculate D2E/DX2 analytically  !
 ! R23   R(12,14)                1.4432         calculate D2E/DX2 analytically  !
 ! R24   R(12,27)                1.0867         calculate D2E/DX2 analytically  !
 ! R25   R(13,36)                1.4129         calculate D2E/DX2 analytically  !
 ! R26   R(14,17)                1.3915         calculate D2E/DX2 analytically  !
 ! R27   R(15,16)                1.4092         calculate D2E/DX2 analytically  !
 ! R28   R(15,28)                1.085          calculate D2E/DX2 analytically  !
 ! R29   R(16,18)                1.4247         calculate D2E/DX2 analytically  !
 ! R30   R(16,19)                1.4365         calculate D2E/DX2 analytically  !
 ! R31   R(17,19)                1.4064         calculate D2E/DX2 analytically  !
 ! R32   R(17,29)                1.0877         calculate D2E/DX2 analytically  !
 ! R33   R(18,20)                1.3736         calculate D2E/DX2 analytically  !
 ! R34   R(18,30)                1.087          calculate D2E/DX2 analytically  !
 ! R35   R(19,21)                1.4245         calculate D2E/DX2 analytically  !
 ! R36   R(20,22)                1.4214         calculate D2E/DX2 analytically  !
 ! R37   R(20,32)                1.086          calculate D2E/DX2 analytically  !
 ! R38   R(21,22)                1.3735         calculate D2E/DX2 analytically  !
 ! R39   R(21,31)                1.0869         calculate D2E/DX2 analytically  !
 ! R40   R(22,33)                1.086          calculate D2E/DX2 analytically  !
 ! R41   R(35,38)                1.3842         calculate D2E/DX2 analytically  !
 ! R42   R(35,39)                1.0843         calculate D2E/DX2 analytically  !
 ! R43   R(36,37)                1.3819         calculate D2E/DX2 analytically  !
 ! R44   R(36,40)                1.0869         calculate D2E/DX2 analytically  !
 ! R45   R(37,38)                1.4059         calculate D2E/DX2 analytically  !
 ! R46   R(37,41)                1.086          calculate D2E/DX2 analytically  !
 ! R47   R(38,42)                1.0858         calculate D2E/DX2 analytically  !
 ! A1    A(2,1,3)              122.2589         calculate D2E/DX2 analytically  !
 ! A2    A(2,1,23)             118.7834         calculate D2E/DX2 analytically  !
 ! A3    A(3,1,23)             118.9577         calculate D2E/DX2 analytically  !
 ! A4    A(1,2,4)              121.0731         calculate D2E/DX2 analytically  !
 ! A5    A(1,2,5)              119.1071         calculate D2E/DX2 analytically  !
 ! A6    A(4,2,5)              119.8198         calculate D2E/DX2 analytically  !
 ! A7    A(1,3,6)              119.2226         calculate D2E/DX2 analytically  !
 ! A8    A(1,3,7)              120.9196         calculate D2E/DX2 analytically  !
 ! A9    A(6,3,7)              119.8577         calculate D2E/DX2 analytically  !
 ! A10   A(2,4,9)              121.0661         calculate D2E/DX2 analytically  !
 ! A11   A(2,4,24)             118.3136         calculate D2E/DX2 analytically  !
 ! A12   A(9,4,24)             120.6202         calculate D2E/DX2 analytically  !
 ! A13   A(2,5,8)              118.9964         calculate D2E/DX2 analytically  !
 ! A14   A(2,5,10)             118.0788         calculate D2E/DX2 analytically  !
 ! A15   A(8,5,10)             122.9247         calculate D2E/DX2 analytically  !
 ! A16   A(3,6,10)             118.1831         calculate D2E/DX2 analytically  !
 ! A17   A(3,6,11)             118.9738         calculate D2E/DX2 analytically  !
 ! A18   A(10,6,11)            122.8431         calculate D2E/DX2 analytically  !
 ! A19   A(3,7,12)             121.3641         calculate D2E/DX2 analytically  !
 ! A20   A(3,7,25)             118.0576         calculate D2E/DX2 analytically  !
 ! A21   A(12,7,25)            120.5783         calculate D2E/DX2 analytically  !
 ! A22   A(5,8,13)             118.9952         calculate D2E/DX2 analytically  !
 ! A23   A(5,8,35)             123.1843         calculate D2E/DX2 analytically  !
 ! A24   A(13,8,35)            117.8205         calculate D2E/DX2 analytically  !
 ! A25   A(4,9,13)             121.2993         calculate D2E/DX2 analytically  !
 ! A26   A(4,9,34)             120.473          calculate D2E/DX2 analytically  !
 ! A27   A(13,9,34)            118.2277         calculate D2E/DX2 analytically  !
 ! A28   A(5,10,6)             123.1494         calculate D2E/DX2 analytically  !
 ! A29   A(5,10,26)            118.3555         calculate D2E/DX2 analytically  !
 ! A30   A(6,10,26)            118.4951         calculate D2E/DX2 analytically  !
 ! A31   A(6,11,14)            118.7883         calculate D2E/DX2 analytically  !
 ! A32   A(6,11,15)            123.1748         calculate D2E/DX2 analytically  !
 ! A33   A(14,11,15)           118.0369         calculate D2E/DX2 analytically  !
 ! A34   A(7,12,14)            121.4871         calculate D2E/DX2 analytically  !
 ! A35   A(7,12,27)            120.5274         calculate D2E/DX2 analytically  !
 ! A36   A(14,12,27)           117.9855         calculate D2E/DX2 analytically  !
 ! A37   A(8,13,9)             119.8231         calculate D2E/DX2 analytically  !
 ! A38   A(8,13,36)            119.6559         calculate D2E/DX2 analytically  !
 ! A39   A(9,13,36)            120.521          calculate D2E/DX2 analytically  !
 ! A40   A(11,14,12)           119.5289         calculate D2E/DX2 analytically  !
 ! A41   A(11,14,17)           119.9046         calculate D2E/DX2 analytically  !
 ! A42   A(12,14,17)           120.5665         calculate D2E/DX2 analytically  !
 ! A43   A(11,15,16)           122.5061         calculate D2E/DX2 analytically  !
 ! A44   A(11,15,28)           120.3339         calculate D2E/DX2 analytically  !
 ! A45   A(16,15,28)           117.16           calculate D2E/DX2 analytically  !
 ! A46   A(15,16,18)           122.1066         calculate D2E/DX2 analytically  !
 ! A47   A(15,16,19)           119.1586         calculate D2E/DX2 analytically  !
 ! A48   A(18,16,19)           118.7348         calculate D2E/DX2 analytically  !
 ! A49   A(14,17,19)           122.042          calculate D2E/DX2 analytically  !
 ! A50   A(14,17,29)           119.0224         calculate D2E/DX2 analytically  !
 ! A51   A(19,17,29)           118.9356         calculate D2E/DX2 analytically  !
 ! A52   A(16,18,20)           120.8235         calculate D2E/DX2 analytically  !
 ! A53   A(16,18,30)           118.6997         calculate D2E/DX2 analytically  !
 ! A54   A(20,18,30)           120.4768         calculate D2E/DX2 analytically  !
 ! A55   A(16,19,17)           118.3519         calculate D2E/DX2 analytically  !
 ! A56   A(16,19,21)           118.9371         calculate D2E/DX2 analytically  !
 ! A57   A(17,19,21)           122.711          calculate D2E/DX2 analytically  !
 ! A58   A(18,20,22)           120.3918         calculate D2E/DX2 analytically  !
 ! A59   A(18,20,32)           120.1024         calculate D2E/DX2 analytically  !
 ! A60   A(22,20,32)           119.5058         calculate D2E/DX2 analytically  !
 ! A61   A(19,21,22)           120.7433         calculate D2E/DX2 analytically  !
 ! A62   A(19,21,31)           118.674          calculate D2E/DX2 analytically  !
 ! A63   A(22,21,31)           120.5827         calculate D2E/DX2 analytically  !
 ! A64   A(20,22,21)           120.3695         calculate D2E/DX2 analytically  !
 ! A65   A(20,22,33)           119.5068         calculate D2E/DX2 analytically  !
 ! A66   A(21,22,33)           120.1237         calculate D2E/DX2 analytically  !
 ! A67   A(8,35,38)            121.552          calculate D2E/DX2 analytically  !
 ! A68   A(8,35,39)            119.9816         calculate D2E/DX2 analytically  !
 ! A69   A(38,35,39)           118.4664         calculate D2E/DX2 analytically  !
 ! A70   A(13,36,37)           121.1206         calculate D2E/DX2 analytically  !
 ! A71   A(13,36,40)           118.5789         calculate D2E/DX2 analytically  !
 ! A72   A(37,36,40)           120.3005         calculate D2E/DX2 analytically  !
 ! A73   A(36,37,38)           119.5119         calculate D2E/DX2 analytically  !
 ! A74   A(36,37,41)           120.3101         calculate D2E/DX2 analytically  !
 ! A75   A(38,37,41)           120.178          calculate D2E/DX2 analytically  !
 ! A76   A(35,38,37)           120.3391         calculate D2E/DX2 analytically  !
 ! A77   A(35,38,42)           119.6763         calculate D2E/DX2 analytically  !
 ! A78   A(37,38,42)           119.9845         calculate D2E/DX2 analytically  !
 ! D1    D(3,1,2,4)            180.0            calculate D2E/DX2 analytically  !
 ! D2    D(3,1,2,5)              0.0            calculate D2E/DX2 analytically  !
 ! D3    D(23,1,2,4)             0.0            calculate D2E/DX2 analytically  !
 ! D4    D(23,1,2,5)           180.0            calculate D2E/DX2 analytically  !
 ! D5    D(2,1,3,6)              0.0            calculate D2E/DX2 analytically  !
 ! D6    D(2,1,3,7)            180.0            calculate D2E/DX2 analytically  !
 ! D7    D(23,1,3,6)           180.0            calculate D2E/DX2 analytically  !
 ! D8    D(23,1,3,7)             0.0            calculate D2E/DX2 analytically  !
 ! D9    D(1,2,4,9)            180.0            calculate D2E/DX2 analytically  !
 ! D10   D(1,2,4,24)             0.0            calculate D2E/DX2 analytically  !
 ! D11   D(5,2,4,9)              0.0            calculate D2E/DX2 analytically  !
 ! D12   D(5,2,4,24)           180.0            calculate D2E/DX2 analytically  !
 ! D13   D(1,2,5,8)            180.0            calculate D2E/DX2 analytically  !
 ! D14   D(1,2,5,10)             0.0            calculate D2E/DX2 analytically  !
 ! D15   D(4,2,5,8)              0.0            calculate D2E/DX2 analytically  !
 ! D16   D(4,2,5,10)           180.0            calculate D2E/DX2 analytically  !
 ! D17   D(1,3,6,10)             0.0            calculate D2E/DX2 analytically  !
 ! D18   D(1,3,6,11)           180.0            calculate D2E/DX2 analytically  !
 ! D19   D(7,3,6,10)           180.0            calculate D2E/DX2 analytically  !
 ! D20   D(7,3,6,11)             0.0            calculate D2E/DX2 analytically  !
 ! D21   D(1,3,7,12)           180.0            calculate D2E/DX2 analytically  !
 ! D22   D(1,3,7,25)             0.0            calculate D2E/DX2 analytically  !
 ! D23   D(6,3,7,12)             0.0            calculate D2E/DX2 analytically  !
 ! D24   D(6,3,7,25)           180.0            calculate D2E/DX2 analytically  !
 ! D25   D(2,4,9,13)             0.0            calculate D2E/DX2 analytically  !
 ! D26   D(2,4,9,34)           180.0            calculate D2E/DX2 analytically  !
 ! D27   D(24,4,9,13)          180.0            calculate D2E/DX2 analytically  !
 ! D28   D(24,4,9,34)            0.0            calculate D2E/DX2 analytically  !
 ! D29   D(2,5,8,13)             0.0            calculate D2E/DX2 analytically  !
 ! D30   D(2,5,8,35)           180.0            calculate D2E/DX2 analytically  !
 ! D31   D(10,5,8,13)          180.0            calculate D2E/DX2 analytically  !
 ! D32   D(10,5,8,35)            0.0            calculate D2E/DX2 analytically  !
 ! D33   D(2,5,10,6)             0.0            calculate D2E/DX2 analytically  !
 ! D34   D(2,5,10,26)          180.0            calculate D2E/DX2 analytically  !
 ! D35   D(8,5,10,6)           180.0            calculate D2E/DX2 analytically  !
 ! D36   D(8,5,10,26)            0.0            calculate D2E/DX2 analytically  !
 ! D37   D(3,6,10,5)             0.0            calculate D2E/DX2 analytically  !
 ! D38   D(3,6,10,26)          180.0            calculate D2E/DX2 analytically  !
 ! D39   D(11,6,10,5)          180.0            calculate D2E/DX2 analytically  !
 ! D40   D(11,6,10,26)           0.0            calculate D2E/DX2 analytically  !
 ! D41   D(3,6,11,14)            0.0            calculate D2E/DX2 analytically  !
 ! D42   D(3,6,11,15)          180.0            calculate D2E/DX2 analytically  !
 ! D43   D(10,6,11,14)         180.0            calculate D2E/DX2 analytically  !
 ! D44   D(10,6,11,15)           0.0            calculate D2E/DX2 analytically  !
 ! D45   D(3,7,12,14)            0.0            calculate D2E/DX2 analytically  !
 ! D46   D(3,7,12,27)          180.0            calculate D2E/DX2 analytically  !
 ! D47   D(25,7,12,14)         180.0            calculate D2E/DX2 analytically  !
 ! D48   D(25,7,12,27)           0.0            calculate D2E/DX2 analytically  !
 ! D49   D(5,8,13,9)             0.0            calculate D2E/DX2 analytically  !
 ! D50   D(5,8,13,36)          180.0            calculate D2E/DX2 analytically  !
 ! D51   D(35,8,13,9)          180.0            calculate D2E/DX2 analytically  !
 ! D52   D(35,8,13,36)           0.0            calculate D2E/DX2 analytically  !
 ! D53   D(5,8,35,38)          180.0            calculate D2E/DX2 analytically  !
 ! D54   D(5,8,35,39)            0.0            calculate D2E/DX2 analytically  !
 ! D55   D(13,8,35,38)           0.0            calculate D2E/DX2 analytically  !
 ! D56   D(13,8,35,39)         180.0            calculate D2E/DX2 analytically  !
 ! D57   D(4,9,13,8)             0.0            calculate D2E/DX2 analytically  !
 ! D58   D(4,9,13,36)          180.0            calculate D2E/DX2 analytically  !
 ! D59   D(34,9,13,8)          180.0            calculate D2E/DX2 analytically  !
 ! D60   D(34,9,13,36)           0.0            calculate D2E/DX2 analytically  !
 ! D61   D(6,11,14,12)           0.0            calculate D2E/DX2 analytically  !
 ! D62   D(6,11,14,17)         180.0            calculate D2E/DX2 analytically  !
 ! D63   D(15,11,14,12)        180.0            calculate D2E/DX2 analytically  !
 ! D64   D(15,11,14,17)          0.0            calculate D2E/DX2 analytically  !
 ! D65   D(6,11,15,16)         180.0            calculate D2E/DX2 analytically  !
 ! D66   D(6,11,15,28)           0.0            calculate D2E/DX2 analytically  !
 ! D67   D(14,11,15,16)          0.0            calculate D2E/DX2 analytically  !
 ! D68   D(14,11,15,28)        180.0            calculate D2E/DX2 analytically  !
 ! D69   D(7,12,14,11)           0.0            calculate D2E/DX2 analytically  !
 ! D70   D(7,12,14,17)         180.0            calculate D2E/DX2 analytically  !
 ! D71   D(27,12,14,11)        180.0            calculate D2E/DX2 analytically  !
 ! D72   D(27,12,14,17)          0.0            calculate D2E/DX2 analytically  !
 ! D73   D(8,13,36,37)           0.0            calculate D2E/DX2 analytically  !
 ! D74   D(8,13,36,40)         180.0            calculate D2E/DX2 analytically  !
 ! D75   D(9,13,36,37)         180.0            calculate D2E/DX2 analytically  !
 ! D76   D(9,13,36,40)           0.0            calculate D2E/DX2 analytically  !
 ! D77   D(11,14,17,19)          0.0            calculate D2E/DX2 analytically  !
 ! D78   D(11,14,17,29)        180.0            calculate D2E/DX2 analytically  !
 ! D79   D(12,14,17,19)        180.0            calculate D2E/DX2 analytically  !
 ! D80   D(12,14,17,29)          0.0            calculate D2E/DX2 analytically  !
 ! D81   D(11,15,16,18)        180.0            calculate D2E/DX2 analytically  !
 ! D82   D(11,15,16,19)          0.0            calculate D2E/DX2 analytically  !
 ! D83   D(28,15,16,18)          0.0            calculate D2E/DX2 analytically  !
 ! D84   D(28,15,16,19)        180.0            calculate D2E/DX2 analytically  !
 ! D85   D(15,16,18,20)        180.0            calculate D2E/DX2 analytically  !
 ! D86   D(15,16,18,30)          0.0            calculate D2E/DX2 analytically  !
 ! D87   D(19,16,18,20)          0.0            calculate D2E/DX2 analytically  !
 ! D88   D(19,16,18,30)        180.0            calculate D2E/DX2 analytically  !
 ! D89   D(15,16,19,17)          0.0            calculate D2E/DX2 analytically  !
 ! D90   D(15,16,19,21)        180.0            calculate D2E/DX2 analytically  !
 ! D91   D(18,16,19,17)        180.0            calculate D2E/DX2 analytically  !
 ! D92   D(18,16,19,21)          0.0            calculate D2E/DX2 analytically  !
 ! D93   D(14,17,19,16)          0.0            calculate D2E/DX2 analytically  !
 ! D94   D(14,17,19,21)        180.0            calculate D2E/DX2 analytically  !
 ! D95   D(29,17,19,16)        180.0            calculate D2E/DX2 analytically  !
 ! D96   D(29,17,19,21)          0.0            calculate D2E/DX2 analytically  !
 ! D97   D(16,18,20,22)          0.0            calculate D2E/DX2 analytically  !
 ! D98   D(16,18,20,32)        180.0            calculate D2E/DX2 analytically  !
 ! D99   D(30,18,20,22)        180.0            calculate D2E/DX2 analytically  !
 ! D100  D(30,18,20,32)          0.0            calculate D2E/DX2 analytically  !
 ! D101  D(16,19,21,22)          0.0            calculate D2E/DX2 analytically  !
 ! D102  D(16,19,21,31)        180.0            calculate D2E/DX2 analytically  !
 ! D103  D(17,19,21,22)        180.0            calculate D2E/DX2 analytically  !
 ! D104  D(17,19,21,31)          0.0            calculate D2E/DX2 analytically  !
 ! D105  D(18,20,22,21)          0.0            calculate D2E/DX2 analytically  !
 ! D106  D(18,20,22,33)        180.0            calculate D2E/DX2 analytically  !
 ! D107  D(32,20,22,21)        180.0            calculate D2E/DX2 analytically  !
 ! D108  D(32,20,22,33)          0.0            calculate D2E/DX2 analytically  !
 ! D109  D(19,21,22,20)          0.0            calculate D2E/DX2 analytically  !
 ! D110  D(19,21,22,33)        180.0            calculate D2E/DX2 analytically  !
 ! D111  D(31,21,22,20)        180.0            calculate D2E/DX2 analytically  !
 ! D112  D(31,21,22,33)          0.0            calculate D2E/DX2 analytically  !
 ! D113  D(8,35,38,37)           0.0            calculate D2E/DX2 analytically  !
 ! D114  D(8,35,38,42)         180.0            calculate D2E/DX2 analytically  !
 ! D115  D(39,35,38,37)        180.0            calculate D2E/DX2 analytically  !
 ! D116  D(39,35,38,42)          0.0            calculate D2E/DX2 analytically  !
 ! D117  D(13,36,37,38)          0.0            calculate D2E/DX2 analytically  !
 ! D118  D(13,36,37,41)        180.0            calculate D2E/DX2 analytically  !
 ! D119  D(40,36,37,38)        180.0            calculate D2E/DX2 analytically  !
 ! D120  D(40,36,37,41)          0.0            calculate D2E/DX2 analytically  !
 ! D121  D(36,37,38,35)          0.0            calculate D2E/DX2 analytically  !
 ! D122  D(36,37,38,42)        180.0            calculate D2E/DX2 analytically  !
 ! D123  D(41,37,38,35)        180.0            calculate D2E/DX2 analytically  !
 ! D124  D(41,37,38,42)          0.0            calculate D2E/DX2 analytically  !
 --------------------------------------------------------------------------------
 Trust Radius=3.00D-01 FncErr=1.00D-07 GrdErr=1.00D-07 EigMax=2.50D+02 EigMin=1.00D-04
 Number of steps in this run=      2 maximum allowed number of steps=      2.
 GradGradGradGradGradGradGradGradGradGradGradGradGradGradGradGradGradGrad

 Leave Link  103 at Thu Sep  8 15:02:26 2022, MaxMem=  1342177280 cpu:               1.9 elap:               0.1
 (Enter /mnt/opt/groups/app-gaussian/g16-avx2/l202.exe)
                          Input orientation:                          
 ---------------------------------------------------------------------
 Center     Atomic      Atomic             Coordinates (Angstroms)
 Number     Number       Type             X           Y           Z
 ---------------------------------------------------------------------
      1          6           0        2.739567    1.285750    0.000000
      2          6           0        1.880378    2.392268    0.000000
      3          6           0        2.264647   -0.025312    0.000000
      4          6           0        2.397403    3.732290    0.000000
      5          6           0        0.465251    2.175179    0.000000
      6          6           0        0.850065   -0.257217    0.000000
      7          6           0        3.175820   -1.143798    0.000000
      8          6           0       -0.428032    3.330204    0.000000
      9          6           0        1.564421    4.804787    0.000000
     10          6           0        0.000000    0.850879    0.000000
     11          6           0        0.355760   -1.640522    0.000000
     12          6           0        2.724615   -2.420229    0.000000
     13          6           0        0.136192    4.641145    0.000000
     14          6           0        1.313083   -2.720752    0.000000
     15          6           0       -0.996815   -1.965525    0.000000
     16          6           0       -1.455502   -3.298030    0.000000
     17          6           0        0.870466   -4.039970    0.000000
     18          6           0       -2.843103   -3.621233    0.000000
     19          6           0       -0.497128   -4.368164    0.000000
     20          6           0       -3.261000   -4.929746    0.000000
     21          6           0       -0.965995   -5.713329    0.000000
     22          6           0       -2.311790   -5.987792    0.000000
     23          1           0        3.813671    1.456741    0.000000
     24          1           0        3.475443    3.868772    0.000000
     25          1           0        4.242137   -0.934396    0.000000
     26          1           0       -1.068209    0.681726    0.000000
     27          1           0        3.423192   -3.252623    0.000000
     28          1           0       -1.748431   -1.182980    0.000000
     29          1           0        1.604295   -4.842765    0.000000
     30          1           0       -3.567779   -2.811052    0.000000
     31          1           0       -0.237196   -6.519634    0.000000
     32          1           0       -4.321658   -5.162765    0.000000
     33          1           0       -2.658113   -7.017058    0.000000
     34          1           0        1.966117    5.814645    0.000000
     35          6           0       -1.836659    3.218510    0.000000
     36          6           0       -0.715216    5.768656    0.000000
     37          6           0       -2.089672    5.625732    0.000000
     38          6           0       -2.651969    4.337168    0.000000
     39          1           0       -2.302571    2.239419    0.000000
     40          1           0       -0.266842    6.758751    0.000000
     41          1           0       -2.731776    6.501556    0.000000
     42          1           0       -3.731000    4.215958    0.000000
 ---------------------------------------------------------------------
                    Distance matrix (angstroms):
                    1          2          3          4          5
     1  C    0.000000
     2  C    1.400924   0.000000
     3  C    1.394429   2.447929   0.000000
     4  C    2.470351   1.436306   3.759946   0.000000
     5  C    2.442048   1.431682   2.842532   2.481493   0.000000
     6  C    2.439460   2.842765   1.433465   4.279068   2.462647
     7  C    2.468404   3.765891   1.442653   4.937830   4.285183
     8  C    3.770076   2.491682   4.302326   2.853902   1.460150
     9  C    3.710066   2.433121   4.880591   1.357980   2.850090
    10  C    2.773867   2.431399   2.428237   3.748342   1.403648
    11  C    3.774335   4.311364   2.500551   5.747644   3.817272
    12  C    3.706009   4.885986   2.438688   6.161214   5.120791
    13  C    4.246909   2.845985   5.128951   2.437025   2.487824
    14  C    4.252871   5.144395   2.858474   6.543508   4.968799
    15  C    4.952912   5.221934   3.794939   6.632180   4.391249
    16  C    6.213666   6.596028   4.954815   8.016874   5.800458
    17  C    5.644186   6.511037   4.249849   7.920831   6.228345
    18  C    7.432677   7.646795   6.246580   9.029795   6.674099
    19  C    6.514824   7.166308   5.146627   8.602073   6.613737
    20  C    8.639398   8.946824   7.388251  10.346419   8.022774
    21  C    7.919488   8.590841   6.541451  10.026573   8.017295
    22  C    8.855542   9.370148   7.516312  10.800764   8.622416
    23  H    1.087629   2.147751   2.143818   2.680287   3.424627
    24  H    2.685799   2.173545   4.077980   1.086645   3.453913
    25  H    2.680814   4.079779   2.176442   5.018068   4.892272
    26  H    3.855386   3.408830   3.407027   4.616969   2.140538
    27  H    4.589572   5.851929   3.428959   7.059834   6.181460
    28  H    5.122183   5.094178   4.176720   6.430227   4.022141
    29  H    6.232779   7.240299   4.862501   8.611654   7.109779
    30  H    7.521064   7.533721   6.463555   8.854305   6.413098
    31  H    8.353750   9.160028   6.959557  10.585039   8.723142
    32  H    9.562648   9.774650   8.353014  11.147546   8.761274
    33  H    9.903109  10.446689   8.550911  11.878835   9.708379
    34  H    4.594466   3.423451   5.847582   2.126549   3.936789
    35  C    4.967636   3.807760   5.229062   4.265120   2.527317
    36  C    5.659679   4.258768   6.515339   3.719568   3.782404
    37  C    6.492842   5.120214   7.134031   4.870212   4.293477
    38  C    6.195144   4.932018   6.573001   5.085473   3.793581
    39  H    5.131534   4.185741   5.097890   4.931371   2.768567
    40  H    6.244376   4.865874   7.240991   4.032080   4.641669
    41  H    7.559115   6.177233   8.219747   5.829006   5.379453
    42  H    7.103123   5.900289   7.344124   6.147459   4.666187
                    6          7          8          9         10
     6  C    0.000000
     7  C    2.489008   0.000000
     8  C    3.808296   5.744949   0.000000
     9  C    5.112161   6.162976   2.478763   0.000000
    10  C    1.396598   3.750276   2.516002   4.252153   0.000000
    11  C    1.468969   2.863472   5.032141   6.557657   2.516673
    12  C    2.862265   1.353832   6.557947   7.317575   4.257191
    13  C    4.950108   6.534899   1.427205   1.437573   3.792712
    14  C    2.506669   2.440609   6.296471   7.529735   3.805356
    15  C    2.515806   4.252778   5.326186   7.238581   2.987603
    16  C    3.816043   5.107823   6.707397   8.647287   4.396809
    17  C    3.782808   3.701685   7.483686   8.871939   4.967707
    18  C    4.995607   6.508849   7.359011   9.509158   5.299342
    19  C    4.326062   4.887441   7.698678   9.401756   5.242666
    20  C    6.223615   7.467667   8.732267  10.864889   6.636998
    21  C    5.750411   6.167272   9.059519  10.818215   6.634906
    22  C    6.544984   7.319709   9.506503  11.467553   7.218850
    23  H    3.423538   2.677622   4.637015   4.033428   3.861497
    24  H    4.890439   5.021517   3.940453   2.127940   4.602867
    25  H    3.459006   1.086684   6.324341   6.333118   4.602492
    26  H    2.135741   4.619991   2.724750   4.891868   1.081519
    27  H    3.948853   2.123284   7.626633   8.269032   5.343872
    28  H    2.758481   4.924407   4.702370   6.843124   2.682088
    29  H    4.647162   4.018961   8.421863   9.647634   5.915348
    30  H    5.102883   6.946644   6.897321   9.183707   5.112610
    31  H    6.356100   6.367754   9.851687  11.466836   7.374329
    32  H    7.128192   8.506719   9.342957  11.575751   7.405447
    33  H    7.615955   8.278282  10.584852  12.553319   8.304818
    34  H    6.173579   7.062812   3.450275   1.086818   5.338969
    35  C    4.393081   6.644899   1.413048   3.752815   2.996497
    36  C    6.225853   7.932350   2.455305   2.475033   4.969514
    37  C    6.576560   8.576243   2.833813   3.745176   5.212097
    38  C    5.776904   8.000257   2.441285   4.242241   4.380314
    39  H    4.021480   6.438861   2.168803   4.640554   2.688843
    40  H    7.104315   8.619873   3.432334   2.677966   5.913895
    41  H    7.649222   9.661839   3.919784   4.619127   6.276364
    42  H    6.402769   8.742491   3.419672   5.328058   5.024352
                   11         12         13         14         15
    11  C    0.000000
    12  C    2.493876   0.000000
    13  C    6.285503   7.520833   0.000000
    14  C    1.443386   1.443169   7.455374   0.000000
    15  C    1.391074   3.749106   6.703118   2.430226   0.000000
    16  C    2.455199   4.271289   8.097159   2.828129   1.409242
    17  C    2.454032   2.461997   8.712113   1.391491   2.791068
    18  C    3.762438   5.695779   8.783114   4.252617   2.479949
    19  C    2.857875   3.764848   9.031542   2.447617   2.454050
    20  C    4.888757   6.490398  10.155928   5.079556   3.730032
    21  C    4.281915   4.946222  10.412970   3.761611   3.747931
    22  C    5.100449   6.171943  10.907196   4.879883   4.231760
    23  H    4.642218   4.027026   4.864595   4.868715   5.903616
    24  H    6.331251   6.333662   3.427413   6.935245   7.351198
    25  H    3.950005   2.123811   6.924265   3.430805   5.339461
    26  H    2.724064   4.899759   4.138548   4.153000   2.648214
    27  H    3.465257   1.086687   8.550786   2.176108   4.603595
    28  H    2.153361   4.641005   6.121457   3.426020   1.085036
    29  H    3.437034   2.669044   9.596868   2.141902   3.878696
    30  H    4.094423   6.304519   8.321937   4.881697   2.706432
    31  H    4.915011   5.057415  11.167023   4.103032   4.617026
    32  H    5.855291   7.561182  10.769823   6.141151   4.612692
    33  H    6.163649   7.078460  11.988404   5.850525   5.317697
    34  H    7.627107   8.269732   2.173874   8.560342   8.325263
    35  C    5.330750   7.252627   2.432289   6.722775   5.251624
    36  C    7.486181   8.882020   1.412861   8.728347   7.739306
    37  C    7.666719   9.376292   2.433903   9.013464   7.669519
    38  C    6.691727   8.635396   2.804682   8.095423   6.516400
    39  H    4.703261   6.854555   3.422843   6.138098   4.403016
    40  H    8.422317   9.654144   2.155619   9.610262   8.754762
    41  H    8.707831  10.458033   3.418533  10.070345   8.643006
    42  H    7.141426   9.258182   3.890496   8.576755   6.759179
                   16         17         18         19         20
    16  C    0.000000
    17  C    2.441434   0.000000
    18  C    1.424744   3.737103   0.000000
    19  C    1.436547   1.406423   2.462012   0.000000
    20  C    2.433582   4.226194   1.373624   2.820348   0.000000
    21  C    2.464404   2.484496   2.810765   1.424537   2.425088
    22  C    2.822773   3.731054   2.425468   2.432323   1.421429
    23  H    7.097326   6.235085   8.372482   7.246551   9.530907
    24  H    8.699268   8.326710   9.799194   9.144858  11.081227
    25  H    6.168457   4.583967   7.577580   5.852469   8.500582
    26  H    3.998556   5.104202   4.654643   5.082079   6.024695
    27  H    4.878905   2.671390   6.277127   4.075947   6.891383
    28  H    2.135239   3.875695   2.672711   3.422157   4.040559
    29  H    3.427618   1.087651   4.612102   2.154350   4.866072
    30  H    2.167686   4.605242   1.086991   3.442891   2.140789
    31  H    3.444271   2.715815   3.897625   2.167115   3.416304
    32  H    3.419369   5.312139   2.135988   3.906203   1.085953
    33  H    3.908637   4.616700   3.400860   3.418552   2.172635
    34  H    9.733875   9.915336  10.590769  10.476506  11.948418
    35  C    6.527678   7.746874   6.913394   7.704023   8.271809
    36  C    9.096858   9.935972   9.627976  10.139166  10.997128
    37  C    8.946267  10.108819   9.277609  10.119988  10.620270
    38  C    7.728375   9.087573   7.960696   8.968062   9.286906
    39  H    5.601863   7.035545   5.885526   6.849801   7.232946
    40  H   10.126784  10.858446  10.694914  11.129298  12.065900
    41  H    9.882346  11.140014  10.123401  11.097048  11.443546
    42  H    7.850981   9.451658   7.887327   9.173063   9.157773
                   21         22         23         24         25
    21  C    0.000000
    22  C    1.373497   0.000000
    23  H    8.617141   9.640661   0.000000
    24  H   10.561393  11.429957   2.435630   0.000000
    25  H    7.068440   8.275915   2.429222   4.863974   0.000000
    26  H    6.395872   6.784465   4.943015   5.549958   5.550822
    27  H    5.031902   6.353831   4.725525   7.121587   2.458627
    28  H    4.597420   4.837726   6.156712   7.266984   5.995723
    29  H    2.713719   4.080050   6.675711   8.910223   4.715247
    30  H    3.897755   3.416019   8.526421   9.707061   8.032224
    31  H    1.086865   2.141681   8.946065  11.031893   7.159561
    32  H    3.400529   2.172611  10.488157  11.931615   9.550795
    33  H    2.136112   1.085969  10.662516  12.494871   9.198490
    34  H   11.895019  12.553805   4.733369   2.462618   7.122487
    35  C    8.974174   9.218554   5.918620   5.351754   7.361956
    36  C   11.484723  11.864363   6.253273   4.601215   8.337041
    37  C   11.394602  11.615648   7.227029   5.835873   9.117406
    38  C   10.190927  10.330562   7.078231   6.145289   8.678599
    39  H    8.064282   8.227216   6.166117   6.003352   7.273672
    40  H   12.491661  12.909538   6.690433   4.728285   8.917141
    41  H   12.341856  12.496408   8.263960   6.742486  10.194550
    42  H   10.307085  10.301974   8.033389   7.214801   9.491947
                   26         27         28         29         30
    26  H    0.000000
    27  H    5.970912   0.000000
    28  H    1.984901   5.570378   0.000000
    29  H    6.136960   2.415976   4.963345   0.000000
    30  H    4.295038   7.004903   2.441443   5.556816   0.000000
    31  H    7.249149   4.906302   5.546504   2.490578   4.984613
    32  H    6.689021   7.976926   4.739218   5.934587   2.469593
    33  H    7.861238   7.152149   5.904573   4.784942   4.303252
    34  H    5.962717   9.183595   7.922413  10.663550  10.248251
    35  C    2.650620   8.339160   4.402374   8.764948   6.273149
    36  C    5.099163   9.925215   7.027999  10.861970   9.041488
    37  C    5.048424  10.450687   6.817258  11.101118   8.565286
    38  C    3.983786   9.721754   5.593605  10.118644   7.206647
    39  H    1.987475   7.933907   3.466971   8.088321   5.206535
    40  H    6.129635  10.669769   8.078750  11.751439  10.123108
    41  H    6.052923  11.533761   7.747197  12.144757   9.350057
    42  H    4.425071  10.342251   5.751444  10.513127   7.028905
                   31         32         33         34         35
    31  H    0.000000
    32  H    4.303943   0.000000
    33  H    2.471491   2.491141   0.000000
    34  H   12.529526  12.650678  13.639505   0.000000
    35  C    9.868624   8.741910  10.268478   4.604457   0.000000
    36  C   12.297584  11.510968  12.932491   2.681727   2.785835
    37  C   12.285829  11.016961  12.655563   4.060186   2.420482
    38  C   11.122108   9.645548  11.354228   4.848676   1.384242
    39  H    8.999266   7.672616   9.263303   5.568118   1.084294
    40  H   13.278418  12.592223  13.981813   2.424344   3.872678
    41  H   13.257991  11.772175  13.518815   4.747846   3.402885
    42  H   11.289801   9.397304  11.284136   5.917174   2.140895
                   36         37         38         39         40
    36  C    0.000000
    37  C    1.381867   0.000000
    38  C    2.408354   1.405907   0.000000
    39  H    3.869782   3.392999   2.126648   0.000000
    40  H    1.086889   2.146262   3.398955   4.956668   0.000000
    41  H    2.145613   1.085986   2.165859   4.283693   2.478316
    42  H    3.392024   2.163659   1.085818   2.438671   4.297230
                   41         42
    41  H    0.000000
    42  H    2.494475   0.000000
 Stoichiometry    C26H16
 Framework group  CS[SG(C26H16)]
 Deg. of freedom    81
 Full point group                 CS      NOp   2
 RotChk:  IX=0 Diff= 5.44D-18
 Largest Abelian subgroup         CS      NOp   2
 Largest concise Abelian subgroup C1      NOp   1
                         Standard orientation:                         
 ---------------------------------------------------------------------
 Center     Atomic      Atomic             Coordinates (Angstroms)
 Number     Number       Type             X           Y           Z
 ---------------------------------------------------------------------
      1          6           0        2.739567    1.285750    0.000000
      2          6           0        1.880378    2.392268    0.000000
      3          6           0        2.264647   -0.025312    0.000000
      4          6           0        2.397403    3.732290    0.000000
      5          6           0        0.465251    2.175179    0.000000
      6          6           0        0.850065   -0.257217    0.000000
      7          6           0        3.175820   -1.143798    0.000000
      8          6           0       -0.428032    3.330204    0.000000
      9          6           0        1.564421    4.804787    0.000000
     10          6           0       -0.000000    0.850879    0.000000
     11          6           0        0.355760   -1.640522    0.000000
     12          6           0        2.724615   -2.420229    0.000000
     13          6           0        0.136192    4.641145    0.000000
     14          6           0        1.313083   -2.720752    0.000000
     15          6           0       -0.996815   -1.965525    0.000000
     16          6           0       -1.455502   -3.298030    0.000000
     17          6           0        0.870466   -4.039970    0.000000
     18          6           0       -2.843103   -3.621233    0.000000
     19          6           0       -0.497128   -4.368164    0.000000
     20          6           0       -3.261000   -4.929746    0.000000
     21          6           0       -0.965995   -5.713329    0.000000
     22          6           0       -2.311790   -5.987792    0.000000
     23          1           0        3.813671    1.456741    0.000000
     24          1           0        3.475443    3.868772    0.000000
     25          1           0        4.242137   -0.934396    0.000000
     26          1           0       -1.068209    0.681726    0.000000
     27          1           0        3.423192   -3.252623    0.000000
     28          1           0       -1.748431   -1.182980    0.000000
     29          1           0        1.604295   -4.842765    0.000000
     30          1           0       -3.567779   -2.811052    0.000000
     31          1           0       -0.237196   -6.519634    0.000000
     32          1           0       -4.321658   -5.162765    0.000000
     33          1           0       -2.658113   -7.017058    0.000000
     34          1           0        1.966117    5.814645    0.000000
     35          6           0       -1.836659    3.218510    0.000000
     36          6           0       -0.715216    5.768656    0.000000
     37          6           0       -2.089672    5.625732    0.000000
     38          6           0       -2.651969    4.337168    0.000000
     39          1           0       -2.302571    2.239419    0.000000
     40          1           0       -0.266842    6.758751    0.000000
     41          1           0       -2.731776    6.501556    0.000000
     42          1           0       -3.731000    4.215958    0.000000
 ---------------------------------------------------------------------
 Rotational constants (GHZ):           0.4331762           0.1107217           0.0881820
 Leave Link  202 at Thu Sep  8 15:02:26 2022, MaxMem=  1342177280 cpu:               1.7 elap:               0.1
 (Enter /mnt/opt/groups/app-gaussian/g16-avx2/l301.exe)
 Standard basis: 6-31G(d,p) (6D, 7F)
 Ernie: Thresh=  0.10000D-02 Tol=  0.10000D-05 Strict=F.
 There are   350 symmetry adapted cartesian basis functions of A'  symmetry.
 There are   120 symmetry adapted cartesian basis functions of A"  symmetry.
 There are   350 symmetry adapted basis functions of A'  symmetry.
 There are   120 symmetry adapted basis functions of A"  symmetry.
   470 basis functions,   840 primitive gaussians,   470 cartesian basis functions
    86 alpha electrons       86 beta electrons
       nuclear repulsion energy      1959.7338150568 Hartrees.
 IExCor=  402 DFT=T Ex+Corr=B3LYP ExCW=0 ScaHFX=  0.200000
 ScaDFX=  0.800000  0.720000  1.000000  0.810000 ScalE2=  1.000000  1.000000
 IRadAn=      5 IRanWt=     -1 IRanGd=            0 ICorTp=0 IEmpDi=131
 NAtoms=   42 NActive=   42 NUniq=   42 SFac= 1.00D+00 NAtFMM=   60 NAOKFM=F Big=F
 Integral buffers will be    131072 words long.
 Raffenetti 2 integral format.
 Two-electron integral symmetry is turned on.
 R6Disp:  Grimme-D3 Dispersion energy=       -0.0378934062 Hartrees.
 Nuclear repulsion after empirical dispersion term =     1959.6959216506 Hartrees.
 Leave Link  301 at Thu Sep  8 15:02:26 2022, MaxMem=  1342177280 cpu:               4.8 elap:               0.1
 (Enter /mnt/opt/groups/app-gaussian/g16-avx2/l302.exe)
 NPDir=0 NMtPBC=     1 NCelOv=     1 NCel=       1 NClECP=     1 NCelD=      1
         NCelK=      1 NCelE2=     1 NClLst=     1 CellRange=     0.0.
 One-electron integrals computed using PRISM.
 One-electron integral symmetry used in STVInt
 NBasis=   470 RedAO= T EigKep=  1.40D-04  NBF=   350   120
 NBsUse=   470 1.00D-06 EigRej= -1.00D+00 NBFU=   350   120
 Precomputing XC quadrature grid using
 IXCGrd= 4 IRadAn=           5 IRanWt=          -1 IRanGd=           0 AccXCQ= 1.00D-12.
 Generated NRdTot=       0 NPtTot=           0 NUsed=           0 NTot=          32
 NSgBfM=   460   460   460   460   460 MxSgAt=    42 MxSgA2=    42.
 Leave Link  302 at Thu Sep  8 15:02:28 2022, MaxMem=  1342177280 cpu:              97.4 elap:               2.1
 (Enter /mnt/opt/groups/app-gaussian/g16-avx2/l303.exe)
 DipDrv:  MaxL=1.
 Leave Link  303 at Thu Sep  8 15:02:28 2022, MaxMem=  1342177280 cpu:               6.6 elap:               0.2
 (Enter /mnt/opt/groups/app-gaussian/g16-avx2/l401.exe)
 Initial guess from the checkpoint file:  "/scratch/9832347.torquesrv1.cis.gov.pl/Gau-19702.chk"
 B after Tr=    -0.000000   -0.000000    0.000000
         Rot=    1.000000   -0.000000   -0.000000   -0.000000 Ang=   0.00 deg.
 Guess basis will be translated and rotated to current coordinates.
 JPrj=2 DoOrth=T DoCkMO=T.
 Initial guess orbital symmetries:
       Occupied  (A') (A') (A') (A') (A') (A') (A') (A') (A') (A')
                 (A') (A') (A') (A') (A') (A') (A') (A') (A') (A')
                 (A') (A') (A') (A') (A') (A') (A') (A') (A') (A')
                 (A') (A') (A') (A') (A') (A') (A') (A') (A') (A')
                 (A') (A') (A') (A') (A') (A') (A') (A') (A') (A')
                 (A') (A') (A') (A') (A') (A') (A') (A') (A') (A')
                 (A') (A') (A') (A") (A') (A') (A") (A') (A') (A")
                 (A') (A') (A") (A') (A') (A') (A') (A") (A") (A")
                 (A") (A") (A") (A") (A") (A")
       Virtual   (A") (A") (A") (A") (A") (A") (A") (A") (A") (A')
                 (A') (A') (A') (A') (A") (A') (A') (A') (A') (A')
                 (A") (A') (A') (A') (A') (A') (A") (A') (A') (A")
                 (A') (A') (A') (A') (A') (A') (A') (A') (A') (A')
                 (A') (A') (A') (A') (A') (A') (A') (A') (A') (A')
                 (A') (A') (A') (A") (A') (A') (A") (A') (A") (A')
                 (A") (A') (A") (A') (A') (A') (A') (A") (A') (A")
                 (A') (A') (A') (A') (A") (A') (A') (A") (A') (A')
                 (A') (A') (A') (A') (A') (A") (A') (A") (A') (A')
                 (A") (A') (A") (A") (A') (A") (A') (A") (A") (A")
                 (A") (A") (A") (A') (A") (A') (A') (A') (A") (A')
                 (A') (A') (A') (A') (A') (A") (A') (A') (A') (A')
                 (A") (A') (A") (A') (A') (A') (A') (A') (A') (A')
                 (A') (A') (A') (A') (A') (A') (A') (A') (A') (A')
                 (A') (A') (A') (A') (A') (A') (A') (A') (A') (A')
                 (A') (A') (A') (A") (A") (A') (A") (A") (A') (A")
                 (A") (A') (A') (A') (A") (A") (A") (A") (A") (A")
                 (A') (A") (A") (A") (A') (A") (A") (A") (A") (A')
                 (A") (A') (A") (A') (A') (A') (A') (A') (A') (A')
                 (A') (A') (A') (A') (A') (A') (A') (A') (A') (A')
                 (A") (A") (A') (A') (A') (A") (A") (A") (A') (A')
                 (A') (A') (A") (A') (A') (A') (A') (A") (A') (A')
                 (A') (A') (A') (A') (A') (A") (A') (A') (A') (A')
                 (A') (A") (A') (A") (A") (A') (A") (A') (A") (A')
                 (A') (A') (A') (A') (A') (A") (A') (A") (A") (A")
                 (A') (A") (A") (A") (A') (A") (A') (A") (A') (A")
                 (A") (A') (A") (A') (A') (A') (A') (A') (A") (A")
                 (A') (A") (A') (A") (A") (A') (A") (A') (A') (A')
                 (A") (A') (A") (A') (A') (A') (A") (A') (A") (A')
                 (A") (A") (A') (A") (A") (A') (A') (A') (A") (A")
                 (A') (A') (A') (A") (A') (A") (A') (A") (A') (A")
                 (A') (A') (A") (A") (A') (A') (A') (A') (A') (A')
                 (A') (A') (A') (A') (A') (A') (A') (A') (A') (A')
                 (A') (A') (A') (A') (A') (A') (A') (A') (A') (A')
                 (A') (A') (A') (A') (A') (A') (A') (A') (A') (A')
                 (A') (A') (A') (A') (A') (A') (A') (A') (A') (A')
                 (A') (A') (A') (A') (A') (A') (A') (A') (A') (A')
                 (A') (A') (A') (A') (A') (A') (A') (A') (A') (A')
                 (A') (A') (A') (A')
 The electronic state of the initial guess is 1-A'.
 Leave Link  401 at Thu Sep  8 15:02:30 2022, MaxMem=  1342177280 cpu:              86.2 elap:               1.9
 (Enter /mnt/opt/groups/app-gaussian/g16-avx2/l502.exe)
 Two-electron integrals replicated using symmetry.
 Closed shell SCF:
 Using DIIS extrapolation, IDIIS=    10.
 NGot=  1342177280 LenX=  1341706032 LenY=  1341484662
 Requested convergence on RMS density matrix=1.00D-08 within 500 cycles.
 Requested convergence on MAX density matrix=1.00D-06.
 Requested convergence on             energy=1.00D-06.
 Level shift goal  0.100 maximum shift  0.100.
 No special actions if energy rises.
 Dynamic level shift is on during FON iterations.

 Cycle   1  Pass 1  IDiag  1:
 FoFJK:  IHMeth= 1 ICntrl=       0 DoSepK=F KAlg= 0 I1Cent=           0 FoldK=F
 IRaf= 640000000 NMat=       1 IRICut=       1 DoRegI=T DoRafI=F ISym2E= 2 IDoP0=0 IntGTp=1.
 FoFCou: FMM=F IPFlag=           0 FMFlag=      100000 FMFlg1=           0
         NFxFlg=           0 DoJE=F BraDBF=F KetDBF=F FulRan=T
         wScrn=  0.000000 ICntrl=         0 IOpCl=  0 I1Cent=           0 NGrid=           0
         NMat0=    1 NMatS0=      1 NMatT0=    0 NMatD0=    1 NMtDS0=    0 NMtDT0=    0
 Integrals replicated using symmetry in FoFCou.
 E= -1000.53033016841    
 DIIS: error= 3.35D-08 at cycle   1 NSaved=   1.
 NSaved= 1 IEnMin= 1 EnMin= -1000.53033016841     IErMin= 1 ErrMin= 3.35D-08
 ErrMax= 3.35D-08  0.00D+00 EMaxC= 1.00D+00 BMatC= 3.37D-13 BMatP= 3.37D-13
 IDIUse=1 WtCom= 1.00D+00 WtEn= 0.00D+00
 Coeff-Com:  0.100D+01
 Coeff:      0.100D+01
 Gap=     0.136 Goal=     0.100 Shift=    0.000
 RMSDP=4.50D-09 MaxDP=2.04D-07              OVMax= 6.43D-07

 SCF Done:  E(RB3LYP) =  -1000.53033017     A.U. after    1 cycles
            NFock=  1  Conv=0.45D-08     -V/T= 2.0098
 KE= 9.908185037082D+02 PE=-6.235714943709D+03 EE= 2.284670188182D+03
 Leave Link  502 at Thu Sep  8 15:02:34 2022, MaxMem=  1342177280 cpu:             166.8 elap:               3.6
 (Enter /mnt/opt/groups/app-gaussian/g16-avx2/l801.exe)
 DoSCS=F DFT=T ScalE2(SS,OS)=  1.000000  1.000000
 Range of M.O.s used for correlation:     1   470
 NBasis=   470 NAE=    86 NBE=    86 NFC=     0 NFV=     0
 NROrb=    470 NOA=    86 NOB=    86 NVA=   384 NVB=   384

 **** Warning!!: The largest alpha MO coefficient is  0.11816199D+02

 Leave Link  801 at Thu Sep  8 15:02:34 2022, MaxMem=  1342177280 cpu:               2.5 elap:               0.1
 (Enter /mnt/opt/groups/app-gaussian/g16-avx2/l1101.exe)
 Using compressed storage, NAtomX=    42.
 Will process     43 centers per pass.
 R6Disp: Adding Grimme-D3 dispersion energy 1st derivatives to the gradient.
 Leave Link 1101 at Thu Sep  8 15:02:35 2022, MaxMem=  1342177280 cpu:              70.6 elap:               1.5
 (Enter /mnt/opt/groups/app-gaussian/g16-avx2/l1102.exe)
 Symmetrizing basis deriv contribution to polar:
 IMax=3 JMax=2 DiffMx= 0.00D+00
 Leave Link 1102 at Thu Sep  8 15:02:35 2022, MaxMem=  1342177280 cpu:               7.0 elap:               0.2
 (Enter /mnt/opt/groups/app-gaussian/g16-avx2/l1110.exe)
 Forming Gx(P) for the SCF density, NAtomX=    42.
 Integral derivatives from FoFJK, PRISM(SPDF).
 Do as many integral derivatives as possible in FoFJK.
 G2DrvN: MDV=    1342172902.
 G2DrvN: will do    43 centers at a time, making    1 passes.
 Calling FoFCou, ICntrl=  3107 FMM=F I1Cent=   0 AccDes= 1.00D-12.
 FoFJK:  IHMeth= 1 ICntrl=    3107 DoSepK=F KAlg= 0 I1Cent=           0 FoldK=F
 IRaf=         0 NMat=       1 IRICut=       1 DoRegI=T DoRafI=F ISym2E= 1 IDoP0=0 IntGTp=1.
 FoFCou: FMM=F IPFlag=           0 FMFlag=      100000 FMFlg1=           0
         NFxFlg=           0 DoJE=F BraDBF=F KetDBF=F FulRan=T
         wScrn=  0.000000 ICntrl=      3107 IOpCl=  0 I1Cent=           0 NGrid=           0
         NMat0=    1 NMatS0=      1 NMatT0=    0 NMatD0=    1 NMtDS0=    0 NMtDT0=    0
 Petite list used in FoFCou.
 End of G2Drv F.D. properties file   721 does not exist.
 End of G2Drv F.D. properties file   722 does not exist.
 End of G2Drv F.D. properties file   788 does not exist.
 Leave Link 1110 at Thu Sep  8 15:03:32 2022, MaxMem=  1342177280 cpu:            2625.4 elap:              56.4
 (Enter /mnt/opt/groups/app-gaussian/g16-avx2/l1002.exe)
 Minotr:  Closed shell wavefunction.
          IDoAtm=111111111111111111111111111111111111111111
          Direct CPHF calculation.
          Differentiating once with respect to electric field.
                with respect to dipole field.
          Differentiating once with respect to nuclear coordinates.
          Using symmetry in CPHF.
          Requested convergence is 1.0D-08 RMS, and 1.0D-07 maximum.
          Secondary convergence is 1.0D-12 RMS, and 1.0D-12 maximum.
          NewPWx=T KeepS1=F KeepF1=F KeepIn=T MapXYZ=F SortEE=F KeepMc=T.
        12790 words used for storage of precomputed grid.
 Two-electron integrals replicated using symmetry.
          MDV=    1342177280 using IRadAn=       1.
          Solving linear equations simultaneously, MaxMat=     384.
 FoF2E skips out because all densities are zero.
 CalDSu exits because no D1Ps are significant.
 FoFJK:  IHMeth= 1 ICntrl=       0 DoSepK=F KAlg= 0 I1Cent=           0 FoldK=F
 IRaf= 640000000 NMat=      96 IRICut=     240 DoRegI=T DoRafI=T ISym2E= 2 IDoP0=0 IntGTp=1.
 FoFCou: FMM=F IPFlag=           0 FMFlag=      100000 FMFlg1=           0
         NFxFlg=           0 DoJE=F BraDBF=F KetDBF=F FulRan=T
         wScrn=  0.000000 ICntrl=         0 IOpCl=  0 I1Cent=           0 NGrid=           0
         NMat0=   96 NMatS0=     96 NMatT0=    0 NMatD0=   96 NMtDS0=    0 NMtDT0=    0
 Integrals replicated using symmetry in FoFCou.
 Raff kept on since  58.42% of shell-pairs survive, threshold=   0.20 IRatSp=58.
          There are   129 degrees of freedom in the 1st order CPHF.  IDoFFX=6 NUNeed=     3.
    126 vectors produced by pass  0 Test12= 3.30D-14 1.00D-09 XBig12= 1.05D+03 1.68D+01.
 AX will form    96 AO Fock derivatives at one time.
    126 vectors produced by pass  1 Test12= 3.30D-14 1.00D-09 XBig12= 1.20D+02 1.32D+00.
    126 vectors produced by pass  2 Test12= 3.30D-14 1.00D-09 XBig12= 1.39D+00 1.38D-01.
    126 vectors produced by pass  3 Test12= 3.30D-14 1.00D-09 XBig12= 4.49D-03 5.59D-03.
    126 vectors produced by pass  4 Test12= 3.30D-14 1.00D-09 XBig12= 1.01D-05 3.03D-04.
    110 vectors produced by pass  5 Test12= 3.30D-14 1.00D-09 XBig12= 9.48D-09 8.69D-06.
     26 vectors produced by pass  6 Test12= 3.30D-14 1.00D-09 XBig12= 7.93D-12 2.62D-07.
      3 vectors produced by pass  7 Test12= 3.30D-14 1.00D-09 XBig12= 6.19D-15 7.78D-09.
 InvSVY:  IOpt=1 It=  1 EMax= 1.42D-14
 Solved reduced A of dimension   769 with   129 vectors.
 FullF1:  Do perturbations      1 to       3.
 Isotropic polarizability for W=    0.000000      326.35 Bohr**3.
 End of Minotr F.D. properties file   721 does not exist.
 End of Minotr F.D. properties file   722 does not exist.
 End of Minotr F.D. properties file   788 does not exist.
 Leave Link 1002 at Thu Sep  8 15:08:17 2022, MaxMem=  1342177280 cpu:           13543.4 elap:             285.3
 (Enter /mnt/opt/groups/app-gaussian/g16-avx2/l601.exe)
 Copying SCF densities to generalized density rwf, IOpCl= 0 IROHF=0.

 **********************************************************************

            Population analysis using the SCF Density.

 **********************************************************************

 Orbital symmetries:
       Occupied  (A') (A') (A') (A') (A') (A') (A') (A') (A') (A')
                 (A') (A') (A') (A') (A') (A') (A') (A') (A') (A')
                 (A') (A') (A') (A') (A') (A') (A') (A') (A') (A')
                 (A') (A') (A') (A') (A') (A') (A') (A') (A') (A')
                 (A') (A') (A') (A') (A') (A') (A') (A') (A') (A')
                 (A') (A') (A') (A') (A') (A') (A') (A') (A') (A')
                 (A') (A') (A') (A") (A') (A') (A") (A') (A') (A")
                 (A') (A') (A") (A') (A') (A') (A') (A") (A") (A")
                 (A") (A") (A") (A") (A") (A")
       Virtual   (A") (A") (A") (A") (A") (A") (A") (A") (A") (A')
                 (A') (A') (A') (A') (A") (A') (A') (A') (A') (A')
                 (A") (A') (A') (A') (A') (A') (A") (A') (A') (A")
                 (A') (A') (A') (A') (A') (A') (A') (A') (A') (A')
                 (A') (A') (A') (A') (A') (A') (A') (A') (A') (A')
                 (A') (A') (A') (A") (A') (A') (A") (A') (A") (A')
                 (A") (A') (A") (A') (A') (A') (A') (A") (A') (A")
                 (A') (A') (A') (A') (A") (A') (A') (A") (A') (A')
                 (A') (A') (A') (A') (A') (A") (A') (A") (A') (A')
                 (A") (A') (A") (A") (A') (A") (A') (A") (A") (A")
                 (A") (A") (A") (A') (A") (A') (A') (A') (A") (A')
                 (A') (A') (A') (A') (A') (A") (A') (A') (A') (A')
                 (A") (A') (A") (A') (A') (A') (A') (A') (A') (A')
                 (A') (A') (A') (A') (A') (A') (A') (A') (A') (A')
                 (A') (A') (A') (A') (A') (A') (A') (A') (A') (A')
                 (A') (A') (A') (A") (A") (A') (A") (A") (A') (A")
                 (A") (A') (A') (A') (A") (A") (A") (A") (A") (A")
                 (A') (A") (A") (A") (A') (A") (A") (A") (A") (A')
                 (A") (A') (A") (A') (A') (A') (A') (A') (A') (A')
                 (A') (A') (A') (A') (A') (A') (A') (A') (A') (A')
                 (A") (A") (A') (A') (A') (A") (A") (A") (A') (A')
                 (A') (A') (A") (A') (A') (A') (A') (A") (A') (A')
                 (A') (A') (A') (A') (A') (A") (A') (A') (A') (A')
                 (A') (A") (A') (A") (A") (A') (A") (A') (A") (A')
                 (A') (A') (A') (A') (A') (A") (A') (A") (A") (A")
                 (A') (A") (A") (A") (A') (A") (A') (A") (A') (A")
                 (A") (A') (A") (A') (A') (A') (A') (A') (A") (A")
                 (A') (A") (A') (A") (A") (A') (A") (A') (A') (A')
                 (A") (A') (A") (A') (A') (A') (A") (A') (A") (A')
                 (A") (A") (A') (A") (A") (A') (A') (A') (A") (A")
                 (A') (A') (A') (A") (A') (A") (A') (A") (A') (A")
                 (A') (A') (A") (A") (A') (A') (A') (A') (A') (A')
                 (A') (A') (A') (A') (A') (A') (A') (A') (A') (A')
                 (A') (A') (A') (A') (A') (A') (A') (A') (A') (A')
                 (A') (A') (A') (A') (A') (A') (A') (A') (A') (A')
                 (A') (A') (A') (A') (A') (A') (A') (A') (A') (A')
                 (A') (A') (A') (A') (A') (A') (A') (A') (A') (A')
                 (A') (A') (A') (A') (A') (A') (A') (A') (A') (A')
                 (A') (A') (A') (A')
 The electronic state is 1-A'.
 Alpha  occ. eigenvalues --  -10.20292 -10.20212 -10.20188 -10.20150 -10.19973
 Alpha  occ. eigenvalues --  -10.19876 -10.19857 -10.19856 -10.19855 -10.19783
 Alpha  occ. eigenvalues --  -10.19217 -10.19202 -10.19183 -10.19171 -10.19170
 Alpha  occ. eigenvalues --  -10.19146 -10.19127 -10.19125 -10.19118 -10.19112
 Alpha  occ. eigenvalues --  -10.19096 -10.19093 -10.19088 -10.19079 -10.19045
 Alpha  occ. eigenvalues --  -10.19023  -0.88752  -0.87554  -0.85699  -0.83321
 Alpha  occ. eigenvalues --   -0.80726  -0.79814  -0.77784  -0.76829  -0.75743
 Alpha  occ. eigenvalues --   -0.73992  -0.72847  -0.70844  -0.70309  -0.64569
 Alpha  occ. eigenvalues --   -0.64015  -0.62421  -0.60983  -0.59939  -0.59693
 Alpha  occ. eigenvalues --   -0.58275  -0.56024  -0.53235  -0.52211  -0.51552
 Alpha  occ. eigenvalues --   -0.50147  -0.49493  -0.48267  -0.46495  -0.45647
 Alpha  occ. eigenvalues --   -0.45041  -0.44671  -0.43511  -0.43083  -0.42802
 Alpha  occ. eigenvalues --   -0.41650  -0.41303  -0.40981  -0.40798  -0.40554
 Alpha  occ. eigenvalues --   -0.39392  -0.39308  -0.38721  -0.37444  -0.37033
 Alpha  occ. eigenvalues --   -0.36216  -0.35181  -0.34178  -0.33771  -0.33573
 Alpha  occ. eigenvalues --   -0.32381  -0.31876  -0.31276  -0.30875  -0.28968
 Alpha  occ. eigenvalues --   -0.27098  -0.26409  -0.24175  -0.22738  -0.20190
 Alpha  occ. eigenvalues --   -0.19591
 Alpha virt. eigenvalues --   -0.05942  -0.05332  -0.02827  -0.00892   0.01147
 Alpha virt. eigenvalues --    0.02375   0.03744   0.06634   0.07942   0.08327
 Alpha virt. eigenvalues --    0.09817   0.09988   0.10930   0.11693   0.12255
 Alpha virt. eigenvalues --    0.13242   0.14029   0.15334   0.15848   0.16761
 Alpha virt. eigenvalues --    0.16875   0.17325   0.17913   0.18158   0.18938
 Alpha virt. eigenvalues --    0.20498   0.20792   0.22026   0.23529   0.23896
 Alpha virt. eigenvalues --    0.24527   0.25083   0.26768   0.27454   0.28603
 Alpha virt. eigenvalues --    0.29080   0.29248   0.29717   0.30211   0.31756
 Alpha virt. eigenvalues --    0.32431   0.32849   0.34257   0.34939   0.37430
 Alpha virt. eigenvalues --    0.38017   0.40795   0.42485   0.44863   0.46673
 Alpha virt. eigenvalues --    0.47060   0.48287   0.49116   0.49835   0.49921
 Alpha virt. eigenvalues --    0.50553   0.50994   0.52116   0.52342   0.53420
 Alpha virt. eigenvalues --    0.53920   0.54143   0.54247   0.54528   0.54878
 Alpha virt. eigenvalues --    0.55454   0.55630   0.55946   0.56253   0.56733
 Alpha virt. eigenvalues --    0.56746   0.57886   0.58030   0.58523   0.58710
 Alpha virt. eigenvalues --    0.58892   0.59619   0.59856   0.59865   0.60248
 Alpha virt. eigenvalues --    0.60799   0.61148   0.61452   0.61671   0.61873
 Alpha virt. eigenvalues --    0.62257   0.62334   0.62405   0.62604   0.63079
 Alpha virt. eigenvalues --    0.63761   0.64299   0.64875   0.65275   0.65590
 Alpha virt. eigenvalues --    0.67095   0.68385   0.69077   0.69422   0.71897
 Alpha virt. eigenvalues --    0.74516   0.75592   0.76081   0.77017   0.78566
 Alpha virt. eigenvalues --    0.79101   0.80536   0.81110   0.81122   0.81697
 Alpha virt. eigenvalues --    0.81835   0.82002   0.82628   0.83003   0.84018
 Alpha virt. eigenvalues --    0.84182   0.84549   0.84806   0.86424   0.88123
 Alpha virt. eigenvalues --    0.88569   0.88954   0.89168   0.90716   0.91912
 Alpha virt. eigenvalues --    0.92356   0.93332   0.93755   0.94167   0.95015
 Alpha virt. eigenvalues --    0.95440   0.97386   0.97711   0.98503   0.99302
 Alpha virt. eigenvalues --    0.99919   1.01174   1.03342   1.03866   1.04387
 Alpha virt. eigenvalues --    1.04942   1.06908   1.07563   1.10828   1.11486
 Alpha virt. eigenvalues --    1.12795   1.14166   1.15599   1.16658   1.17885
 Alpha virt. eigenvalues --    1.20271   1.21039   1.21577   1.21903   1.22166
 Alpha virt. eigenvalues --    1.23532   1.23973   1.24422   1.25884   1.26288
 Alpha virt. eigenvalues --    1.26428   1.26676   1.29387   1.32270   1.33095
 Alpha virt. eigenvalues --    1.33383   1.34028   1.34118   1.35307   1.35563
 Alpha virt. eigenvalues --    1.35895   1.36997   1.38441   1.38725   1.40029
 Alpha virt. eigenvalues --    1.40574   1.41172   1.41263   1.42968   1.43236
 Alpha virt. eigenvalues --    1.43836   1.44324   1.44636   1.46664   1.48065
 Alpha virt. eigenvalues --    1.49682   1.50436   1.51298   1.52767   1.53261
 Alpha virt. eigenvalues --    1.54321   1.55440   1.57610   1.64877   1.67826
 Alpha virt. eigenvalues --    1.70608   1.71922   1.72788   1.73791   1.75005
 Alpha virt. eigenvalues --    1.75072   1.76154   1.76474   1.78601   1.80682
 Alpha virt. eigenvalues --    1.81232   1.81735   1.82251   1.82466   1.83776
 Alpha virt. eigenvalues --    1.85677   1.85976   1.86177   1.86926   1.87937
 Alpha virt. eigenvalues --    1.88300   1.89066   1.89149   1.89850   1.90383
 Alpha virt. eigenvalues --    1.90657   1.91425   1.91736   1.92926   1.93252
 Alpha virt. eigenvalues --    1.93330   1.93998   1.94982   1.95981   1.97037
 Alpha virt. eigenvalues --    1.97712   1.97930   1.98943   1.99422   1.99846
 Alpha virt. eigenvalues --    1.99926   2.02749   2.03497   2.05675   2.05953
 Alpha virt. eigenvalues --    2.08287   2.09556   2.10578   2.12638   2.13507
 Alpha virt. eigenvalues --    2.17554   2.18729   2.19379   2.21927   2.23037
 Alpha virt. eigenvalues --    2.23287   2.24077   2.24622   2.25017   2.25537
 Alpha virt. eigenvalues --    2.26829   2.28499   2.28769   2.29321   2.29745
 Alpha virt. eigenvalues --    2.31711   2.32136   2.33241   2.33253   2.33872
 Alpha virt. eigenvalues --    2.34310   2.36869   2.37273   2.38399   2.38513
 Alpha virt. eigenvalues --    2.39355   2.40406   2.40540   2.41708   2.43039
 Alpha virt. eigenvalues --    2.43277   2.43992   2.44885   2.46189   2.47377
 Alpha virt. eigenvalues --    2.47965   2.49035   2.51219   2.51922   2.52247
 Alpha virt. eigenvalues --    2.53375   2.53686   2.55055   2.55174   2.55573
 Alpha virt. eigenvalues --    2.56634   2.57631   2.57679   2.59661   2.59791
 Alpha virt. eigenvalues --    2.59946   2.60973   2.61176   2.61760   2.62242
 Alpha virt. eigenvalues --    2.62774   2.64865   2.66058   2.67067   2.68103
 Alpha virt. eigenvalues --    2.68178   2.71339   2.72069   2.72910   2.73911
 Alpha virt. eigenvalues --    2.74580   2.75116   2.75685   2.76012   2.78890
 Alpha virt. eigenvalues --    2.79830   2.81017   2.82509   2.85024   2.87041
 Alpha virt. eigenvalues --    2.87875   2.88908   2.91110   2.92414   2.94965
 Alpha virt. eigenvalues --    2.97120   3.01490   3.04944   3.06862   3.10543
 Alpha virt. eigenvalues --    3.13194   3.16024   3.16391   3.16505   3.17667
 Alpha virt. eigenvalues --    3.18695   3.20423   3.22000   3.24010   3.24105
 Alpha virt. eigenvalues --    3.25776   3.28147   3.29405   3.30394   3.33304
 Alpha virt. eigenvalues --    3.34301   3.39379   3.42557   3.44358   3.46992
 Alpha virt. eigenvalues --    3.48113   3.48728   3.61741   3.63321   3.73352
 Alpha virt. eigenvalues --    3.78491   3.86745   3.88343   4.08439   4.08817
 Alpha virt. eigenvalues --    4.10601   4.12479   4.13497   4.13826   4.14380
 Alpha virt. eigenvalues --    4.14554   4.15589   4.15953   4.18832   4.20614
 Alpha virt. eigenvalues --    4.21846   4.30712   4.31566   4.36085   4.39413
 Alpha virt. eigenvalues --    4.43741   4.45667   4.50255   4.55559   4.56852
 Alpha virt. eigenvalues --    4.67166   4.79968   4.92169   5.00981
          Condensed to atoms (all electrons):
               1          2          3          4          5          6
     1  C    5.334580   0.399636   0.410577  -0.080899  -0.007961  -0.008523
     2  C    0.399636   4.828515  -0.002230   0.405501   0.431593  -0.033295
     3  C    0.410577  -0.002230   4.835387   0.007471  -0.033710   0.429721
     4  C   -0.080899   0.405501   0.007471   5.066634  -0.010605  -0.000325
     5  C   -0.007961   0.431593  -0.033710  -0.010605   5.032518   0.006758
     6  C   -0.008523  -0.033295   0.429721  -0.000325   0.006758   5.016933
     7  C   -0.080132   0.007280   0.391836  -0.000184  -0.000297  -0.009271
     8  C    0.015161  -0.006634  -0.000152  -0.068020   0.281047   0.008570
     9  C    0.008535   0.005141  -0.000377   0.466821  -0.068960   0.000058
    10  C   -0.113654  -0.056114  -0.057947   0.015041   0.409050   0.418442
    11  C    0.015069  -0.000038  -0.004282  -0.000005   0.008103   0.270822
    12  C    0.008612  -0.000357   0.004985   0.000002   0.000062  -0.067524
    13  C   -0.000541  -0.045648   0.000011   0.003288  -0.001645  -0.000155
    14  C   -0.000600   0.000012  -0.045696   0.000000  -0.000163   0.000613
    15  C   -0.000056  -0.000035   0.011947  -0.000000   0.000497  -0.077029
    16  C   -0.000000  -0.000000  -0.000181   0.000000  -0.000010   0.006907
    17  C   -0.000016   0.000000  -0.000583   0.000000  -0.000001   0.014718
    18  C   -0.000000   0.000000  -0.000000   0.000000   0.000000  -0.000209
    19  C    0.000000   0.000000   0.000027  -0.000000  -0.000000  -0.000088
    20  C    0.000000   0.000000   0.000000   0.000000  -0.000000   0.000002
    21  C    0.000000   0.000000   0.000000  -0.000000   0.000000  -0.000003
    22  C   -0.000000  -0.000000   0.000000  -0.000000   0.000000  -0.000000
    23  H    0.356830  -0.039274  -0.039203  -0.008166   0.003957   0.003906
    24  H   -0.007781  -0.036451   0.000092   0.359455   0.003960   0.000033
    25  H   -0.007863   0.000097  -0.036745  -0.000006   0.000031   0.003940
    26  H    0.000780   0.004671   0.004720  -0.000234  -0.030750  -0.028992
    27  H   -0.000229   0.000004   0.002285  -0.000000  -0.000001   0.001106
    28  H    0.000003  -0.000003  -0.000303  -0.000000   0.000498  -0.014148
    29  H   -0.000000  -0.000000   0.000025  -0.000000   0.000000  -0.000211
    30  H   -0.000000  -0.000000   0.000000   0.000000  -0.000000  -0.000002
    31  H   -0.000000   0.000000  -0.000000   0.000000  -0.000000   0.000000
    32  H   -0.000000   0.000000  -0.000000   0.000000  -0.000000  -0.000000
    33  H    0.000000  -0.000000   0.000000  -0.000000   0.000000  -0.000000
    34  H   -0.000230   0.002185   0.000004  -0.034419   0.001180  -0.000001
    35  C   -0.000057   0.011011  -0.000032  -0.001518  -0.084622   0.000670
    36  C   -0.000014  -0.000409   0.000000   0.008821   0.013664  -0.000000
    37  C    0.000000   0.000038   0.000000  -0.000419  -0.000572   0.000000
    38  C    0.000000  -0.000221   0.000000   0.000072   0.008394  -0.000015
    39  H    0.000004  -0.000309  -0.000002   0.000016  -0.015893   0.000656
    40  H   -0.000000   0.000013  -0.000000   0.000293  -0.000188   0.000000
    41  H   -0.000000  -0.000001   0.000000   0.000004   0.000016  -0.000000
    42  H   -0.000000   0.000002  -0.000000  -0.000000  -0.000244   0.000000
               7          8          9         10         11         12
     1  C   -0.080132   0.015161   0.008535  -0.113654   0.015069   0.008612
     2  C    0.007280  -0.006634   0.005141  -0.056114  -0.000038  -0.000357
     3  C    0.391836  -0.000152  -0.000377  -0.057947  -0.004282   0.004985
     4  C   -0.000184  -0.068020   0.466821   0.015041  -0.000005   0.000002
     5  C   -0.000297   0.281047  -0.068960   0.409050   0.008103   0.000062
     6  C   -0.009271   0.008570   0.000058   0.418442   0.270822  -0.067524
     7  C    5.067804  -0.000005   0.000002   0.015186  -0.066767   0.476904
     8  C   -0.000005   4.988314  -0.011629  -0.079590  -0.000147   0.000000
     9  C    0.000002  -0.011629   5.081388  -0.001504   0.000000  -0.000000
    10  C    0.015186  -0.079590  -0.001504   5.393962  -0.077465  -0.001791
    11  C   -0.066767  -0.000147   0.000000  -0.077465   5.041315  -0.008369
    12  C    0.476904   0.000000  -0.000000  -0.001791  -0.008369   5.066668
    13  C    0.000000   0.460332   0.399457   0.010926   0.000000  -0.000000
    14  C    0.004311  -0.000000  -0.000000   0.011261   0.425465   0.390386
    15  C   -0.001876   0.000017   0.000000  -0.027121   0.411322   0.015288
    16  C    0.000058  -0.000000   0.000000   0.000537   0.007159  -0.000248
    17  C    0.008590  -0.000000  -0.000000  -0.000068  -0.011883  -0.078698
    18  C    0.000000  -0.000000  -0.000000   0.000022   0.008739  -0.000007
    19  C   -0.000380   0.000000  -0.000000  -0.000041  -0.036357   0.007418
    20  C   -0.000000   0.000000  -0.000000  -0.000000  -0.000353   0.000000
    21  C    0.000002  -0.000000   0.000000   0.000000  -0.000206  -0.000192
    22  C   -0.000000  -0.000000   0.000000   0.000000   0.000034   0.000002
    23  H   -0.008154  -0.000207   0.000204   0.000793  -0.000211   0.000203
    24  H   -0.000006   0.001160  -0.035162  -0.000252   0.000000   0.000000
    25  H    0.359494   0.000000   0.000000  -0.000248   0.001106  -0.034401
    26  H   -0.000233  -0.014208   0.000026   0.340379  -0.014951   0.000026
    27  H   -0.034193  -0.000000  -0.000000   0.000021   0.003832   0.360247
    28  H    0.000022   0.000013   0.000000   0.004042  -0.030469  -0.000206
    29  H    0.000229   0.000000   0.000000   0.000002   0.003765  -0.008148
    30  H    0.000000   0.000000   0.000000   0.000001   0.000098   0.000000
    31  H    0.000000   0.000000  -0.000000   0.000000   0.000020  -0.000004
    32  H    0.000000   0.000000  -0.000000  -0.000000   0.000004  -0.000000
    33  H   -0.000000  -0.000000   0.000000   0.000000  -0.000001  -0.000000
    34  H   -0.000000   0.003876   0.360281   0.000022  -0.000000  -0.000000
    35  C   -0.000000   0.473747   0.014051  -0.023347   0.000012   0.000000
    36  C    0.000000  -0.024268  -0.082621  -0.000112   0.000000  -0.000000
    37  C   -0.000000  -0.040808   0.007995  -0.000016   0.000000  -0.000000
    38  C    0.000000  -0.006846  -0.000545   0.000338  -0.000000  -0.000000
    39  H   -0.000000  -0.029421  -0.000191   0.004221  -0.000005   0.000000
    40  H   -0.000000   0.004308  -0.008822   0.000002   0.000000   0.000000
    41  H   -0.000000   0.001160  -0.000198  -0.000000  -0.000000  -0.000000
    42  H   -0.000000   0.002761   0.000010   0.000014  -0.000000   0.000000
              13         14         15         16         17         18
     1  C   -0.000541  -0.000600  -0.000056  -0.000000  -0.000016  -0.000000
     2  C   -0.045648   0.000012  -0.000035  -0.000000   0.000000   0.000000
     3  C    0.000011  -0.045696   0.011947  -0.000181  -0.000583  -0.000000
     4  C    0.003288   0.000000  -0.000000   0.000000   0.000000   0.000000
     5  C   -0.001645  -0.000163   0.000497  -0.000010  -0.000001   0.000000
     6  C   -0.000155   0.000613  -0.077029   0.006907   0.014718  -0.000209
     7  C    0.000000   0.004311  -0.001876   0.000058   0.008590   0.000000
     8  C    0.460332  -0.000000   0.000017  -0.000000  -0.000000  -0.000000
     9  C    0.399457  -0.000000   0.000000   0.000000  -0.000000  -0.000000
    10  C    0.010926   0.011261  -0.027121   0.000537  -0.000068   0.000022
    11  C    0.000000   0.425465   0.411322   0.007159  -0.011883   0.008739
    12  C   -0.000000   0.390386   0.015288  -0.000248  -0.078698  -0.000007
    13  C    4.778829  -0.000000  -0.000000  -0.000000   0.000000   0.000000
    14  C   -0.000000   4.819321  -0.061341  -0.029534   0.425453  -0.000072
    15  C   -0.000000  -0.061341   5.367991   0.399087  -0.110729  -0.077161
    16  C   -0.000000  -0.029534   0.399087   4.754818  -0.017474   0.445137
    17  C    0.000000   0.425453  -0.110729  -0.017474   5.337695   0.014697
    18  C    0.000000  -0.000072  -0.077161   0.445137   0.014697   5.012143
    19  C    0.000000   0.001550  -0.019329   0.473515   0.380925  -0.036449
    20  C    0.000000   0.000024   0.007208  -0.009528  -0.000565   0.527130
    21  C   -0.000000   0.007299   0.014263  -0.032337  -0.082210  -0.064100
    22  C   -0.000000  -0.000320  -0.000503  -0.037155   0.007690  -0.025463
    23  H    0.000023   0.000025   0.000002  -0.000000  -0.000000   0.000000
    24  H    0.002394  -0.000000   0.000000  -0.000000  -0.000000  -0.000000
    25  H   -0.000000   0.002337   0.000021  -0.000001  -0.000230  -0.000000
    26  H   -0.000284  -0.000306   0.004684   0.000408   0.000002   0.000005
    27  H    0.000000  -0.037504  -0.000233   0.000026  -0.007996   0.000000
    28  H   -0.000000   0.004290   0.348152  -0.039932   0.000717  -0.009139
    29  H   -0.000000  -0.039482   0.000772   0.004318   0.356844  -0.000217
    30  H    0.000000   0.000024  -0.009638  -0.038534  -0.000204   0.362176
    31  H    0.000000   0.000108  -0.000206   0.004601  -0.008508   0.000574
    32  H    0.000000  -0.000001  -0.000206   0.002871   0.000010  -0.033984
    33  H   -0.000000   0.000004   0.000011   0.001047  -0.000205   0.004162
    34  H   -0.037694   0.000000   0.000000   0.000000   0.000000  -0.000000
    35  C   -0.067063  -0.000000  -0.000010   0.000000  -0.000000   0.000000
    36  C    0.472889   0.000000  -0.000000  -0.000000  -0.000000   0.000000
    37  C   -0.013292   0.000000  -0.000000  -0.000000  -0.000000  -0.000000
    38  C   -0.036331   0.000000   0.000000   0.000000  -0.000000  -0.000000
    39  H    0.004948  -0.000000  -0.000026  -0.000000  -0.000000  -0.000000
    40  H   -0.039897  -0.000000  -0.000000  -0.000000   0.000000  -0.000000
    41  H    0.002659   0.000000   0.000000   0.000000   0.000000   0.000000
    42  H    0.001202  -0.000000   0.000000   0.000000   0.000000   0.000000
              19         20         21         22         23         24
     1  C    0.000000   0.000000   0.000000  -0.000000   0.356830  -0.007781
     2  C    0.000000   0.000000   0.000000  -0.000000  -0.039274  -0.036451
     3  C    0.000027   0.000000   0.000000   0.000000  -0.039203   0.000092
     4  C   -0.000000   0.000000  -0.000000  -0.000000  -0.008166   0.359455
     5  C   -0.000000  -0.000000   0.000000   0.000000   0.003957   0.003960
     6  C   -0.000088   0.000002  -0.000003  -0.000000   0.003906   0.000033
     7  C   -0.000380  -0.000000   0.000002  -0.000000  -0.008154  -0.000006
     8  C    0.000000   0.000000  -0.000000  -0.000000  -0.000207   0.001160
     9  C   -0.000000  -0.000000   0.000000   0.000000   0.000204  -0.035162
    10  C   -0.000041  -0.000000   0.000000   0.000000   0.000793  -0.000252
    11  C   -0.036357  -0.000353  -0.000206   0.000034  -0.000211   0.000000
    12  C    0.007418   0.000000  -0.000192   0.000002   0.000203   0.000000
    13  C    0.000000   0.000000  -0.000000  -0.000000   0.000023   0.002394
    14  C    0.001550   0.000024   0.007299  -0.000320   0.000025  -0.000000
    15  C   -0.019329   0.007208   0.014263  -0.000503   0.000002   0.000000
    16  C    0.473515  -0.009528  -0.032337  -0.037155  -0.000000  -0.000000
    17  C    0.380925  -0.000565  -0.082210   0.007690  -0.000000  -0.000000
    18  C   -0.036449   0.527130  -0.064100  -0.025463   0.000000  -0.000000
    19  C    4.772211  -0.036875   0.448143  -0.009478  -0.000000   0.000000
    20  C   -0.036875   4.859706  -0.025571   0.486235  -0.000000   0.000000
    21  C    0.448143  -0.025571   5.008567   0.526736  -0.000000   0.000000
    22  C   -0.009478   0.486235   0.526736   4.860326   0.000000  -0.000000
    23  H   -0.000000  -0.000000  -0.000000   0.000000   0.632311   0.006682
    24  H    0.000000   0.000000   0.000000  -0.000000   0.006682   0.626220
    25  H    0.000004   0.000000  -0.000000  -0.000000   0.006717   0.000002
    26  H   -0.000002  -0.000000  -0.000000   0.000000   0.000026   0.000002
    27  H    0.000147  -0.000000  -0.000005   0.000000  -0.000016   0.000000
    28  H    0.004592   0.000110  -0.000236   0.000027   0.000000   0.000000
    29  H   -0.039186   0.000023  -0.008116   0.000101   0.000000  -0.000000
    30  H    0.004816  -0.043366   0.000562   0.004496   0.000000  -0.000000
    31  H   -0.038798   0.004492   0.363291  -0.043318  -0.000000  -0.000000
    32  H    0.001040   0.365834   0.004165  -0.040094   0.000000   0.000000
    33  H    0.002797  -0.040008  -0.034019   0.365821  -0.000000  -0.000000
    34  H   -0.000000  -0.000000  -0.000000   0.000000  -0.000015  -0.005283
    35  C   -0.000000   0.000000   0.000000  -0.000000   0.000002   0.000019
    36  C   -0.000000  -0.000000   0.000000  -0.000000  -0.000000  -0.000217
    37  C    0.000000  -0.000000  -0.000000  -0.000000  -0.000000   0.000003
    38  C   -0.000000  -0.000000  -0.000000   0.000000  -0.000000  -0.000000
    39  H    0.000000  -0.000000  -0.000000  -0.000000   0.000000   0.000000
    40  H    0.000000   0.000000   0.000000   0.000000   0.000000  -0.000014
    41  H   -0.000000  -0.000000  -0.000000   0.000000  -0.000000  -0.000000
    42  H   -0.000000   0.000000   0.000000  -0.000000   0.000000  -0.000000
              25         26         27         28         29         30
     1  C   -0.007863   0.000780  -0.000229   0.000003  -0.000000  -0.000000
     2  C    0.000097   0.004671   0.000004  -0.000003  -0.000000  -0.000000
     3  C   -0.036745   0.004720   0.002285  -0.000303   0.000025   0.000000
     4  C   -0.000006  -0.000234  -0.000000  -0.000000  -0.000000   0.000000
     5  C    0.000031  -0.030750  -0.000001   0.000498   0.000000  -0.000000
     6  C    0.003940  -0.028992   0.001106  -0.014148  -0.000211  -0.000002
     7  C    0.359494  -0.000233  -0.034193   0.000022   0.000229   0.000000
     8  C    0.000000  -0.014208  -0.000000   0.000013   0.000000   0.000000
     9  C    0.000000   0.000026  -0.000000   0.000000   0.000000   0.000000
    10  C   -0.000248   0.340379   0.000021   0.004042   0.000002   0.000001
    11  C    0.001106  -0.014951   0.003832  -0.030469   0.003765   0.000098
    12  C   -0.034401   0.000026   0.360247  -0.000206  -0.008148   0.000000
    13  C   -0.000000  -0.000284   0.000000  -0.000000  -0.000000   0.000000
    14  C    0.002337  -0.000306  -0.037504   0.004290  -0.039482   0.000024
    15  C    0.000021   0.004684  -0.000233   0.348152   0.000772  -0.009638
    16  C   -0.000001   0.000408   0.000026  -0.039932   0.004318  -0.038534
    17  C   -0.000230   0.000002  -0.007996   0.000717   0.356844  -0.000204
    18  C   -0.000000   0.000005   0.000000  -0.009139  -0.000217   0.362176
    19  C    0.000004  -0.000002   0.000147   0.004592  -0.039186   0.004816
    20  C    0.000000  -0.000000  -0.000000   0.000110   0.000023  -0.043366
    21  C   -0.000000  -0.000000  -0.000005  -0.000236  -0.008116   0.000562
    22  C   -0.000000   0.000000   0.000000   0.000027   0.000101   0.004496
    23  H    0.006717   0.000026  -0.000016   0.000000   0.000000   0.000000
    24  H    0.000002   0.000002   0.000000   0.000000  -0.000000  -0.000000
    25  H    0.625914   0.000002  -0.005408   0.000000  -0.000017  -0.000000
    26  H    0.000002   0.641292   0.000000   0.001780  -0.000000  -0.000007
    27  H   -0.005408   0.000000   0.625833   0.000002   0.006687   0.000000
    28  H    0.000000   0.001780   0.000002   0.640751   0.000026   0.007253
    29  H   -0.000017  -0.000000   0.006687   0.000026   0.632324   0.000002
    30  H   -0.000000  -0.000007   0.000000   0.007253   0.000002   0.635027
    31  H    0.000000  -0.000000   0.000002   0.000003   0.006324   0.000020
    32  H    0.000000   0.000000  -0.000000  -0.000014  -0.000000  -0.006045
    33  H   -0.000000  -0.000000   0.000000   0.000000  -0.000012  -0.000193
    34  H    0.000000   0.000000  -0.000000   0.000000  -0.000000   0.000000
    35  C    0.000000   0.004042   0.000000  -0.000032  -0.000000  -0.000000
    36  C   -0.000000   0.000000   0.000000  -0.000000   0.000000  -0.000000
    37  C    0.000000  -0.000004  -0.000000   0.000000   0.000000   0.000000
    38  C   -0.000000   0.000178   0.000000  -0.000000   0.000000   0.000000
    39  H    0.000000   0.001787   0.000000   0.000379   0.000000   0.000001
    40  H   -0.000000   0.000000  -0.000000   0.000000  -0.000000  -0.000000
    41  H    0.000000   0.000000  -0.000000  -0.000000   0.000000   0.000000
    42  H   -0.000000   0.000002   0.000000  -0.000000  -0.000000  -0.000000
              31         32         33         34         35         36
     1  C   -0.000000  -0.000000   0.000000  -0.000230  -0.000057  -0.000014
     2  C    0.000000   0.000000  -0.000000   0.002185   0.011011  -0.000409
     3  C   -0.000000  -0.000000   0.000000   0.000004  -0.000032   0.000000
     4  C    0.000000   0.000000  -0.000000  -0.034419  -0.001518   0.008821
     5  C   -0.000000  -0.000000   0.000000   0.001180  -0.084622   0.013664
     6  C    0.000000  -0.000000  -0.000000  -0.000001   0.000670  -0.000000
     7  C    0.000000   0.000000  -0.000000  -0.000000  -0.000000   0.000000
     8  C    0.000000   0.000000  -0.000000   0.003876   0.473747  -0.024268
     9  C   -0.000000  -0.000000   0.000000   0.360281   0.014051  -0.082621
    10  C    0.000000  -0.000000   0.000000   0.000022  -0.023347  -0.000112
    11  C    0.000020   0.000004  -0.000001  -0.000000   0.000012   0.000000
    12  C   -0.000004  -0.000000  -0.000000  -0.000000   0.000000  -0.000000
    13  C    0.000000   0.000000  -0.000000  -0.037694  -0.067063   0.472889
    14  C    0.000108  -0.000001   0.000004   0.000000  -0.000000   0.000000
    15  C   -0.000206  -0.000206   0.000011   0.000000  -0.000010  -0.000000
    16  C    0.004601   0.002871   0.001047   0.000000   0.000000  -0.000000
    17  C   -0.008508   0.000010  -0.000205   0.000000  -0.000000  -0.000000
    18  C    0.000574  -0.033984   0.004162  -0.000000   0.000000   0.000000
    19  C   -0.038798   0.001040   0.002797  -0.000000  -0.000000  -0.000000
    20  C    0.004492   0.365834  -0.040008  -0.000000   0.000000  -0.000000
    21  C    0.363291   0.004165  -0.034019  -0.000000   0.000000   0.000000
    22  C   -0.043318  -0.040094   0.365821   0.000000  -0.000000  -0.000000
    23  H   -0.000000   0.000000  -0.000000  -0.000015   0.000002  -0.000000
    24  H   -0.000000   0.000000  -0.000000  -0.005283   0.000019  -0.000217
    25  H    0.000000   0.000000  -0.000000   0.000000   0.000000  -0.000000
    26  H   -0.000000   0.000000  -0.000000   0.000000   0.004042   0.000000
    27  H    0.000002  -0.000000   0.000000  -0.000000   0.000000   0.000000
    28  H    0.000003  -0.000014   0.000000   0.000000  -0.000032  -0.000000
    29  H    0.006324  -0.000000  -0.000012  -0.000000  -0.000000   0.000000
    30  H    0.000020  -0.006045  -0.000193   0.000000  -0.000000  -0.000000
    31  H    0.632736  -0.000192  -0.005985  -0.000000  -0.000000  -0.000000
    32  H   -0.000192   0.625512  -0.005298   0.000000   0.000000   0.000000
    33  H   -0.005985  -0.005298   0.625234   0.000000   0.000000   0.000000
    34  H   -0.000000   0.000000   0.000000   0.626598  -0.000228  -0.008222
    35  C   -0.000000   0.000000   0.000000  -0.000228   5.038871  -0.065960
    36  C   -0.000000   0.000000   0.000000  -0.008222  -0.065960   5.017339
    37  C    0.000000  -0.000000   0.000000   0.000171  -0.025482   0.504309
    38  C   -0.000000  -0.000000   0.000000   0.000020   0.514322  -0.023894
    39  H    0.000000  -0.000000  -0.000000   0.000002   0.357170   0.000628
    40  H    0.000000   0.000000   0.000000   0.006471   0.000637   0.364075
    41  H    0.000000  -0.000000   0.000000  -0.000013   0.004103  -0.034626
    42  H   -0.000000   0.000000   0.000000   0.000000  -0.033967   0.004192
              37         38         39         40         41         42
     1  C    0.000000   0.000000   0.000004  -0.000000  -0.000000  -0.000000
     2  C    0.000038  -0.000221  -0.000309   0.000013  -0.000001   0.000002
     3  C    0.000000   0.000000  -0.000002  -0.000000   0.000000  -0.000000
     4  C   -0.000419   0.000072   0.000016   0.000293   0.000004  -0.000000
     5  C   -0.000572   0.008394  -0.015893  -0.000188   0.000016  -0.000244
     6  C    0.000000  -0.000015   0.000656   0.000000  -0.000000   0.000000
     7  C   -0.000000   0.000000  -0.000000  -0.000000  -0.000000  -0.000000
     8  C   -0.040808  -0.006846  -0.029421   0.004308   0.001160   0.002761
     9  C    0.007995  -0.000545  -0.000191  -0.008822  -0.000198   0.000010
    10  C   -0.000016   0.000338   0.004221   0.000002  -0.000000   0.000014
    11  C    0.000000  -0.000000  -0.000005   0.000000  -0.000000  -0.000000
    12  C   -0.000000  -0.000000   0.000000   0.000000  -0.000000   0.000000
    13  C   -0.013292  -0.036331   0.004948  -0.039897   0.002659   0.001202
    14  C    0.000000   0.000000  -0.000000  -0.000000   0.000000  -0.000000
    15  C   -0.000000   0.000000  -0.000026  -0.000000   0.000000   0.000000
    16  C   -0.000000   0.000000  -0.000000  -0.000000   0.000000   0.000000
    17  C   -0.000000  -0.000000  -0.000000   0.000000   0.000000   0.000000
    18  C   -0.000000  -0.000000  -0.000000  -0.000000   0.000000   0.000000
    19  C    0.000000  -0.000000   0.000000   0.000000  -0.000000  -0.000000
    20  C   -0.000000  -0.000000  -0.000000   0.000000  -0.000000   0.000000
    21  C   -0.000000  -0.000000  -0.000000   0.000000  -0.000000   0.000000
    22  C   -0.000000   0.000000  -0.000000   0.000000   0.000000  -0.000000
    23  H   -0.000000  -0.000000   0.000000   0.000000  -0.000000   0.000000
    24  H    0.000003  -0.000000   0.000000  -0.000014  -0.000000  -0.000000
    25  H    0.000000  -0.000000   0.000000  -0.000000   0.000000  -0.000000
    26  H   -0.000004   0.000178   0.001787   0.000000   0.000000   0.000002
    27  H   -0.000000   0.000000   0.000000  -0.000000  -0.000000   0.000000
    28  H    0.000000  -0.000000   0.000379   0.000000  -0.000000  -0.000000
    29  H    0.000000   0.000000   0.000000  -0.000000   0.000000  -0.000000
    30  H    0.000000   0.000000   0.000001  -0.000000   0.000000  -0.000000
    31  H    0.000000  -0.000000   0.000000   0.000000   0.000000  -0.000000
    32  H   -0.000000  -0.000000  -0.000000   0.000000  -0.000000   0.000000
    33  H    0.000000   0.000000  -0.000000   0.000000   0.000000   0.000000
    34  H    0.000171   0.000020   0.000002   0.006471  -0.000013   0.000000
    35  C   -0.025482   0.514322   0.357170   0.000637   0.004103  -0.033967
    36  C    0.504309  -0.023894   0.000628   0.364075  -0.034626   0.004192
    37  C    4.854232   0.510514   0.004625  -0.043614   0.365581  -0.040040
    38  C    0.510514   4.848222  -0.044737   0.004627  -0.039208   0.365102
    39  H    0.004625  -0.044737   0.640347   0.000019  -0.000211  -0.006061
    40  H   -0.043614   0.004627   0.000019   0.633282  -0.005757  -0.000202
    41  H    0.365581  -0.039208  -0.000211  -0.005757   0.625517  -0.005273
    42  H   -0.040040   0.365102  -0.006061  -0.000202  -0.005273   0.626539
 Mulliken charges:
               1
     1  C   -0.241232
     2  C    0.125320
     3  C    0.122354
     4  C   -0.128618
     5  C    0.054296
     6  C    0.055934
     7  C   -0.130219
     8  C    0.041470
     9  C   -0.133961
    10  C   -0.184992
    11  C    0.054641
    12  C   -0.130857
    13  C    0.105593
    14  C    0.122538
    15  C   -0.195759
    16  C    0.104447
    17  C   -0.227974
    18  C   -0.127985
    19  C    0.119796
    20  C   -0.094497
    21  C   -0.126032
    22  C   -0.095135
    23  H    0.083567
    24  H    0.085145
    25  H    0.085255
    26  H    0.085158
    27  H    0.085392
    28  H    0.081825
    29  H    0.083948
    30  H    0.083513
    31  H    0.084840
    32  H    0.086398
    33  H    0.086645
    34  H    0.085293
    35  C   -0.116340
    36  C   -0.145577
    37  C   -0.083223
    38  C   -0.099994
    39  H    0.082054
    40  H    0.084765
    41  H    0.086246
    42  H    0.085962
 Sum of Mulliken charges =  -0.00000
 Mulliken charges with hydrogens summed into heavy atoms:
               1
     1  C   -0.157665
     2  C    0.125320
     3  C    0.122354
     4  C   -0.043474
     5  C    0.054296
     6  C    0.055934
     7  C   -0.044964
     8  C    0.041470
     9  C   -0.048668
    10  C   -0.099834
    11  C    0.054641
    12  C   -0.045465
    13  C    0.105593
    14  C    0.122538
    15  C   -0.113935
    16  C    0.104447
    17  C   -0.144026
    18  C   -0.044472
    19  C    0.119796
    20  C   -0.008098
    21  C   -0.041192
    22  C   -0.008491
    35  C   -0.034286
    36  C   -0.060811
    37  C    0.003024
    38  C   -0.014031
 APT charges:
               1
     1  C   -0.016824
     2  C    0.008253
     3  C    0.009798
     4  C    0.012445
     5  C    0.031867
     6  C    0.048743
     7  C    0.006070
     8  C    0.048410
     9  C   -0.030389
    10  C   -0.112037
    11  C    0.064410
    12  C   -0.011533
    13  C   -0.025715
    14  C   -0.009942
    15  C   -0.078164
    16  C    0.018934
    17  C   -0.000470
    18  C   -0.028709
    19  C   -0.017105
    20  C   -0.041569
    21  C    0.016884
    22  C   -0.032904
    23  H    0.012283
    24  H    0.012689
    25  H    0.008414
    26  H    0.046026
    27  H    0.008745
    28  H    0.029582
    29  H    0.011918
    30  H    0.025383
    31  H    0.013915
    32  H    0.009292
    33  H    0.005785
    34  H    0.007285
    35  C   -0.077201
    36  C    0.016601
    37  C   -0.033247
    38  C   -0.024771
    39  H    0.031908
    40  H    0.010323
    41  H    0.009187
    42  H    0.015431
 Sum of APT charges =  -0.00000
 APT charges with hydrogens summed into heavy atoms:
               1
     1  C   -0.004541
     2  C    0.008253
     3  C    0.009798
     4  C    0.025134
     5  C    0.031867
     6  C    0.048743
     7  C    0.014484
     8  C    0.048410
     9  C   -0.023104
    10  C   -0.066011
    11  C    0.064410
    12  C   -0.002788
    13  C   -0.025715
    14  C   -0.009942
    15  C   -0.048582
    16  C    0.018934
    17  C    0.011447
    18  C   -0.003326
    19  C   -0.017105
    20  C   -0.032278
    21  C    0.030799
    22  C   -0.027119
    35  C   -0.045293
    36  C    0.026923
    37  C   -0.024060
    38  C   -0.009341
 Electronic spatial extent (au):  <R**2>=          11349.1568
 Charge=              0.0000 electrons
 Dipole moment (field-independent basis, Debye):
    X=             -0.1209    Y=              0.0121    Z=              0.0000  Tot=              0.1215
 Quadrupole moment (field-independent basis, Debye-Ang):
   XX=           -128.5717   YY=           -127.3272   ZZ=           -156.3198
   XY=              0.1331   XZ=              0.0000   YZ=              0.0000
 Traceless Quadrupole moment (field-independent basis, Debye-Ang):
   XX=              8.8345   YY=             10.0790   ZZ=            -18.9135
   XY=              0.1331   XZ=              0.0000   YZ=              0.0000
 Octapole moment (field-independent basis, Debye-Ang**2):
  XXX=             -1.9904  YYY=              0.5367  ZZZ=              0.0000  XYY=             -4.8991
  XXY=             -0.3031  XXZ=              0.0000  XZZ=              0.5662  YZZ=              0.0966
  YYZ=              0.0000  XYZ=              0.0000
 Hexadecapole moment (field-independent basis, Debye-Ang**3):
 XXXX=          -3123.2794 YYYY=         -10966.0014 ZZZZ=           -162.0268 XXXY=           -420.3076
 XXXZ=              0.0000 YYYX=           -417.6982 YYYZ=              0.0000 ZZZX=              0.0000
 ZZZY=              0.0000 XXYY=          -2341.0862 XXZZ=           -657.6848 YYZZ=          -2258.2741
 XXYZ=              0.0000 YYXZ=              0.0000 ZZXY=           -171.7506
 N-N= 1.959695921651D+03 E-N=-6.235714957665D+03  KE= 9.908185037082D+02
 Symmetry A'   KE= 9.630610891210D+02
 Symmetry A"   KE= 2.775741458728D+01
  Exact polarizability:     348.762      29.723     550.965       0.000       0.000      79.326
 Approx polarizability:     653.191      41.949     841.364      -0.000      -0.000     132.698
 No NMR shielding tensors so no spin-rotation constants.
 Leave Link  601 at Thu Sep  8 15:08:19 2022, MaxMem=  1342177280 cpu:              69.0 elap:               1.6
 (Enter /mnt/opt/groups/app-gaussian/g16-avx2/l701.exe)
 ... and contract with generalized density number  0.
 Compute integral second derivatives.
 R6Disp: Adding Grimme-D3 dispersion energy 2nd derivatives to the Hessian.
 Leave Link  701 at Thu Sep  8 15:08:21 2022, MaxMem=  1342177280 cpu:              79.5 elap:               1.7
 (Enter /mnt/opt/groups/app-gaussian/g16-avx2/l702.exe)
 L702 exits ... SP integral derivatives will be done elsewhere.
 Leave Link  702 at Thu Sep  8 15:08:21 2022, MaxMem=  1342177280 cpu:               2.1 elap:               0.1
 (Enter /mnt/opt/groups/app-gaussian/g16-avx2/l703.exe)
 Integral derivatives from FoFJK, PRISM(SPDF).
 Compute integral second derivatives, UseDBF=F ICtDFT=           0.
 Calling FoFJK, ICntrl=    100127 FMM=F ISym2X=1 I1Cent= 0 IOpClX= 0 NMat=1 NMatS=1 NMatT=0.
 FoFJK:  IHMeth= 1 ICntrl=  100127 DoSepK=F KAlg= 0 I1Cent=           0 FoldK=F
 IRaf=         0 NMat=       1 IRICut=       1 DoRegI=T DoRafI=F ISym2E= 1 IDoP0=0 IntGTp=1.
 FoFCou: FMM=F IPFlag=           0 FMFlag=      100000 FMFlg1=         800
         NFxFlg=           0 DoJE=F BraDBF=F KetDBF=F FulRan=T
         wScrn=  0.000000 ICntrl=    100127 IOpCl=  0 I1Cent=           0 NGrid=           0
         NMat0=    1 NMatS0=      1 NMatT0=    0 NMatD0=    1 NMtDS0=    0 NMtDT0=    0
 Petite list used in FoFCou.
 Leave Link  703 at Thu Sep  8 15:09:53 2022, MaxMem=  1342177280 cpu:            4297.5 elap:              92.2
 (Enter /mnt/opt/groups/app-gaussian/g16-avx2/l716.exe)
 Dipole        =-4.75512976D-02 4.77433425D-03 0.00000000D+00
 Polarizability= 3.48761550D+02 2.97225551D+01 5.50964873D+02
                 0.00000000D+00 0.00000000D+00 7.93263363D+01
 Full mass-weighted force constant matrix:
 Low frequencies ---   -2.4625   -0.8703    0.0004    0.0005    0.0006    1.7924
 Low frequencies ---   32.5739   43.1698   83.3642
 Diagonal vibrational polarizability:
        1.9495569       3.9151979      15.0729058
 Harmonic frequencies (cm**-1), IR intensities (KM/Mole), Raman scattering
 activities (A**4/AMU), depolarization ratios for plane and unpolarized
 incident light, reduced masses (AMU), force constants (mDyne/A),
 and normal coordinates:
                      1                      2                      3
                     A"                     A"                     A"
 Frequencies --     32.5694                43.1695                83.3642
 Red. masses --      4.6154                 4.4793                 4.7010
 Frc consts  --      0.0029                 0.0049                 0.0192
 IR Inten    --      0.0032                 0.1947                 0.0185
  Atom  AN      X      Y      Z        X      Y      Z        X      Y      Z
     1   6     0.00  -0.00  -0.07     0.00   0.00  -0.06    -0.00  -0.00   0.12
     2   6     0.00   0.00  -0.09     0.00   0.00  -0.04    -0.00  -0.00   0.14
     3   6     0.00  -0.00   0.01     0.00   0.00  -0.09    -0.00   0.00   0.03
     4   6     0.00   0.00  -0.19    -0.00   0.00   0.05     0.00  -0.00   0.11
     5   6     0.00  -0.00  -0.00     0.00  -0.00  -0.08    -0.00   0.00   0.12
     6   6     0.00   0.00   0.03     0.00  -0.00  -0.13    -0.00   0.00  -0.02
     7   6     0.00  -0.00   0.08     0.00  -0.00  -0.03    -0.00   0.00  -0.02
     8   6    -0.00  -0.00   0.03     0.00  -0.00  -0.04    -0.00   0.00   0.10
     9   6    -0.00  -0.00  -0.20    -0.00  -0.00   0.13     0.00   0.00  -0.02
    10   6     0.00  -0.00   0.04     0.00  -0.00  -0.13    -0.00   0.00   0.04
    11   6     0.00   0.00   0.03     0.00   0.00  -0.11    -0.00  -0.00  -0.12
    12   6    -0.00  -0.00   0.15     0.00  -0.00   0.03    -0.00   0.00  -0.10
    13   6    -0.00  -0.00  -0.07    -0.00  -0.00   0.09     0.00   0.00  -0.05
    14   6    -0.00   0.00   0.11     0.00  -0.00   0.01    -0.00   0.00  -0.11
    15   6     0.00   0.00  -0.06     0.00   0.00  -0.18    -0.00  -0.00  -0.18
    16   6     0.00   0.00  -0.06     0.00   0.00  -0.09    -0.00  -0.00  -0.13
    17   6    -0.00  -0.00   0.13    -0.00   0.00   0.12     0.00  -0.00  -0.08
    18   6     0.00   0.00  -0.17    -0.00   0.00  -0.14     0.00  -0.00  -0.09
    19   6    -0.00   0.00   0.05    -0.00   0.00   0.09     0.00  -0.00  -0.04
    20   6    -0.00   0.00  -0.18    -0.00   0.00  -0.01     0.00  -0.00   0.07
    21   6    -0.00   0.00   0.05    -0.00   0.00   0.22     0.00  -0.00   0.11
    22   6    -0.00   0.00  -0.07    -0.00   0.00   0.18     0.00  -0.00   0.18
    23   1     0.00   0.00  -0.10     0.00   0.00  -0.02    -0.00  -0.00   0.15
    24   1     0.00   0.00  -0.27    -0.00   0.00   0.08     0.00  -0.00   0.14
    25   1     0.00  -0.00   0.08     0.00  -0.00  -0.02    -0.00   0.00  -0.00
    26   1     0.00  -0.00   0.09     0.00  -0.00  -0.14    -0.00   0.00  -0.01
    27   1    -0.00  -0.00   0.21     0.00  -0.00   0.10    -0.00   0.00  -0.13
    28   1     0.00   0.00  -0.15     0.00   0.00  -0.31    -0.00  -0.00  -0.22
    29   1    -0.00  -0.00   0.20    -0.00  -0.00   0.22     0.00   0.00  -0.05
    30   1     0.00   0.00  -0.26     0.00   0.00  -0.28    -0.00  -0.00  -0.17
    31   1    -0.00   0.00   0.13    -0.00   0.00   0.36     0.00  -0.00   0.19
    32   1    -0.00   0.00  -0.27    -0.00   0.00  -0.05     0.00  -0.00   0.11
    33   1     0.00   0.00  -0.07    -0.00   0.00   0.28     0.00  -0.00   0.32
    34   1    -0.00   0.00  -0.28    -0.00   0.00   0.22     0.00  -0.00  -0.10
    35   6    -0.00  -0.00   0.18     0.00  -0.00  -0.10    -0.00   0.00   0.20
    36   6    -0.00  -0.00  -0.04    -0.00  -0.00   0.17     0.00   0.00  -0.20
    37   6    -0.00  -0.00   0.10    -0.00  -0.00   0.12     0.00   0.00  -0.15
    38   6    -0.00  -0.00   0.22    -0.00  -0.00  -0.02     0.00   0.00   0.08
    39   1    -0.00  -0.00   0.28     0.00  -0.00  -0.22    -0.00   0.00   0.38
    40   1    -0.00  -0.00  -0.13    -0.00  -0.00   0.28     0.00   0.00  -0.34
    41   1    -0.00  -0.00   0.13    -0.00  -0.00   0.19     0.00   0.00  -0.27
    42   1    -0.00  -0.00   0.34    -0.00  -0.00  -0.07     0.00   0.00   0.16
                      4                      5                      6
                     A'                     A"                     A"
 Frequencies --     83.8382                96.7488               146.5857
 Red. masses --      5.7983                 4.4720                 4.2850
 Frc consts  --      0.0240                 0.0247                 0.0542
 IR Inten    --      0.0530                 0.8214                 0.0165
  Atom  AN      X      Y      Z        X      Y      Z        X      Y      Z
     1   6    -0.08  -0.01  -0.00    -0.00  -0.00   0.12    -0.00  -0.00  -0.02
     2   6    -0.05  -0.00  -0.00    -0.00  -0.00  -0.01    -0.00  -0.00  -0.05
     3   6    -0.10  -0.00  -0.00    -0.00  -0.00   0.11    -0.00  -0.00   0.07
     4   6     0.01  -0.03  -0.00    -0.00  -0.00  -0.03    -0.00  -0.00  -0.19
     5   6    -0.06   0.03  -0.00    -0.00   0.00  -0.13    -0.00   0.00   0.10
     6   6    -0.11   0.01   0.00    -0.00  -0.00  -0.07    -0.00  -0.00   0.15
     7   6    -0.08   0.02   0.00    -0.00   0.00   0.24    -0.00   0.00   0.07
     8   6    -0.00   0.09  -0.00    -0.00   0.00  -0.10    -0.00   0.00   0.04
     9   6     0.07   0.01   0.00     0.00  -0.00  -0.09     0.00  -0.00  -0.08
    10   6    -0.09   0.03  -0.00    -0.00  -0.00  -0.21    -0.00  -0.00   0.26
    11   6    -0.08  -0.01   0.00    -0.00  -0.00  -0.08    -0.00  -0.00   0.03
    12   6    -0.05   0.02   0.00     0.00   0.00   0.13     0.00   0.00   0.03
    13   6     0.06   0.06   0.00     0.00   0.00  -0.07     0.00   0.00   0.06
    14   6    -0.05   0.01   0.00    -0.00  -0.00  -0.05     0.00  -0.00  -0.03
    15   6    -0.07  -0.08   0.00    -0.00  -0.00  -0.07    -0.00  -0.00  -0.10
    16   6    -0.02  -0.11   0.00     0.00  -0.00  -0.04     0.00  -0.00  -0.13
    17   6     0.01  -0.01   0.00     0.00  -0.00  -0.12     0.00  -0.00  -0.13
    18   6     0.00  -0.19   0.00     0.00  -0.00   0.10     0.00  -0.00  -0.07
    19   6     0.03  -0.07   0.00     0.00  -0.00  -0.12     0.00  -0.00  -0.12
    20   6     0.08  -0.22  -0.00     0.00  -0.00   0.16     0.00  -0.00   0.09
    21   6     0.11  -0.09  -0.00     0.00  -0.00  -0.10     0.00  -0.00  -0.01
    22   6     0.13  -0.17  -0.00     0.00  -0.00   0.05     0.00  -0.00   0.13
    23   1    -0.08  -0.04  -0.00    -0.00  -0.00   0.23    -0.00  -0.00  -0.08
    24   1     0.02  -0.09  -0.00    -0.00  -0.00   0.01    -0.00  -0.00  -0.34
    25   1    -0.08   0.05  -0.00    -0.00   0.00   0.41    -0.00   0.00   0.09
    26   1    -0.10   0.05   0.00    -0.00  -0.00  -0.38    -0.00   0.00   0.45
    27   1    -0.05   0.03   0.00     0.00   0.00   0.20     0.00   0.00   0.03
    28   1    -0.10  -0.11   0.00    -0.00  -0.00  -0.02    -0.00  -0.00  -0.13
    29   1     0.05   0.03   0.00     0.00   0.00  -0.12     0.00  -0.00  -0.16
    30   1    -0.05  -0.24   0.00     0.00  -0.00   0.18    -0.00  -0.00  -0.10
    31   1     0.16  -0.05  -0.00     0.00  -0.00  -0.17     0.00  -0.00   0.01
    32   1     0.09  -0.27  -0.00     0.00  -0.00   0.29     0.00  -0.00   0.19
    33   1     0.18  -0.19  -0.00     0.00  -0.00   0.08     0.00  -0.00   0.27
    34   1     0.11  -0.01   0.00     0.00  -0.00  -0.10     0.00  -0.00  -0.14
    35   6    -0.01   0.17  -0.00    -0.00   0.00  -0.01    -0.00   0.00  -0.11
    36   6     0.13   0.11   0.00     0.00   0.00   0.03     0.00   0.00   0.12
    37   6     0.12   0.19   0.00     0.00   0.00   0.13     0.00   0.00   0.04
    38   6     0.05   0.22  -0.00     0.00   0.00   0.11     0.00   0.00  -0.13
    39   1    -0.06   0.20  -0.00    -0.00   0.00   0.00    -0.00   0.00  -0.26
    40   1     0.19   0.09   0.00     0.00   0.00   0.05     0.00   0.00   0.19
    41   1     0.17   0.23   0.00     0.00   0.00   0.24     0.00   0.00   0.07
    42   1     0.05   0.28  -0.00     0.00   0.00   0.20     0.00   0.00  -0.27
                      7                      8                      9
                     A"                     A'                     A"
 Frequencies --    167.8432               199.1929               237.3941
 Red. masses --      4.4362                 5.5758                 4.0114
 Frc consts  --      0.0736                 0.1303                 0.1332
 IR Inten    --      0.0807                 0.2143                 0.0507
  Atom  AN      X      Y      Z        X      Y      Z        X      Y      Z
     1   6     0.00  -0.00  -0.22    -0.07  -0.02  -0.00    -0.00   0.00  -0.07
     2   6     0.00   0.00  -0.10    -0.12  -0.06   0.00    -0.00  -0.00  -0.11
     3   6     0.00  -0.00  -0.14     0.00  -0.04  -0.00    -0.00  -0.00   0.06
     4   6     0.00   0.00   0.01    -0.09  -0.08   0.00    -0.00  -0.00  -0.10
     5   6     0.00  -0.00   0.03    -0.13  -0.06   0.00    -0.00  -0.00  -0.05
     6   6     0.00  -0.00  -0.08     0.02  -0.06  -0.00     0.00  -0.00  -0.01
     7   6     0.00  -0.00   0.05     0.05  -0.01  -0.00     0.00  -0.00   0.17
     8   6     0.00  -0.00   0.13    -0.12  -0.01   0.00    -0.00   0.00   0.09
     9   6    -0.00   0.00   0.15    -0.05  -0.07   0.00     0.00   0.00   0.07
    10   6     0.00  -0.00  -0.00    -0.06  -0.09  -0.00    -0.00  -0.00  -0.13
    11   6     0.00   0.00  -0.05     0.12  -0.08  -0.00     0.00  -0.00   0.03
    12   6     0.00  -0.00   0.23     0.12  -0.04   0.00     0.00  -0.00  -0.03
    13   6    -0.00  -0.00   0.12    -0.05  -0.03  -0.00    -0.00   0.00   0.13
    14   6    -0.00   0.00   0.09     0.12  -0.09   0.00     0.00  -0.00  -0.13
    15   6    -0.00   0.00  -0.11     0.14  -0.05  -0.00     0.00  -0.00   0.19
    16   6    -0.00   0.00  -0.05     0.12  -0.02  -0.00     0.00  -0.00   0.07
    17   6    -0.00   0.00   0.03     0.09  -0.09   0.00     0.00  -0.00  -0.17
    18   6    -0.00   0.00   0.08     0.09   0.12  -0.00     0.00   0.00  -0.07
    19   6    -0.00   0.00  -0.07     0.07  -0.06   0.00     0.00  -0.00  -0.01
    20   6    -0.00   0.00   0.13    -0.02   0.17   0.00    -0.00   0.00  -0.13
    21   6    -0.00   0.00  -0.14    -0.06  -0.02  -0.00    -0.00  -0.00   0.12
    22   6    -0.00   0.00  -0.03    -0.09   0.11  -0.00    -0.00   0.00   0.08
    23   1     0.00  -0.00  -0.28    -0.08   0.05  -0.00    -0.00   0.00  -0.10
    24   1     0.00   0.00  -0.02    -0.08  -0.12   0.00    -0.00  -0.00  -0.19
    25   1     0.00  -0.00   0.12     0.04   0.04  -0.00    -0.00   0.00   0.33
    26   1     0.00  -0.00   0.08    -0.06  -0.13   0.00    -0.00  -0.00  -0.26
    27   1     0.00  -0.00   0.43     0.16  -0.00   0.00     0.00   0.00  -0.04
    28   1     0.00   0.00  -0.18     0.15  -0.05  -0.00     0.00  -0.00   0.36
    29   1    -0.00   0.00   0.08     0.08  -0.11   0.00     0.00  -0.00  -0.25
    30   1    -0.00   0.00   0.17     0.18   0.20  -0.00     0.00   0.00  -0.15
    31   1     0.00   0.00  -0.23    -0.15  -0.10  -0.00    -0.00  -0.00   0.22
    32   1    -0.00   0.00   0.26    -0.04   0.25   0.00    -0.00   0.00  -0.28
    33   1     0.00   0.00  -0.06    -0.17   0.13  -0.00    -0.00   0.00   0.16
    34   1    -0.00   0.00   0.22    -0.03  -0.08  -0.00    -0.00   0.00   0.11
    35   6     0.00  -0.00   0.13    -0.13   0.12   0.00    -0.00   0.00   0.12
    36   6    -0.00  -0.00  -0.03     0.05   0.04  -0.00    -0.00   0.00   0.06
    37   6    -0.00  -0.00  -0.16     0.04   0.16  -0.00    -0.00   0.00  -0.12
    38   6    -0.00  -0.00  -0.03    -0.04   0.20   0.00    -0.00   0.00  -0.05
    39   1     0.00  -0.00   0.21    -0.22   0.16   0.00    -0.00   0.00   0.20
    40   1    -0.00  -0.00  -0.09     0.15  -0.00  -0.00    -0.00   0.00   0.06
    41   1    -0.00  -0.00  -0.33     0.11   0.21  -0.00    -0.00   0.00  -0.27
    42   1    -0.00  -0.00  -0.08    -0.05   0.29   0.00    -0.00   0.00  -0.11
                     10                     11                     12
                     A"                     A'                     A"
 Frequencies --    242.8377               268.2459               301.1691
 Red. masses --      4.3412                 6.4714                 3.8530
 Frc consts  --      0.1508                 0.2744                 0.2059
 IR Inten    --      1.1904                 0.7847                 0.6969
  Atom  AN      X      Y      Z        X      Y      Z        X      Y      Z
     1   6    -0.00  -0.00  -0.14    -0.06  -0.08   0.00     0.00  -0.00  -0.08
     2   6    -0.00  -0.00  -0.08    -0.08  -0.13  -0.00     0.00   0.00  -0.04
     3   6    -0.00   0.00  -0.03    -0.05  -0.04   0.00    -0.00  -0.00  -0.06
     4   6     0.00  -0.00   0.16    -0.01  -0.19  -0.00    -0.00   0.00   0.05
     5   6    -0.00  -0.00  -0.10    -0.09  -0.10  -0.00     0.00  -0.00   0.05
     6   6    -0.00   0.00   0.13    -0.05  -0.00  -0.00    -0.00  -0.00  -0.04
     7   6    -0.00   0.00  -0.02    -0.00   0.02   0.00    -0.00  -0.00   0.14
     8   6    -0.00  -0.00  -0.15    -0.06  -0.11   0.00    -0.00  -0.00  -0.05
     9   6     0.00  -0.00   0.14     0.02  -0.19  -0.00    -0.00   0.00   0.06
    10   6    -0.00  -0.00   0.06    -0.09  -0.06  -0.00     0.00  -0.00   0.19
    11   6    -0.00   0.00   0.17    -0.05   0.07  -0.00    -0.00  -0.00  -0.15
    12   6     0.00   0.00   0.06    -0.01   0.04  -0.00    -0.00  -0.00   0.04
    13   6     0.00  -0.00  -0.12     0.02  -0.16   0.00    -0.00  -0.00  -0.07
    14   6    -0.00   0.00   0.06    -0.02   0.13  -0.00     0.00   0.00  -0.17
    15   6    -0.00   0.00   0.12    -0.06   0.14   0.00    -0.00  -0.00  -0.08
    16   6    -0.00   0.00  -0.07    -0.05   0.16   0.00     0.00  -0.00   0.12
    17   6    -0.00   0.00  -0.11    -0.01   0.16   0.00     0.00   0.00  -0.11
    18   6    -0.00  -0.00  -0.13    -0.02   0.06  -0.00    -0.00  -0.00   0.14
    19   6    -0.00   0.00  -0.13     0.01   0.21   0.00     0.00   0.00   0.10
    20   6     0.00  -0.00   0.01     0.11   0.02  -0.00    -0.00  -0.00  -0.10
    21   6     0.00   0.00  -0.02     0.15   0.19   0.00     0.00   0.00   0.14
    22   6     0.00   0.00   0.14     0.19   0.09  -0.00     0.00   0.00  -0.09
    23   1    -0.00   0.00  -0.20    -0.06  -0.05   0.00     0.00  -0.00  -0.06
    24   1     0.00  -0.00   0.39    -0.00  -0.25  -0.00    -0.00   0.00   0.14
    25   1    -0.00   0.00  -0.07    -0.01   0.06   0.00    -0.00   0.00   0.38
    26   1    -0.00  -0.00   0.13    -0.08  -0.08  -0.00     0.00   0.00   0.42
    27   1    -0.00  -0.00   0.06    -0.06   0.00  -0.00    -0.00  -0.00   0.21
    28   1    -0.00   0.00   0.18    -0.04   0.15   0.00    -0.00  -0.00  -0.16
    29   1    -0.00   0.00  -0.18    -0.03   0.14   0.00     0.00   0.00  -0.16
    30   1    -0.00  -0.00  -0.21    -0.09  -0.00  -0.00     0.00  -0.00   0.20
    31   1     0.00   0.00   0.01     0.24   0.27   0.00    -0.00   0.00   0.20
    32   1     0.00  -0.00   0.04     0.13  -0.08  -0.00    -0.00  -0.00  -0.24
    33   1     0.00  -0.00   0.31     0.26   0.06  -0.00     0.00   0.00  -0.22
    34   1    -0.00  -0.00   0.36     0.03  -0.19  -0.00    -0.00   0.00   0.16
    35   6    -0.00  -0.00  -0.05    -0.07  -0.05  -0.00    -0.00   0.00  -0.08
    36   6     0.00  -0.00  -0.13     0.10  -0.12   0.00     0.00  -0.00  -0.10
    37   6     0.00   0.00   0.04     0.10  -0.04  -0.00     0.00   0.00   0.06
    38   6     0.00   0.00   0.13     0.01   0.00   0.00     0.00   0.00   0.06
    39   1    -0.00  -0.00  -0.04    -0.12  -0.03  -0.00    -0.00   0.00  -0.17
    40   1     0.00  -0.00  -0.18     0.17  -0.15   0.00     0.00  -0.00  -0.15
    41   1     0.00   0.00   0.13     0.16   0.01  -0.00     0.00   0.00   0.14
    42   1     0.00   0.00   0.31    -0.00   0.09  -0.00     0.00   0.00   0.13
                     13                     14                     15
                     A"                     A'                     A'
 Frequencies --    328.3205               330.0021               394.4233
 Red. masses --      4.4324                 5.7248                 5.9673
 Frc consts  --      0.2815                 0.3673                 0.5470
 IR Inten    --      0.0379                 0.4997                 2.5933
  Atom  AN      X      Y      Z        X      Y      Z        X      Y      Z
     1   6    -0.00   0.00   0.05     0.13  -0.02   0.00     0.03   0.17   0.00
     2   6    -0.00   0.00  -0.21     0.06  -0.02  -0.00    -0.01   0.10  -0.00
     3   6    -0.00   0.00   0.22     0.22  -0.08   0.00     0.06   0.16   0.00
     4   6     0.00  -0.00  -0.11    -0.05   0.03  -0.00     0.02   0.06  -0.00
     5   6    -0.00   0.00  -0.16     0.04  -0.00  -0.00    -0.00  -0.04   0.00
     6   6    -0.00   0.00   0.15     0.19  -0.03   0.00     0.07   0.01  -0.00
     7   6    -0.00   0.00   0.05     0.16  -0.17   0.00     0.09   0.22   0.00
     8   6     0.00   0.00  -0.08    -0.08  -0.01  -0.00    -0.07  -0.14   0.00
     9   6     0.00   0.00   0.19    -0.11  -0.01   0.00    -0.04  -0.03   0.00
    10   6    -0.00   0.00   0.03     0.16  -0.04   0.00     0.04  -0.04  -0.00
    11   6    -0.00  -0.00   0.02     0.04   0.01   0.00     0.03  -0.00  -0.00
    12   6    -0.00   0.00  -0.19     0.02  -0.14  -0.00     0.10   0.20  -0.00
    13   6     0.00  -0.00   0.05    -0.11   0.00   0.00    -0.00  -0.19   0.00
    14   6     0.00   0.00   0.00    -0.01  -0.03  -0.00     0.08   0.05  -0.00
    15   6     0.00  -0.00  -0.17    -0.01   0.08  -0.00    -0.00  -0.04   0.00
    16   6     0.00  -0.00  -0.05    -0.12   0.08  -0.00    -0.09  -0.05   0.00
    17   6     0.00  -0.00   0.10    -0.10   0.02   0.00    -0.01   0.04   0.00
    18   6     0.00   0.00   0.05    -0.11  -0.07   0.00    -0.12  -0.11  -0.00
    19   6     0.00  -0.00   0.08    -0.11   0.09   0.00    -0.05  -0.01   0.00
    20   6    -0.00   0.00   0.06     0.01  -0.12   0.00    -0.15  -0.11  -0.00
    21   6    -0.00  -0.00  -0.01     0.02   0.06  -0.00    -0.11  -0.03  -0.00
    22   6    -0.00   0.00  -0.09     0.06  -0.08  -0.00    -0.12  -0.08   0.00
    23   1    -0.00  -0.00   0.08     0.12   0.06   0.00     0.03   0.21   0.00
    24   1     0.00  -0.00  -0.08    -0.06   0.13  -0.00     0.02   0.07  -0.00
    25   1    -0.00   0.00  -0.06     0.18  -0.28  -0.00     0.09   0.23   0.00
    26   1    -0.00   0.00   0.08     0.17  -0.09   0.00     0.04  -0.05   0.00
    27   1     0.00   0.00  -0.47    -0.06  -0.21  -0.00     0.15   0.25  -0.00
    28   1    -0.00  -0.00  -0.31     0.04   0.13  -0.00     0.02  -0.02   0.00
    29   1     0.00   0.00   0.12    -0.17  -0.04   0.00    -0.02   0.02   0.00
    30   1     0.00   0.00   0.11    -0.21  -0.15   0.00    -0.13  -0.11  -0.00
    31   1    -0.00  -0.00  -0.05     0.12   0.14  -0.00    -0.12  -0.04  -0.00
    32   1    -0.00   0.00   0.14     0.03  -0.19   0.00    -0.15  -0.11  -0.00
    33   1    -0.00   0.00  -0.20     0.14  -0.10  -0.00    -0.06  -0.10   0.00
    34   1     0.00   0.00   0.44    -0.13  -0.00   0.00    -0.19   0.03   0.00
    35   6     0.00  -0.00   0.04    -0.11   0.09   0.00    -0.09  -0.06  -0.00
    36   6     0.00  -0.00  -0.02    -0.06   0.06  -0.00     0.14  -0.13  -0.00
    37   6     0.00  -0.00  -0.08    -0.06   0.15  -0.00     0.15  -0.01  -0.00
    38   6     0.00  -0.00   0.08    -0.07   0.15   0.00     0.04   0.04   0.00
    39   1     0.00  -0.00   0.09    -0.17   0.12   0.00    -0.18  -0.02  -0.00
    40   1    -0.00  -0.00  -0.05     0.01   0.03  -0.00     0.25  -0.19  -0.00
    41   1     0.00  -0.00  -0.17    -0.03   0.17  -0.00     0.23   0.04  -0.00
    42   1     0.00  -0.00   0.17    -0.08   0.17   0.00     0.02   0.16   0.00
                     16                     17                     18
                     A"                     A"                     A'
 Frequencies --    406.4177               419.6721               427.8481
 Red. masses --      3.3173                 3.3878                 5.3238
 Frc consts  --      0.3228                 0.3515                 0.5742
 IR Inten    --      0.0298                 0.0016                 0.9816
  Atom  AN      X      Y      Z        X      Y      Z        X      Y      Z
     1   6    -0.00   0.00   0.00    -0.00   0.00   0.25    -0.11  -0.02  -0.00
     2   6    -0.00  -0.00  -0.01    -0.00  -0.00  -0.04    -0.11  -0.03  -0.00
     3   6     0.00  -0.00  -0.02    -0.00  -0.00  -0.09    -0.04  -0.03  -0.00
     4   6    -0.00  -0.00  -0.06    -0.00  -0.00  -0.15    -0.06  -0.05   0.00
     5   6    -0.00   0.00   0.08    -0.00  -0.00  -0.08    -0.08  -0.03  -0.00
     6   6     0.00   0.00  -0.10     0.00  -0.00  -0.12    -0.03  -0.07  -0.00
     7   6     0.00  -0.00   0.10     0.00   0.00  -0.14     0.09   0.06   0.00
     8   6     0.00   0.00   0.05     0.00   0.00  -0.03     0.09   0.10  -0.00
     9   6     0.00   0.00   0.07     0.00   0.00   0.10     0.08   0.07  -0.00
    10   6    -0.00  -0.00   0.04    -0.00  -0.00   0.05    -0.07  -0.07   0.00
    11   6     0.00  -0.00  -0.11     0.00  -0.00  -0.01     0.09  -0.12  -0.00
    12   6     0.00  -0.00  -0.09     0.00  -0.00   0.12     0.23   0.00  -0.00
    13   6     0.00   0.00   0.05     0.00   0.00   0.11     0.06   0.15  -0.00
    14   6     0.00  -0.00  -0.12     0.00  -0.00   0.07     0.19  -0.07  -0.00
    15   6     0.00   0.00   0.15     0.00   0.00   0.04     0.05  -0.03   0.00
    16   6    -0.00   0.00  -0.01    -0.00   0.00   0.06    -0.15   0.04   0.00
    17   6    -0.00  -0.00   0.19    -0.00  -0.00  -0.08     0.00  -0.00   0.00
    18   6    -0.00  -0.00  -0.13    -0.00  -0.00   0.02    -0.17  -0.05  -0.00
    19   6    -0.00   0.00   0.02    -0.00   0.00  -0.05    -0.07   0.13   0.00
    20   6    -0.00  -0.00   0.08    -0.00  -0.00  -0.05    -0.09  -0.09   0.00
    21   6    -0.00   0.00  -0.13    -0.00   0.00  -0.00    -0.01   0.12  -0.00
    22   6    -0.00  -0.00   0.05    -0.00  -0.00   0.05     0.01  -0.00   0.00
    23   1    -0.00   0.00   0.03    -0.00   0.00   0.56    -0.12   0.02   0.00
    24   1    -0.00  -0.00  -0.15    -0.00  -0.00  -0.30    -0.05  -0.16   0.00
    25   1     0.00   0.00   0.29     0.00   0.00  -0.21     0.06   0.21   0.00
    26   1    -0.00  -0.00   0.10    -0.00  -0.00   0.32    -0.07  -0.09   0.00
    27   1     0.00  -0.00  -0.05     0.00   0.00   0.23     0.30   0.06   0.00
    28   1     0.00   0.00   0.38     0.00   0.00  -0.02     0.17   0.09   0.00
    29   1    -0.00  -0.00   0.42    -0.00  -0.00  -0.15    -0.14  -0.13   0.00
    30   1    -0.00  -0.00  -0.27    -0.00  -0.00  -0.00    -0.23  -0.10  -0.00
    31   1     0.00   0.00  -0.28     0.00   0.00   0.03     0.04   0.17  -0.00
    32   1    -0.00  -0.00   0.14    -0.00  -0.00  -0.14    -0.07  -0.19   0.00
    33   1     0.00  -0.00   0.07     0.00  -0.00   0.12     0.13  -0.04  -0.00
    34   1     0.00  -0.00   0.08     0.00   0.00   0.13     0.20   0.02   0.00
    35   6     0.00   0.00  -0.11     0.00   0.00  -0.05     0.13   0.02   0.00
    36   6    -0.00   0.00  -0.11    -0.00   0.00  -0.04    -0.05   0.09   0.00
    37   6    -0.00  -0.00   0.04    -0.00  -0.00  -0.06    -0.05  -0.04  -0.00
    38   6     0.00  -0.00   0.06     0.00  -0.00   0.10     0.04  -0.07  -0.00
    39   1     0.00  -0.00  -0.28     0.00  -0.00  -0.15     0.22  -0.02   0.00
    40   1    -0.00   0.00  -0.27    -0.00   0.00  -0.16    -0.15   0.14   0.00
    41   1    -0.00  -0.00   0.06    -0.00  -0.00  -0.17    -0.12  -0.09  -0.00
    42   1     0.00  -0.00   0.10     0.00  -0.00   0.19     0.05  -0.16  -0.00
                     19                     20                     21
                     A"                     A"                     A'
 Frequencies --    437.4661               479.8715               492.3540
 Red. masses --      3.0184                 2.5808                 5.5101
 Frc consts  --      0.3403                 0.3502                 0.7870
 IR Inten    --      4.3355                 8.6282                 0.7162
  Atom  AN      X      Y      Z        X      Y      Z        X      Y      Z
     1   6     0.00   0.00   0.07     0.00  -0.00  -0.01    -0.06   0.04   0.00
     2   6     0.00   0.00  -0.08     0.00  -0.00   0.00     0.07   0.15  -0.00
     3   6     0.00   0.00  -0.07     0.00  -0.00  -0.00    -0.14   0.02  -0.00
     4   6     0.00   0.00   0.07    -0.00   0.00   0.02     0.01   0.24  -0.00
     5   6     0.00   0.00  -0.12     0.00  -0.00  -0.00     0.07  -0.03   0.00
     6   6     0.00   0.00  -0.05    -0.00  -0.00  -0.02    -0.08  -0.09  -0.00
     7   6    -0.00  -0.00   0.02     0.00   0.00   0.03    -0.19  -0.02  -0.00
     8   6    -0.00  -0.00  -0.11     0.00  -0.00   0.04    -0.00  -0.11   0.00
     9   6    -0.00  -0.00  -0.05    -0.00  -0.00  -0.02    -0.11   0.14   0.00
    10   6     0.00   0.00   0.14     0.00  -0.00  -0.03    -0.00  -0.03   0.00
    11   6    -0.00   0.00  -0.07    -0.00   0.00   0.06     0.05  -0.16  -0.00
    12   6    -0.00  -0.00  -0.00     0.00   0.00  -0.02    -0.02  -0.09   0.00
    13   6    -0.00  -0.00  -0.12    -0.00  -0.00   0.01    -0.05  -0.09   0.00
    14   6    -0.00   0.00  -0.08    -0.00   0.00   0.05     0.03  -0.20   0.00
    15   6    -0.00   0.00   0.06    -0.00  -0.00  -0.09     0.03   0.01   0.00
    16   6     0.00  -0.00   0.03    -0.00  -0.00   0.21    -0.05   0.07   0.00
    17   6     0.00   0.00   0.06     0.00   0.00  -0.10    -0.03  -0.15  -0.00
    18   6     0.00   0.00  -0.06    -0.00   0.00  -0.12    -0.04   0.07  -0.00
    19   6     0.00  -0.00   0.03     0.00  -0.00   0.19    -0.05   0.07  -0.00
    20   6     0.00   0.00   0.03    -0.00   0.00   0.05     0.09   0.03  -0.00
    21   6     0.00  -0.00  -0.06     0.00  -0.00  -0.12     0.09   0.08  -0.00
    22   6    -0.00   0.00   0.03     0.00   0.00   0.07     0.12   0.06   0.00
    23   1     0.00  -0.00   0.28     0.00  -0.00  -0.01    -0.03  -0.10   0.00
    24   1     0.00   0.00   0.28    -0.00   0.00   0.01    -0.01   0.34  -0.00
    25   1    -0.00  -0.00   0.14     0.00  -0.00   0.03    -0.19   0.01  -0.00
    26   1     0.00   0.00   0.40     0.00   0.00   0.03    -0.02   0.10   0.00
    27   1    -0.00  -0.00   0.10    -0.00  -0.00  -0.06     0.10   0.01   0.00
    28   1    -0.00  -0.00   0.11    -0.00  -0.00  -0.46     0.14   0.10   0.00
    29   1     0.00   0.00   0.14     0.00   0.00  -0.42    -0.15  -0.26  -0.00
    30   1     0.00   0.00  -0.16     0.00   0.00  -0.47    -0.08   0.03  -0.00
    31   1    -0.00  -0.00  -0.16    -0.00  -0.00  -0.47     0.15   0.15  -0.00
    32   1     0.00   0.00   0.02    -0.00   0.00  -0.08     0.11  -0.06  -0.00
    33   1    -0.00   0.00   0.03    -0.00   0.00  -0.05     0.13   0.05   0.00
    34   1    -0.00  -0.00   0.07    -0.00  -0.00  -0.05    -0.29   0.21   0.00
    35   6    -0.00  -0.00   0.16     0.00   0.00  -0.01    -0.00  -0.05  -0.00
    36   6     0.00  -0.00   0.16    -0.00   0.00  -0.02     0.07  -0.05  -0.00
    37   6     0.00   0.00  -0.06    -0.00   0.00   0.01     0.09   0.03   0.00
    38   6    -0.00   0.00  -0.08     0.00   0.00  -0.00     0.09   0.03   0.00
    39   1    -0.00   0.00   0.42    -0.00   0.00  -0.06    -0.09  -0.00  -0.00
    40   1     0.00  -0.00   0.43     0.00   0.00  -0.06     0.17  -0.09  -0.00
    41   1     0.00   0.00  -0.07    -0.00   0.00   0.01     0.10   0.03   0.00
    42   1    -0.00   0.00  -0.10     0.00  -0.00  -0.03     0.09   0.08   0.00
                     22                     23                     24
                     A'                     A"                     A'
 Frequencies --    511.6972               530.4737               530.6535
 Red. masses --      6.0843                 3.1177                 6.7198
 Frc consts  --      0.9386                 0.5169                 1.1149
 IR Inten    --      1.4960                 0.0786                 0.6670
  Atom  AN      X      Y      Z        X      Y      Z        X      Y      Z
     1   6     0.04  -0.13   0.00     0.00  -0.00   0.05    -0.09   0.13  -0.00
     2   6     0.22  -0.00   0.00     0.00  -0.00  -0.16    -0.13   0.09   0.00
     3   6    -0.14  -0.06   0.00    -0.00  -0.00  -0.04     0.04   0.07  -0.00
     4   6     0.27  -0.01  -0.00     0.00  -0.00   0.08     0.14  -0.02   0.00
     5   6     0.13   0.10   0.00     0.00  -0.00  -0.10    -0.15   0.10  -0.00
     6   6    -0.13   0.00  -0.00    -0.00  -0.00  -0.12     0.07   0.09  -0.00
     7   6    -0.04   0.05  -0.00    -0.00   0.00   0.08    -0.06  -0.06   0.00
     8   6    -0.07   0.01  -0.00     0.00  -0.00   0.22    -0.10   0.09   0.00
     9   6     0.11  -0.11   0.00    -0.00  -0.00  -0.06     0.23   0.04  -0.00
    10   6     0.03   0.15   0.00     0.00   0.00  -0.01    -0.02   0.06  -0.00
    11   6     0.01  -0.05  -0.00    -0.00  -0.00   0.10     0.14   0.04   0.00
    12   6     0.13   0.00   0.00     0.00   0.00  -0.09    -0.03  -0.10  -0.00
    13   6     0.02  -0.06   0.00    -0.00  -0.00   0.00     0.16  -0.00   0.00
    14   6     0.12  -0.01   0.00     0.00   0.00   0.09    -0.01  -0.11  -0.00
    15   6     0.01  -0.06   0.00    -0.00  -0.00   0.01     0.14   0.12  -0.00
    16   6    -0.04  -0.04   0.00    -0.00  -0.00  -0.05     0.02   0.13  -0.00
    17   6     0.07   0.01   0.00     0.00   0.00   0.01    -0.14  -0.09  -0.00
    18   6    -0.07  -0.03   0.00    -0.00  -0.00   0.03     0.06   0.01  -0.00
    19   6     0.04   0.04  -0.00     0.00   0.00  -0.06    -0.13  -0.01   0.00
    20   6    -0.08  -0.02  -0.00    -0.00   0.00  -0.02     0.12  -0.03   0.00
    21   6    -0.00   0.07  -0.00     0.00   0.00   0.02    -0.03  -0.06   0.00
    22   6    -0.01   0.05   0.00     0.00   0.00  -0.01     0.00  -0.14  -0.00
    23   1     0.07  -0.34  -0.00     0.00  -0.00   0.34    -0.11   0.26  -0.00
    24   1     0.26   0.08  -0.00    -0.00   0.00   0.30     0.16  -0.23   0.00
    25   1    -0.07   0.22  -0.00    -0.00   0.00   0.10    -0.04  -0.13   0.00
    26   1    -0.00   0.30  -0.00    -0.00   0.00   0.40    -0.01  -0.03   0.00
    27   1     0.19   0.05   0.00     0.00   0.00  -0.26     0.02  -0.06  -0.00
    28   1     0.06  -0.01   0.00    -0.00  -0.00  -0.13     0.18   0.16  -0.00
    29   1     0.03  -0.03   0.00     0.00   0.00  -0.06    -0.20  -0.15  -0.00
    30   1    -0.04  -0.00  -0.00    -0.00   0.00   0.15    -0.04  -0.08  -0.00
    31   1    -0.03   0.04  -0.00    -0.00   0.00   0.14     0.07   0.03   0.00
    32   1    -0.07  -0.07  -0.00    -0.00  -0.00   0.03     0.11   0.04   0.00
    33   1     0.06   0.03   0.00     0.00   0.00   0.06    -0.05  -0.12  -0.00
    34   1     0.04  -0.08   0.00    -0.00  -0.00  -0.03     0.22   0.04  -0.00
    35   6    -0.16   0.09  -0.00     0.00   0.00   0.05    -0.14   0.01  -0.00
    36   6    -0.09  -0.10  -0.00    -0.00   0.00  -0.10     0.06  -0.12   0.00
    37   6    -0.13   0.02  -0.00    -0.00   0.00   0.13     0.03  -0.15  -0.00
    38   6    -0.23   0.07   0.00     0.00   0.00  -0.10    -0.19  -0.04   0.00
    39   1    -0.17   0.09   0.00    -0.00   0.00  -0.22    -0.02  -0.05  -0.00
    40   1    -0.11  -0.09  -0.00     0.00   0.00  -0.27    -0.08  -0.06  -0.00
    41   1    -0.01   0.11   0.00    -0.00   0.00   0.17     0.15  -0.06  -0.00
    42   1    -0.24   0.07   0.00     0.00  -0.00  -0.38    -0.20   0.05  -0.00
                     25                     26                     27
                     A"                     A"                     A'
 Frequencies --    538.3157               559.7619               573.8280
 Red. masses --      3.5172                 3.3456                 6.4841
 Frc consts  --      0.6005                 0.6176                 1.2580
 IR Inten    --      0.0260                 0.7035                 4.9540
  Atom  AN      X      Y      Z        X      Y      Z        X      Y      Z
     1   6    -0.00   0.00   0.00    -0.00   0.00   0.08    -0.12   0.06   0.00
     2   6    -0.00   0.00  -0.07    -0.00   0.00  -0.04    -0.10   0.11   0.00
     3   6     0.00   0.00   0.14     0.00  -0.00   0.00     0.10  -0.06  -0.00
     4   6     0.00  -0.00  -0.07     0.00   0.00  -0.11     0.08   0.12   0.00
     5   6    -0.00   0.00   0.09    -0.00   0.00   0.07    -0.07  -0.03  -0.00
     6   6     0.00   0.00   0.01     0.00  -0.00   0.02     0.07  -0.15  -0.00
     7   6    -0.00  -0.00  -0.05     0.00  -0.00  -0.09     0.15  -0.07   0.00
     8   6    -0.00   0.00   0.03    -0.00   0.00   0.04    -0.03   0.02  -0.00
     9   6     0.00   0.00   0.09     0.00   0.00   0.12     0.16   0.19  -0.00
    10   6    -0.00   0.00  -0.00     0.00  -0.00  -0.03     0.10  -0.13   0.00
    11   6     0.00   0.00  -0.15    -0.00  -0.00   0.00    -0.16  -0.08   0.00
    12   6    -0.00  -0.00   0.03    -0.00   0.00   0.10    -0.06   0.00  -0.00
    13   6     0.00   0.00  -0.13     0.00   0.00  -0.12     0.12   0.00   0.00
    14   6    -0.00  -0.00   0.05    -0.00   0.00  -0.06    -0.08   0.04   0.00
    15   6     0.00   0.00  -0.04    -0.00  -0.00   0.05    -0.18  -0.13   0.00
    16   6     0.00   0.00   0.14     0.00  -0.00  -0.07    -0.05  -0.14  -0.00
    17   6    -0.00  -0.00   0.05     0.00  -0.00  -0.08     0.09   0.01   0.00
    18   6     0.00   0.00   0.10     0.00  -0.00  -0.11    -0.09   0.04   0.00
    19   6    -0.00  -0.00  -0.10     0.00   0.00   0.11     0.12  -0.02  -0.00
    20   6     0.00  -0.00  -0.15    -0.00   0.00   0.14    -0.07   0.07  -0.00
    21   6    -0.00  -0.00  -0.12     0.00   0.00   0.10     0.11   0.04  -0.00
    22   6     0.00  -0.00   0.16     0.00   0.00  -0.13     0.08   0.20   0.00
    23   1    -0.00   0.00  -0.11    -0.00   0.00   0.09    -0.13   0.15   0.00
    24   1     0.00  -0.00   0.04     0.00  -0.00  -0.06     0.10  -0.04  -0.00
    25   1    -0.00  -0.00  -0.28     0.00  -0.00  -0.12     0.17  -0.19   0.00
    26   1    -0.00  -0.00  -0.21     0.00  -0.00  -0.21     0.11  -0.21   0.00
    27   1    -0.00  -0.00  -0.09    -0.00  -0.00   0.24    -0.19  -0.10  -0.00
    28   1     0.00   0.00  -0.01    -0.00  -0.00   0.17    -0.24  -0.19   0.00
    29   1    -0.00  -0.00   0.14     0.00   0.00  -0.14     0.15   0.06   0.00
    30   1    -0.00  -0.00   0.02     0.00  -0.00  -0.14     0.01   0.14   0.00
    31   1     0.00   0.00  -0.12    -0.00   0.00   0.03     0.02  -0.04   0.00
    32   1     0.00   0.00  -0.41    -0.00   0.00   0.32    -0.04  -0.08  -0.00
    33   1    -0.00  -0.00   0.38     0.00   0.00  -0.37     0.10   0.20   0.00
    34   1     0.00   0.00   0.34     0.00   0.00   0.37     0.10   0.21  -0.00
    35   6    -0.00  -0.00   0.06    -0.00  -0.00   0.08    -0.06   0.05  -0.00
    36   6     0.00  -0.00  -0.06     0.00  -0.00  -0.09     0.02  -0.10   0.00
    37   6     0.00  -0.00   0.10     0.00  -0.00   0.13     0.00  -0.06  -0.00
    38   6    -0.00  -0.00  -0.11    -0.00  -0.00  -0.14    -0.13   0.01   0.00
    39   1     0.00  -0.00   0.19     0.00  -0.00   0.20     0.01   0.01  -0.00
    40   1    -0.00  -0.00   0.04    -0.00  -0.00  -0.01    -0.05  -0.07  -0.00
    41   1     0.00  -0.00   0.30     0.00  -0.00   0.36     0.11   0.01  -0.00
    42   1    -0.00   0.00  -0.18    -0.00   0.00  -0.23    -0.14   0.04   0.00
                     28                     29                     30
                     A"                     A'                     A'
 Frequencies --    575.4336               593.8300               634.0358
 Red. masses --      4.0315                 6.9366                 6.8232
 Frc consts  --      0.7865                 1.4412                 1.6161
 IR Inten    --      1.8542                 5.7655                 2.9022
  Atom  AN      X      Y      Z        X      Y      Z        X      Y      Z
     1   6     0.00  -0.00   0.00     0.16   0.09  -0.00    -0.05  -0.02  -0.00
     2   6     0.00  -0.00  -0.11     0.04  -0.08  -0.00    -0.02   0.02  -0.00
     3   6    -0.00  -0.00   0.12     0.03   0.16   0.00    -0.03  -0.04   0.00
     4   6     0.00  -0.00   0.12     0.03  -0.10  -0.00    -0.00   0.07   0.00
     5   6     0.00   0.00  -0.19     0.04  -0.19   0.00     0.00  -0.09   0.00
     6   6    -0.00   0.00   0.21     0.08  -0.11   0.00     0.01  -0.07  -0.00
     7   6    -0.00   0.00  -0.15    -0.11   0.21  -0.00    -0.04  -0.04  -0.00
     8   6     0.00  -0.00   0.14     0.12  -0.04   0.00     0.06  -0.04  -0.00
     9   6    -0.00  -0.00  -0.12     0.10  -0.05   0.00     0.03   0.10  -0.00
    10   6     0.00   0.00  -0.00     0.02  -0.20  -0.00    -0.00  -0.09  -0.00
    11   6     0.00   0.00  -0.16     0.01  -0.10  -0.00    -0.04   0.01   0.00
    12   6     0.00  -0.00   0.15    -0.16   0.22   0.00    -0.06  -0.01  -0.00
    13   6    -0.00  -0.00   0.13     0.05  -0.00  -0.00     0.04  -0.04  -0.00
    14   6     0.00  -0.00  -0.16    -0.07  -0.10   0.00    -0.02  -0.02   0.00
    15   6     0.00   0.00   0.01    -0.02   0.02  -0.00    -0.07   0.20  -0.00
    16   6     0.00   0.00   0.04    -0.04   0.05   0.00     0.16   0.11   0.00
    17   6    -0.00   0.00   0.00    -0.06  -0.13  -0.00     0.18  -0.06   0.00
    18   6    -0.00  -0.00  -0.02    -0.02   0.08   0.00     0.25  -0.23  -0.00
    19   6    -0.00   0.00   0.04    -0.06  -0.02   0.00     0.12   0.14  -0.00
    20   6     0.00  -0.00   0.01     0.10   0.04  -0.00    -0.10  -0.14   0.00
    21   6    -0.00  -0.00  -0.01     0.04  -0.04  -0.00    -0.20   0.26   0.00
    22   6    -0.00  -0.00   0.01     0.06  -0.00   0.00    -0.16  -0.10  -0.00
    23   1     0.00  -0.00  -0.03     0.16   0.07   0.00    -0.05  -0.05  -0.00
    24   1     0.00   0.00   0.28     0.04  -0.17   0.00     0.01   0.03   0.00
    25   1    -0.00   0.00  -0.30    -0.09   0.10  -0.00    -0.03  -0.06   0.00
    26   1     0.00   0.00  -0.04     0.02  -0.18  -0.00    -0.00  -0.07   0.00
    27   1     0.00   0.00   0.34    -0.03   0.33  -0.00    -0.07  -0.03   0.00
    28   1     0.00   0.00   0.25     0.01   0.05   0.00    -0.09   0.18  -0.00
    29   1    -0.00  -0.00   0.20    -0.10  -0.17  -0.00     0.20  -0.04   0.00
    30   1    -0.00  -0.00  -0.13    -0.07   0.03  -0.00     0.25  -0.22  -0.00
    31   1    -0.00  -0.00  -0.13     0.09  -0.00  -0.00    -0.19   0.26  -0.00
    32   1     0.00  -0.00  -0.05     0.11  -0.00   0.00    -0.17   0.16  -0.00
    33   1    -0.00  -0.00  -0.07    -0.02   0.02   0.00     0.12  -0.19  -0.00
    34   1    -0.00  -0.00  -0.26     0.19  -0.09   0.00    -0.01   0.12   0.00
    35   6     0.00   0.00  -0.01     0.09   0.17   0.00     0.05   0.08   0.00
    36   6    -0.00   0.00  -0.03    -0.14  -0.06  -0.00    -0.03  -0.10   0.00
    37   6    -0.00   0.00   0.03    -0.20   0.10   0.00    -0.05   0.03  -0.00
    38   6     0.00   0.00   0.02    -0.09   0.08  -0.00    -0.03   0.04   0.00
    39   1    -0.00   0.00  -0.32     0.09   0.17  -0.00     0.04   0.09  -0.00
    40   1     0.00  -0.00  -0.29    -0.14  -0.06   0.00    -0.01  -0.11   0.00
    41   1    -0.00  -0.00  -0.14    -0.13   0.15   0.00     0.02   0.08  -0.00
    42   1     0.00  -0.00  -0.17    -0.07  -0.14   0.00    -0.02  -0.05  -0.00
                     31                     32                     33
                     A'                     A"                     A'
 Frequencies --    649.7389               655.5033               671.7151
 Red. masses --      6.5019                 3.6944                 6.5849
 Frc consts  --      1.6172                 0.9353                 1.7505
 IR Inten    --      2.4891                 0.8042                 1.0016
  Atom  AN      X      Y      Z        X      Y      Z        X      Y      Z
     1   6    -0.14  -0.10   0.00     0.00   0.00  -0.04    -0.18  -0.08  -0.00
     2   6     0.01   0.03  -0.00     0.00  -0.00  -0.12     0.01   0.03  -0.00
     3   6    -0.07  -0.13   0.00     0.00   0.00   0.21    -0.04  -0.09   0.00
     4   6     0.01   0.14  -0.00    -0.00  -0.00   0.05     0.09  -0.03   0.00
     5   6     0.03  -0.10   0.00    -0.00   0.00   0.12     0.04   0.08  -0.00
     6   6    -0.07  -0.07  -0.00    -0.00   0.00  -0.19     0.03  -0.18  -0.00
     7   6     0.16  -0.00  -0.00    -0.00  -0.00   0.00     0.13   0.14   0.00
     8   6     0.10  -0.08   0.00    -0.00   0.00   0.03    -0.10   0.04  -0.00
     9   6     0.00   0.15   0.00    -0.00  -0.00  -0.07     0.00  -0.09   0.00
    10   6    -0.05  -0.07   0.00    -0.00   0.00   0.04     0.24  -0.01   0.00
    11   6    -0.02   0.05  -0.00     0.00   0.00  -0.16    -0.13  -0.10  -0.00
    12   6     0.16  -0.01   0.00    -0.00  -0.00   0.05     0.03   0.17   0.00
    13   6     0.03  -0.09  -0.00     0.00  -0.00  -0.04    -0.06   0.09   0.00
    14   6     0.04   0.15   0.00     0.00  -0.00   0.17    -0.02  -0.07   0.00
    15   6    -0.00   0.04   0.00     0.00  -0.00   0.08    -0.18   0.14   0.00
    16   6     0.01   0.05  -0.00    -0.00  -0.00   0.02     0.01   0.10  -0.00
    17   6    -0.17   0.20  -0.00     0.00  -0.00  -0.08    -0.00  -0.11  -0.00
    18   6     0.07   0.09  -0.00    -0.00   0.00  -0.07     0.10   0.05  -0.00
    19   6    -0.12  -0.06   0.00     0.00  -0.00  -0.02    -0.05  -0.01   0.00
    20   6     0.16   0.07  -0.00    -0.00   0.00   0.08     0.14   0.04  -0.00
    21   6    -0.03  -0.20  -0.00     0.00   0.00   0.07    -0.05  -0.06   0.00
    22   6    -0.05  -0.15   0.00     0.00   0.00  -0.08    -0.03  -0.10  -0.00
    23   1    -0.12  -0.20   0.00     0.00   0.00  -0.09    -0.18  -0.14   0.00
    24   1     0.01   0.13  -0.00    -0.00  -0.00   0.32     0.09  -0.00  -0.00
    25   1     0.12   0.17  -0.00    -0.00  -0.00  -0.49     0.12   0.21  -0.00
    26   1    -0.06  -0.01  -0.00    -0.00   0.00   0.08     0.24   0.02   0.00
    27   1     0.07  -0.09  -0.00    -0.00  -0.00  -0.41     0.06   0.19  -0.00
    28   1    -0.02   0.02   0.00     0.00  -0.00   0.17    -0.16   0.16   0.00
    29   1    -0.14   0.23  -0.00    -0.00  -0.00  -0.18    -0.05  -0.16  -0.00
    30   1     0.01   0.03   0.00    -0.00   0.00  -0.12     0.04  -0.01   0.00
    31   1     0.03  -0.15   0.00     0.00  -0.00   0.12     0.01  -0.00   0.00
    32   1     0.14   0.17   0.00    -0.00  -0.00   0.15     0.12   0.16   0.00
    33   1    -0.27  -0.08   0.00     0.00   0.00  -0.15    -0.14  -0.06   0.00
    34   1    -0.11   0.20   0.00    -0.00  -0.00   0.09     0.03  -0.10  -0.00
    35   6     0.10   0.12  -0.00    -0.00   0.00  -0.07    -0.11  -0.14  -0.00
    36   6    -0.05  -0.18  -0.00     0.00  -0.00   0.09     0.03   0.21  -0.00
    37   6    -0.08   0.06  -0.00     0.00  -0.00  -0.09     0.05  -0.01  -0.00
    38   6    -0.02   0.06  -0.00    -0.00  -0.00   0.09     0.03  -0.04   0.00
    39   1     0.05   0.14  -0.00    -0.00   0.00  -0.14    -0.10  -0.15   0.00
    40   1     0.01  -0.21   0.00     0.00  -0.00   0.14    -0.02   0.24  -0.00
    41   1     0.04   0.14   0.00     0.00  -0.00  -0.18    -0.10  -0.12  -0.00
    42   1     0.00  -0.09   0.00     0.00  -0.00   0.16     0.02   0.11   0.00
                     34                     35                     36
                     A"                     A'                     A'
 Frequencies --    710.3481               740.4090               746.2463
 Red. masses --      3.3305                 5.8927                 6.4724
 Frc consts  --      0.9901                 1.9033                 2.1236
 IR Inten    --      6.3109                 0.7799                 2.3968
  Atom  AN      X      Y      Z        X      Y      Z        X      Y      Z
     1   6    -0.00  -0.00   0.08     0.20  -0.06   0.00     0.28  -0.00  -0.00
     2   6    -0.00   0.00  -0.18     0.12  -0.05  -0.00     0.07  -0.08  -0.00
     3   6     0.00  -0.00  -0.07    -0.02  -0.00  -0.00     0.07   0.03   0.00
     4   6    -0.00  -0.00  -0.02     0.07   0.09   0.00    -0.13   0.02   0.00
     5   6     0.00   0.00   0.19    -0.02  -0.17   0.00    -0.03  -0.01  -0.00
     6   6     0.00  -0.00   0.06    -0.03  -0.08   0.00    -0.12   0.08   0.00
     7   6     0.00   0.00  -0.05    -0.06   0.02  -0.00     0.15   0.01  -0.00
     8   6    -0.00   0.00   0.13    -0.10  -0.03   0.00     0.00   0.05   0.00
     9   6    -0.00  -0.00  -0.06     0.10   0.17  -0.00    -0.03   0.10   0.00
    10   6     0.00   0.00  -0.08    -0.15  -0.21  -0.00    -0.25   0.06  -0.00
    11   6    -0.00  -0.00   0.13     0.05  -0.02   0.00    -0.16  -0.01  -0.00
    12   6     0.00   0.00  -0.00    -0.03   0.03   0.00     0.16  -0.02   0.00
    13   6    -0.00   0.00  -0.12     0.02   0.14   0.00     0.05   0.02   0.00
    14   6    -0.00  -0.00  -0.11     0.00   0.09  -0.00     0.04  -0.11  -0.00
    15   6    -0.00   0.00  -0.04     0.08  -0.07  -0.00    -0.26   0.15   0.00
    16   6    -0.00   0.00  -0.04     0.03  -0.01  -0.00    -0.04   0.06   0.00
    17   6     0.00  -0.00   0.03    -0.08   0.15   0.00     0.10  -0.19   0.00
    18   6    -0.00   0.00   0.04     0.06  -0.02   0.00    -0.01   0.05  -0.00
    19   6    -0.00  -0.00   0.04    -0.03   0.04  -0.00     0.01  -0.04   0.00
    20   6     0.00   0.00  -0.04     0.01  -0.00   0.00     0.08   0.04  -0.00
    21   6     0.00  -0.00  -0.04    -0.04   0.03   0.00     0.01  -0.07  -0.00
    22   6     0.00  -0.00   0.04    -0.02  -0.03   0.00    -0.00  -0.02  -0.00
    23   1    -0.00   0.00   0.24     0.23  -0.22   0.00     0.28   0.01   0.00
    24   1    -0.00  -0.00   0.47     0.07   0.09   0.00    -0.14   0.08  -0.00
    25   1     0.00   0.00   0.20    -0.07   0.02  -0.00     0.15   0.07  -0.00
    26   1     0.00   0.00  -0.25    -0.14  -0.25  -0.00    -0.26   0.12   0.00
    27   1     0.00   0.00   0.29    -0.05   0.02  -0.00     0.18  -0.01  -0.00
    28   1    -0.00   0.00  -0.07     0.08  -0.08   0.00    -0.31   0.10  -0.00
    29   1     0.00  -0.00   0.05    -0.06   0.18   0.00     0.04  -0.25  -0.00
    30   1    -0.00   0.00   0.09     0.08  -0.01  -0.00    -0.06   0.01   0.00
    31   1     0.00  -0.00  -0.10    -0.01   0.06  -0.00     0.00  -0.07   0.00
    32   1     0.00   0.00  -0.05    -0.01   0.08  -0.00     0.08   0.03   0.00
    33   1    -0.00   0.00   0.05    -0.00  -0.04  -0.00    -0.11   0.01   0.00
    34   1    -0.00  -0.00   0.40     0.13   0.16  -0.00     0.01   0.08  -0.00
    35   6    -0.00  -0.00  -0.10    -0.20  -0.15  -0.00    -0.04   0.04  -0.00
    36   6     0.00   0.00   0.10     0.05   0.23  -0.00     0.06  -0.05  -0.00
    37   6     0.00  -0.00  -0.11     0.07  -0.05  -0.00     0.09  -0.10  -0.00
    38   6     0.00  -0.00   0.11    -0.07  -0.03  -0.00    -0.09  -0.01  -0.00
    39   1    -0.00  -0.00  -0.22    -0.23  -0.14   0.00     0.00   0.02   0.00
    40   1    -0.00   0.00   0.20    -0.08   0.29   0.00     0.00  -0.02   0.00
    41   1    -0.00  -0.00  -0.15    -0.05  -0.12   0.00     0.18  -0.03   0.00
    42   1     0.00   0.00   0.14    -0.10   0.23   0.00    -0.10   0.08   0.00
                     37                     38                     39
                     A"                     A"                     A"
 Frequencies --    756.2810               759.5846               768.7128
 Red. masses --      1.3308                 1.2930                 3.4836
 Frc consts  --      0.4485                 0.4396                 1.2128
 IR Inten    --      0.0017                56.5743                 0.5055
  Atom  AN      X      Y      Z        X      Y      Z        X      Y      Z
     1   6    -0.00   0.00   0.00    -0.00  -0.00   0.00     0.00   0.00  -0.02
     2   6    -0.00   0.00  -0.07    -0.00  -0.00  -0.05    -0.00   0.00   0.01
     3   6     0.00  -0.00  -0.04    -0.00  -0.00   0.02     0.00   0.00   0.06
     4   6     0.00  -0.00   0.04    -0.00  -0.00   0.03     0.00  -0.00   0.01
     5   6    -0.00   0.00   0.02     0.00   0.00   0.01     0.00   0.00  -0.01
     6   6     0.00   0.00   0.02     0.00  -0.00   0.00     0.00   0.00  -0.09
     7   6    -0.00  -0.00   0.02    -0.00   0.00  -0.02    -0.00  -0.00  -0.01
     8   6     0.00  -0.00   0.02     0.00   0.00   0.02    -0.00   0.00  -0.04
     9   6    -0.00  -0.00  -0.00    -0.00   0.00  -0.00     0.00  -0.00  -0.00
    10   6     0.00   0.00   0.02     0.00   0.00   0.00    -0.00  -0.00   0.03
    11   6     0.00   0.00   0.00     0.00  -0.00  -0.01    -0.00  -0.00  -0.01
    12   6    -0.00  -0.00  -0.00    -0.00   0.00   0.00    -0.00  -0.00   0.03
    13   6    -0.00  -0.00   0.06     0.00   0.00   0.05     0.00  -0.00   0.02
    14   6    -0.00   0.00   0.02    -0.00   0.00  -0.02    -0.00  -0.00   0.02
    15   6     0.00   0.00  -0.02     0.00  -0.00   0.02     0.00  -0.00   0.03
    16   6     0.00   0.00  -0.04     0.00  -0.00   0.04     0.00  -0.00  -0.28
    17   6     0.00  -0.00  -0.02    -0.00   0.00   0.02     0.00  -0.00  -0.04
    18   6    -0.00  -0.00   0.05    -0.00  -0.00  -0.05     0.00  -0.00   0.07
    19   6     0.00   0.00  -0.02     0.00   0.00   0.04     0.00   0.00   0.29
    20   6    -0.00  -0.00   0.03    -0.00  -0.00  -0.04    -0.00  -0.00  -0.14
    21   6     0.00   0.00   0.04    -0.00   0.00  -0.05    -0.00   0.00  -0.08
    22   6    -0.00   0.00   0.04    -0.00   0.00  -0.04    -0.00  -0.00   0.13
    23   1    -0.00   0.00   0.20    -0.00  -0.00   0.05     0.00   0.00  -0.06
    24   1     0.00  -0.00  -0.09    -0.00   0.00  -0.06     0.00  -0.00  -0.02
    25   1     0.00  -0.00  -0.06    -0.00   0.00   0.02    -0.00  -0.00  -0.11
    26   1     0.00   0.00  -0.12     0.00   0.00  -0.02    -0.00   0.00   0.01
    27   1    -0.00  -0.00  -0.11    -0.00   0.00   0.09    -0.00  -0.00  -0.03
    28   1     0.00   0.00   0.19     0.00   0.00  -0.18     0.00   0.00   0.34
    29   1     0.00   0.00   0.09     0.00   0.00  -0.14     0.00  -0.00  -0.38
    30   1    -0.00  -0.00  -0.23    -0.00  -0.00   0.31     0.00   0.00   0.51
    31   1    -0.00  -0.00  -0.26    -0.00   0.00   0.31     0.00   0.00  -0.46
    32   1    -0.00  -0.00  -0.33    -0.00  -0.00   0.42    -0.00   0.00   0.05
    33   1     0.00   0.00  -0.32     0.00  -0.00   0.42     0.00  -0.00   0.03
    34   1    -0.00  -0.00  -0.22     0.00   0.00  -0.17     0.00  -0.00  -0.04
    35   6     0.00   0.00  -0.05     0.00   0.00  -0.04    -0.00  -0.00   0.02
    36   6    -0.00  -0.00  -0.04     0.00  -0.00  -0.04    -0.00  -0.00  -0.00
    37   6    -0.00   0.00  -0.03     0.00  -0.00  -0.03    -0.00   0.00   0.02
    38   6     0.00   0.00  -0.05    -0.00   0.00  -0.04     0.00  -0.00  -0.01
    39   1     0.00   0.00   0.35     0.00   0.00   0.28    -0.00  -0.00   0.01
    40   1     0.00  -0.00   0.21     0.00  -0.00   0.19    -0.00   0.00  -0.08
    41   1    -0.00   0.00   0.37     0.00   0.00   0.33    -0.00   0.00  -0.05
    42   1     0.00  -0.00   0.40    -0.00   0.00   0.34     0.00   0.00  -0.06
                     40                     41                     42
                     A"                     A'                     A"
 Frequencies --    780.0330               786.1695               796.2523
 Red. masses --      2.2054                 5.9207                 3.3747
 Frc consts  --      0.7906                 2.1560                 1.2606
 IR Inten    --      0.0451                 1.9082                 1.5269
  Atom  AN      X      Y      Z        X      Y      Z        X      Y      Z
     1   6    -0.00  -0.00  -0.03    -0.02   0.16   0.00    -0.00  -0.00  -0.01
     2   6    -0.00  -0.00   0.07    -0.02   0.12  -0.00     0.00  -0.00   0.11
     3   6    -0.00  -0.00   0.15     0.06   0.07   0.00    -0.00  -0.00  -0.10
     4   6    -0.00   0.00  -0.00     0.32   0.03   0.00    -0.00  -0.00  -0.04
     5   6     0.00   0.00  -0.05    -0.08  -0.06  -0.00     0.00   0.00  -0.15
     6   6     0.00  -0.00  -0.12    -0.04   0.06  -0.00     0.00  -0.00   0.14
     7   6     0.00   0.00  -0.04     0.09  -0.08  -0.00    -0.00   0.00   0.05
     8   6     0.00   0.00   0.07    -0.03  -0.11   0.00    -0.00   0.00   0.22
     9   6    -0.00   0.00   0.04     0.09  -0.12   0.00    -0.00   0.00   0.08
    10   6     0.00   0.00  -0.06    -0.22  -0.05   0.00     0.00   0.00  -0.03
    11   6     0.00   0.00   0.13    -0.05   0.03  -0.00     0.00  -0.00  -0.16
    12   6    -0.00   0.00   0.07     0.08  -0.11   0.00    -0.00   0.00  -0.04
    13   6    -0.00   0.00  -0.07    -0.06  -0.05   0.00     0.00   0.00  -0.18
    14   6    -0.00   0.00  -0.15     0.01  -0.02  -0.00    -0.00   0.00   0.12
    15   6     0.00   0.00   0.02    -0.09   0.04   0.00     0.00  -0.00   0.01
    16   6    -0.00   0.00  -0.02    -0.01   0.01   0.00     0.00  -0.00  -0.02
    17   6     0.00   0.00   0.01     0.02  -0.04   0.00     0.00  -0.00  -0.01
    18   6    -0.00   0.00   0.02     0.00   0.00  -0.00     0.00  -0.00  -0.00
    19   6    -0.00  -0.00  -0.02     0.01  -0.01   0.00     0.00   0.00   0.04
    20   6     0.00   0.00   0.00     0.01   0.01  -0.00    -0.00  -0.00  -0.01
    21   6     0.00  -0.00   0.01     0.01  -0.01  -0.00     0.00   0.00  -0.01
    22   6     0.00   0.00   0.02     0.00   0.01  -0.00    -0.00  -0.00  -0.00
    23   1    -0.00  -0.00  -0.23    -0.04   0.27   0.00    -0.00  -0.00   0.04
    24   1    -0.00   0.00  -0.16     0.33  -0.05  -0.00    -0.00  -0.00  -0.24
    25   1    -0.00   0.00  -0.19     0.10  -0.11   0.00    -0.00  -0.00   0.06
    26   1     0.00   0.00   0.59    -0.22  -0.06  -0.00     0.00   0.00   0.16
    27   1     0.00   0.00   0.04     0.03  -0.16   0.00    -0.00  -0.00  -0.12
    28   1     0.00   0.00  -0.30    -0.15  -0.01  -0.00     0.00   0.00   0.28
    29   1     0.00   0.00   0.30     0.01  -0.05  -0.00     0.00   0.00  -0.24
    30   1    -0.00  -0.00  -0.02     0.00   0.00   0.00     0.00   0.00   0.03
    31   1    -0.00  -0.00  -0.15    -0.01  -0.03   0.00     0.00   0.00   0.03
    32   1     0.00  -0.00  -0.11     0.01   0.01   0.00    -0.00   0.00   0.05
    33   1    -0.00   0.00  -0.15    -0.02   0.02   0.00     0.00  -0.00   0.06
    34   1     0.00   0.00  -0.08    -0.04  -0.06  -0.00     0.00   0.00  -0.01
    35   6    -0.00   0.00  -0.01     0.02  -0.13  -0.00    -0.00   0.00  -0.02
    36   6     0.00  -0.00  -0.01    -0.11   0.11  -0.00     0.00  -0.00   0.00
    37   6     0.00  -0.00  -0.05    -0.15   0.18  -0.00     0.00  -0.00  -0.10
    38   6    -0.00   0.00   0.01     0.20  -0.00  -0.00    -0.00  -0.00   0.07
    39   1     0.00  -0.00  -0.10    -0.17  -0.04   0.00    -0.00   0.00  -0.39
    40   1     0.00  -0.00   0.32    -0.01   0.06   0.00     0.00  -0.00   0.56
    41   1     0.00  -0.00   0.23    -0.37   0.02   0.00     0.00  -0.00   0.26
    42   1    -0.00   0.00   0.14     0.21  -0.13   0.00    -0.00   0.00   0.05
                     43                     44                     45
                     A"                     A'                     A"
 Frequencies --    810.5072               810.7872               829.4988
 Red. masses --      1.4606                 4.7888                 1.5739
 Frc consts  --      0.5653                 1.8548                 0.6380
 IR Inten    --      9.9522                 0.0265                 9.9717
  Atom  AN      X      Y      Z        X      Y      Z        X      Y      Z
     1   6    -0.00  -0.00   0.03    -0.05  -0.06  -0.00    -0.00  -0.00   0.01
     2   6    -0.00  -0.00   0.03     0.00  -0.02  -0.00    -0.00  -0.00   0.10
     3   6    -0.00  -0.00   0.07    -0.04  -0.04   0.00    -0.00  -0.00  -0.06
     4   6    -0.00   0.00  -0.04     0.01   0.03   0.00     0.00   0.00  -0.10
     5   6    -0.00  -0.00  -0.06    -0.00  -0.07   0.00    -0.00  -0.00  -0.07
     6   6     0.00   0.00  -0.05     0.06   0.00  -0.00     0.00   0.00   0.00
     7   6    -0.00   0.00  -0.08    -0.11  -0.02  -0.00    -0.00  -0.00   0.07
     8   6     0.00  -0.00   0.03    -0.01  -0.04  -0.00    -0.00  -0.00   0.05
     9   6    -0.00   0.00  -0.04     0.05   0.08   0.00     0.00   0.00  -0.07
    10   6     0.00   0.00   0.04     0.03  -0.05   0.00     0.00  -0.00   0.03
    11   6     0.00   0.00  -0.01     0.08   0.10   0.00     0.00   0.00   0.01
    12   6     0.00  -0.00  -0.08    -0.04  -0.01  -0.00    -0.00  -0.00   0.05
    13   6    -0.00   0.00   0.04     0.01   0.02  -0.00     0.00   0.00   0.05
    14   6     0.00   0.00   0.07     0.02   0.06   0.00     0.00   0.00  -0.03
    15   6     0.00   0.00   0.01     0.03   0.23  -0.00     0.00   0.00  -0.01
    16   6    -0.00   0.00  -0.02    -0.05   0.14  -0.00    -0.00   0.00   0.01
    17   6     0.00  -0.00   0.02     0.22  -0.02   0.00     0.00  -0.00  -0.02
    18   6    -0.00   0.00   0.02    -0.23   0.07   0.00    -0.00   0.00  -0.01
    19   6     0.00  -0.00  -0.03     0.14  -0.08   0.00     0.00  -0.00   0.02
    20   6     0.00   0.00   0.02    -0.10  -0.03   0.00    -0.00  -0.00  -0.01
    21   6     0.00  -0.00   0.01     0.07  -0.22  -0.00     0.00  -0.00  -0.00
    22   6     0.00   0.00   0.00    -0.02  -0.04  -0.00    -0.00  -0.00  -0.00
    23   1     0.00  -0.00  -0.44    -0.04  -0.13   0.00    -0.00  -0.00  -0.14
    24   1    -0.00   0.00   0.28     0.01  -0.02  -0.00     0.00  -0.00   0.49
    25   1    -0.00   0.00   0.51    -0.12   0.01   0.00    -0.00  -0.00  -0.32
    26   1     0.00  -0.00  -0.03     0.04  -0.07  -0.00     0.00  -0.00  -0.05
    27   1     0.00   0.00   0.48    -0.03   0.01   0.00    -0.00  -0.00  -0.38
    28   1    -0.00   0.00   0.01     0.13   0.33   0.00     0.00   0.00   0.02
    29   1     0.00   0.00  -0.23     0.39   0.13  -0.00     0.00   0.00   0.20
    30   1    -0.00  -0.00  -0.10    -0.33  -0.02  -0.00    -0.00  -0.00   0.08
    31   1    -0.00  -0.00  -0.01    -0.05  -0.34   0.00    -0.00  -0.00  -0.03
    32   1     0.00  -0.00  -0.13    -0.07  -0.21  -0.00    -0.00  -0.00   0.10
    33   1    -0.00   0.00  -0.09    -0.14  -0.01   0.00    -0.00  -0.00   0.04
    34   1    -0.00   0.00   0.23     0.05   0.08  -0.00     0.00   0.00   0.52
    35   6     0.00  -0.00  -0.02    -0.03  -0.04   0.00    -0.00  -0.00  -0.04
    36   6     0.00  -0.00  -0.01    -0.01   0.03   0.00    -0.00   0.00   0.01
    37   6     0.00  -0.00  -0.01    -0.01   0.02   0.00    -0.00   0.00  -0.00
    38   6    -0.00   0.00  -0.02     0.01   0.01   0.00     0.00   0.00  -0.03
    39   1     0.00  -0.00   0.12    -0.07  -0.03  -0.00    -0.00  -0.00   0.21
    40   1    -0.00   0.00   0.01    -0.01   0.04   0.00    -0.00   0.00  -0.11
    41   1     0.00   0.00   0.12    -0.05   0.00  -0.00    -0.00   0.00   0.08
    42   1     0.00   0.00   0.17     0.01   0.04  -0.00     0.00   0.00   0.24
                     46                     47                     48
                     A"                     A'                     A"
 Frequencies --    851.8552               858.3992               862.4644
 Red. masses --      2.0435                 5.3095                 1.4098
 Frc consts  --      0.8737                 2.3051                 0.6179
 IR Inten    --      2.5666                 4.9390                 3.5796
  Atom  AN      X      Y      Z        X      Y      Z        X      Y      Z
     1   6    -0.00  -0.00   0.00    -0.07  -0.15   0.00     0.00   0.00  -0.01
     2   6    -0.00  -0.00  -0.00     0.04  -0.02  -0.00    -0.00   0.00   0.01
     3   6    -0.00  -0.00  -0.03     0.06  -0.12  -0.00    -0.00   0.00   0.00
     4   6     0.00   0.00  -0.02     0.07   0.07  -0.00    -0.00  -0.00  -0.01
     5   6    -0.00  -0.00   0.09    -0.03   0.03   0.00     0.00  -0.00   0.04
     6   6     0.00  -0.00   0.12    -0.05   0.05   0.00     0.00  -0.00   0.02
     7   6    -0.00  -0.00   0.00     0.29   0.03   0.00    -0.00  -0.00   0.01
     8   6    -0.00  -0.00  -0.06    -0.00   0.02  -0.00     0.00  -0.00  -0.03
     9   6     0.00   0.00  -0.03    -0.03   0.03  -0.00     0.00  -0.00  -0.02
    10   6     0.00  -0.00  -0.17    -0.20   0.05  -0.00     0.00  -0.00  -0.08
    11   6     0.00   0.00  -0.12     0.10   0.01  -0.00    -0.00  -0.00   0.00
    12   6     0.00  -0.00  -0.02    -0.23   0.22   0.00     0.00  -0.00   0.02
    13   6    -0.00   0.00   0.05    -0.02  -0.02   0.00     0.00   0.00   0.03
    14   6     0.00   0.00   0.05    -0.11  -0.04  -0.00     0.00   0.00  -0.02
    15   6    -0.00   0.00   0.11     0.19  -0.03   0.00    -0.00   0.00  -0.03
    16   6    -0.00   0.00  -0.02     0.00   0.04  -0.00     0.00  -0.00  -0.05
    17   6     0.00   0.00  -0.00     0.03  -0.15   0.00    -0.00   0.00   0.03
    18   6    -0.00   0.00  -0.03    -0.06   0.01   0.00     0.00  -0.00   0.08
    19   6     0.00  -0.00  -0.02    -0.01   0.00   0.00    -0.00  -0.00   0.05
    20   6    -0.00  -0.00  -0.02    -0.02  -0.03   0.00     0.00   0.00   0.05
    21   6     0.00  -0.00   0.04    -0.01   0.05  -0.00    -0.00  -0.00  -0.08
    22   6    -0.00  -0.00   0.04     0.02  -0.00  -0.00    -0.00   0.00  -0.05
    23   1    -0.00  -0.00   0.07    -0.05  -0.21  -0.00     0.00   0.00   0.05
    24   1     0.00  -0.00   0.16     0.07   0.17   0.00    -0.00  -0.00   0.09
    25   1    -0.00   0.00   0.08     0.33  -0.20  -0.00    -0.00   0.00  -0.09
    26   1     0.00  -0.00   0.68    -0.20   0.07   0.00     0.00  -0.00   0.39
    27   1     0.00  -0.00   0.02    -0.41   0.08  -0.00     0.00  -0.00  -0.03
    28   1     0.00   0.00  -0.42     0.27   0.04   0.00    -0.00  -0.00   0.27
    29   1     0.00   0.00  -0.03     0.03  -0.15  -0.00    -0.00   0.00  -0.28
    30   1    -0.00   0.00   0.22    -0.10  -0.02  -0.00     0.00  -0.00  -0.46
    31   1    -0.00  -0.00  -0.26     0.02   0.07   0.00    -0.00  -0.00   0.46
    32   1    -0.00  -0.00   0.05    -0.00  -0.10  -0.00     0.00   0.00  -0.30
    33   1    -0.00  -0.00  -0.24     0.10  -0.03   0.00    -0.00   0.00   0.32
    34   1     0.00   0.00   0.13    -0.15   0.08   0.00     0.00  -0.00   0.09
    35   6    -0.00  -0.00   0.02     0.01   0.00   0.00    -0.00   0.00   0.02
    36   6    -0.00   0.00  -0.00    -0.01  -0.02  -0.00     0.00   0.00  -0.01
    37   6    -0.00   0.00   0.01     0.01  -0.00  -0.00    -0.00   0.00  -0.00
    38   6     0.00   0.00  -0.03     0.03  -0.01  -0.00    -0.00   0.00  -0.02
    39   1    -0.00  -0.00   0.04    -0.01   0.02  -0.00    -0.00  -0.00  -0.01
    40   1    -0.00   0.00  -0.09     0.01  -0.03   0.00     0.00   0.00  -0.02
    41   1    -0.00   0.00   0.05     0.00  -0.01   0.00    -0.00   0.00   0.05
    42   1     0.00   0.00   0.13     0.03  -0.02  -0.00    -0.00  -0.00   0.07
                     49                     50                     51
                     A"                     A'                     A"
 Frequencies --    878.1736               889.3372               891.0698
 Red. masses --      1.6170                 4.6821                 1.4422
 Frc consts  --      0.7347                 2.1818                 0.6747
 IR Inten    --      4.0528                 2.2850                35.2648
  Atom  AN      X      Y      Z        X      Y      Z        X      Y      Z
     1   6    -0.00  -0.00  -0.04     0.01  -0.07  -0.00     0.00  -0.00   0.02
     2   6    -0.00   0.00   0.02    -0.04  -0.08   0.00    -0.00  -0.00  -0.01
     3   6     0.00  -0.00   0.02    -0.00  -0.02  -0.00    -0.00  -0.00   0.01
     4   6    -0.00   0.00   0.02    -0.16  -0.07  -0.00    -0.00  -0.00   0.01
     5   6     0.00   0.00  -0.04     0.06   0.03  -0.00     0.00   0.00   0.02
     6   6    -0.00   0.00   0.01    -0.01   0.09  -0.00    -0.00   0.00  -0.00
     7   6     0.00   0.00  -0.00     0.02   0.04   0.00     0.00   0.00  -0.02
     8   6     0.00  -0.00   0.09    -0.03  -0.13  -0.00    -0.00  -0.00  -0.00
     9   6     0.00   0.00   0.04     0.18   0.24  -0.00     0.00   0.00   0.01
    10   6    -0.00   0.00  -0.00     0.08   0.12   0.00     0.00   0.00  -0.06
    11   6     0.00   0.00  -0.02    -0.01   0.05  -0.00    -0.00   0.00   0.03
    12   6    -0.00   0.00  -0.00     0.02   0.03   0.00     0.00   0.00  -0.02
    13   6     0.00  -0.00  -0.10     0.06  -0.02   0.00     0.00  -0.00  -0.02
    14   6    -0.00  -0.00  -0.01    -0.01  -0.05  -0.00    -0.00  -0.00   0.05
    15   6     0.00   0.00   0.04     0.00  -0.02   0.00     0.00  -0.00  -0.12
    16   6     0.00   0.00  -0.02     0.01  -0.03  -0.00     0.00  -0.00   0.07
    17   6     0.00  -0.00   0.02    -0.05  -0.07   0.00    -0.00  -0.00  -0.07
    18   6    -0.00   0.00   0.01     0.03  -0.03   0.00     0.00  -0.00  -0.03
    19   6     0.00   0.00  -0.00    -0.04  -0.01  -0.00    -0.00  -0.00   0.02
    20   6    -0.00  -0.00   0.01    -0.02  -0.01   0.00    -0.00  -0.00  -0.04
    21   6     0.00   0.00  -0.01     0.01   0.03  -0.00     0.00   0.00   0.02
    22   6     0.00  -0.00   0.00     0.03   0.06   0.00     0.00   0.00  -0.01
    23   1    -0.00   0.00   0.18     0.01  -0.06   0.00     0.00  -0.00  -0.11
    24   1    -0.00   0.00  -0.23    -0.11  -0.39   0.00    -0.00  -0.00  -0.05
    25   1     0.00  -0.00  -0.02     0.01   0.10  -0.00     0.00   0.00   0.18
    26   1    -0.00   0.00   0.07     0.07   0.18  -0.00     0.00   0.00   0.38
    27   1    -0.00  -0.00   0.05     0.08   0.08  -0.00     0.00   0.00   0.07
    28   1     0.00   0.00  -0.17    -0.04  -0.05  -0.00    -0.00  -0.00   0.66
    29   1     0.00  -0.00  -0.13    -0.12  -0.13  -0.00    -0.00  -0.00   0.40
    30   1     0.00   0.00  -0.05     0.07   0.00  -0.00     0.00   0.00   0.07
    31   1     0.00   0.00   0.06     0.02   0.03   0.00     0.00   0.00  -0.14
    32   1    -0.00   0.00  -0.10    -0.01  -0.03  -0.00    -0.00  -0.00   0.28
    33   1     0.00  -0.00  -0.01     0.07   0.05  -0.00     0.00   0.00   0.10
    34   1     0.00   0.00  -0.04     0.37   0.17   0.00     0.00   0.00  -0.04
    35   6    -0.00  -0.00  -0.11    -0.11  -0.19   0.00    -0.00  -0.00  -0.02
    36   6    -0.00  -0.00   0.10    -0.07  -0.08  -0.00    -0.00  -0.00   0.03
    37   6    -0.00   0.00   0.06    -0.10   0.16  -0.00    -0.00   0.00   0.02
    38   6     0.00   0.00  -0.03     0.14   0.05   0.00     0.00   0.00  -0.02
    39   1    -0.00  -0.00   0.54    -0.37  -0.08  -0.00    -0.00  -0.00   0.12
    40   1    -0.00  -0.00  -0.50     0.03  -0.13   0.00     0.00  -0.00  -0.15
    41   1    -0.00   0.00  -0.43    -0.14   0.13   0.00    -0.00   0.00  -0.09
    42   1     0.00  -0.00   0.24     0.13   0.08  -0.00     0.00   0.00   0.12
                     52                     53                     54
                     A"                     A"                     A'
 Frequencies --    904.0136               911.7383               917.7629
 Red. masses --      1.5736                 1.5728                 5.4764
 Frc consts  --      0.7577                 0.7703                 2.7178
 IR Inten    --     14.0003                27.2851                 1.1021
  Atom  AN      X      Y      Z        X      Y      Z        X      Y      Z
     1   6     0.00  -0.00  -0.14     0.00   0.00  -0.09    -0.04  -0.04  -0.00
     2   6    -0.00  -0.00   0.07    -0.00   0.00   0.04     0.03  -0.01   0.00
     3   6     0.00  -0.00   0.07     0.00   0.00   0.05    -0.02  -0.02   0.00
     4   6     0.00   0.00  -0.03    -0.00  -0.00  -0.01     0.04   0.03  -0.00
     5   6    -0.00   0.00  -0.01     0.00   0.00  -0.01    -0.01  -0.05  -0.00
     6   6     0.00   0.00  -0.02    -0.00  -0.00  -0.00     0.04   0.02   0.00
     7   6     0.00  -0.00  -0.01    -0.00  -0.00  -0.04     0.03   0.06  -0.00
     8   6    -0.00  -0.00  -0.01    -0.00   0.00  -0.00     0.01   0.01   0.00
     9   6     0.00  -0.00  -0.03     0.00   0.00  -0.02    -0.04  -0.02  -0.00
    10   6    -0.00   0.00   0.01     0.00  -0.00   0.02    -0.03  -0.05  -0.00
    11   6    -0.00  -0.00   0.03    -0.00  -0.00  -0.02     0.03   0.08  -0.00
    12   6    -0.00   0.00  -0.02    -0.00   0.00  -0.04     0.07   0.01   0.00
    13   6    -0.00  -0.00   0.02     0.00   0.00   0.01    -0.01   0.01  -0.00
    14   6    -0.00  -0.00  -0.03     0.00   0.00   0.06    -0.03  -0.07   0.00
    15   6    -0.00  -0.00  -0.06     0.00  -0.00   0.05    -0.02   0.19  -0.00
    16   6    -0.00  -0.00   0.05     0.00  -0.00  -0.04     0.10   0.02  -0.00
    17   6     0.00   0.00   0.08     0.00  -0.00  -0.13    -0.22  -0.04  -0.00
    18   6    -0.00   0.00  -0.03     0.00   0.00   0.04     0.13  -0.18  -0.00
    19   6     0.00   0.00  -0.05     0.00   0.00   0.07    -0.07  -0.10   0.00
    20   6     0.00   0.00  -0.02    -0.00   0.00   0.01    -0.26  -0.05  -0.00
    21   6    -0.00   0.00   0.04     0.00   0.00  -0.03     0.16  -0.12  -0.00
    22   6    -0.00   0.00   0.02    -0.00  -0.00  -0.03     0.09   0.28   0.00
    23   1     0.00  -0.00   0.72    -0.00   0.00   0.50    -0.03  -0.12   0.00
    24   1     0.00  -0.00   0.06    -0.00  -0.00   0.03     0.03   0.12   0.00
    25   1     0.00  -0.00  -0.07     0.00  -0.00   0.21     0.01   0.20   0.00
    26   1    -0.00   0.00   0.02    -0.00   0.00  -0.12    -0.02  -0.10   0.00
    27   1     0.00   0.00   0.22    -0.00  -0.00   0.15     0.16   0.08  -0.00
    28   1    -0.00  -0.00   0.27     0.00   0.00  -0.25    -0.08   0.13   0.00
    29   1     0.00   0.00  -0.39     0.00  -0.00   0.66    -0.31  -0.12   0.00
    30   1    -0.00  -0.00   0.14     0.00   0.00  -0.15     0.30  -0.03   0.00
    31   1    -0.00   0.00  -0.13     0.00   0.00   0.10     0.01  -0.25  -0.00
    32   1     0.00   0.00   0.12    -0.00   0.00  -0.07    -0.23  -0.15   0.00
    33   1    -0.00   0.00  -0.15     0.00  -0.00   0.22     0.19   0.25  -0.00
    34   1    -0.00   0.00   0.23     0.00  -0.00   0.15    -0.10   0.00   0.00
    35   6     0.00  -0.00   0.02    -0.00  -0.00   0.01     0.02   0.04  -0.00
    36   6    -0.00  -0.00  -0.01    -0.00  -0.00  -0.01     0.02   0.04   0.00
    37   6    -0.00   0.00  -0.01    -0.00   0.00  -0.01     0.03  -0.04   0.00
    38   6     0.00  -0.00  -0.01    -0.00  -0.00   0.00    -0.04  -0.01   0.00
    39   1     0.00  -0.00  -0.08    -0.00   0.00  -0.05     0.07   0.02   0.00
    40   1    -0.00  -0.00   0.02     0.00  -0.00   0.03    -0.01   0.05   0.00
    41   1    -0.00   0.00   0.08     0.00   0.00   0.05     0.03  -0.04  -0.00
    42   1     0.00  -0.00   0.03    -0.00   0.00  -0.01    -0.04  -0.00  -0.00
                     55                     56                     57
                     A"                     A"                     A"
 Frequencies --    947.3281               960.8619               975.5799
 Red. masses --      1.3488                 1.3463                 1.2899
 Frc consts  --      0.7132                 0.7323                 0.7233
 IR Inten    --      3.3080                 3.4577                 0.0284
  Atom  AN      X      Y      Z        X      Y      Z        X      Y      Z
     1   6     0.00  -0.00  -0.01     0.00   0.00  -0.00     0.00  -0.00   0.01
     2   6     0.00  -0.00   0.01    -0.00   0.00   0.00    -0.00  -0.00  -0.01
     3   6    -0.00  -0.00   0.00     0.00   0.00   0.00     0.00  -0.00  -0.00
     4   6    -0.00   0.00  -0.02    -0.00  -0.00  -0.00     0.00   0.00   0.10
     5   6    -0.00  -0.00  -0.00     0.00   0.00   0.00    -0.00   0.00  -0.00
     6   6    -0.00   0.00   0.01    -0.00  -0.00  -0.00     0.00   0.00   0.00
     7   6    -0.00   0.00  -0.00     0.00  -0.00  -0.01    -0.00   0.00  -0.02
     8   6     0.00  -0.00   0.01     0.00  -0.00  -0.00    -0.00   0.00  -0.00
     9   6     0.00   0.00  -0.00     0.00  -0.00  -0.00    -0.00   0.00  -0.10
    10   6    -0.00  -0.00  -0.02     0.00   0.00  -0.00     0.00  -0.00  -0.00
    11   6     0.00   0.00  -0.00    -0.00  -0.00   0.00    -0.00   0.00  -0.00
    12   6    -0.00   0.00  -0.00    -0.00  -0.00   0.00     0.00   0.00   0.02
    13   6     0.00   0.00   0.03     0.00   0.00   0.00    -0.00  -0.00   0.02
    14   6     0.00   0.00   0.00     0.00   0.00   0.01     0.00  -0.00  -0.00
    15   6     0.00  -0.00  -0.00    -0.00   0.00  -0.02    -0.00  -0.00  -0.00
    16   6    -0.00   0.00   0.00     0.00   0.00   0.02    -0.00  -0.00   0.00
    17   6     0.00   0.00   0.00     0.00   0.00  -0.03     0.00  -0.00   0.01
    18   6    -0.00   0.00   0.00     0.00   0.00  -0.10    -0.00   0.00   0.00
    19   6     0.00   0.00  -0.00     0.00   0.00   0.02    -0.00   0.00  -0.00
    20   6     0.00   0.00  -0.00    -0.00   0.00   0.07     0.00   0.00  -0.00
    21   6    -0.00   0.00   0.00     0.00  -0.00  -0.09    -0.00   0.00   0.00
    22   6    -0.00  -0.00  -0.00     0.00  -0.00   0.07     0.00  -0.00   0.00
    23   1    -0.00   0.00   0.04    -0.00   0.00   0.01     0.00  -0.00  -0.07
    24   1     0.00  -0.00   0.16    -0.00  -0.00   0.00     0.00   0.00  -0.61
    25   1    -0.00   0.00  -0.00     0.00  -0.00   0.06    -0.00   0.00   0.14
    26   1    -0.00   0.00   0.13    -0.00   0.00   0.03     0.00  -0.00   0.03
    27   1    -0.00   0.00   0.02    -0.00  -0.00  -0.03     0.00   0.00  -0.15
    28   1    -0.00  -0.00   0.03     0.00   0.00   0.11    -0.00  -0.00   0.01
    29   1     0.00  -0.00  -0.00     0.00   0.00   0.12    -0.00  -0.00  -0.03
    30   1    -0.00  -0.00  -0.01     0.00   0.00   0.54    -0.00   0.00  -0.01
    31   1    -0.00  -0.00  -0.02     0.00  -0.00   0.53     0.00   0.00  -0.00
    32   1     0.00   0.00   0.02    -0.00   0.00  -0.43     0.00   0.00   0.01
    33   1    -0.00   0.00   0.01     0.00  -0.00  -0.42     0.00  -0.00  -0.00
    34   1     0.00   0.00  -0.03     0.00  -0.00   0.00    -0.00   0.00   0.61
    35   6    -0.00  -0.00  -0.09    -0.00  -0.00  -0.00     0.00   0.00  -0.03
    36   6    -0.00  -0.00  -0.10    -0.00   0.00  -0.00    -0.00  -0.00   0.01
    37   6    -0.00   0.00   0.06    -0.00  -0.00   0.00    -0.00   0.00  -0.04
    38   6     0.00   0.00   0.09    -0.00   0.00   0.00     0.00   0.00   0.05
    39   1    -0.00  -0.00   0.52    -0.00   0.00   0.01     0.00  -0.00   0.17
    40   1    -0.00   0.00   0.53    -0.00   0.00   0.02     0.00  -0.00  -0.10
    41   1    -0.00   0.00  -0.32     0.00   0.00  -0.01    -0.00  -0.00   0.26
    42   1     0.00   0.00  -0.51    -0.00   0.00  -0.01     0.00  -0.00  -0.29
                     58                     59                     60
                     A"                     A"                     A'
 Frequencies --    981.7146               988.1991               989.7978
 Red. masses --      1.3110                 1.2921                 3.1868
 Frc consts  --      0.7444                 0.7434                 1.8395
 IR Inten    --      0.0003                 0.0049                 2.2028
  Atom  AN      X      Y      Z        X      Y      Z        X      Y      Z
     1   6     0.00  -0.00   0.02     0.00  -0.00  -0.01    -0.03   0.13   0.00
     2   6    -0.00  -0.00  -0.01    -0.00  -0.00   0.01    -0.00   0.07  -0.00
     3   6     0.00  -0.00  -0.02     0.00  -0.00   0.01    -0.02   0.07  -0.00
     4   6     0.00   0.00   0.02     0.00   0.00  -0.05    -0.10  -0.07   0.00
     5   6    -0.00   0.00   0.00    -0.00   0.00   0.00     0.17  -0.04  -0.00
     6   6     0.00   0.00  -0.00     0.00   0.00   0.00    -0.15  -0.09  -0.00
     7   6    -0.00   0.00   0.11    -0.00   0.00  -0.01     0.11  -0.05  -0.00
     8   6    -0.00   0.00  -0.00    -0.00   0.00  -0.01     0.08  -0.09  -0.00
     9   6    -0.00   0.00  -0.01    -0.00   0.00   0.05     0.02  -0.03  -0.00
    10   6     0.00  -0.00  -0.00     0.00  -0.00  -0.01    -0.02   0.05  -0.00
    11   6    -0.00   0.00   0.00    -0.00   0.00  -0.00     0.02  -0.13   0.00
    12   6     0.00   0.00  -0.11     0.00   0.00   0.01    -0.05  -0.02   0.00
    13   6    -0.00  -0.00   0.00    -0.00  -0.00  -0.01     0.02   0.01   0.00
    14   6    -0.00  -0.00   0.02     0.00  -0.00  -0.00    -0.00   0.02  -0.00
    15   6    -0.00  -0.00   0.00    -0.00  -0.00  -0.00     0.04   0.04  -0.00
    16   6    -0.00  -0.00  -0.00    -0.00  -0.00   0.00     0.01   0.06   0.00
    17   6     0.00  -0.00  -0.02     0.00  -0.00   0.00    -0.01   0.06   0.00
    18   6    -0.00  -0.00  -0.01    -0.00   0.00   0.00     0.03  -0.02  -0.00
    19   6    -0.00  -0.00   0.01    -0.00  -0.00  -0.00     0.02   0.01  -0.00
    20   6     0.00  -0.00   0.01     0.00   0.00  -0.00    -0.07  -0.01   0.00
    21   6    -0.00   0.00  -0.00    -0.00   0.00  -0.00     0.04  -0.06   0.00
    22   6    -0.00   0.00  -0.00    -0.00   0.00   0.00    -0.00   0.01  -0.00
    23   1     0.00  -0.00  -0.11     0.00  -0.00   0.05    -0.05   0.25  -0.00
    24   1     0.00   0.00  -0.10     0.00   0.00   0.29    -0.09  -0.18  -0.00
    25   1    -0.00   0.00  -0.67    -0.00   0.00   0.06     0.15  -0.23   0.00
    26   1     0.00  -0.00   0.02     0.00  -0.00   0.05    -0.09   0.51   0.00
    27   1     0.00   0.00   0.67     0.00   0.00  -0.05    -0.25  -0.18  -0.00
    28   1    -0.00  -0.00  -0.00    -0.00  -0.00   0.01     0.26   0.24   0.00
    29   1    -0.00  -0.00   0.10    -0.00  -0.00  -0.01     0.04   0.11  -0.00
    30   1    -0.00  -0.00   0.05    -0.00  -0.00  -0.01     0.05   0.00   0.00
    31   1    -0.00   0.00  -0.00    -0.00   0.00   0.01     0.01  -0.09  -0.00
    32   1     0.00  -0.00  -0.06     0.00  -0.00   0.02    -0.08   0.03  -0.00
    33   1    -0.00   0.00   0.03    -0.00   0.00  -0.02    -0.01   0.01   0.00
    34   1    -0.00   0.00   0.08    -0.00   0.00  -0.31     0.22  -0.11   0.00
    35   6     0.00   0.00  -0.01     0.00   0.00  -0.03    -0.03  -0.02  -0.00
    36   6    -0.00  -0.00   0.01    -0.00  -0.00   0.07     0.02   0.07   0.00
    37   6    -0.00   0.00  -0.02    -0.00   0.00  -0.09     0.00  -0.00  -0.00
    38   6     0.00   0.00   0.02     0.00   0.00   0.07    -0.09  -0.00   0.00
    39   1     0.00  -0.00   0.06     0.00  -0.00   0.24    -0.14   0.03   0.00
    40   1     0.00  -0.00  -0.07    -0.00  -0.00  -0.43    -0.01   0.09  -0.00
    41   1    -0.00  -0.00   0.11    -0.00  -0.00   0.57     0.02   0.01   0.00
    42   1     0.00  -0.00  -0.10     0.00  -0.00  -0.46    -0.10   0.04  -0.00
                     61                     62                     63
                     A"                     A'                     A'
 Frequencies --    991.6247              1007.9496              1046.5619
 Red. masses --      1.2785                 6.3276                 2.2854
 Frc consts  --      0.7407                 3.7876                 1.4748
 IR Inten    --      0.0049                 0.1210                 2.5108
  Atom  AN      X      Y      Z        X      Y      Z        X      Y      Z
     1   6    -0.00  -0.00  -0.00    -0.20   0.00   0.00     0.01   0.00  -0.00
     2   6    -0.00  -0.00   0.00     0.01   0.02  -0.00    -0.00   0.00   0.00
     3   6     0.00  -0.00   0.00    -0.02   0.02  -0.00    -0.00   0.00  -0.00
     4   6     0.00   0.00  -0.00    -0.02  -0.00   0.00    -0.00  -0.00   0.00
     5   6    -0.00   0.00   0.00     0.18  -0.19  -0.00    -0.00   0.01  -0.00
     6   6     0.00   0.00  -0.00     0.06   0.19   0.00    -0.01  -0.01   0.00
     7   6    -0.00   0.00  -0.01     0.03   0.01  -0.00     0.00  -0.01  -0.00
     8   6    -0.00   0.00  -0.00     0.15  -0.20   0.00    -0.01   0.01   0.00
     9   6    -0.00   0.00   0.00    -0.01  -0.01  -0.00     0.00  -0.00  -0.00
    10   6    -0.00  -0.00  -0.00     0.00  -0.02  -0.00    -0.00  -0.00  -0.00
    11   6    -0.00   0.00   0.00    -0.02   0.27  -0.00     0.02  -0.02  -0.00
    12   6     0.00   0.00   0.01     0.07  -0.05   0.00    -0.01   0.00   0.00
    13   6    -0.00  -0.00  -0.00     0.00  -0.00   0.00     0.00   0.00  -0.00
    14   6    -0.00  -0.00  -0.00    -0.06  -0.02   0.00     0.01   0.02   0.00
    15   6    -0.00  -0.00  -0.01     0.02  -0.06   0.00     0.02   0.02   0.00
    16   6     0.00  -0.00  -0.00    -0.00  -0.08  -0.00    -0.05   0.01  -0.00
    17   6    -0.00  -0.00   0.01     0.03  -0.15  -0.00     0.01   0.03  -0.00
    18   6    -0.00   0.00  -0.06    -0.07   0.05  -0.00     0.01  -0.11  -0.00
    19   6    -0.00   0.00  -0.00    -0.03  -0.04   0.00     0.00  -0.04   0.00
    20   6    -0.00   0.00   0.09     0.11  -0.01  -0.00     0.20  -0.06   0.00
    21   6     0.00   0.00   0.06    -0.08   0.12  -0.00    -0.10   0.01   0.00
    22   6     0.00  -0.00  -0.09     0.01   0.00   0.00    -0.04   0.21  -0.00
    23   1    -0.00  -0.00   0.01    -0.21   0.00  -0.00     0.01   0.00   0.00
    24   1     0.00   0.00   0.01    -0.02  -0.06  -0.00    -0.00  -0.00  -0.00
    25   1    -0.00   0.00   0.05    -0.00   0.18   0.00     0.01  -0.03   0.00
    26   1     0.00  -0.00   0.01     0.01  -0.03   0.00    -0.01   0.03  -0.00
    27   1     0.00   0.00  -0.05     0.12  -0.01  -0.00    -0.03  -0.01  -0.00
    28   1    -0.00  -0.00   0.03    -0.26  -0.32   0.00     0.09   0.09  -0.00
    29   1    -0.00  -0.00  -0.04    -0.00  -0.19   0.00     0.07   0.08   0.00
    30   1     0.00   0.00   0.40    -0.13  -0.01   0.00    -0.30  -0.40   0.00
    31   1     0.00   0.00  -0.42    -0.05   0.15   0.00    -0.43  -0.28  -0.00
    32   1    -0.00   0.00  -0.56     0.14  -0.16   0.00     0.26  -0.30  -0.00
    33   1     0.00  -0.00   0.57     0.07  -0.01  -0.00    -0.29   0.31   0.00
    34   1    -0.00   0.00  -0.01     0.07  -0.04   0.00     0.00  -0.00   0.00
    35   6     0.00   0.00  -0.00     0.00   0.03  -0.00    -0.00   0.00  -0.00
    36   6    -0.00  -0.00   0.00     0.08   0.21   0.00    -0.01  -0.01   0.00
    37   6     0.00  -0.00  -0.00     0.03  -0.02  -0.00     0.00  -0.00   0.00
    38   6     0.00   0.00   0.00    -0.24  -0.02   0.00     0.01   0.00  -0.00
    39   1     0.00  -0.00   0.01    -0.01   0.02   0.00    -0.01   0.01   0.00
    40   1    -0.00  -0.00  -0.01     0.03   0.24  -0.00    -0.01  -0.01  -0.00
    41   1     0.00   0.00   0.01     0.04   0.00   0.00    -0.00  -0.01  -0.00
    42   1     0.00   0.00  -0.01    -0.25  -0.00  -0.00     0.01   0.01   0.00
                     64                     65                     66
                     A'                     A'                     A'
 Frequencies --   1073.1343              1131.6151              1147.2274
 Red. masses --      2.2125                 2.4754                 2.1094
 Frc consts  --      1.5012                 1.8677                 1.6357
 IR Inten    --      3.5496                 0.2691                 0.3528
  Atom  AN      X      Y      Z        X      Y      Z        X      Y      Z
     1   6     0.02  -0.01  -0.00     0.01  -0.05  -0.00    -0.09  -0.02   0.00
     2   6    -0.01  -0.00   0.00    -0.06  -0.05   0.00     0.03   0.01  -0.00
     3   6     0.00  -0.01  -0.00     0.07  -0.04  -0.00     0.07  -0.01   0.00
     4   6    -0.01   0.01   0.00     0.04   0.01   0.00    -0.01   0.00  -0.00
     5   6    -0.03   0.04  -0.00    -0.03  -0.00  -0.00     0.06  -0.01   0.00
     6   6    -0.00  -0.00   0.00     0.02   0.05   0.00     0.05   0.06  -0.00
     7   6    -0.01  -0.00  -0.00    -0.06  -0.02   0.00    -0.05  -0.02   0.00
     8   6     0.03   0.05   0.00    -0.02  -0.11   0.00     0.08   0.02  -0.00
     9   6    -0.01  -0.00   0.00     0.02   0.07  -0.00    -0.03  -0.04   0.00
    10   6    -0.01  -0.00  -0.00     0.01   0.08  -0.00    -0.07  -0.01   0.00
    11   6     0.00  -0.03  -0.00     0.00  -0.05  -0.00     0.02  -0.01   0.00
    12   6    -0.01   0.01   0.00    -0.05   0.06   0.00    -0.04   0.04  -0.00
    13   6     0.03  -0.03   0.00    -0.04  -0.09  -0.00     0.02   0.06   0.00
    14   6     0.01  -0.00   0.00     0.09  -0.02   0.00     0.08  -0.02  -0.00
    15   6    -0.00   0.00   0.00    -0.04  -0.02   0.00    -0.05  -0.02  -0.00
    16   6    -0.01   0.01  -0.00    -0.06  -0.01  -0.00    -0.06  -0.01  -0.00
    17   6     0.00   0.01  -0.00     0.02   0.04  -0.00     0.03   0.02   0.00
    18   6     0.01  -0.01  -0.00     0.04  -0.06  -0.00     0.03  -0.07   0.00
    19   6     0.00   0.01   0.00    -0.01   0.06   0.00    -0.01   0.07   0.00
    20   6    -0.00   0.00   0.00     0.00   0.03   0.00     0.00   0.03  -0.00
    21   6     0.01  -0.01   0.00     0.05  -0.04  -0.00     0.06  -0.04  -0.00
    22   6    -0.00   0.01  -0.00    -0.03   0.00  -0.00    -0.03   0.00  -0.00
    23   1     0.02  -0.02   0.00    -0.01   0.06  -0.00    -0.11   0.03  -0.00
    24   1    -0.01   0.05   0.00     0.09  -0.28  -0.00    -0.04   0.22   0.00
    25   1    -0.00  -0.03   0.00    -0.02  -0.27   0.00     0.01  -0.33  -0.00
    26   1     0.01  -0.13   0.00    -0.01   0.18   0.00    -0.05  -0.10   0.00
    27   1    -0.00   0.02  -0.00     0.13   0.22  -0.00     0.14   0.20   0.00
    28   1     0.02   0.02  -0.00     0.04   0.06  -0.00    -0.09  -0.06   0.00
    29   1     0.00   0.01  -0.00    -0.08  -0.06   0.00    -0.09  -0.09  -0.00
    30   1     0.00  -0.02   0.00     0.03  -0.08   0.00    -0.03  -0.13  -0.00
    31   1    -0.00  -0.02  -0.00     0.10  -0.00  -0.00     0.16   0.03   0.00
    32   1    -0.01   0.02  -0.00    -0.05   0.25  -0.00    -0.06   0.31   0.00
    33   1    -0.03   0.01   0.00    -0.26   0.08   0.00    -0.34   0.11  -0.00
    34   1    -0.07   0.02  -0.00    -0.28   0.20   0.00     0.12  -0.10  -0.00
    35   6     0.03  -0.12  -0.00     0.03   0.11  -0.00    -0.03  -0.09   0.00
    36   6     0.09   0.03  -0.00     0.06   0.12   0.00    -0.06  -0.06   0.00
    37   6    -0.05   0.20  -0.00    -0.01  -0.04   0.00     0.03   0.02  -0.00
    38   6    -0.15  -0.10   0.00    -0.03  -0.04  -0.00    -0.01   0.03   0.00
    39   1     0.40  -0.30   0.00    -0.09   0.17   0.00    -0.02  -0.09  -0.00
    40   1     0.49  -0.15   0.00     0.18   0.07   0.00    -0.26   0.03  -0.00
    41   1     0.18   0.39  -0.00    -0.29  -0.24  -0.00     0.30   0.21   0.00
    42   1    -0.13  -0.38  -0.00     0.00  -0.32   0.00    -0.04   0.35  -0.00
                     67                     68                     69
                     A'                     A'                     A'
 Frequencies --   1177.4212              1186.1695              1191.0891
 Red. masses --      1.4954                 1.3920                 1.2527
 Frc consts  --      1.2214                 1.1539                 1.0471
 IR Inten    --      1.6072                 1.0788                 1.1149
  Atom  AN      X      Y      Z        X      Y      Z        X      Y      Z
     1   6     0.02   0.03  -0.00    -0.03   0.01   0.00    -0.02  -0.00   0.00
     2   6     0.02   0.01   0.00     0.03  -0.02  -0.00     0.04   0.04  -0.00
     3   6    -0.06   0.01  -0.00     0.03  -0.04   0.00    -0.00   0.01   0.00
     4   6    -0.02   0.01   0.00    -0.03   0.02  -0.00    -0.05   0.01  -0.00
     5   6    -0.02  -0.01  -0.00     0.01  -0.01   0.00    -0.00   0.01   0.00
     6   6    -0.00   0.00   0.00     0.02  -0.02  -0.00     0.01   0.00  -0.00
     7   6     0.04   0.02   0.00    -0.03   0.00  -0.00     0.00  -0.01  -0.00
     8   6    -0.04   0.01   0.00    -0.02   0.01  -0.00    -0.02   0.00  -0.00
     9   6     0.02  -0.01  -0.00     0.02  -0.02   0.00     0.01  -0.03   0.00
    10   6     0.03  -0.01  -0.00    -0.03   0.03   0.00    -0.02  -0.02  -0.00
    11   6     0.01   0.04  -0.00     0.04   0.00   0.00    -0.01   0.01   0.00
    12   6     0.00  -0.04   0.00    -0.02   0.02  -0.00     0.00   0.01  -0.00
    13   6    -0.00  -0.00  -0.00    -0.01   0.01   0.00     0.03   0.00   0.00
    14   6    -0.03   0.03   0.00     0.06   0.02  -0.00    -0.00  -0.02  -0.00
    15   6     0.03  -0.05   0.00    -0.04  -0.01  -0.00     0.01   0.02  -0.00
    16   6    -0.04   0.03  -0.00     0.03   0.02   0.00    -0.01  -0.03   0.00
    17   6     0.03  -0.06  -0.00    -0.04   0.01   0.00     0.02   0.02   0.00
    18   6     0.01  -0.08  -0.00    -0.02   0.00   0.00     0.01   0.02   0.00
    19   6     0.00   0.06   0.00     0.05   0.01  -0.00    -0.03  -0.01  -0.00
    20   6    -0.01   0.04   0.00     0.00   0.03   0.00     0.00  -0.03  -0.00
    21   6     0.06  -0.03  -0.00    -0.05  -0.01   0.00     0.02   0.01  -0.00
    22   6    -0.02   0.01  -0.00     0.05  -0.01  -0.00    -0.04   0.00   0.00
    23   1     0.03  -0.06   0.00    -0.06   0.16  -0.00    -0.00  -0.12   0.00
    24   1    -0.04   0.10  -0.00    -0.07   0.32   0.00    -0.10   0.34   0.00
    25   1    -0.02   0.36  -0.00    -0.01  -0.09   0.00     0.03  -0.16   0.00
    26   1     0.04  -0.10   0.00    -0.04   0.08  -0.00    -0.01  -0.05   0.00
    27   1    -0.31  -0.31  -0.00     0.02   0.06   0.00     0.11   0.10   0.00
    28   1    -0.01  -0.08  -0.00    -0.15  -0.11   0.00     0.02   0.04   0.00
    29   1    -0.05  -0.13  -0.00    -0.20  -0.14   0.00     0.10   0.09  -0.00
    30   1    -0.23  -0.30   0.00    -0.14  -0.10  -0.00     0.20   0.18  -0.00
    31   1     0.19   0.08  -0.00    -0.34  -0.28  -0.00     0.22   0.20   0.00
    32   1    -0.09   0.45  -0.00    -0.03   0.16   0.00     0.06  -0.33   0.00
    33   1    -0.29   0.09   0.00     0.41  -0.13   0.00    -0.32   0.10  -0.00
    34   1     0.17  -0.07   0.00     0.30  -0.13  -0.00     0.37  -0.18  -0.00
    35   6     0.01   0.02  -0.00     0.00   0.01   0.00    -0.02   0.03  -0.00
    36   6     0.03  -0.00   0.00     0.04  -0.01  -0.00     0.04  -0.01  -0.00
    37   6    -0.02  -0.01  -0.00    -0.04  -0.01  -0.00    -0.04  -0.01  -0.00
    38   6     0.01   0.00  -0.00     0.00   0.01   0.00     0.01  -0.00   0.00
    39   1     0.05   0.00   0.00    -0.02   0.02  -0.00    -0.10   0.07   0.00
    40   1     0.15  -0.06  -0.00     0.27  -0.12  -0.00     0.26  -0.10   0.00
    41   1    -0.16  -0.11  -0.00    -0.24  -0.16   0.00    -0.28  -0.18   0.00
    42   1     0.01  -0.03   0.00     0.00   0.02  -0.00     0.03  -0.12  -0.00
                     70                     71                     72
                     A'                     A'                     A'
 Frequencies --   1202.6533              1212.7090              1215.1112
 Red. masses --      1.2413                 1.2785                 1.3651
 Frc consts  --      1.0578                 1.1078                 1.1875
 IR Inten    --      0.1444                 0.4753                 5.1755
  Atom  AN      X      Y      Z        X      Y      Z        X      Y      Z
     1   6     0.00   0.01   0.00    -0.01  -0.02  -0.00    -0.01   0.01  -0.00
     2   6    -0.02  -0.06  -0.00     0.00   0.04   0.00    -0.02  -0.08  -0.00
     3   6     0.00  -0.02  -0.00    -0.00   0.04  -0.00     0.05  -0.07   0.00
     4   6     0.03   0.01   0.00    -0.01  -0.01  -0.00     0.02   0.03  -0.00
     5   6     0.03  -0.03  -0.00     0.01   0.02  -0.00    -0.00  -0.02   0.00
     6   6    -0.01  -0.01   0.00     0.00   0.02   0.00     0.02  -0.01  -0.00
     7   6    -0.00   0.01   0.00     0.01  -0.02  -0.00    -0.03   0.02   0.00
     8   6     0.01   0.03   0.00     0.02   0.01   0.00     0.01  -0.01  -0.00
     9   6     0.01   0.02   0.00    -0.01  -0.00   0.00     0.01  -0.00   0.00
    10   6    -0.00   0.02  -0.00    -0.01  -0.03   0.00    -0.01   0.03  -0.00
    11   6    -0.01   0.00  -0.00    -0.01  -0.02  -0.00    -0.02  -0.02   0.00
    12   6    -0.01  -0.00   0.00     0.03   0.00   0.00     0.02  -0.01   0.00
    13   6    -0.06  -0.00  -0.00     0.01  -0.01  -0.00     0.00   0.02   0.00
    14   6     0.01   0.00   0.00    -0.06  -0.03   0.00    -0.07  -0.01  -0.00
    15   6     0.00   0.00  -0.00     0.02   0.01   0.00     0.02  -0.00  -0.00
    16   6     0.01  -0.01   0.00    -0.05  -0.01  -0.00    -0.04  -0.01   0.00
    17   6     0.00  -0.00  -0.00     0.00   0.01  -0.00     0.00   0.00   0.00
    18   6     0.00   0.01   0.00     0.01  -0.01  -0.00     0.01  -0.01   0.00
    19   6    -0.00   0.01   0.00    -0.03  -0.07   0.00    -0.02  -0.05  -0.00
    20   6    -0.00  -0.02  -0.00     0.01   0.02   0.00     0.00   0.00  -0.00
    21   6     0.00  -0.00  -0.00     0.01   0.03  -0.00     0.01   0.03  -0.00
    22   6    -0.01   0.00   0.00     0.01   0.01   0.00    -0.01   0.01  -0.00
    23   1    -0.03   0.23  -0.00     0.03  -0.28   0.00    -0.09   0.53   0.00
    24   1     0.05  -0.11  -0.00    -0.00  -0.13   0.00    -0.02   0.37   0.00
    25   1    -0.02   0.08  -0.00     0.05  -0.20   0.00    -0.10   0.37  -0.00
    26   1    -0.00   0.05   0.00     0.00  -0.11  -0.00    -0.04   0.21   0.00
    27   1    -0.04  -0.03  -0.00     0.25   0.18  -0.00     0.13   0.08  -0.00
    28   1     0.02   0.02   0.00     0.10   0.09  -0.00     0.19   0.17   0.00
    29   1    -0.02  -0.02   0.00     0.32   0.30  -0.00     0.28   0.26   0.00
    30   1     0.10   0.09  -0.00    -0.17  -0.17   0.00    -0.02  -0.04  -0.00
    31   1     0.07   0.06   0.00     0.00   0.03   0.00     0.11   0.12   0.00
    32   1     0.04  -0.19   0.00    -0.08   0.42  -0.00    -0.03   0.16   0.00
    33   1    -0.16   0.05  -0.00     0.31  -0.09   0.00     0.05  -0.01  -0.00
    34   1    -0.12   0.07  -0.00    -0.03   0.00  -0.00     0.05  -0.02  -0.00
    35   6     0.04  -0.04  -0.00    -0.00  -0.00  -0.00    -0.00  -0.01  -0.00
    36   6     0.01  -0.02   0.00     0.01  -0.00  -0.00     0.00  -0.00  -0.00
    37   6    -0.02  -0.02  -0.00    -0.02  -0.00   0.00     0.00   0.00   0.00
    38   6    -0.03   0.05   0.00    -0.00   0.01   0.00    -0.00  -0.01   0.00
    39   1     0.38  -0.20   0.00     0.10  -0.05   0.00    -0.12   0.05  -0.00
    40   1     0.26  -0.13  -0.00     0.14  -0.06   0.00    -0.04   0.02   0.00
    41   1    -0.27  -0.19   0.00    -0.23  -0.16  -0.00     0.10   0.08   0.00
    42   1    -0.09   0.63  -0.00    -0.03   0.24  -0.00     0.01  -0.11  -0.00
                     73                     74                     75
                     A'                     A'                     A'
 Frequencies --   1234.7681              1243.8942              1260.5080
 Red. masses --      1.6293                 2.0378                 2.0602
 Frc consts  --      1.4636                 1.8577                 1.9287
 IR Inten    --      0.1281                 2.9408                 9.1793
  Atom  AN      X      Y      Z        X      Y      Z        X      Y      Z
     1   6    -0.01  -0.03   0.00     0.02  -0.01  -0.00     0.07   0.02  -0.00
     2   6    -0.00  -0.00  -0.00    -0.02   0.00   0.00    -0.06  -0.03   0.00
     3   6    -0.00   0.02   0.00     0.02  -0.03  -0.00    -0.07  -0.01  -0.00
     4   6    -0.02   0.00  -0.00    -0.03  -0.01   0.00     0.01   0.03   0.00
     5   6    -0.04   0.02   0.00    -0.01   0.05  -0.00    -0.09  -0.05  -0.00
     6   6     0.05   0.09  -0.00    -0.05  -0.05   0.00    -0.12  -0.01   0.00
     7   6     0.00   0.01   0.00    -0.01   0.00  -0.00     0.02  -0.03   0.00
     8   6     0.07  -0.03  -0.00     0.09   0.03   0.00    -0.05  -0.07   0.00
     9   6    -0.02  -0.02  -0.00    -0.04  -0.04  -0.00     0.02  -0.02  -0.00
    10   6    -0.00   0.00   0.00     0.01  -0.02   0.00     0.11   0.02  -0.00
    11   6    -0.01  -0.07   0.00    -0.00   0.02  -0.00    -0.07   0.09  -0.00
    12   6    -0.02  -0.01  -0.00     0.01   0.00   0.00     0.01   0.03  -0.00
    13   6     0.10  -0.03   0.00     0.20  -0.05   0.00     0.04  -0.02  -0.00
    14   6     0.02   0.00  -0.00    -0.02   0.01   0.00     0.03   0.03   0.00
    15   6    -0.03   0.01  -0.00     0.02  -0.01   0.00     0.06  -0.01  -0.00
    16   6    -0.10  -0.03   0.00     0.10   0.04  -0.00    -0.04  -0.00  -0.00
    17   6     0.02   0.02   0.00    -0.02  -0.01  -0.00     0.04  -0.03   0.00
    18   6     0.04   0.01   0.00    -0.03   0.00  -0.00     0.02  -0.00   0.00
    19   6    -0.00   0.02  -0.00     0.02   0.01   0.00    -0.05   0.00   0.00
    20   6     0.02  -0.01  -0.00    -0.02   0.01   0.00     0.00  -0.01  -0.00
    21   6    -0.01  -0.01   0.00     0.00  -0.01   0.00     0.01  -0.01  -0.00
    22   6     0.01  -0.01  -0.00    -0.00  -0.00  -0.00     0.01   0.01  -0.00
    23   1    -0.00  -0.12  -0.00    -0.01   0.21   0.00     0.06   0.09   0.00
    24   1    -0.05   0.23   0.00    -0.06   0.19  -0.00    -0.04   0.45  -0.00
    25   1    -0.05   0.28  -0.00    -0.01  -0.00   0.00     0.10  -0.45  -0.00
    26   1     0.03  -0.19   0.00     0.01   0.01  -0.00     0.12   0.03   0.00
    27   1    -0.33  -0.27   0.00     0.13   0.11   0.00     0.14   0.15   0.00
    28   1     0.24   0.26   0.00    -0.19  -0.21  -0.00     0.18   0.10   0.00
    29   1    -0.07  -0.07   0.00    -0.05  -0.03  -0.00    -0.10  -0.16  -0.00
    30   1     0.33   0.26  -0.00    -0.25  -0.19   0.00     0.06   0.03  -0.00
    31   1    -0.24  -0.22  -0.00     0.11   0.09  -0.00    -0.06  -0.07   0.00
    32   1     0.01   0.03   0.00     0.00  -0.10  -0.00    -0.02   0.10   0.00
    33   1     0.17  -0.06  -0.00    -0.14   0.04   0.00     0.11  -0.02  -0.00
    34   1    -0.13   0.02   0.00    -0.52   0.14   0.00     0.13  -0.07   0.00
    35   6    -0.02  -0.01   0.00    -0.07  -0.02  -0.00     0.05  -0.01  -0.00
    36   6     0.00   0.02  -0.00     0.01   0.02  -0.00     0.00   0.02  -0.00
    37   6    -0.02   0.02  -0.00    -0.04   0.04   0.00    -0.01   0.01  -0.00
    38   6    -0.01   0.00   0.00     0.00  -0.01  -0.00    -0.01   0.03   0.00
    39   1    -0.06   0.00   0.00    -0.19   0.03   0.00     0.33  -0.14  -0.00
    40   1    -0.12   0.08   0.00    -0.17   0.12   0.00    -0.32   0.17   0.00
    41   1    -0.20  -0.11   0.00    -0.38  -0.20   0.00     0.05   0.06  -0.00
    42   1    -0.03   0.17  -0.00    -0.02   0.13  -0.00    -0.02   0.11  -0.00
                     76                     77                     78
                     A'                     A'                     A'
 Frequencies --   1277.8183              1286.3302              1309.7215
 Red. masses --      2.1455                 2.1940                 2.8091
 Frc consts  --      2.0640                 2.1389                 2.8391
 IR Inten    --      0.3223                 3.0612                 0.3294
  Atom  AN      X      Y      Z        X      Y      Z        X      Y      Z
     1   6    -0.01   0.02   0.00     0.04  -0.02  -0.00     0.05  -0.00   0.00
     2   6    -0.00  -0.01  -0.00     0.00   0.11   0.00     0.04   0.13  -0.00
     3   6     0.01   0.00   0.00     0.07  -0.09  -0.00     0.05  -0.15   0.00
     4   6     0.02  -0.01  -0.00    -0.02  -0.00  -0.00    -0.04  -0.01  -0.00
     5   6     0.08  -0.04   0.00    -0.01   0.08  -0.00     0.01   0.09   0.00
     6   6    -0.04  -0.05  -0.00    -0.03   0.00   0.00    -0.07  -0.05  -0.00
     7   6    -0.01  -0.01  -0.00    -0.02  -0.02   0.00    -0.06  -0.00  -0.00
     8   6     0.01   0.14  -0.00     0.03  -0.06   0.00     0.02  -0.03  -0.00
     9   6    -0.03  -0.01   0.00    -0.01  -0.00  -0.00    -0.01  -0.01  -0.00
    10   6     0.01  -0.08   0.00    -0.03  -0.03  -0.00    -0.03  -0.04  -0.00
    11   6    -0.05   0.13   0.00    -0.07  -0.00  -0.00     0.01   0.07   0.00
    12   6     0.01  -0.00  -0.00     0.02  -0.01   0.00    -0.06   0.05  -0.00
    13   6     0.01   0.07   0.00    -0.03  -0.03  -0.00     0.00  -0.04   0.00
    14   6    -0.00   0.05  -0.00    -0.12   0.01   0.00     0.17   0.04  -0.00
    15   6     0.05  -0.02  -0.00     0.06  -0.08   0.00     0.01   0.05  -0.00
    16   6    -0.10  -0.02   0.00     0.00   0.09  -0.00    -0.06  -0.02   0.00
    17   6     0.06  -0.05   0.00     0.01  -0.02   0.00     0.06  -0.02   0.00
    18   6     0.03  -0.02   0.00     0.01  -0.00   0.00     0.04   0.01   0.00
    19   6    -0.04   0.03  -0.00     0.03   0.13  -0.00    -0.13  -0.12  -0.00
    20   6     0.02  -0.02  -0.00    -0.02  -0.01  -0.00     0.01  -0.01  -0.00
    21   6     0.01  -0.01   0.00     0.02  -0.05  -0.00    -0.02   0.01   0.00
    22   6     0.01   0.01  -0.00     0.02  -0.02   0.00    -0.01   0.05  -0.00
    23   1    -0.03   0.15  -0.00     0.03   0.09   0.00    -0.00   0.39  -0.00
    24   1     0.04  -0.20   0.00     0.00  -0.21   0.00    -0.00  -0.32   0.00
    25   1     0.01  -0.14  -0.00    -0.09   0.33  -0.00    -0.10   0.19  -0.00
    26   1    -0.03   0.15  -0.00     0.00  -0.25  -0.00     0.01  -0.33   0.00
    27   1     0.10   0.07   0.00     0.40   0.31  -0.00    -0.29  -0.12   0.00
    28   1     0.23   0.15   0.00     0.14  -0.01   0.00    -0.16  -0.10   0.00
    29   1    -0.14  -0.24  -0.00    -0.02  -0.04  -0.00     0.09  -0.01   0.00
    30   1     0.26   0.18  -0.00     0.12   0.10  -0.00     0.02  -0.01  -0.00
    31   1    -0.15  -0.16  -0.00    -0.29  -0.34   0.00     0.23   0.24   0.00
    32   1    -0.02   0.15   0.00    -0.00  -0.12   0.00    -0.00   0.05   0.00
    33   1     0.07  -0.01  -0.00    -0.14   0.03  -0.00     0.31  -0.05  -0.00
    34   1    -0.31   0.10  -0.00     0.31  -0.13   0.00     0.21  -0.10   0.00
    35   6    -0.06  -0.01   0.00     0.01   0.02   0.00    -0.01   0.02   0.00
    36   6     0.01  -0.05  -0.00    -0.02   0.02  -0.00    -0.02   0.02  -0.00
    37   6    -0.01   0.00  -0.00     0.02  -0.01  -0.00     0.02   0.01  -0.00
    38   6     0.03  -0.03  -0.00    -0.01  -0.00  -0.00    -0.00  -0.01   0.00
    39   1    -0.34   0.12  -0.00     0.07  -0.01  -0.00     0.08  -0.02  -0.00
    40   1     0.34  -0.20  -0.00    -0.01   0.01  -0.00    -0.07   0.04   0.00
    41   1    -0.06  -0.04   0.00     0.02  -0.01   0.00    -0.04  -0.04   0.00
    42   1     0.05  -0.20  -0.00    -0.03   0.11   0.00    -0.01   0.04  -0.00
                     79                     80                     81
                     A'                     A'                     A'
 Frequencies --   1312.0561              1316.3865              1332.6861
 Red. masses --      1.7050                 1.8774                 1.7064
 Frc consts  --      1.7293                 1.9168                 1.7856
 IR Inten    --      6.9854                 1.1102                 0.2767
  Atom  AN      X      Y      Z        X      Y      Z        X      Y      Z
     1   6     0.01   0.01   0.00     0.05  -0.04   0.00     0.04   0.01  -0.00
     2   6     0.01   0.10  -0.00    -0.09   0.01  -0.00    -0.08   0.03   0.00
     3   6     0.07  -0.06   0.00     0.02   0.01   0.00     0.02  -0.02  -0.00
     4   6    -0.03   0.01  -0.00     0.06   0.02  -0.00     0.02   0.02   0.00
     5   6    -0.03  -0.04   0.00    -0.06   0.05   0.00    -0.09  -0.03  -0.00
     6   6     0.06  -0.07  -0.00    -0.04   0.03  -0.00     0.02  -0.06   0.00
     7   6    -0.03   0.01   0.00    -0.02   0.00  -0.00    -0.01   0.01   0.00
     8   6    -0.04   0.01  -0.00     0.14  -0.05  -0.00     0.07  -0.02   0.00
     9   6    -0.01  -0.03   0.00    -0.02   0.00  -0.00    -0.02  -0.03   0.00
    10   6    -0.04   0.02   0.00     0.04  -0.02   0.00     0.02   0.05  -0.00
    11   6     0.01   0.05   0.00    -0.06  -0.02   0.00     0.05   0.03  -0.00
    12   6    -0.01  -0.00  -0.00     0.01   0.01  -0.00    -0.01  -0.00   0.00
    13   6     0.05  -0.02   0.00    -0.05   0.05   0.00     0.01   0.04  -0.00
    14   6    -0.01   0.03  -0.00     0.01   0.02  -0.00     0.02   0.01   0.00
    15   6    -0.02   0.03  -0.00     0.02   0.03   0.00    -0.01  -0.04   0.00
    16   6     0.00  -0.09   0.00     0.06  -0.05   0.00    -0.04   0.07  -0.00
    17   6    -0.03  -0.00   0.00    -0.02   0.02   0.00     0.03  -0.03  -0.00
    18   6    -0.03  -0.01   0.00    -0.02   0.02   0.00     0.03  -0.02  -0.00
    19   6     0.07  -0.04  -0.00     0.04  -0.05  -0.00    -0.08   0.04   0.00
    20   6     0.02   0.01  -0.00    -0.00   0.01  -0.00    -0.01   0.00  -0.00
    21   6    -0.00   0.04   0.00     0.00   0.02   0.00    -0.01  -0.04  -0.00
    22   6    -0.01  -0.01  -0.00    -0.02  -0.00  -0.00     0.02   0.02   0.00
    23   1     0.07  -0.34  -0.00     0.05  -0.07   0.00     0.11  -0.39   0.00
    24   1    -0.02  -0.15   0.00     0.05   0.10   0.00     0.02   0.05  -0.00
    25   1    -0.07   0.21  -0.00    -0.01  -0.03   0.00    -0.03   0.08   0.00
    26   1    -0.13   0.55  -0.00     0.05  -0.09  -0.00    -0.05   0.49  -0.00
    27   1     0.09   0.09   0.00    -0.06  -0.04   0.00    -0.06  -0.04  -0.00
    28   1     0.26   0.30  -0.00     0.24   0.23  -0.00    -0.28  -0.29   0.00
    29   1    -0.27  -0.22   0.00    -0.30  -0.25  -0.00     0.31   0.22  -0.00
    30   1    -0.02  -0.00  -0.00    -0.25  -0.18  -0.00     0.15   0.09   0.00
    31   1     0.08   0.12   0.00     0.14   0.14  -0.00    -0.04  -0.05  -0.00
    32   1     0.00   0.12   0.00    -0.00   0.00   0.00     0.01  -0.07  -0.00
    33   1    -0.09   0.02   0.00     0.01  -0.01  -0.00     0.07   0.00   0.00
    34   1     0.02  -0.05  -0.00     0.20  -0.08  -0.00     0.02  -0.04   0.00
    35   6     0.02  -0.02   0.00     0.01  -0.01  -0.00     0.03  -0.03  -0.00
    36   6     0.01  -0.00  -0.00    -0.04   0.01   0.00    -0.00   0.00   0.00
    37   6    -0.01   0.02  -0.00     0.01  -0.03  -0.00    -0.02  -0.01   0.00
    38   6     0.00   0.01   0.00    -0.03  -0.03   0.00    -0.02  -0.01  -0.00
    39   1     0.20  -0.10  -0.00    -0.42   0.18   0.00    -0.25   0.10   0.00
    40   1    -0.17   0.08  -0.00     0.37  -0.18  -0.00     0.16  -0.07  -0.00
    41   1    -0.04   0.00   0.00     0.12   0.05   0.00     0.09   0.07  -0.00
    42   1    -0.01   0.06  -0.00    -0.06   0.22  -0.00    -0.05   0.21   0.00
                     82                     83                     84
                     A'                     A'                     A'
 Frequencies --   1366.3390              1374.7962              1386.0755
 Red. masses --      2.7049                 5.3096                 3.2339
 Frc consts  --      2.9752                 5.9128                 3.6606
 IR Inten    --      0.7635                 3.0218                 2.5981
  Atom  AN      X      Y      Z        X      Y      Z        X      Y      Z
     1   6    -0.06  -0.04  -0.00     0.03  -0.00  -0.00    -0.01   0.12  -0.00
     2   6    -0.03  -0.02  -0.00     0.00   0.09   0.00     0.17  -0.01   0.00
     3   6     0.13   0.06   0.00    -0.00  -0.07  -0.00    -0.15  -0.09  -0.00
     4   6     0.00   0.01   0.00     0.01   0.00   0.00    -0.03  -0.03   0.00
     5   6     0.07  -0.01  -0.00     0.02  -0.06  -0.00    -0.13  -0.02  -0.00
     6   6     0.03   0.04  -0.00    -0.04   0.12   0.00     0.11  -0.03   0.00
     7   6    -0.08   0.01   0.00     0.02  -0.03   0.00     0.00  -0.03   0.00
     8   6    -0.05   0.02   0.00    -0.15  -0.14   0.00     0.05  -0.03   0.00
     9   6     0.01   0.00   0.00    -0.08  -0.07  -0.00    -0.01   0.01   0.00
    10   6    -0.03  -0.03   0.00     0.02   0.02  -0.00    -0.02   0.12   0.00
    11   6    -0.12  -0.07   0.00    -0.06  -0.06  -0.00     0.05  -0.03  -0.00
    12   6     0.06  -0.01  -0.00    -0.05   0.03   0.00     0.04   0.02   0.00
    13   6    -0.00  -0.01  -0.00     0.11   0.32  -0.00     0.02   0.02  -0.00
    14   6     0.00   0.13   0.00     0.04  -0.07   0.00    -0.04   0.17   0.00
    15   6     0.01  -0.11  -0.00     0.01   0.01   0.00    -0.07  -0.08   0.00
    16   6     0.05   0.13  -0.00     0.04  -0.01  -0.00    -0.02   0.07  -0.00
    17   6     0.06  -0.06  -0.00     0.01   0.06  -0.00    -0.02  -0.10   0.00
    18   6     0.08   0.02   0.00     0.02   0.03  -0.00     0.01  -0.05   0.00
    19   6    -0.09  -0.01   0.00    -0.01   0.01   0.00     0.03  -0.03   0.00
    20   6    -0.05   0.03   0.00    -0.01  -0.00  -0.00    -0.01   0.05  -0.00
    21   6    -0.04  -0.08   0.00     0.01  -0.01  -0.00    -0.07  -0.03  -0.00
    22   6    -0.01   0.04   0.00    -0.02   0.00   0.00     0.03   0.02   0.00
    23   1    -0.03  -0.24   0.00     0.02   0.08   0.00    -0.02   0.17   0.00
    24   1    -0.01   0.10  -0.00     0.04  -0.32  -0.00    -0.00  -0.24  -0.00
    25   1    -0.06  -0.08  -0.00    -0.04   0.23   0.00     0.06  -0.35  -0.00
    26   1    -0.07   0.17  -0.00     0.07  -0.27   0.00     0.05  -0.35  -0.00
    27   1    -0.12  -0.15   0.00     0.02   0.09  -0.00     0.17   0.13  -0.00
    28   1     0.26   0.10   0.00     0.02   0.01  -0.00     0.27   0.24  -0.00
    29   1    -0.02  -0.16  -0.00    -0.03   0.03  -0.00     0.01  -0.08   0.00
    30   1    -0.23  -0.26   0.00    -0.18  -0.14   0.00     0.12   0.04  -0.00
    31   1     0.27   0.20  -0.00     0.00  -0.02  -0.00     0.22   0.24   0.00
    32   1     0.04  -0.42  -0.00     0.00  -0.10  -0.00     0.04  -0.16  -0.00
    33   1     0.33  -0.07  -0.00     0.09  -0.04   0.00     0.06   0.01   0.00
    34   1    -0.00   0.01   0.00    -0.41   0.05   0.00    -0.13   0.05  -0.00
    35   6    -0.01   0.01  -0.00     0.15  -0.11  -0.00     0.03  -0.02  -0.00
    36   6     0.02  -0.01  -0.00     0.20  -0.10  -0.00     0.00   0.01   0.00
    37   6     0.00   0.01   0.00    -0.18  -0.09   0.00    -0.02  -0.01   0.00
    38   6     0.01   0.02   0.00    -0.03   0.19   0.00    -0.02  -0.01  -0.00
    39   1     0.18  -0.08  -0.00    -0.20   0.05   0.00    -0.25   0.11  -0.00
    40   1    -0.10   0.04  -0.00     0.03  -0.02   0.00     0.08  -0.02  -0.00
    41   1    -0.05  -0.03  -0.00     0.05   0.08  -0.00     0.07   0.06  -0.00
    42   1     0.03  -0.11  -0.00     0.01  -0.23   0.00    -0.03   0.13   0.00
                     85                     86                     87
                     A'                     A'                     A'
 Frequencies --   1403.7756              1421.7281              1432.3951
 Red. masses --      4.6757                 4.9295                 5.9137
 Frc consts  --      5.4286                 5.8707                 7.1488
 IR Inten    --      2.7206                 3.0514                 0.4018
  Atom  AN      X      Y      Z        X      Y      Z        X      Y      Z
     1   6    -0.00  -0.12   0.00     0.09  -0.04  -0.00     0.03   0.01  -0.00
     2   6    -0.09  -0.01  -0.00    -0.18   0.08   0.00    -0.07   0.01   0.00
     3   6     0.12   0.10   0.00    -0.05  -0.08  -0.00    -0.03  -0.03  -0.00
     4   6     0.03  -0.03  -0.00     0.02   0.13   0.00     0.01   0.05   0.00
     5   6     0.08   0.19   0.00     0.09  -0.19  -0.00     0.03  -0.08  -0.00
     6   6    -0.12  -0.07  -0.00    -0.11   0.22   0.00    -0.01   0.06   0.00
     7   6    -0.06   0.06  -0.00     0.03  -0.07  -0.00     0.02  -0.04   0.00
     8   6    -0.05  -0.12  -0.00     0.03   0.13   0.00     0.01   0.05   0.00
     9   6    -0.01   0.02  -0.00    -0.04  -0.08   0.00    -0.00  -0.03   0.00
    10   6    -0.02  -0.10   0.00     0.11  -0.03  -0.00     0.03   0.03  -0.00
    11   6     0.19   0.02   0.00     0.14  -0.08  -0.00     0.08  -0.05  -0.00
    12   6     0.08  -0.03  -0.00    -0.04   0.04   0.00    -0.02   0.01   0.00
    13   6    -0.01   0.07   0.00     0.02  -0.01  -0.00    -0.00  -0.01  -0.00
    14   6    -0.07   0.17  -0.00     0.03   0.06   0.00    -0.03   0.06   0.00
    15   6    -0.09  -0.01  -0.00    -0.13  -0.02   0.00    -0.02  -0.09   0.00
    16   6    -0.06   0.06   0.00     0.04   0.00  -0.00    -0.23   0.24  -0.00
    17   6    -0.09  -0.13   0.00    -0.07  -0.07  -0.00    -0.07   0.01  -0.00
    18   6    -0.06  -0.08   0.00    -0.05  -0.10   0.00     0.17   0.16   0.00
    19   6     0.10  -0.08  -0.00     0.04   0.04   0.00     0.21  -0.23   0.00
    20   6     0.03   0.00  -0.00     0.00   0.11  -0.00    -0.01  -0.19   0.00
    21   6    -0.04   0.06   0.00    -0.11  -0.05  -0.00     0.17   0.12  -0.00
    22   6     0.07  -0.01  -0.00     0.09  -0.01   0.00    -0.22   0.02  -0.00
    23   1    -0.04   0.06  -0.00     0.09   0.06   0.00     0.05  -0.07   0.00
    24   1     0.00   0.19   0.00     0.07  -0.24  -0.00     0.02  -0.05  -0.00
    25   1     0.00  -0.26  -0.00    -0.02   0.16   0.00    -0.01   0.10  -0.00
    26   1    -0.03  -0.10   0.00     0.13  -0.06   0.00     0.04   0.00   0.00
    27   1    -0.08  -0.16   0.00     0.10   0.18  -0.00     0.16   0.17  -0.00
    28   1    -0.06   0.02  -0.00     0.10   0.21  -0.00    -0.31  -0.37   0.00
    29   1     0.09   0.03   0.00     0.21   0.18  -0.00    -0.37  -0.25  -0.00
    30   1     0.42   0.35  -0.00     0.15   0.07  -0.00    -0.07  -0.04   0.00
    31   1     0.03   0.14   0.00     0.15   0.20  -0.00     0.04  -0.01   0.00
    32   1    -0.02   0.25   0.00     0.06  -0.12  -0.00    -0.05  -0.08  -0.00
    33   1    -0.29   0.12  -0.00    -0.02   0.03  -0.00     0.08  -0.10   0.00
    34   1    -0.05   0.04  -0.00     0.28  -0.22  -0.00     0.07  -0.06  -0.00
    35   6     0.08  -0.03   0.00    -0.11   0.02  -0.00    -0.03  -0.00  -0.00
    36   6     0.07  -0.02  -0.00    -0.03  -0.03   0.00    -0.00  -0.01  -0.00
    37   6    -0.05  -0.04  -0.00     0.05   0.04  -0.00     0.01   0.01   0.00
    38   6    -0.03   0.08   0.00     0.03  -0.02   0.00     0.01  -0.00   0.00
    39   1     0.02  -0.00  -0.00     0.11  -0.09   0.00    -0.01  -0.01   0.00
    40   1    -0.06   0.04   0.00    -0.07  -0.02   0.00    -0.04   0.01   0.00
    41   1     0.00   0.00   0.00    -0.16  -0.12   0.00    -0.04  -0.03  -0.00
    42   1    -0.01  -0.06  -0.00     0.06  -0.23  -0.00     0.01  -0.06   0.00
                     88                     89                     90
                     A'                     A'                     A'
 Frequencies --   1456.0998              1466.4737              1476.4383
 Red. masses --      1.8442                 2.8727                 2.9215
 Frc consts  --      2.3038                 3.6398                 3.7523
 IR Inten    --      1.8501                 1.4241                 0.1768
  Atom  AN      X      Y      Z        X      Y      Z        X      Y      Z
     1   6    -0.00   0.02  -0.00    -0.05  -0.01   0.00     0.03   0.07   0.00
     2   6    -0.02   0.01   0.00     0.10   0.07  -0.00    -0.09   0.02  -0.00
     3   6    -0.01   0.04  -0.00     0.10  -0.02   0.00    -0.00  -0.09   0.00
     4   6    -0.03  -0.07   0.00    -0.02  -0.09  -0.00    -0.07   0.05  -0.00
     5   6     0.04   0.04  -0.00    -0.05  -0.09   0.00     0.12  -0.03   0.00
     6   6    -0.04  -0.01   0.00    -0.10   0.07  -0.00     0.03   0.02  -0.00
     7   6     0.06  -0.08   0.00    -0.03   0.06   0.00    -0.03  -0.02  -0.00
     8   6    -0.04  -0.01   0.00    -0.07  -0.03  -0.00    -0.05   0.10  -0.00
     9   6     0.09   0.00   0.00     0.01   0.01  -0.00     0.15  -0.07  -0.00
    10   6     0.00  -0.03  -0.00     0.06  -0.01   0.00    -0.04   0.03   0.00
    11   6     0.08   0.01  -0.00    -0.04   0.04   0.00    -0.08  -0.06   0.00
    12   6    -0.09  -0.03   0.00    -0.02  -0.01  -0.00     0.03   0.05  -0.00
    13   6    -0.02  -0.02  -0.00     0.08   0.04   0.00    -0.05  -0.11   0.00
    14   6    -0.00   0.01   0.00     0.10  -0.04  -0.00     0.03   0.05  -0.00
    15   6    -0.03   0.02   0.00    -0.04  -0.07  -0.00     0.04   0.01  -0.00
    16   6    -0.05  -0.03  -0.00     0.02   0.07   0.00     0.07   0.03   0.00
    17   6     0.03   0.02  -0.00    -0.10  -0.04   0.00    -0.00  -0.02   0.00
    18   6     0.02  -0.03  -0.00     0.01   0.02   0.00    -0.06   0.01   0.00
    19   6     0.02   0.02   0.00     0.05  -0.03  -0.00    -0.06  -0.06  -0.00
    20   6     0.02   0.06   0.00    -0.02  -0.01  -0.00    -0.01  -0.08  -0.00
    21   6    -0.04  -0.06  -0.00     0.02   0.05   0.00     0.00   0.06   0.00
    22   6    -0.04   0.02   0.00     0.03  -0.03  -0.00     0.07  -0.01  -0.00
    23   1     0.03  -0.15   0.00    -0.05   0.01  -0.00     0.09  -0.26  -0.00
    24   1    -0.09   0.35  -0.00    -0.06   0.16   0.00    -0.10   0.17   0.00
    25   1    -0.03   0.40   0.00    -0.00  -0.05  -0.00    -0.04  -0.03   0.00
    26   1     0.01  -0.09  -0.00     0.06   0.02   0.00     0.02  -0.33   0.00
    27   1     0.29   0.29  -0.00    -0.13  -0.11   0.00    -0.08  -0.03   0.00
    28   1    -0.05  -0.00   0.00     0.20   0.16  -0.00     0.02  -0.02  -0.00
    29   1    -0.13  -0.12   0.00     0.24   0.27   0.00     0.04   0.01  -0.00
    30   1     0.03  -0.03   0.00    -0.03  -0.02  -0.00     0.05   0.12  -0.00
    31   1     0.20   0.15  -0.00    -0.12  -0.07   0.00    -0.15  -0.07   0.00
    32   1     0.07  -0.17  -0.00    -0.03  -0.00   0.00    -0.09   0.30   0.00
    33   1     0.27  -0.08   0.00    -0.21   0.05  -0.00    -0.30   0.12  -0.00
    34   1    -0.29   0.16   0.00    -0.23   0.11  -0.00    -0.24   0.08  -0.00
    35   6     0.02   0.02  -0.00    -0.04   0.08   0.00     0.07  -0.02   0.00
    36   6    -0.03   0.04   0.00    -0.11   0.05  -0.00     0.04   0.06  -0.00
    37   6    -0.03  -0.04   0.00    -0.01  -0.03  -0.00    -0.09  -0.04  -0.00
    38   6     0.02  -0.02  -0.00     0.06  -0.08   0.00     0.01  -0.02   0.00
    39   1    -0.01   0.04   0.00     0.23  -0.04  -0.00    -0.31   0.16   0.00
    40   1     0.18  -0.05  -0.00     0.45  -0.20   0.00    -0.02   0.10   0.00
    41   1     0.20   0.13  -0.00     0.28   0.17   0.00     0.23   0.20   0.00
    42   1     0.00   0.14   0.00     0.05   0.18  -0.00    -0.02   0.23  -0.00
                     91                     92                     93
                     A'                     A'                     A'
 Frequencies --   1477.6616              1490.8897              1517.1132
 Red. masses --      2.5463                 2.4567                 2.7521
 Frc consts  --      3.2757                 3.2174                 3.7321
 IR Inten    --      1.7145                12.3117                 2.0632
  Atom  AN      X      Y      Z        X      Y      Z        X      Y      Z
     1   6     0.03  -0.11   0.00    -0.02   0.06  -0.00    -0.07  -0.03  -0.00
     2   6     0.01   0.08  -0.00     0.02  -0.01   0.00     0.09  -0.11   0.00
     3   6    -0.09   0.01   0.00     0.02   0.01  -0.00     0.07   0.12  -0.00
     4   6    -0.01  -0.01  -0.00     0.03  -0.08   0.00     0.02   0.09   0.00
     5   6    -0.01  -0.00   0.00    -0.04  -0.02  -0.00    -0.04  -0.02  -0.00
     6   6     0.07   0.08  -0.00    -0.00   0.01   0.00    -0.06   0.01   0.00
     7   6    -0.02  -0.06  -0.00     0.01  -0.08   0.00     0.04  -0.01   0.00
     8   6    -0.08  -0.03  -0.00     0.06  -0.06   0.00    -0.07   0.04   0.00
     9   6    -0.03  -0.00   0.00    -0.01   0.03   0.00    -0.11   0.02   0.00
    10   6     0.00  -0.07   0.00     0.01   0.05  -0.00     0.04   0.00  -0.00
    11   6     0.04  -0.11   0.00    -0.04  -0.09  -0.00    -0.05  -0.02  -0.00
    12   6     0.09   0.07  -0.00    -0.04   0.00   0.00    -0.08  -0.07   0.00
    13   6     0.08   0.00   0.00    -0.02   0.09  -0.00     0.08  -0.06  -0.00
    14   6    -0.11   0.06  -0.00     0.02   0.09   0.00     0.05   0.01   0.00
    15   6     0.03   0.06  -0.00     0.04   0.03   0.00     0.02  -0.01   0.00
    16   6     0.01  -0.03   0.00     0.07   0.04  -0.00     0.04   0.07  -0.00
    17   6     0.07   0.01   0.00     0.05   0.00  -0.00     0.02   0.03  -0.00
    18   6    -0.02   0.01   0.00    -0.08  -0.01  -0.00    -0.07  -0.03  -0.00
    19   6    -0.06   0.00  -0.00    -0.08  -0.07   0.00     0.01  -0.03   0.00
    20   6     0.01  -0.02   0.00     0.02  -0.09   0.00     0.04  -0.07   0.00
    21   6     0.00  -0.00   0.00    -0.03   0.02  -0.00    -0.05  -0.04  -0.00
    22   6    -0.00   0.01  -0.00     0.07   0.03   0.00     0.01   0.05   0.00
    23   1    -0.05   0.45  -0.00     0.02  -0.19   0.00    -0.09   0.01   0.00
    24   1    -0.01  -0.05   0.00     0.00   0.19  -0.00     0.09  -0.36  -0.00
    25   1    -0.01  -0.15   0.00    -0.06   0.26   0.00     0.00   0.24   0.00
    26   1    -0.08   0.44  -0.00     0.02  -0.01  -0.00     0.04  -0.02  -0.00
    27   1    -0.08  -0.06   0.00     0.16   0.18  -0.00     0.19   0.15  -0.00
[truncated: 169,142 more chars]
