# Supplementary material for: HOMA Index Establishes Similarity to a Reference Molecule
Source: J Chem Inf Model. 2023 Dec 6;63(24):7744–54. doi: 10.1021/acs.jcim.3c01551 (PMC10751799; doi:10.1021/acs.jcim.3c01551)
Supplement: Supplementary file 7 — ci3c01551_si_007.zip [file ci3c01551_si_007.zip › ad-Fig4-hexacene-Gaussian16-output/11-0102.log]

 Set GAUSS_PDEF to "48".
 Set GAUSS_MDEF to "10240MB".
 Entering Gaussian System, Link 0=g16
 Initial command:
 /mnt/opt/groups/app-gaussian/g16-avx2/l1.exe "/scratch/9832349.torquesrv1.cis.gov.pl/Gau-133532.inp" -scrdir="/scratch/9832349.torquesrv1.cis.gov.pl/"
 Default is to use a total of  48 processors:
                               48 via shared-memory
                                1 via Linda
 Entering Link 1 = /mnt/opt/groups/app-gaussian/g16-avx2/l1.exe PID=    133533.
  
 Copyright (c) 1988-2019, Gaussian, Inc.  All Rights Reserved.
  
 This is part of the Gaussian(R) 16 program.  It is based on
 the Gaussian(R) 09 system (copyright 2009, Gaussian, Inc.),
 the Gaussian(R) 03 system (copyright 2003, Gaussian, Inc.),
 the Gaussian(R) 98 system (copyright 1998, Gaussian, Inc.),
 the Gaussian(R) 94 system (copyright 1995, Gaussian, Inc.),
 the Gaussian 92(TM) system (copyright 1992, Gaussian, Inc.),
 the Gaussian 90(TM) system (copyright 1990, Gaussian, Inc.),
 the Gaussian 88(TM) system (copyright 1988, Gaussian, Inc.),
 the Gaussian 86(TM) system (copyright 1986, Carnegie Mellon
 University), and the Gaussian 82(TM) system (copyright 1983,
 Carnegie Mellon University). Gaussian is a federally registered
 trademark of Gaussian, Inc.
  
 This software contains proprietary and confidential information,
 including trade secrets, belonging to Gaussian, Inc.
  
 This software is provided under written license and may be
 used, copied, transmitted, or stored only in accord with that
 written license.
  
 The following legend is applicable only to US Government
 contracts under FAR:
  
                    RESTRICTED RIGHTS LEGEND
  
 Use, reproduction and disclosure by the US Government is
 subject to restrictions as set forth in subparagraphs (a)
 and (c) of the Commercial Computer Software - Restricted
 Rights clause in FAR 52.227-19.
  
 Gaussian, Inc.
 340 Quinnipiac St., Bldg. 40, Wallingford CT 06492
  
  
 ---------------------------------------------------------------
 Warning -- This program may not be used in any manner that
 competes with the business of Gaussian, Inc. or will provide
 assistance to any competitor of Gaussian, Inc.  The licensee
 of this program is prohibited from giving any competitor of
 Gaussian, Inc. access to this program.  By using this program,
 the user acknowledges that Gaussian, Inc. is engaged in the
 business of creating and licensing software in the field of
 computational chemistry and represents and warrants to the
 licensee that it is not a competitor of Gaussian, Inc. and that
 it will not use this program in any manner prohibited above.
 ---------------------------------------------------------------
  

 Cite this work as:
 Gaussian 16, Revision C.01,
 M. J. Frisch, G. W. Trucks, H. B. Schlegel, G. E. Scuseria, 
 M. A. Robb, J. R. Cheeseman, G. Scalmani, V. Barone, 
 G. A. Petersson, H. Nakatsuji, X. Li, M. Caricato, A. V. Marenich, 
 J. Bloino, B. G. Janesko, R. Gomperts, B. Mennucci, H. P. Hratchian, 
 J. V. Ortiz, A. F. Izmaylov, J. L. Sonnenberg, D. Williams-Young, 
 F. Ding, F. Lipparini, F. Egidi, J. Goings, B. Peng, A. Petrone, 
 T. Henderson, D. Ranasinghe, V. G. Zakrzewski, J. Gao, N. Rega, 
 G. Zheng, W. Liang, M. Hada, M. Ehara, K. Toyota, R. Fukuda, 
 J. Hasegawa, M. Ishida, T. Nakajima, Y. Honda, O. Kitao, H. Nakai, 
 T. Vreven, K. Throssell, J. A. Montgomery, Jr., J. E. Peralta, 
 F. Ogliaro, M. J. Bearpark, J. J. Heyd, E. N. Brothers, K. N. Kudin, 
 V. N. Staroverov, T. A. Keith, R. Kobayashi, J. Normand, 
 K. Raghavachari, A. P. Rendell, J. C. Burant, S. S. Iyengar, 
 J. Tomasi, M. Cossi, J. M. Millam, M. Klene, C. Adamo, R. Cammi, 
 J. W. Ochterski, R. L. Martin, K. Morokuma, O. Farkas, 
 J. B. Foresman, and D. J. Fox, Gaussian, Inc., Wallingford CT, 2019.
 
 ******************************************
 Gaussian 16:  ES64L-G16RevC.01  3-Jul-2019
                 8-Sep-2022 
 ******************************************
 ----------------------------------------------------------------------
 #p opt freq b3lyp/6-31g(d,p) empiricaldispersion=gd3 int=(grid=ultrafi
 ne,acc2e=12) scf=(maxcyc=500,ferm,novaracc,noincfoc,intrep)
 ----------------------------------------------------------------------
 1/18=20,19=15,26=4,38=1/1,3;
 2/9=110,12=2,17=6,18=5,40=1/2;
 3/5=1,6=6,7=101,11=2,25=1,27=12,30=1,71=1,74=-5,75=-5,124=31/1,2,3;
 4//1;
 5/5=100002,7=500,17=20,22=13,38=1,87=12/2;
 6/7=2,8=2,9=2,10=2,28=1,87=12/1;
 7/87=12/1,2,3,16;
 1/18=20,19=15,26=4/3(2);
 2/9=110/2;
 99//99;
 2/9=110/2;
 3/5=1,6=6,7=101,11=2,25=1,27=12,30=1,71=1,74=-5,75=-5,124=31/1,2,3;
 4/5=5,16=3,69=1/1;
 5/5=100002,7=500,17=20,22=13,38=1,87=12/2;
 7/87=12/1,2,3,16;
 1/18=20,19=15,26=4/3(-5);
 2/9=110/2;
 6/7=2,8=2,9=2,10=2,19=2,28=1,87=12/1;
 99/9=1/99;
 Leave Link    1 at Thu Sep  8 15:01:21 2022, MaxMem=           0 cpu:              18.3 elap:               0.4
 (Enter /mnt/opt/groups/app-gaussian/g16-avx2/l101.exe)
 ---------
 peri symm
 ---------
 Symbolic Z-matrix:
 Charge =  0 Multiplicity = 1
 C                    -3.13786  -1.71752   0. 
 C                    -4.54893  -1.51208   0. 
 C                    -2.66524  -3.04828   0. 
 C                    -2.25066  -0.55388   0. 
 C                    -5.41754  -2.62518   0. 
 C                    -5.07883  -0.17332   0. 
 C                    -3.53504  -4.12596   0. 
 C                    -0.85672  -0.66241   0. 
 C                    -2.8308    0.76002   0. 
 C                    -4.92433  -3.91681   0. 
 C                    -4.26127   0.90905   0. 
 C                     0.        0.44976   0. 
 C                    -1.9902    1.87382   0. 
 C                     1.45321   0.33439   0. 
 C                    -0.59579   1.75407   0. 
 C                     2.09981  -0.9404    0. 
 C                     0.2512    2.90589   0. 
 C                     2.25353   1.50298   0. 
 C                     3.69978   1.39044   0. 
 C                     3.45923  -1.05708   0. 
 C                     1.60638   2.78465   0. 
 C                     4.56725   2.51355   0. 
 C                     4.29959   0.09373   0. 
 C                     5.71044  -0.03255   0. 
 C                     5.93965   2.36498   0. 
 C                     6.52232   1.08075   0. 
 H                    -1.59909  -3.24521   0. 
 H                    -6.49001  -2.44836   0. 
 H                    -3.13841  -5.1369    0. 
 H                    -6.15845  -0.04904   0. 
 H                    -0.42116  -1.65151   0. 
 H                    -5.60422  -4.76342   0. 
 H                    -4.67323   1.91461   0. 
 H                    -2.43149   2.86786   0. 
 H                     1.50413  -1.84507   0. 
 H                    -0.21104   3.88935   0. 
 H                     3.92259  -2.04009   0. 
 H                     2.20663   3.68605   0. 
 H                     4.15848   3.51687   0. 
 H                     6.14236  -1.02997   0. 
 H                     6.57503   3.24573   0. 
 H                     7.60282   0.97333   0. 
 
 ITRead=  0  0  0  0  0  0  0  0  0  0  0  0  0  0  0  0  0  0  0  0
 ITRead=  0  0  0  0  0  0  0  0  0  0  0  0  0  0  0  0  0  0  0  0
 ITRead=  0  0
 MicOpt= -1 -1 -1 -1 -1 -1 -1 -1 -1 -1 -1 -1 -1 -1 -1 -1 -1 -1 -1 -1
 MicOpt= -1 -1 -1 -1 -1 -1 -1 -1 -1 -1 -1 -1 -1 -1 -1 -1 -1 -1 -1 -1
 MicOpt= -1 -1
 NAtoms=     42 NQM=       42 NQMF=       0 NMMI=      0 NMMIF=      0
                NMic=       0 NMicF=      0.
                    Isotopes and Nuclear Properties:
 (Nuclear quadrupole moments (NQMom) in fm**2, nuclear magnetic moments (NMagM)
  in nuclear magnetons)

  Atom         1           2           3           4           5           6           7           8           9          10
 IAtWgt=          12          12          12          12          12          12          12          12          12          12
 AtmWgt=  12.0000000  12.0000000  12.0000000  12.0000000  12.0000000  12.0000000  12.0000000  12.0000000  12.0000000  12.0000000
 NucSpn=           0           0           0           0           0           0           0           0           0           0
 AtZEff=  -0.0000000  -0.0000000  -0.0000000  -0.0000000  -0.0000000  -0.0000000  -0.0000000  -0.0000000  -0.0000000  -0.0000000
 NQMom=    0.0000000   0.0000000   0.0000000   0.0000000   0.0000000   0.0000000   0.0000000   0.0000000   0.0000000   0.0000000
 NMagM=    0.0000000   0.0000000   0.0000000   0.0000000   0.0000000   0.0000000   0.0000000   0.0000000   0.0000000   0.0000000
 AtZNuc=   6.0000000   6.0000000   6.0000000   6.0000000   6.0000000   6.0000000   6.0000000   6.0000000   6.0000000   6.0000000

  Atom        11          12          13          14          15          16          17          18          19          20
 IAtWgt=          12          12          12          12          12          12          12          12          12          12
 AtmWgt=  12.0000000  12.0000000  12.0000000  12.0000000  12.0000000  12.0000000  12.0000000  12.0000000  12.0000000  12.0000000
 NucSpn=           0           0           0           0           0           0           0           0           0           0
 AtZEff=  -0.0000000  -0.0000000  -0.0000000  -0.0000000  -0.0000000  -0.0000000  -0.0000000  -0.0000000  -0.0000000  -0.0000000
 NQMom=    0.0000000   0.0000000   0.0000000   0.0000000   0.0000000   0.0000000   0.0000000   0.0000000   0.0000000   0.0000000
 NMagM=    0.0000000   0.0000000   0.0000000   0.0000000   0.0000000   0.0000000   0.0000000   0.0000000   0.0000000   0.0000000
 AtZNuc=   6.0000000   6.0000000   6.0000000   6.0000000   6.0000000   6.0000000   6.0000000   6.0000000   6.0000000   6.0000000

  Atom        21          22          23          24          25          26          27          28          29          30
 IAtWgt=          12          12          12          12          12          12           1           1           1           1
 AtmWgt=  12.0000000  12.0000000  12.0000000  12.0000000  12.0000000  12.0000000   1.0078250   1.0078250   1.0078250   1.0078250
 NucSpn=           0           0           0           0           0           0           1           1           1           1
 AtZEff=  -0.0000000  -0.0000000  -0.0000000  -0.0000000  -0.0000000  -0.0000000  -0.0000000  -0.0000000  -0.0000000  -0.0000000
 NQMom=    0.0000000   0.0000000   0.0000000   0.0000000   0.0000000   0.0000000   0.0000000   0.0000000   0.0000000   0.0000000
 NMagM=    0.0000000   0.0000000   0.0000000   0.0000000   0.0000000   0.0000000   2.7928460   2.7928460   2.7928460   2.7928460
 AtZNuc=   6.0000000   6.0000000   6.0000000   6.0000000   6.0000000   6.0000000   1.0000000   1.0000000   1.0000000   1.0000000

  Atom        31          32          33          34          35          36          37          38          39          40
 IAtWgt=           1           1           1           1           1           1           1           1           1           1
 AtmWgt=   1.0078250   1.0078250   1.0078250   1.0078250   1.0078250   1.0078250   1.0078250   1.0078250   1.0078250   1.0078250
 NucSpn=           1           1           1           1           1           1           1           1           1           1
 AtZEff=  -0.0000000  -0.0000000  -0.0000000  -0.0000000  -0.0000000  -0.0000000  -0.0000000  -0.0000000  -0.0000000  -0.0000000
 NQMom=    0.0000000   0.0000000   0.0000000   0.0000000   0.0000000   0.0000000   0.0000000   0.0000000   0.0000000   0.0000000
 NMagM=    2.7928460   2.7928460   2.7928460   2.7928460   2.7928460   2.7928460   2.7928460   2.7928460   2.7928460   2.7928460
 AtZNuc=   1.0000000   1.0000000   1.0000000   1.0000000   1.0000000   1.0000000   1.0000000   1.0000000   1.0000000   1.0000000

  Atom        41          42
 IAtWgt=           1           1
 AtmWgt=   1.0078250   1.0078250
 NucSpn=           1           1
 AtZEff=  -0.0000000  -0.0000000
 NQMom=    0.0000000   0.0000000
 NMagM=    2.7928460   2.7928460
 AtZNuc=   1.0000000   1.0000000
 Leave Link  101 at Thu Sep  8 15:01:21 2022, MaxMem=  1342177280 cpu:              23.1 elap:               0.5
 (Enter /mnt/opt/groups/app-gaussian/g16-avx2/l103.exe)

 GradGradGradGradGradGradGradGradGradGradGradGradGradGradGradGradGradGrad
 Berny optimization.
 Initialization pass.
                           ----------------------------
                           !    Initial Parameters    !
                           ! (Angstroms and Degrees)  !
 --------------------------                            --------------------------
 ! Name  Definition              Value          Derivative Info.                !
 --------------------------------------------------------------------------------
 ! R1    R(1,2)                  1.4259         estimate D2E/DX2                !
 ! R2    R(1,3)                  1.4122         estimate D2E/DX2                !
 ! R3    R(1,4)                  1.4633         estimate D2E/DX2                !
 ! R4    R(2,5)                  1.4119         estimate D2E/DX2                !
 ! R5    R(2,6)                  1.4398         estimate D2E/DX2                !
 ! R6    R(3,7)                  1.3849         estimate D2E/DX2                !
 ! R7    R(3,27)                 1.0842         estimate D2E/DX2                !
 ! R8    R(4,8)                  1.3982         estimate D2E/DX2                !
 ! R9    R(4,9)                  1.4363         estimate D2E/DX2                !
 ! R10   R(5,10)                 1.3826         estimate D2E/DX2                !
 ! R11   R(5,28)                 1.0869         estimate D2E/DX2                !
 ! R12   R(6,11)                 1.3564         estimate D2E/DX2                !
 ! R13   R(6,30)                 1.0867         estimate D2E/DX2                !
 ! R14   R(7,10)                 1.405          estimate D2E/DX2                !
 ! R15   R(7,29)                 1.086          estimate D2E/DX2                !
 ! R16   R(8,12)                 1.4039         estimate D2E/DX2                !
 ! R17   R(8,31)                 1.0808         estimate D2E/DX2                !
 ! R18   R(9,11)                 1.4382         estimate D2E/DX2                !
 ! R19   R(9,13)                 1.3954         estimate D2E/DX2                !
 ! R20   R(10,32)                1.0858         estimate D2E/DX2                !
 ! R21   R(11,33)                1.0867         estimate D2E/DX2                !
 ! R22   R(12,14)                1.4578         estimate D2E/DX2                !
 ! R23   R(12,15)                1.4339         estimate D2E/DX2                !
 ! R24   R(13,15)                1.3995         estimate D2E/DX2                !
 ! R25   R(13,34)                1.0876         estimate D2E/DX2                !
 ! R26   R(14,16)                1.4294         estimate D2E/DX2                !
 ! R27   R(14,18)                1.4164         estimate D2E/DX2                !
 ! R28   R(15,17)                1.4297         estimate D2E/DX2                !
 ! R29   R(16,20)                1.3644         estimate D2E/DX2                !
 ! R30   R(16,35)                1.0832         estimate D2E/DX2                !
 ! R31   R(17,21)                1.3606         estimate D2E/DX2                !
 ! R32   R(17,36)                1.0867         estimate D2E/DX2                !
 ! R33   R(18,19)                1.4506         estimate D2E/DX2                !
 ! R34   R(18,21)                1.4358         estimate D2E/DX2                !
 ! R35   R(19,22)                1.4191         estimate D2E/DX2                !
 ! R36   R(19,23)                1.4287         estimate D2E/DX2                !
 ! R37   R(20,23)                1.425          estimate D2E/DX2                !
 ! R38   R(20,37)                1.0867         estimate D2E/DX2                !
 ! R39   R(21,38)                1.083          estimate D2E/DX2                !
 ! R40   R(22,25)                1.3804         estimate D2E/DX2                !
 ! R41   R(22,39)                1.0834         estimate D2E/DX2                !
 ! R42   R(23,24)                1.4165         estimate D2E/DX2                !
 ! R43   R(24,26)                1.3779         estimate D2E/DX2                !
 ! R44   R(24,40)                1.0869         estimate D2E/DX2                !
 ! R45   R(25,26)                1.4102         estimate D2E/DX2                !
 ! R46   R(25,41)                1.086          estimate D2E/DX2                !
 ! R47   R(26,42)                1.0858         estimate D2E/DX2                !
 ! A1    A(2,1,3)              117.8362         estimate D2E/DX2                !
 ! A2    A(2,1,4)              119.0397         estimate D2E/DX2                !
 ! A3    A(3,1,4)              123.1241         estimate D2E/DX2                !
 ! A4    A(1,2,5)              119.6829         estimate D2E/DX2                !
 ! A5    A(1,2,6)              119.8781         estimate D2E/DX2                !
 ! A6    A(5,2,6)              120.4391         estimate D2E/DX2                !
 ! A7    A(1,3,7)              121.5406         estimate D2E/DX2                !
 ! A8    A(1,3,27)             120.0176         estimate D2E/DX2                !
 ! A9    A(7,3,27)             118.4418         estimate D2E/DX2                !
 ! A10   A(1,4,8)              122.8712         estimate D2E/DX2                !
 ! A11   A(1,4,9)              118.8529         estimate D2E/DX2                !
 ! A12   A(8,4,9)              118.2759         estimate D2E/DX2                !
 ! A13   A(2,5,10)             121.1344         estimate D2E/DX2                !
 ! A14   A(2,5,28)             118.6044         estimate D2E/DX2                !
 ! A15   A(10,5,28)            120.2611         estimate D2E/DX2                !
 ! A16   A(2,6,11)             121.3401         estimate D2E/DX2                !
 ! A17   A(2,6,30)             118.1609         estimate D2E/DX2                !
 ! A18   A(11,6,30)            120.499          estimate D2E/DX2                !
 ! A19   A(3,7,10)             120.3459         estimate D2E/DX2                !
 ! A20   A(3,7,29)             119.6712         estimate D2E/DX2                !
 ! A21   A(10,7,29)            119.9829         estimate D2E/DX2                !
 ! A22   A(4,8,12)             123.1553         estimate D2E/DX2                !
 ! A23   A(4,8,31)             118.2191         estimate D2E/DX2                !
 ! A24   A(12,8,31)            118.6256         estimate D2E/DX2                !
 ! A25   A(4,9,11)             119.7715         estimate D2E/DX2                !
 ! A26   A(4,9,13)             119.1338         estimate D2E/DX2                !
 ! A27   A(11,9,13)            121.0946         estimate D2E/DX2                !
 ! A28   A(5,10,7)             119.4601         estimate D2E/DX2                !
 ! A29   A(5,10,32)            120.3339         estimate D2E/DX2                !
 ! A30   A(7,10,32)            120.206          estimate D2E/DX2                !
 ! A31   A(6,11,9)             121.1177         estimate D2E/DX2                !
 ! A32   A(6,11,33)            120.6566         estimate D2E/DX2                !
 ! A33   A(9,11,33)            118.2257         estimate D2E/DX2                !
 ! A34   A(8,12,14)            123.0682         estimate D2E/DX2                !
 ! A35   A(8,12,15)            117.8423         estimate D2E/DX2                !
 ! A36   A(14,12,15)           119.0894         estimate D2E/DX2                !
 ! A37   A(9,13,15)            122.1338         estimate D2E/DX2                !
 ! A38   A(9,13,34)            119.0196         estimate D2E/DX2                !
 ! A39   A(15,13,34)           118.8466         estimate D2E/DX2                !
 ! A40   A(12,14,16)           121.4343         estimate D2E/DX2                !
 ! A41   A(12,14,18)           119.8667         estimate D2E/DX2                !
 ! A42   A(16,14,18)           118.699          estimate D2E/DX2                !
 ! A43   A(12,15,13)           119.4588         estimate D2E/DX2                !
 ! A44   A(12,15,17)           119.121          estimate D2E/DX2                !
 ! A45   A(13,15,17)           121.4202         estimate D2E/DX2                !
 ! A46   A(14,16,20)           121.8012         estimate D2E/DX2                !
 ! A47   A(14,16,35)           119.7423         estimate D2E/DX2                !
 ! A48   A(20,16,35)           118.4565         estimate D2E/DX2                !
 ! A49   A(15,17,21)           121.2165         estimate D2E/DX2                !
 ! A50   A(15,17,36)           118.4968         estimate D2E/DX2                !
 ! A51   A(21,17,36)           120.2867         estimate D2E/DX2                !
 ! A52   A(14,18,19)           119.9566         estimate D2E/DX2                !
 ! A53   A(14,18,21)           118.8035         estimate D2E/DX2                !
 ! A54   A(19,18,21)           121.2399         estimate D2E/DX2                !
 ! A55   A(18,19,22)           123.2329         estimate D2E/DX2                !
 ! A56   A(18,19,23)           119.2727         estimate D2E/DX2                !
 ! A57   A(22,19,23)           117.4944         estimate D2E/DX2                !
 ! A58   A(16,20,23)           121.2321         estimate D2E/DX2                !
 ! A59   A(16,20,37)           120.1438         estimate D2E/DX2                !
 ! A60   A(23,20,37)           118.624          estimate D2E/DX2                !
 ! A61   A(17,21,18)           121.9029         estimate D2E/DX2                !
 ! A62   A(17,21,38)           118.548          estimate D2E/DX2                !
 ! A63   A(18,21,38)           119.5491         estimate D2E/DX2                !
 ! A64   A(19,22,25)           121.5037         estimate D2E/DX2                !
 ! A65   A(19,22,39)           120.1507         estimate D2E/DX2                !
 ! A66   A(25,22,39)           118.3456         estimate D2E/DX2                !
 ! A67   A(19,23,20)           119.0384         estimate D2E/DX2                !
 ! A68   A(19,23,24)           119.9379         estimate D2E/DX2                !
 ! A69   A(20,23,24)           121.0237         estimate D2E/DX2                !
 ! A70   A(23,24,26)           120.9872         estimate D2E/DX2                !
 ! A71   A(23,24,40)           118.5286         estimate D2E/DX2                !
 ! A72   A(26,24,40)           120.4843         estimate D2E/DX2                !
 ! A73   A(22,25,26)           120.5829         estimate D2E/DX2                !
 ! A74   A(22,25,41)           119.6288         estimate D2E/DX2                !
 ! A75   A(26,25,41)           119.7883         estimate D2E/DX2                !
 ! A76   A(24,26,25)           119.494          estimate D2E/DX2                !
 ! A77   A(24,26,42)           120.4243         estimate D2E/DX2                !
 ! A78   A(25,26,42)           120.0817         estimate D2E/DX2                !
 ! D1    D(3,1,2,5)              0.0            estimate D2E/DX2                !
 ! D2    D(3,1,2,6)            180.0            estimate D2E/DX2                !
 ! D3    D(4,1,2,5)            180.0            estimate D2E/DX2                !
 ! D4    D(4,1,2,6)              0.0            estimate D2E/DX2                !
 ! D5    D(2,1,3,7)              0.0            estimate D2E/DX2                !
 ! D6    D(2,1,3,27)           180.0            estimate D2E/DX2                !
 ! D7    D(4,1,3,7)            180.0            estimate D2E/DX2                !
 ! D8    D(4,1,3,27)             0.0            estimate D2E/DX2                !
 ! D9    D(2,1,4,8)            180.0            estimate D2E/DX2                !
 ! D10   D(2,1,4,9)              0.0            estimate D2E/DX2                !
 ! D11   D(3,1,4,8)              0.0            estimate D2E/DX2                !
 ! D12   D(3,1,4,9)            180.0            estimate D2E/DX2                !
 ! D13   D(1,2,5,10)             0.0            estimate D2E/DX2                !
 ! D14   D(1,2,5,28)           180.0            estimate D2E/DX2                !
 ! D15   D(6,2,5,10)           180.0            estimate D2E/DX2                !
 ! D16   D(6,2,5,28)             0.0            estimate D2E/DX2                !
 ! D17   D(1,2,6,11)             0.0            estimate D2E/DX2                !
 ! D18   D(1,2,6,30)           180.0            estimate D2E/DX2                !
 ! D19   D(5,2,6,11)           180.0            estimate D2E/DX2                !
 ! D20   D(5,2,6,30)             0.0            estimate D2E/DX2                !
 ! D21   D(1,3,7,10)             0.0            estimate D2E/DX2                !
 ! D22   D(1,3,7,29)           180.0            estimate D2E/DX2                !
 ! D23   D(27,3,7,10)          180.0            estimate D2E/DX2                !
 ! D24   D(27,3,7,29)            0.0            estimate D2E/DX2                !
 ! D25   D(1,4,8,12)           180.0            estimate D2E/DX2                !
 ! D26   D(1,4,8,31)             0.0            estimate D2E/DX2                !
 ! D27   D(9,4,8,12)             0.0            estimate D2E/DX2                !
 ! D28   D(9,4,8,31)           180.0            estimate D2E/DX2                !
 ! D29   D(1,4,9,11)             0.0            estimate D2E/DX2                !
 ! D30   D(1,4,9,13)           180.0            estimate D2E/DX2                !
 ! D31   D(8,4,9,11)           180.0            estimate D2E/DX2                !
 ! D32   D(8,4,9,13)             0.0            estimate D2E/DX2                !
 ! D33   D(2,5,10,7)             0.0            estimate D2E/DX2                !
 ! D34   D(2,5,10,32)          180.0            estimate D2E/DX2                !
 ! D35   D(28,5,10,7)          180.0            estimate D2E/DX2                !
 ! D36   D(28,5,10,32)           0.0            estimate D2E/DX2                !
 ! D37   D(2,6,11,9)             0.0            estimate D2E/DX2                !
 ! D38   D(2,6,11,33)          180.0            estimate D2E/DX2                !
 ! D39   D(30,6,11,9)          180.0            estimate D2E/DX2                !
 ! D40   D(30,6,11,33)           0.0            estimate D2E/DX2                !
 ! D41   D(3,7,10,5)             0.0            estimate D2E/DX2                !
 ! D42   D(3,7,10,32)          180.0            estimate D2E/DX2                !
 ! D43   D(29,7,10,5)          180.0            estimate D2E/DX2                !
 ! D44   D(29,7,10,32)           0.0            estimate D2E/DX2                !
 ! D45   D(4,8,12,14)          180.0            estimate D2E/DX2                !
 ! D46   D(4,8,12,15)            0.0            estimate D2E/DX2                !
 ! D47   D(31,8,12,14)           0.0            estimate D2E/DX2                !
 ! D48   D(31,8,12,15)         180.0            estimate D2E/DX2                !
 ! D49   D(4,9,11,6)             0.0            estimate D2E/DX2                !
 ! D50   D(4,9,11,33)          180.0            estimate D2E/DX2                !
 ! D51   D(13,9,11,6)          180.0            estimate D2E/DX2                !
 ! D52   D(13,9,11,33)           0.0            estimate D2E/DX2                !
 ! D53   D(4,9,13,15)            0.0            estimate D2E/DX2                !
 ! D54   D(4,9,13,34)          180.0            estimate D2E/DX2                !
 ! D55   D(11,9,13,15)         180.0            estimate D2E/DX2                !
 ! D56   D(11,9,13,34)           0.0            estimate D2E/DX2                !
 ! D57   D(8,12,14,16)           0.0            estimate D2E/DX2                !
 ! D58   D(8,12,14,18)         180.0            estimate D2E/DX2                !
 ! D59   D(15,12,14,16)        180.0            estimate D2E/DX2                !
 ! D60   D(15,12,14,18)          0.0            estimate D2E/DX2                !
 ! D61   D(8,12,15,13)           0.0            estimate D2E/DX2                !
 ! D62   D(8,12,15,17)         180.0            estimate D2E/DX2                !
 ! D63   D(14,12,15,13)        180.0            estimate D2E/DX2                !
 ! D64   D(14,12,15,17)          0.0            estimate D2E/DX2                !
 ! D65   D(9,13,15,12)           0.0            estimate D2E/DX2                !
 ! D66   D(9,13,15,17)         180.0            estimate D2E/DX2                !
 ! D67   D(34,13,15,12)        180.0            estimate D2E/DX2                !
 ! D68   D(34,13,15,17)          0.0            estimate D2E/DX2                !
 ! D69   D(12,14,16,20)        180.0            estimate D2E/DX2                !
 ! D70   D(12,14,16,35)          0.0            estimate D2E/DX2                !
 ! D71   D(18,14,16,20)          0.0            estimate D2E/DX2                !
 ! D72   D(18,14,16,35)        180.0            estimate D2E/DX2                !
 ! D73   D(12,14,18,19)        180.0            estimate D2E/DX2                !
 ! D74   D(12,14,18,21)          0.0            estimate D2E/DX2                !
 ! D75   D(16,14,18,19)          0.0            estimate D2E/DX2                !
 ! D76   D(16,14,18,21)        180.0            estimate D2E/DX2                !
 ! D77   D(12,15,17,21)          0.0            estimate D2E/DX2                !
 ! D78   D(12,15,17,36)        180.0            estimate D2E/DX2                !
 ! D79   D(13,15,17,21)        180.0            estimate D2E/DX2                !
 ! D80   D(13,15,17,36)          0.0            estimate D2E/DX2                !
 ! D81   D(14,16,20,23)          0.0            estimate D2E/DX2                !
 ! D82   D(14,16,20,37)        180.0            estimate D2E/DX2                !
 ! D83   D(35,16,20,23)        180.0            estimate D2E/DX2                !
 ! D84   D(35,16,20,37)          0.0            estimate D2E/DX2                !
 ! D85   D(15,17,21,18)          0.0            estimate D2E/DX2                !
 ! D86   D(15,17,21,38)        180.0            estimate D2E/DX2                !
 ! D87   D(36,17,21,18)        180.0            estimate D2E/DX2                !
 ! D88   D(36,17,21,38)          0.0            estimate D2E/DX2                !
 ! D89   D(14,18,19,22)        180.0            estimate D2E/DX2                !
 ! D90   D(14,18,19,23)          0.0            estimate D2E/DX2                !
 ! D91   D(21,18,19,22)          0.0            estimate D2E/DX2                !
 ! D92   D(21,18,19,23)        180.0            estimate D2E/DX2                !
 ! D93   D(14,18,21,17)          0.0            estimate D2E/DX2                !
 ! D94   D(14,18,21,38)        180.0            estimate D2E/DX2                !
 ! D95   D(19,18,21,17)        180.0            estimate D2E/DX2                !
 ! D96   D(19,18,21,38)          0.0            estimate D2E/DX2                !
 ! D97   D(18,19,22,25)        180.0            estimate D2E/DX2                !
 ! D98   D(18,19,22,39)          0.0            estimate D2E/DX2                !
 ! D99   D(23,19,22,25)          0.0            estimate D2E/DX2                !
 ! D100  D(23,19,22,39)        180.0            estimate D2E/DX2                !
 ! D101  D(18,19,23,20)          0.0            estimate D2E/DX2                !
 ! D102  D(18,19,23,24)        180.0            estimate D2E/DX2                !
 ! D103  D(22,19,23,20)        180.0            estimate D2E/DX2                !
 ! D104  D(22,19,23,24)          0.0            estimate D2E/DX2                !
 ! D105  D(16,20,23,19)          0.0            estimate D2E/DX2                !
 ! D106  D(16,20,23,24)        180.0            estimate D2E/DX2                !
 ! D107  D(37,20,23,19)        180.0            estimate D2E/DX2                !
 ! D108  D(37,20,23,24)          0.0            estimate D2E/DX2                !
 ! D109  D(19,22,25,26)          0.0            estimate D2E/DX2                !
 ! D110  D(19,22,25,41)        180.0            estimate D2E/DX2                !
 ! D111  D(39,22,25,26)        180.0            estimate D2E/DX2                !
 ! D112  D(39,22,25,41)          0.0            estimate D2E/DX2                !
 ! D113  D(19,23,24,26)          0.0            estimate D2E/DX2                !
 ! D114  D(19,23,24,40)        180.0            estimate D2E/DX2                !
 ! D115  D(20,23,24,26)        180.0            estimate D2E/DX2                !
 ! D116  D(20,23,24,40)          0.0            estimate D2E/DX2                !
 ! D117  D(23,24,26,25)          0.0            estimate D2E/DX2                !
 ! D118  D(23,24,26,42)        180.0            estimate D2E/DX2                !
 ! D119  D(40,24,26,25)        180.0            estimate D2E/DX2                !
 ! D120  D(40,24,26,42)          0.0            estimate D2E/DX2                !
 ! D121  D(22,25,26,24)          0.0            estimate D2E/DX2                !
 ! D122  D(22,25,26,42)        180.0            estimate D2E/DX2                !
 ! D123  D(41,25,26,24)        180.0            estimate D2E/DX2                !
 ! D124  D(41,25,26,42)          0.0            estimate D2E/DX2                !
 --------------------------------------------------------------------------------
 Trust Radius=3.00D-01 FncErr=1.00D-07 GrdErr=1.00D-06 EigMax=2.50D+02 EigMin=1.00D-04
 Number of steps in this run=    252 maximum allowed number of steps=    252.
 GradGradGradGradGradGradGradGradGradGradGradGradGradGradGradGradGradGrad

 Leave Link  103 at Thu Sep  8 15:01:21 2022, MaxMem=  1342177280 cpu:               3.5 elap:               0.1
 (Enter /mnt/opt/groups/app-gaussian/g16-avx2/l202.exe)
                          Input orientation:                          
 ---------------------------------------------------------------------
 Center     Atomic      Atomic             Coordinates (Angstroms)
 Number     Number       Type             X           Y           Z
 ---------------------------------------------------------------------
      1          6           0       -3.137864   -1.717518    0.000000
      2          6           0       -4.548931   -1.512077    0.000000
      3          6           0       -2.665244   -3.048277    0.000000
      4          6           0       -2.250656   -0.553876    0.000000
      5          6           0       -5.417536   -2.625181    0.000000
      6          6           0       -5.078833   -0.173316    0.000000
      7          6           0       -3.535037   -4.125958    0.000000
      8          6           0       -0.856720   -0.662411    0.000000
      9          6           0       -2.830803    0.760021    0.000000
     10          6           0       -4.924333   -3.916814    0.000000
     11          6           0       -4.261269    0.909052    0.000000
     12          6           0        0.000000    0.449763    0.000000
     13          6           0       -1.990200    1.873821    0.000000
     14          6           0        1.453210    0.334392    0.000000
     15          6           0       -0.595786    1.754066    0.000000
     16          6           0        2.099810   -0.940395    0.000000
     17          6           0        0.251204    2.905890    0.000000
     18          6           0        2.253533    1.502976    0.000000
     19          6           0        3.699779    1.390442    0.000000
     20          6           0        3.459228   -1.057083    0.000000
     21          6           0        1.606375    2.784652    0.000000
     22          6           0        4.567254    2.513547    0.000000
     23          6           0        4.299589    0.093728    0.000000
     24          6           0        5.710442   -0.032546    0.000000
     25          6           0        5.939645    2.364980    0.000000
     26          6           0        6.522318    1.080748    0.000000
     27          1           0       -1.599087   -3.245206    0.000000
     28          1           0       -6.490007   -2.448364    0.000000
     29          1           0       -3.138409   -5.136896    0.000000
     30          1           0       -6.158448   -0.049041    0.000000
     31          1           0       -0.421158   -1.651507    0.000000
     32          1           0       -5.604217   -4.763417    0.000000
     33          1           0       -4.673225    1.914608    0.000000
     34          1           0       -2.431485    2.867857    0.000000
     35          1           0        1.504134   -1.845072    0.000000
     36          1           0       -0.211040    3.889346    0.000000
     37          1           0        3.922587   -2.040088    0.000000
     38          1           0        2.206630    3.686050    0.000000
     39          1           0        4.158476    3.516869    0.000000
     40          1           0        6.142356   -1.029966    0.000000
     41          1           0        6.575030    3.245727    0.000000
     42          1           0        7.602815    0.973332    0.000000
 ---------------------------------------------------------------------
                    Distance matrix (angstroms):
                    1          2          3          4          5
     1  C    0.000000
     2  C    1.425944   0.000000
     3  C    1.412193   2.430676   0.000000
     4  C    1.463284   2.490024   2.528620   0.000000
     5  C    2.453723   1.411905   2.784622   3.784103   0.000000
     6  C    2.480307   1.439818   3.753773   2.853666   2.475149
     7  C    2.440969   2.803632   1.384896   3.795972   2.407516
     8  C    2.513338   3.788714   2.993846   1.398155   4.965230
     9  C    2.496495   2.848577   3.811895   1.436278   4.260373
    10  C    2.833439   2.433863   2.420297   4.296266   1.382594
    11  C    2.856730   2.438158   4.267054   2.486508   3.718569
    12  C    3.813568   4.953947   4.397705   2.464294   6.229364
    13  C    3.770258   4.243985   4.968172   2.441629   5.655763
    14  C    5.028747   6.279741   5.329551   3.808890   7.481058
    15  C    4.302796   5.127869   5.229259   2.839928   6.513607
    16  C    5.295012   6.673273   5.210461   4.367602   7.703830
    17  C    5.732511   6.523782   6.630066   4.269577   7.920061
    18  C    6.280027   7.440703   6.701363   4.951602   8.711313
    19  C    7.510844   8.744474   7.759880   6.260036   9.962463
    20  C    6.630068   8.021074   6.440032   5.732015   9.014204
    21  C    6.540439   7.506642   7.229785   5.101221   8.865755
    22  C    8.790379   9.965464   9.123755   7.476161  11.229539
    23  C    7.654823   8.993048   7.640752   6.582181  10.090341
    24  C    9.007311  10.365508   8.902064   7.978149  11.426008
    25  C    9.953289  11.182209  10.165996   8.694869  12.405131
    26  C   10.057306  11.370809  10.072743   8.923960  12.501761
    27  H    2.168332   3.421303   1.084192   2.769079   3.868460
    28  H    3.430889   2.155089   3.871525   4.643402   1.086949
    29  H    3.419378   3.889587   2.141545   4.668209   3.391627
    30  H    3.450760   2.175091   4.604117   3.940266   2.680569
    31  H    2.717508   4.130127   2.643272   2.133508   5.090367
    32  H    3.919234   3.418310   3.402832   5.382063   2.146370
    33  H    3.943307   3.428938   5.353710   3.458649   4.600400
    34  H    4.639465   4.864915   5.920750   3.426508   6.252197
    35  H    4.643750   6.062218   4.339518   3.970596   6.965492
    36  H    6.324810   6.927674   7.358922   4.888993   8.339464
    37  H    7.067816   8.487957   6.664530   6.349626   9.358431
    38  H    7.600142   8.523974   8.311818   6.151778   9.897451
    39  H    8.979721  10.055309   9.469123   7.592624  11.376501
    40  H    9.305655  10.702152   9.035895   8.406504  11.669439
    41  H   10.907525  12.098728  11.180212   9.608835  13.352498
    42  H   11.072618  12.403314  11.027528   9.971121  13.508473
                    6          7          8          9         10
     6  C    0.000000
     7  C    4.243428   0.000000
     8  C    4.250347   4.378303   0.000000
     9  C    2.434082   4.936470   2.433170   0.000000
    10  C    3.746685   1.404950   5.209282   5.124027   0.000000
    11  C    1.356441   5.087115   3.749727   1.438208   4.871205
    12  C    5.116910   5.782189   1.403888   2.847754   6.581493
    13  C    3.705459   6.195472   2.777994   1.395408   6.491578
    14  C    6.551744   6.691587   2.515828   4.305105   7.664581
    15  C    4.879807   6.573726   2.430524   2.446104   7.134087
    16  C    7.219510   6.472968   2.969570   5.215588   7.628739
    17  C    6.155551   7.986395   3.736344   3.755465   8.563613
    18  C    7.521539   8.074184   3.789799   5.138332   8.994214
    19  C    8.916803   9.097980   4.997588   6.560940  10.126316
    20  C    8.583678   7.637914   4.333956   6.547240   8.857887
    21  C    7.310375   8.613399   4.236635   4.877261   9.357339
    22  C   10.013303  10.475216   6.285396   7.603032  11.464718
    23  C    9.382223   8.898714   5.211456   7.161455  10.058090
    24  C   10.790193  10.111128   6.597298   8.577938  11.321925
    25  C   11.307069  11.484854   7.440139   8.916089  12.549381
    26  C   11.668735  11.325201   7.582137   9.358618  12.490054
    27  H    4.641674   2.126882   2.687367   4.190342   3.392391
    28  H    2.677173   3.397965   5.909615   4.866570   2.146551
    29  H    5.329388   1.085960   5.022661   5.904935   2.162897
    30  H    1.086744   4.848045   5.337091   3.424588   4.059890
    31  H    4.886613   3.977330   1.080752   3.409084   5.040853
    32  H    4.620071   2.165147   6.273514   6.180630   1.085808
    33  H    2.126957   6.146862   4.605077   2.174302   5.836826
    34  H    4.032020   7.080344   3.865576   2.145327   7.228143
    35  H    6.791923   5.531337   2.640515   5.057488   6.754058
    36  H    6.340397   8.677215   4.597325   4.081156   9.118732
    37  H    9.192954   7.743837   4.973909   7.310875   9.043788
    38  H    8.244554   9.695061   5.319138   5.825580  10.423731
    39  H    9.947127  10.844489   6.528290   7.513337  11.736995
    40  H   11.253841  10.160566   7.008720   9.149953  11.437023
    41  H   12.145056  12.512202   8.396693   9.728742  13.547595
    42  H   12.733381  12.249674   8.616228  10.435798  13.447787
                   11         12         13         14         15
    11  C    0.000000
    12  C    4.285949   0.000000
    13  C    2.467495   2.447210   0.000000
    14  C    5.743301   1.457782   3.771858   0.000000
    15  C    3.761624   1.433934   1.399547   2.492761   0.000000
    16  C    6.624483   2.518281   4.964675   1.429396   3.811346
    17  C    4.934549   2.468940   2.467602   2.838560   1.429717
    18  C    6.541819   2.487502   4.259906   1.416371   2.860361
    19  C    7.975589   3.817492   5.710474   2.482401   4.310928
    20  C    7.966917   3.773174   6.187606   2.441375   4.934136
    21  C    6.160123   2.834104   3.710117   2.455042   2.431382
    22  C    8.973139   5.011887   6.588585   3.800788   5.218601
    23  C    8.599596   4.314305   6.536832   2.856535   5.169276
    24  C   10.016068   5.730774   7.933103   4.273016   6.554426
    25  C   10.304289   6.240788   7.945041   4.924570   6.563922
    26  C   10.784954   6.552768   8.549382   5.123759   7.149878
    27  H    4.934073   4.026149   5.133947   4.704258   5.098954
    28  H    4.029828   7.107695   6.239355   8.416557   7.238940
    29  H    6.149333   6.407837   7.104121   7.142686   7.345086
    30  H    2.125378   6.178615   4.590391   7.621309   5.847598
    31  H    4.615508   2.143061   3.858734   2.730760   3.410047
    32  H    5.829272   7.654051   7.557384   8.706029   8.219609
    33  H    1.086670   4.897428   2.683335   6.326949   4.080598
    34  H    2.680490   3.429183   1.087584   4.637812   2.147166
    35  H    6.389450   2.743845   5.102993   2.180059   4.166948
    36  H    5.028569   3.446051   2.688448   3.925229   2.169666
    37  H    8.699019   4.646079   7.090820   3.425781   5.900110
    38  H    7.038852   3.916985   4.571384   3.435295   3.403836
    39  H    8.814353   5.167210   6.364419   4.176916   5.070550
    40  H   10.582779   6.318080   8.635418   4.883601   7.290637
    41  H   11.085370   7.144819   8.674404   5.891427   7.324319
    42  H   11.864258   7.620822   9.635186   6.182709   8.235691
                   16         17         18         19         20
    16  C    0.000000
    17  C    4.267464   0.000000
    18  C    2.448202   2.444890   0.000000
    19  C    2.827137   3.766862   1.450618   0.000000
    20  C    1.364417   5.098683   2.829771   2.459318   0.000000
    21  C    3.757586   1.360583   1.435795   2.515186   4.265207
    22  C    4.244761   4.333846   2.524789   1.419112   3.738599
    23  C    2.430728   4.929267   2.484416   1.428719   1.424982
    24  C    3.723017   6.199813   3.782598   2.463262   2.473386
    25  C    5.066541   5.714101   3.785561   2.442688   4.226462
    26  C    4.862468   6.531310   4.289616   2.839478   3.735350
    27  H    4.358210   6.423360   6.114566   7.040399   5.511300
    28  H    8.721177   8.608830   9.594925  10.888901  10.046041
    29  H    6.711897   8.727880   8.553417   9.453410   7.757170
    30  H    8.306223   7.057992   8.553957   9.962768   9.670359
    31  H    2.619343   4.606727   4.135787   5.122068   3.925651
    32  H    8.600438   9.649053  10.050468  11.155013   9.791984
    33  H    7.350173   5.023210   6.938978   8.389395   8.658391
    34  H    5.919072   2.682959   4.879784   6.306755   7.078535
    35  H    1.083176   4.913397   3.430893   3.910167   2.107918
    36  H    5.354104   1.086672   3.430580   4.641016   6.159385
    37  H    2.128812   6.159688   3.916509   3.437758   1.086738
    38  H    4.627678   2.105312   2.183578   2.738487   4.905743
    39  H    4.909716   3.954753   2.772106   2.175338   4.627092
    40  H    4.043538   7.084958   4.640985   3.438685   2.683265
    41  H    6.127904   6.332951   4.659669   3.421864   5.312476
    42  H    5.826269   7.601379   5.375439   3.925261   4.614314
                   21         22         23         24         25
    21  C    0.000000
    22  C    2.973265   0.000000
    23  C    3.807161   2.434578   0.000000
    24  C    4.977948   2.790962   1.416493   0.000000
    25  C    4.353545   1.380409   2.801494   2.408457   0.000000
    26  C    5.202863   2.423879   2.432022   1.377885   1.410234
    27  H    6.828922   8.437239   6.778116   7.984385   9.397163
    28  H    9.640325  12.119554  11.085018  12.437328  13.329086
    29  H    9.233845  10.858477   9.093033  10.215506  11.776638
    30  H    8.265730  11.027581  10.459011  11.868901  12.336586
    31  H    4.877540   6.498610   5.033021   6.341731   7.522764
    32  H   10.438677  12.506519  11.030740  12.263876  13.567417
    33  H    6.339586   9.259869   9.155708  10.564656  10.622422
    34  H    4.038717   7.007702   7.280326   8.643108   8.386221
    35  H    4.630853   5.327313   3.401987   4.580205   6.115415
    36  H    2.126816   4.972416   5.895124   7.102477   6.336767
    37  H    5.351911   4.599042   2.166864   2.688243   4.844909
    38  H    1.082970   2.635775   4.157554   5.109271   3.959877
    39  H    2.655063   1.083400   3.426048   3.873880   2.121182
    40  H    5.926756   3.877813   2.158351   1.086921   3.400993
    41  H    4.990002   2.137113   3.887509   3.390367   1.086015
    42  H    6.264038   3.403953   3.418334   2.143097   2.168598
                   26         27         28         29         30
    26  C    0.000000
    27  H    9.201690   0.000000
    28  H   13.482405   4.955407   0.000000
    29  H   11.488635   2.438853   4.296675   0.000000
    30  H   12.730996   5.568056   2.422123   5.916663   0.000000
    31  H    7.461707   1.981765   6.120940   4.419433   5.956878
    32  H   13.461319   4.283227   2.478728   2.493932   4.746842
    33  H   11.226554   6.006164   4.726121   7.216604   2.462073
    34  H    9.130408   6.169475   6.688334   8.035908   4.732710
    35  H    5.808838   3.404461   8.016873   5.691161   7.870254
    36  H    7.295638   7.268322   8.921435   9.489074   7.133201
    37  H    4.061800   5.651654  10.420595   7.710245  10.275774
    38  H    5.041107   7.907325  10.642487  10.315707   9.161083
    39  H    3.394471   8.881171  12.205499  11.319549  10.915797
    40  H    2.144641   8.052157  12.711744  10.148866  12.339854
    41  H    2.165621  10.437835  14.251942  12.830404  13.152831
    42  H    1.085823  10.122799  14.502263  12.357539  13.799189
                   31         32         33         34         35
    31  H    0.000000
    32  H    6.045501   0.000000
    33  H    5.549527   6.742608   0.000000
    34  H    4.946318   8.264537   2.435997   0.000000
    35  H    1.934998   7.684100   7.231525   6.140097   0.000000
    36  H    5.544836  10.195914   4.879619   2.444139   5.985430
    37  H    4.361091   9.908406   9.461903   8.028833   2.426303
    38  H    5.949352  11.506643   7.104253   4.709729   5.575555
    39  H    6.905444  12.801301   8.975867   6.621843   5.982971
    40  H    6.592877  12.325609  11.209251   9.418268   4.709299
    41  H    8.539880  14.576709  11.326744   9.014438   7.185417
    42  H    8.442388  14.399166  12.312074  10.211582   6.718431
                   36         37         38         39         40
    36  H    0.000000
    37  H    7.228074   0.000000
    38  H    2.426202   5.977722   0.000000
    39  H    4.385363   5.561961   1.959164   0.000000
    40  H    8.035252   2.438795   6.142536   4.960795   0.000000
    41  H    6.816523   5.913991   4.390536   2.431718   4.297529
    42  H    8.340232   4.756551   6.039673   4.281711   2.479142
                   41         42
    41  H    0.000000
    42  H    2.494017   0.000000
 Stoichiometry    C26H16
 Framework group  CS[SG(C26H16)]
 Deg. of freedom    81
 Full point group                 CS      NOp   2
 Largest Abelian subgroup         CS      NOp   2
 Largest concise Abelian subgroup C1      NOp   1
                         Standard orientation:                         
 ---------------------------------------------------------------------
 Center     Atomic      Atomic             Coordinates (Angstroms)
 Number     Number       Type             X           Y           Z
 ---------------------------------------------------------------------
      1          6           0       -3.137864   -1.717518    0.000000
      2          6           0       -4.548931   -1.512077    0.000000
      3          6           0       -2.665244   -3.048277    0.000000
      4          6           0       -2.250656   -0.553876    0.000000
      5          6           0       -5.417536   -2.625181    0.000000
      6          6           0       -5.078833   -0.173316    0.000000
      7          6           0       -3.535037   -4.125958    0.000000
      8          6           0       -0.856720   -0.662411    0.000000
      9          6           0       -2.830803    0.760021    0.000000
     10          6           0       -4.924333   -3.916814    0.000000
     11          6           0       -4.261269    0.909052    0.000000
     12          6           0        0.000000    0.449763    0.000000
     13          6           0       -1.990200    1.873821    0.000000
     14          6           0        1.453210    0.334392    0.000000
     15          6           0       -0.595786    1.754066    0.000000
     16          6           0        2.099810   -0.940395    0.000000
     17          6           0        0.251204    2.905890    0.000000
     18          6           0        2.253533    1.502976    0.000000
     19          6           0        3.699779    1.390442    0.000000
     20          6           0        3.459228   -1.057083    0.000000
     21          6           0        1.606375    2.784652    0.000000
     22          6           0        4.567254    2.513547    0.000000
     23          6           0        4.299589    0.093728    0.000000
     24          6           0        5.710442   -0.032546    0.000000
     25          6           0        5.939645    2.364980    0.000000
     26          6           0        6.522318    1.080748    0.000000
     27          1           0       -1.599087   -3.245206    0.000000
     28          1           0       -6.490007   -2.448364    0.000000
     29          1           0       -3.138409   -5.136896    0.000000
     30          1           0       -6.158448   -0.049041    0.000000
     31          1           0       -0.421158   -1.651507    0.000000
     32          1           0       -5.604217   -4.763417    0.000000
     33          1           0       -4.673225    1.914608    0.000000
     34          1           0       -2.431485    2.867857    0.000000
     35          1           0        1.504134   -1.845072    0.000000
     36          1           0       -0.211040    3.889346    0.000000
     37          1           0        3.922587   -2.040088    0.000000
     38          1           0        2.206630    3.686050    0.000000
     39          1           0        4.158476    3.516869    0.000000
     40          1           0        6.142356   -1.029966    0.000000
     41          1           0        6.575030    3.245727    0.000000
     42          1           0        7.602815    0.973332    0.000000
 ---------------------------------------------------------------------
 Rotational constants (GHZ):           0.5830391           0.0999805           0.0853453
 Leave Link  202 at Thu Sep  8 15:01:22 2022, MaxMem=  1342177280 cpu:               6.4 elap:               0.2
 (Enter /mnt/opt/groups/app-gaussian/g16-avx2/l301.exe)
 Standard basis: 6-31G(d,p) (6D, 7F)
 Ernie: Thresh=  0.10000D-02 Tol=  0.10000D-05 Strict=F.
 There are   350 symmetry adapted cartesian basis functions of A'  symmetry.
 There are   120 symmetry adapted cartesian basis functions of A"  symmetry.
 There are   350 symmetry adapted basis functions of A'  symmetry.
 There are   120 symmetry adapted basis functions of A"  symmetry.
   470 basis functions,   840 primitive gaussians,   470 cartesian basis functions
    86 alpha electrons       86 beta electrons
       nuclear repulsion energy      1962.2521498107 Hartrees.
 IExCor=  402 DFT=T Ex+Corr=B3LYP ExCW=0 ScaHFX=  0.200000
 ScaDFX=  0.800000  0.720000  1.000000  0.810000 ScalE2=  1.000000  1.000000
 IRadAn=      5 IRanWt=     -1 IRanGd=            0 ICorTp=0 IEmpDi=131
 NAtoms=   42 NActive=   42 NUniq=   42 SFac= 1.00D+00 NAtFMM=   60 NAOKFM=F Big=F
 Integral buffers will be    131072 words long.
 Raffenetti 2 integral format.
 Two-electron integral symmetry is turned on.
 R6Disp:  Grimme-D3 Dispersion energy=       -0.0382106595 Hartrees.
 Nuclear repulsion after empirical dispersion term =     1962.2139391512 Hartrees.
 Leave Link  301 at Thu Sep  8 15:01:22 2022, MaxMem=  1342177280 cpu:               9.9 elap:               0.3
 (Enter /mnt/opt/groups/app-gaussian/g16-avx2/l302.exe)
 NPDir=0 NMtPBC=     1 NCelOv=     1 NCel=       1 NClECP=     1 NCelD=      1
         NCelK=      1 NCelE2=     1 NClLst=     1 CellRange=     0.0.
 One-electron integrals computed using PRISM.
 One-electron integral symmetry used in STVInt
 NBasis=   470 RedAO= T EigKep=  1.37D-04  NBF=   350   120
 NBsUse=   470 1.00D-06 EigRej= -1.00D+00 NBFU=   350   120
 Precomputing XC quadrature grid using
 IXCGrd= 4 IRadAn=           5 IRanWt=          -1 IRanGd=           0 AccXCQ= 1.00D-12.
 Generated NRdTot=       0 NPtTot=           0 NUsed=           0 NTot=          32
 NSgBfM=   458   458   458   458   458 MxSgAt=    42 MxSgA2=    42.
 Leave Link  302 at Thu Sep  8 15:01:24 2022, MaxMem=  1342177280 cpu:             115.3 elap:               2.5
 (Enter /mnt/opt/groups/app-gaussian/g16-avx2/l303.exe)
 DipDrv:  MaxL=1.
 Leave Link  303 at Thu Sep  8 15:01:25 2022, MaxMem=  1342177280 cpu:               7.5 elap:               0.2
 (Enter /mnt/opt/groups/app-gaussian/g16-avx2/l401.exe)
 ExpMin= 1.61D-01 ExpMax= 3.05D+03 ExpMxC= 4.57D+02 IAcc=3 IRadAn=         5 AccDes= 0.00D+00
 Harris functional with IExCor=  402 and IRadAn=       5 diagonalized for initial guess.
 HarFok:  IExCor=  402 AccDes= 0.00D+00 IRadAn=         5 IDoV= 1 UseB2=F ITyADJ=14
 ICtDFT=  3500011 ScaDFX=  1.000000  1.000000  1.000000  1.000000
 FoFCou: FMM=F IPFlag=           0 FMFlag=      100000 FMFlg1=           0
         NFxFlg=           0 DoJE=T BraDBF=F KetDBF=T FulRan=T
         wScrn=  0.000000 ICntrl=       500 IOpCl=  0 I1Cent=   200000004 NGrid=           0
         NMat0=    1 NMatS0=      1 NMatT0=    0 NMatD0=    1 NMtDS0=    0 NMtDT0=    0
 Petite list used in FoFCou.
 Harris En= -1000.53790276325    
 JPrj=0 DoOrth=F DoCkMO=F.
 Initial guess orbital symmetries:
       Occupied  (A') (A') (A') (A') (A') (A') (A') (A') (A') (A')
                 (A') (A') (A') (A') (A') (A') (A') (A') (A') (A')
                 (A') (A') (A') (A') (A') (A') (A') (A') (A') (A')
                 (A') (A') (A') (A') (A') (A') (A') (A') (A') (A')
                 (A') (A') (A') (A') (A') (A') (A') (A') (A') (A')
                 (A') (A') (A') (A') (A') (A') (A') (A') (A') (A')
                 (A') (A') (A') (A') (A') (A') (A") (A') (A") (A')
                 (A') (A') (A") (A') (A') (A") (A') (A") (A") (A")
                 (A") (A") (A") (A") (A") (A")
       Virtual   (A") (A") (A") (A") (A") (A") (A") (A") (A") (A")
                 (A') (A') (A') (A") (A') (A') (A') (A') (A") (A')
                 (A') (A') (A') (A") (A') (A') (A') (A') (A') (A')
                 (A') (A') (A') (A') (A') (A') (A') (A') (A') (A')
                 (A') (A') (A') (A') (A') (A') (A') (A') (A') (A')
                 (A') (A') (A') (A') (A') (A') (A") (A') (A") (A')
                 (A') (A") (A') (A') (A") (A") (A') (A') (A") (A')
                 (A') (A') (A') (A") (A') (A') (A') (A') (A') (A")
                 (A') (A") (A') (A') (A') (A') (A') (A') (A') (A")
                 (A') (A") (A') (A") (A") (A") (A") (A") (A") (A")
                 (A") (A") (A') (A") (A') (A') (A') (A") (A') (A')
                 (A') (A") (A') (A') (A') (A') (A") (A') (A') (A')
                 (A') (A") (A') (A') (A") (A') (A') (A') (A') (A')
                 (A') (A') (A') (A') (A') (A') (A') (A') (A') (A')
                 (A') (A') (A') (A') (A') (A') (A') (A') (A') (A')
                 (A") (A") (A') (A') (A') (A") (A") (A') (A") (A")
                 (A') (A') (A') (A") (A") (A") (A") (A') (A") (A")
                 (A") (A") (A") (A") (A") (A') (A") (A") (A") (A")
                 (A') (A') (A') (A') (A') (A') (A') (A') (A') (A')
                 (A') (A') (A') (A') (A') (A') (A') (A') (A') (A')
                 (A') (A") (A") (A') (A") (A') (A') (A") (A') (A")
                 (A') (A') (A') (A') (A') (A") (A') (A') (A') (A')
                 (A") (A') (A') (A') (A') (A") (A') (A') (A') (A')
                 (A") (A') (A') (A') (A") (A") (A") (A') (A') (A")
                 (A') (A') (A') (A') (A") (A') (A") (A') (A') (A")
                 (A") (A') (A") (A") (A") (A") (A") (A') (A") (A')
                 (A") (A') (A") (A') (A') (A') (A') (A') (A') (A")
                 (A") (A") (A') (A") (A') (A") (A') (A") (A') (A")
                 (A') (A') (A") (A') (A') (A') (A') (A") (A") (A')
                 (A") (A') (A") (A") (A') (A") (A') (A') (A") (A")
                 (A') (A') (A') (A") (A') (A') (A") (A") (A') (A")
                 (A') (A') (A") (A") (A') (A') (A') (A') (A') (A')
                 (A') (A') (A') (A') (A') (A') (A') (A') (A') (A')
                 (A') (A') (A') (A') (A') (A') (A') (A') (A') (A')
                 (A') (A') (A') (A') (A') (A') (A') (A') (A') (A')
                 (A') (A') (A') (A') (A') (A') (A') (A') (A') (A')
                 (A') (A') (A') (A') (A') (A') (A') (A') (A') (A')
                 (A') (A') (A') (A') (A') (A') (A') (A') (A') (A')
                 (A') (A') (A') (A')
 The electronic state of the initial guess is 1-A'.
 Leave Link  401 at Thu Sep  8 15:01:27 2022, MaxMem=  1342177280 cpu:              94.8 elap:               2.1
 (Enter /mnt/opt/groups/app-gaussian/g16-avx2/l502.exe)
 Two-electron integrals replicated using symmetry.
 Closed shell SCF:
 Using DIIS extrapolation, IDIIS=    10.
 NGot=  1342177280 LenX=  1341706032 LenY=  1341484662
 Requested convergence on RMS density matrix=1.00D-08 within 500 cycles.
 Requested convergence on MAX density matrix=1.00D-06.
 Requested convergence on             energy=1.00D-06.
 Level shift goal  0.100 maximum shift  0.100.
 No special actions if energy rises.
 Dynamic level shift is on during FON iterations.

 Cycle   1  Pass 1  IDiag  1:
 FoFJK:  IHMeth= 1 ICntrl=       0 DoSepK=F KAlg= 0 I1Cent=           0 FoldK=F
 IRaf= 640000000 NMat=       1 IRICut=       1 DoRegI=T DoRafI=F ISym2E= 2 IDoP0=0 IntGTp=1.
 FoFCou: FMM=F IPFlag=           0 FMFlag=      100000 FMFlg1=           0
         NFxFlg=           0 DoJE=F BraDBF=F KetDBF=F FulRan=T
         wScrn=  0.000000 ICntrl=         0 IOpCl=  0 I1Cent=           0 NGrid=           0
         NMat0=    1 NMatS0=      1 NMatT0=    0 NMatD0=    1 NMtDS0=    0 NMtDT0=    0
 Integrals replicated using symmetry in FoFCou.
 E= -1000.05164819715    
 DIIS: error= 4.40D-02 at cycle   1 NSaved=   1.
 NSaved= 1 IEnMin= 1 EnMin= -1000.05164819715     IErMin= 1 ErrMin= 4.40D-02
 ErrMax= 4.40D-02  0.00D+00 EMaxC= 1.00D+00 BMatC= 4.31D-01 BMatP= 4.31D-01
 IDIUse=1 WtCom= 1.00D+00 WtEn= 0.00D+00
 Coeff-Com:  0.100D+01
 Coeff:      0.100D+01
 Gap=     0.134 Goal=     0.100 Shift=    0.000
 T= 1725. Gap= 0.130 NK=0 IS=    1 IE=  470 IFin=   87
          NO(<0.9)=   0  NV(>0.1)=   0     86.00e < EF      0.00e >EF  Err=1.4D-14
 GapD=    0.134 DampG=1.000 DampE=0.500 DampFc=0.5000 IDamp=-1.
 Damping current iteration by 5.00D-01
 RMSDP=4.14D-03 MaxDP=1.09D-01              OVMax= 1.24D-01

 Cycle   2  Pass 1  IDiag  1:
 E= -1000.29519235065     Delta-E=       -0.243544153504 Rises=F Damp=T
 DIIS: error= 7.48D-03 at cycle   2 NSaved=   2.
 NSaved= 2 IEnMin= 2 EnMin= -1000.29519235065     IErMin= 2 ErrMin= 7.48D-03
 ErrMax= 7.48D-03  0.00D+00 EMaxC= 1.00D+00 BMatC= 2.65D-02 BMatP= 4.31D-01
 IDIUse=1 WtCom= 1.00D+00 WtEn= 0.00D+00
 Coeff-Com: -0.848D-01 0.108D+01
 Coeff:     -0.848D-01 0.108D+01
 Gap=     0.137 Goal=     0.100 Shift=    0.000
 T= 1531. Gap= 0.134 NK=3 IS=   73 IE=   93 IFin=   87
          NO(<0.9)=   0  NV(>0.1)=   0     86.00e < EF      0.00e >EF  Err=2.8D-14
 GapD=    0.137 DampG=1.000 DampE=1.000 DampFc=1.0000 IDamp=-1.
 RMSDP=1.37D-03 MaxDP=6.10D-02 DE=-2.44D-01 OVMax= 7.04D-02

 Cycle   3  Pass 1  IDiag  1:
 E= -1000.52128610061     Delta-E=       -0.226093749958 Rises=F Damp=F
 DIIS: error= 5.28D-03 at cycle   3 NSaved=   3.
 NSaved= 3 IEnMin= 3 EnMin= -1000.52128610061     IErMin= 3 ErrMin= 5.28D-03
 ErrMax= 5.28D-03  0.00D+00 EMaxC= 1.00D+00 BMatC= 1.01D-02 BMatP= 2.65D-02
 IDIUse=1 WtCom= 1.00D+00 WtEn= 0.00D+00
 Coeff-Com: -0.785D-01 0.413D+00 0.666D+00
 Coeff:     -0.785D-01 0.413D+00 0.666D+00
 Gap=     0.136 Goal=     0.100 Shift=    0.000
 T= 1219. Gap= 0.133 NK=3 IS=   87 IE=   94 IFin=   86
          NO(<0.9)=   0  NV(>0.1)=   0     86.00e < EF      0.00e >EF  Err=0.0D+00
 GapD=    0.136 DampG=1.000 DampE=1.000 DampFc=1.0000 IDamp=-1.
 RMSDP=4.45D-04 MaxDP=1.77D-02 DE=-2.26D-01 OVMax= 5.42D-02

 Cycle   4  Pass 1  IDiag  1:
 E= -1000.52443993439     Delta-E=       -0.003153833784 Rises=F Damp=F
 DIIS: error= 5.24D-03 at cycle   4 NSaved=   4.
 NSaved= 4 IEnMin= 4 EnMin= -1000.52443993439     IErMin= 4 ErrMin= 5.24D-03
 ErrMax= 5.24D-03  0.00D+00 EMaxC= 1.00D+00 BMatC= 6.39D-03 BMatP= 1.01D-02
 IDIUse=1 WtCom= 1.00D+00 WtEn= 0.00D+00
 Coeff-Com: -0.423D-01 0.149D+00 0.460D+00 0.433D+00
 Coeff:     -0.423D-01 0.149D+00 0.460D+00 0.433D+00
 Gap=     0.135 Goal=     0.100 Shift=    0.000
 T=  530. Gap= 0.134 NK=3 IS=   87 IE=   94 IFin=   86
          NO(<0.9)=   0  NV(>0.1)=   0     86.00e < EF      0.00e >EF  Err=0.0D+00
 GapD=    0.135 DampG=1.000 DampE=1.000 DampFc=1.0000 IDamp=-1.
 RMSDP=2.49D-04 MaxDP=1.02D-02 DE=-3.15D-03 OVMax= 3.32D-02

 Cycle   5  Pass 1  IDiag  1:
 E= -1000.53216456140     Delta-E=       -0.007724627010 Rises=F Damp=F
 DIIS: error= 8.46D-04 at cycle   5 NSaved=   5.
 NSaved= 5 IEnMin= 5 EnMin= -1000.53216456140     IErMin= 5 ErrMin= 8.46D-04
 ErrMax= 8.46D-04  0.00D+00 EMaxC= 1.00D+00 BMatC= 2.53D-04 BMatP= 6.39D-03
 IDIUse=1 WtCom= 1.00D+00 WtEn= 0.00D+00
 Coeff-Com: -0.143D-01 0.377D-01 0.165D+00 0.226D+00 0.585D+00
 Coeff:     -0.143D-01 0.377D-01 0.165D+00 0.226D+00 0.585D+00
 Gap=     0.134 Goal=     0.100 Shift=    0.000
 RMSDP=5.48D-05 MaxDP=3.23D-03 DE=-7.72D-03 OVMax= 8.28D-03

 Cycle   6  Pass 1  IDiag  1:
 E= -1000.53239427654     Delta-E=       -0.000229715140 Rises=F Damp=F
 DIIS: error= 3.71D-04 at cycle   6 NSaved=   6.
 NSaved= 6 IEnMin= 6 EnMin= -1000.53239427654     IErMin= 6 ErrMin= 3.71D-04
 ErrMax= 3.71D-04  0.00D+00 EMaxC= 1.00D+00 BMatC= 5.07D-05 BMatP= 2.53D-04
 IDIUse=1 WtCom= 1.00D+00 WtEn= 0.00D+00
 Coeff-Com: -0.525D-02 0.105D-01 0.619D-01 0.106D+00 0.375D+00 0.452D+00
 Coeff:     -0.525D-02 0.105D-01 0.619D-01 0.106D+00 0.375D+00 0.452D+00
 Gap=     0.134 Goal=     0.100 Shift=    0.000
 RMSDP=2.18D-05 MaxDP=1.28D-03 DE=-2.30D-04 OVMax= 3.47D-03

 Cycle   7  Pass 1  IDiag  1:
 E= -1000.53245134464     Delta-E=       -0.000057068095 Rises=F Damp=F
 DIIS: error= 8.65D-05 at cycle   7 NSaved=   7.
 NSaved= 7 IEnMin= 7 EnMin= -1000.53245134464     IErMin= 7 ErrMin= 8.65D-05
 ErrMax= 8.65D-05  0.00D+00 EMaxC= 1.00D+00 BMatC= 2.87D-06 BMatP= 5.07D-05
 IDIUse=1 WtCom= 1.00D+00 WtEn= 0.00D+00
 Coeff-Com: -0.239D-02 0.415D-02 0.286D-01 0.524D-01 0.196D+00 0.275D+00
 Coeff-Com:  0.446D+00
 Coeff:     -0.239D-02 0.415D-02 0.286D-01 0.524D-01 0.196D+00 0.275D+00
 Coeff:      0.446D+00
 Gap=     0.134 Goal=     0.100 Shift=    0.000
 RMSDP=4.79D-06 MaxDP=2.45D-04 DE=-5.71D-05 OVMax= 6.95D-04

 Cycle   8  Pass 1  IDiag  1:
 E= -1000.53245440148     Delta-E=       -0.000003056845 Rises=F Damp=F
 DIIS: error= 1.69D-05 at cycle   8 NSaved=   8.
 NSaved= 8 IEnMin= 8 EnMin= -1000.53245440148     IErMin= 8 ErrMin= 1.69D-05
 ErrMax= 1.69D-05  0.00D+00 EMaxC= 1.00D+00 BMatC= 1.43D-07 BMatP= 2.87D-06
 IDIUse=1 WtCom= 1.00D+00 WtEn= 0.00D+00
 Coeff-Com: -0.314D-03 0.304D-03 0.377D-02 0.813D-02 0.342D-01 0.603D-01
 Coeff-Com:  0.211D+00 0.682D+00
 Coeff:     -0.314D-03 0.304D-03 0.377D-02 0.813D-02 0.342D-01 0.603D-01
 Coeff:      0.211D+00 0.682D+00
 Gap=     0.134 Goal=     0.100 Shift=    0.000
 RMSDP=1.22D-06 MaxDP=4.75D-05 DE=-3.06D-06 OVMax= 1.25D-04

 Cycle   9  Pass 1  IDiag  1:
 E= -1000.53245452791     Delta-E=       -0.000000126431 Rises=F Damp=F
 DIIS: error= 6.73D-06 at cycle   9 NSaved=   9.
 NSaved= 9 IEnMin= 9 EnMin= -1000.53245452791     IErMin= 9 ErrMin= 6.73D-06
 ErrMax= 6.73D-06  0.00D+00 EMaxC= 1.00D+00 BMatC= 2.49D-08 BMatP= 1.43D-07
 IDIUse=1 WtCom= 1.00D+00 WtEn= 0.00D+00
 Coeff-Com: -0.553D-04-0.460D-04 0.581D-03 0.179D-02 0.921D-02 0.202D-01
 Coeff-Com:  0.981D-01 0.403D+00 0.467D+00
 Coeff:     -0.553D-04-0.460D-04 0.581D-03 0.179D-02 0.921D-02 0.202D-01
 Coeff:      0.981D-01 0.403D+00 0.467D+00
 Gap=     0.134 Goal=     0.100 Shift=    0.000
 RMSDP=4.93D-07 MaxDP=2.13D-05 DE=-1.26D-07 OVMax= 5.89D-05

 Cycle  10  Pass 1  IDiag  1:
 E= -1000.53245455307     Delta-E=       -0.000000025162 Rises=F Damp=F
 DIIS: error= 2.64D-06 at cycle  10 NSaved=  10.
 NSaved=10 IEnMin=10 EnMin= -1000.53245455307     IErMin=10 ErrMin= 2.64D-06
 ErrMax= 2.64D-06  0.00D+00 EMaxC= 1.00D+00 BMatC= 2.64D-09 BMatP= 2.49D-08
 IDIUse=1 WtCom= 1.00D+00 WtEn= 0.00D+00
 Coeff-Com:  0.167D-04-0.636D-04-0.297D-03-0.388D-03-0.549D-03 0.791D-03
 Coeff-Com:  0.151D-01 0.969D-01 0.268D+00 0.621D+00
 Coeff:      0.167D-04-0.636D-04-0.297D-03-0.388D-03-0.549D-03 0.791D-03
 Coeff:      0.151D-01 0.969D-01 0.268D+00 0.621D+00
 Gap=     0.134 Goal=     0.100 Shift=    0.000
 RMSDP=1.63D-07 MaxDP=6.76D-06 DE=-2.52D-08 OVMax= 1.77D-05

 Cycle  11  Pass 1  IDiag  1:
 E= -1000.53245455582     Delta-E=       -0.000000002745 Rises=F Damp=F
 DIIS: error= 7.57D-07 at cycle  11 NSaved=  11.
 NSaved=11 IEnMin=11 EnMin= -1000.53245455582     IErMin=11 ErrMin= 7.57D-07
 ErrMax= 7.57D-07  0.00D+00 EMaxC= 1.00D+00 BMatC= 3.25D-10 BMatP= 2.64D-09
 IDIUse=1 WtCom= 1.00D+00 WtEn= 0.00D+00
 Coeff-Com:  0.122D-04-0.319D-04-0.208D-03-0.339D-03-0.868D-03-0.755D-03
 Coeff-Com:  0.238D-02 0.308D-01 0.130D+00 0.375D+00 0.464D+00
 Coeff:      0.122D-04-0.319D-04-0.208D-03-0.339D-03-0.868D-03-0.755D-03
 Coeff:      0.238D-02 0.308D-01 0.130D+00 0.375D+00 0.464D+00
 Gap=     0.134 Goal=     0.100 Shift=    0.000
 RMSDP=5.24D-08 MaxDP=3.25D-06 DE=-2.74D-09 OVMax= 6.45D-06

 Cycle  12  Pass 1  IDiag  1:
 E= -1000.53245455614     Delta-E=       -0.000000000320 Rises=F Damp=F
 DIIS: error= 2.79D-07 at cycle  12 NSaved=  12.
 NSaved=12 IEnMin=12 EnMin= -1000.53245455614     IErMin=12 ErrMin= 2.79D-07
 ErrMax= 2.79D-07  0.00D+00 EMaxC= 1.00D+00 BMatC= 2.22D-11 BMatP= 3.25D-10
 IDIUse=1 WtCom= 1.00D+00 WtEn= 0.00D+00
 Coeff-Com:  0.488D-05-0.101D-04-0.849D-04-0.149D-03-0.433D-03-0.521D-03
 Coeff-Com: -0.652D-03 0.525D-02 0.412D-01 0.139D+00 0.256D+00 0.561D+00
 Coeff:      0.488D-05-0.101D-04-0.849D-04-0.149D-03-0.433D-03-0.521D-03
 Coeff:     -0.652D-03 0.525D-02 0.412D-01 0.139D+00 0.256D+00 0.561D+00
 Gap=     0.134 Goal=     0.100 Shift=    0.000
 RMSDP=1.69D-08 MaxDP=8.24D-07 DE=-3.20D-10 OVMax= 2.40D-06

 Cycle  13  Pass 1  IDiag  1:
 E= -1000.53245455616     Delta-E=       -0.000000000017 Rises=F Damp=F
 DIIS: error= 1.16D-07 at cycle  13 NSaved=  13.
 NSaved=13 IEnMin=13 EnMin= -1000.53245455616     IErMin=13 ErrMin= 1.16D-07
 ErrMax= 1.16D-07  0.00D+00 EMaxC= 1.00D+00 BMatC= 5.15D-12 BMatP= 2.22D-11
 IDIUse=1 WtCom= 1.00D+00 WtEn= 0.00D+00
 Coeff-Com:  0.154D-05-0.208D-05-0.273D-04-0.519D-04-0.172D-03-0.255D-03
 Coeff-Com: -0.898D-03-0.147D-02 0.827D-02 0.386D-01 0.104D+00 0.367D+00
 Coeff-Com:  0.485D+00
 Coeff:      0.154D-05-0.208D-05-0.273D-04-0.519D-04-0.172D-03-0.255D-03
 Coeff:     -0.898D-03-0.147D-02 0.827D-02 0.386D-01 0.104D+00 0.367D+00
 Coeff:      0.485D+00
 Gap=     0.134 Goal=     0.100 Shift=    0.000
 RMSDP=6.88D-09 MaxDP=3.72D-07 DE=-1.68D-11 OVMax= 1.06D-06

 SCF Done:  E(RB3LYP) =  -1000.53245456     A.U. after   13 cycles
            NFock= 13  Conv=0.69D-08     -V/T= 2.0098
 KE= 9.908154851650D+02 PE=-6.240764178095D+03 EE= 2.287202299223D+03
 Leave Link  502 at Thu Sep  8 15:02:11 2022, MaxMem=  1342177280 cpu:            2046.9 elap:              44.0
 (Enter /mnt/opt/groups/app-gaussian/g16-avx2/l601.exe)
 Copying SCF densities to generalized density rwf, IOpCl= 0 IROHF=0.

 **********************************************************************

            Population analysis using the SCF Density.

 **********************************************************************

 Orbital symmetries:
       Occupied  (A') (A') (A') (A') (A') (A') (A') (A') (A') (A')
                 (A') (A') (A') (A') (A') (A') (A') (A') (A') (A')
                 (A') (A') (A') (A') (A') (A') (A') (A') (A') (A')
                 (A') (A') (A') (A') (A') (A') (A') (A') (A') (A')
                 (A') (A') (A') (A') (A') (A') (A') (A') (A') (A')
                 (A') (A') (A') (A') (A') (A') (A') (A') (A') (A')
                 (A') (A') (A") (A') (A') (A') (A") (A') (A') (A")
                 (A') (A') (A') (A") (A') (A') (A") (A') (A") (A")
                 (A") (A") (A") (A") (A") (A")
       Virtual   (A") (A") (A") (A") (A") (A") (A") (A") (A') (A")
                 (A') (A') (A') (A') (A") (A') (A') (A') (A') (A')
                 (A") (A') (A') (A') (A') (A") (A') (A') (A') (A')
                 (A") (A') (A') (A') (A') (A') (A') (A') (A') (A')
                 (A') (A') (A') (A') (A') (A') (A') (A') (A') (A')
                 (A') (A') (A') (A") (A') (A") (A') (A') (A") (A')
                 (A") (A') (A") (A') (A') (A') (A") (A') (A') (A")
                 (A') (A') (A') (A') (A") (A') (A') (A") (A') (A')
                 (A') (A') (A') (A') (A") (A') (A') (A') (A") (A')
                 (A") (A') (A") (A") (A') (A") (A') (A") (A") (A")
                 (A") (A") (A") (A') (A") (A') (A") (A') (A') (A')
                 (A') (A') (A') (A') (A') (A") (A') (A') (A') (A")
                 (A') (A') (A") (A') (A') (A') (A') (A') (A') (A')
                 (A') (A') (A') (A') (A') (A') (A') (A') (A') (A')
                 (A') (A') (A') (A') (A') (A') (A') (A') (A') (A')
                 (A') (A') (A') (A") (A") (A') (A") (A") (A') (A")
                 (A') (A") (A') (A') (A") (A") (A") (A") (A") (A")
                 (A") (A') (A") (A") (A") (A') (A") (A") (A") (A")
                 (A') (A") (A') (A') (A') (A') (A') (A') (A') (A')
                 (A') (A') (A') (A') (A') (A') (A') (A') (A') (A")
                 (A') (A") (A') (A") (A') (A') (A") (A') (A") (A')
                 (A') (A') (A') (A") (A') (A') (A') (A') (A') (A")
                 (A') (A') (A') (A') (A') (A') (A") (A') (A') (A')
                 (A") (A') (A') (A") (A") (A') (A") (A') (A") (A')
                 (A') (A') (A') (A') (A") (A') (A") (A') (A') (A")
                 (A") (A") (A') (A") (A") (A") (A") (A') (A') (A")
                 (A') (A") (A") (A') (A') (A') (A') (A') (A") (A")
                 (A') (A") (A") (A") (A') (A') (A") (A') (A") (A')
                 (A') (A') (A") (A') (A') (A') (A') (A") (A") (A')
                 (A") (A') (A") (A") (A') (A") (A') (A') (A") (A")
                 (A') (A') (A') (A") (A') (A') (A") (A") (A') (A")
                 (A') (A') (A") (A") (A') (A') (A') (A') (A') (A')
                 (A') (A') (A') (A') (A') (A') (A') (A') (A') (A')
                 (A') (A') (A') (A') (A') (A') (A') (A') (A') (A')
                 (A') (A') (A') (A') (A') (A') (A') (A') (A') (A')
                 (A') (A') (A') (A') (A') (A') (A') (A') (A') (A')
                 (A') (A') (A') (A') (A') (A') (A') (A') (A') (A')
                 (A') (A') (A') (A') (A') (A') (A') (A') (A') (A')
                 (A') (A') (A') (A')
 The electronic state is 1-A'.
 Alpha  occ. eigenvalues --  -10.20275 -10.20223 -10.20195 -10.20176 -10.20150
 Alpha  occ. eigenvalues --  -10.20122 -10.19857 -10.19852 -10.19759 -10.19747
 Alpha  occ. eigenvalues --  -10.19166 -10.19162 -10.19141 -10.19121 -10.19114
 Alpha  occ. eigenvalues --  -10.19112 -10.19101 -10.19089 -10.19086 -10.19066
 Alpha  occ. eigenvalues --  -10.19062 -10.19049 -10.19043 -10.19038 -10.19036
 Alpha  occ. eigenvalues --  -10.19013  -0.88775  -0.87545  -0.85632  -0.83106
 Alpha  occ. eigenvalues --   -0.80962  -0.80013  -0.77752  -0.76575  -0.75582
 Alpha  occ. eigenvalues --   -0.73821  -0.72603  -0.71415  -0.70308  -0.64418
 Alpha  occ. eigenvalues --   -0.63420  -0.62678  -0.61606  -0.60304  -0.59324
 Alpha  occ. eigenvalues --   -0.58435  -0.55304  -0.52959  -0.52549  -0.51613
 Alpha  occ. eigenvalues --   -0.50123  -0.49261  -0.48606  -0.47474  -0.45670
 Alpha  occ. eigenvalues --   -0.44882  -0.44113  -0.43353  -0.43163  -0.42654
 Alpha  occ. eigenvalues --   -0.42196  -0.40930  -0.40825  -0.40532  -0.40398
 Alpha  occ. eigenvalues --   -0.39690  -0.39316  -0.38579  -0.37923  -0.36935
 Alpha  occ. eigenvalues --   -0.35956  -0.35287  -0.34208  -0.33917  -0.33213
 Alpha  occ. eigenvalues --   -0.32441  -0.31679  -0.31527  -0.30859  -0.28755
 Alpha  occ. eigenvalues --   -0.27258  -0.25972  -0.23922  -0.22629  -0.21143
 Alpha  occ. eigenvalues --   -0.19440
 Alpha virt. eigenvalues --   -0.06015  -0.04184  -0.02913  -0.01555   0.00819
 Alpha virt. eigenvalues --    0.02085   0.03792   0.07016   0.08205   0.08588
 Alpha virt. eigenvalues --    0.09449   0.09900   0.11158   0.11554   0.11765
 Alpha virt. eigenvalues --    0.13171   0.14045   0.15263   0.16136   0.16510
 Alpha virt. eigenvalues --    0.16527   0.17568   0.18352   0.18848   0.20331
 Alpha virt. eigenvalues --    0.21194   0.21562   0.23219   0.23744   0.24205
 Alpha virt. eigenvalues --    0.24279   0.25736   0.26325   0.27540   0.28658
 Alpha virt. eigenvalues --    0.28815   0.29188   0.29595   0.29933   0.31581
 Alpha virt. eigenvalues --    0.32444   0.32814   0.34794   0.35580   0.37766
 Alpha virt. eigenvalues --    0.38414   0.40227   0.41698   0.45941   0.46998
 Alpha virt. eigenvalues --    0.47464   0.48513   0.49163   0.49865   0.50027
 Alpha virt. eigenvalues --    0.50960   0.51367   0.52249   0.52492   0.53031
 Alpha virt. eigenvalues --    0.53798   0.54049   0.54505   0.54697   0.55199
 Alpha virt. eigenvalues --    0.55435   0.55671   0.56239   0.56692   0.56946
 Alpha virt. eigenvalues --    0.57006   0.57942   0.58095   0.58836   0.58945
 Alpha virt. eigenvalues --    0.58998   0.59586   0.59792   0.60257   0.60391
 Alpha virt. eigenvalues --    0.60938   0.61288   0.61537   0.61651   0.61794
 Alpha virt. eigenvalues --    0.61907   0.61946   0.62414   0.62821   0.63733
 Alpha virt. eigenvalues --    0.64551   0.64715   0.65115   0.65303   0.66020
 Alpha virt. eigenvalues --    0.67109   0.68791   0.69086   0.69339   0.71451
 Alpha virt. eigenvalues --    0.75036   0.75383   0.75928   0.77187   0.78796
 Alpha virt. eigenvalues --    0.79013   0.80373   0.80589   0.81224   0.81456
 Alpha virt. eigenvalues --    0.81904   0.82023   0.83096   0.83891   0.84139
 Alpha virt. eigenvalues --    0.84299   0.84810   0.86873   0.87442   0.88610
 Alpha virt. eigenvalues --    0.89277   0.89632   0.90583   0.90894   0.92429
 Alpha virt. eigenvalues --    0.92958   0.93827   0.93867   0.95024   0.95378
 Alpha virt. eigenvalues --    0.95858   0.96639   0.97921   0.98303   0.99594
 Alpha virt. eigenvalues --    1.00020   1.02047   1.03341   1.03991   1.04320
 Alpha virt. eigenvalues --    1.05560   1.07647   1.09088   1.10356   1.11934
 Alpha virt. eigenvalues --    1.13266   1.14672   1.17008   1.17477   1.18486
 Alpha virt. eigenvalues --    1.20466   1.21110   1.21288   1.21923   1.22074
 Alpha virt. eigenvalues --    1.22575   1.23960   1.24316   1.25847   1.26052
 Alpha virt. eigenvalues --    1.26475   1.26789   1.28579   1.32075   1.32560
 Alpha virt. eigenvalues --    1.33692   1.33967   1.34113   1.35172   1.36246
 Alpha virt. eigenvalues --    1.37911   1.38008   1.38471   1.38775   1.40704
 Alpha virt. eigenvalues --    1.41166   1.41199   1.41932   1.42779   1.43270
 Alpha virt. eigenvalues --    1.43599   1.44331   1.45889   1.46790   1.47923
 Alpha virt. eigenvalues --    1.49472   1.49892   1.50799   1.52303   1.53903
 Alpha virt. eigenvalues --    1.55356   1.55525   1.63050   1.64377   1.67617
 Alpha virt. eigenvalues --    1.71013   1.71661   1.72681   1.73335   1.74525
 Alpha virt. eigenvalues --    1.75217   1.76132   1.77025   1.77453   1.78619
 Alpha virt. eigenvalues --    1.80706   1.81905   1.82783   1.83738   1.83966
 Alpha virt. eigenvalues --    1.85182   1.86335   1.87037   1.87307   1.87911
 Alpha virt. eigenvalues --    1.88073   1.88869   1.89264   1.90623   1.90985
 Alpha virt. eigenvalues --    1.91089   1.91904   1.92285   1.92794   1.93918
 Alpha virt. eigenvalues --    1.94444   1.94455   1.95745   1.96942   1.97433
 Alpha virt. eigenvalues --    1.97574   1.98091   1.99646   1.99829   1.99870
 Alpha virt. eigenvalues --    2.00200   2.01897   2.03430   2.05220   2.05253
 Alpha virt. eigenvalues --    2.08288   2.09660   2.11454   2.13392   2.16639
 Alpha virt. eigenvalues --    2.18344   2.18745   2.19463   2.20839   2.21755
 Alpha virt. eigenvalues --    2.23873   2.24347   2.24501   2.25082   2.26357
 Alpha virt. eigenvalues --    2.27490   2.27943   2.28603   2.30159   2.30250
 Alpha virt. eigenvalues --    2.30991   2.31059   2.33069   2.33235   2.34999
 Alpha virt. eigenvalues --    2.36257   2.36964   2.37785   2.38354   2.38475
 Alpha virt. eigenvalues --    2.39695   2.41230   2.41651   2.42295   2.42947
 Alpha virt. eigenvalues --    2.43425   2.44501   2.44581   2.45588   2.46643
 Alpha virt. eigenvalues --    2.47324   2.48226   2.50412   2.51707   2.52153
 Alpha virt. eigenvalues --    2.52312   2.54296   2.54428   2.55432   2.56235
 Alpha virt. eigenvalues --    2.56725   2.57708   2.58194   2.58633   2.59127
 Alpha virt. eigenvalues --    2.60292   2.60579   2.62103   2.62133   2.62952
 Alpha virt. eigenvalues --    2.63198   2.63644   2.65454   2.66405   2.67515
 Alpha virt. eigenvalues --    2.67871   2.69075   2.72248   2.72503   2.73210
 Alpha virt. eigenvalues --    2.74566   2.75497   2.75612   2.76237   2.78461
 Alpha virt. eigenvalues --    2.79627   2.80292   2.82895   2.84748   2.86458
 Alpha virt. eigenvalues --    2.88681   2.89299   2.91034   2.91925   2.94126
 Alpha virt. eigenvalues --    3.00673   3.02067   3.04609   3.08430   3.11490
 Alpha virt. eigenvalues --    3.14212   3.16290   3.17014   3.17522   3.18321
 Alpha virt. eigenvalues --    3.19849   3.21092   3.23725   3.24140   3.24457
 Alpha virt. eigenvalues --    3.25571   3.27887   3.30891   3.31269   3.33783
 Alpha virt. eigenvalues --    3.34229   3.35194   3.39847   3.42933   3.46612
 Alpha virt. eigenvalues --    3.48081   3.48708   3.61893   3.68977   3.73128
 Alpha virt. eigenvalues --    3.77136   3.87247   3.88791   4.08490   4.08721
 Alpha virt. eigenvalues --    4.10564   4.12699   4.13496   4.13686   4.14056
 Alpha virt. eigenvalues --    4.14670   4.15630   4.18144   4.18985   4.19133
 Alpha virt. eigenvalues --    4.21435   4.30595   4.33380   4.36137   4.38546
 Alpha virt. eigenvalues --    4.42970   4.46169   4.49756   4.55623   4.59023
 Alpha virt. eigenvalues --    4.66247   4.79298   4.92168   5.01076
          Condensed to atoms (all electrons):
               1          2          3          4          5          6
     1  C    4.988618   0.460564   0.475927   0.278067  -0.024461  -0.011222
     2  C    0.460564   4.781096  -0.067552  -0.001299   0.474605   0.395869
     3  C    0.475927  -0.067552   5.038749  -0.083976  -0.065980   0.013978
     4  C    0.278067  -0.001299  -0.083976   5.031336   0.013571  -0.068252
     5  C   -0.024461   0.474605  -0.065980   0.013571   5.017751  -0.082253
     6  C   -0.011222   0.395869   0.013978  -0.068252  -0.082253   5.080871
     7  C   -0.007153  -0.036388   0.513366   0.008316  -0.023957  -0.000533
     8  C   -0.080214   0.011228  -0.024031   0.413244  -0.000111  -0.001587
     9  C   -0.005685  -0.045738   0.010984   0.423261  -0.000416   0.005521
    10  C   -0.040881  -0.013454  -0.025498  -0.000564   0.503059   0.007974
    11  C   -0.068094   0.003448  -0.001535  -0.009650   0.008845   0.469062
    12  C    0.008564  -0.000163   0.000676   0.007843  -0.000000   0.000059
    13  C    0.015335  -0.000576  -0.000054  -0.008244  -0.000014   0.008624
    14  C   -0.000143   0.000000   0.000012   0.008650   0.000000   0.000000
    15  C   -0.000165   0.000010  -0.000030  -0.033022   0.000000  -0.000377
    16  C    0.000013  -0.000000  -0.000010   0.000696  -0.000000   0.000000
    17  C   -0.000006   0.000000  -0.000000  -0.000388   0.000000   0.000002
    18  C   -0.000000  -0.000000  -0.000000  -0.000180   0.000000  -0.000000
    19  C    0.000000   0.000000  -0.000000  -0.000001  -0.000000   0.000000
    20  C   -0.000000   0.000000   0.000000  -0.000019  -0.000000  -0.000000
    21  C    0.000000   0.000000   0.000000   0.000065  -0.000000  -0.000000
    22  C    0.000000  -0.000000  -0.000000  -0.000000   0.000000   0.000000
    23  C    0.000000   0.000000   0.000000  -0.000000   0.000000  -0.000000
    24  C   -0.000000  -0.000000   0.000000   0.000000   0.000000   0.000000
    25  C   -0.000000   0.000000   0.000000  -0.000000   0.000000  -0.000000
    26  C    0.000000  -0.000000  -0.000000   0.000000   0.000000   0.000000
    27  H   -0.029325   0.004953   0.357045  -0.015895   0.000635  -0.000192
    28  H    0.004305  -0.039869   0.000645  -0.000188   0.364029  -0.008834
    29  H    0.002770   0.001206  -0.034015  -0.000242   0.004197   0.000010
    30  H    0.003901  -0.037817  -0.000227   0.001155  -0.008239   0.360294
    31  H   -0.014662  -0.000297   0.004310  -0.029800   0.000001   0.000027
    32  H    0.001163   0.002655   0.004106   0.000016  -0.034662  -0.000196
    33  H    0.001130   0.002432   0.000019   0.003940  -0.000216  -0.035183
    34  H   -0.000205   0.000023   0.000002   0.003932  -0.000000   0.000207
    35  H    0.000004  -0.000000  -0.000025   0.000743  -0.000000   0.000000
    36  H    0.000000  -0.000000   0.000000   0.000035  -0.000000   0.000000
    37  H   -0.000000  -0.000000   0.000000   0.000000   0.000000   0.000000
    38  H   -0.000000   0.000000   0.000000  -0.000001   0.000000  -0.000000
    39  H   -0.000000   0.000000   0.000000  -0.000000   0.000000  -0.000000
    40  H    0.000000   0.000000   0.000000  -0.000000   0.000000  -0.000000
    41  H    0.000000   0.000000  -0.000000  -0.000000   0.000000  -0.000000
    42  H   -0.000000  -0.000000   0.000000   0.000000   0.000000   0.000000
               7          8          9         10         11         12
     1  C   -0.007153  -0.080214  -0.005685  -0.040881  -0.068094   0.008564
     2  C   -0.036388   0.011228  -0.045738  -0.013454   0.003448  -0.000163
     3  C    0.513366  -0.024031   0.010984  -0.025498  -0.001535   0.000676
     4  C    0.008316   0.413244   0.423261  -0.000564  -0.009650   0.007843
     5  C   -0.023957  -0.000111  -0.000416   0.503059   0.008845  -0.000000
     6  C   -0.000533  -0.001587   0.005521   0.007974   0.469062   0.000059
     7  C    4.847578   0.000347  -0.000218   0.512342   0.000072  -0.000014
     8  C    0.000347   5.407115  -0.055953  -0.000016   0.015210   0.404594
     9  C   -0.000218  -0.055953   4.832130   0.000037   0.401085  -0.033220
    10  C    0.512342  -0.000016   0.000037   4.853562  -0.000419   0.000000
    11  C    0.000072   0.015210   0.401085  -0.000419   5.065812  -0.000282
    12  C   -0.000014   0.404594  -0.033220   0.000000  -0.000282   5.022655
    13  C    0.000000  -0.115052   0.405594   0.000000  -0.081119  -0.010152
    14  C   -0.000000  -0.082694  -0.000106   0.000000  -0.000005   0.293920
    15  C    0.000000  -0.055879  -0.000728   0.000000   0.007326   0.428131
    16  C    0.000000  -0.022220  -0.000033  -0.000000  -0.000000  -0.080982
    17  C    0.000000   0.016273   0.007544  -0.000000  -0.000194  -0.007686
    18  C    0.000000   0.011536   0.000015   0.000000   0.000000   0.005063
    19  C   -0.000000  -0.000063   0.000000  -0.000000   0.000000   0.013273
    20  C    0.000000   0.000419   0.000000  -0.000000   0.000000   0.009360
    21  C   -0.000000  -0.001736  -0.000365  -0.000000   0.000002  -0.067408
    22  C   -0.000000   0.000001   0.000000   0.000000  -0.000000  -0.000062
    23  C   -0.000000  -0.000029   0.000000   0.000000  -0.000000  -0.000216
    24  C    0.000000   0.000000   0.000000  -0.000000  -0.000000  -0.000010
    25  C    0.000000  -0.000000   0.000000   0.000000  -0.000000   0.000000
    26  C   -0.000000   0.000000  -0.000000   0.000000   0.000000   0.000000
    27  H   -0.044642   0.004192  -0.000311   0.004619   0.000016   0.000644
    28  H    0.004630   0.000002   0.000013  -0.043641   0.000298   0.000000
    29  H    0.365085   0.000015   0.000002  -0.040049  -0.000000   0.000000
    30  H    0.000019   0.000021   0.002224   0.000173  -0.034372  -0.000001
    31  H    0.000179   0.339715   0.004800  -0.000004  -0.000238  -0.029255
    32  H   -0.039183  -0.000000  -0.000000   0.365616   0.000004  -0.000000
    33  H   -0.000000  -0.000247  -0.036736   0.000003   0.359772   0.000031
    34  H   -0.000000   0.000748  -0.039394  -0.000000  -0.008143   0.003943
    35  H   -0.000000   0.003780  -0.000004   0.000000  -0.000000  -0.015412
    36  H   -0.000000  -0.000268   0.000071   0.000000  -0.000006   0.003836
    37  H    0.000000   0.000019  -0.000000  -0.000000  -0.000000  -0.000280
    38  H    0.000000   0.000020   0.000005  -0.000000  -0.000000   0.001240
    39  H    0.000000   0.000000   0.000000  -0.000000  -0.000000   0.000008
    40  H   -0.000000  -0.000000   0.000000  -0.000000   0.000000   0.000000
    41  H    0.000000   0.000000   0.000000   0.000000  -0.000000   0.000000
    42  H    0.000000   0.000000  -0.000000   0.000000  -0.000000  -0.000000
              13         14         15         16         17         18
     1  C    0.015335  -0.000143  -0.000165   0.000013  -0.000006  -0.000000
     2  C   -0.000576   0.000000   0.000010  -0.000000   0.000000  -0.000000
     3  C   -0.000054   0.000012  -0.000030  -0.000010  -0.000000  -0.000000
     4  C   -0.008244   0.008650  -0.033022   0.000696  -0.000388  -0.000180
     5  C   -0.000014   0.000000   0.000000  -0.000000   0.000000   0.000000
     6  C    0.008624   0.000000  -0.000377   0.000000   0.000002  -0.000000
     7  C    0.000000  -0.000000   0.000000   0.000000   0.000000   0.000000
     8  C   -0.115052  -0.082694  -0.055879  -0.022220   0.016273   0.011536
     9  C    0.405594  -0.000106  -0.000728  -0.000033   0.007544   0.000015
    10  C    0.000000   0.000000   0.000000  -0.000000  -0.000000   0.000000
    11  C   -0.081119  -0.000005   0.007326  -0.000000  -0.000194   0.000000
    12  C   -0.010152   0.293920   0.428131  -0.080982  -0.007686   0.005063
    13  C    5.343118   0.015090   0.401700  -0.000059  -0.082711  -0.000638
    14  C    0.015090   5.060361  -0.006421   0.427864  -0.069530   0.413037
    15  C    0.401700  -0.006421   4.815104   0.010617   0.407072  -0.047469
    16  C   -0.000059   0.427864   0.010617   5.083318  -0.001539  -0.047168
    17  C   -0.082711  -0.069530   0.407072  -0.001539   5.073855   0.006843
    18  C   -0.000638   0.413037  -0.047469  -0.047168   0.006843   5.068443
    19  C   -0.000011   0.003631  -0.000329  -0.067684   0.009279   0.304074
    20  C   -0.000000   0.008098  -0.000242   0.461194   0.000088  -0.071207
    21  C    0.008596  -0.042987   0.003594   0.014033   0.469993   0.417231
    22  C   -0.000000   0.010744  -0.000029  -0.001454   0.000603  -0.088924
    23  C    0.000000  -0.046570   0.000012   0.001435  -0.000238  -0.005523
    24  C    0.000000  -0.000489   0.000000   0.008913   0.000000   0.013471
    25  C    0.000000  -0.000238   0.000000   0.000075  -0.000013   0.008570
    26  C   -0.000000   0.000048   0.000000  -0.000433   0.000000  -0.000608
    27  H    0.000004  -0.000001  -0.000002  -0.000028  -0.000000  -0.000000
    28  H   -0.000000   0.000000  -0.000000  -0.000000  -0.000000  -0.000000
    29  H   -0.000000  -0.000000  -0.000000   0.000000  -0.000000  -0.000000
    30  H   -0.000232  -0.000000   0.000004   0.000000  -0.000000   0.000000
    31  H    0.000775  -0.014956   0.004741   0.003863  -0.000239  -0.000422
    32  H   -0.000000  -0.000000   0.000000   0.000000  -0.000000   0.000000
    33  H   -0.007820   0.000000   0.000102   0.000000  -0.000006  -0.000000
    34  H    0.356851  -0.000217  -0.038987   0.000002  -0.008124   0.000027
    35  H    0.000003  -0.026931  -0.000323   0.354202   0.000020   0.004276
    36  H   -0.007587   0.001393  -0.035868   0.000020   0.358312   0.001999
    37  H    0.000000   0.001978   0.000002  -0.034143  -0.000001   0.001428
    38  H   -0.000247   0.004102   0.002138  -0.000226  -0.034717  -0.027518
    39  H   -0.000000  -0.000331  -0.000013   0.000018   0.000405  -0.014943
    40  H   -0.000000   0.000014  -0.000000   0.000264  -0.000000  -0.000185
    41  H   -0.000000   0.000002  -0.000000  -0.000001   0.000000  -0.000241
    42  H   -0.000000  -0.000001   0.000000   0.000004  -0.000000   0.000017
              19         20         21         22         23         24
     1  C    0.000000  -0.000000   0.000000   0.000000   0.000000  -0.000000
     2  C    0.000000   0.000000   0.000000  -0.000000   0.000000  -0.000000
     3  C   -0.000000   0.000000   0.000000  -0.000000   0.000000   0.000000
     4  C   -0.000001  -0.000019   0.000065  -0.000000  -0.000000   0.000000
     5  C   -0.000000  -0.000000  -0.000000   0.000000   0.000000   0.000000
     6  C    0.000000  -0.000000  -0.000000   0.000000  -0.000000   0.000000
     7  C   -0.000000   0.000000  -0.000000  -0.000000  -0.000000   0.000000
     8  C   -0.000063   0.000419  -0.001736   0.000001  -0.000029   0.000000
     9  C    0.000000   0.000000  -0.000365   0.000000   0.000000   0.000000
    10  C   -0.000000  -0.000000  -0.000000   0.000000   0.000000  -0.000000
    11  C    0.000000   0.000000   0.000002  -0.000000  -0.000000  -0.000000
    12  C    0.013273   0.009360  -0.067408  -0.000062  -0.000216  -0.000010
    13  C   -0.000011  -0.000000   0.008596  -0.000000   0.000000   0.000000
    14  C    0.003631   0.008098  -0.042987   0.010744  -0.046570  -0.000489
    15  C   -0.000329  -0.000242   0.003594  -0.000029   0.000012   0.000000
    16  C   -0.067684   0.461194   0.014033  -0.001454   0.001435   0.008913
    17  C    0.009279   0.000088   0.469993   0.000603  -0.000238   0.000000
    18  C    0.304074  -0.071207   0.417231  -0.088924  -0.005523   0.013471
    19  C    4.987234  -0.009171  -0.083122   0.465964   0.452922  -0.026809
    20  C   -0.009171   5.089311  -0.001357   0.015026   0.412956  -0.084343
    21  C   -0.083122  -0.001357   5.089039  -0.019262   0.009991  -0.000092
    22  C    0.465964   0.015026  -0.019262   5.041049  -0.063640  -0.066444
    23  C    0.452922   0.412956   0.009991  -0.063640   4.762777   0.467514
    24  C   -0.026809  -0.084343  -0.000092  -0.066444   0.467514   5.018278
    25  C   -0.007861  -0.000604   0.000431   0.519512  -0.035773  -0.024182
    26  C   -0.039869   0.008190  -0.000019  -0.024581  -0.011892   0.509158
    27  H   -0.000000   0.000000   0.000000  -0.000000   0.000000  -0.000000
    28  H   -0.000000   0.000000   0.000000  -0.000000   0.000000   0.000000
    29  H    0.000000   0.000000   0.000000   0.000000   0.000000   0.000000
    30  H    0.000000   0.000000  -0.000000  -0.000000  -0.000000  -0.000000
    31  H    0.000009   0.000314   0.000029   0.000000  -0.000011  -0.000000
    32  H    0.000000  -0.000000  -0.000000   0.000000  -0.000000  -0.000000
    33  H   -0.000000  -0.000000   0.000000   0.000000   0.000000   0.000000
    34  H    0.000000  -0.000000   0.000171  -0.000000  -0.000000  -0.000000
    35  H    0.001221  -0.036286  -0.000222   0.000017   0.002429  -0.000237
    36  H   -0.000265  -0.000000  -0.034286   0.000012   0.000002   0.000000
    37  H    0.003848   0.358735   0.000020  -0.000246  -0.036942  -0.007983
    38  H   -0.014041   0.000021   0.355456   0.003182  -0.000218  -0.000001
    39  H   -0.029084  -0.000200   0.003338   0.358308   0.004867   0.000656
    40  H    0.004361  -0.008870   0.000002   0.000568  -0.040111   0.364322
    41  H    0.002786   0.000010   0.000012  -0.033950   0.001196   0.004209
    42  H    0.001154  -0.000206  -0.000000   0.004119   0.002587  -0.034360
              25         26         27         28         29         30
     1  C   -0.000000   0.000000  -0.029325   0.004305   0.002770   0.003901
     2  C    0.000000  -0.000000   0.004953  -0.039869   0.001206  -0.037817
     3  C    0.000000  -0.000000   0.357045   0.000645  -0.034015  -0.000227
     4  C   -0.000000   0.000000  -0.015895  -0.000188  -0.000242   0.001155
     5  C    0.000000   0.000000   0.000635   0.364029   0.004197  -0.008239
     6  C   -0.000000   0.000000  -0.000192  -0.008834   0.000010   0.360294
     7  C    0.000000  -0.000000  -0.044642   0.004630   0.365085   0.000019
     8  C   -0.000000   0.000000   0.004192   0.000002   0.000015   0.000021
     9  C    0.000000  -0.000000  -0.000311   0.000013   0.000002   0.002224
    10  C    0.000000   0.000000   0.004619  -0.043641  -0.040049   0.000173
    11  C   -0.000000   0.000000   0.000016   0.000298  -0.000000  -0.034372
    12  C    0.000000   0.000000   0.000644   0.000000   0.000000  -0.000001
    13  C    0.000000  -0.000000   0.000004  -0.000000  -0.000000  -0.000232
    14  C   -0.000238   0.000048  -0.000001   0.000000  -0.000000  -0.000000
    15  C    0.000000   0.000000  -0.000002  -0.000000  -0.000000   0.000004
    16  C    0.000075  -0.000433  -0.000028  -0.000000   0.000000   0.000000
    17  C   -0.000013   0.000000  -0.000000  -0.000000  -0.000000  -0.000000
    18  C    0.008570  -0.000608  -0.000000  -0.000000  -0.000000   0.000000
    19  C   -0.007861  -0.039869  -0.000000  -0.000000   0.000000   0.000000
    20  C   -0.000604   0.008190   0.000000   0.000000   0.000000   0.000000
    21  C    0.000431  -0.000019   0.000000   0.000000   0.000000  -0.000000
    22  C    0.519512  -0.024581  -0.000000  -0.000000   0.000000  -0.000000
    23  C   -0.035773  -0.011892   0.000000   0.000000   0.000000  -0.000000
    24  C   -0.024182   0.509158  -0.000000   0.000000   0.000000  -0.000000
    25  C    4.850775   0.502175   0.000000   0.000000  -0.000000  -0.000000
    26  C    0.502175   4.856867   0.000000   0.000000  -0.000000   0.000000
    27  H    0.000000   0.000000   0.640239   0.000019  -0.006051   0.000002
    28  H    0.000000   0.000000   0.000019   0.633370  -0.000202   0.006477
    29  H   -0.000000  -0.000000  -0.006051  -0.000202   0.626564   0.000000
    30  H   -0.000000   0.000000   0.000002   0.006477   0.000000   0.626671
    31  H   -0.000000   0.000000   0.001555   0.000000   0.000003   0.000000
    32  H    0.000000   0.000000  -0.000211  -0.005738  -0.005287  -0.000013
    33  H    0.000000  -0.000000   0.000000  -0.000014   0.000000  -0.005325
    34  H   -0.000000   0.000000   0.000000   0.000000   0.000000  -0.000016
    35  H   -0.000001   0.000004   0.000413   0.000000  -0.000000   0.000000
    36  H    0.000000  -0.000000   0.000000  -0.000000  -0.000000   0.000000
    37  H    0.000024   0.000156  -0.000000  -0.000000   0.000000   0.000000
    38  H    0.000314  -0.000004   0.000000  -0.000000   0.000000  -0.000000
    39  H   -0.044200   0.004563  -0.000000  -0.000000   0.000000  -0.000000
    40  H    0.004658  -0.043774  -0.000000   0.000000   0.000000  -0.000000
    41  H    0.365273  -0.040251   0.000000   0.000000   0.000000   0.000000
    42  H   -0.039254   0.365460  -0.000000   0.000000   0.000000   0.000000
              31         32         33         34         35         36
     1  C   -0.014662   0.001163   0.001130  -0.000205   0.000004   0.000000
     2  C   -0.000297   0.002655   0.002432   0.000023  -0.000000  -0.000000
     3  C    0.004310   0.004106   0.000019   0.000002  -0.000025   0.000000
     4  C   -0.029800   0.000016   0.003940   0.003932   0.000743   0.000035
     5  C    0.000001  -0.034662  -0.000216  -0.000000  -0.000000  -0.000000
     6  C    0.000027  -0.000196  -0.035183   0.000207   0.000000   0.000000
     7  C    0.000179  -0.039183  -0.000000  -0.000000  -0.000000  -0.000000
     8  C    0.339715  -0.000000  -0.000247   0.000748   0.003780  -0.000268
     9  C    0.004800  -0.000000  -0.036736  -0.039394  -0.000004   0.000071
    10  C   -0.000004   0.365616   0.000003  -0.000000   0.000000   0.000000
    11  C   -0.000238   0.000004   0.359772  -0.008143  -0.000000  -0.000006
    12  C   -0.029255  -0.000000   0.000031   0.003943  -0.015412   0.003836
    13  C    0.000775  -0.000000  -0.007820   0.356851   0.000003  -0.007587
    14  C   -0.014956  -0.000000   0.000000  -0.000217  -0.026931   0.001393
    15  C    0.004741   0.000000   0.000102  -0.038987  -0.000323  -0.035868
    16  C    0.003863   0.000000   0.000000   0.000002   0.354202   0.000020
    17  C   -0.000239  -0.000000  -0.000006  -0.008124   0.000020   0.358312
    18  C   -0.000422   0.000000  -0.000000   0.000027   0.004276   0.001999
    19  C    0.000009   0.000000  -0.000000   0.000000   0.001221  -0.000265
    20  C    0.000314  -0.000000  -0.000000  -0.000000  -0.036286  -0.000000
    21  C    0.000029  -0.000000   0.000000   0.000171  -0.000222  -0.034286
    22  C    0.000000   0.000000   0.000000  -0.000000   0.000017   0.000012
    23  C   -0.000011  -0.000000   0.000000  -0.000000   0.002429   0.000002
    24  C   -0.000000  -0.000000   0.000000  -0.000000  -0.000237   0.000000
    25  C   -0.000000   0.000000   0.000000  -0.000000  -0.000001   0.000000
    26  C    0.000000   0.000000  -0.000000   0.000000   0.000004  -0.000000
    27  H    0.001555  -0.000211   0.000000   0.000000   0.000413   0.000000
    28  H    0.000000  -0.005738  -0.000014   0.000000   0.000000  -0.000000
    29  H    0.000003  -0.005287   0.000000   0.000000  -0.000000  -0.000000
    30  H    0.000000  -0.000013  -0.005325  -0.000016   0.000000   0.000000
    31  H    0.644319   0.000000   0.000002   0.000026   0.000937   0.000002
    32  H    0.000000   0.625449  -0.000000  -0.000000  -0.000000   0.000000
    33  H    0.000002  -0.000000   0.626325   0.006662  -0.000000   0.000002
    34  H    0.000026  -0.000000   0.006662   0.631950   0.000000   0.006728
    35  H    0.000937  -0.000000  -0.000000   0.000000   0.634438   0.000000
    36  H    0.000002   0.000000   0.000002   0.006728   0.000000   0.626061
    37  H    0.000002   0.000000  -0.000000   0.000000  -0.005309  -0.000000
    38  H    0.000000  -0.000000   0.000000  -0.000017   0.000002  -0.005240
    39  H   -0.000000   0.000000   0.000000   0.000000   0.000000   0.000005
    40  H    0.000000  -0.000000   0.000000   0.000000  -0.000015   0.000000
    41  H    0.000000   0.000000   0.000000  -0.000000  -0.000000   0.000000
    42  H   -0.000000   0.000000  -0.000000   0.000000  -0.000000  -0.000000
              37         38         39         40         41         42
     1  C   -0.000000  -0.000000  -0.000000   0.000000   0.000000  -0.000000
     2  C   -0.000000   0.000000   0.000000   0.000000   0.000000  -0.000000
     3  C    0.000000   0.000000   0.000000   0.000000  -0.000000   0.000000
     4  C    0.000000  -0.000001  -0.000000  -0.000000  -0.000000   0.000000
     5  C    0.000000   0.000000   0.000000   0.000000   0.000000   0.000000
     6  C    0.000000  -0.000000  -0.000000  -0.000000  -0.000000   0.000000
     7  C    0.000000   0.000000   0.000000  -0.000000   0.000000   0.000000
     8  C    0.000019   0.000020   0.000000  -0.000000   0.000000   0.000000
     9  C   -0.000000   0.000005   0.000000   0.000000   0.000000  -0.000000
    10  C   -0.000000  -0.000000  -0.000000  -0.000000   0.000000   0.000000
    11  C   -0.000000  -0.000000  -0.000000   0.000000  -0.000000  -0.000000
    12  C   -0.000280   0.001240   0.000008   0.000000   0.000000  -0.000000
    13  C    0.000000  -0.000247  -0.000000  -0.000000  -0.000000  -0.000000
    14  C    0.001978   0.004102  -0.000331   0.000014   0.000002  -0.000001
    15  C    0.000002   0.002138  -0.000013  -0.000000  -0.000000   0.000000
    16  C   -0.034143  -0.000226   0.000018   0.000264  -0.000001   0.000004
    17  C   -0.000001  -0.034717   0.000405  -0.000000   0.000000  -0.000000
    18  C    0.001428  -0.027518  -0.014943  -0.000185  -0.000241   0.000017
    19  C    0.003848  -0.014041  -0.029084   0.004361   0.002786   0.001154
    20  C    0.358735   0.000021  -0.000200  -0.008870   0.000010  -0.000206
    21  C    0.000020   0.355456   0.003338   0.000002   0.000012  -0.000000
    22  C   -0.000246   0.003182   0.358308   0.000568  -0.033950   0.004119
    23  C   -0.036942  -0.000218   0.004867  -0.040111   0.001196   0.002587
    24  C   -0.007983  -0.000001   0.000656   0.364322   0.004209  -0.034360
    25  C    0.000024   0.000314  -0.044200   0.004658   0.365273  -0.039254
    26  C    0.000156  -0.000004   0.004563  -0.043774  -0.040251   0.365460
    27  H   -0.000000   0.000000  -0.000000  -0.000000   0.000000  -0.000000
    28  H   -0.000000  -0.000000  -0.000000   0.000000   0.000000   0.000000
    29  H    0.000000   0.000000   0.000000   0.000000   0.000000   0.000000
    30  H    0.000000  -0.000000  -0.000000  -0.000000   0.000000   0.000000
    31  H    0.000002   0.000000  -0.000000   0.000000   0.000000  -0.000000
    32  H    0.000000  -0.000000   0.000000  -0.000000   0.000000   0.000000
    33  H   -0.000000   0.000000   0.000000   0.000000   0.000000  -0.000000
    34  H    0.000000  -0.000017   0.000000   0.000000  -0.000000   0.000000
    35  H   -0.005309   0.000002   0.000000  -0.000015  -0.000000  -0.000000
    36  H   -0.000000  -0.005240   0.000005   0.000000   0.000000  -0.000000
    37  H    0.627155   0.000000   0.000002   0.006486   0.000000  -0.000013
    38  H    0.000000   0.627479   0.002795   0.000000   0.000002   0.000000
    39  H    0.000002   0.002795   0.634570   0.000019  -0.006162  -0.000209
    40  H    0.006486   0.000000   0.000019   0.633346  -0.000201  -0.005767
    41  H    0.000000   0.000002  -0.006162  -0.000201   0.626677  -0.005244
    42  H   -0.000013   0.000000  -0.000209  -0.005767  -0.005244   0.625424
 Mulliken charges:
               1
     1  C    0.041856
     2  C    0.105065
     3  C   -0.116886
     4  C    0.056849
     5  C   -0.146385
     6  C   -0.133869
     7  C   -0.099844
     8  C   -0.188377
     9  C    0.125622
    10  C   -0.082861
    11  C   -0.126896
    12  C    0.041305
    13  C   -0.241172
    14  C    0.042676
    15  C    0.139329
    16  C   -0.110551
    17  C   -0.144897
    18  C    0.048997
    19  C    0.028556
    20  C   -0.151219
    21  C   -0.121148
    22  C   -0.120513
    23  C    0.122473
    24  C   -0.141570
    25  C   -0.099683
    26  C   -0.085188
    27  H    0.082322
    28  H    0.084698
    29  H    0.085994
    30  H    0.085298
    31  H    0.084277
    32  H    0.086283
    33  H    0.085129
    34  H    0.083831
    35  H    0.082274
    36  H    0.085041
    37  H    0.085061
    38  H    0.085476
    39  H    0.085589
    40  H    0.084884
    41  H    0.085883
    42  H    0.086291
 Sum of Mulliken charges =  -0.00000
 Mulliken charges with hydrogens summed into heavy atoms:
               1
     1  C    0.041856
     2  C    0.105065
     3  C   -0.034564
     4  C    0.056849
     5  C   -0.061687
     6  C   -0.048571
     7  C   -0.013850
     8  C   -0.104100
     9  C    0.125622
    10  C    0.003423
    11  C   -0.041767
    12  C    0.041305
    13  C   -0.157341
    14  C    0.042676
    15  C    0.139329
    16  C   -0.028277
    17  C   -0.059856
    18  C    0.048997
    19  C    0.028556
    20  C   -0.066158
    21  C   -0.035672
    22  C   -0.034924
    23  C    0.122473
    24  C   -0.056686
    25  C   -0.013800
    26  C    0.001103
 Electronic spatial extent (au):  <R**2>=          11715.1559
 Charge=             -0.0000 electrons
 Dipole moment (field-independent basis, Debye):
    X=              0.0422    Y=             -0.0671    Z=              0.0000  Tot=              0.0793
 Quadrupole moment (field-independent basis, Debye-Ang):
   XX=           -127.1159   YY=           -128.2753   ZZ=           -156.3066
   XY=              0.7554   XZ=              0.0000   YZ=              0.0000
 Traceless Quadrupole moment (field-independent basis, Debye-Ang):
   XX=             10.1167   YY=              8.9573   ZZ=            -19.0740
   XY=              0.7554   XZ=              0.0000   YZ=              0.0000
 Octapole moment (field-independent basis, Debye-Ang**2):
  XXX=              5.2913  YYY=             -2.2119  ZZZ=              0.0000  XYY=             -1.4178
  XXY=             -0.7463  XXZ=              0.0000  XZZ=             -0.1868  YZZ=              0.2774
  YYZ=              0.0000  XYZ=              0.0000
 Hexadecapole moment (field-independent basis, Debye-Ang**3):
 XXXX=         -11117.6770 YYYY=          -3394.5365 ZZZZ=           -162.0129 XXXY=          -1523.9557
 XXXZ=              0.0000 YYYX=          -1547.0038 YYYZ=              0.0000 ZZZX=              0.0000
 ZZZY=              0.0000 XXYY=          -2417.5683 XXZZ=          -2293.2778 YYZZ=           -715.5342
 XXYZ=              0.0000 YYXZ=              0.0000 ZZXY=           -632.2841
 N-N= 1.962213939151D+03 E-N=-6.240764171106D+03  KE= 9.908154851650D+02
 Symmetry A'   KE= 9.630681657977D+02
 Symmetry A"   KE= 2.774731936730D+01
 No NMR shielding tensors so no spin-rotation constants.
 Leave Link  601 at Thu Sep  8 15:02:12 2022, MaxMem=  1342177280 cpu:              57.9 elap:               1.3
 (Enter /mnt/opt/groups/app-gaussian/g16-avx2/l701.exe)
 ... and contract with generalized density number  0.
 Compute integral first derivatives.
 R6Disp: Adding Grimme-D3 dispersion energy 1st derivatives to the gradient.
 Leave Link  701 at Thu Sep  8 15:02:13 2022, MaxMem=  1342177280 cpu:              51.9 elap:               1.1
 (Enter /mnt/opt/groups/app-gaussian/g16-avx2/l702.exe)
 L702 exits ... SP integral derivatives will be done elsewhere.
 Leave Link  702 at Thu Sep  8 15:02:13 2022, MaxMem=  1342177280 cpu:               2.2 elap:               0.1
 (Enter /mnt/opt/groups/app-gaussian/g16-avx2/l703.exe)
 Integral derivatives from FoFJK, PRISM(SPDF).
 Compute integral first derivatives, UseDBF=F ICtDFT=           0.
 Calling FoFJK, ICntrl=      2127 FMM=F ISym2X=1 I1Cent= 0 IOpClX= 0 NMat=1 NMatS=1 NMatT=0.
 FoFJK:  IHMeth= 1 ICntrl=    2127 DoSepK=F KAlg= 0 I1Cent=           0 FoldK=F
 IRaf=         0 NMat=       1 IRICut=       1 DoRegI=T DoRafI=F ISym2E= 1 IDoP0=0 IntGTp=1.
 FoFCou: FMM=F IPFlag=           0 FMFlag=      100000 FMFlg1=         800
         NFxFlg=           0 DoJE=F BraDBF=F KetDBF=F FulRan=T
         wScrn=  0.000000 ICntrl=      2127 IOpCl=  0 I1Cent=           0 NGrid=           0
         NMat0=    1 NMatS0=      1 NMatT0=    0 NMatD0=    1 NMtDS0=    0 NMtDT0=    0
 Petite list used in FoFCou.
 Leave Link  703 at Thu Sep  8 15:02:22 2022, MaxMem=  1342177280 cpu:             395.8 elap:               8.6
 (Enter /mnt/opt/groups/app-gaussian/g16-avx2/l716.exe)
 Dipole        = 1.65963437D-02-2.64138332D-02 0.00000000D+00
 ***** Axes restored to original set *****
 -------------------------------------------------------------------
 Center     Atomic                   Forces (Hartrees/Bohr)
 Number     Number              X              Y              Z
 -------------------------------------------------------------------
      1        6          -0.000014880   -0.000001586   -0.000000000
      2        6           0.000006543   -0.000008552   -0.000000000
      3        6          -0.000002115   -0.000006960   -0.000000000
      4        6          -0.000005484    0.000012687   -0.000000000
      5        6           0.000001141   -0.000002409   -0.000000000
      6        6           0.000003000   -0.000003162   -0.000000000
      7        6           0.000008764   -0.000002095   -0.000000000
      8        6           0.000005990   -0.000003564   -0.000000000
      9        6           0.000015067    0.000001405   -0.000000000
     10        6          -0.000006103    0.000000687   -0.000000000
     11        6          -0.000000589    0.000002675   -0.000000000
     12        6          -0.000007039    0.000010420   -0.000000000
     13        6           0.000009402   -0.000003038   -0.000000000
     14        6           0.000006799    0.000005424   -0.000000000
     15        6          -0.000018831   -0.000006468   -0.000000000
     16        6          -0.000003623    0.000006684   -0.000000000
     17        6           0.000002271    0.000008296   -0.000000000
     18        6           0.000002301   -0.000011091   -0.000000000
     19        6          -0.000000174   -0.000017822   -0.000000000
     20        6           0.000003695   -0.000001662   -0.000000000
     21        6          -0.000004821   -0.000003295   -0.000000000
     22        6           0.000002215    0.000007238   -0.000000000
     23        6           0.000006390    0.000004747   -0.000000000
     24        6          -0.000005030    0.000000019   -0.000000000
     25        6           0.000002732    0.000005379   -0.000000000
     26        6           0.000002595    0.000002625   -0.000000000
     27        1          -0.000000562   -0.000001446   -0.000000000
     28        1          -0.000001288    0.000001155   -0.000000000
     29        1           0.000001832    0.000000972   -0.000000000
     30        1          -0.000000528    0.000004429   -0.000000000
     31        1           0.000000263    0.000003375   -0.000000000
     32        1          -0.000001707    0.000001845   -0.000000000
     33        1          -0.000005397   -0.000002476   -0.000000000
     34        1          -0.000002686    0.000000966   -0.000000000
     35        1           0.000005186   -0.000004130   -0.000000000
     36        1           0.000002521    0.000001020   -0.000000000
     37        1          -0.000002231   -0.000001604   -0.000000000
     38        1          -0.000005212    0.000003700   -0.000000000
     39        1           0.000001739   -0.000000765   -0.000000000
     40        1           0.000001867   -0.000000013   -0.000000000
     41        1          -0.000002919    0.000001699   -0.000000000
     42        1          -0.000001093   -0.000005307   -0.000000000
 -------------------------------------------------------------------
 Cartesian Forces:  Max     0.000018831 RMS     0.000004718
 Leave Link  716 at Thu Sep  8 15:02:22 2022, MaxMem=  1342177280 cpu:               2.8 elap:               0.1
 (Enter /mnt/opt/groups/app-gaussian/g16-avx2/l103.exe)

 GradGradGradGradGradGradGradGradGradGradGradGradGradGradGradGradGradGrad
 Berny optimization.
 FormGI is forming the generalized inverse of G from B-inverse, IUseBI=4.
 Internal  Forces:  Max     0.000016813 RMS     0.000003021
 Search for a local minimum.
 Step number   1 out of a maximum of  252
 All quantities printed in internal units (Hartrees-Bohrs-Radians)
 RMS Force = .30207D-05 SwitMx=.10000D-02 MixMth= 2
 Mixed Optimization -- En-DIIS/RFO-DIIS
 Second derivative matrix not updated -- first step.
 ITU=  0
     Eigenvalues ---    0.01511   0.01530   0.01615   0.01630   0.01659
     Eigenvalues ---    0.01667   0.01676   0.01692   0.01698   0.01746
     Eigenvalues ---    0.01761   0.01773   0.01790   0.01815   0.01867
     Eigenvalues ---    0.02016   0.02030   0.02033   0.02040   0.02045
     Eigenvalues ---    0.02060   0.02068   0.02070   0.02072   0.02076
     Eigenvalues ---    0.02096   0.02100   0.02109   0.02117   0.02123
     Eigenvalues ---    0.02151   0.02154   0.02173   0.02181   0.02224
     Eigenvalues ---    0.02244   0.02255   0.02273   0.02282   0.16000
     Eigenvalues ---    0.16000   0.16000   0.16000   0.16000   0.16000
     Eigenvalues ---    0.16000   0.16000   0.16000   0.16000   0.16000
     Eigenvalues ---    0.16000   0.16000   0.16000   0.16000   0.16000
     Eigenvalues ---    0.22000   0.22000   0.22353   0.22384   0.22526
     Eigenvalues ---    0.22685   0.22707   0.23210   0.23918   0.24347
     Eigenvalues ---    0.24372   0.24518   0.24655   0.24686   0.25000
     Eigenvalues ---    0.25000   0.25000   0.25000   0.34942   0.35093
     Eigenvalues ---    0.35168   0.35171   0.35192   0.35192   0.35200
     Eigenvalues ---    0.35200   0.35277   0.35284   0.35300   0.35302
     Eigenvalues ---    0.35447   0.35493   0.35587   0.35613   0.35638
     Eigenvalues ---    0.35896   0.35904   0.36418   0.36554   0.37543
     Eigenvalues ---    0.38586   0.39279   0.39714   0.39761   0.40163
     Eigenvalues ---    0.40294   0.40439   0.40850   0.40934   0.41613
     Eigenvalues ---    0.42120   0.42253   0.42958   0.43405   0.44230
     Eigenvalues ---    0.44693   0.45813   0.45948   0.46944   0.47527
     Eigenvalues ---    0.48016   0.48769   0.50650   0.51355   0.52128
 RFO step:  Lambda= 0.00000000D+00 EMin= 1.51091216D-02
 Linear search not attempted -- first point.
 Iteration  1 RMS(Cart)=  0.00002812 RMS(Int)=  0.00000000
 Iteration  2 RMS(Cart)=  0.00000000 RMS(Int)=  0.00000000
 ITry= 1 IFail=0 DXMaxC= 1.36D-04 DCOld= 1.00D+10 DXMaxT= 3.00D-01 DXLimC= 3.00D+00 Rises=F
 ClnCor:  largest displacement from symmetrization is 1.97D-14 for atom    35.
 Variable       Old X    -DE/DX   Delta X   Delta X   Delta X     New X
                                 (Linear)    (Quad)   (Total)
    R1        2.69464  -0.00001   0.00000  -0.00002  -0.00002   2.69463
    R2        2.66866   0.00001   0.00000   0.00002   0.00002   2.66868
    R3        2.76521   0.00002   0.00000   0.00005   0.00005   2.76525
    R4        2.66811  -0.00000   0.00000  -0.00000  -0.00000   2.66811
    R5        2.72086   0.00000   0.00000   0.00000   0.00000   2.72087
    R6        2.61707  -0.00000   0.00000  -0.00000  -0.00000   2.61707
    R7        2.04883  -0.00000   0.00000  -0.00000  -0.00000   2.04882
    R8        2.64213   0.00001   0.00000   0.00002   0.00002   2.64215
    R9        2.71417  -0.00000   0.00000  -0.00001  -0.00001   2.71417
   R10        2.61272  -0.00000   0.00000  -0.00000  -0.00000   2.61272
   R11        2.05404   0.00000   0.00000   0.00000   0.00000   2.05404
   R12        2.56330  -0.00000   0.00000  -0.00000  -0.00000   2.56330
   R13        2.05365   0.00000   0.00000   0.00000   0.00000   2.05365
   R14        2.65497   0.00001   0.00000   0.00002   0.00002   2.65499
   R15        2.05217  -0.00000   0.00000  -0.00000  -0.00000   2.05217
   R16        2.65296   0.00000   0.00000   0.00000   0.00000   2.65297
   R17        2.04233  -0.00000   0.00000  -0.00001  -0.00001   2.04232
   R18        2.71782   0.00000   0.00000   0.00001   0.00001   2.71783
   R19        2.63694  -0.00000   0.00000  -0.00001  -0.00001   2.63693
   R20        2.05188  -0.00000   0.00000  -0.00000  -0.00000   2.05188
   R21        2.05351  -0.00000   0.00000  -0.00000  -0.00000   2.05351
   R22        2.75481   0.00001   0.00000   0.00003   0.00003   2.75484
   R23        2.70974  -0.00000   0.00000  -0.00000  -0.00000   2.70974
   R24        2.64476  -0.00001   0.00000  -0.00002  -0.00002   2.64474
   R25        2.05524   0.00000   0.00000   0.00001   0.00001   2.05524
   R26        2.70117   0.00000   0.00000   0.00001   0.00001   2.70118
   R27        2.67655  -0.00001   0.00000  -0.00002  -0.00002   2.67653
   R28        2.70177   0.00001   0.00000   0.00001   0.00001   2.70179
   R29        2.57837   0.00000   0.00000   0.00001   0.00001   2.57838
   R30        2.04691   0.00000   0.00000   0.00000   0.00000   2.04691
   R31        2.57113  -0.00000   0.00000  -0.00000  -0.00000   2.57113
   R32        2.05351  -0.00000   0.00000  -0.00000  -0.00000   2.05351
   R33        2.74127   0.00001   0.00000   0.00002   0.00002   2.74129
   R34        2.71326   0.00001   0.00000   0.00002   0.00002   2.71328
   R35        2.68173   0.00001   0.00000   0.00002   0.00002   2.68175
   R36        2.69989  -0.00000   0.00000  -0.00001  -0.00001   2.69988
   R37        2.69282   0.00000   0.00000   0.00000   0.00000   2.69283
   R38        2.05364   0.00000   0.00000   0.00000   0.00000   2.05364
   R39        2.04652   0.00000   0.00000   0.00000   0.00000   2.04652
   R40        2.60860   0.00000   0.00000   0.00000   0.00000   2.60860
   R41        2.04733  -0.00000   0.00000  -0.00000  -0.00000   2.04732
   R42        2.67678  -0.00000   0.00000  -0.00001  -0.00001   2.67678
   R43        2.60382   0.00000   0.00000   0.00000   0.00000   2.60383
   R44        2.05398   0.00000   0.00000   0.00000   0.00000   2.05398
   R45        2.66496   0.00000   0.00000   0.00001   0.00001   2.66497
   R46        2.05227  -0.00000   0.00000  -0.00000  -0.00000   2.05227
   R47        2.05191  -0.00000   0.00000  -0.00000  -0.00000   2.05191
    A1        2.05663  -0.00000   0.00000  -0.00002  -0.00002   2.05661
    A2        2.07764  -0.00000   0.00000  -0.00000  -0.00000   2.07763
    A3        2.14892   0.00000   0.00000   0.00002   0.00002   2.14894
    A4        2.08886   0.00000   0.00000   0.00002   0.00002   2.08888
    A5        2.09227  -0.00000   0.00000  -0.00001  -0.00001   2.09225
    A6        2.10206  -0.00000   0.00000  -0.00000  -0.00000   2.10206
    A7        2.12128   0.00000   0.00000   0.00001   0.00001   2.12129
    A8        2.09470   0.00000   0.00000   0.00000   0.00000   2.09471
    A9        2.06720  -0.00000   0.00000  -0.00001  -0.00001   2.06718
   A10        2.14451   0.00000   0.00000   0.00001   0.00001   2.14451
   A11        2.07437   0.00000   0.00000   0.00001   0.00001   2.07439
   A12        2.06430  -0.00001   0.00000  -0.00002  -0.00002   2.06428
   A13        2.11419   0.00000   0.00000   0.00000   0.00000   2.11419
   A14        2.07004  -0.00000   0.00000  -0.00001  -0.00001   2.07003
   A15        2.09895   0.00000   0.00000   0.00001   0.00001   2.09896
   A16        2.11778   0.00000   0.00000   0.00002   0.00002   2.11780
   A17        2.06230   0.00000   0.00000   0.00002   0.00002   2.06232
   A18        2.10311  -0.00001   0.00000  -0.00004  -0.00004   2.10307
   A19        2.10043  -0.00000   0.00000  -0.00001  -0.00001   2.10043
   A20        2.08866  -0.00000   0.00000  -0.00001  -0.00001   2.08865
   A21        2.09410   0.00000   0.00000   0.00001   0.00001   2.09411
   A22        2.14946  -0.00000   0.00000   0.00000   0.00000   2.14947
   A23        2.06331   0.00000   0.00000   0.00001   0.00001   2.06332
   A24        2.07041  -0.00000   0.00000  -0.00001  -0.00001   2.07040
   A25        2.09041  -0.00001   0.00000  -0.00002  -0.00002   2.09039
   A26        2.07928   0.00001   0.00000   0.00002   0.00002   2.07930
   A27        2.11350  -0.00000   0.00000  -0.00000  -0.00000   2.11350
   A28        2.08497  -0.00000   0.00000  -0.00001  -0.00001   2.08497
   A29        2.10022  -0.00000   0.00000  -0.00001  -0.00001   2.10021
   A30        2.09799   0.00000   0.00000   0.00002   0.00002   2.09801
   A31        2.11390   0.00000   0.00000   0.00000   0.00000   2.11391
   A32        2.10585  -0.00001   0.00000  -0.00004  -0.00004   2.10582
   A33        2.06343   0.00001   0.00000   0.00004   0.00004   2.06346
   A34        2.14795  -0.00000   0.00000  -0.00002  -0.00002   2.14793
   A35        2.05674  -0.00000   0.00000  -0.00000  -0.00000   2.05673
   A36        2.07850   0.00000   0.00000   0.00002   0.00002   2.07852
   A37        2.13164  -0.00000   0.00000  -0.00001  -0.00001   2.13163
   A38        2.07728  -0.00000   0.00000  -0.00001  -0.00001   2.07727
   A39        2.07426   0.00000   0.00000   0.00002   0.00002   2.07428
   A40        2.11943   0.00000   0.00000   0.00002   0.00002   2.11945
   A41        2.09207   0.00000   0.00000   0.00000   0.00000   2.09207
   A42        2.07169  -0.00001   0.00000  -0.00002  -0.00002   2.07167
   A43        2.08495   0.00000   0.00000   0.00001   0.00001   2.08496
   A44        2.07905  -0.00001   0.00000  -0.00002  -0.00002   2.07903
   A45        2.11918   0.00000   0.00000   0.00001   0.00001   2.11920
   A46        2.12583   0.00000   0.00000   0.00002   0.00002   2.12585
   A47        2.08990   0.00000   0.00000   0.00003   0.00003   2.08993
   A48        2.06746  -0.00001   0.00000  -0.00005  -0.00005   2.06740
   A49        2.11563  -0.00000   0.00000  -0.00000  -0.00000   2.11562
   A50        2.06816   0.00000   0.00000   0.00002   0.00002   2.06818
   A51        2.09940  -0.00000   0.00000  -0.00002  -0.00002   2.09938
   A52        2.09364   0.00000   0.00000   0.00001   0.00001   2.09364
   A53        2.07351  -0.00001   0.00000  -0.00003  -0.00003   2.07349
   A54        2.11604   0.00000   0.00000   0.00002   0.00002   2.11606
   A55        2.15082  -0.00000   0.00000  -0.00001  -0.00001   2.15081
   A56        2.08170   0.00000   0.00000   0.00001   0.00001   2.08172
   A57        2.05066  -0.00000   0.00000  -0.00001  -0.00001   2.05066
   A58        2.11590   0.00000   0.00000   0.00000   0.00000   2.11590
   A59        2.09691  -0.00000   0.00000  -0.00002  -0.00002   2.09689
   A60        2.07038   0.00000   0.00000   0.00002   0.00002   2.07040
   A61        2.12761   0.00001   0.00000   0.00003   0.00003   2.12764
   A62        2.06905  -0.00001   0.00000  -0.00005  -0.00005   2.06900
   A63        2.08653   0.00000   0.00000   0.00003   0.00003   2.08655
   A64        2.12064   0.00000   0.00000   0.00001   0.00001   2.12065
   A65        2.09702   0.00000   0.00000   0.00001   0.00001   2.09703
   A66        2.06552  -0.00000   0.00000  -0.00001  -0.00001   2.06551
   A67        2.07761  -0.00000   0.00000  -0.00002  -0.00002   2.07759
   A68        2.09331   0.00000   0.00000   0.00000   0.00000   2.09332
   A69        2.11226   0.00000   0.00000   0.00001   0.00001   2.11228
   A70        2.11162   0.00000   0.00000   0.00001   0.00001   2.11163
   A71        2.06871   0.00000   0.00000   0.00001   0.00001   2.06872
   A72        2.10285  -0.00000   0.00000  -0.00001  -0.00001   2.10283
   A73        2.10457  -0.00000   0.00000  -0.00001  -0.00001   2.10456
   A74        2.08792  -0.00000   0.00000  -0.00001  -0.00001   2.08790
   A75        2.09070   0.00000   0.00000   0.00003   0.00003   2.09073
   A76        2.08556   0.00000   0.00000   0.00000   0.00000   2.08556
   A77        2.10180  -0.00001   0.00000  -0.00004  -0.00004   2.10176
   A78        2.09582   0.00001   0.00000   0.00004   0.00004   2.09586
    D1        0.00000  -0.00000   0.00000  -0.00000   0.00000   0.00000
    D2        3.14159  -0.00000   0.00000  -0.00000   0.00000   3.14159
    D3        3.14159  -0.00000   0.00000  -0.00000   0.00000   3.14159
    D4        0.00000  -0.00000   0.00000  -0.00000   0.00000   0.00000
    D5        0.00000   0.00000   0.00000   0.00000   0.00000   0.00000
    D6        3.14159   0.00000   0.00000  -0.00000   0.00000   3.14159
    D7        3.14159   0.00000   0.00000   0.00000   0.00000   3.14159
    D8        0.00000   0.00000   0.00000   0.00000   0.00000   0.00000
    D9        3.14159   0.00000   0.00000   0.00000   0.00000   3.14159
   D10        0.00000   0.00000   0.00000   0.00000   0.00000   0.00000
   D11        0.00000   0.00000   0.00000   0.00000   0.00000   0.00000
   D12        3.14159   0.00000   0.00000   0.00000   0.00000   3.14159
   D13        0.00000   0.00000   0.00000   0.00000   0.00000   0.00000
   D14        3.14159   0.00000   0.00000   0.00000   0.00000   3.14159
   D15        3.14159   0.00000   0.00000   0.00000   0.00000   3.14159
   D16        0.00000  -0.00000   0.00000  -0.00000   0.00000   0.00000
   D17        0.00000   0.00000   0.00000   0.00000   0.00000   0.00000
   D18        3.14159  -0.00000   0.00000  -0.00000   0.00000   3.14159
   D19        3.14159   0.00000   0.00000   0.00000   0.00000   3.14159
   D20        0.00000   0.00000   0.00000   0.00000   0.00000   0.00000
   D21        0.00000   0.00000   0.00000  -0.00000   0.00000   0.00000
   D22        3.14159  -0.00000   0.00000  -0.00000   0.00000   3.14159
   D23        3.14159   0.00000   0.00000   0.00000   0.00000   3.14159
   D24        0.00000   0.00000   0.00000   0.00000   0.00000   0.00000
   D25        3.14159  -0.00000   0.00000  -0.00000   0.00000   3.14159
   D26        0.00000  -0.00000   0.00000  -0.00000   0.00000   0.00000
   D27        0.00000  -0.00000   0.00000  -0.00000   0.00000   0.00000
   D28        3.14159   0.00000   0.00000   0.00000   0.00000   3.14159
   D29        0.00000   0.00000   0.00000   0.00000   0.00000   0.00000
   D30        3.14159   0.00000   0.00000   0.00000   0.00000   3.14159
   D31        3.14159  -0.00000   0.00000  -0.00000   0.00000   3.14159
   D32        0.00000   0.00000   0.00000   0.00000   0.00000   0.00000
   D33        0.00000   0.00000   0.00000   0.00000   0.00000   0.00000
   D34        3.14159   0.00000   0.00000   0.00000   0.00000   3.14159
   D35        3.14159   0.00000   0.00000   0.00000   0.00000   3.14159
   D36        0.00000   0.00000   0.00000   0.00000   0.00000   0.00000
   D37        0.00000   0.00000   0.00000   0.00000   0.00000   0.00000
   D38        3.14159  -0.00000   0.00000  -0.00000   0.00000   3.14159
   D39        3.14159   0.00000   0.00000   0.00000   0.00000   3.14159
   D40        0.00000  -0.00000   0.00000  -0.00000   0.00000   0.00000
   D41        0.00000  -0.00000   0.00000  -0.00000   0.00000   0.00000
   D42        3.14159  -0.00000   0.00000  -0.00000   0.00000   3.14159
   D43        3.14159   0.00000   0.00000   0.00000   0.00000   3.14159
   D44        0.00000   0.00000   0.00000   0.00000   0.00000   0.00000
   D45        3.14159   0.00000   0.00000   0.00000   0.00000   3.14159
   D46        0.00000   0.00000   0.00000   0.00000   0.00000   0.00000
   D47        0.00000   0.00000   0.00000   0.00000   0.00000   0.00000
   D48        3.14159  -0.00000   0.00000  -0.00000   0.00000   3.14159
   D49        0.00000  -0.00000   0.00000  -0.00000   0.00000   0.00000
   D50        3.14159   0.00000   0.00000   0.00000   0.00000   3.14159
   D51        3.14159  -0.00000   0.00000  -0.00000   0.00000   3.14159
   D52        0.00000  -0.00000   0.00000  -0.00000   0.00000   0.00000
   D53        0.00000   0.00000   0.00000   0.00000   0.00000   0.00000
   D54        3.14159  -0.00000   0.00000  -0.00000   0.00000   3.14159
   D55        3.14159   0.00000   0.00000   0.00000   0.00000   3.14159
   D56        0.00000   0.00000   0.00000   0.00000   0.00000   0.00000
   D57        0.00000  -0.00000   0.00000  -0.00000   0.00000   0.00000
   D58        3.14159  -0.00000   0.00000  -0.00000   0.00000   3.14159
   D59        3.14159   0.00000   0.00000   0.00000   0.00000   3.14159
   D60        0.00000  -0.00000   0.00000  -0.00000   0.00000   0.00000
   D61        0.00000  -0.00000   0.00000  -0.00000   0.00000   0.00000
   D62        3.14159   0.00000   0.00000   0.00000   0.00000   3.14159
   D63        3.14159  -0.00000   0.00000  -0.00000   0.00000   3.14159
   D64        0.00000  -0.00000   0.00000  -0.00000   0.00000   0.00000
   D65        0.00000  -0.00000   0.00000  -0.00000   0.00000   0.00000
   D66        3.14159  -0.00000   0.00000  -0.00000   0.00000   3.14159
   D67        3.14159   0.00000   0.00000   0.00000   0.00000   3.14159
   D68        0.00000  -0.00000   0.00000  -0.00000   0.00000   0.00000
   D69        3.14159  -0.00000   0.00000  -0.00000   0.00000   3.14159
   D70        0.00000  -0.00000   0.00000  -0.00000   0.00000   0.00000
   D71        0.00000   0.00000   0.00000   0.00000   0.00000   0.00000
   D72        3.14159   0.00000   0.00000   0.00000   0.00000   3.14159
   D73        3.14159   0.00000   0.00000   0.00000   0.00000   3.14159
   D74        0.00000   0.00000   0.00000   0.00000   0.00000   0.00000
   D75        0.00000   0.00000   0.00000   0.00000   0.00000   0.00000
   D76        3.14159  -0.00000   0.00000  -0.00000   0.00000   3.14159
   D77        0.00000   0.00000   0.00000   0.00000   0.00000   0.00000
   D78        3.14159  -0.00000   0.00000   0.00000   0.00000   3.14159
   D79        3.14159   0.00000   0.00000   0.00000   0.00000   3.14159
   D80        0.00000   0.00000   0.00000   0.00000   0.00000   0.00000
   D81        0.00000  -0.00000   0.00000  -0.00000   0.00000   0.00000
   D82        3.14159  -0.00000   0.00000  -0.00000   0.00000   3.14159
   D83        3.14159  -0.00000   0.00000  -0.00000   0.00000   3.14159
   D84        0.00000  -0.00000   0.00000  -0.00000   0.00000   0.00000
   D85        0.00000  -0.00000   0.00000  -0.00000   0.00000   0.00000
   D86        3.14159  -0.00000   0.00000  -0.00000   0.00000   3.14159
   D87        3.14159   0.00000   0.00000   0.00000   0.00000   3.14159
   D88        0.00000   0.00000   0.00000  -0.00000   0.00000   0.00000
   D89        3.14159  -0.00000   0.00000  -0.00000   0.00000   3.14159
   D90        0.00000  -0.00000   0.00000  -0.00000   0.00000   0.00000
   D91        0.00000  -0.00000   0.00000  -0.00000   0.00000   0.00000
   D92        3.14159  -0.00000   0.00000  -0.00000   0.00000   3.14159
   D93        0.00000  -0.00000   0.00000  -0.00000   0.00000   0.00000
   D94        3.14159   0.00000   0.00000   0.00000   0.00000   3.14159
   D95        3.14159  -0.00000   0.00000  -0.00000   0.00000   3.14159
   D96        0.00000   0.00000   0.00000  -0.00000   0.00000   0.00000
   D97        3.14159  -0.00000   0.00000  -0.00000   0.00000   3.14159
   D98        0.00000  -0.00000   0.00000  -0.00000   0.00000   0.00000
   D99        0.00000  -0.00000   0.00000  -0.00000   0.00000   0.00000
   D100       3.14159  -0.00000   0.00000  -0.00000   0.00000   3.14159
   D101       0.00000   0.00000   0.00000   0.00000   0.00000   0.00000
   D102       3.14159   0.00000   0.00000   0.00000   0.00000   3.14159
   D103       3.14159   0.00000   0.00000   0.00000   0.00000   3.14159
   D104       0.00000   0.00000   0.00000   0.00000   0.00000   0.00000
   D105       0.00000  -0.00000   0.00000  -0.00000   0.00000   0.00000
   D106       3.14159  -0.00000   0.00000   0.00000   0.00000   3.14159
   D107       3.14159  -0.00000   0.00000  -0.00000   0.00000   3.14159
   D108       0.00000  -0.00000   0.00000  -0.00000   0.00000   0.00000
   D109       0.00000   0.00000   0.00000   0.00000   0.00000   0.00000
   D110       3.14159   0.00000   0.00000   0.00000   0.00000   3.14159
   D111       3.14159  -0.00000   0.00000   0.00000   0.00000   3.14159
   D112       0.00000  -0.00000   0.00000   0.00000   0.00000   0.00000
   D113       0.00000  -0.00000   0.00000  -0.00000   0.00000   0.00000
   D114       3.14159  -0.00000   0.00000   0.00000   0.00000   3.14159
   D115       3.14159  -0.00000   0.00000  -0.00000   0.00000   3.14159
   D116       0.00000  -0.00000   0.00000  -0.00000   0.00000   0.00000
   D117       0.00000  -0.00000   0.00000  -0.00000   0.00000   0.00000
   D118       3.14159   0.00000   0.00000   0.00000   0.00000   3.14159
   D119       3.14159  -0.00000   0.00000  -0.00000   0.00000   3.14159
   D120       0.00000  -0.00000   0.00000  -0.00000   0.00000   0.00000
   D121       0.00000   0.00000   0.00000   0.00000   0.00000   0.00000
   D122       3.14159  -0.00000   0.00000  -0.00000   0.00000   3.14159
   D123       3.14159   0.00000   0.00000   0.00000   0.00000   3.14159
   D124       0.00000  -0.00000   0.00000  -0.00000   0.00000   0.00000
         Item               Value     Threshold  Converged?
 Maximum Force            0.000017     0.000450     YES
 RMS     Force            0.000003     0.000300     YES
 Maximum Displacement     0.000136     0.001800     YES
 RMS     Displacement     0.000028     0.001200     YES
 Predicted change in Energy=-4.154679D-09
 Optimization completed.
    -- Stationary point found.
                           ----------------------------
                           !   Optimized Parameters   !
                           ! (Angstroms and Degrees)  !
 --------------------------                            --------------------------
 ! Name  Definition              Value          Derivative Info.                !
 --------------------------------------------------------------------------------
 ! R1    R(1,2)                  1.4259         -DE/DX =    0.0                 !
 ! R2    R(1,3)                  1.4122         -DE/DX =    0.0                 !
 ! R3    R(1,4)                  1.4633         -DE/DX =    0.0                 !
 ! R4    R(2,5)                  1.4119         -DE/DX =    0.0                 !
 ! R5    R(2,6)                  1.4398         -DE/DX =    0.0                 !
 ! R6    R(3,7)                  1.3849         -DE/DX =    0.0                 !
 ! R7    R(3,27)                 1.0842         -DE/DX =    0.0                 !
 ! R8    R(4,8)                  1.3982         -DE/DX =    0.0                 !
 ! R9    R(4,9)                  1.4363         -DE/DX =    0.0                 !
 ! R10   R(5,10)                 1.3826         -DE/DX =    0.0                 !
 ! R11   R(5,28)                 1.0869         -DE/DX =    0.0                 !
 ! R12   R(6,11)                 1.3564         -DE/DX =    0.0                 !
 ! R13   R(6,30)                 1.0867         -DE/DX =    0.0                 !
 ! R14   R(7,10)                 1.405          -DE/DX =    0.0                 !
 ! R15   R(7,29)                 1.086          -DE/DX =    0.0                 !
 ! R16   R(8,12)                 1.4039         -DE/DX =    0.0                 !
 ! R17   R(8,31)                 1.0808         -DE/DX =    0.0                 !
 ! R18   R(9,11)                 1.4382         -DE/DX =    0.0                 !
 ! R19   R(9,13)                 1.3954         -DE/DX =    0.0                 !
 ! R20   R(10,32)                1.0858         -DE/DX =    0.0                 !
 ! R21   R(11,33)                1.0867         -DE/DX =    0.0                 !
 ! R22   R(12,14)                1.4578         -DE/DX =    0.0                 !
 ! R23   R(12,15)                1.4339         -DE/DX =    0.0                 !
 ! R24   R(13,15)                1.3995         -DE/DX =    0.0                 !
 ! R25   R(13,34)                1.0876         -DE/DX =    0.0                 !
 ! R26   R(14,16)                1.4294         -DE/DX =    0.0                 !
 ! R27   R(14,18)                1.4164         -DE/DX =    0.0                 !
 ! R28   R(15,17)                1.4297         -DE/DX =    0.0                 !
 ! R29   R(16,20)                1.3644         -DE/DX =    0.0                 !
 ! R30   R(16,35)                1.0832         -DE/DX =    0.0                 !
 ! R31   R(17,21)                1.3606         -DE/DX =    0.0                 !
 ! R32   R(17,36)                1.0867         -DE/DX =    0.0                 !
 ! R33   R(18,19)                1.4506         -DE/DX =    0.0                 !
 ! R34   R(18,21)                1.4358         -DE/DX =    0.0                 !
 ! R35   R(19,22)                1.4191         -DE/DX =    0.0                 !
 ! R36   R(19,23)                1.4287         -DE/DX =    0.0                 !
 ! R37   R(20,23)                1.425          -DE/DX =    0.0                 !
 ! R38   R(20,37)                1.0867         -DE/DX =    0.0                 !
 ! R39   R(21,38)                1.083          -DE/DX =    0.0                 !
 ! R40   R(22,25)                1.3804         -DE/DX =    0.0                 !
 ! R41   R(22,39)                1.0834         -DE/DX =    0.0                 !
 ! R42   R(23,24)                1.4165         -DE/DX =    0.0                 !
 ! R43   R(24,26)                1.3779         -DE/DX =    0.0                 !
 ! R44   R(24,40)                1.0869         -DE/DX =    0.0                 !
 ! R45   R(25,26)                1.4102         -DE/DX =    0.0                 !
 ! R46   R(25,41)                1.086          -DE/DX =    0.0                 !
 ! R47   R(26,42)                1.0858         -DE/DX =    0.0                 !
 ! A1    A(2,1,3)              117.8362         -DE/DX =    0.0                 !
 ! A2    A(2,1,4)              119.0397         -DE/DX =    0.0                 !
 ! A3    A(3,1,4)              123.1241         -DE/DX =    0.0                 !
 ! A4    A(1,2,5)              119.6829         -DE/DX =    0.0                 !
 ! A5    A(1,2,6)              119.8781         -DE/DX =    0.0                 !
 ! A6    A(5,2,6)              120.4391         -DE/DX =    0.0                 !
 ! A7    A(1,3,7)              121.5406         -DE/DX =    0.0                 !
 ! A8    A(1,3,27)             120.0176         -DE/DX =    0.0                 !
 ! A9    A(7,3,27)             118.4418         -DE/DX =    0.0                 !
 ! A10   A(1,4,8)              122.8712         -DE/DX =    0.0                 !
 ! A11   A(1,4,9)              118.8529         -DE/DX =    0.0                 !
 ! A12   A(8,4,9)              118.2759         -DE/DX =    0.0                 !
 ! A13   A(2,5,10)             121.1344         -DE/DX =    0.0                 !
 ! A14   A(2,5,28)             118.6044         -DE/DX =    0.0                 !
 ! A15   A(10,5,28)            120.2611         -DE/DX =    0.0                 !
 ! A16   A(2,6,11)             121.3401         -DE/DX =    0.0                 !
 ! A17   A(2,6,30)             118.1609         -DE/DX =    0.0                 !
 ! A18   A(11,6,30)            120.499          -DE/DX =    0.0                 !
 ! A19   A(3,7,10)             120.3459         -DE/DX =    0.0                 !
 ! A20   A(3,7,29)             119.6712         -DE/DX =    0.0                 !
 ! A21   A(10,7,29)            119.9829         -DE/DX =    0.0                 !
 ! A22   A(4,8,12)             123.1553         -DE/DX =    0.0                 !
 ! A23   A(4,8,31)             118.2191         -DE/DX =    0.0                 !
 ! A24   A(12,8,31)            118.6256         -DE/DX =    0.0                 !
 ! A25   A(4,9,11)             119.7715         -DE/DX =    0.0                 !
 ! A26   A(4,9,13)             119.1338         -DE/DX =    0.0                 !
 ! A27   A(11,9,13)            121.0946         -DE/DX =    0.0                 !
 ! A28   A(5,10,7)             119.4601         -DE/DX =    0.0                 !
 ! A29   A(5,10,32)            120.3339         -DE/DX =    0.0                 !
 ! A30   A(7,10,32)            120.206          -DE/DX =    0.0                 !
 ! A31   A(6,11,9)             121.1177         -DE/DX =    0.0                 !
 ! A32   A(6,11,33)            120.6566         -DE/DX =    0.0                 !
 ! A33   A(9,11,33)            118.2257         -DE/DX =    0.0                 !
 ! A34   A(8,12,14)            123.0682         -DE/DX =    0.0                 !
 ! A35   A(8,12,15)            117.8423         -DE/DX =    0.0                 !
 ! A36   A(14,12,15)           119.0894         -DE/DX =    0.0                 !
 ! A37   A(9,13,15)            122.1338         -DE/DX =    0.0                 !
 ! A38   A(9,13,34)            119.0196         -DE/DX =    0.0                 !
 ! A39   A(15,13,34)           118.8466         -DE/DX =    0.0                 !
 ! A40   A(12,14,16)           121.4343         -DE/DX =    0.0                 !
 ! A41   A(12,14,18)           119.8667         -DE/DX =    0.0                 !
 ! A42   A(16,14,18)           118.699          -DE/DX =    0.0                 !
 ! A43   A(12,15,13)           119.4588         -DE/DX =    0.0                 !
 ! A44   A(12,15,17)           119.121          -DE/DX =    0.0                 !
 ! A45   A(13,15,17)           121.4202         -DE/DX =    0.0                 !
 ! A46   A(14,16,20)           121.8012         -DE/DX =    0.0                 !
 ! A47   A(14,16,35)           119.7423         -DE/DX =    0.0                 !
 ! A48   A(20,16,35)           118.4565         -DE/DX =    0.0                 !
 ! A49   A(15,17,21)           121.2165         -DE/DX =    0.0                 !
 ! A50   A(15,17,36)           118.4968         -DE/DX =    0.0                 !
 ! A51   A(21,17,36)           120.2867         -DE/DX =    0.0                 !
 ! A52   A(14,18,19)           119.9566         -DE/DX =    0.0                 !
 ! A53   A(14,18,21)           118.8035         -DE/DX =    0.0                 !
 ! A54   A(19,18,21)           121.2399         -DE/DX =    0.0                 !
 ! A55   A(18,19,22)           123.2329         -DE/DX =    0.0                 !
 ! A56   A(18,19,23)           119.2727         -DE/DX =    0.0                 !
 ! A57   A(22,19,23)           117.4944         -DE/DX =    0.0                 !
 ! A58   A(16,20,23)           121.2321         -DE/DX =    0.0                 !
 ! A59   A(16,20,37)           120.1438         -DE/DX =    0.0                 !
 ! A60   A(23,20,37)           118.624          -DE/DX =    0.0                 !
 ! A61   A(17,21,18)           121.9029         -DE/DX =    0.0                 !
 ! A62   A(17,21,38)           118.548          -DE/DX =    0.0                 !
 ! A63   A(18,21,38)           119.5491         -DE/DX =    0.0                 !
 ! A64   A(19,22,25)           121.5037         -DE/DX =    0.0                 !
 ! A65   A(19,22,39)           120.1507         -DE/DX =    0.0                 !
 ! A66   A(25,22,39)           118.3456         -DE/DX =    0.0                 !
 ! A67   A(19,23,20)           119.0384         -DE/DX =    0.0                 !
 ! A68   A(19,23,24)           119.9379         -DE/DX =    0.0                 !
 ! A69   A(20,23,24)           121.0237         -DE/DX =    0.0                 !
 ! A70   A(23,24,26)           120.9872         -DE/DX =    0.0                 !
 ! A71   A(23,24,40)           118.5286         -DE/DX =    0.0                 !
 ! A72   A(26,24,40)           120.4843         -DE/DX =    0.0                 !
 ! A73   A(22,25,26)           120.5829         -DE/DX =    0.0                 !
 ! A74   A(22,25,41)           119.6288         -DE/DX =    0.0                 !
 ! A75   A(26,25,41)           119.7883         -DE/DX =    0.0                 !
 ! A76   A(24,26,25)           119.494          -DE/DX =    0.0                 !
 ! A77   A(24,26,42)           120.4243         -DE/DX =    0.0                 !
 ! A78   A(25,26,42)           120.0817         -DE/DX =    0.0                 !
 ! D1    D(3,1,2,5)              0.0            -DE/DX =    0.0                 !
 ! D2    D(3,1,2,6)            180.0            -DE/DX =    0.0                 !
 ! D3    D(4,1,2,5)            180.0            -DE/DX =    0.0                 !
 ! D4    D(4,1,2,6)              0.0            -DE/DX =    0.0                 !
 ! D5    D(2,1,3,7)              0.0            -DE/DX =    0.0                 !
 ! D6    D(2,1,3,27)           180.0            -DE/DX =    0.0                 !
 ! D7    D(4,1,3,7)            180.0            -DE/DX =    0.0                 !
 ! D8    D(4,1,3,27)             0.0            -DE/DX =    0.0                 !
 ! D9    D(2,1,4,8)            180.0            -DE/DX =    0.0                 !
 ! D10   D(2,1,4,9)              0.0            -DE/DX =    0.0                 !
 ! D11   D(3,1,4,8)              0.0            -DE/DX =    0.0                 !
 ! D12   D(3,1,4,9)            180.0            -DE/DX =    0.0                 !
 ! D13   D(1,2,5,10)             0.0            -DE/DX =    0.0                 !
 ! D14   D(1,2,5,28)           180.0            -DE/DX =    0.0                 !
 ! D15   D(6,2,5,10)           180.0            -DE/DX =    0.0                 !
 ! D16   D(6,2,5,28)             0.0            -DE/DX =    0.0                 !
 ! D17   D(1,2,6,11)             0.0            -DE/DX =    0.0                 !
 ! D18   D(1,2,6,30)           180.0            -DE/DX =    0.0                 !
 ! D19   D(5,2,6,11)           180.0            -DE/DX =    0.0                 !
 ! D20   D(5,2,6,30)             0.0            -DE/DX =    0.0                 !
 ! D21   D(1,3,7,10)             0.0            -DE/DX =    0.0                 !
 ! D22   D(1,3,7,29)           180.0            -DE/DX =    0.0                 !
 ! D23   D(27,3,7,10)          180.0            -DE/DX =    0.0                 !
 ! D24   D(27,3,7,29)            0.0            -DE/DX =    0.0                 !
 ! D25   D(1,4,8,12)           180.0            -DE/DX =    0.0                 !
 ! D26   D(1,4,8,31)             0.0            -DE/DX =    0.0                 !
 ! D27   D(9,4,8,12)             0.0            -DE/DX =    0.0                 !
 ! D28   D(9,4,8,31)           180.0            -DE/DX =    0.0                 !
 ! D29   D(1,4,9,11)             0.0            -DE/DX =    0.0                 !
 ! D30   D(1,4,9,13)           180.0            -DE/DX =    0.0                 !
 ! D31   D(8,4,9,11)           180.0            -DE/DX =    0.0                 !
 ! D32   D(8,4,9,13)             0.0            -DE/DX =    0.0                 !
 ! D33   D(2,5,10,7)             0.0            -DE/DX =    0.0                 !
 ! D34   D(2,5,10,32)          180.0            -DE/DX =    0.0                 !
 ! D35   D(28,5,10,7)          180.0            -DE/DX =    0.0                 !
 ! D36   D(28,5,10,32)           0.0            -DE/DX =    0.0                 !
 ! D37   D(2,6,11,9)             0.0            -DE/DX =    0.0                 !
 ! D38   D(2,6,11,33)          180.0            -DE/DX =    0.0                 !
 ! D39   D(30,6,11,9)          180.0            -DE/DX =    0.0                 !
 ! D40   D(30,6,11,33)           0.0            -DE/DX =    0.0                 !
 ! D41   D(3,7,10,5)             0.0            -DE/DX =    0.0                 !
 ! D42   D(3,7,10,32)          180.0            -DE/DX =    0.0                 !
 ! D43   D(29,7,10,5)          180.0            -DE/DX =    0.0                 !
 ! D44   D(29,7,10,32)           0.0            -DE/DX =    0.0                 !
 ! D45   D(4,8,12,14)          180.0            -DE/DX =    0.0                 !
 ! D46   D(4,8,12,15)            0.0            -DE/DX =    0.0                 !
 ! D47   D(31,8,12,14)           0.0            -DE/DX =    0.0                 !
 ! D48   D(31,8,12,15)         180.0            -DE/DX =    0.0                 !
 ! D49   D(4,9,11,6)             0.0            -DE/DX =    0.0                 !
 ! D50   D(4,9,11,33)          180.0            -DE/DX =    0.0                 !
 ! D51   D(13,9,11,6)          180.0            -DE/DX =    0.0                 !
 ! D52   D(13,9,11,33)           0.0            -DE/DX =    0.0                 !
 ! D53   D(4,9,13,15)            0.0            -DE/DX =    0.0                 !
 ! D54   D(4,9,13,34)          180.0            -DE/DX =    0.0                 !
 ! D55   D(11,9,13,15)         180.0            -DE/DX =    0.0                 !
 ! D56   D(11,9,13,34)           0.0            -DE/DX =    0.0                 !
 ! D57   D(8,12,14,16)           0.0            -DE/DX =    0.0                 !
 ! D58   D(8,12,14,18)         180.0            -DE/DX =    0.0                 !
 ! D59   D(15,12,14,16)        180.0            -DE/DX =    0.0                 !
 ! D60   D(15,12,14,18)          0.0            -DE/DX =    0.0                 !
 ! D61   D(8,12,15,13)           0.0            -DE/DX =    0.0                 !
 ! D62   D(8,12,15,17)         180.0            -DE/DX =    0.0                 !
 ! D63   D(14,12,15,13)        180.0            -DE/DX =    0.0                 !
 ! D64   D(14,12,15,17)          0.0            -DE/DX =    0.0                 !
 ! D65   D(9,13,15,12)           0.0            -DE/DX =    0.0                 !
 ! D66   D(9,13,15,17)         180.0            -DE/DX =    0.0                 !
 ! D67   D(34,13,15,12)        180.0            -DE/DX =    0.0                 !
 ! D68   D(34,13,15,17)          0.0            -DE/DX =    0.0                 !
 ! D69   D(12,14,16,20)        180.0            -DE/DX =    0.0                 !
 ! D70   D(12,14,16,35)          0.0            -DE/DX =    0.0                 !
 ! D71   D(18,14,16,20)          0.0            -DE/DX =    0.0                 !
 ! D72   D(18,14,16,35)        180.0            -DE/DX =    0.0                 !
 ! D73   D(12,14,18,19)        180.0            -DE/DX =    0.0                 !
 ! D74   D(12,14,18,21)          0.0            -DE/DX =    0.0                 !
 ! D75   D(16,14,18,19)          0.0            -DE/DX =    0.0                 !
 ! D76   D(16,14,18,21)        180.0            -DE/DX =    0.0                 !
 ! D77   D(12,15,17,21)          0.0            -DE/DX =    0.0                 !
 ! D78   D(12,15,17,36)        180.0            -DE/DX =    0.0                 !
 ! D79   D(13,15,17,21)        180.0            -DE/DX =    0.0                 !
 ! D80   D(13,15,17,36)          0.0            -DE/DX =    0.0                 !
 ! D81   D(14,16,20,23)          0.0            -DE/DX =    0.0                 !
 ! D82   D(14,16,20,37)        180.0            -DE/DX =    0.0                 !
 ! D83   D(35,16,20,23)        180.0            -DE/DX =    0.0                 !
 ! D84   D(35,16,20,37)          0.0            -DE/DX =    0.0                 !
 ! D85   D(15,17,21,18)          0.0            -DE/DX =    0.0                 !
 ! D86   D(15,17,21,38)        180.0            -DE/DX =    0.0                 !
 ! D87   D(36,17,21,18)        180.0            -DE/DX =    0.0                 !
 ! D88   D(36,17,21,38)          0.0            -DE/DX =    0.0                 !
 ! D89   D(14,18,19,22)        180.0            -DE/DX =    0.0                 !
 ! D90   D(14,18,19,23)          0.0            -DE/DX =    0.0                 !
 ! D91   D(21,18,19,22)          0.0            -DE/DX =    0.0                 !
 ! D92   D(21,18,19,23)        180.0            -DE/DX =    0.0                 !
 ! D93   D(14,18,21,17)          0.0            -DE/DX =    0.0                 !
 ! D94   D(14,18,21,38)        180.0            -DE/DX =    0.0                 !
 ! D95   D(19,18,21,17)        180.0            -DE/DX =    0.0                 !
 ! D96   D(19,18,21,38)          0.0            -DE/DX =    0.0                 !
 ! D97   D(18,19,22,25)        180.0            -DE/DX =    0.0                 !
 ! D98   D(18,19,22,39)          0.0            -DE/DX =    0.0                 !
 ! D99   D(23,19,22,25)          0.0            -DE/DX =    0.0                 !
 ! D100  D(23,19,22,39)        180.0            -DE/DX =    0.0                 !
 ! D101  D(18,19,23,20)          0.0            -DE/DX =    0.0                 !
 ! D102  D(18,19,23,24)        180.0            -DE/DX =    0.0                 !
 ! D103  D(22,19,23,20)        180.0            -DE/DX =    0.0                 !
 ! D104  D(22,19,23,24)          0.0            -DE/DX =    0.0                 !
 ! D105  D(16,20,23,19)          0.0            -DE/DX =    0.0                 !
 ! D106  D(16,20,23,24)        180.0            -DE/DX =    0.0                 !
 ! D107  D(37,20,23,19)        180.0            -DE/DX =    0.0                 !
 ! D108  D(37,20,23,24)          0.0            -DE/DX =    0.0                 !
 ! D109  D(19,22,25,26)          0.0            -DE/DX =    0.0                 !
 ! D110  D(19,22,25,41)        180.0            -DE/DX =    0.0                 !
 ! D111  D(39,22,25,26)        180.0            -DE/DX =    0.0                 !
 ! D112  D(39,22,25,41)          0.0            -DE/DX =    0.0                 !
 ! D113  D(19,23,24,26)          0.0            -DE/DX =    0.0                 !
 ! D114  D(19,23,24,40)        180.0            -DE/DX =    0.0                 !
 ! D115  D(20,23,24,26)        180.0            -DE/DX =    0.0                 !
 ! D116  D(20,23,24,40)          0.0            -DE/DX =    0.0                 !
 ! D117  D(23,24,26,25)          0.0            -DE/DX =    0.0                 !
 ! D118  D(23,24,26,42)        180.0            -DE/DX =    0.0                 !
 ! D119  D(40,24,26,25)        180.0            -DE/DX =    0.0                 !
 ! D120  D(40,24,26,42)          0.0            -DE/DX =    0.0                 !
 ! D121  D(22,25,26,24)          0.0            -DE/DX =    0.0                 !
 ! D122  D(22,25,26,42)        180.0            -DE/DX =    0.0                 !
 ! D123  D(41,25,26,24)        180.0            -DE/DX =    0.0                 !
 ! D124  D(41,25,26,42)          0.0            -DE/DX =    0.0                 !
 --------------------------------------------------------------------------------
 Lowest energy point so far.  Saving SCF results.
 Largest change from initial coordinates is atom   40       0.000 Angstoms.
 GradGradGradGradGradGradGradGradGradGradGradGradGradGradGradGradGradGrad

 Leave Link  103 at Thu Sep  8 15:02:24 2022, MaxMem=  1342177280 cpu:              99.0 elap:               2.2
 (Enter /mnt/opt/groups/app-gaussian/g16-avx2/l202.exe)
                          Input orientation:                          
 ---------------------------------------------------------------------
 Center     Atomic      Atomic             Coordinates (Angstroms)
 Number     Number       Type             X           Y           Z
 ---------------------------------------------------------------------
      1          6           0       -3.137864   -1.717518    0.000000
      2          6           0       -4.548931   -1.512077    0.000000
      3          6           0       -2.665244   -3.048277    0.000000
      4          6           0       -2.250656   -0.553876    0.000000
      5          6           0       -5.417536   -2.625181    0.000000
      6          6           0       -5.078833   -0.173316    0.000000
      7          6           0       -3.535037   -4.125958    0.000000
      8          6           0       -0.856720   -0.662411    0.000000
      9          6           0       -2.830803    0.760021    0.000000
     10          6           0       -4.924333   -3.916814    0.000000
     11          6           0       -4.261269    0.909052    0.000000
     12          6           0        0.000000    0.449763    0.000000
     13          6           0       -1.990200    1.873821    0.000000
     14          6           0        1.453210    0.334392    0.000000
     15          6           0       -0.595786    1.754066    0.000000
     16          6           0        2.099810   -0.940395    0.000000
     17          6           0        0.251204    2.905890    0.000000
     18          6           0        2.253533    1.502976    0.000000
     19          6           0        3.699779    1.390442    0.000000
     20          6           0        3.459228   -1.057083    0.000000
     21          6           0        1.606375    2.784652    0.000000
     22          6           0        4.567254    2.513547    0.000000
     23          6           0        4.299589    0.093728    0.000000
     24          6           0        5.710442   -0.032546    0.000000
     25          6           0        5.939645    2.364980    0.000000
     26          6           0        6.522318    1.080748    0.000000
     27          1           0       -1.599087   -3.245206    0.000000
     28          1           0       -6.490007   -2.448364    0.000000
     29          1           0       -3.138409   -5.136896    0.000000
     30          1           0       -6.158448   -0.049041    0.000000
     31          1           0       -0.421158   -1.651507    0.000000
     32          1           0       -5.604217   -4.763417    0.000000
     33          1           0       -4.673225    1.914608    0.000000
     34          1           0       -2.431485    2.867857    0.000000
     35          1           0        1.504134   -1.845072    0.000000
     36          1           0       -0.211040    3.889346    0.000000
     37          1           0        3.922587   -2.040088    0.000000
     38          1           0        2.206630    3.686050    0.000000
     39          1           0        4.158476    3.516869    0.000000
     40          1           0        6.142356   -1.029966    0.000000
     41          1           0        6.575030    3.245727    0.000000
     42          1           0        7.602815    0.973332    0.000000
 ---------------------------------------------------------------------
                    Distance matrix (angstroms):
                    1          2          3          4          5
     1  C    0.000000
     2  C    1.425944   0.000000
     3  C    1.412193   2.430676   0.000000
     4  C    1.463284   2.490024   2.528620   0.000000
     5  C    2.453723   1.411905   2.784622   3.784103   0.000000
     6  C    2.480307   1.439818   3.753773   2.853666   2.475149
     7  C    2.440969   2.803632   1.384896   3.795972   2.407516
     8  C    2.513338   3.788714   2.993846   1.398155   4.965230
     9  C    2.496495   2.848577   3.811895   1.436278   4.260373
    10  C    2.833439   2.433863   2.420297   4.296266   1.382594
    11  C    2.856730   2.438158   4.267054   2.486508   3.718569
    12  C    3.813568   4.953947   4.397705   2.464294   6.229364
    13  C    3.770258   4.243985   4.968172   2.441629   5.655763
    14  C    5.028747   6.279741   5.329551   3.808890   7.481058
    15  C    4.302796   5.127869   5.229259   2.839928   6.513607
    16  C    5.295012   6.673273   5.210461   4.367602   7.703830
    17  C    5.732511   6.523782   6.630066   4.269577   7.920061
    18  C    6.280027   7.440703   6.701363   4.951602   8.711313
    19  C    7.510844   8.744474   7.759880   6.260036   9.962463
    20  C    6.630068   8.021074   6.440032   5.732015   9.014204
    21  C    6.540439   7.506642   7.229785   5.101221   8.865755
    22  C    8.790379   9.965464   9.123755   7.476161  11.229539
    23  C    7.654823   8.993048   7.640752   6.582181  10.090341
    24  C    9.007311  10.365508   8.902064   7.978149  11.426008
    25  C    9.953289  11.182209  10.165996   8.694869  12.405131
    26  C   10.057306  11.370809  10.072743   8.923960  12.501761
    27  H    2.168332   3.421303   1.084192   2.769079   3.868460
    28  H    3.430889   2.155089   3.871525   4.643402   1.086949
    29  H    3.419378   3.889587   2.141545   4.668209   3.391627
    30  H    3.450760   2.175091   4.604117   3.940266   2.680569
    31  H    2.717508   4.130127   2.643272   2.133508   5.090367
    32  H    3.919234   3.418310   3.402832   5.382063   2.146370
    33  H    3.943307   3.428938   5.353710   3.458649   4.600400
    34  H    4.639465   4.864915   5.920750   3.426508   6.252197
    35  H    4.643750   6.062218   4.339518   3.970596   6.965492
    36  H    6.324810   6.927674   7.358922   4.888993   8.339464
    37  H    7.067816   8.487957   6.664530   6.349626   9.358431
    38  H    7.600142   8.523974   8.311818   6.151778   9.897451
    39  H    8.979721  10.055309   9.469123   7.592624  11.376501
    40  H    9.305655  10.702152   9.035895   8.406504  11.669439
    41  H   10.907525  12.098728  11.180212   9.608835  13.352498
    42  H   11.072618  12.403314  11.027528   9.971121  13.508473
                    6          7          8          9         10
     6  C    0.000000
     7  C    4.243428   0.000000
     8  C    4.250347   4.378303   0.000000
     9  C    2.434082   4.936470   2.433170   0.000000
    10  C    3.746685   1.404950   5.209282   5.124027   0.000000
    11  C    1.356441   5.087115   3.749727   1.438208   4.871205
    12  C    5.116910   5.782189   1.403888   2.847754   6.581493
    13  C    3.705459   6.195472   2.777994   1.395408   6.491578
    14  C    6.551744   6.691587   2.515828   4.305105   7.664581
    15  C    4.879807   6.573726   2.430524   2.446104   7.134087
    16  C    7.219510   6.472968   2.969570   5.215588   7.628739
    17  C    6.155551   7.986395   3.736344   3.755465   8.563613
    18  C    7.521539   8.074184   3.789799   5.138332   8.994214
    19  C    8.916803   9.097980   4.997588   6.560940  10.126316
    20  C    8.583678   7.637914   4.333956   6.547240   8.857887
    21  C    7.310375   8.613399   4.236635   4.877261   9.357339
    22  C   10.013303  10.475216   6.285396   7.603032  11.464718
    23  C    9.382223   8.898714   5.211456   7.161455  10.058090
    24  C   10.790193  10.111128   6.597298   8.577938  11.321925
    25  C   11.307069  11.484854   7.440139   8.916089  12.549381
    26  C   11.668735  11.325201   7.582137   9.358618  12.490054
    27  H    4.641674   2.126882   2.687367   4.190342   3.392391
    28  H    2.677173   3.397965   5.909615   4.866570   2.146551
    29  H    5.329388   1.085960   5.022661   5.904935   2.162897
    30  H    1.086744   4.848045   5.337091   3.424588   4.059890
    31  H    4.886613   3.977330   1.080752   3.409084   5.040853
    32  H    4.620071   2.165147   6.273514   6.180630   1.085808
    33  H    2.126957   6.146862   4.605077   2.174302   5.836826
    34  H    4.032020   7.080344   3.865576   2.145327   7.228143
    35  H    6.791923   5.531337   2.640515   5.057488   6.754058
    36  H    6.340397   8.677215   4.597325   4.081156   9.118732
    37  H    9.192954   7.743837   4.973909   7.310875   9.043788
    38  H    8.244554   9.695061   5.319138   5.825580  10.423731
    39  H    9.947127  10.844489   6.528290   7.513337  11.736995
    40  H   11.253841  10.160566   7.008720   9.149953  11.437023
    41  H   12.145056  12.512202   8.396693   9.728742  13.547595
    42  H   12.733381  12.249674   8.616228  10.435798  13.447787
                   11         12         13         14         15
    11  C    0.000000
    12  C    4.285949   0.000000
    13  C    2.467495   2.447210   0.000000
    14  C    5.743301   1.457782   3.771858   0.000000
    15  C    3.761624   1.433934   1.399547   2.492761   0.000000
    16  C    6.624483   2.518281   4.964675   1.429396   3.811346
    17  C    4.934549   2.468940   2.467602   2.838560   1.429717
    18  C    6.541819   2.487502   4.259906   1.416371   2.860361
    19  C    7.975589   3.817492   5.710474   2.482401   4.310928
    20  C    7.966917   3.773174   6.187606   2.441375   4.934136
    21  C    6.160123   2.834104   3.710117   2.455042   2.431382
    22  C    8.973139   5.011887   6.588585   3.800788   5.218601
    23  C    8.599596   4.314305   6.536832   2.856535   5.169276
    24  C   10.016068   5.730774   7.933103   4.273016   6.554426
    25  C   10.304289   6.240788   7.945041   4.924570   6.563922
    26  C   10.784954   6.552768   8.549382   5.123759   7.149878
    27  H    4.934073   4.026149   5.133947   4.704258   5.098954
    28  H    4.029828   7.107695   6.239355   8.416557   7.238940
    29  H    6.149333   6.407837   7.104121   7.142686   7.345086
    30  H    2.125378   6.178615   4.590391   7.621309   5.847598
    31  H    4.615508   2.143061   3.858734   2.730760   3.410047
    32  H    5.829272   7.654051   7.557384   8.706029   8.219609
    33  H    1.086670   4.897428   2.683335   6.326949   4.080598
    34  H    2.680490   3.429183   1.087584   4.637812   2.147166
    35  H    6.389450   2.743845   5.102993   2.180059   4.166948
    36  H    5.028569   3.446051   2.688448   3.925229   2.169666
    37  H    8.699019   4.646079   7.090820   3.425781   5.900110
    38  H    7.038852   3.916985   4.571384   3.435295   3.403836
    39  H    8.814353   5.167210   6.364419   4.176916   5.070550
    40  H   10.582779   6.318080   8.635418   4.883601   7.290637
    41  H   11.085370   7.144819   8.674404   5.891427   7.324319
    42  H   11.864258   7.620822   9.635186   6.182709   8.235691
                   16         17         18         19         20
    16  C    0.000000
    17  C    4.267464   0.000000
    18  C    2.448202   2.444890   0.000000
    19  C    2.827137   3.766862   1.450618   0.000000
    20  C    1.364417   5.098683   2.829771   2.459318   0.000000
    21  C    3.757586   1.360583   1.435795   2.515186   4.265207
    22  C    4.244761   4.333846   2.524789   1.419112   3.738599
    23  C    2.430728   4.929267   2.484416   1.428719   1.424982
    24  C    3.723017   6.199813   3.782598   2.463262   2.473386
    25  C    5.066541   5.714101   3.785561   2.442688   4.226462
    26  C    4.862468   6.531310   4.289616   2.839478   3.735350
    27  H    4.358210   6.423360   6.114566   7.040399   5.511300
    28  H    8.721177   8.608830   9.594925  10.888901  10.046041
    29  H    6.711897   8.727880   8.553417   9.453410   7.757170
    30  H    8.306223   7.057992   8.553957   9.962768   9.670359
    31  H    2.619343   4.606727   4.135787   5.122068   3.925651
    32  H    8.600438   9.649053  10.050468  11.155013   9.791984
    33  H    7.350173   5.023210   6.938978   8.389395   8.658391
    34  H    5.919072   2.682959   4.879784   6.306755   7.078535
    35  H    1.083176   4.913397   3.430893   3.910167   2.107918
    36  H    5.354104   1.086672   3.430580   4.641016   6.159385
    37  H    2.128812   6.159688   3.916509   3.437758   1.086738
    38  H    4.627678   2.105312   2.183578   2.738487   4.905743
    39  H    4.909716   3.954753   2.772106   2.175338   4.627092
    40  H    4.043538   7.084958   4.640985   3.438685   2.683265
    41  H    6.127904   6.332951   4.659669   3.421864   5.312476
    42  H    5.826269   7.601379   5.375439   3.925261   4.614314
                   21         22         23         24         25
    21  C    0.000000
    22  C    2.973265   0.000000
    23  C    3.807161   2.434578   0.000000
    24  C    4.977948   2.790962   1.416493   0.000000
    25  C    4.353545   1.380409   2.801494   2.408457   0.000000
    26  C    5.202863   2.423879   2.432022   1.377885   1.410234
    27  H    6.828922   8.437239   6.778116   7.984385   9.397163
    28  H    9.640325  12.119554  11.085018  12.437328  13.329086
    29  H    9.233845  10.858477   9.093033  10.215506  11.776638
    30  H    8.265730  11.027581  10.459011  11.868901  12.336586
    31  H    4.877540   6.498610   5.033021   6.341731   7.522764
    32  H   10.438677  12.506519  11.030740  12.263876  13.567417
    33  H    6.339586   9.259869   9.155708  10.564656  10.622422
    34  H    4.038717   7.007702   7.280326   8.643108   8.386221
    35  H    4.630853   5.327313   3.401987   4.580205   6.115415
    36  H    2.126816   4.972416   5.895124   7.102477   6.336767
    37  H    5.351911   4.599042   2.166864   2.688243   4.844909
    38  H    1.082970   2.635775   4.157554   5.109271   3.959877
    39  H    2.655063   1.083400   3.426048   3.873880   2.121182
    40  H    5.926756   3.877813   2.158351   1.086921   3.400993
    41  H    4.990002   2.137113   3.887509   3.390367   1.086015
    42  H    6.264038   3.403953   3.418334   2.143097   2.168598
                   26         27         28         29         30
    26  C    0.000000
    27  H    9.201690   0.000000
    28  H   13.482405   4.955407   0.000000
    29  H   11.488635   2.438853   4.296675   0.000000
    30  H   12.730996   5.568056   2.422123   5.916663   0.000000
    31  H    7.461707   1.981765   6.120940   4.419433   5.956878
    32  H   13.461319   4.283227   2.478728   2.493932   4.746842
    33  H   11.226554   6.006164   4.726121   7.216604   2.462073
    34  H    9.130408   6.169475   6.688334   8.035908   4.732710
    35  H    5.808838   3.404461   8.016873   5.691161   7.870254
    36  H    7.295638   7.268322   8.921435   9.489074   7.133201
    37  H    4.061800   5.651654  10.420595   7.710245  10.275774
    38  H    5.041107   7.907325  10.642487  10.315707   9.161083
    39  H    3.394471   8.881171  12.205499  11.319549  10.915797
    40  H    2.144641   8.052157  12.711744  10.148866  12.339854
    41  H    2.165621  10.437835  14.251942  12.830404  13.152831
    42  H    1.085823  10.122799  14.502263  12.357539  13.799189
                   31         32         33         34         35
    31  H    0.000000
    32  H    6.045501   0.000000
    33  H    5.549527   6.742608   0.000000
    34  H    4.946318   8.264537   2.435997   0.000000
    35  H    1.934998   7.684100   7.231525   6.140097   0.000000
    36  H    5.544836  10.195914   4.879619   2.444139   5.985430
    37  H    4.361091   9.908406   9.461903   8.028833   2.426303
    38  H    5.949352  11.506643   7.104253   4.709729   5.575555
    39  H    6.905444  12.801301   8.975867   6.621843   5.982971
    40  H    6.592877  12.325609  11.209251   9.418268   4.709299
    41  H    8.539880  14.576709  11.326744   9.014438   7.185417
    42  H    8.442388  14.399166  12.312074  10.211582   6.718431
                   36         37         38         39         40
    36  H    0.000000
    37  H    7.228074   0.000000
    38  H    2.426202   5.977722   0.000000
    39  H    4.385363   5.561961   1.959164   0.000000
    40  H    8.035252   2.438795   6.142536   4.960795   0.000000
    41  H    6.816523   5.913991   4.390536   2.431718   4.297529
    42  H    8.340232   4.756551   6.039673   4.281711   2.479142
                   41         42
    41  H    0.000000
    42  H    2.494017   0.000000
 Stoichiometry    C26H16
 Framework group  CS[SG(C26H16)]
 Deg. of freedom    81
 Full point group                 CS      NOp   2
 RotChk:  IX=0 Diff= 3.71D-16
 Largest Abelian subgroup         CS      NOp   2
 Largest concise Abelian subgroup C1      NOp   1
                         Standard orientation:                         
 ---------------------------------------------------------------------
 Center     Atomic      Atomic             Coordinates (Angstroms)
 Number     Number       Type             X           Y           Z
 ---------------------------------------------------------------------
      1          6           0       -3.137864   -1.717518    0.000000
      2          6           0       -4.548931   -1.512077    0.000000
      3          6           0       -2.665244   -3.048277    0.000000
      4          6           0       -2.250656   -0.553876    0.000000
      5          6           0       -5.417536   -2.625181    0.000000
      6          6           0       -5.078833   -0.173316    0.000000
      7          6           0       -3.535037   -4.125958    0.000000
      8          6           0       -0.856720   -0.662411    0.000000
      9          6           0       -2.830803    0.760021    0.000000
     10          6           0       -4.924333   -3.916814    0.000000
     11          6           0       -4.261269    0.909052    0.000000
     12          6           0        0.000000    0.449763    0.000000
     13          6           0       -1.990200    1.873821    0.000000
     14          6           0        1.453210    0.334392    0.000000
     15          6           0       -0.595786    1.754066    0.000000
     16          6           0        2.099810   -0.940395    0.000000
     17          6           0        0.251204    2.905890    0.000000
     18          6           0        2.253533    1.502976    0.000000
     19          6           0        3.699779    1.390442    0.000000
     20          6           0        3.459228   -1.057083    0.000000
     21          6           0        1.606375    2.784652    0.000000
     22          6           0        4.567254    2.513547    0.000000
     23          6           0        4.299589    0.093728    0.000000
     24          6           0        5.710442   -0.032546    0.000000
     25          6           0        5.939645    2.364980    0.000000
     26          6           0        6.522318    1.080748    0.000000
     27          1           0       -1.599087   -3.245206    0.000000
     28          1           0       -6.490007   -2.448364    0.000000
     29          1           0       -3.138409   -5.136896    0.000000
     30          1           0       -6.158448   -0.049041    0.000000
     31          1           0       -0.421158   -1.651507    0.000000
     32          1           0       -5.604217   -4.763417    0.000000
     33          1           0       -4.673225    1.914608    0.000000
     34          1           0       -2.431485    2.867857    0.000000
     35          1           0        1.504134   -1.845072    0.000000
     36          1           0       -0.211040    3.889346    0.000000
     37          1           0        3.922587   -2.040088    0.000000
     38          1           0        2.206630    3.686050    0.000000
     39          1           0        4.158476    3.516869    0.000000
     40          1           0        6.142356   -1.029966    0.000000
     41          1           0        6.575030    3.245727    0.000000
     42          1           0        7.602815    0.973332    0.000000
 ---------------------------------------------------------------------
 Rotational constants (GHZ):           0.5830391           0.0999805           0.0853453
 Leave Link  202 at Thu Sep  8 15:02:24 2022, MaxMem=  1342177280 cpu:               3.6 elap:               0.1
 (Enter /mnt/opt/groups/app-gaussian/g16-avx2/l9999.exe)
 Unable to Open any file for archive entry.
 1\1\GINC-WN41021\FOpt\RB3LYP\6-31G(d,p)\C26H16\PWASIUK\08-Sep-2022\0\\
 #p opt freq b3lyp/6-31g(d,p) empiricaldispersion=gd3 int=(grid=ultrafi
 ne,acc2e=12) scf=(maxcyc=500,ferm,novaracc,noincfoc,intrep)\\peri symm
 \\0,1\C,-3.137864,-1.717518,0.\C,-4.548931,-1.512077,0.\C,-2.665244,-3
 .048277,0.\C,-2.250656,-0.553876,0.\C,-5.417536,-2.625181,0.\C,-5.0788
 33,-0.173316,0.\C,-3.535037,-4.125958,0.\C,-0.85672,-0.662411,0.\C,-2.
 830803,0.760021,0.\C,-4.924333,-3.916814,0.\C,-4.261269,0.909052,0.\C,
 0.,0.449763,0.\C,-1.9902,1.873821,0.\C,1.45321,0.334392,0.\C,-0.595786
 ,1.754066,0.\C,2.09981,-0.940395,0.\C,0.251204,2.90589,0.\C,2.253533,1
 .502976,0.\C,3.699779,1.390442,0.\C,3.459228,-1.057083,0.\C,1.606375,2
 .784652,0.\C,4.567254,2.513547,0.\C,4.299589,0.093728,0.\C,5.710442,-0
 .032546,0.\C,5.939645,2.36498,0.\C,6.522318,1.080748,0.\H,-1.599087,-3
 .245206,0.\H,-6.490007,-2.448364,0.\H,-3.138409,-5.136896,0.\H,-6.1584
 48,-0.049041,0.\H,-0.421158,-1.651507,0.\H,-5.604217,-4.763417,0.\H,-4
 .673225,1.914608,0.\H,-2.431485,2.867857,0.\H,1.504134,-1.845072,0.\H,
 -0.21104,3.889346,0.\H,3.922587,-2.040088,0.\H,2.20663,3.68605,0.\H,4.
 158476,3.516869,0.\H,6.142356,-1.029966,0.\H,6.57503,3.245727,0.\H,7.6
 02815,0.973332,0.\\Version=ES64L-G16RevC.01\State=1-A'\HF=-1000.532454
 6\RMSD=6.879e-09\RMSF=4.718e-06\Dipole=0.0165963,-0.0264138,0.\Quadrup
 ole=7.5215101,6.6595246,-14.1810347,0.5616221,0.,0.\PG=CS [SG(C26H16)]
 \\@
 The archive entry for this job was punched.


 IF YOU DON'T HAVE THE LAW - ARGUE THE FACTS.
 IF YOU DON'T HAVE THE FACTS - ARGUE THE LAW.
 IF YOU DON'T HAVE EITHER - POUND THE TABLE.
 Leave Link 9999 at Thu Sep  8 15:02:25 2022, MaxMem=  1342177280 cpu:               3.9 elap:               0.1
 Job cpu time:       0 days  0 hours 49 minutes  3.3 seconds.
 Elapsed time:       0 days  0 hours  1 minutes  3.9 seconds.
 File lengths (MBytes):  RWF=     69 Int=      0 D2E=      0 Chk=     17 Scr=      1
 Normal termination of Gaussian 16 at Thu Sep  8 15:02:25 2022.
 (Enter /mnt/opt/groups/app-gaussian/g16-avx2/l1.exe)
 Link1:  Proceeding to internal job step number  2.
 ----------------------------------------------------------------------
 #P Geom=AllCheck Guess=TCheck SCRF=Check GenChk RB3LYP/6-31G(d,p) Freq
 ----------------------------------------------------------------------
 1/10=4,29=7,30=1,38=1,40=1/1,3;
 2/12=2,40=1/2;
 3/5=1,6=6,7=101,11=2,14=-4,25=1,27=12,30=1,70=2,71=2,74=-5,75=-5,116=1,124=31,140=1/1,2,3;
 4/5=101/1;
 5/5=100002,7=500,17=20,22=13,38=6,87=12,98=1/2;
 8/6=4,10=90,11=11,87=12/1;
 11/6=1,8=1,9=11,15=111,16=1,87=12/1,2,10;
 10/6=1,87=12/2;
 6/7=2,8=2,9=2,10=2,28=1,87=12/1;
 7/8=1,10=1,25=1,87=12/1,2,3,16;
 1/10=4,30=1/3;
 99//99;
 Leave Link    1 at Thu Sep  8 15:02:25 2022, MaxMem=  1342177280 cpu:               1.7 elap:               0.0
 (Enter /mnt/opt/groups/app-gaussian/g16-avx2/l101.exe)
 Structure from the checkpoint file:  "/scratch/9832349.torquesrv1.cis.gov.pl/Gau-133533.chk"
 ---------
 peri symm
 ---------
 Charge =  0 Multiplicity = 1
 Redundant internal coordinates found in file.  (old form).
 C,0,-3.137864,-1.717518,0.
 C,0,-4.548931,-1.512077,0.
 C,0,-2.665244,-3.048277,0.
 C,0,-2.250656,-0.553876,0.
 C,0,-5.417536,-2.625181,0.
 C,0,-5.078833,-0.173316,0.
 C,0,-3.535037,-4.125958,0.
 C,0,-0.85672,-0.662411,0.
 C,0,-2.830803,0.760021,0.
 C,0,-4.924333,-3.916814,0.
 C,0,-4.261269,0.909052,0.
 C,0,0.,0.449763,0.
 C,0,-1.9902,1.873821,0.
 C,0,1.45321,0.334392,0.
 C,0,-0.595786,1.754066,0.
 C,0,2.09981,-0.940395,0.
 C,0,0.251204,2.90589,0.
 C,0,2.253533,1.502976,0.
 C,0,3.699779,1.390442,0.
 C,0,3.459228,-1.057083,0.
 C,0,1.606375,2.784652,0.
 C,0,4.567254,2.513547,0.
 C,0,4.299589,0.093728,0.
 C,0,5.710442,-0.032546,0.
 C,0,5.939645,2.36498,0.
 C,0,6.522318,1.080748,0.
 H,0,-1.599087,-3.245206,0.
 H,0,-6.490007,-2.448364,0.
 H,0,-3.138409,-5.136896,0.
 H,0,-6.158448,-0.049041,0.
 H,0,-0.421158,-1.651507,0.
 H,0,-5.604217,-4.763417,0.
 H,0,-4.673225,1.914608,0.
 H,0,-2.431485,2.867857,0.
 H,0,1.504134,-1.845072,0.
 H,0,-0.21104,3.889346,0.
 H,0,3.922587,-2.040088,0.
 H,0,2.20663,3.68605,0.
 H,0,4.158476,3.516869,0.
 H,0,6.142356,-1.029966,0.
 H,0,6.57503,3.245727,0.
 H,0,7.602815,0.973332,0.
 Recover connectivity data from disk.
 ITRead=  0  0  0  0  0  0  0  0  0  0  0  0  0  0  0  0  0  0  0  0
 ITRead=  0  0  0  0  0  0  0  0  0  0  0  0  0  0  0  0  0  0  0  0
 ITRead=  0  0
 MicOpt= -1 -1 -1 -1 -1 -1 -1 -1 -1 -1 -1 -1 -1 -1 -1 -1 -1 -1 -1 -1
 MicOpt= -1 -1 -1 -1 -1 -1 -1 -1 -1 -1 -1 -1 -1 -1 -1 -1 -1 -1 -1 -1
 MicOpt= -1 -1
 NAtoms=     42 NQM=       42 NQMF=       0 NMMI=      0 NMMIF=      0
                NMic=       0 NMicF=      0.
                    Isotopes and Nuclear Properties:
 (Nuclear quadrupole moments (NQMom) in fm**2, nuclear magnetic moments (NMagM)
  in nuclear magnetons)

  Atom         1           2           3           4           5           6           7           8           9          10
 IAtWgt=          12          12          12          12          12          12          12          12          12          12
 AtmWgt=  12.0000000  12.0000000  12.0000000  12.0000000  12.0000000  12.0000000  12.0000000  12.0000000  12.0000000  12.0000000
 NucSpn=           0           0           0           0           0           0           0           0           0           0
 AtZEff=   3.6000000   3.6000000   3.6000000   3.6000000   3.6000000   3.6000000   3.6000000   3.6000000   3.6000000   3.6000000
 NQMom=    0.0000000   0.0000000   0.0000000   0.0000000   0.0000000   0.0000000   0.0000000   0.0000000   0.0000000   0.0000000
 NMagM=    0.0000000   0.0000000   0.0000000   0.0000000   0.0000000   0.0000000   0.0000000   0.0000000   0.0000000   0.0000000
 AtZNuc=   6.0000000   6.0000000   6.0000000   6.0000000   6.0000000   6.0000000   6.0000000   6.0000000   6.0000000   6.0000000

  Atom        11          12          13          14          15          16          17          18          19          20
 IAtWgt=          12          12          12          12          12          12          12          12          12          12
 AtmWgt=  12.0000000  12.0000000  12.0000000  12.0000000  12.0000000  12.0000000  12.0000000  12.0000000  12.0000000  12.0000000
 NucSpn=           0           0           0           0           0           0           0           0           0           0
 AtZEff=   3.6000000   3.6000000   3.6000000   3.6000000   3.6000000   3.6000000   3.6000000   3.6000000   3.6000000   3.6000000
 NQMom=    0.0000000   0.0000000   0.0000000   0.0000000   0.0000000   0.0000000   0.0000000   0.0000000   0.0000000   0.0000000
 NMagM=    0.0000000   0.0000000   0.0000000   0.0000000   0.0000000   0.0000000   0.0000000   0.0000000   0.0000000   0.0000000
 AtZNuc=   6.0000000   6.0000000   6.0000000   6.0000000   6.0000000   6.0000000   6.0000000   6.0000000   6.0000000   6.0000000

  Atom        21          22          23          24          25          26          27          28          29          30
 IAtWgt=          12          12          12          12          12          12           1           1           1           1
 AtmWgt=  12.0000000  12.0000000  12.0000000  12.0000000  12.0000000  12.0000000   1.0078250   1.0078250   1.0078250   1.0078250
 NucSpn=           0           0           0           0           0           0           1           1           1           1
 AtZEff=   3.6000000   3.6000000   3.6000000   3.6000000   3.6000000   3.6000000   1.0000000   1.0000000   1.0000000   1.0000000
 NQMom=    0.0000000   0.0000000   0.0000000   0.0000000   0.0000000   0.0000000   0.0000000   0.0000000   0.0000000   0.0000000
 NMagM=    0.0000000   0.0000000   0.0000000   0.0000000   0.0000000   0.0000000   2.7928460   2.7928460   2.7928460   2.7928460
 AtZNuc=   6.0000000   6.0000000   6.0000000   6.0000000   6.0000000   6.0000000   1.0000000   1.0000000   1.0000000   1.0000000

  Atom        31          32          33          34          35          36          37          38          39          40
 IAtWgt=           1           1           1           1           1           1           1           1           1           1
 AtmWgt=   1.0078250   1.0078250   1.0078250   1.0078250   1.0078250   1.0078250   1.0078250   1.0078250   1.0078250   1.0078250
 NucSpn=           1           1           1           1           1           1           1           1           1           1
 AtZEff=   1.0000000   1.0000000   1.0000000   1.0000000   1.0000000   1.0000000   1.0000000   1.0000000   1.0000000   1.0000000
 NQMom=    0.0000000   0.0000000   0.0000000   0.0000000   0.0000000   0.0000000   0.0000000   0.0000000   0.0000000   0.0000000
 NMagM=    2.7928460   2.7928460   2.7928460   2.7928460   2.7928460   2.7928460   2.7928460   2.7928460   2.7928460   2.7928460
 AtZNuc=   1.0000000   1.0000000   1.0000000   1.0000000   1.0000000   1.0000000   1.0000000   1.0000000   1.0000000   1.0000000

  Atom        41          42
 IAtWgt=           1           1
 AtmWgt=   1.0078250   1.0078250
 NucSpn=           1           1
 AtZEff=   1.0000000   1.0000000
 NQMom=    0.0000000   0.0000000
 NMagM=    2.7928460   2.7928460
 AtZNuc=   1.0000000   1.0000000
 Leave Link  101 at Thu Sep  8 15:02:25 2022, MaxMem=  1342177280 cpu:              15.4 elap:               0.4
 (Enter /mnt/opt/groups/app-gaussian/g16-avx2/l103.exe)

 GradGradGradGradGradGradGradGradGradGradGradGradGradGradGradGradGradGrad
 Berny optimization.
 Initialization pass.
                           ----------------------------
                           !    Initial Parameters    !
                           ! (Angstroms and Degrees)  !
 --------------------------                            --------------------------
 ! Name  Definition              Value          Derivative Info.                !
 --------------------------------------------------------------------------------
 ! R1    R(1,2)                  1.4259         calculate D2E/DX2 analytically  !
 ! R2    R(1,3)                  1.4122         calculate D2E/DX2 analytically  !
 ! R3    R(1,4)                  1.4633         calculate D2E/DX2 analytically  !
 ! R4    R(2,5)                  1.4119         calculate D2E/DX2 analytically  !
 ! R5    R(2,6)                  1.4398         calculate D2E/DX2 analytically  !
 ! R6    R(3,7)                  1.3849         calculate D2E/DX2 analytically  !
 ! R7    R(3,27)                 1.0842         calculate D2E/DX2 analytically  !
 ! R8    R(4,8)                  1.3982         calculate D2E/DX2 analytically  !
 ! R9    R(4,9)                  1.4363         calculate D2E/DX2 analytically  !
 ! R10   R(5,10)                 1.3826         calculate D2E/DX2 analytically  !
 ! R11   R(5,28)                 1.0869         calculate D2E/DX2 analytically  !
 ! R12   R(6,11)                 1.3564         calculate D2E/DX2 analytically  !
 ! R13   R(6,30)                 1.0867         calculate D2E/DX2 analytically  !
 ! R14   R(7,10)                 1.405          calculate D2E/DX2 analytically  !
 ! R15   R(7,29)                 1.086          calculate D2E/DX2 analytically  !
 ! R16   R(8,12)                 1.4039         calculate D2E/DX2 analytically  !
 ! R17   R(8,31)                 1.0808         calculate D2E/DX2 analytically  !
 ! R18   R(9,11)                 1.4382         calculate D2E/DX2 analytically  !
 ! R19   R(9,13)                 1.3954         calculate D2E/DX2 analytically  !
 ! R20   R(10,32)                1.0858         calculate D2E/DX2 analytically  !
 ! R21   R(11,33)                1.0867         calculate D2E/DX2 analytically  !
 ! R22   R(12,14)                1.4578         calculate D2E/DX2 analytically  !
 ! R23   R(12,15)                1.4339         calculate D2E/DX2 analytically  !
 ! R24   R(13,15)                1.3995         calculate D2E/DX2 analytically  !
 ! R25   R(13,34)                1.0876         calculate D2E/DX2 analytically  !
 ! R26   R(14,16)                1.4294         calculate D2E/DX2 analytically  !
 ! R27   R(14,18)                1.4164         calculate D2E/DX2 analytically  !
 ! R28   R(15,17)                1.4297         calculate D2E/DX2 analytically  !
 ! R29   R(16,20)                1.3644         calculate D2E/DX2 analytically  !
 ! R30   R(16,35)                1.0832         calculate D2E/DX2 analytically  !
 ! R31   R(17,21)                1.3606         calculate D2E/DX2 analytically  !
 ! R32   R(17,36)                1.0867         calculate D2E/DX2 analytically  !
 ! R33   R(18,19)                1.4506         calculate D2E/DX2 analytically  !
 ! R34   R(18,21)                1.4358         calculate D2E/DX2 analytically  !
 ! R35   R(19,22)                1.4191         calculate D2E/DX2 analytically  !
 ! R36   R(19,23)                1.4287         calculate D2E/DX2 analytically  !
 ! R37   R(20,23)                1.425          calculate D2E/DX2 analytically  !
 ! R38   R(20,37)                1.0867         calculate D2E/DX2 analytically  !
 ! R39   R(21,38)                1.083          calculate D2E/DX2 analytically  !
 ! R40   R(22,25)                1.3804         calculate D2E/DX2 analytically  !
 ! R41   R(22,39)                1.0834         calculate D2E/DX2 analytically  !
 ! R42   R(23,24)                1.4165         calculate D2E/DX2 analytically  !
 ! R43   R(24,26)                1.3779         calculate D2E/DX2 analytically  !
 ! R44   R(24,40)                1.0869         calculate D2E/DX2 analytically  !
 ! R45   R(25,26)                1.4102         calculate D2E/DX2 analytically  !
 ! R46   R(25,41)                1.086          calculate D2E/DX2 analytically  !
 ! R47   R(26,42)                1.0858         calculate D2E/DX2 analytically  !
 ! A1    A(2,1,3)              117.8362         calculate D2E/DX2 analytically  !
 ! A2    A(2,1,4)              119.0397         calculate D2E/DX2 analytically  !
 ! A3    A(3,1,4)              123.1241         calculate D2E/DX2 analytically  !
 ! A4    A(1,2,5)              119.6829         calculate D2E/DX2 analytically  !
 ! A5    A(1,2,6)              119.8781         calculate D2E/DX2 analytically  !
 ! A6    A(5,2,6)              120.4391         calculate D2E/DX2 analytically  !
 ! A7    A(1,3,7)              121.5406         calculate D2E/DX2 analytically  !
 ! A8    A(1,3,27)             120.0176         calculate D2E/DX2 analytically  !
 ! A9    A(7,3,27)             118.4418         calculate D2E/DX2 analytically  !
 ! A10   A(1,4,8)              122.8712         calculate D2E/DX2 analytically  !
 ! A11   A(1,4,9)              118.8529         calculate D2E/DX2 analytically  !
 ! A12   A(8,4,9)              118.2759         calculate D2E/DX2 analytically  !
 ! A13   A(2,5,10)             121.1344         calculate D2E/DX2 analytically  !
 ! A14   A(2,5,28)             118.6044         calculate D2E/DX2 analytically  !
 ! A15   A(10,5,28)            120.2611         calculate D2E/DX2 analytically  !
 ! A16   A(2,6,11)             121.3401         calculate D2E/DX2 analytically  !
 ! A17   A(2,6,30)             118.1609         calculate D2E/DX2 analytically  !
 ! A18   A(11,6,30)            120.499          calculate D2E/DX2 analytically  !
 ! A19   A(3,7,10)             120.3459         calculate D2E/DX2 analytically  !
 ! A20   A(3,7,29)             119.6712         calculate D2E/DX2 analytically  !
 ! A21   A(10,7,29)            119.9829         calculate D2E/DX2 analytically  !
 ! A22   A(4,8,12)             123.1553         calculate D2E/DX2 analytically  !
 ! A23   A(4,8,31)             118.2191         calculate D2E/DX2 analytically  !
 ! A24   A(12,8,31)            118.6256         calculate D2E/DX2 analytically  !
 ! A25   A(4,9,11)             119.7715         calculate D2E/DX2 analytically  !
 ! A26   A(4,9,13)             119.1338         calculate D2E/DX2 analytically  !
 ! A27   A(11,9,13)            121.0946         calculate D2E/DX2 analytically  !
 ! A28   A(5,10,7)             119.4601         calculate D2E/DX2 analytically  !
 ! A29   A(5,10,32)            120.3339         calculate D2E/DX2 analytically  !
 ! A30   A(7,10,32)            120.206          calculate D2E/DX2 analytically  !
 ! A31   A(6,11,9)             121.1177         calculate D2E/DX2 analytically  !
 ! A32   A(6,11,33)            120.6566         calculate D2E/DX2 analytically  !
 ! A33   A(9,11,33)            118.2257         calculate D2E/DX2 analytically  !
 ! A34   A(8,12,14)            123.0682         calculate D2E/DX2 analytically  !
 ! A35   A(8,12,15)            117.8423         calculate D2E/DX2 analytically  !
 ! A36   A(14,12,15)           119.0894         calculate D2E/DX2 analytically  !
 ! A37   A(9,13,15)            122.1338         calculate D2E/DX2 analytically  !
 ! A38   A(9,13,34)            119.0196         calculate D2E/DX2 analytically  !
 ! A39   A(15,13,34)           118.8466         calculate D2E/DX2 analytically  !
 ! A40   A(12,14,16)           121.4343         calculate D2E/DX2 analytically  !
 ! A41   A(12,14,18)           119.8667         calculate D2E/DX2 analytically  !
 ! A42   A(16,14,18)           118.699          calculate D2E/DX2 analytically  !
 ! A43   A(12,15,13)           119.4588         calculate D2E/DX2 analytically  !
 ! A44   A(12,15,17)           119.121          calculate D2E/DX2 analytically  !
 ! A45   A(13,15,17)           121.4202         calculate D2E/DX2 analytically  !
 ! A46   A(14,16,20)           121.8012         calculate D2E/DX2 analytically  !
 ! A47   A(14,16,35)           119.7423         calculate D2E/DX2 analytically  !
 ! A48   A(20,16,35)           118.4565         calculate D2E/DX2 analytically  !
 ! A49   A(15,17,21)           121.2165         calculate D2E/DX2 analytically  !
 ! A50   A(15,17,36)           118.4968         calculate D2E/DX2 analytically  !
 ! A51   A(21,17,36)           120.2867         calculate D2E/DX2 analytically  !
 ! A52   A(14,18,19)           119.9566         calculate D2E/DX2 analytically  !
 ! A53   A(14,18,21)           118.8035         calculate D2E/DX2 analytically  !
 ! A54   A(19,18,21)           121.2399         calculate D2E/DX2 analytically  !
 ! A55   A(18,19,22)           123.2329         calculate D2E/DX2 analytically  !
 ! A56   A(18,19,23)           119.2727         calculate D2E/DX2 analytically  !
 ! A57   A(22,19,23)           117.4944         calculate D2E/DX2 analytically  !
 ! A58   A(16,20,23)           121.2321         calculate D2E/DX2 analytically  !
 ! A59   A(16,20,37)           120.1438         calculate D2E/DX2 analytically  !
 ! A60   A(23,20,37)           118.624          calculate D2E/DX2 analytically  !
 ! A61   A(17,21,18)           121.9029         calculate D2E/DX2 analytically  !
 ! A62   A(17,21,38)           118.548          calculate D2E/DX2 analytically  !
 ! A63   A(18,21,38)           119.5491         calculate D2E/DX2 analytically  !
 ! A64   A(19,22,25)           121.5037         calculate D2E/DX2 analytically  !
 ! A65   A(19,22,39)           120.1507         calculate D2E/DX2 analytically  !
 ! A66   A(25,22,39)           118.3456         calculate D2E/DX2 analytically  !
 ! A67   A(19,23,20)           119.0384         calculate D2E/DX2 analytically  !
 ! A68   A(19,23,24)           119.9379         calculate D2E/DX2 analytically  !
 ! A69   A(20,23,24)           121.0237         calculate D2E/DX2 analytically  !
 ! A70   A(23,24,26)           120.9872         calculate D2E/DX2 analytically  !
 ! A71   A(23,24,40)           118.5286         calculate D2E/DX2 analytically  !
 ! A72   A(26,24,40)           120.4843         calculate D2E/DX2 analytically  !
 ! A73   A(22,25,26)           120.5829         calculate D2E/DX2 analytically  !
 ! A74   A(22,25,41)           119.6288         calculate D2E/DX2 analytically  !
 ! A75   A(26,25,41)           119.7883         calculate D2E/DX2 analytically  !
 ! A76   A(24,26,25)           119.494          calculate D2E/DX2 analytically  !
 ! A77   A(24,26,42)           120.4243         calculate D2E/DX2 analytically  !
 ! A78   A(25,26,42)           120.0817         calculate D2E/DX2 analytically  !
 ! D1    D(3,1,2,5)              0.0            calculate D2E/DX2 analytically  !
 ! D2    D(3,1,2,6)            180.0            calculate D2E/DX2 analytically  !
 ! D3    D(4,1,2,5)            180.0            calculate D2E/DX2 analytically  !
 ! D4    D(4,1,2,6)              0.0            calculate D2E/DX2 analytically  !
 ! D5    D(2,1,3,7)              0.0            calculate D2E/DX2 analytically  !
 ! D6    D(2,1,3,27)           180.0            calculate D2E/DX2 analytically  !
 ! D7    D(4,1,3,7)            180.0            calculate D2E/DX2 analytically  !
 ! D8    D(4,1,3,27)             0.0            calculate D2E/DX2 analytically  !
 ! D9    D(2,1,4,8)            180.0            calculate D2E/DX2 analytically  !
 ! D10   D(2,1,4,9)              0.0            calculate D2E/DX2 analytically  !
 ! D11   D(3,1,4,8)              0.0            calculate D2E/DX2 analytically  !
 ! D12   D(3,1,4,9)            180.0            calculate D2E/DX2 analytically  !
 ! D13   D(1,2,5,10)             0.0            calculate D2E/DX2 analytically  !
 ! D14   D(1,2,5,28)           180.0            calculate D2E/DX2 analytically  !
 ! D15   D(6,2,5,10)           180.0            calculate D2E/DX2 analytically  !
 ! D16   D(6,2,5,28)             0.0            calculate D2E/DX2 analytically  !
 ! D17   D(1,2,6,11)             0.0            calculate D2E/DX2 analytically  !
 ! D18   D(1,2,6,30)           180.0            calculate D2E/DX2 analytically  !
 ! D19   D(5,2,6,11)           180.0            calculate D2E/DX2 analytically  !
 ! D20   D(5,2,6,30)             0.0            calculate D2E/DX2 analytically  !
 ! D21   D(1,3,7,10)             0.0            calculate D2E/DX2 analytically  !
 ! D22   D(1,3,7,29)           180.0            calculate D2E/DX2 analytically  !
 ! D23   D(27,3,7,10)          180.0            calculate D2E/DX2 analytically  !
 ! D24   D(27,3,7,29)            0.0            calculate D2E/DX2 analytically  !
 ! D25   D(1,4,8,12)           180.0            calculate D2E/DX2 analytically  !
 ! D26   D(1,4,8,31)             0.0            calculate D2E/DX2 analytically  !
 ! D27   D(9,4,8,12)             0.0            calculate D2E/DX2 analytically  !
 ! D28   D(9,4,8,31)           180.0            calculate D2E/DX2 analytically  !
 ! D29   D(1,4,9,11)             0.0            calculate D2E/DX2 analytically  !
 ! D30   D(1,4,9,13)           180.0            calculate D2E/DX2 analytically  !
 ! D31   D(8,4,9,11)           180.0            calculate D2E/DX2 analytically  !
 ! D32   D(8,4,9,13)             0.0            calculate D2E/DX2 analytically  !
 ! D33   D(2,5,10,7)             0.0            calculate D2E/DX2 analytically  !
 ! D34   D(2,5,10,32)          180.0            calculate D2E/DX2 analytically  !
 ! D35   D(28,5,10,7)          180.0            calculate D2E/DX2 analytically  !
 ! D36   D(28,5,10,32)           0.0            calculate D2E/DX2 analytically  !
 ! D37   D(2,6,11,9)             0.0            calculate D2E/DX2 analytically  !
 ! D38   D(2,6,11,33)          180.0            calculate D2E/DX2 analytically  !
 ! D39   D(30,6,11,9)          180.0            calculate D2E/DX2 analytically  !
 ! D40   D(30,6,11,33)           0.0            calculate D2E/DX2 analytically  !
 ! D41   D(3,7,10,5)             0.0            calculate D2E/DX2 analytically  !
 ! D42   D(3,7,10,32)          180.0            calculate D2E/DX2 analytically  !
 ! D43   D(29,7,10,5)          180.0            calculate D2E/DX2 analytically  !
 ! D44   D(29,7,10,32)           0.0            calculate D2E/DX2 analytically  !
 ! D45   D(4,8,12,14)          180.0            calculate D2E/DX2 analytically  !
 ! D46   D(4,8,12,15)            0.0            calculate D2E/DX2 analytically  !
 ! D47   D(31,8,12,14)           0.0            calculate D2E/DX2 analytically  !
 ! D48   D(31,8,12,15)         180.0            calculate D2E/DX2 analytically  !
 ! D49   D(4,9,11,6)             0.0            calculate D2E/DX2 analytically  !
 ! D50   D(4,9,11,33)          180.0            calculate D2E/DX2 analytically  !
 ! D51   D(13,9,11,6)          180.0            calculate D2E/DX2 analytically  !
 ! D52   D(13,9,11,33)           0.0            calculate D2E/DX2 analytically  !
 ! D53   D(4,9,13,15)            0.0            calculate D2E/DX2 analytically  !
 ! D54   D(4,9,13,34)          180.0            calculate D2E/DX2 analytically  !
 ! D55   D(11,9,13,15)         180.0            calculate D2E/DX2 analytically  !
 ! D56   D(11,9,13,34)           0.0            calculate D2E/DX2 analytically  !
 ! D57   D(8,12,14,16)           0.0            calculate D2E/DX2 analytically  !
 ! D58   D(8,12,14,18)         180.0            calculate D2E/DX2 analytically  !
 ! D59   D(15,12,14,16)        180.0            calculate D2E/DX2 analytically  !
 ! D60   D(15,12,14,18)          0.0            calculate D2E/DX2 analytically  !
 ! D61   D(8,12,15,13)           0.0            calculate D2E/DX2 analytically  !
 ! D62   D(8,12,15,17)         180.0            calculate D2E/DX2 analytically  !
 ! D63   D(14,12,15,13)        180.0            calculate D2E/DX2 analytically  !
 ! D64   D(14,12,15,17)          0.0            calculate D2E/DX2 analytically  !
 ! D65   D(9,13,15,12)           0.0            calculate D2E/DX2 analytically  !
 ! D66   D(9,13,15,17)         180.0            calculate D2E/DX2 analytically  !
 ! D67   D(34,13,15,12)        180.0            calculate D2E/DX2 analytically  !
 ! D68   D(34,13,15,17)          0.0            calculate D2E/DX2 analytically  !
 ! D69   D(12,14,16,20)        180.0            calculate D2E/DX2 analytically  !
 ! D70   D(12,14,16,35)          0.0            calculate D2E/DX2 analytically  !
 ! D71   D(18,14,16,20)          0.0            calculate D2E/DX2 analytically  !
 ! D72   D(18,14,16,35)        180.0            calculate D2E/DX2 analytically  !
 ! D73   D(12,14,18,19)        180.0            calculate D2E/DX2 analytically  !
 ! D74   D(12,14,18,21)          0.0            calculate D2E/DX2 analytically  !
 ! D75   D(16,14,18,19)          0.0            calculate D2E/DX2 analytically  !
 ! D76   D(16,14,18,21)        180.0            calculate D2E/DX2 analytically  !
 ! D77   D(12,15,17,21)          0.0            calculate D2E/DX2 analytically  !
 ! D78   D(12,15,17,36)        180.0            calculate D2E/DX2 analytically  !
 ! D79   D(13,15,17,21)        180.0            calculate D2E/DX2 analytically  !
 ! D80   D(13,15,17,36)          0.0            calculate D2E/DX2 analytically  !
 ! D81   D(14,16,20,23)          0.0            calculate D2E/DX2 analytically  !
 ! D82   D(14,16,20,37)        180.0            calculate D2E/DX2 analytically  !
 ! D83   D(35,16,20,23)        180.0            calculate D2E/DX2 analytically  !
 ! D84   D(35,16,20,37)          0.0            calculate D2E/DX2 analytically  !
 ! D85   D(15,17,21,18)          0.0            calculate D2E/DX2 analytically  !
 ! D86   D(15,17,21,38)        180.0            calculate D2E/DX2 analytically  !
 ! D87   D(36,17,21,18)        180.0            calculate D2E/DX2 analytically  !
 ! D88   D(36,17,21,38)          0.0            calculate D2E/DX2 analytically  !
 ! D89   D(14,18,19,22)        180.0            calculate D2E/DX2 analytically  !
 ! D90   D(14,18,19,23)          0.0            calculate D2E/DX2 analytically  !
 ! D91   D(21,18,19,22)          0.0            calculate D2E/DX2 analytically  !
 ! D92   D(21,18,19,23)        180.0            calculate D2E/DX2 analytically  !
 ! D93   D(14,18,21,17)          0.0            calculate D2E/DX2 analytically  !
 ! D94   D(14,18,21,38)        180.0            calculate D2E/DX2 analytically  !
 ! D95   D(19,18,21,17)        180.0            calculate D2E/DX2 analytically  !
 ! D96   D(19,18,21,38)          0.0            calculate D2E/DX2 analytically  !
 ! D97   D(18,19,22,25)        180.0            calculate D2E/DX2 analytically  !
 ! D98   D(18,19,22,39)          0.0            calculate D2E/DX2 analytically  !
 ! D99   D(23,19,22,25)          0.0            calculate D2E/DX2 analytically  !
 ! D100  D(23,19,22,39)        180.0            calculate D2E/DX2 analytically  !
 ! D101  D(18,19,23,20)          0.0            calculate D2E/DX2 analytically  !
 ! D102  D(18,19,23,24)        180.0            calculate D2E/DX2 analytically  !
 ! D103  D(22,19,23,20)        180.0            calculate D2E/DX2 analytically  !
 ! D104  D(22,19,23,24)          0.0            calculate D2E/DX2 analytically  !
 ! D105  D(16,20,23,19)          0.0            calculate D2E/DX2 analytically  !
 ! D106  D(16,20,23,24)        180.0            calculate D2E/DX2 analytically  !
 ! D107  D(37,20,23,19)        180.0            calculate D2E/DX2 analytically  !
 ! D108  D(37,20,23,24)          0.0            calculate D2E/DX2 analytically  !
 ! D109  D(19,22,25,26)          0.0            calculate D2E/DX2 analytically  !
 ! D110  D(19,22,25,41)        180.0            calculate D2E/DX2 analytically  !
 ! D111  D(39,22,25,26)        180.0            calculate D2E/DX2 analytically  !
 ! D112  D(39,22,25,41)          0.0            calculate D2E/DX2 analytically  !
 ! D113  D(19,23,24,26)          0.0            calculate D2E/DX2 analytically  !
 ! D114  D(19,23,24,40)        180.0            calculate D2E/DX2 analytically  !
 ! D115  D(20,23,24,26)        180.0            calculate D2E/DX2 analytically  !
 ! D116  D(20,23,24,40)          0.0            calculate D2E/DX2 analytically  !
 ! D117  D(23,24,26,25)          0.0            calculate D2E/DX2 analytically  !
 ! D118  D(23,24,26,42)        180.0            calculate D2E/DX2 analytically  !
 ! D119  D(40,24,26,25)        180.0            calculate D2E/DX2 analytically  !
 ! D120  D(40,24,26,42)          0.0            calculate D2E/DX2 analytically  !
 ! D121  D(22,25,26,24)          0.0            calculate D2E/DX2 analytically  !
 ! D122  D(22,25,26,42)        180.0            calculate D2E/DX2 analytically  !
 ! D123  D(41,25,26,24)        180.0            calculate D2E/DX2 analytically  !
 ! D124  D(41,25,26,42)          0.0            calculate D2E/DX2 analytically  !
 --------------------------------------------------------------------------------
 Trust Radius=3.00D-01 FncErr=1.00D-07 GrdErr=1.00D-07 EigMax=2.50D+02 EigMin=1.00D-04
 Number of steps in this run=      2 maximum allowed number of steps=      2.
 GradGradGradGradGradGradGradGradGradGradGradGradGradGradGradGradGradGrad

 Leave Link  103 at Thu Sep  8 15:02:25 2022, MaxMem=  1342177280 cpu:               1.8 elap:               0.1
 (Enter /mnt/opt/groups/app-gaussian/g16-avx2/l202.exe)
                          Input orientation:                          
 ---------------------------------------------------------------------
 Center     Atomic      Atomic             Coordinates (Angstroms)
 Number     Number       Type             X           Y           Z
 ---------------------------------------------------------------------
      1          6           0       -3.137864   -1.717518    0.000000
      2          6           0       -4.548931   -1.512077    0.000000
      3          6           0       -2.665244   -3.048277    0.000000
      4          6           0       -2.250656   -0.553876    0.000000
      5          6           0       -5.417536   -2.625181    0.000000
      6          6           0       -5.078833   -0.173316    0.000000
      7          6           0       -3.535037   -4.125958    0.000000
      8          6           0       -0.856720   -0.662411    0.000000
      9          6           0       -2.830803    0.760021    0.000000
     10          6           0       -4.924333   -3.916814    0.000000
     11          6           0       -4.261269    0.909052    0.000000
     12          6           0        0.000000    0.449763    0.000000
     13          6           0       -1.990200    1.873821    0.000000
     14          6           0        1.453210    0.334392    0.000000
     15          6           0       -0.595786    1.754066    0.000000
     16          6           0        2.099810   -0.940395    0.000000
     17          6           0        0.251204    2.905890    0.000000
     18          6           0        2.253533    1.502976    0.000000
     19          6           0        3.699779    1.390442    0.000000
     20          6           0        3.459228   -1.057083    0.000000
     21          6           0        1.606375    2.784652    0.000000
     22          6           0        4.567254    2.513547    0.000000
     23          6           0        4.299589    0.093728    0.000000
     24          6           0        5.710442   -0.032546    0.000000
     25          6           0        5.939645    2.364980    0.000000
     26          6           0        6.522318    1.080748    0.000000
     27          1           0       -1.599087   -3.245206    0.000000
     28          1           0       -6.490007   -2.448364    0.000000
     29          1           0       -3.138409   -5.136896    0.000000
     30          1           0       -6.158448   -0.049041    0.000000
     31          1           0       -0.421158   -1.651507    0.000000
     32          1           0       -5.604217   -4.763417    0.000000
     33          1           0       -4.673225    1.914608    0.000000
     34          1           0       -2.431485    2.867857    0.000000
     35          1           0        1.504134   -1.845072    0.000000
     36          1           0       -0.211040    3.889346    0.000000
     37          1           0        3.922587   -2.040088    0.000000
     38          1           0        2.206630    3.686050    0.000000
     39          1           0        4.158476    3.516869    0.000000
     40          1           0        6.142356   -1.029966    0.000000
     41          1           0        6.575030    3.245727    0.000000
     42          1           0        7.602815    0.973332    0.000000
 ---------------------------------------------------------------------
                    Distance matrix (angstroms):
                    1          2          3          4          5
     1  C    0.000000
     2  C    1.425944   0.000000
     3  C    1.412193   2.430676   0.000000
     4  C    1.463284   2.490024   2.528620   0.000000
     5  C    2.453723   1.411905   2.784622   3.784103   0.000000
     6  C    2.480307   1.439818   3.753773   2.853666   2.475149
     7  C    2.440969   2.803632   1.384896   3.795972   2.407516
     8  C    2.513338   3.788714   2.993846   1.398155   4.965230
     9  C    2.496495   2.848577   3.811895   1.436278   4.260373
    10  C    2.833439   2.433863   2.420297   4.296266   1.382594
    11  C    2.856730   2.438158   4.267054   2.486508   3.718569
    12  C    3.813568   4.953947   4.397705   2.464294   6.229364
    13  C    3.770258   4.243985   4.968172   2.441629   5.655763
    14  C    5.028747   6.279741   5.329551   3.808890   7.481058
    15  C    4.302796   5.127869   5.229259   2.839928   6.513607
    16  C    5.295012   6.673273   5.210461   4.367602   7.703830
    17  C    5.732511   6.523782   6.630066   4.269577   7.920061
    18  C    6.280027   7.440703   6.701363   4.951602   8.711313
    19  C    7.510844   8.744474   7.759880   6.260036   9.962463
    20  C    6.630068   8.021074   6.440032   5.732015   9.014204
    21  C    6.540439   7.506642   7.229785   5.101221   8.865755
    22  C    8.790379   9.965464   9.123755   7.476161  11.229539
    23  C    7.654823   8.993048   7.640752   6.582181  10.090341
    24  C    9.007311  10.365508   8.902064   7.978149  11.426008
    25  C    9.953289  11.182209  10.165996   8.694869  12.405131
    26  C   10.057306  11.370809  10.072743   8.923960  12.501761
    27  H    2.168332   3.421303   1.084192   2.769079   3.868460
    28  H    3.430889   2.155089   3.871525   4.643402   1.086949
    29  H    3.419378   3.889587   2.141545   4.668209   3.391627
    30  H    3.450760   2.175091   4.604117   3.940266   2.680569
    31  H    2.717508   4.130127   2.643272   2.133508   5.090367
    32  H    3.919234   3.418310   3.402832   5.382063   2.146370
    33  H    3.943307   3.428938   5.353710   3.458649   4.600400
    34  H    4.639465   4.864915   5.920750   3.426508   6.252197
    35  H    4.643750   6.062218   4.339518   3.970596   6.965492
    36  H    6.324810   6.927674   7.358922   4.888993   8.339464
    37  H    7.067816   8.487957   6.664530   6.349626   9.358431
    38  H    7.600142   8.523974   8.311818   6.151778   9.897451
    39  H    8.979721  10.055309   9.469123   7.592624  11.376501
    40  H    9.305655  10.702152   9.035895   8.406504  11.669439
    41  H   10.907525  12.098728  11.180212   9.608835  13.352498
    42  H   11.072618  12.403314  11.027528   9.971121  13.508473
                    6          7          8          9         10
     6  C    0.000000
     7  C    4.243428   0.000000
     8  C    4.250347   4.378303   0.000000
     9  C    2.434082   4.936470   2.433170   0.000000
    10  C    3.746685   1.404950   5.209282   5.124027   0.000000
    11  C    1.356441   5.087115   3.749727   1.438208   4.871205
    12  C    5.116910   5.782189   1.403888   2.847754   6.581493
    13  C    3.705459   6.195472   2.777994   1.395408   6.491578
    14  C    6.551744   6.691587   2.515828   4.305105   7.664581
    15  C    4.879807   6.573726   2.430524   2.446104   7.134087
    16  C    7.219510   6.472968   2.969570   5.215588   7.628739
    17  C    6.155551   7.986395   3.736344   3.755465   8.563613
    18  C    7.521539   8.074184   3.789799   5.138332   8.994214
    19  C    8.916803   9.097980   4.997588   6.560940  10.126316
    20  C    8.583678   7.637914   4.333956   6.547240   8.857887
    21  C    7.310375   8.613399   4.236635   4.877261   9.357339
    22  C   10.013303  10.475216   6.285396   7.603032  11.464718
    23  C    9.382223   8.898714   5.211456   7.161455  10.058090
    24  C   10.790193  10.111128   6.597298   8.577938  11.321925
    25  C   11.307069  11.484854   7.440139   8.916089  12.549381
    26  C   11.668735  11.325201   7.582137   9.358618  12.490054
    27  H    4.641674   2.126882   2.687367   4.190342   3.392391
    28  H    2.677173   3.397965   5.909615   4.866570   2.146551
    29  H    5.329388   1.085960   5.022661   5.904935   2.162897
    30  H    1.086744   4.848045   5.337091   3.424588   4.059890
    31  H    4.886613   3.977330   1.080752   3.409084   5.040853
    32  H    4.620071   2.165147   6.273514   6.180630   1.085808
    33  H    2.126957   6.146862   4.605077   2.174302   5.836826
    34  H    4.032020   7.080344   3.865576   2.145327   7.228143
    35  H    6.791923   5.531337   2.640515   5.057488   6.754058
    36  H    6.340397   8.677215   4.597325   4.081156   9.118732
    37  H    9.192954   7.743837   4.973909   7.310875   9.043788
    38  H    8.244554   9.695061   5.319138   5.825580  10.423731
    39  H    9.947127  10.844489   6.528290   7.513337  11.736995
    40  H   11.253841  10.160566   7.008720   9.149953  11.437023
    41  H   12.145056  12.512202   8.396693   9.728742  13.547595
    42  H   12.733381  12.249674   8.616228  10.435798  13.447787
                   11         12         13         14         15
    11  C    0.000000
    12  C    4.285949   0.000000
    13  C    2.467495   2.447210   0.000000
    14  C    5.743301   1.457782   3.771858   0.000000
    15  C    3.761624   1.433934   1.399547   2.492761   0.000000
    16  C    6.624483   2.518281   4.964675   1.429396   3.811346
    17  C    4.934549   2.468940   2.467602   2.838560   1.429717
    18  C    6.541819   2.487502   4.259906   1.416371   2.860361
    19  C    7.975589   3.817492   5.710474   2.482401   4.310928
    20  C    7.966917   3.773174   6.187606   2.441375   4.934136
    21  C    6.160123   2.834104   3.710117   2.455042   2.431382
    22  C    8.973139   5.011887   6.588585   3.800788   5.218601
    23  C    8.599596   4.314305   6.536832   2.856535   5.169276
    24  C   10.016068   5.730774   7.933103   4.273016   6.554426
    25  C   10.304289   6.240788   7.945041   4.924570   6.563922
    26  C   10.784954   6.552768   8.549382   5.123759   7.149878
    27  H    4.934073   4.026149   5.133947   4.704258   5.098954
    28  H    4.029828   7.107695   6.239355   8.416557   7.238940
    29  H    6.149333   6.407837   7.104121   7.142686   7.345086
    30  H    2.125378   6.178615   4.590391   7.621309   5.847598
    31  H    4.615508   2.143061   3.858734   2.730760   3.410047
    32  H    5.829272   7.654051   7.557384   8.706029   8.219609
    33  H    1.086670   4.897428   2.683335   6.326949   4.080598
    34  H    2.680490   3.429183   1.087584   4.637812   2.147166
    35  H    6.389450   2.743845   5.102993   2.180059   4.166948
    36  H    5.028569   3.446051   2.688448   3.925229   2.169666
    37  H    8.699019   4.646079   7.090820   3.425781   5.900110
    38  H    7.038852   3.916985   4.571384   3.435295   3.403836
    39  H    8.814353   5.167210   6.364419   4.176916   5.070550
    40  H   10.582779   6.318080   8.635418   4.883601   7.290637
    41  H   11.085370   7.144819   8.674404   5.891427   7.324319
    42  H   11.864258   7.620822   9.635186   6.182709   8.235691
                   16         17         18         19         20
    16  C    0.000000
    17  C    4.267464   0.000000
    18  C    2.448202   2.444890   0.000000
    19  C    2.827137   3.766862   1.450618   0.000000
    20  C    1.364417   5.098683   2.829771   2.459318   0.000000
    21  C    3.757586   1.360583   1.435795   2.515186   4.265207
    22  C    4.244761   4.333846   2.524789   1.419112   3.738599
    23  C    2.430728   4.929267   2.484416   1.428719   1.424982
    24  C    3.723017   6.199813   3.782598   2.463262   2.473386
    25  C    5.066541   5.714101   3.785561   2.442688   4.226462
    26  C    4.862468   6.531310   4.289616   2.839478   3.735350
    27  H    4.358210   6.423360   6.114566   7.040399   5.511300
    28  H    8.721177   8.608830   9.594925  10.888901  10.046041
    29  H    6.711897   8.727880   8.553417   9.453410   7.757170
    30  H    8.306223   7.057992   8.553957   9.962768   9.670359
    31  H    2.619343   4.606727   4.135787   5.122068   3.925651
    32  H    8.600438   9.649053  10.050468  11.155013   9.791984
    33  H    7.350173   5.023210   6.938978   8.389395   8.658391
    34  H    5.919072   2.682959   4.879784   6.306755   7.078535
    35  H    1.083176   4.913397   3.430893   3.910167   2.107918
    36  H    5.354104   1.086672   3.430580   4.641016   6.159385
    37  H    2.128812   6.159688   3.916509   3.437758   1.086738
    38  H    4.627678   2.105312   2.183578   2.738487   4.905743
    39  H    4.909716   3.954753   2.772106   2.175338   4.627092
    40  H    4.043538   7.084958   4.640985   3.438685   2.683265
    41  H    6.127904   6.332951   4.659669   3.421864   5.312476
    42  H    5.826269   7.601379   5.375439   3.925261   4.614314
                   21         22         23         24         25
    21  C    0.000000
    22  C    2.973265   0.000000
    23  C    3.807161   2.434578   0.000000
    24  C    4.977948   2.790962   1.416493   0.000000
    25  C    4.353545   1.380409   2.801494   2.408457   0.000000
    26  C    5.202863   2.423879   2.432022   1.377885   1.410234
    27  H    6.828922   8.437239   6.778116   7.984385   9.397163
    28  H    9.640325  12.119554  11.085018  12.437328  13.329086
    29  H    9.233845  10.858477   9.093033  10.215506  11.776638
    30  H    8.265730  11.027581  10.459011  11.868901  12.336586
    31  H    4.877540   6.498610   5.033021   6.341731   7.522764
    32  H   10.438677  12.506519  11.030740  12.263876  13.567417
    33  H    6.339586   9.259869   9.155708  10.564656  10.622422
    34  H    4.038717   7.007702   7.280326   8.643108   8.386221
    35  H    4.630853   5.327313   3.401987   4.580205   6.115415
    36  H    2.126816   4.972416   5.895124   7.102477   6.336767
    37  H    5.351911   4.599042   2.166864   2.688243   4.844909
    38  H    1.082970   2.635775   4.157554   5.109271   3.959877
    39  H    2.655063   1.083400   3.426048   3.873880   2.121182
    40  H    5.926756   3.877813   2.158351   1.086921   3.400993
    41  H    4.990002   2.137113   3.887509   3.390367   1.086015
    42  H    6.264038   3.403953   3.418334   2.143097   2.168598
                   26         27         28         29         30
    26  C    0.000000
    27  H    9.201690   0.000000
    28  H   13.482405   4.955407   0.000000
    29  H   11.488635   2.438853   4.296675   0.000000
    30  H   12.730996   5.568056   2.422123   5.916663   0.000000
    31  H    7.461707   1.981765   6.120940   4.419433   5.956878
    32  H   13.461319   4.283227   2.478728   2.493932   4.746842
    33  H   11.226554   6.006164   4.726121   7.216604   2.462073
    34  H    9.130408   6.169475   6.688334   8.035908   4.732710
    35  H    5.808838   3.404461   8.016873   5.691161   7.870254
    36  H    7.295638   7.268322   8.921435   9.489074   7.133201
    37  H    4.061800   5.651654  10.420595   7.710245  10.275774
    38  H    5.041107   7.907325  10.642487  10.315707   9.161083
    39  H    3.394471   8.881171  12.205499  11.319549  10.915797
    40  H    2.144641   8.052157  12.711744  10.148866  12.339854
    41  H    2.165621  10.437835  14.251942  12.830404  13.152831
    42  H    1.085823  10.122799  14.502263  12.357539  13.799189
                   31         32         33         34         35
    31  H    0.000000
    32  H    6.045501   0.000000
    33  H    5.549527   6.742608   0.000000
    34  H    4.946318   8.264537   2.435997   0.000000
    35  H    1.934998   7.684100   7.231525   6.140097   0.000000
    36  H    5.544836  10.195914   4.879619   2.444139   5.985430
    37  H    4.361091   9.908406   9.461903   8.028833   2.426303
    38  H    5.949352  11.506643   7.104253   4.709729   5.575555
    39  H    6.905444  12.801301   8.975867   6.621843   5.982971
    40  H    6.592877  12.325609  11.209251   9.418268   4.709299
    41  H    8.539880  14.576709  11.326744   9.014438   7.185417
    42  H    8.442388  14.399166  12.312074  10.211582   6.718431
                   36         37         38         39         40
    36  H    0.000000
    37  H    7.228074   0.000000
    38  H    2.426202   5.977722   0.000000
    39  H    4.385363   5.561961   1.959164   0.000000
    40  H    8.035252   2.438795   6.142536   4.960795   0.000000
    41  H    6.816523   5.913991   4.390536   2.431718   4.297529
    42  H    8.340232   4.756551   6.039673   4.281711   2.479142
                   41         42
    41  H    0.000000
    42  H    2.494017   0.000000
 Stoichiometry    C26H16
 Framework group  CS[SG(C26H16)]
 Deg. of freedom    81
 Full point group                 CS      NOp   2
 RotChk:  IX=0 Diff= 3.05D-16
 Largest Abelian subgroup         CS      NOp   2
 Largest concise Abelian subgroup C1      NOp   1
                         Standard orientation:                         
 ---------------------------------------------------------------------
 Center     Atomic      Atomic             Coordinates (Angstroms)
 Number     Number       Type             X           Y           Z
 ---------------------------------------------------------------------
      1          6           0       -3.137864   -1.717518    0.000000
      2          6           0       -4.548931   -1.512077    0.000000
      3          6           0       -2.665244   -3.048277    0.000000
      4          6           0       -2.250656   -0.553876    0.000000
      5          6           0       -5.417536   -2.625181    0.000000
      6          6           0       -5.078833   -0.173316    0.000000
      7          6           0       -3.535037   -4.125958    0.000000
      8          6           0       -0.856720   -0.662411    0.000000
      9          6           0       -2.830803    0.760021    0.000000
     10          6           0       -4.924333   -3.916814    0.000000
     11          6           0       -4.261269    0.909052    0.000000
     12          6           0        0.000000    0.449763    0.000000
     13          6           0       -1.990200    1.873821    0.000000
     14          6           0        1.453210    0.334392    0.000000
     15          6           0       -0.595786    1.754066    0.000000
     16          6           0        2.099810   -0.940395    0.000000
     17          6           0        0.251204    2.905890    0.000000
     18          6           0        2.253533    1.502976    0.000000
     19          6           0        3.699779    1.390442    0.000000
     20          6           0        3.459228   -1.057083    0.000000
     21          6           0        1.606375    2.784652    0.000000
     22          6           0        4.567254    2.513547    0.000000
     23          6           0        4.299589    0.093728    0.000000
     24          6           0        5.710442   -0.032546    0.000000
     25          6           0        5.939645    2.364980    0.000000
     26          6           0        6.522318    1.080748    0.000000
     27          1           0       -1.599087   -3.245206    0.000000
     28          1           0       -6.490007   -2.448364    0.000000
     29          1           0       -3.138409   -5.136896    0.000000
     30          1           0       -6.158448   -0.049041    0.000000
     31          1           0       -0.421158   -1.651507    0.000000
     32          1           0       -5.604217   -4.763417    0.000000
     33          1           0       -4.673225    1.914608    0.000000
     34          1           0       -2.431485    2.867857    0.000000
     35          1           0        1.504134   -1.845072    0.000000
     36          1           0       -0.211040    3.889346    0.000000
     37          1           0        3.922587   -2.040088    0.000000
     38          1           0        2.206630    3.686050    0.000000
     39          1           0        4.158476    3.516869    0.000000
     40          1           0        6.142356   -1.029966    0.000000
     41          1           0        6.575030    3.245727    0.000000
     42          1           0        7.602815    0.973332    0.000000
 ---------------------------------------------------------------------
 Rotational constants (GHZ):           0.5830391           0.0999805           0.0853453
 Leave Link  202 at Thu Sep  8 15:02:25 2022, MaxMem=  1342177280 cpu:               4.3 elap:               0.1
 (Enter /mnt/opt/groups/app-gaussian/g16-avx2/l301.exe)
 Standard basis: 6-31G(d,p) (6D, 7F)
 Ernie: Thresh=  0.10000D-02 Tol=  0.10000D-05 Strict=F.
 There are   350 symmetry adapted cartesian basis functions of A'  symmetry.
 There are   120 symmetry adapted cartesian basis functions of A"  symmetry.
 There are   350 symmetry adapted basis functions of A'  symmetry.
 There are   120 symmetry adapted basis functions of A"  symmetry.
   470 basis functions,   840 primitive gaussians,   470 cartesian basis functions
    86 alpha electrons       86 beta electrons
       nuclear repulsion energy      1962.2521498107 Hartrees.
 IExCor=  402 DFT=T Ex+Corr=B3LYP ExCW=0 ScaHFX=  0.200000
 ScaDFX=  0.800000  0.720000  1.000000  0.810000 ScalE2=  1.000000  1.000000
 IRadAn=      5 IRanWt=     -1 IRanGd=            0 ICorTp=0 IEmpDi=131
 NAtoms=   42 NActive=   42 NUniq=   42 SFac= 1.00D+00 NAtFMM=   60 NAOKFM=F Big=F
 Integral buffers will be    131072 words long.
 Raffenetti 2 integral format.
 Two-electron integral symmetry is turned on.
 R6Disp:  Grimme-D3 Dispersion energy=       -0.0382106595 Hartrees.
 Nuclear repulsion after empirical dispersion term =     1962.2139391512 Hartrees.
 Leave Link  301 at Thu Sep  8 15:02:25 2022, MaxMem=  1342177280 cpu:               4.6 elap:               0.1
 (Enter /mnt/opt/groups/app-gaussian/g16-avx2/l302.exe)
 NPDir=0 NMtPBC=     1 NCelOv=     1 NCel=       1 NClECP=     1 NCelD=      1
         NCelK=      1 NCelE2=     1 NClLst=     1 CellRange=     0.0.
 One-electron integrals computed using PRISM.
 One-electron integral symmetry used in STVInt
 NBasis=   470 RedAO= T EigKep=  1.37D-04  NBF=   350   120
 NBsUse=   470 1.00D-06 EigRej= -1.00D+00 NBFU=   350   120
 Precomputing XC quadrature grid using
 IXCGrd= 4 IRadAn=           5 IRanWt=          -1 IRanGd=           0 AccXCQ= 1.00D-12.
 Generated NRdTot=       0 NPtTot=           0 NUsed=           0 NTot=          32
 NSgBfM=   458   458   458   458   458 MxSgAt=    42 MxSgA2=    42.
 Leave Link  302 at Thu Sep  8 15:02:27 2022, MaxMem=  1342177280 cpu:              97.5 elap:               2.1
 (Enter /mnt/opt/groups/app-gaussian/g16-avx2/l303.exe)
 DipDrv:  MaxL=1.
 Leave Link  303 at Thu Sep  8 15:02:28 2022, MaxMem=  1342177280 cpu:               7.1 elap:               0.2
 (Enter /mnt/opt/groups/app-gaussian/g16-avx2/l401.exe)
 Initial guess from the checkpoint file:  "/scratch/9832349.torquesrv1.cis.gov.pl/Gau-133533.chk"
 B after Tr=    -0.000000   -0.000000    0.000000
         Rot=    1.000000    0.000000    0.000000    0.000000 Ang=   0.00 deg.
 Guess basis will be translated and rotated to current coordinates.
 JPrj=2 DoOrth=T DoCkMO=T.
 Initial guess orbital symmetries:
       Occupied  (A') (A') (A') (A') (A') (A') (A') (A') (A') (A')
                 (A') (A') (A') (A') (A') (A') (A') (A') (A') (A')
                 (A') (A') (A') (A') (A') (A') (A') (A') (A') (A')
                 (A') (A') (A') (A') (A') (A') (A') (A') (A') (A')
                 (A') (A') (A') (A') (A') (A') (A') (A') (A') (A')
                 (A') (A') (A') (A') (A') (A') (A') (A') (A') (A')
                 (A') (A') (A") (A') (A') (A') (A") (A') (A') (A")
                 (A') (A') (A') (A") (A') (A') (A") (A') (A") (A")
                 (A") (A") (A") (A") (A") (A")
       Virtual   (A") (A") (A") (A") (A") (A") (A") (A") (A') (A")
                 (A') (A') (A') (A') (A") (A') (A') (A') (A') (A')
                 (A") (A') (A') (A') (A') (A") (A') (A') (A') (A')
                 (A") (A') (A') (A') (A') (A') (A') (A') (A') (A')
                 (A') (A') (A') (A') (A') (A') (A') (A') (A') (A')
                 (A') (A') (A') (A") (A') (A") (A') (A') (A") (A')
                 (A") (A') (A") (A') (A') (A') (A") (A') (A') (A")
                 (A') (A') (A') (A') (A") (A') (A') (A") (A') (A')
                 (A') (A') (A') (A') (A") (A') (A') (A') (A") (A')
                 (A") (A') (A") (A") (A') (A") (A') (A") (A") (A")
                 (A") (A") (A") (A') (A") (A') (A") (A') (A') (A')
                 (A') (A') (A') (A') (A') (A") (A') (A') (A') (A")
                 (A') (A') (A") (A') (A') (A') (A') (A') (A') (A')
                 (A') (A') (A') (A') (A') (A') (A') (A') (A') (A')
                 (A') (A') (A') (A') (A') (A') (A') (A') (A') (A')
                 (A') (A') (A') (A") (A") (A') (A") (A") (A') (A")
                 (A') (A") (A') (A') (A") (A") (A") (A") (A") (A")
                 (A") (A') (A") (A") (A") (A') (A") (A") (A") (A")
                 (A') (A") (A') (A') (A') (A') (A') (A') (A') (A')
                 (A') (A') (A') (A') (A') (A') (A') (A') (A') (A")
                 (A') (A") (A') (A") (A') (A') (A") (A') (A") (A')
                 (A') (A') (A') (A") (A') (A') (A') (A') (A') (A")
                 (A') (A') (A') (A') (A') (A') (A") (A') (A') (A')
                 (A") (A') (A') (A") (A") (A') (A") (A') (A") (A')
                 (A') (A') (A') (A') (A") (A') (A") (A') (A') (A")
                 (A") (A") (A') (A") (A") (A") (A") (A') (A') (A")
                 (A') (A") (A") (A') (A') (A') (A') (A') (A") (A")
                 (A') (A") (A") (A") (A') (A') (A") (A') (A") (A')
                 (A') (A') (A") (A') (A') (A') (A') (A") (A") (A')
                 (A") (A') (A") (A") (A') (A") (A') (A') (A") (A")
                 (A') (A') (A') (A") (A') (A') (A") (A") (A') (A")
                 (A') (A') (A") (A") (A') (A') (A') (A') (A') (A')
                 (A') (A') (A') (A') (A') (A') (A') (A') (A') (A')
                 (A') (A') (A') (A') (A') (A') (A') (A') (A') (A')
                 (A') (A') (A') (A') (A') (A') (A') (A') (A') (A')
                 (A') (A') (A') (A') (A') (A') (A') (A') (A') (A')
                 (A') (A') (A') (A') (A') (A') (A') (A') (A') (A')
                 (A') (A') (A') (A') (A') (A') (A') (A') (A') (A')
                 (A') (A') (A') (A')
 The electronic state of the initial guess is 1-A'.
 Leave Link  401 at Thu Sep  8 15:02:29 2022, MaxMem=  1342177280 cpu:              59.2 elap:               1.3
 (Enter /mnt/opt/groups/app-gaussian/g16-avx2/l502.exe)
 Two-electron integrals replicated using symmetry.
 Closed shell SCF:
 Using DIIS extrapolation, IDIIS=    10.
 NGot=  1342177280 LenX=  1341706032 LenY=  1341484662
 Requested convergence on RMS density matrix=1.00D-08 within 500 cycles.
 Requested convergence on MAX density matrix=1.00D-06.
 Requested convergence on             energy=1.00D-06.
 Level shift goal  0.100 maximum shift  0.100.
 No special actions if energy rises.
 Dynamic level shift is on during FON iterations.

 Cycle   1  Pass 1  IDiag  1:
 FoFJK:  IHMeth= 1 ICntrl=       0 DoSepK=F KAlg= 0 I1Cent=           0 FoldK=F
 IRaf= 640000000 NMat=       1 IRICut=       1 DoRegI=T DoRafI=F ISym2E= 2 IDoP0=0 IntGTp=1.
 FoFCou: FMM=F IPFlag=           0 FMFlag=      100000 FMFlg1=           0
         NFxFlg=           0 DoJE=F BraDBF=F KetDBF=F FulRan=T
         wScrn=  0.000000 ICntrl=         0 IOpCl=  0 I1Cent=           0 NGrid=           0
         NMat0=    1 NMatS0=      1 NMatT0=    0 NMatD0=    1 NMtDS0=    0 NMtDT0=    0
 Integrals replicated using symmetry in FoFCou.
 E= -1000.53245455617    
 DIIS: error= 2.71D-08 at cycle   1 NSaved=   1.
 NSaved= 1 IEnMin= 1 EnMin= -1000.53245455617     IErMin= 1 ErrMin= 2.71D-08
 ErrMax= 2.71D-08  0.00D+00 EMaxC= 1.00D+00 BMatC= 2.55D-13 BMatP= 2.55D-13
 IDIUse=1 WtCom= 1.00D+00 WtEn= 0.00D+00
 Coeff-Com:  0.100D+01
 Coeff:      0.100D+01
 Gap=     0.134 Goal=     0.100 Shift=    0.000
 RMSDP=4.07D-09 MaxDP=1.83D-07              OVMax= 6.76D-07

 SCF Done:  E(RB3LYP) =  -1000.53245456     A.U. after    1 cycles
            NFock=  1  Conv=0.41D-08     -V/T= 2.0098
 KE= 9.908154856626D+02 PE=-6.240764171604D+03 EE= 2.287202292234D+03
 Leave Link  502 at Thu Sep  8 15:02:33 2022, MaxMem=  1342177280 cpu:             166.6 elap:               3.6
 (Enter /mnt/opt/groups/app-gaussian/g16-avx2/l801.exe)
 DoSCS=F DFT=T ScalE2(SS,OS)=  1.000000  1.000000
 Range of M.O.s used for correlation:     1   470
 NBasis=   470 NAE=    86 NBE=    86 NFC=     0 NFV=     0
 NROrb=    470 NOA=    86 NOB=    86 NVA=   384 NVB=   384

 **** Warning!!: The largest alpha MO coefficient is  0.10995497D+02

 Leave Link  801 at Thu Sep  8 15:02:33 2022, MaxMem=  1342177280 cpu:               2.5 elap:               0.1
 (Enter /mnt/opt/groups/app-gaussian/g16-avx2/l1101.exe)
 Using compressed storage, NAtomX=    42.
 Will process     43 centers per pass.
 R6Disp: Adding Grimme-D3 dispersion energy 1st derivatives to the gradient.
 Leave Link 1101 at Thu Sep  8 15:02:34 2022, MaxMem=  1342177280 cpu:              72.8 elap:               1.6
 (Enter /mnt/opt/groups/app-gaussian/g16-avx2/l1102.exe)
 Symmetrizing basis deriv contribution to polar:
 IMax=3 JMax=2 DiffMx= 0.00D+00
 Leave Link 1102 at Thu Sep  8 15:02:34 2022, MaxMem=  1342177280 cpu:               4.2 elap:               0.1
 (Enter /mnt/opt/groups/app-gaussian/g16-avx2/l1110.exe)
 Forming Gx(P) for the SCF density, NAtomX=    42.
 Integral derivatives from FoFJK, PRISM(SPDF).
 Do as many integral derivatives as possible in FoFJK.
 G2DrvN: MDV=    1342172902.
 G2DrvN: will do    43 centers at a time, making    1 passes.
 Calling FoFCou, ICntrl=  3107 FMM=F I1Cent=   0 AccDes= 1.00D-12.
 FoFJK:  IHMeth= 1 ICntrl=    3107 DoSepK=F KAlg= 0 I1Cent=           0 FoldK=F
 IRaf=         0 NMat=       1 IRICut=       1 DoRegI=T DoRafI=F ISym2E= 1 IDoP0=0 IntGTp=1.
 FoFCou: FMM=F IPFlag=           0 FMFlag=      100000 FMFlg1=           0
         NFxFlg=           0 DoJE=F BraDBF=F KetDBF=F FulRan=T
         wScrn=  0.000000 ICntrl=      3107 IOpCl=  0 I1Cent=           0 NGrid=           0
         NMat0=    1 NMatS0=      1 NMatT0=    0 NMatD0=    1 NMtDS0=    0 NMtDT0=    0
 Petite list used in FoFCou.
 End of G2Drv F.D. properties file   721 does not exist.
 End of G2Drv F.D. properties file   722 does not exist.
 End of G2Drv F.D. properties file   788 does not exist.
 Leave Link 1110 at Thu Sep  8 15:03:31 2022, MaxMem=  1342177280 cpu:            2630.5 elap:              56.4
 (Enter /mnt/opt/groups/app-gaussian/g16-avx2/l1002.exe)
 Minotr:  Closed shell wavefunction.
          IDoAtm=111111111111111111111111111111111111111111
          Direct CPHF calculation.
          Differentiating once with respect to electric field.
                with respect to dipole field.
          Differentiating once with respect to nuclear coordinates.
          Using symmetry in CPHF.
          Requested convergence is 1.0D-08 RMS, and 1.0D-07 maximum.
          Secondary convergence is 1.0D-12 RMS, and 1.0D-12 maximum.
          NewPWx=T KeepS1=F KeepF1=F KeepIn=T MapXYZ=F SortEE=F KeepMc=T.
        12797 words used for storage of precomputed grid.
 Two-electron integrals replicated using symmetry.
          MDV=    1342177280 using IRadAn=       1.
          Solving linear equations simultaneously, MaxMat=     384.
 FoF2E skips out because all densities are zero.
 CalDSu exits because no D1Ps are significant.
 FoFJK:  IHMeth= 1 ICntrl=       0 DoSepK=F KAlg= 0 I1Cent=           0 FoldK=F
 IRaf= 640000000 NMat=      96 IRICut=     240 DoRegI=T DoRafI=T ISym2E= 2 IDoP0=0 IntGTp=1.
 FoFCou: FMM=F IPFlag=           0 FMFlag=      100000 FMFlg1=           0
         NFxFlg=           0 DoJE=F BraDBF=F KetDBF=F FulRan=T
         wScrn=  0.000000 ICntrl=         0 IOpCl=  0 I1Cent=           0 NGrid=           0
         NMat0=   96 NMatS0=     96 NMatT0=    0 NMatD0=   96 NMtDS0=    0 NMtDT0=    0
 Integrals replicated using symmetry in FoFCou.
 Raff kept on since  58.59% of shell-pairs survive, threshold=   0.20 IRatSp=59.
          There are   129 degrees of freedom in the 1st order CPHF.  IDoFFX=6 NUNeed=     3.
    126 vectors produced by pass  0 Test12= 3.30D-14 1.00D-09 XBig12= 9.78D+02 1.73D+01.
 AX will form    96 AO Fock derivatives at one time.
    126 vectors produced by pass  1 Test12= 3.30D-14 1.00D-09 XBig12= 1.00D+02 1.39D+00.
    126 vectors produced by pass  2 Test12= 3.30D-14 1.00D-09 XBig12= 1.17D+00 2.16D-01.
    126 vectors produced by pass  3 Test12= 3.30D-14 1.00D-09 XBig12= 3.49D-03 5.85D-03.
    126 vectors produced by pass  4 Test12= 3.30D-14 1.00D-09 XBig12= 6.66D-06 2.07D-04.
    109 vectors produced by pass  5 Test12= 3.30D-14 1.00D-09 XBig12= 7.35D-09 5.86D-06.
     24 vectors produced by pass  6 Test12= 3.30D-14 1.00D-09 XBig12= 5.11D-12 1.60D-07.
      3 vectors produced by pass  7 Test12= 3.30D-14 1.00D-09 XBig12= 4.04D-15 5.10D-09.
 InvSVY:  IOpt=1 It=  1 EMax= 4.31D-15
 Solved reduced A of dimension   766 with   129 vectors.
 FullF1:  Do perturbations      1 to       3.
 Isotropic polarizability for W=    0.000000      322.16 Bohr**3.
 End of Minotr F.D. properties file   721 does not exist.
 End of Minotr F.D. properties file   722 does not exist.
 End of Minotr F.D. properties file   788 does not exist.
 Leave Link 1002 at Thu Sep  8 15:08:11 2022, MaxMem=  1342177280 cpu:           13250.0 elap:             279.7
 (Enter /mnt/opt/groups/app-gaussian/g16-avx2/l601.exe)
 Copying SCF densities to generalized density rwf, IOpCl= 0 IROHF=0.

 **********************************************************************

            Population analysis using the SCF Density.

 **********************************************************************

 Orbital symmetries:
       Occupied  (A') (A') (A') (A') (A') (A') (A') (A') (A') (A')
                 (A') (A') (A') (A') (A') (A') (A') (A') (A') (A')
                 (A') (A') (A') (A') (A') (A') (A') (A') (A') (A')
                 (A') (A') (A') (A') (A') (A') (A') (A') (A') (A')
                 (A') (A') (A') (A') (A') (A') (A') (A') (A') (A')
                 (A') (A') (A') (A') (A') (A') (A') (A') (A') (A')
                 (A') (A') (A") (A') (A') (A') (A") (A') (A') (A")
                 (A') (A') (A') (A") (A') (A') (A") (A') (A") (A")
                 (A") (A") (A") (A") (A") (A")
       Virtual   (A") (A") (A") (A") (A") (A") (A") (A") (A') (A")
                 (A') (A') (A') (A') (A") (A') (A') (A') (A') (A')
                 (A") (A') (A') (A') (A') (A") (A') (A') (A') (A')
                 (A") (A') (A') (A') (A') (A') (A') (A') (A') (A')
                 (A') (A') (A') (A') (A') (A') (A') (A') (A') (A')
                 (A') (A') (A') (A") (A') (A") (A') (A') (A") (A')
                 (A") (A') (A") (A') (A') (A') (A") (A') (A') (A")
                 (A') (A') (A') (A') (A") (A') (A') (A") (A') (A')
                 (A') (A') (A') (A') (A") (A') (A') (A') (A") (A')
                 (A") (A') (A") (A") (A') (A") (A') (A") (A") (A")
                 (A") (A") (A") (A') (A") (A') (A") (A') (A') (A')
                 (A') (A') (A') (A') (A') (A") (A') (A') (A') (A")
                 (A') (A') (A") (A') (A') (A') (A') (A') (A') (A')
                 (A') (A') (A') (A') (A') (A') (A') (A') (A') (A')
                 (A') (A') (A') (A') (A') (A') (A') (A') (A') (A')
                 (A') (A') (A') (A") (A") (A') (A") (A") (A') (A")
                 (A') (A") (A') (A') (A") (A") (A") (A") (A") (A")
                 (A") (A') (A") (A") (A") (A') (A") (A") (A") (A")
                 (A') (A") (A') (A') (A') (A') (A') (A') (A') (A')
                 (A') (A') (A') (A') (A') (A') (A') (A') (A') (A")
                 (A') (A") (A') (A") (A') (A') (A") (A') (A") (A')
                 (A') (A') (A') (A") (A') (A') (A') (A') (A') (A")
                 (A') (A') (A') (A') (A') (A') (A") (A') (A') (A')
                 (A") (A') (A') (A") (A") (A') (A") (A') (A") (A')
                 (A') (A') (A') (A') (A") (A') (A") (A') (A') (A")
                 (A") (A") (A') (A") (A") (A") (A") (A') (A') (A")
                 (A') (A") (A") (A') (A') (A') (A') (A') (A") (A")
                 (A') (A") (A") (A") (A') (A') (A") (A') (A") (A')
                 (A') (A') (A") (A') (A') (A') (A') (A") (A") (A')
                 (A") (A') (A") (A") (A') (A") (A') (A') (A") (A")
                 (A') (A') (A') (A") (A') (A') (A") (A") (A') (A")
                 (A') (A') (A") (A") (A') (A') (A') (A') (A') (A')
                 (A') (A') (A') (A') (A') (A') (A') (A') (A') (A')
                 (A') (A') (A') (A') (A') (A') (A') (A') (A') (A')
                 (A') (A') (A') (A') (A') (A') (A') (A') (A') (A')
                 (A') (A') (A') (A') (A') (A') (A') (A') (A') (A')
                 (A') (A') (A') (A') (A') (A') (A') (A') (A') (A')
                 (A') (A') (A') (A') (A') (A') (A') (A') (A') (A')
                 (A') (A') (A') (A')
 The electronic state is 1-A'.
 Alpha  occ. eigenvalues --  -10.20275 -10.20223 -10.20195 -10.20176 -10.20150
 Alpha  occ. eigenvalues --  -10.20122 -10.19857 -10.19852 -10.19759 -10.19747
 Alpha  occ. eigenvalues --  -10.19166 -10.19162 -10.19141 -10.19121 -10.19114
 Alpha  occ. eigenvalues --  -10.19112 -10.19101 -10.19089 -10.19086 -10.19066
 Alpha  occ. eigenvalues --  -10.19062 -10.19049 -10.19043 -10.19038 -10.19036
 Alpha  occ. eigenvalues --  -10.19013  -0.88775  -0.87545  -0.85632  -0.83106
 Alpha  occ. eigenvalues --   -0.80962  -0.80013  -0.77752  -0.76575  -0.75582
 Alpha  occ. eigenvalues --   -0.73821  -0.72603  -0.71415  -0.70308  -0.64418
 Alpha  occ. eigenvalues --   -0.63420  -0.62678  -0.61606  -0.60304  -0.59324
 Alpha  occ. eigenvalues --   -0.58435  -0.55304  -0.52959  -0.52549  -0.51613
 Alpha  occ. eigenvalues --   -0.50123  -0.49261  -0.48606  -0.47474  -0.45670
 Alpha  occ. eigenvalues --   -0.44882  -0.44113  -0.43353  -0.43163  -0.42654
 Alpha  occ. eigenvalues --   -0.42196  -0.40930  -0.40825  -0.40532  -0.40398
 Alpha  occ. eigenvalues --   -0.39690  -0.39316  -0.38579  -0.37923  -0.36935
 Alpha  occ. eigenvalues --   -0.35956  -0.35287  -0.34208  -0.33917  -0.33213
 Alpha  occ. eigenvalues --   -0.32441  -0.31679  -0.31527  -0.30859  -0.28755
 Alpha  occ. eigenvalues --   -0.27258  -0.25972  -0.23922  -0.22629  -0.21143
 Alpha  occ. eigenvalues --   -0.19440
 Alpha virt. eigenvalues --   -0.06015  -0.04184  -0.02913  -0.01555   0.00819
 Alpha virt. eigenvalues --    0.02085   0.03792   0.07016   0.08205   0.08588
 Alpha virt. eigenvalues --    0.09449   0.09900   0.11158   0.11554   0.11765
 Alpha virt. eigenvalues --    0.13171   0.14045   0.15263   0.16136   0.16510
 Alpha virt. eigenvalues --    0.16527   0.17568   0.18352   0.18848   0.20331
 Alpha virt. eigenvalues --    0.21194   0.21562   0.23219   0.23744   0.24205
 Alpha virt. eigenvalues --    0.24279   0.25736   0.26325   0.27540   0.28658
 Alpha virt. eigenvalues --    0.28815   0.29188   0.29595   0.29933   0.31581
 Alpha virt. eigenvalues --    0.32444   0.32814   0.34794   0.35580   0.37766
 Alpha virt. eigenvalues --    0.38414   0.40227   0.41698   0.45941   0.46998
 Alpha virt. eigenvalues --    0.47464   0.48513   0.49163   0.49865   0.50027
 Alpha virt. eigenvalues --    0.50960   0.51367   0.52249   0.52492   0.53031
 Alpha virt. eigenvalues --    0.53798   0.54049   0.54505   0.54697   0.55199
 Alpha virt. eigenvalues --    0.55435   0.55671   0.56239   0.56692   0.56946
 Alpha virt. eigenvalues --    0.57006   0.57942   0.58095   0.58836   0.58945
 Alpha virt. eigenvalues --    0.58998   0.59586   0.59792   0.60257   0.60391
 Alpha virt. eigenvalues --    0.60938   0.61288   0.61537   0.61651   0.61794
 Alpha virt. eigenvalues --    0.61907   0.61946   0.62414   0.62821   0.63733
 Alpha virt. eigenvalues --    0.64551   0.64715   0.65115   0.65303   0.66020
 Alpha virt. eigenvalues --    0.67109   0.68791   0.69086   0.69339   0.71451
 Alpha virt. eigenvalues --    0.75036   0.75383   0.75928   0.77187   0.78796
 Alpha virt. eigenvalues --    0.79013   0.80373   0.80589   0.81224   0.81456
 Alpha virt. eigenvalues --    0.81904   0.82023   0.83096   0.83891   0.84139
 Alpha virt. eigenvalues --    0.84299   0.84810   0.86873   0.87442   0.88610
 Alpha virt. eigenvalues --    0.89277   0.89632   0.90583   0.90894   0.92429
 Alpha virt. eigenvalues --    0.92958   0.93827   0.93867   0.95024   0.95378
 Alpha virt. eigenvalues --    0.95858   0.96639   0.97921   0.98303   0.99594
 Alpha virt. eigenvalues --    1.00020   1.02047   1.03341   1.03991   1.04320
 Alpha virt. eigenvalues --    1.05560   1.07647   1.09088   1.10356   1.11934
 Alpha virt. eigenvalues --    1.13266   1.14672   1.17008   1.17477   1.18486
 Alpha virt. eigenvalues --    1.20466   1.21110   1.21288   1.21923   1.22074
 Alpha virt. eigenvalues --    1.22575   1.23960   1.24316   1.25847   1.26052
 Alpha virt. eigenvalues --    1.26475   1.26789   1.28579   1.32075   1.32560
 Alpha virt. eigenvalues --    1.33692   1.33967   1.34113   1.35172   1.36246
 Alpha virt. eigenvalues --    1.37911   1.38008   1.38471   1.38775   1.40704
 Alpha virt. eigenvalues --    1.41166   1.41199   1.41932   1.42779   1.43270
 Alpha virt. eigenvalues --    1.43599   1.44331   1.45889   1.46790   1.47923
 Alpha virt. eigenvalues --    1.49472   1.49892   1.50799   1.52303   1.53903
 Alpha virt. eigenvalues --    1.55356   1.55525   1.63050   1.64377   1.67617
 Alpha virt. eigenvalues --    1.71013   1.71661   1.72681   1.73335   1.74525
 Alpha virt. eigenvalues --    1.75217   1.76132   1.77025   1.77453   1.78619
 Alpha virt. eigenvalues --    1.80706   1.81905   1.82783   1.83738   1.83966
 Alpha virt. eigenvalues --    1.85182   1.86335   1.87037   1.87307   1.87911
 Alpha virt. eigenvalues --    1.88073   1.88869   1.89264   1.90623   1.90985
 Alpha virt. eigenvalues --    1.91089   1.91904   1.92285   1.92794   1.93918
 Alpha virt. eigenvalues --    1.94444   1.94455   1.95745   1.96942   1.97433
 Alpha virt. eigenvalues --    1.97574   1.98091   1.99646   1.99829   1.99870
 Alpha virt. eigenvalues --    2.00200   2.01897   2.03430   2.05220   2.05253
 Alpha virt. eigenvalues --    2.08288   2.09660   2.11454   2.13392   2.16639
 Alpha virt. eigenvalues --    2.18344   2.18745   2.19463   2.20839   2.21755
 Alpha virt. eigenvalues --    2.23873   2.24347   2.24501   2.25082   2.26357
 Alpha virt. eigenvalues --    2.27490   2.27943   2.28603   2.30159   2.30250
 Alpha virt. eigenvalues --    2.30991   2.31059   2.33069   2.33235   2.34999
 Alpha virt. eigenvalues --    2.36257   2.36964   2.37785   2.38354   2.38475
 Alpha virt. eigenvalues --    2.39695   2.41230   2.41651   2.42295   2.42947
 Alpha virt. eigenvalues --    2.43425   2.44501   2.44581   2.45588   2.46643
 Alpha virt. eigenvalues --    2.47324   2.48226   2.50412   2.51707   2.52153
 Alpha virt. eigenvalues --    2.52312   2.54296   2.54428   2.55432   2.56235
 Alpha virt. eigenvalues --    2.56725   2.57708   2.58194   2.58633   2.59127
 Alpha virt. eigenvalues --    2.60292   2.60579   2.62103   2.62133   2.62952
 Alpha virt. eigenvalues --    2.63198   2.63644   2.65454   2.66405   2.67515
 Alpha virt. eigenvalues --    2.67871   2.69075   2.72248   2.72503   2.73210
 Alpha virt. eigenvalues --    2.74566   2.75497   2.75612   2.76237   2.78461
 Alpha virt. eigenvalues --    2.79627   2.80292   2.82895   2.84748   2.86458
 Alpha virt. eigenvalues --    2.88681   2.89299   2.91034   2.91925   2.94126
 Alpha virt. eigenvalues --    3.00673   3.02067   3.04609   3.08430   3.11490
 Alpha virt. eigenvalues --    3.14212   3.16290   3.17014   3.17522   3.18321
 Alpha virt. eigenvalues --    3.19849   3.21092   3.23725   3.24140   3.24457
 Alpha virt. eigenvalues --    3.25571   3.27887   3.30891   3.31269   3.33783
 Alpha virt. eigenvalues --    3.34229   3.35194   3.39847   3.42933   3.46612
 Alpha virt. eigenvalues --    3.48081   3.48708   3.61893   3.68977   3.73128
 Alpha virt. eigenvalues --    3.77136   3.87247   3.88791   4.08490   4.08721
 Alpha virt. eigenvalues --    4.10564   4.12699   4.13496   4.13686   4.14056
 Alpha virt. eigenvalues --    4.14670   4.15630   4.18144   4.18985   4.19133
 Alpha virt. eigenvalues --    4.21435   4.30595   4.33380   4.36137   4.38546
 Alpha virt. eigenvalues --    4.42970   4.46169   4.49756   4.55623   4.59023
 Alpha virt. eigenvalues --    4.66247   4.79298   4.92168   5.01076
          Condensed to atoms (all electrons):
               1          2          3          4          5          6
     1  C    4.988618   0.460564   0.475927   0.278067  -0.024461  -0.011222
     2  C    0.460564   4.781097  -0.067552  -0.001299   0.474605   0.395869
     3  C    0.475927  -0.067552   5.038749  -0.083976  -0.065980   0.013978
     4  C    0.278067  -0.001299  -0.083976   5.031336   0.013571  -0.068252
     5  C   -0.024461   0.474605  -0.065980   0.013571   5.017751  -0.082253
     6  C   -0.011222   0.395869   0.013978  -0.068252  -0.082253   5.080872
     7  C   -0.007153  -0.036388   0.513366   0.008316  -0.023957  -0.000533
     8  C   -0.080214   0.011228  -0.024031   0.413244  -0.000111  -0.001587
     9  C   -0.005685  -0.045738   0.010984   0.423261  -0.000416   0.005521
    10  C   -0.040881  -0.013454  -0.025498  -0.000564   0.503059   0.007974
    11  C   -0.068094   0.003448  -0.001535  -0.009650   0.008845   0.469062
    12  C    0.008564  -0.000163   0.000676   0.007843  -0.000000   0.000059
    13  C    0.015335  -0.000576  -0.000054  -0.008244  -0.000014   0.008624
    14  C   -0.000143   0.000000   0.000012   0.008650   0.000000   0.000000
    15  C   -0.000165   0.000010  -0.000030  -0.033022   0.000000  -0.000377
    16  C    0.000013  -0.000000  -0.000010   0.000696  -0.000000   0.000000
    17  C   -0.000006   0.000000  -0.000000  -0.000388   0.000000   0.000002
    18  C   -0.000000  -0.000000  -0.000000  -0.000180   0.000000  -0.000000
    19  C    0.000000   0.000000  -0.000000  -0.000001  -0.000000   0.000000
    20  C   -0.000000   0.000000   0.000000  -0.000019  -0.000000  -0.000000
    21  C    0.000000   0.000000   0.000000   0.000065  -0.000000  -0.000000
    22  C    0.000000  -0.000000  -0.000000  -0.000000   0.000000   0.000000
    23  C    0.000000   0.000000   0.000000  -0.000000   0.000000  -0.000000
    24  C   -0.000000  -0.000000   0.000000   0.000000   0.000000   0.000000
    25  C   -0.000000   0.000000   0.000000  -0.000000   0.000000  -0.000000
    26  C    0.000000  -0.000000  -0.000000   0.000000   0.000000   0.000000
    27  H   -0.029325   0.004953   0.357045  -0.015895   0.000635  -0.000192
    28  H    0.004305  -0.039869   0.000645  -0.000188   0.364029  -0.008834
    29  H    0.002770   0.001206  -0.034015  -0.000242   0.004197   0.000010
    30  H    0.003901  -0.037817  -0.000227   0.001155  -0.008239   0.360294
    31  H   -0.014662  -0.000297   0.004310  -0.029800   0.000001   0.000027
    32  H    0.001163   0.002655   0.004106   0.000016  -0.034663  -0.000196
    33  H    0.001130   0.002432   0.000019   0.003940  -0.000216  -0.035183
    34  H   -0.000205   0.000023   0.000002   0.003932  -0.000000   0.000207
    35  H    0.000004  -0.000000  -0.000025   0.000743  -0.000000   0.000000
    36  H    0.000000  -0.000000   0.000000   0.000035  -0.000000   0.000000
    37  H   -0.000000  -0.000000   0.000000   0.000000   0.000000   0.000000
    38  H   -0.000000   0.000000   0.000000  -0.000001   0.000000  -0.000000
    39  H   -0.000000   0.000000   0.000000  -0.000000   0.000000  -0.000000
    40  H    0.000000   0.000000   0.000000  -0.000000   0.000000  -0.000000
    41  H    0.000000   0.000000  -0.000000  -0.000000   0.000000  -0.000000
    42  H   -0.000000  -0.000000   0.000000   0.000000   0.000000   0.000000
               7          8          9         10         11         12
     1  C   -0.007153  -0.080214  -0.005685  -0.040881  -0.068094   0.008564
     2  C   -0.036388   0.011228  -0.045738  -0.013454   0.003448  -0.000163
     3  C    0.513366  -0.024031   0.010984  -0.025498  -0.001535   0.000676
     4  C    0.008316   0.413244   0.423261  -0.000564  -0.009650   0.007843
     5  C   -0.023957  -0.000111  -0.000416   0.503059   0.008845  -0.000000
     6  C   -0.000533  -0.001587   0.005521   0.007974   0.469062   0.000059
     7  C    4.847578   0.000347  -0.000218   0.512342   0.000072  -0.000014
     8  C    0.000347   5.407115  -0.055953  -0.000016   0.015210   0.404593
     9  C   -0.000218  -0.055953   4.832130   0.000037   0.401085  -0.033220
    10  C    0.512342  -0.000016   0.000037   4.853562  -0.000419   0.000000
    11  C    0.000072   0.015210   0.401085  -0.000419   5.065811  -0.000282
    12  C   -0.000014   0.404593  -0.033220   0.000000  -0.000282   5.022655
    13  C    0.000000  -0.115052   0.405594   0.000000  -0.081119  -0.010152
    14  C   -0.000000  -0.082694  -0.000106   0.000000  -0.000005   0.293920
    15  C    0.000000  -0.055879  -0.000728   0.000000   0.007326   0.428131
    16  C    0.000000  -0.022220  -0.000033  -0.000000  -0.000000  -0.080982
    17  C    0.000000   0.016273   0.007544  -0.000000  -0.000194  -0.007686
    18  C    0.000000   0.011536   0.000015   0.000000   0.000000   0.005063
    19  C   -0.000000  -0.000063   0.000000  -0.000000   0.000000   0.013273
    20  C    0.000000   0.000419   0.000000  -0.000000   0.000000   0.009360
    21  C   -0.000000  -0.001736  -0.000365  -0.000000   0.000002  -0.067408
    22  C   -0.000000   0.000001   0.000000   0.000000  -0.000000  -0.000062
    23  C   -0.000000  -0.000029   0.000000   0.000000  -0.000000  -0.000216
    24  C    0.000000   0.000000   0.000000  -0.000000  -0.000000  -0.000010
    25  C    0.000000  -0.000000   0.000000   0.000000  -0.000000   0.000000
    26  C   -0.000000   0.000000  -0.000000   0.000000   0.000000   0.000000
    27  H   -0.044642   0.004192  -0.000311   0.004619   0.000016   0.000644
    28  H    0.004630   0.000002   0.000013  -0.043641   0.000298   0.000000
    29  H    0.365085   0.000015   0.000002  -0.040049  -0.000000   0.000000
    30  H    0.000019   0.000021   0.002224   0.000173  -0.034372  -0.000001
    31  H    0.000179   0.339715   0.004800  -0.000004  -0.000238  -0.029255
    32  H   -0.039183  -0.000000  -0.000000   0.365616   0.000004  -0.000000
    33  H   -0.000000  -0.000247  -0.036736   0.000003   0.359772   0.000031
    34  H   -0.000000   0.000748  -0.039394  -0.000000  -0.008143   0.003943
    35  H   -0.000000   0.003780  -0.000004   0.000000  -0.000000  -0.015412
    36  H   -0.000000  -0.000268   0.000071   0.000000  -0.000006   0.003836
    37  H    0.000000   0.000019  -0.000000  -0.000000  -0.000000  -0.000280
    38  H    0.000000   0.000020   0.000005  -0.000000  -0.000000   0.001240
    39  H    0.000000   0.000000   0.000000  -0.000000  -0.000000   0.000008
    40  H   -0.000000  -0.000000   0.000000  -0.000000   0.000000   0.000000
    41  H    0.000000   0.000000   0.000000   0.000000  -0.000000   0.000000
    42  H    0.000000   0.000000  -0.000000   0.000000  -0.000000  -0.000000
              13         14         15         16         17         18
     1  C    0.015335  -0.000143  -0.000165   0.000013  -0.000006  -0.000000
     2  C   -0.000576   0.000000   0.000010  -0.000000   0.000000  -0.000000
     3  C   -0.000054   0.000012  -0.000030  -0.000010  -0.000000  -0.000000
     4  C   -0.008244   0.008650  -0.033022   0.000696  -0.000388  -0.000180
     5  C   -0.000014   0.000000   0.000000  -0.000000   0.000000   0.000000
     6  C    0.008624   0.000000  -0.000377   0.000000   0.000002  -0.000000
     7  C    0.000000  -0.000000   0.000000   0.000000   0.000000   0.000000
     8  C   -0.115052  -0.082694  -0.055879  -0.022220   0.016273   0.011536
     9  C    0.405594  -0.000106  -0.000728  -0.000033   0.007544   0.000015
    10  C    0.000000   0.000000   0.000000  -0.000000  -0.000000   0.000000
    11  C   -0.081119  -0.000005   0.007326  -0.000000  -0.000194   0.000000
    12  C   -0.010152   0.293920   0.428131  -0.080982  -0.007686   0.005063
    13  C    5.343117   0.015090   0.401700  -0.000059  -0.082711  -0.000638
    14  C    0.015090   5.060363  -0.006421   0.427863  -0.069530   0.413037
    15  C    0.401700  -0.006421   4.815103   0.010617   0.407072  -0.047469
    16  C   -0.000059   0.427863   0.010617   5.083319  -0.001539  -0.047168
    17  C   -0.082711  -0.069530   0.407072  -0.001539   5.073855   0.006843
    18  C   -0.000638   0.413037  -0.047469  -0.047168   0.006843   5.068441
    19  C   -0.000011   0.003631  -0.000329  -0.067684   0.009279   0.304074
    20  C   -0.000000   0.008098  -0.000242   0.461194   0.000088  -0.071207
    21  C    0.008596  -0.042987   0.003594   0.014033   0.469993   0.417231
    22  C   -0.000000   0.010744  -0.000029  -0.001454   0.000603  -0.088924
    23  C    0.000000  -0.046570   0.000012   0.001435  -0.000238  -0.005523
    24  C    0.000000  -0.000489   0.000000   0.008913   0.000000   0.013471
    25  C    0.000000  -0.000238   0.000000   0.000075  -0.000013   0.008570
    26  C   -0.000000   0.000048   0.000000  -0.000433   0.000000  -0.000608
    27  H    0.000004  -0.000001  -0.000002  -0.000028  -0.000000  -0.000000
    28  H   -0.000000   0.000000  -0.000000  -0.000000  -0.000000  -0.000000
    29  H   -0.000000  -0.000000  -0.000000   0.000000  -0.000000  -0.000000
    30  H   -0.000232  -0.000000   0.000004   0.000000  -0.000000   0.000000
    31  H    0.000775  -0.014956   0.004741   0.003863  -0.000239  -0.000422
    32  H   -0.000000  -0.000000   0.000000   0.000000  -0.000000   0.000000
    33  H   -0.007820   0.000000   0.000102   0.000000  -0.000006  -0.000000
    34  H    0.356851  -0.000217  -0.038987   0.000002  -0.008124   0.000027
    35  H    0.000003  -0.026931  -0.000323   0.354202   0.000020   0.004276
    36  H   -0.007587   0.001393  -0.035868   0.000020   0.358312   0.001999
    37  H    0.000000   0.001978   0.000002  -0.034143  -0.000001   0.001428
    38  H   -0.000247   0.004102   0.002138  -0.000226  -0.034717  -0.027518
    39  H   -0.000000  -0.000331  -0.000013   0.000018   0.000405  -0.014943
    40  H   -0.000000   0.000014  -0.000000   0.000264  -0.000000  -0.000185
    41  H   -0.000000   0.000002  -0.000000  -0.000001   0.000000  -0.000241
    42  H   -0.000000  -0.000001   0.000000   0.000004  -0.000000   0.000017
              19         20         21         22         23         24
     1  C    0.000000  -0.000000   0.000000   0.000000   0.000000  -0.000000
     2  C    0.000000   0.000000   0.000000  -0.000000   0.000000  -0.000000
     3  C   -0.000000   0.000000   0.000000  -0.000000   0.000000   0.000000
     4  C   -0.000001  -0.000019   0.000065  -0.000000  -0.000000   0.000000
     5  C   -0.000000  -0.000000  -0.000000   0.000000   0.000000   0.000000
     6  C    0.000000  -0.000000  -0.000000   0.000000  -0.000000   0.000000
     7  C   -0.000000   0.000000  -0.000000  -0.000000  -0.000000   0.000000
     8  C   -0.000063   0.000419  -0.001736   0.000001  -0.000029   0.000000
     9  C    0.000000   0.000000  -0.000365   0.000000   0.000000   0.000000
    10  C   -0.000000  -0.000000  -0.000000   0.000000   0.000000  -0.000000
    11  C    0.000000   0.000000   0.000002  -0.000000  -0.000000  -0.000000
    12  C    0.013273   0.009360  -0.067408  -0.000062  -0.000216  -0.000010
    13  C   -0.000011  -0.000000   0.008596  -0.000000   0.000000   0.000000
    14  C    0.003631   0.008098  -0.042987   0.010744  -0.046570  -0.000489
    15  C   -0.000329  -0.000242   0.003594  -0.000029   0.000012   0.000000
    16  C   -0.067684   0.461194   0.014033  -0.001454   0.001435   0.008913
    17  C    0.009279   0.000088   0.469993   0.000603  -0.000238   0.000000
    18  C    0.304074  -0.071207   0.417231  -0.088924  -0.005523   0.013471
    19  C    4.987233  -0.009171  -0.083122   0.465964   0.452922  -0.026809
    20  C   -0.009171   5.089312  -0.001357   0.015026   0.412956  -0.084343
    21  C   -0.083122  -0.001357   5.089038  -0.019262   0.009991  -0.000092
    22  C    0.465964   0.015026  -0.019262   5.041049  -0.063640  -0.066444
    23  C    0.452922   0.412956   0.009991  -0.063640   4.762779   0.467513
    24  C   -0.026809  -0.084343  -0.000092  -0.066444   0.467513   5.018278
    25  C   -0.007861  -0.000604   0.000431   0.519512  -0.035773  -0.024182
    26  C   -0.039869   0.008190  -0.000019  -0.024581  -0.011892   0.509158
    27  H   -0.000000   0.000000   0.000000  -0.000000   0.000000  -0.000000
    28  H   -0.000000   0.000000   0.000000  -0.000000   0.000000   0.000000
    29  H    0.000000   0.000000   0.000000   0.000000   0.000000   0.000000
    30  H    0.000000   0.000000  -0.000000  -0.000000  -0.000000  -0.000000
    31  H    0.000009   0.000314   0.000029   0.000000  -0.000011  -0.000000
    32  H    0.000000  -0.000000  -0.000000   0.000000  -0.000000  -0.000000
    33  H   -0.000000  -0.000000   0.000000   0.000000   0.000000   0.000000
    34  H    0.000000  -0.000000   0.000171  -0.000000  -0.000000  -0.000000
    35  H    0.001221  -0.036286  -0.000222   0.000017   0.002429  -0.000237
    36  H   -0.000265  -0.000000  -0.034286   0.000012   0.000002   0.000000
    37  H    0.003848   0.358735   0.000020  -0.000246  -0.036942  -0.007983
    38  H   -0.014041   0.000021   0.355456   0.003182  -0.000218  -0.000001
    39  H   -0.029084  -0.000200   0.003338   0.358308   0.004867   0.000656
    40  H    0.004361  -0.008870   0.000002   0.000568  -0.040111   0.364322
    41  H    0.002786   0.000010   0.000012  -0.033950   0.001196   0.004209
    42  H    0.001154  -0.000206  -0.000000   0.004119   0.002587  -0.034360
              25         26         27         28         29         30
     1  C   -0.000000   0.000000  -0.029325   0.004305   0.002770   0.003901
     2  C    0.000000  -0.000000   0.004953  -0.039869   0.001206  -0.037817
     3  C    0.000000  -0.000000   0.357045   0.000645  -0.034015  -0.000227
     4  C   -0.000000   0.000000  -0.015895  -0.000188  -0.000242   0.001155
     5  C    0.000000   0.000000   0.000635   0.364029   0.004197  -0.008239
     6  C   -0.000000   0.000000  -0.000192  -0.008834   0.000010   0.360294
     7  C    0.000000  -0.000000  -0.044642   0.004630   0.365085   0.000019
     8  C   -0.000000   0.000000   0.004192   0.000002   0.000015   0.000021
     9  C    0.000000  -0.000000  -0.000311   0.000013   0.000002   0.002224
    10  C    0.000000   0.000000   0.004619  -0.043641  -0.040049   0.000173
    11  C   -0.000000   0.000000   0.000016   0.000298  -0.000000  -0.034372
    12  C    0.000000   0.000000   0.000644   0.000000   0.000000  -0.000001
    13  C    0.000000  -0.000000   0.000004  -0.000000  -0.000000  -0.000232
    14  C   -0.000238   0.000048  -0.000001   0.000000  -0.000000  -0.000000
    15  C    0.000000   0.000000  -0.000002  -0.000000  -0.000000   0.000004
    16  C    0.000075  -0.000433  -0.000028  -0.000000   0.000000   0.000000
    17  C   -0.000013   0.000000  -0.000000  -0.000000  -0.000000  -0.000000
    18  C    0.008570  -0.000608  -0.000000  -0.000000  -0.000000   0.000000
    19  C   -0.007861  -0.039869  -0.000000  -0.000000   0.000000   0.000000
    20  C   -0.000604   0.008190   0.000000   0.000000   0.000000   0.000000
    21  C    0.000431  -0.000019   0.000000   0.000000   0.000000  -0.000000
    22  C    0.519512  -0.024581  -0.000000  -0.000000   0.000000  -0.000000
    23  C   -0.035773  -0.011892   0.000000   0.000000   0.000000  -0.000000
    24  C   -0.024182   0.509158  -0.000000   0.000000   0.000000  -0.000000
    25  C    4.850775   0.502175   0.000000   0.000000  -0.000000  -0.000000
    26  C    0.502175   4.856866   0.000000   0.000000  -0.000000   0.000000
    27  H    0.000000   0.000000   0.640239   0.000019  -0.006051   0.000002
    28  H    0.000000   0.000000   0.000019   0.633370  -0.000202   0.006477
    29  H   -0.000000  -0.000000  -0.006051  -0.000202   0.626564   0.000000
    30  H   -0.000000   0.000000   0.000002   0.006477   0.000000   0.626671
    31  H   -0.000000   0.000000   0.001555   0.000000   0.000003   0.000000
    32  H    0.000000   0.000000  -0.000211  -0.005738  -0.005287  -0.000013
    33  H    0.000000  -0.000000   0.000000  -0.000014   0.000000  -0.005325
    34  H   -0.000000   0.000000   0.000000   0.000000   0.000000  -0.000016
    35  H   -0.000001   0.000004   0.000413   0.000000  -0.000000   0.000000
    36  H    0.000000  -0.000000   0.000000  -0.000000  -0.000000   0.000000
    37  H    0.000024   0.000156  -0.000000  -0.000000   0.000000   0.000000
    38  H    0.000314  -0.000004   0.000000  -0.000000   0.000000  -0.000000
    39  H   -0.044200   0.004563  -0.000000  -0.000000   0.000000  -0.000000
    40  H    0.004658  -0.043774  -0.000000   0.000000   0.000000  -0.000000
    41  H    0.365273  -0.040251   0.000000   0.000000   0.000000   0.000000
    42  H   -0.039254   0.365460  -0.000000   0.000000   0.000000   0.000000
              31         32         33         34         35         36
     1  C   -0.014662   0.001163   0.001130  -0.000205   0.000004   0.000000
     2  C   -0.000297   0.002655   0.002432   0.000023  -0.000000  -0.000000
     3  C    0.004310   0.004106   0.000019   0.000002  -0.000025   0.000000
     4  C   -0.029800   0.000016   0.003940   0.003932   0.000743   0.000035
     5  C    0.000001  -0.034663  -0.000216  -0.000000  -0.000000  -0.000000
     6  C    0.000027  -0.000196  -0.035183   0.000207   0.000000   0.000000
     7  C    0.000179  -0.039183  -0.000000  -0.000000  -0.000000  -0.000000
     8  C    0.339715  -0.000000  -0.000247   0.000748   0.003780  -0.000268
     9  C    0.004800  -0.000000  -0.036736  -0.039394  -0.000004   0.000071
    10  C   -0.000004   0.365616   0.000003  -0.000000   0.000000   0.000000
    11  C   -0.000238   0.000004   0.359772  -0.008143  -0.000000  -0.000006
    12  C   -0.029255  -0.000000   0.000031   0.003943  -0.015412   0.003836
    13  C    0.000775  -0.000000  -0.007820   0.356851   0.000003  -0.007587
    14  C   -0.014956  -0.000000   0.000000  -0.000217  -0.026931   0.001393
    15  C    0.004741   0.000000   0.000102  -0.038987  -0.000323  -0.035868
    16  C    0.003863   0.000000   0.000000   0.000002   0.354202   0.000020
    17  C   -0.000239  -0.000000  -0.000006  -0.008124   0.000020   0.358312
    18  C   -0.000422   0.000000  -0.000000   0.000027   0.004276   0.001999
    19  C    0.000009   0.000000  -0.000000   0.000000   0.001221  -0.000265
    20  C    0.000314  -0.000000  -0.000000  -0.000000  -0.036286  -0.000000
    21  C    0.000029  -0.000000   0.000000   0.000171  -0.000222  -0.034286
    22  C    0.000000   0.000000   0.000000  -0.000000   0.000017   0.000012
    23  C   -0.000011  -0.000000   0.000000  -0.000000   0.002429   0.000002
    24  C   -0.000000  -0.000000   0.000000  -0.000000  -0.000237   0.000000
    25  C   -0.000000   0.000000   0.000000  -0.000000  -0.000001   0.000000
    26  C    0.000000   0.000000  -0.000000   0.000000   0.000004  -0.000000
    27  H    0.001555  -0.000211   0.000000   0.000000   0.000413   0.000000
    28  H    0.000000  -0.005738  -0.000014   0.000000   0.000000  -0.000000
    29  H    0.000003  -0.005287   0.000000   0.000000  -0.000000  -0.000000
    30  H    0.000000  -0.000013  -0.005325  -0.000016   0.000000   0.000000
    31  H    0.644319   0.000000   0.000002   0.000026   0.000937   0.000002
    32  H    0.000000   0.625449  -0.000000  -0.000000  -0.000000   0.000000
    33  H    0.000002  -0.000000   0.626324   0.006662  -0.000000   0.000002
    34  H    0.000026  -0.000000   0.006662   0.631950   0.000000   0.006728
    35  H    0.000937  -0.000000  -0.000000   0.000000   0.634438   0.000000
    36  H    0.000002   0.000000   0.000002   0.006728   0.000000   0.626061
    37  H    0.000002   0.000000  -0.000000   0.000000  -0.005309  -0.000000
    38  H    0.000000  -0.000000   0.000000  -0.000017   0.000002  -0.005240
    39  H   -0.000000   0.000000   0.000000   0.000000   0.000000   0.000005
    40  H    0.000000  -0.000000   0.000000   0.000000  -0.000015   0.000000
    41  H    0.000000   0.000000   0.000000  -0.000000  -0.000000   0.000000
    42  H   -0.000000   0.000000  -0.000000   0.000000  -0.000000  -0.000000
              37         38         39         40         41         42
     1  C   -0.000000  -0.000000  -0.000000   0.000000   0.000000  -0.000000
     2  C   -0.000000   0.000000   0.000000   0.000000   0.000000  -0.000000
     3  C    0.000000   0.000000   0.000000   0.000000  -0.000000   0.000000
     4  C    0.000000  -0.000001  -0.000000  -0.000000  -0.000000   0.000000
     5  C    0.000000   0.000000   0.000000   0.000000   0.000000   0.000000
     6  C    0.000000  -0.000000  -0.000000  -0.000000  -0.000000   0.000000
     7  C    0.000000   0.000000   0.000000  -0.000000   0.000000   0.000000
     8  C    0.000019   0.000020   0.000000  -0.000000   0.000000   0.000000
     9  C   -0.000000   0.000005   0.000000   0.000000   0.000000  -0.000000
    10  C   -0.000000  -0.000000  -0.000000  -0.000000   0.000000   0.000000
    11  C   -0.000000  -0.000000  -0.000000   0.000000  -0.000000  -0.000000
    12  C   -0.000280   0.001240   0.000008   0.000000   0.000000  -0.000000
    13  C    0.000000  -0.000247  -0.000000  -0.000000  -0.000000  -0.000000
    14  C    0.001978   0.004102  -0.000331   0.000014   0.000002  -0.000001
    15  C    0.000002   0.002138  -0.000013  -0.000000  -0.000000   0.000000
    16  C   -0.034143  -0.000226   0.000018   0.000264  -0.000001   0.000004
    17  C   -0.000001  -0.034717   0.000405  -0.000000   0.000000  -0.000000
    18  C    0.001428  -0.027518  -0.014943  -0.000185  -0.000241   0.000017
    19  C    0.003848  -0.014041  -0.029084   0.004361   0.002786   0.001154
    20  C    0.358735   0.000021  -0.000200  -0.008870   0.000010  -0.000206
    21  C    0.000020   0.355456   0.003338   0.000002   0.000012  -0.000000
    22  C   -0.000246   0.003182   0.358308   0.000568  -0.033950   0.004119
    23  C   -0.036942  -0.000218   0.004867  -0.040111   0.001196   0.002587
    24  C   -0.007983  -0.000001   0.000656   0.364322   0.004209  -0.034360
    25  C    0.000024   0.000314  -0.044200   0.004658   0.365273  -0.039254
    26  C    0.000156  -0.000004   0.004563  -0.043774  -0.040251   0.365460
    27  H   -0.000000   0.000000  -0.000000  -0.000000   0.000000  -0.000000
    28  H   -0.000000  -0.000000  -0.000000   0.000000   0.000000   0.000000
    29  H    0.000000   0.000000   0.000000   0.000000   0.000000   0.000000
    30  H    0.000000  -0.000000  -0.000000  -0.000000   0.000000   0.000000
    31  H    0.000002   0.000000  -0.000000   0.000000   0.000000  -0.000000
    32  H    0.000000  -0.000000   0.000000  -0.000000   0.000000   0.000000
    33  H   -0.000000   0.000000   0.000000   0.000000   0.000000  -0.000000
    34  H    0.000000  -0.000017   0.000000   0.000000  -0.000000   0.000000
    35  H   -0.005309   0.000002   0.000000  -0.000015  -0.000000  -0.000000
    36  H   -0.000000  -0.005240   0.000005   0.000000   0.000000  -0.000000
    37  H    0.627155   0.000000   0.000002   0.006486   0.000000  -0.000013
    38  H    0.000000   0.627479   0.002794   0.000000   0.000002   0.000000
    39  H    0.000002   0.002794   0.634570   0.000019  -0.006162  -0.000209
    40  H    0.006486   0.000000   0.000019   0.633346  -0.000201  -0.005767
    41  H    0.000000   0.000002  -0.006162  -0.000201   0.626678  -0.005244
    42  H   -0.000013   0.000000  -0.000209  -0.005767  -0.005244   0.625424
 Mulliken charges:
               1
     1  C    0.041856
     2  C    0.105065
     3  C   -0.116886
     4  C    0.056849
     5  C   -0.146384
     6  C   -0.133870
     7  C   -0.099844
     8  C   -0.188377
     9  C    0.125622
    10  C   -0.082860
    11  C   -0.126896
    12  C    0.041305
    13  C   -0.241172
    14  C    0.042674
    15  C    0.139329
    16  C   -0.110552
    17  C   -0.144897
    18  C    0.048999
    19  C    0.028557
    20  C   -0.151220
    21  C   -0.121147
    22  C   -0.120513
    23  C    0.122473
    24  C   -0.141571
    25  C   -0.099682
    26  C   -0.085188
    27  H    0.082322
    28  H    0.084698
    29  H    0.085994
    30  H    0.085298
    31  H    0.084277
    32  H    0.086283
    33  H    0.085129
    34  H    0.083831
    35  H    0.082274
    36  H    0.085041
    37  H    0.085061
    38  H    0.085475
    39  H    0.085589
    40  H    0.084884
    41  H    0.085883
    42  H    0.086291
 Sum of Mulliken charges =  -0.00000
 Mulliken charges with hydrogens summed into heavy atoms:
               1
     1  C    0.041856
     2  C    0.105065
     3  C   -0.034564
     4  C    0.056849
     5  C   -0.061687
     6  C   -0.048572
     7  C   -0.013850
     8  C   -0.104100
     9  C    0.125622
    10  C    0.003423
    11  C   -0.041766
    12  C    0.041305
    13  C   -0.157341
    14  C    0.042674
    15  C    0.139329
    16  C   -0.028278
    17  C   -0.059856
    18  C    0.048999
    19  C    0.028557
    20  C   -0.066159
    21  C   -0.035671
    22  C   -0.034923
    23  C    0.122473
    24  C   -0.056687
    25  C   -0.013799
    26  C    0.001103
 APT charges:
               1
     1  C    0.057932
     2  C   -0.018531
     3  C   -0.080137
     4  C    0.036825
     5  C    0.010040
     6  C   -0.025328
     7  C   -0.026712
     8  C   -0.098329
     9  C    0.004170
    10  C   -0.032706
    11  C    0.009431
    12  C    0.047067
    13  C   -0.007712
    14  C    0.050064
    15  C   -0.006282
    16  C   -0.092704
    17  C    0.011094
    18  C    0.020738
    19  C    0.056563
    20  C   -0.002301
    21  C   -0.079011
    22  C   -0.059347
    23  C   -0.018924
    24  C    0.001805
    25  C   -0.018409
    26  C   -0.038651
    27  H    0.033886
    28  H    0.010932
    29  H    0.013806
    30  H    0.006347
    31  H    0.049652
    32  H    0.008338
    33  H    0.013184
    34  H    0.012816
    35  H    0.034117
    36  H    0.010290
    37  H    0.010341
    38  H    0.026373
    39  H    0.039302
    40  H    0.016831
    41  H    0.005562
    42  H    0.007574
 Sum of APT charges =  -0.00000
 APT charges with hydrogens summed into heavy atoms:
               1
     1  C    0.057932
     2  C   -0.018531
     3  C   -0.046250
     4  C    0.036825
     5  C    0.020971
     6  C   -0.018981
     7  C   -0.012906
     8  C   -0.048676
     9  C    0.004170
    10  C   -0.024368
    11  C    0.022615
    12  C    0.047067
    13  C    0.005104
    14  C    0.050064
    15  C   -0.006282
    16  C   -0.058587
    17  C    0.021385
    18  C    0.020738
    19  C    0.056563
    20  C    0.008040
    21  C   -0.052639
    22  C   -0.020044
    23  C   -0.018924
    24  C    0.018636
    25  C   -0.012846
    26  C   -0.031076
 Electronic spatial extent (au):  <R**2>=          11715.1558
 Charge=              0.0000 electrons
 Dipole moment (field-independent basis, Debye):
    X=              0.0422    Y=             -0.0671    Z=              0.0000  Tot=              0.0793
 Quadrupole moment (field-independent basis, Debye-Ang):
   XX=           -127.1159   YY=           -128.2752   ZZ=           -156.3066
   XY=              0.7555   XZ=              0.0000   YZ=              0.0000
 Traceless Quadrupole moment (field-independent basis, Debye-Ang):
   XX=             10.1167   YY=              8.9574   ZZ=            -19.0740
   XY=              0.7555   XZ=              0.0000   YZ=              0.0000
 Octapole moment (field-independent basis, Debye-Ang**2):
  XXX=              5.2919  YYY=             -2.2120  ZZZ=              0.0000  XYY=             -1.4179
  XXY=             -0.7460  XXZ=              0.0000  XZZ=             -0.1868  YZZ=              0.2774
  YYZ=              0.0000  XYZ=              0.0000
 Hexadecapole moment (field-independent basis, Debye-Ang**3):
 XXXX=         -11117.6753 YYYY=          -3394.5355 ZZZZ=           -162.0129 XXXY=          -1523.9536
 XXXZ=              0.0000 YYYX=          -1547.0028 YYYZ=              0.0000 ZZZX=              0.0000
 ZZZY=              0.0000 XXYY=          -2417.5669 XXZZ=          -2293.2778 YYZZ=           -715.5342
 XXYZ=              0.0000 YYXZ=              0.0000 ZZXY=           -632.2841
 N-N= 1.962213939151D+03 E-N=-6.240764178079D+03  KE= 9.908154856626D+02
 Symmetry A'   KE= 9.630681660052D+02
 Symmetry A"   KE= 2.774731965740D+01
  Exact polarizability:     544.175      89.970     343.148       0.000       0.000      79.162
 Approx polarizability:     817.903      98.107     634.013      -0.000      -0.000     132.516
 No NMR shielding tensors so no spin-rotation constants.
 Leave Link  601 at Thu Sep  8 15:08:12 2022, MaxMem=  1342177280 cpu:              62.5 elap:               1.4
 (Enter /mnt/opt/groups/app-gaussian/g16-avx2/l701.exe)
 ... and contract with generalized density number  0.
 Compute integral second derivatives.
 R6Disp: Adding Grimme-D3 dispersion energy 2nd derivatives to the Hessian.
 Leave Link  701 at Thu Sep  8 15:08:14 2022, MaxMem=  1342177280 cpu:              68.3 elap:               1.5
 (Enter /mnt/opt/groups/app-gaussian/g16-avx2/l702.exe)
 L702 exits ... SP integral derivatives will be done elsewhere.
 Leave Link  702 at Thu Sep  8 15:08:14 2022, MaxMem=  1342177280 cpu:               2.1 elap:               0.1
 (Enter /mnt/opt/groups/app-gaussian/g16-avx2/l703.exe)
 Integral derivatives from FoFJK, PRISM(SPDF).
 Compute integral second derivatives, UseDBF=F ICtDFT=           0.
 Calling FoFJK, ICntrl=    100127 FMM=F ISym2X=1 I1Cent= 0 IOpClX= 0 NMat=1 NMatS=1 NMatT=0.
 FoFJK:  IHMeth= 1 ICntrl=  100127 DoSepK=F KAlg= 0 I1Cent=           0 FoldK=F
 IRaf=         0 NMat=       1 IRICut=       1 DoRegI=T DoRafI=F ISym2E= 1 IDoP0=0 IntGTp=1.
 FoFCou: FMM=F IPFlag=           0 FMFlag=      100000 FMFlg1=         800
         NFxFlg=           0 DoJE=F BraDBF=F KetDBF=F FulRan=T
         wScrn=  0.000000 ICntrl=    100127 IOpCl=  0 I1Cent=           0 NGrid=           0
         NMat0=    1 NMatS0=      1 NMatT0=    0 NMatD0=    1 NMtDS0=    0 NMtDT0=    0
 Petite list used in FoFCou.
 Leave Link  703 at Thu Sep  8 15:09:46 2022, MaxMem=  1342177280 cpu:            4301.4 elap:              92.3
 (Enter /mnt/opt/groups/app-gaussian/g16-avx2/l716.exe)
 Dipole        = 1.66039430D-02-2.64019850D-02 0.00000000D+00
 Polarizability= 5.44174760D+02 8.99704230D+01 3.43148050D+02
                 0.00000000D+00 0.00000000D+00 7.91616756D+01
 Full mass-weighted force constant matrix:
 Low frequencies ---   -4.2990   -0.9266   -0.0001    0.0002    0.0005    1.3413
 Low frequencies ---   28.6610   39.2385   79.1286
 Diagonal vibrational polarizability:
        4.7078193       2.1865938      14.9585316
 Harmonic frequencies (cm**-1), IR intensities (KM/Mole), Raman scattering
 activities (A**4/AMU), depolarization ratios for plane and unpolarized
 incident light, reduced masses (AMU), force constants (mDyne/A),
 and normal coordinates:
                      1                      2                      3
                     A"                     A"                     A"
 Frequencies --     28.6605                39.2352                79.1285
 Red. masses --      4.9393                 4.5119                 4.7913
 Frc consts  --      0.0024                 0.0041                 0.0177
 IR Inten    --      0.0617                 0.0359                 0.0673
  Atom  AN      X      Y      Z        X      Y      Z        X      Y      Z
     1   6     0.00   0.00   0.01     0.00  -0.00  -0.04     0.00  -0.00  -0.13
     2   6     0.00  -0.00   0.06     0.00  -0.00   0.11     0.00  -0.00   0.03
     3   6     0.00   0.00   0.03     0.00  -0.00  -0.20    -0.00  -0.00  -0.19
     4   6    -0.00   0.00  -0.05     0.00   0.00  -0.03     0.00  -0.00  -0.16
     5   6     0.00  -0.00   0.12     0.00  -0.00   0.13    -0.00  -0.00   0.21
     6   6     0.00  -0.00   0.04     0.00  -0.00   0.23     0.00  -0.00  -0.00
     7   6     0.00  -0.00   0.10     0.00  -0.00  -0.19    -0.00  -0.00  -0.02
     8   6    -0.00   0.00  -0.09     0.00   0.00  -0.07     0.00   0.00  -0.13
     9   6    -0.00   0.00  -0.05    -0.00   0.00   0.04     0.00  -0.00  -0.15
    10   6     0.00  -0.00   0.15     0.00  -0.00  -0.02    -0.00  -0.00   0.21
    11   6    -0.00  -0.00  -0.01    -0.00  -0.00   0.17     0.00  -0.00  -0.12
    12   6    -0.00   0.00  -0.11    -0.00   0.00  -0.07     0.00   0.00  -0.03
    13   6    -0.00   0.00  -0.06    -0.00   0.00  -0.01    -0.00  -0.00  -0.09
    14   6    -0.00   0.00  -0.13    -0.00   0.00  -0.05     0.00   0.00   0.05
    15   6    -0.00   0.00  -0.08    -0.00   0.00  -0.08    -0.00   0.00  -0.01
    16   6    -0.00   0.00  -0.24    -0.00   0.00   0.04    -0.00   0.00   0.06
    17   6    -0.00   0.00  -0.04    -0.00   0.00  -0.13    -0.00   0.00   0.14
    18   6    -0.00   0.00  -0.03     0.00   0.00  -0.08    -0.00   0.00   0.12
    19   6    -0.00  -0.00   0.03     0.00   0.00  -0.03     0.00   0.00   0.07
    20   6    -0.00   0.00  -0.23    -0.00   0.00   0.10    -0.00   0.00   0.08
    21   6    -0.00   0.00  -0.00     0.00   0.00  -0.15    -0.00   0.00   0.20
    22   6     0.00  -0.00   0.20     0.00  -0.00  -0.06     0.00  -0.00   0.01
    23   6    -0.00  -0.00  -0.07    -0.00   0.00   0.07    -0.00   0.00   0.05
    24   6    -0.00  -0.00  -0.01    -0.00  -0.00   0.15    -0.00  -0.00  -0.03
    25   6     0.00  -0.00   0.27     0.00  -0.00   0.02     0.00  -0.00  -0.09
    26   6    -0.00  -0.00   0.15     0.00  -0.00   0.13     0.00  -0.00  -0.11
    27   1     0.00   0.00  -0.00     0.00   0.00  -0.34    -0.00  -0.00  -0.36
    28   1     0.00  -0.00   0.16     0.00  -0.00   0.25    -0.00   0.00   0.36
    29   1     0.00   0.00   0.12     0.00  -0.00  -0.32    -0.00  -0.00  -0.06
    30   1     0.00  -0.00   0.07     0.00  -0.00   0.34     0.00   0.00   0.07
    31   1    -0.00   0.00  -0.08     0.00   0.00  -0.08     0.00   0.00  -0.13
    32   1     0.00  -0.00   0.20     0.00  -0.00  -0.01    -0.00   0.00   0.36
    33   1    -0.00  -0.00  -0.02    -0.00  -0.00   0.24     0.00  -0.00  -0.14
    34   1    -0.00   0.00  -0.05    -0.00   0.00   0.02    -0.00  -0.00  -0.06
    35   1    -0.00   0.00  -0.36    -0.00   0.00   0.07    -0.00   0.00   0.06
    36   1     0.00   0.00  -0.03     0.00   0.00  -0.16    -0.00   0.00   0.21
    37   1    -0.00  -0.00  -0.32    -0.00   0.00   0.18    -0.00   0.00   0.09
    38   1    -0.00   0.00   0.04     0.00   0.00  -0.19    -0.00   0.00   0.32
    39   1     0.00  -0.00   0.30     0.00   0.00  -0.14     0.00   0.00   0.00
    40   1    -0.00  -0.00  -0.10    -0.00  -0.00   0.24    -0.00  -0.00  -0.05
    41   1     0.00  -0.00   0.41     0.00  -0.00  -0.01     0.00  -0.00  -0.15
    42   1    -0.00  -0.00   0.20     0.00  -0.00   0.19     0.00  -0.00  -0.19
                      4                      5                      6
                     A'                     A"                     A"
 Frequencies --     94.5241                95.1064               141.0763
 Red. masses --      5.6909                 3.9198                 3.7204
 Frc consts  --      0.0300                 0.0209                 0.0436
 IR Inten    --      0.1319                 0.3685                 0.3808
  Atom  AN      X      Y      Z        X      Y      Z        X      Y      Z
     1   6     0.06   0.04  -0.00     0.00   0.00   0.04     0.00  -0.00   0.07
     2   6     0.06  -0.04  -0.00     0.00  -0.00   0.06     0.00  -0.00   0.08
     3   6     0.16   0.07   0.00     0.00   0.00  -0.06    -0.00  -0.00  -0.07
     4   6    -0.01   0.08  -0.00    -0.00   0.00   0.06     0.00  -0.00   0.11
     5   6     0.13  -0.10  -0.00     0.00  -0.00   0.04    -0.00   0.00   0.09
     6   6     0.00  -0.06  -0.00     0.00  -0.00   0.05     0.00  -0.00  -0.03
     7   6     0.23   0.01   0.00     0.00   0.00  -0.11    -0.00  -0.00  -0.12
     8   6    -0.02   0.11  -0.00    -0.00   0.00   0.16     0.00  -0.00   0.25
     9   6    -0.04   0.07   0.00    -0.00   0.00  -0.04     0.00  -0.00  -0.06
    10   6     0.22  -0.07   0.00     0.00  -0.00  -0.04    -0.00  -0.00  -0.01
    11   6    -0.05  -0.01   0.00    -0.00  -0.00  -0.03     0.00  -0.00  -0.15
    12   6    -0.05   0.11  -0.00    -0.00   0.00   0.09    -0.00   0.00   0.11
    13   6    -0.06   0.09   0.00    -0.00   0.00  -0.12    -0.00  -0.00  -0.08
    14   6    -0.06   0.07  -0.00    -0.00   0.00   0.12     0.00   0.00   0.02
    15   6    -0.05   0.11   0.00    -0.00   0.00  -0.07    -0.00   0.00   0.01
    16   6    -0.13   0.04  -0.00    -0.00   0.00   0.12     0.00   0.00  -0.13
    17   6    -0.02   0.09   0.00    -0.00   0.00  -0.17    -0.00   0.00   0.04
    18   6    -0.03   0.04  -0.00    -0.00   0.00   0.07     0.00   0.00   0.01
    19   6    -0.03  -0.03  -0.00    -0.00  -0.00   0.09     0.00   0.00  -0.05
    20   6    -0.14  -0.02   0.00    -0.00  -0.00  -0.00     0.00   0.00  -0.12
    21   6    -0.01   0.06   0.00    -0.00   0.00  -0.08    -0.00   0.00   0.08
    22   6     0.03  -0.08  -0.00     0.00  -0.00   0.20     0.00   0.00  -0.14
    23   6    -0.09  -0.06   0.00    -0.00  -0.00  -0.04     0.00   0.00  -0.02
    24   6    -0.10  -0.14   0.00    -0.00  -0.00  -0.19     0.00  -0.00   0.10
    25   6     0.02  -0.16  -0.00     0.00  -0.00   0.09     0.00  -0.00  -0.05
    26   6    -0.04  -0.19   0.00    -0.00  -0.00  -0.15     0.00  -0.00   0.11
    27   1     0.17   0.14   0.00     0.00   0.00  -0.14    -0.00  -0.00  -0.18
    28   1     0.12  -0.18  -0.00     0.00  -0.00   0.07    -0.00   0.00   0.13
    29   1     0.30   0.04   0.00     0.00   0.00  -0.20    -0.00  -0.00  -0.25
    30   1    -0.00  -0.11  -0.00    -0.00  -0.00   0.07     0.00  -0.00  -0.06
    31   1    -0.01   0.12  -0.00    -0.00   0.00   0.30     0.00   0.00   0.48
    32   1     0.27  -0.11   0.00     0.00  -0.00  -0.07    -0.00   0.00  -0.03
    33   1    -0.11  -0.04   0.00    -0.00  -0.00  -0.08     0.00  -0.00  -0.29
    34   1    -0.08   0.08   0.00    -0.00   0.00  -0.21    -0.00  -0.00  -0.15
    35   1    -0.17   0.07  -0.00    -0.00   0.00   0.16     0.00   0.00  -0.27
    36   1     0.01   0.11   0.00     0.00   0.00  -0.32    -0.00   0.00   0.05
    37   1    -0.18  -0.04   0.00    -0.00  -0.00  -0.06    -0.00   0.00  -0.21
    38   1     0.01   0.05   0.00     0.00   0.00  -0.18    -0.00   0.00   0.14
    39   1     0.08  -0.06  -0.00     0.00  -0.00   0.38     0.00   0.00  -0.26
    40   1    -0.16  -0.17   0.00    -0.00  -0.00  -0.33    -0.00  -0.00   0.18
    41   1     0.07  -0.19  -0.00     0.00  -0.00   0.17     0.00  -0.00  -0.11
    42   1    -0.05  -0.25   0.00    -0.00  -0.00  -0.27     0.00  -0.00   0.22
                      7                      8                      9
                     A"                     A'                     A"
 Frequencies --    156.2488               206.5527               212.9744
 Red. masses --      4.5838                 5.7313                 3.9896
 Frc consts  --      0.0659                 0.1441                 0.1066
 IR Inten    --      0.0986                 0.2925                 1.0937
  Atom  AN      X      Y      Z        X      Y      Z        X      Y      Z
     1   6    -0.00  -0.00  -0.12    -0.00  -0.10   0.00     0.00   0.00   0.07
     2   6    -0.00   0.00  -0.09    -0.01  -0.07  -0.00     0.00   0.00   0.09
     3   6    -0.00  -0.00  -0.16    -0.10  -0.14   0.00     0.00   0.00   0.09
     4   6     0.00  -0.00  -0.02     0.03  -0.08  -0.00     0.00   0.00  -0.03
     5   6    -0.00   0.00   0.08    -0.08  -0.02  -0.00     0.00   0.00   0.02
     6   6     0.00   0.00  -0.17     0.01  -0.07  -0.00     0.00   0.00   0.09
     7   6    -0.00  -0.00  -0.00    -0.17  -0.10   0.00     0.00   0.00  -0.02
     8   6     0.00  -0.00   0.05     0.04   0.01  -0.00     0.00  -0.00  -0.07
     9   6     0.00  -0.00   0.06     0.01  -0.08   0.00     0.00   0.00  -0.10
    10   6    -0.00   0.00   0.17    -0.16  -0.05  -0.00     0.00   0.00  -0.10
    11   6     0.00  -0.00  -0.08     0.01  -0.08   0.00     0.00   0.00  -0.05
    12   6     0.00  -0.00   0.12     0.01   0.07  -0.00     0.00  -0.00  -0.01
    13   6     0.00  -0.00   0.21    -0.03  -0.03   0.00     0.00   0.00  -0.12
    14   6     0.00   0.00   0.05     0.02   0.16   0.00    -0.00  -0.00   0.02
    15   6    -0.00  -0.00   0.18    -0.02   0.05  -0.00     0.00  -0.00  -0.01
    16   6     0.00   0.00   0.10    -0.02   0.16   0.00    -0.00  -0.00   0.19
    17   6    -0.00  -0.00   0.02    -0.03   0.08  -0.00     0.00  -0.00   0.14
    18   6     0.00   0.00  -0.11     0.04   0.17   0.00    -0.00  -0.00  -0.09
    19   6     0.00   0.00  -0.12     0.07   0.12   0.00    -0.00  -0.00  -0.18
    20   6     0.00   0.00  -0.02    -0.03   0.11   0.00    -0.00  -0.00   0.03
    21   6    -0.00  -0.00  -0.19    -0.01   0.15  -0.00     0.00  -0.00   0.07
    22   6     0.00   0.00  -0.02     0.19   0.03   0.00    -0.00   0.00  -0.09
    23   6     0.00   0.00  -0.11    -0.00   0.08  -0.00    -0.00  -0.00  -0.19
    24   6     0.00   0.00  -0.06    -0.02  -0.07  -0.00    -0.00   0.00  -0.12
    25   6     0.00  -0.00   0.11     0.19  -0.11   0.00    -0.00   0.00   0.14
    26   6     0.00  -0.00   0.08     0.09  -0.16  -0.00    -0.00   0.00   0.12
    27   1    -0.00  -0.00  -0.27    -0.10  -0.20   0.00     0.00   0.00   0.15
    28   1    -0.00   0.00   0.16    -0.07   0.05  -0.00     0.00  -0.00   0.00
    29   1    -0.00  -0.00   0.00    -0.21  -0.12   0.00     0.00   0.00  -0.06
    30   1    -0.00  -0.00  -0.26     0.01  -0.06  -0.00     0.00   0.00   0.15
    31   1    -0.00  -0.00  -0.00     0.08   0.02  -0.00     0.00  -0.00  -0.14
    32   1    -0.00   0.00   0.34    -0.20  -0.01  -0.00     0.00   0.00  -0.21
    33   1     0.00  -0.00  -0.11     0.02  -0.08   0.00     0.00   0.00  -0.09
    34   1     0.00  -0.00   0.26    -0.10  -0.06   0.00     0.00   0.00  -0.17
    35   1     0.00   0.00   0.26    -0.04   0.17   0.00     0.00  -0.00   0.48
    36   1    -0.00  -0.00  -0.01    -0.07   0.07  -0.00     0.00   0.00   0.28
    37   1     0.00   0.00   0.01    -0.06   0.10   0.00    -0.00  -0.00   0.17
    38   1    -0.00   0.00  -0.41    -0.04   0.17  -0.00     0.00  -0.00   0.17
    39   1     0.00   0.00   0.03     0.29   0.08   0.00    -0.00   0.00  -0.11
    40   1     0.00   0.00  -0.06    -0.13  -0.12  -0.00    -0.00   0.00  -0.15
    41   1     0.00   0.00   0.24     0.27  -0.17   0.00    -0.00   0.00   0.32
    42   1     0.00   0.00   0.17     0.08  -0.25  -0.00    -0.00   0.00   0.28
                     10                     11                     12
                     A"                     A'                     A"
 Frequencies --    241.2146               255.7127               298.3124
 Red. masses --      4.1754                 6.5545                 4.0171
 Frc consts  --      0.1431                 0.2525                 0.2106
 IR Inten    --      0.8696                 0.1807                 1.2671
  Atom  AN      X      Y      Z        X      Y      Z        X      Y      Z
     1   6    -0.00   0.00  -0.17     0.15  -0.07  -0.00     0.00  -0.00  -0.01
     2   6    -0.00  -0.00  -0.16     0.17   0.04  -0.00     0.00   0.00   0.09
     3   6    -0.00   0.00  -0.08     0.04  -0.12  -0.00     0.00  -0.00   0.11
     4   6    -0.00   0.00  -0.08     0.15  -0.08   0.00     0.00  -0.00  -0.15
     5   6    -0.00  -0.00  -0.15     0.07   0.13  -0.00     0.00   0.00   0.06
     6   6    -0.00  -0.00   0.11     0.20   0.04  -0.00     0.00   0.00   0.09
     7   6     0.00  -0.00   0.14    -0.08  -0.03   0.00    -0.00  -0.00  -0.00
     8   6    -0.00   0.00   0.09     0.13  -0.04   0.00     0.00  -0.00  -0.16
     9   6    -0.00   0.00  -0.04     0.18  -0.07   0.00     0.00  -0.00  -0.12
    10   6     0.00  -0.00   0.08    -0.06   0.09   0.00    -0.00   0.00  -0.11
    11   6    -0.00  -0.00   0.19     0.22   0.01   0.00     0.00   0.00  -0.09
    12   6    -0.00  -0.00   0.11     0.03   0.02  -0.00     0.00  -0.00   0.13
    13   6    -0.00   0.00  -0.12     0.09  -0.03  -0.00     0.00  -0.00   0.04
    14   6     0.00  -0.00   0.15    -0.03   0.03  -0.00    -0.00   0.00   0.18
    15   6    -0.00   0.00  -0.06     0.06   0.02  -0.00     0.00  -0.00   0.17
    16   6     0.00  -0.00   0.04    -0.11  -0.00  -0.00    -0.00   0.00   0.01
    17   6     0.00   0.00  -0.07    -0.00   0.05  -0.00     0.00   0.00  -0.01
    18   6     0.00  -0.00   0.10    -0.07   0.03   0.00    -0.00  -0.00   0.10
    19   6     0.00   0.00  -0.03    -0.12  -0.01  -0.00    -0.00  -0.00   0.07
    20   6     0.00   0.00  -0.12    -0.13  -0.03   0.00    -0.00   0.00  -0.17
    21   6     0.00  -0.00   0.07    -0.02   0.06   0.00     0.00   0.00  -0.14
    22   6     0.00   0.00  -0.10    -0.15   0.00  -0.00    -0.00   0.00   0.00
    23   6     0.00   0.00  -0.08    -0.16  -0.02  -0.00    -0.00   0.00  -0.00
    24   6     0.00   0.00  -0.01    -0.17  -0.02  -0.00    -0.00  -0.00   0.08
    25   6     0.00   0.00  -0.01    -0.17  -0.01   0.00    -0.00   0.00  -0.09
    26   6     0.00   0.00   0.10    -0.19  -0.01   0.00    -0.00   0.00   0.03
    27   1    -0.00   0.00  -0.10     0.03  -0.21  -0.00     0.00  -0.00   0.23
    28   1    -0.00  -0.00  -0.19     0.09   0.25  -0.00     0.00   0.00   0.08
    29   1     0.00  -0.00   0.33    -0.18  -0.08   0.00    -0.00  -0.00   0.00
    30   1    -0.00  -0.00   0.31     0.21   0.05   0.00     0.00   0.00   0.19
    31   1    -0.00   0.00   0.21     0.16  -0.02   0.00     0.00  -0.00  -0.34
    32   1     0.00  -0.00   0.21    -0.14   0.16   0.00    -0.00   0.00  -0.24
    33   1    -0.00  -0.00   0.44     0.26   0.03   0.00     0.00   0.00  -0.12
    34   1     0.00   0.00  -0.15     0.03  -0.06   0.00     0.00  -0.00   0.02
    35   1     0.00  -0.00   0.03    -0.14   0.02  -0.00    -0.00   0.00  -0.04
    36   1     0.00   0.00  -0.15    -0.04   0.03  -0.00     0.00  -0.00  -0.19
    37   1     0.00   0.00  -0.23    -0.12  -0.03   0.00    -0.00   0.00  -0.38
    38   1     0.00  -0.00   0.10     0.00   0.04   0.00     0.00   0.00  -0.45
    39   1     0.00   0.00  -0.17    -0.16  -0.00  -0.00    -0.00   0.00   0.02
    40   1     0.00   0.00   0.01    -0.17  -0.01  -0.00    -0.00   0.00   0.14
    41   1     0.00   0.00  -0.01    -0.15  -0.02   0.00    -0.00   0.00  -0.19
    42   1     0.00  -0.00   0.22    -0.19  -0.01   0.00    -0.00   0.00   0.06
                     13                     14                     15
                     A"                     A'                     A"
 Frequencies --    319.0476               342.3565               399.5195
 Red. masses --      4.1813                 5.6654                 3.3145
 Frc consts  --      0.2508                 0.3912                 0.3117
 IR Inten    --      0.7164                 0.0900                 0.1893
  Atom  AN      X      Y      Z        X      Y      Z        X      Y      Z
     1   6    -0.00   0.00   0.08     0.02  -0.06   0.00    -0.00   0.00  -0.05
     2   6    -0.00   0.00   0.00     0.01  -0.11  -0.00    -0.00  -0.00   0.06
     3   6     0.00   0.00   0.03    -0.06  -0.11   0.00    -0.00   0.00   0.01
     4   6    -0.00  -0.00   0.08    -0.02   0.05   0.00    -0.00   0.00  -0.11
     5   6     0.00   0.00   0.09    -0.05  -0.09   0.00    -0.00  -0.00   0.01
     6   6    -0.00   0.00  -0.19     0.03  -0.10  -0.00    -0.00   0.00   0.07
     7   6     0.00   0.00  -0.10    -0.11  -0.11  -0.00     0.00  -0.00   0.05
     8   6    -0.00  -0.00  -0.15    -0.02   0.16  -0.00    -0.00  -0.00   0.04
     9   6     0.00  -0.00   0.19     0.00   0.08   0.00     0.00   0.00  -0.06
    10   6     0.00   0.00   0.02    -0.11  -0.11   0.00     0.00  -0.00  -0.06
    11   6     0.00   0.00   0.05    -0.02  -0.05   0.00     0.00  -0.00  -0.10
    12   6    -0.00  -0.00  -0.06    -0.02   0.17  -0.00     0.00  -0.00  -0.02
    13   6     0.00  -0.00   0.04    -0.00   0.14   0.00     0.00  -0.00   0.19
    14   6    -0.00  -0.00   0.11    -0.02   0.02   0.00     0.00   0.00  -0.02
    15   6    -0.00  -0.00  -0.12     0.04   0.21  -0.00     0.00  -0.00   0.00
    16   6     0.00  -0.00   0.09    -0.03  -0.01   0.00    -0.00   0.00  -0.09
    17   6    -0.00  -0.00  -0.18     0.17   0.15  -0.00     0.00  -0.00  -0.14
    18   6    -0.00   0.00   0.18     0.06  -0.06   0.00     0.00   0.00   0.11
    19   6    -0.00   0.00   0.04     0.03  -0.14   0.00     0.00   0.00   0.03
    20   6     0.00   0.00  -0.10    -0.01  -0.09  -0.00    -0.00   0.00   0.13
    21   6    -0.00  -0.00   0.12     0.16   0.00   0.00     0.00   0.00   0.06
    22   6     0.00   0.00  -0.09    -0.09  -0.07  -0.00     0.00   0.00  -0.15
    23   6    -0.00   0.00  -0.09     0.06  -0.12  -0.00    -0.00   0.00   0.06
    24   6    -0.00  -0.00  -0.05     0.09   0.02  -0.00    -0.00   0.00  -0.17
    25   6     0.00  -0.00  -0.02    -0.09   0.08  -0.00    -0.00   0.00   0.10
    26   6     0.00  -0.00   0.11    -0.01   0.12   0.00    -0.00   0.00   0.05
    27   1     0.00   0.00   0.06    -0.07  -0.17   0.00    -0.00   0.00   0.02
    28   1     0.00  -0.00   0.16    -0.04  -0.02   0.00    -0.00  -0.00  -0.01
    29   1     0.00   0.00  -0.21    -0.11  -0.11  -0.00     0.00   0.00   0.11
    30   1     0.00   0.00  -0.45     0.03  -0.11  -0.00    -0.00   0.00   0.14
    31   1    -0.00  -0.00  -0.35     0.02   0.18  -0.00    -0.00  -0.00   0.23
    32   1     0.00   0.00   0.03    -0.13  -0.09   0.00     0.00  -0.00  -0.15
    33   1     0.00   0.00  -0.03    -0.12  -0.09   0.00     0.00   0.00  -0.15
    34   1     0.00  -0.00   0.00    -0.06   0.12   0.00     0.00   0.00   0.40
    35   1     0.00  -0.00   0.16    -0.05   0.01   0.00    -0.00   0.00  -0.26
    36   1    -0.00  -0.00  -0.30     0.30   0.21  -0.00     0.00  -0.00  -0.28
    37   1     0.00   0.00  -0.18    -0.09  -0.13  -0.00    -0.00   0.00   0.18
    38   1    -0.00   0.00   0.22     0.23  -0.05   0.00     0.00   0.00   0.08
    39   1     0.00   0.00  -0.21    -0.18  -0.12  -0.00     0.00   0.00  -0.37
    40   1    -0.00  -0.00  -0.07     0.22   0.07  -0.00    -0.00   0.00  -0.38
    41   1     0.00  -0.00  -0.06    -0.17   0.13  -0.00     0.00   0.00   0.17
    42   1     0.00  -0.00   0.24    -0.00   0.20   0.00    -0.00  -0.00   0.06
                     16                     17                     18
                     A'                     A"                     A"
 Frequencies --    411.0298               424.6062               439.2932
 Red. masses --      5.7356                 3.2600                 3.0382
 Frc consts  --      0.5709                 0.3463                 0.3454
 IR Inten    --      2.5201                 0.4793                 6.7957
  Atom  AN      X      Y      Z        X      Y      Z        X      Y      Z
     1   6     0.19  -0.05  -0.00     0.00  -0.00  -0.08     0.00  -0.00  -0.10
     2   6     0.23   0.04   0.00     0.00  -0.00  -0.16     0.00  -0.00  -0.04
     3   6     0.10  -0.10   0.00     0.00  -0.00   0.17     0.00  -0.00   0.10
     4   6     0.01   0.03  -0.00    -0.00   0.00  -0.07    -0.00   0.00  -0.12
     5   6     0.11   0.19  -0.00     0.00   0.00   0.17     0.00   0.00   0.11
     6   6     0.05  -0.07   0.00     0.00  -0.00  -0.11     0.00  -0.00  -0.01
     7   6    -0.06   0.01   0.00    -0.00  -0.00  -0.13    -0.00  -0.00  -0.02
     8   6    -0.01   0.06   0.00    -0.00   0.00   0.03    -0.00   0.00   0.12
     9   6    -0.13  -0.00  -0.00    -0.00   0.00  -0.03    -0.00   0.00  -0.06
    10   6    -0.04   0.16  -0.00    -0.00   0.00  -0.03    -0.00   0.00  -0.07
    11   6    -0.12   0.02  -0.00    -0.00   0.00   0.14    -0.00   0.00  -0.00
    12   6    -0.06   0.05  -0.00    -0.00  -0.00   0.11    -0.00  -0.00  -0.08
    13   6    -0.19   0.01   0.00     0.00   0.00  -0.10     0.00   0.00   0.15
    14   6    -0.04  -0.01   0.00    -0.00  -0.00   0.01    -0.00  -0.00  -0.04
    15   6    -0.18   0.01  -0.00     0.00  -0.00   0.04     0.00   0.00  -0.11
    16   6     0.03  -0.01  -0.00    -0.00  -0.00  -0.09    -0.00  -0.00   0.10
    17   6    -0.17  -0.03  -0.00     0.00  -0.00   0.03     0.00  -0.00  -0.06
    18   6    -0.04  -0.03   0.00    -0.00  -0.00  -0.02    -0.00  -0.00  -0.04
    19   6     0.01  -0.07   0.00    -0.00   0.00  -0.03    -0.00   0.00  -0.04
    20   6     0.05  -0.03   0.00    -0.00   0.00   0.08    -0.00   0.00  -0.07
    21   6    -0.15  -0.07   0.00     0.00  -0.00  -0.02     0.00  -0.00   0.07
    22   6     0.02  -0.08  -0.00     0.00   0.00  -0.05     0.00   0.00   0.11
    23   6     0.10  -0.05   0.00    -0.00   0.00   0.08    -0.00   0.00  -0.11
    24   6     0.14  -0.00  -0.00    -0.00   0.00  -0.04    -0.00   0.00   0.10
    25   6     0.04  -0.01   0.00     0.00   0.00   0.07     0.00   0.00  -0.09
    26   6     0.12   0.03   0.00    -0.00  -0.00  -0.03    -0.00  -0.00  -0.01
    27   1     0.08  -0.23  -0.00     0.00  -0.00   0.47     0.00  -0.00   0.24
    28   1     0.14   0.34  -0.00     0.00   0.00   0.47     0.00   0.00   0.26
    29   1    -0.21  -0.04   0.00    -0.00  -0.00  -0.20    -0.00  -0.00  -0.00
    30   1     0.02  -0.27   0.00     0.00  -0.00  -0.05     0.00  -0.00   0.07
    31   1    -0.01   0.06   0.00    -0.00   0.00  -0.01    -0.00   0.00   0.41
    32   1    -0.13   0.24  -0.00    -0.00   0.00   0.02    -0.00   0.00  -0.12
    33   1    -0.16  -0.01  -0.00    -0.00   0.00   0.39    -0.00  -0.00   0.08
    34   1    -0.20   0.01   0.00     0.00   0.00  -0.18     0.00   0.00   0.44
    35   1     0.06  -0.03  -0.00     0.00  -0.00  -0.23     0.00  -0.00   0.26
    36   1    -0.12  -0.00  -0.00     0.00  -0.00   0.00     0.00   0.00   0.01
    37   1     0.01  -0.05   0.00     0.00   0.00   0.09     0.00   0.00  -0.02
    38   1    -0.18  -0.04   0.00     0.00  -0.00  -0.06     0.00  -0.00   0.23
    39   1    -0.01  -0.09  -0.00     0.00   0.00  -0.11     0.00   0.00   0.28
    40   1     0.16   0.01  -0.00    -0.00   0.00  -0.13    -0.00  -0.00   0.30
    41   1    -0.03   0.03   0.00     0.00  -0.00   0.15     0.00  -0.00  -0.13
    42   1     0.12   0.07   0.00    -0.00  -0.00  -0.09    -0.00  -0.00   0.04
                     19                     20                     21
                     A'                     A"                     A'
 Frequencies --    452.8324               491.7727               502.4180
 Red. masses --      5.2157                 3.2239                 6.2567
 Frc consts  --      0.6301                 0.4594                 0.9305
 IR Inten    --      2.6191                 0.2489                 2.1963
  Atom  AN      X      Y      Z        X      Y      Z        X      Y      Z
     1   6    -0.08   0.04  -0.00    -0.00   0.00   0.05     0.06   0.09   0.00
     2   6    -0.11   0.04  -0.00    -0.00  -0.00  -0.04     0.02  -0.08   0.00
     3   6    -0.02   0.10   0.00    -0.00   0.00   0.03    -0.01   0.10  -0.00
     4   6     0.07  -0.10  -0.00    -0.00  -0.00  -0.01     0.08   0.10  -0.00
     5   6    -0.05  -0.00   0.00    -0.00  -0.00  -0.01    -0.06  -0.02  -0.00
     6   6    -0.07   0.05  -0.00     0.00  -0.00  -0.03    -0.05  -0.17  -0.00
     7   6     0.05   0.07  -0.00     0.00   0.00  -0.04    -0.07   0.13   0.00
     8   6     0.09  -0.04   0.00    -0.00  -0.00   0.06     0.11   0.09  -0.00
     9   6     0.05  -0.15  -0.00     0.00   0.00  -0.07    -0.04   0.03  -0.00
    10   6     0.05   0.03  -0.00     0.00  -0.00   0.03    -0.09  -0.00  -0.00
    11   6     0.07  -0.07   0.00     0.00  -0.00   0.04    -0.09  -0.14   0.00
    12   6     0.02   0.03   0.00    -0.00  -0.00  -0.17     0.16   0.03  -0.00
    13   6    -0.03  -0.11  -0.00     0.00   0.00   0.02     0.02   0.01   0.00
    14   6     0.02   0.15   0.00    -0.00   0.00   0.01     0.17  -0.07   0.00
    15   6    -0.04   0.00  -0.00    -0.00  -0.00  -0.08     0.05   0.02  -0.00
    16   6     0.03   0.15  -0.00    -0.00   0.00   0.10     0.25  -0.10   0.00
    17   6    -0.10   0.07  -0.00     0.00  -0.00   0.16    -0.06   0.10  -0.00
    18   6    -0.01   0.13  -0.00    -0.00  -0.00  -0.01    -0.04   0.05   0.00
    19   6    -0.01  -0.16  -0.00    -0.00  -0.00   0.21    -0.08   0.05  -0.00
    20   6     0.02  -0.09   0.00    -0.00   0.00  -0.09     0.23  -0.05  -0.00
    21   6    -0.07   0.17   0.00    -0.00   0.00  -0.16    -0.07   0.08  -0.00
    22   6    -0.09  -0.16  -0.00    -0.00  -0.00  -0.05    -0.11   0.02  -0.00
    23   6     0.11  -0.16   0.00     0.00   0.00   0.10    -0.02   0.06   0.00
    24   6     0.15  -0.05   0.00     0.00  -0.00  -0.11    -0.09  -0.08   0.00
    25   6    -0.09  -0.02   0.00    -0.00  -0.00  -0.02    -0.13  -0.12   0.00
    26   6     0.05   0.05  -0.00     0.00  -0.00   0.10    -0.11  -0.11  -0.00
    27   1    -0.00   0.18   0.00    -0.00   0.00  -0.02    -0.03   0.02  -0.00
    28   1    -0.06  -0.08   0.00    -0.00  -0.00  -0.00    -0.05   0.08  -0.00
    29   1     0.09   0.09  -0.00     0.00   0.00  -0.12    -0.03   0.15  -0.00
    30   1    -0.06   0.15  -0.00     0.00   0.00   0.02    -0.06  -0.22  -0.00
    31   1     0.16  -0.01   0.00    -0.00  -0.00   0.35     0.08   0.08   0.00
    32   1     0.10  -0.02  -0.00     0.00  -0.00   0.07    -0.03  -0.05  -0.00
    33   1     0.19  -0.01   0.00     0.00  -0.00   0.15    -0.19  -0.18   0.00
    34   1    -0.12  -0.15  -0.00     0.00   0.00   0.21     0.07   0.04   0.00
    35   1    -0.05   0.21  -0.00     0.00   0.00   0.05     0.25  -0.11  -0.00
    36   1    -0.18   0.03   0.00    -0.00  -0.00   0.40    -0.10   0.08   0.00
    37   1    -0.15  -0.17   0.00    -0.00   0.00  -0.32     0.39   0.03  -0.00
    38   1    -0.14   0.22   0.00    -0.00   0.00  -0.17    -0.04   0.06  -0.00
    39   1    -0.19  -0.21  -0.00    -0.00  -0.00  -0.34    -0.04   0.04  -0.00
    40   1     0.25  -0.00   0.00     0.00  -0.00  -0.35    -0.18  -0.11  -0.00
    41   1    -0.20   0.06   0.00    -0.00  -0.00  -0.20    -0.08  -0.16   0.00
    42   1     0.06   0.18  -0.00     0.00   0.00   0.09    -0.11  -0.07  -0.00
                     22                     23                     24
                     A'                     A'                     A"
 Frequencies --    512.3185               520.9287               530.8761
 Red. masses --      6.5216                 5.4185                 3.2944
 Frc consts  --      1.0085                 0.8663                 0.5470
 IR Inten    --      0.2171                 7.4822                 1.3237
  Atom  AN      X      Y      Z        X      Y      Z        X      Y      Z
     1   6     0.06   0.07   0.00    -0.05   0.03   0.00     0.00  -0.00   0.01
     2   6     0.03  -0.05  -0.00    -0.08  -0.02   0.00     0.00   0.00   0.12
     3   6     0.06   0.13  -0.00     0.00   0.10  -0.00     0.00  -0.00  -0.05
     4   6     0.08  -0.01   0.00     0.08  -0.10  -0.00    -0.00   0.00  -0.10
     5   6    -0.06   0.08  -0.00    -0.09  -0.01  -0.00     0.00  -0.00   0.03
     6   6    -0.11  -0.19  -0.00     0.03  -0.01  -0.00     0.00   0.00  -0.08
     7   6    -0.03   0.22  -0.00     0.02   0.11   0.00    -0.00  -0.00   0.08
     8   6     0.10  -0.01  -0.00     0.07   0.03  -0.00    -0.00  -0.00  -0.02
     9   6    -0.06  -0.10   0.00     0.13  -0.14   0.00    -0.00   0.00   0.05
    10   6    -0.04   0.13   0.00     0.01   0.04  -0.00     0.00  -0.00  -0.07
    11   6    -0.12  -0.21  -0.00     0.18  -0.15   0.00    -0.00   0.00   0.06
    12   6     0.06   0.01  -0.00    -0.09   0.13   0.00     0.00  -0.00  -0.00
    13   6    -0.05  -0.10   0.00    -0.10   0.02   0.00     0.00   0.00   0.01
    14   6     0.05   0.08   0.00    -0.10  -0.14   0.00     0.00   0.00   0.17
    15   6    -0.00  -0.05  -0.00    -0.10   0.19  -0.00     0.00  -0.00  -0.13
    16   6    -0.16   0.02   0.00    -0.03  -0.15  -0.00    -0.00   0.00   0.04
    17   6     0.12  -0.13   0.00    -0.04   0.14  -0.00     0.00  -0.00   0.03
    18   6     0.16  -0.00   0.00    -0.08  -0.16  -0.00     0.00   0.00  -0.06
    19   6     0.13  -0.00   0.00    -0.03   0.04  -0.00     0.00  -0.00  -0.12
    20   6    -0.18  -0.06  -0.00     0.00   0.04  -0.00    -0.00  -0.00  -0.07
    21   6     0.14  -0.06  -0.00    -0.06  -0.16  -0.00     0.00   0.00  -0.01
    22   6     0.07   0.08  -0.00     0.06   0.01  -0.00    -0.00   0.00  -0.08
    23   6    -0.07  -0.08   0.00    -0.00   0.08   0.00    -0.00  -0.00   0.14
    24   6    -0.08   0.03   0.00     0.01   0.06   0.00    -0.00  -0.00   0.10
    25   6     0.06   0.14   0.00     0.09  -0.00   0.00    -0.00   0.00   0.15
    26   6    -0.10   0.07  -0.00     0.09  -0.00  -0.00    -0.00   0.00  -0.15
    27   1     0.04   0.06   0.00     0.01   0.16  -0.00     0.00  -0.00  -0.20
    28   1    -0.05   0.17  -0.00    -0.10  -0.03  -0.00     0.00  -0.00  -0.09
    29   1    -0.06   0.21  -0.00     0.04   0.12   0.00    -0.00  -0.00   0.10
    30   1    -0.12  -0.28   0.00     0.05   0.15  -0.00     0.00  -0.00  -0.31
    31   1     0.07  -0.02   0.00     0.24   0.11   0.00    -0.00  -0.00   0.20
    32   1     0.03   0.07   0.00     0.09  -0.03  -0.00    -0.00   0.00  -0.23
    33   1    -0.15  -0.22  -0.00     0.27  -0.11   0.00    -0.00   0.00  -0.03
    34   1    -0.05  -0.10   0.00    -0.30  -0.07   0.00     0.00   0.00   0.14
    35   1    -0.25   0.09   0.00     0.11  -0.24  -0.00    -0.00   0.00  -0.21
    36   1     0.17  -0.10   0.00     0.13   0.22   0.00    -0.00  -0.00   0.23
    37   1    -0.24  -0.09  -0.00     0.10   0.09  -0.00    -0.00  -0.00  -0.36
    38   1     0.07  -0.02  -0.00     0.09  -0.26   0.00    -0.00   0.00   0.12
    39   1    -0.03   0.04  -0.00     0.12   0.04  -0.00    -0.00  -0.00  -0.09
    40   1     0.03   0.08   0.00    -0.04   0.03   0.00     0.00   0.00   0.07
    41   1     0.12   0.10   0.00     0.07   0.01   0.00    -0.00   0.00   0.35
    42   1    -0.11  -0.02   0.00     0.09  -0.05  -0.00    -0.00   0.00  -0.38
                     25                     26                     27
                     A"                     A'                     A"
 Frequencies --    537.3882               557.1865               560.8760
 Red. masses --      3.2209                 6.8612                 3.1794
 Frc consts  --      0.5480                 1.2550                 0.5893
 IR Inten    --      0.0845                 2.1956                 0.6259
  Atom  AN      X      Y      Z        X      Y      Z        X      Y      Z
     1   6    -0.00  -0.00   0.24     0.04   0.08  -0.00     0.00   0.00   0.01
     2   6    -0.00   0.00   0.00     0.05  -0.17  -0.00     0.00  -0.00   0.16
     3   6     0.00  -0.00   0.05     0.02   0.12   0.00     0.00   0.00  -0.08
     4   6    -0.00  -0.00  -0.11    -0.02   0.12   0.00    -0.00   0.00  -0.12
     5   6     0.00   0.00  -0.12    -0.12  -0.07  -0.00    -0.00  -0.00   0.07
     6   6    -0.00   0.00  -0.05     0.24  -0.18   0.00     0.00  -0.00  -0.15
     7   6     0.00  -0.00  -0.12    -0.06   0.19  -0.00    -0.00   0.00   0.13
     8   6     0.00   0.00  -0.04    -0.08  -0.12  -0.00    -0.00  -0.00   0.03
     9   6    -0.00  -0.00  -0.18     0.11   0.17  -0.00     0.00   0.00   0.01
    10   6     0.00   0.00   0.16    -0.10  -0.04   0.00    -0.00  -0.00  -0.11
    11   6    -0.00   0.00   0.08     0.14  -0.10  -0.00     0.00  -0.00   0.14
    12   6     0.00   0.00  -0.03    -0.10  -0.13  -0.00    -0.00  -0.00   0.02
    13   6    -0.00  -0.00   0.05     0.07   0.18   0.00     0.00   0.00  -0.07
    14   6     0.00   0.00   0.06    -0.12   0.05   0.00    -0.00   0.00  -0.03
    15   6     0.00   0.00   0.02     0.00  -0.11  -0.00     0.00  -0.00   0.02
    16   6     0.00  -0.00  -0.04    -0.05   0.15   0.00    -0.00   0.00  -0.07
    17   6     0.00   0.00  -0.01    -0.02  -0.14  -0.00    -0.00  -0.00   0.06
    18   6     0.00   0.00   0.08    -0.07   0.00  -0.00    -0.00   0.00   0.05
    19   6     0.00  -0.00  -0.10    -0.05  -0.03  -0.00    -0.00  -0.00   0.03
    20   6    -0.00  -0.00   0.06    -0.04   0.14  -0.00    -0.00   0.00   0.10
    21   6     0.00   0.00   0.01    -0.03  -0.01   0.00    -0.00  -0.00  -0.05
    22   6     0.00   0.00   0.00    -0.04  -0.07  -0.00    -0.00  -0.00   0.07
    23   6    -0.00  -0.00  -0.06     0.07   0.03   0.00     0.00   0.00  -0.10
    24   6    -0.00  -0.00   0.03     0.11  -0.01   0.00     0.00  -0.00  -0.07
    25   6     0.00   0.00   0.00    -0.04  -0.06   0.00    -0.00  -0.00  -0.11
    26   6    -0.00   0.00  -0.03     0.10  -0.01  -0.00     0.00  -0.00   0.10
    27   1     0.00   0.00  -0.23    -0.00  -0.00   0.00    -0.00  -0.00  -0.30
    28   1     0.00  -0.00  -0.32    -0.10   0.06   0.00    -0.00   0.00  -0.08
    29   1    -0.00  -0.00  -0.43     0.01   0.22  -0.00     0.00   0.00   0.15
    30   1    -0.00   0.00   0.01     0.25  -0.12   0.00     0.00  -0.00  -0.44
    31   1     0.00   0.00   0.26    -0.15  -0.15  -0.00    -0.00  -0.00   0.24
    32   1     0.00   0.00   0.22     0.03  -0.15   0.00     0.00  -0.00  -0.38
    33   1     0.00   0.00   0.31    -0.07  -0.19  -0.00    -0.00  -0.00   0.14
    34   1    -0.00  -0.00   0.28     0.18   0.22   0.00     0.00   0.00  -0.06
    35   1    -0.00  -0.00  -0.15    -0.00   0.12   0.00     0.00   0.00  -0.08
    36   1     0.00   0.00  -0.15    -0.11  -0.18  -0.00    -0.00  -0.00   0.01
    37   1     0.00  -0.00   0.11    -0.15   0.09  -0.00    -0.00   0.00   0.26
    38   1    -0.00   0.00  -0.16    -0.09   0.02   0.00    -0.00   0.00  -0.20
    39   1    -0.00  -0.00   0.19    -0.01  -0.06  -0.00    -0.00  -0.00   0.17
    40   1     0.00   0.00   0.18     0.07  -0.03   0.00     0.00  -0.00  -0.00
    41   1     0.00   0.00   0.13    -0.11  -0.01   0.00    -0.00  -0.00  -0.19
    42   1    -0.00   0.00   0.03     0.11   0.08  -0.00     0.00   0.00   0.30
                     28                     29                     30
                     A'                     A"                     A'
 Frequencies --    565.7507               590.4870               605.8435
 Red. masses --      6.4405                 3.4796                 7.2574
 Frc consts  --      1.2146                 0.7148                 1.5695
 IR Inten    --      0.3649                 2.7308                 8.5660
  Atom  AN      X      Y      Z        X      Y      Z        X      Y      Z
     1   6    -0.01  -0.06  -0.00    -0.00  -0.00  -0.08    -0.02  -0.13   0.00
     2   6    -0.01   0.04  -0.00    -0.00  -0.00  -0.08    -0.01  -0.07   0.00
     3   6     0.07  -0.03   0.00     0.00  -0.00   0.00     0.20  -0.05  -0.00
     4   6    -0.04  -0.10   0.00    -0.00  -0.00   0.12    -0.19  -0.07  -0.00
     5   6     0.00   0.09  -0.00    -0.00   0.00   0.03    -0.13   0.10  -0.00
     6   6    -0.09  -0.00   0.00     0.00  -0.00   0.07     0.02  -0.10  -0.00
     7   6     0.04   0.01  -0.00     0.00   0.00   0.00     0.05   0.11  -0.00
     8   6    -0.03  -0.03  -0.00    -0.00  -0.00  -0.00    -0.20  -0.03   0.00
     9   6    -0.04  -0.11   0.00    -0.00  -0.00   0.08    -0.05  -0.04  -0.00
    10   6     0.05   0.12   0.00     0.00   0.00  -0.03     0.04   0.20   0.00
    11   6    -0.06  -0.04  -0.00    -0.00  -0.00  -0.06    -0.06  -0.04   0.00
    12   6    -0.09   0.02  -0.00    -0.00  -0.00  -0.18    -0.06  -0.09   0.00
    13   6    -0.04  -0.07   0.00     0.00  -0.00  -0.01     0.15  -0.13   0.00
    14   6    -0.09   0.03   0.00    -0.00  -0.00   0.16    -0.06  -0.07  -0.00
    15   6    -0.00   0.05  -0.00     0.00   0.00  -0.10     0.17   0.02   0.00
    16   6     0.06   0.18   0.00     0.00  -0.00  -0.08     0.01  -0.09   0.00
    17   6     0.20  -0.03  -0.00     0.00   0.00   0.13     0.09   0.21  -0.00
    18   6     0.03  -0.08   0.00    -0.00   0.00   0.20    -0.13   0.06  -0.00
    19   6    -0.03   0.02  -0.00    -0.00  -0.00  -0.11    -0.12  -0.02   0.00
    20   6     0.07   0.29  -0.00     0.00  -0.00   0.11     0.03  -0.07  -0.00
    21   6     0.19  -0.09   0.00     0.00   0.00  -0.11     0.09   0.23   0.00
    22   6    -0.16   0.05  -0.00     0.00  -0.00  -0.01     0.05  -0.13   0.00
    23   6     0.12   0.13   0.00    -0.00   0.00  -0.10    -0.07   0.02   0.00
    24   6     0.08  -0.14   0.00    -0.00   0.00   0.01    -0.03   0.14  -0.00
    25   6    -0.21  -0.15   0.00     0.00  -0.00  -0.02     0.08  -0.00   0.00
    26   6    -0.05  -0.11  -0.00     0.00   0.00  -0.02     0.13   0.04   0.00
    27   1     0.08   0.01   0.00     0.00  -0.00   0.17     0.20  -0.04  -0.00
    28   1    -0.00   0.06   0.00    -0.00   0.00   0.20    -0.13   0.09  -0.00
    29   1    -0.06  -0.03  -0.00    -0.00   0.00   0.14    -0.15   0.03  -0.00
    30   1    -0.09  -0.05   0.00     0.00  -0.00   0.12     0.01  -0.17  -0.00
    31   1     0.06   0.01  -0.00    -0.00  -0.00   0.14    -0.20  -0.03  -0.00
    32   1     0.04   0.13   0.00     0.00   0.00   0.06     0.13   0.13  -0.00
    33   1    -0.00  -0.01  -0.00    -0.00  -0.00  -0.18    -0.13  -0.07   0.00
    34   1    -0.13  -0.11   0.00     0.00  -0.00   0.05     0.14  -0.13  -0.00
    35   1     0.21   0.09  -0.00    -0.00  -0.00  -0.39    -0.00  -0.08   0.00
    36   1     0.33   0.03   0.00    -0.00   0.00   0.15    -0.05   0.15  -0.00
    37   1     0.04   0.28  -0.00     0.00  -0.00   0.09     0.09  -0.04  -0.00
    38   1     0.23  -0.12  -0.00     0.00   0.00  -0.45     0.22   0.14   0.00
    39   1    -0.06   0.09  -0.00     0.00  -0.00   0.32     0.11  -0.11  -0.00
    40   1    -0.04  -0.19   0.00    -0.00   0.00   0.24    -0.07   0.12  -0.00
    41   1    -0.17  -0.18   0.00    -0.00   0.00   0.21    -0.04   0.08  -0.00
    42   1    -0.03   0.11  -0.00     0.00  -0.00   0.16     0.12  -0.07  -0.00
                     31                     32                     33
                     A"                     A'                     A'
 Frequencies --    650.0896               650.7795               704.5769
 Red. masses --      3.6490                 6.7399                 6.3883
 Frc consts  --      0.9086                 1.6818                 1.8685
 IR Inten    --      0.0127                 1.4820                 9.2043
  Atom  AN      X      Y      Z        X      Y      Z        X      Y      Z
     1   6    -0.00  -0.00   0.02     0.05   0.15   0.00    -0.03  -0.01  -0.00
     2   6    -0.00  -0.00  -0.03     0.09   0.09  -0.00    -0.02   0.03   0.00
     3   6    -0.00  -0.00  -0.06    -0.20   0.08  -0.00    -0.01  -0.03   0.00
     4   6    -0.00   0.00   0.09     0.15   0.04   0.00     0.03  -0.05  -0.00
     5   6     0.00   0.00   0.07     0.24  -0.00   0.00     0.02   0.04  -0.00
     6   6     0.00  -0.00  -0.06    -0.19  -0.03  -0.00    -0.02  -0.00   0.00
     7   6    -0.00  -0.00   0.08    -0.07  -0.06   0.00     0.02  -0.04  -0.00
     8   6    -0.00  -0.00   0.04     0.13  -0.07   0.00     0.03  -0.23   0.00
     9   6     0.00   0.00  -0.11    -0.01  -0.01  -0.00     0.04   0.04   0.00
    10   6     0.00   0.00  -0.08    -0.03  -0.11  -0.00     0.04   0.05   0.00
    11   6     0.00  -0.00   0.05    -0.13  -0.06  -0.00     0.04  -0.06  -0.00
    12   6    -0.00  -0.00  -0.16     0.03  -0.03  -0.00    -0.13  -0.07   0.00
    13   6    -0.00   0.00  -0.04     0.06  -0.04   0.00    -0.21   0.27  -0.00
    14   6     0.00   0.00  -0.17    -0.08  -0.03   0.00    -0.00   0.07  -0.00
    15   6    -0.00  -0.00   0.18     0.09  -0.01  -0.00    -0.17   0.05  -0.00
    16   6     0.00   0.00   0.08    -0.07   0.01  -0.00     0.20   0.08  -0.00
    17   6     0.00  -0.00   0.01     0.08   0.03   0.00     0.11  -0.09   0.00
    18   6     0.00   0.00   0.17    -0.13  -0.03   0.00     0.02   0.06   0.00
    19   6     0.00  -0.00   0.02    -0.16  -0.05  -0.00    -0.03  -0.05   0.00
    20   6     0.00  -0.00  -0.10    -0.07   0.12  -0.00     0.17  -0.12  -0.00
    21   6    -0.00   0.00   0.03     0.07   0.02  -0.00     0.14   0.05  -0.00
    22   6     0.00  -0.00  -0.12    -0.01  -0.22  -0.00     0.05  -0.13  -0.00
    23   6    -0.00  -0.00  -0.02    -0.06   0.10  -0.00    -0.10  -0.01  -0.00
    24   6    -0.00  -0.00   0.10    -0.01   0.18   0.00    -0.20   0.13   0.00
    25   6    -0.00   0.00   0.12     0.03  -0.08   0.00     0.07   0.03   0.00
    26   6    -0.00   0.00  -0.11     0.21   0.03  -0.00    -0.08   0.01  -0.00
    27   1    -0.00  -0.00  -0.12    -0.20   0.04  -0.00    -0.01   0.00  -0.00
    28   1    -0.00  -0.00   0.12     0.26   0.07   0.00     0.01  -0.00  -0.00
    29   1    -0.00  -0.00   0.14     0.12   0.01   0.00    -0.01  -0.06  -0.00
    30   1     0.00   0.00   0.06    -0.20  -0.14   0.00    -0.01   0.05  -0.00
    31   1    -0.00  -0.00   0.07     0.10  -0.08  -0.00     0.06  -0.21   0.00
    32   1     0.00   0.00  -0.16    -0.18   0.02  -0.00     0.00   0.08  -0.00
    33   1     0.00  -0.00   0.27    -0.09  -0.04   0.00     0.04  -0.06  -0.00
    34   1     0.00   0.00  -0.09     0.11  -0.02   0.00    -0.29   0.23  -0.00
    35   1    -0.00   0.00   0.36     0.00  -0.04   0.00     0.17   0.10   0.00
    36   1    -0.00  -0.00  -0.41     0.05   0.02  -0.00     0.19  -0.06   0.00
    37   1     0.00  -0.00   0.04    -0.06   0.13   0.00     0.22  -0.10   0.00
    38   1    -0.00   0.00  -0.38     0.17  -0.06  -0.00     0.08   0.09  -0.00
    39   1    -0.00  -0.00  -0.13     0.08  -0.18  -0.00     0.01  -0.15   0.00
    40   1     0.00   0.00   0.15    -0.13   0.13   0.00    -0.23   0.13  -0.00
    41   1     0.00   0.00   0.25    -0.19   0.08   0.00     0.02   0.06   0.00
    42   1    -0.00   0.00  -0.22     0.21  -0.03   0.00    -0.10  -0.22  -0.00
                     34                     35                     36
                     A"                     A'                     A"
 Frequencies --    704.8996               714.1130               735.9042
 Red. masses --      3.3840                 6.0811                 2.2454
 Frc consts  --      0.9907                 1.8271                 0.7164
 IR Inten    --      1.6333                 3.1191                 3.5642
  Atom  AN      X      Y      Z        X      Y      Z        X      Y      Z
     1   6    -0.00   0.00   0.12    -0.03   0.09  -0.00    -0.00   0.00  -0.04
     2   6     0.00   0.00  -0.13     0.10   0.06   0.00     0.00   0.00   0.02
     3   6    -0.00   0.00  -0.10    -0.17   0.09   0.00    -0.00   0.00   0.03
     4   6    -0.00  -0.00   0.20    -0.05  -0.02  -0.00    -0.00  -0.00  -0.04
     5   6     0.00   0.00   0.10     0.23   0.05  -0.00     0.00   0.00  -0.02
     6   6    -0.00  -0.00  -0.06    -0.00  -0.08   0.00     0.00  -0.00   0.02
     7   6    -0.00  -0.00   0.11    -0.03  -0.01  -0.00    -0.00   0.00  -0.02
     8   6    -0.00  -0.00  -0.08    -0.11  -0.20   0.00    -0.00  -0.00  -0.00
     9   6     0.00   0.00  -0.18     0.03  -0.02   0.00     0.00  -0.00   0.06
    10   6     0.00   0.00  -0.11     0.01  -0.01   0.00    -0.00  -0.00   0.02
    11   6     0.00  -0.00  -0.02     0.02  -0.12  -0.00     0.00  -0.00   0.01
    12   6    -0.00  -0.00  -0.00    -0.14  -0.12  -0.00    -0.00  -0.00  -0.12
    13   6    -0.00   0.00   0.07    -0.01   0.04  -0.00     0.00  -0.00  -0.04
    14   6    -0.00   0.00   0.11    -0.08  -0.07  -0.00    -0.00  -0.00  -0.02
    15   6    -0.00   0.00   0.00     0.01   0.05  -0.00    -0.00   0.00   0.14
    16   6     0.00  -0.00   0.00    -0.02  -0.11  -0.00    -0.00  -0.00   0.11
    17   6     0.00   0.00  -0.06     0.01   0.18   0.00     0.00   0.00  -0.02
    18   6     0.00   0.00  -0.11    -0.03   0.03   0.00     0.00  -0.00  -0.06
    19   6     0.00  -0.00  -0.07     0.08   0.07   0.00    -0.00   0.00  -0.10
    20   6     0.00  -0.00   0.04     0.01  -0.08   0.00     0.00   0.00   0.01
    21   6     0.00   0.00   0.04     0.03   0.17  -0.00    -0.00  -0.00   0.10
    22   6     0.00   0.00   0.06     0.01   0.23  -0.00     0.00   0.00   0.01
    23   6    -0.00  -0.00   0.06     0.09  -0.07  -0.00    -0.00   0.00   0.13
    24   6    -0.00  -0.00  -0.06     0.12  -0.18   0.00     0.00  -0.00  -0.07
    25   6     0.00   0.00  -0.06    -0.01   0.06   0.00     0.00   0.00  -0.08
    26   6    -0.00  -0.00   0.06    -0.09  -0.02  -0.00    -0.00  -0.00   0.05
    27   1    -0.00   0.00  -0.22    -0.17   0.10  -0.00    -0.00   0.00   0.01
    28   1     0.00   0.00   0.22     0.25   0.13  -0.00     0.00   0.00  -0.02
    29   1     0.00   0.00   0.16     0.11   0.04  -0.00     0.00   0.00  -0.04
    30   1     0.00  -0.00   0.39    -0.01  -0.13  -0.00     0.00  -0.00  -0.10
    31   1    -0.00  -0.00  -0.16    -0.15  -0.21   0.00    -0.00  -0.00   0.32
    32   1    -0.00   0.00  -0.16    -0.14   0.11  -0.00    -0.00   0.00   0.02
    33   1     0.00  -0.00   0.48    -0.00  -0.13  -0.00     0.00  -0.00  -0.13
    34   1    -0.00   0.00   0.17    -0.08   0.01  -0.00     0.00  -0.00  -0.20
    35   1     0.00  -0.00  -0.28     0.00  -0.13   0.00    -0.00  -0.00  -0.38
    36   1     0.00   0.00   0.03    -0.06   0.15   0.00     0.00   0.00  -0.34
    37   1     0.00  -0.00  -0.21     0.00  -0.09   0.00     0.00   0.00  -0.47
    38   1     0.00   0.00   0.20     0.09   0.14   0.00     0.00  -0.00  -0.18
    39   1     0.00   0.00   0.12     0.03   0.24  -0.00     0.00   0.00   0.36
    40   1    -0.00   0.00  -0.10     0.23  -0.14   0.00     0.00  -0.00  -0.04
    41   1     0.00  -0.00  -0.08     0.18  -0.07   0.00    -0.00   0.00   0.14
    42   1    -0.00  -0.00   0.10    -0.07   0.12  -0.00    -0.00   0.00   0.23
                     37                     38                     39
                     A'                     A"                     A"
 Frequencies --    747.4942               757.2614               763.4948
 Red. masses --      5.9900                 1.3544                 1.4037
 Frc consts  --      1.9719                 0.4576                 0.4821
 IR Inten    --      1.7143                17.3489                36.6931
  Atom  AN      X      Y      Z        X      Y      Z        X      Y      Z
     1   6     0.03  -0.07  -0.00    -0.00   0.00   0.03    -0.00   0.00   0.00
     2   6    -0.12   0.01   0.00    -0.00   0.00   0.07    -0.00   0.00   0.01
     3   6     0.14  -0.14   0.00    -0.00  -0.00  -0.07    -0.00  -0.00  -0.01
     4   6     0.16   0.01  -0.00    -0.00  -0.00   0.02    -0.00   0.00   0.00
     5   6    -0.16   0.03   0.00     0.00   0.00  -0.06     0.00   0.00   0.00
     6   6    -0.22   0.01  -0.00    -0.00  -0.00  -0.00    -0.00  -0.00  -0.01
     7   6     0.05  -0.09  -0.00     0.00  -0.00  -0.06     0.00  -0.00  -0.00
     8   6     0.20  -0.19   0.00    -0.00   0.00   0.01    -0.00  -0.00   0.01
     9   6     0.05   0.15   0.00     0.00   0.00  -0.08     0.00   0.00  -0.02
    10   6     0.05   0.11  -0.00     0.00   0.00  -0.04     0.00   0.00   0.00
    11   6    -0.10  -0.04  -0.00     0.00  -0.00   0.06     0.00  -0.00  -0.00
    12   6     0.05  -0.07  -0.00    -0.00  -0.00   0.01    -0.00  -0.00   0.06
    13   6     0.03   0.26   0.00    -0.00   0.00  -0.00    -0.00   0.00   0.02
    14   6    -0.01  -0.05   0.00     0.00   0.00  -0.00     0.00  -0.00  -0.06
    15   6     0.03   0.01   0.00    -0.00   0.00  -0.01    -0.00  -0.00  -0.04
    16   6    -0.11  -0.10  -0.00     0.00  -0.00  -0.00     0.00  -0.00   0.02
    17   6    -0.04   0.05  -0.00     0.00  -0.00   0.01    -0.00  -0.00  -0.01
    18   6    -0.04   0.01  -0.00     0.00   0.00  -0.00     0.00   0.00   0.01
    19   6    -0.00   0.04  -0.00     0.00   0.00  -0.02     0.00   0.00   0.09
    20   6    -0.10   0.02   0.00     0.00  -0.00  -0.00     0.00  -0.00   0.00
    21   6    -0.05   0.04  -0.00     0.00   0.00   0.01    -0.00   0.00  -0.03
    22   6    -0.03   0.08   0.00    -0.00   0.00   0.00    -0.00  -0.00  -0.08
    23   6     0.04  -0.00  -0.00    -0.00  -0.00   0.02    -0.00   0.00   0.03
    24   6     0.11  -0.07  -0.00    -0.00   0.00  -0.00     0.00   0.00  -0.05
    25   6    -0.03  -0.02  -0.00    -0.00  -0.00  -0.01    -0.00  -0.00  -0.04
    26   6     0.06  -0.00   0.00     0.00  -0.00   0.01     0.00   0.00  -0.07
    27   1     0.15  -0.16   0.00    -0.00   0.00   0.45     0.00   0.00   0.03
    28   1    -0.19  -0.11  -0.00     0.00   0.00   0.29     0.00   0.00  -0.04
    29   1    -0.18  -0.18   0.00     0.00  -0.00   0.53    -0.00  -0.00   0.00
    30   1    -0.22   0.04   0.00    -0.00  -0.00  -0.29    -0.00   0.00   0.03
    31   1     0.19  -0.19   0.00    -0.00   0.00  -0.10    -0.00  -0.00  -0.20
    32   1     0.09   0.08   0.00    -0.00   0.00   0.50    -0.00   0.00  -0.02
    33   1    -0.13  -0.04   0.00     0.00  -0.00  -0.12     0.00  -0.00   0.06
    34   1     0.17   0.32  -0.00    -0.00   0.00   0.19    -0.00   0.00   0.03
    35   1    -0.07  -0.13  -0.00    -0.00   0.00   0.02     0.00   0.00  -0.01
    36   1    -0.10   0.02   0.00     0.00  -0.00  -0.07    -0.00  -0.00   0.17
    37   1    -0.10   0.02  -0.00     0.00  -0.00  -0.01     0.00  -0.00  -0.15
    38   1    -0.02   0.03   0.00    -0.00   0.00  -0.07    -0.00   0.00   0.12
    39   1     0.02   0.11  -0.00     0.00   0.00   0.03    -0.00  -0.00   0.35
    40   1     0.13  -0.06   0.00    -0.00   0.00  -0.04     0.00   0.00   0.40
    41   1    -0.01  -0.03  -0.00    -0.00  -0.00  -0.01    -0.00  -0.00   0.55
    42   1     0.08   0.13  -0.00     0.00  -0.00  -0.01     0.00   0.00   0.52
                     40                     41                     42
                     A"                     A'                     A"
 Frequencies --    783.1503               786.1609               793.8904
 Red. masses --      1.8532                 5.9273                 2.4396
 Frc consts  --      0.6697                 2.1584                 0.9059
 IR Inten    --      8.2910                 2.0548                 1.0958
  Atom  AN      X      Y      Z        X      Y      Z        X      Y      Z
     1   6    -0.00  -0.00  -0.09     0.13   0.00   0.00    -0.00  -0.00   0.16
     2   6    -0.00   0.00   0.05     0.06  -0.05  -0.00    -0.00   0.00  -0.16
     3   6    -0.00  -0.00   0.02     0.13   0.05  -0.00    -0.00  -0.00  -0.01
     4   6    -0.00   0.00   0.06     0.09  -0.06   0.00    -0.00   0.00  -0.10
     5   6     0.00   0.00   0.01    -0.08  -0.14  -0.00     0.00   0.00   0.01
     6   6    -0.00  -0.00  -0.03     0.07   0.13   0.00    -0.00  -0.00   0.07
     7   6     0.00  -0.00  -0.01    -0.05   0.20   0.00     0.00  -0.00   0.06
     8   6    -0.00   0.00   0.05     0.11  -0.19   0.00    -0.00   0.00  -0.05
     9   6     0.00   0.00  -0.05    -0.11  -0.05  -0.00     0.00   0.00   0.09
    10   6     0.00   0.00   0.06    -0.14  -0.20  -0.00     0.00   0.00  -0.08
    11   6     0.00  -0.00   0.01    -0.12   0.31   0.00     0.00  -0.00  -0.03
    12   6     0.00   0.00   0.04    -0.05  -0.04   0.00     0.00   0.00   0.11
    13   6     0.00   0.00   0.01    -0.12  -0.08  -0.00     0.00   0.00  -0.02
    14   6     0.00   0.00  -0.03    -0.05  -0.03  -0.00    -0.00  -0.00  -0.07
    15   6     0.00  -0.00  -0.11    -0.06   0.04  -0.00     0.00  -0.00  -0.09
    16   6    -0.00   0.00  -0.02    -0.01  -0.06  -0.00    -0.00   0.00  -0.01
    17   6    -0.00  -0.00   0.06     0.06   0.09   0.00    -0.00  -0.00   0.06
    18   6     0.00   0.00   0.04    -0.02   0.00   0.00    -0.00  -0.00   0.02
    19   6     0.00   0.00  -0.09    -0.00   0.01  -0.00    -0.00  -0.00  -0.01
    20   6    -0.00  -0.00  -0.05    -0.00  -0.01  -0.00    -0.00   0.00  -0.05
    21   6    -0.00  -0.00   0.04     0.09   0.09   0.00    -0.00  -0.00   0.04
    22   6    -0.00  -0.00  -0.00    -0.00   0.04  -0.00     0.00  -0.00  -0.03
    23   6    -0.00   0.00   0.12     0.01  -0.00   0.00     0.00  -0.00   0.07
    24   6     0.00   0.00  -0.01     0.02  -0.02  -0.00     0.00  -0.00  -0.00
    25   6    -0.00  -0.00  -0.05    -0.00   0.00  -0.00     0.00   0.00  -0.03
    26   6     0.00  -0.00   0.06    -0.00  -0.00   0.00    -0.00   0.00   0.02
    27   1    -0.00   0.00   0.06     0.09  -0.17   0.00    -0.00   0.00  -0.35
    28   1     0.00   0.00  -0.31    -0.07  -0.02   0.00     0.00  -0.00   0.45
    29   1    -0.00  -0.00  -0.18     0.06   0.25   0.00    -0.00  -0.00   0.00
    30   1    -0.00  -0.00   0.03     0.05  -0.03  -0.00    -0.00   0.00  -0.05
    31   1    -0.00   0.00  -0.41     0.14  -0.18  -0.00    -0.00   0.00   0.25
    32   1    -0.00   0.00  -0.25     0.08  -0.38   0.00    -0.00   0.00   0.18
    33   1    -0.00  -0.00   0.08    -0.05   0.34  -0.00     0.00  -0.00  -0.27
    34   1     0.00   0.00   0.27    -0.21  -0.12   0.00     0.00   0.00   0.15
    35   1    -0.00   0.00   0.30     0.05  -0.09   0.00    -0.00   0.00   0.27
    36   1    -0.00  -0.00  -0.21     0.09   0.11  -0.00    -0.00  -0.00  -0.21
    37   1    -0.00  -0.00   0.10     0.02  -0.00   0.00    -0.00   0.00   0.16
    38   1    -0.00  -0.00  -0.39     0.15   0.05  -0.00    -0.00  -0.00  -0.35
    39   1     0.00  -0.00   0.27     0.03   0.05   0.00    -0.00  -0.00   0.22
    40   1     0.00   0.00  -0.31     0.03  -0.02  -0.00     0.00  -0.00  -0.14
    41   1    -0.00  -0.00   0.03     0.02  -0.01   0.00     0.00   0.00   0.12
    42   1     0.00   0.00  -0.09     0.00   0.03  -0.00    -0.00   0.00   0.01
                     43                     44                     45
                     A"                     A'                     A"
 Frequencies --    816.0104               820.8094               829.3895
 Red. masses --      1.7963                 5.8210                 1.7992
 Frc consts  --      0.7047                 2.3106                 0.7292
 IR Inten    --     23.5418                 0.8085                 5.7567
  Atom  AN      X      Y      Z        X      Y      Z        X      Y      Z
     1   6     0.00   0.00  -0.07     0.03   0.00   0.00    -0.00  -0.00  -0.03
     2   6    -0.00   0.00  -0.03     0.01  -0.00   0.00     0.00  -0.00  -0.03
     3   6     0.00  -0.00   0.03     0.03  -0.01  -0.00    -0.00   0.00   0.03
     4   6     0.00   0.00   0.10     0.02  -0.00   0.00     0.00  -0.00   0.04
     5   6     0.00   0.00   0.01     0.00  -0.01  -0.00    -0.00  -0.00  -0.01
     6   6    -0.00   0.00   0.05    -0.08  -0.01  -0.00     0.00  -0.00   0.05
     7   6    -0.00  -0.00   0.02    -0.01   0.02  -0.00     0.00  -0.00   0.02
     8   6    -0.00   0.00  -0.07     0.02  -0.11   0.00     0.00  -0.00   0.00
     9   6     0.00   0.00  -0.07     0.02   0.04  -0.00    -0.00   0.00  -0.06
    10   6    -0.00  -0.00   0.02    -0.02  -0.01   0.00    -0.00  -0.00   0.00
    11   6     0.00  -0.00   0.06    -0.08   0.03   0.00    -0.00   0.00   0.07
    12   6    -0.00   0.00   0.05    -0.03  -0.05   0.00     0.00  -0.00  -0.09
    13   6     0.00   0.00  -0.04     0.17  -0.03   0.00     0.00  -0.00  -0.01
    14   6    -0.00   0.00   0.01    -0.09   0.02  -0.00    -0.00   0.00   0.12
    15   6     0.00  -0.00  -0.03     0.11   0.06  -0.00     0.00   0.00   0.10
    16   6     0.00   0.00   0.02     0.11   0.25   0.00     0.00   0.00  -0.09
    17   6    -0.00  -0.00   0.04    -0.10   0.21   0.00    -0.00   0.00  -0.06
    18   6    -0.00   0.00  -0.10    -0.06  -0.13   0.00    -0.00  -0.00  -0.03
    19   6    -0.00  -0.00   0.09     0.05  -0.10  -0.00     0.00  -0.00   0.01
    20   6     0.00  -0.00   0.04     0.05   0.08   0.00    -0.00   0.00  -0.06
    21   6    -0.00  -0.00   0.07    -0.14  -0.19  -0.00    -0.00  -0.00  -0.02
    22   6     0.00  -0.00  -0.00     0.10  -0.07  -0.00     0.00  -0.00  -0.02
    23   6     0.00  -0.00  -0.07     0.03  -0.06  -0.00     0.00  -0.00   0.06
    24   6     0.00  -0.00  -0.00    -0.08  -0.06  -0.00    -0.00  -0.00  -0.00
    25   6     0.00   0.00   0.04     0.13   0.16   0.00     0.00   0.00  -0.04
    26   6    -0.00   0.00  -0.04    -0.22   0.01   0.00    -0.00   0.00   0.00
    27   1     0.00  -0.00  -0.11     0.02  -0.06   0.00    -0.00   0.00  -0.15
    28   1     0.00  -0.00  -0.03     0.01   0.01   0.00    -0.00   0.00   0.09
    29   1    -0.00  -0.00  -0.20    -0.02   0.02   0.00     0.00  -0.00  -0.17
    30   1    -0.00   0.00  -0.33    -0.09  -0.09   0.00     0.00  -0.00  -0.38
    31   1    -0.00   0.00   0.11     0.06  -0.09  -0.00     0.00  -0.00   0.06
    32   1     0.00  -0.00  -0.15    -0.00  -0.02   0.00    -0.00   0.00  -0.05
    33   1     0.00  -0.00  -0.35    -0.11   0.02   0.00    -0.00   0.00  -0.35
    34   1     0.00   0.00   0.45     0.24   0.01  -0.00     0.00   0.00   0.02
    35   1     0.00   0.00  -0.21     0.19   0.21  -0.00     0.00   0.00   0.44
    36   1    -0.00  -0.00  -0.38    -0.00   0.26   0.00    -0.00   0.00   0.19
    37   1     0.00  -0.00  -0.12    -0.12   0.01  -0.00    -0.00  -0.00   0.42
    38   1    -0.00   0.00  -0.28     0.06  -0.33  -0.00     0.00  -0.00   0.30
    39   1    -0.00  -0.00  -0.22    -0.09  -0.15  -0.00    -0.00  -0.00   0.18
    40   1     0.00  -0.00   0.25     0.04  -0.01   0.00     0.00   0.00  -0.09
    41   1     0.00   0.00  -0.07     0.23   0.09  -0.00     0.00   0.00   0.23
    42   1    -0.00   0.00   0.09    -0.24  -0.19  -0.00    -0.00  -0.00   0.09
                     46                     47                     48
                     A"                     A"                     A"
 Frequencies --    831.8567               854.3814               876.6334
 Red. masses --      2.1315                 1.8654                 1.7421
 Frc consts  --      0.8690                 0.8023                 0.7888
 IR Inten    --     14.3345                26.4632                 9.4780
  Atom  AN      X      Y      Z        X      Y      Z        X      Y      Z
     1   6     0.00  -0.00  -0.01    -0.00  -0.00  -0.08     0.00   0.00   0.03
     2   6    -0.00   0.00  -0.05     0.00  -0.00   0.07    -0.00   0.00  -0.03
     3   6     0.00  -0.00   0.02    -0.00   0.00   0.03     0.00  -0.00  -0.03
     4   6     0.00   0.00   0.03    -0.00  -0.00   0.11     0.00   0.00  -0.02
     5   6     0.00  -0.00  -0.00    -0.00   0.00  -0.01     0.00  -0.00   0.02
     6   6    -0.00   0.00   0.06     0.00  -0.00  -0.04    -0.00   0.00   0.02
     7   6    -0.00  -0.00   0.03     0.00  -0.00  -0.04    -0.00   0.00   0.00
     8   6    -0.00   0.00  -0.00     0.00  -0.00  -0.18    -0.00   0.00   0.03
     9   6     0.00  -0.00  -0.07    -0.00   0.00  -0.01     0.00  -0.00  -0.01
    10   6    -0.00  -0.00  -0.00     0.00   0.00   0.01    -0.00  -0.00   0.01
    11   6     0.00  -0.00   0.07    -0.00   0.00  -0.01     0.00  -0.00   0.01
    12   6    -0.00   0.00   0.07     0.00  -0.00   0.09    -0.00   0.00  -0.01
    13   6     0.00   0.00   0.00    -0.00  -0.00  -0.00     0.00   0.00   0.01
    14   6    -0.00  -0.00  -0.14     0.00   0.00  -0.05    -0.00  -0.00   0.01
    15   6     0.00  -0.00   0.01    -0.00   0.00  -0.01     0.00  -0.00   0.00
    16   6    -0.00  -0.00   0.09    -0.00   0.00   0.02    -0.00  -0.00   0.02
    17   6     0.00  -0.00  -0.04    -0.00   0.00  -0.01     0.00  -0.00  -0.01
    18   6    -0.00   0.00   0.16     0.00  -0.00   0.03    -0.00   0.00  -0.06
    19   6    -0.00  -0.00  -0.11     0.00   0.00   0.01     0.00  -0.00   0.11
    20   6    -0.00   0.00   0.02    -0.00   0.00  -0.04     0.00   0.00   0.05
    21   6     0.00   0.00  -0.10    -0.00  -0.00  -0.02     0.00   0.00   0.02
    22   6     0.00  -0.00   0.03    -0.00   0.00  -0.03     0.00  -0.00  -0.12
    23   6     0.00   0.00   0.01    -0.00   0.00   0.00     0.00   0.00  -0.12
    24   6     0.00  -0.00   0.01     0.00   0.00   0.03     0.00  -0.00   0.10
    25   6     0.00   0.00  -0.00    -0.00  -0.00  -0.02     0.00   0.00  -0.03
    26   6    -0.00   0.00   0.03     0.00  -0.00   0.02    -0.00   0.00   0.06
    27   1     0.00  -0.00  -0.16    -0.00   0.00   0.03     0.00  -0.00   0.10
    28   1    -0.00  -0.00   0.10    -0.00   0.00  -0.09     0.00   0.00  -0.07
    29   1    -0.00  -0.00  -0.18     0.00  -0.00   0.15    -0.00   0.00   0.00
    30   1    -0.00   0.00  -0.37     0.00  -0.00   0.13    -0.00   0.00  -0.06
    31   1    -0.00   0.00  -0.13     0.00  -0.00   0.82    -0.00   0.00  -0.15
    32   1     0.00  -0.00  -0.06     0.00   0.00   0.07    -0.00  -0.00  -0.10
    33   1     0.00  -0.00  -0.35    -0.00   0.00   0.17     0.00   0.00  -0.08
    34   1     0.00   0.00   0.11     0.00  -0.00   0.04    -0.00   0.00  -0.06
    35   1     0.00  -0.00  -0.30    -0.00   0.00   0.02     0.00  -0.00  -0.27
    36   1    -0.00  -0.00   0.38     0.00   0.00   0.13    -0.00  -0.00   0.04
    37   1     0.00   0.00  -0.33    -0.00  -0.00   0.20     0.00   0.00  -0.09
    38   1    -0.00   0.00   0.35     0.00  -0.00   0.10    -0.00   0.00  -0.04
    39   1    -0.00  -0.00   0.01     0.00   0.00   0.20    -0.00  -0.00   0.54
    40   1     0.00  -0.00  -0.12    -0.00   0.00  -0.20     0.00  -0.00  -0.49
    41   1     0.00   0.00  -0.14    -0.00  -0.00   0.12     0.00   0.00   0.23
    42   1    -0.00   0.00  -0.16     0.00   0.00  -0.10    -0.00  -0.00  -0.46
                     49                     50                     51
                     A'                     A"                     A'
 Frequencies --    877.0378               879.0414               885.7095
 Red. masses --      5.2165                 1.5727                 4.1608
 Frc consts  --      2.3641                 0.7160                 1.9231
 IR Inten    --      1.2279                 0.3644                 1.9337
  Atom  AN      X      Y      Z        X      Y      Z        X      Y      Z
     1   6    -0.13  -0.01   0.00    -0.00  -0.00   0.08     0.06   0.01  -0.00
     2   6     0.00  -0.05  -0.00     0.00  -0.00  -0.10    -0.01   0.03   0.00
     3   6    -0.18   0.05   0.00    -0.00   0.00  -0.11     0.08  -0.03  -0.00
     4   6    -0.01  -0.05  -0.00     0.00  -0.00  -0.03    -0.00   0.04   0.00
     5   6    -0.05   0.04  -0.00    -0.00   0.00   0.10     0.02  -0.02   0.00
     6   6     0.25  -0.10   0.00     0.00  -0.00   0.03    -0.10   0.05  -0.00
     7   6     0.06  -0.08   0.00     0.00  -0.00  -0.03    -0.03   0.03  -0.00
     8   6     0.08  -0.13   0.00     0.00  -0.00  -0.02    -0.05   0.08  -0.00
     9   6    -0.08   0.03  -0.00    -0.00   0.00   0.02     0.03  -0.02   0.00
    10   6     0.10   0.11  -0.00     0.00   0.00   0.06    -0.05  -0.05   0.00
    11   6    -0.08   0.11   0.00    -0.00   0.00   0.01     0.07  -0.07  -0.00
    12   6     0.11  -0.03  -0.00     0.00  -0.00   0.01    -0.02   0.00   0.00
    13   6    -0.07  -0.00   0.00    -0.00  -0.00  -0.04    -0.03   0.02  -0.00
    14   6     0.13  -0.02  -0.00     0.00   0.00  -0.01    -0.03  -0.08   0.00
    15   6    -0.03   0.03  -0.00     0.00   0.00   0.02    -0.02  -0.04   0.00
    16   6    -0.06  -0.10   0.00    -0.00   0.00  -0.00    -0.03  -0.15  -0.00
    17   6    -0.05   0.13   0.00    -0.00   0.00  -0.01    -0.01  -0.07   0.00
    18   6     0.13   0.00  -0.00     0.00  -0.00   0.02     0.03   0.03   0.00
    19   6     0.09  -0.06   0.00     0.00   0.00  -0.02     0.07  -0.10  -0.00
    20   6    -0.07   0.19   0.00    -0.00  -0.00  -0.02    -0.01   0.24  -0.00
    21   6    -0.02   0.00   0.00    -0.00  -0.00  -0.02     0.04   0.18  -0.00
    22   6     0.00  -0.14  -0.00    -0.00   0.00   0.02     0.06  -0.17   0.00
    23   6     0.01   0.05  -0.00    -0.00   0.00   0.02     0.05   0.04   0.00
    24   6    -0.02   0.01   0.00    -0.00   0.00  -0.01    -0.01  -0.08  -0.00
    25   6    -0.03   0.00   0.00    -0.00  -0.00  -0.00     0.05   0.11   0.00
    26   6    -0.05   0.02   0.00     0.00  -0.00  -0.01    -0.17   0.02  -0.00
    27   1    -0.15   0.26  -0.00    -0.00   0.00   0.55     0.07  -0.12   0.00
    28   1    -0.06  -0.04   0.00    -0.00  -0.00  -0.51     0.02   0.01  -0.00
    29   1     0.10  -0.06  -0.00     0.00  -0.00   0.26    -0.05   0.02   0.00
    30   1     0.23  -0.27  -0.00     0.00  -0.00  -0.02    -0.09   0.18   0.00
    31   1     0.05  -0.15  -0.00     0.00  -0.00   0.19    -0.05   0.08   0.00
    32   1     0.06   0.15   0.00     0.00   0.00  -0.43    -0.03  -0.06  -0.00
    33   1    -0.34   0.00  -0.00    -0.00  -0.00  -0.22     0.21  -0.01   0.00
    34   1    -0.09  -0.01  -0.00    -0.00  -0.00   0.18    -0.04   0.01   0.00
    35   1     0.03  -0.16  -0.00    -0.00   0.00   0.04     0.22  -0.32   0.00
    36   1     0.01   0.16  -0.00     0.00   0.00   0.01    -0.19  -0.15  -0.00
    37   1     0.06   0.26  -0.00    -0.00  -0.00   0.06     0.18   0.33   0.00
    38   1    -0.01   0.01  -0.00     0.00  -0.00   0.09    -0.10   0.27   0.00
    39   1    -0.14  -0.21   0.00     0.00   0.00  -0.07    -0.16  -0.27  -0.00
    40   1    -0.03   0.01  -0.00    -0.00   0.00   0.05     0.07  -0.04   0.00
    41   1    -0.12   0.06  -0.00    -0.00  -0.00  -0.01     0.04   0.12  -0.00
    42   1    -0.05   0.01  -0.00     0.00   0.00   0.07    -0.18  -0.05   0.00
                     52                     53                     54
                     A"                     A'                     A"
 Frequencies --    904.0156               922.4068               944.1425
 Red. masses --      1.5198                 4.9787                 1.3395
 Frc consts  --      0.7318                 2.4958                 0.7035
 IR Inten    --     23.2644                 6.3458                 0.9160
  Atom  AN      X      Y      Z        X      Y      Z        X      Y      Z
     1   6    -0.00   0.00  -0.00     0.03  -0.02   0.00     0.00   0.00   0.00
     2   6    -0.00  -0.00   0.02     0.02   0.04  -0.00    -0.00   0.00   0.01
     3   6    -0.00   0.00   0.02     0.12  -0.03   0.00     0.00  -0.00  -0.03
     4   6     0.00   0.00  -0.01    -0.12  -0.00  -0.00     0.00   0.00  -0.00
     5   6    -0.00   0.00  -0.01     0.12  -0.02  -0.00    -0.00   0.00  -0.03
     6   6     0.00  -0.00  -0.04    -0.12   0.06   0.00    -0.00   0.00   0.00
     7   6     0.00  -0.00   0.00    -0.05   0.11  -0.00    -0.00  -0.00   0.03
     8   6     0.00  -0.00   0.03    -0.14  -0.11   0.00    -0.00   0.00   0.00
     9   6    -0.00   0.00   0.08     0.03  -0.01   0.00    -0.00   0.00  -0.00
    10   6     0.00   0.00  -0.02    -0.07  -0.08   0.00    -0.00  -0.00   0.02
    11   6    -0.00   0.00  -0.03     0.08  -0.08  -0.00     0.00  -0.00  -0.01
    12   6     0.00   0.00  -0.02     0.06  -0.11  -0.00    -0.00  -0.00   0.00
    13   6    -0.00  -0.00  -0.16    -0.02   0.06  -0.00    -0.00   0.00   0.02
    14   6    -0.00   0.00   0.01     0.20   0.04  -0.00     0.00  -0.00  -0.00
    15   6     0.00   0.00   0.08    -0.01   0.05   0.00    -0.00  -0.00  -0.02
    16   6     0.00   0.00   0.00    -0.04  -0.01   0.00     0.00  -0.00   0.03
    17   6     0.00   0.00  -0.01    -0.07   0.17  -0.00    -0.00   0.00   0.05
    18   6    -0.00  -0.00   0.01     0.21   0.01   0.00     0.00  -0.00   0.00
    19   6    -0.00  -0.00   0.00     0.12   0.00  -0.00     0.00  -0.00  -0.01
    20   6     0.00  -0.00   0.01    -0.06   0.04  -0.00     0.00   0.00  -0.02
    21   6     0.00  -0.00  -0.04    -0.07  -0.11   0.00    -0.00   0.00  -0.04
    22   6     0.00   0.00  -0.00    -0.04  -0.04   0.00     0.00  -0.00   0.08
    23   6    -0.00  -0.00  -0.01    -0.03   0.04   0.00     0.00  -0.00  -0.02
    24   6     0.00  -0.00   0.01    -0.05   0.10   0.00    -0.00  -0.00   0.08
    25   6     0.00   0.00  -0.01    -0.10  -0.11   0.00     0.00   0.00  -0.08
    26   6    -0.00   0.00   0.01     0.07   0.00  -0.00    -0.00   0.00  -0.05
    27   1    -0.00   0.00  -0.11     0.08  -0.22  -0.00     0.00  -0.00   0.17
    28   1    -0.00  -0.00   0.06     0.13   0.07   0.00    -0.00  -0.00   0.18
    29   1    -0.00  -0.00  -0.01    -0.05   0.11   0.00    -0.00  -0.00  -0.18
    30   1     0.00  -0.00   0.28    -0.10   0.18  -0.00    -0.00   0.00  -0.04
    31   1     0.00  -0.00  -0.12    -0.37  -0.21  -0.00    -0.00  -0.00  -0.01
    32   1     0.00   0.00   0.11    -0.06  -0.09  -0.00    -0.00  -0.00  -0.10
    33   1    -0.00   0.00   0.08     0.24  -0.02   0.00     0.00  -0.00   0.06
    34   1     0.00  -0.00   0.86    -0.10   0.03   0.00    -0.00   0.00  -0.08
    35   1     0.00  -0.00  -0.02    -0.20   0.10  -0.00     0.00  -0.00  -0.20
    36   1     0.00   0.00  -0.05     0.12   0.26   0.00     0.00   0.00  -0.31
    37   1    -0.00  -0.00  -0.02     0.00   0.07   0.00     0.00   0.00   0.16
    38   1     0.00  -0.00   0.27    -0.05  -0.12  -0.00     0.00  -0.00   0.18
    39   1    -0.00  -0.00   0.03    -0.07  -0.06  -0.00     0.00  -0.00  -0.41
    40   1     0.00  -0.00  -0.07    -0.14   0.07  -0.00     0.00   0.00  -0.44
    41   1     0.00   0.00   0.08    -0.22  -0.03  -0.00    -0.00   0.00   0.48
    42   1    -0.00   0.00  -0.03     0.07   0.05   0.00    -0.00   0.00   0.27
                     55                     56                     57
                     A"                     A"                     A"
 Frequencies --    946.9164               954.8171               967.1961
 Red. masses --      1.3561                 1.2928                 1.3135
 Frc consts  --      0.7164                 0.6944                 0.7240
 IR Inten    --      5.2704                 0.1738                 0.0098
  Atom  AN      X      Y      Z        X      Y      Z        X      Y      Z
     1   6    -0.00  -0.00   0.01    -0.00   0.00   0.00    -0.00  -0.00  -0.00
     2   6     0.00   0.00   0.03    -0.00  -0.00  -0.00     0.00  -0.00   0.00
     3   6     0.00  -0.00  -0.09    -0.00   0.00   0.01     0.00   0.00  -0.01
     4   6    -0.00  -0.00  -0.00     0.00  -0.00  -0.01    -0.00  -0.00   0.00
     5   6     0.00   0.00  -0.09    -0.00   0.00   0.01     0.00  -0.00  -0.01
     6   6    -0.00   0.00  -0.01     0.00  -0.00  -0.00    -0.00  -0.00  -0.01
     7   6     0.00   0.00   0.08     0.00  -0.00  -0.01    -0.00   0.00   0.00
     8   6    -0.00   0.00  -0.02     0.00   0.00   0.02     0.00   0.00  -0.01
     9   6     0.00   0.00   0.01     0.00   0.00   0.00     0.00   0.00   0.01
    10   6    -0.00  -0.00   0.05     0.00   0.00  -0.01    -0.00  -0.00   0.00
    11   6     0.00  -0.00  -0.02    -0.00   0.00   0.01    -0.00   0.00   0.01
    12   6     0.00   0.00   0.01    -0.00   0.00   0.00    -0.00   0.00   0.00
    13   6     0.00   0.00  -0.02     0.00   0.00  -0.01     0.00   0.00  -0.02
    14   6    -0.00  -0.00  -0.00    -0.00  -0.00  -0.00    -0.00   0.00  -0.01
    15   6    -0.00  -0.00   0.01     0.00  -0.00   0.01     0.00   0.00   0.02
    16   6    -0.00   0.00   0.01     0.00  -0.00   0.09    -0.00  -0.00  -0.04
    17   6    -0.00  -0.00  -0.02     0.00  -0.00  -0.06    -0.00  -0.00  -0.09
    18   6    -0.00  -0.00  -0.00    -0.00  -0.00  -0.01     0.00   0.00   0.00
    19   6    -0.00  -0.00   0.00    -0.00  -0.00   0.00     0.00  -0.00  -0.01
    20   6    -0.00   0.00  -0.01     0.00  -0.00  -0.10     0.00   0.00   0.06
    21   6     0.00   0.00   0.01     0.00   0.00   0.05    -0.00   0.00   0.08
    22   6    -0.00  -0.00  -0.03     0.00   0.00   0.00     0.00  -0.00   0.04
    23   6     0.00   0.00   0.01     0.00  -0.00   0.01     0.00   0.00  -0.02
    24   6    -0.00  -0.00  -0.03     0.00  -0.00   0.00    -0.00   0.00   0.05
    25   6     0.00   0.00   0.03     0.00   0.00   0.02    -0.00  -0.00  -0.03
    26   6    -0.00   0.00   0.01    -0.00  -0.00  -0.03    -0.00   0.00  -0.03
    27   1     0.00   0.00   0.48    -0.00   0.00  -0.07     0.00   0.00   0.03
    28   1     0.00   0.00   0.51    -0.00  -0.00  -0.07     0.00   0.00   0.03
    29   1     0.00   0.00  -0.48    -0.00  -0.00   0.04     0.00   0.00  -0.03
    30   1    -0.00   0.00  -0.01     0.00  -0.00   0.04    -0.00  -0.00   0.08
    31   1     0.00   0.00   0.11     0.00   0.00  -0.14     0.00   0.00   0.07
    32   1    -0.00   0.00  -0.30     0.00   0.00   0.07     0.00  -0.00  -0.02
    33   1    -0.00  -0.00   0.14    -0.00  -0.00  -0.05    -0.00   0.00  -0.05
    34   1     0.00   0.00   0.08    -0.00  -0.00   0.07     0.00   0.00   0.09
    35   1     0.00  -0.00  -0.02     0.00  -0.00  -0.53     0.00  -0.00   0.27
    36   1    -0.00  -0.00   0.13    -0.00  -0.00   0.36    -0.00  -0.00   0.56
    37   1    -0.00  -0.00   0.07     0.00  -0.00   0.62     0.00   0.00  -0.37
    38   1     0.00   0.00  -0.07    -0.00   0.00  -0.31    -0.00   0.00  -0.48
    39   1     0.00   0.00   0.15     0.00   0.00  -0.02    -0.00  -0.00  -0.27
    40   1    -0.00  -0.00   0.16     0.00  -0.00  -0.05    -0.00   0.00  -0.25
    41   1     0.00  -0.00  -0.19     0.00   0.00  -0.10    -0.00   0.00   0.19
    42   1    -0.00  -0.00  -0.08    -0.00  -0.00   0.17    -0.00   0.00   0.16
                     58                     59                     60
                     A"                     A"                     A"
 Frequencies --    976.8125               988.1692               988.7903
 Red. masses --      1.2917                 1.2934                 1.2793
 Frc consts  --      0.7261                 0.7441                 0.7369
 IR Inten    --      0.0391                 0.0078                 0.0808
  Atom  AN      X      Y      Z        X      Y      Z        X      Y      Z
     1   6    -0.00  -0.00   0.00     0.00   0.00  -0.01     0.00   0.00  -0.00
     2   6    -0.00  -0.00  -0.02    -0.00   0.00  -0.01    -0.00   0.00   0.00
     3   6    -0.00   0.00   0.03     0.00  -0.00  -0.03     0.00  -0.00  -0.00
     4   6     0.00  -0.00   0.00     0.00   0.00   0.00     0.00   0.00   0.00
     5   6     0.00  -0.00  -0.01    -0.00  -0.00   0.07    -0.00   0.00   0.00
     6   6    -0.00  -0.00   0.10     0.00   0.00   0.06     0.00   0.00   0.00
     7   6    -0.00   0.00  -0.05     0.00  -0.00   0.07     0.00  -0.00   0.00
     8   6     0.00   0.00   0.01    -0.00  -0.00  -0.01    -0.00  -0.00  -0.00
     9   6     0.00   0.00   0.01    -0.00  -0.00   0.01    -0.00  -0.00  -0.00
    10   6     0.00  -0.00   0.05     0.00   0.00  -0.09    -0.00  -0.00  -0.00
    11   6    -0.00   0.00  -0.10     0.00  -0.00  -0.05     0.00  -0.00   0.00
    12   6    -0.00   0.00  -0.00     0.00  -0.00   0.00     0.00  -0.00  -0.00
    13   6     0.00   0.00  -0.02    -0.00  -0.00  -0.01    -0.00  -0.00   0.00
    14   6    -0.00   0.00   0.00    -0.00   0.00  -0.00     0.00  -0.00   0.00
    15   6     0.00   0.00   0.01    -0.00  -0.00   0.00    -0.00  -0.00   0.00
    16   6     0.00  -0.00  -0.00     0.00   0.00  -0.00    -0.00   0.00  -0.01
    17   6    -0.00  -0.00  -0.01     0.00   0.00  -0.01     0.00   0.00   0.01
    18   6    -0.00   0.00  -0.00    -0.00   0.00   0.00    -0.00  -0.00  -0.00
    19   6     0.00  -0.00   0.00    -0.00  -0.00   0.00    -0.00   0.00  -0.01
    20   6     0.00  -0.00   0.00     0.00  -0.00   0.00    -0.00   0.00   0.02
    21   6    -0.00   0.00   0.01     0.00  -0.00   0.00     0.00   0.00  -0.01
    22   6     0.00   0.00   0.00     0.00   0.00   0.00     0.00  -0.00  -0.04
    23   6     0.00  -0.00  -0.00    -0.00  -0.00  -0.00     0.00  -0.00  -0.00
    24   6    -0.00  -0.00   0.00     0.00  -0.00  -0.00     0.00  -0.00   0.07
    25   6     0.00   0.00   0.00     0.00   0.00  -0.00     0.00   0.00   0.09
    26   6    -0.00  -0.00  -0.00     0.00   0.00   0.00    -0.00  -0.00  -0.10
    27   1     0.00   0.00  -0.18    -0.00  -0.00   0.23     0.00   0.00   0.01
    28   1     0.00   0.00   0.14    -0.00  -0.00  -0.42    -0.00   0.00  -0.01
    29   1    -0.00   0.00   0.33    -0.00  -0.00  -0.45     0.00  -0.00  -0.01
    30   1    -0.00  -0.00  -0.59     0.00   0.00  -0.35     0.00   0.00  -0.00
    31   1     0.00   0.00  -0.04    -0.00  -0.00   0.05    -0.00  -0.00   0.01
    32   1     0.00  -0.00  -0.31     0.00  -0.00   0.55    -0.00   0.00   0.01
    33   1    -0.00  -0.00   0.59     0.00   0.00   0.33     0.00  -0.00  -0.00
    34   1     0.00   0.00   0.10    -0.00  -0.00   0.05    -0.00  -0.00  -0.01
    35   1     0.00  -0.00  -0.00    -0.00   0.00   0.02     0.00   0.00   0.07
    36   1    -0.00  -0.00   0.06     0.00   0.00   0.03     0.00   0.00  -0.08
    37   1     0.00  -0.00  -0.01     0.00   0.00  -0.02    -0.00  -0.00  -0.10
    38   1    -0.00   0.00  -0.04     0.00  -0.00  -0.02     0.00  -0.00   0.11
    39   1     0.00   0.00  -0.01     0.00   0.00  -0.01     0.00   0.00   0.30
    40   1    -0.00   0.00  -0.02     0.00  -0.00   0.00     0.00   0.00  -0.44
    41   1     0.00   0.00  -0.00    -0.00   0.00   0.01     0.00  -0.00  -0.53
    42   1    -0.00   0.00   0.02     0.00   0.00  -0.01    -0.00  -0.00   0.61
                     61                     62                     63
                     A'                     A'                     A'
 Frequencies --    994.6432              1038.6298              1068.1220
 Red. masses --      4.1496                 5.7776                 2.2125
 Frc consts  --      2.4187                 3.6721                 1.4872
 IR Inten    --      1.0618                 0.9089                 2.5634
  Atom  AN      X      Y      Z        X      Y      Z        X      Y      Z
     1   6     0.12   0.17   0.00     0.09   0.11   0.00     0.00   0.02   0.00
     2   6    -0.02   0.02   0.00     0.02   0.00  -0.00     0.01   0.01  -0.00
     3   6     0.01  -0.03   0.00    -0.00   0.01  -0.00     0.03   0.01   0.00
     4   6     0.05   0.26   0.00     0.07   0.09   0.00    -0.00   0.00  -0.00
     5   6    -0.16   0.01  -0.00    -0.13   0.02  -0.00    -0.03   0.02   0.00
     6   6     0.04   0.03  -0.00    -0.03  -0.02  -0.00    -0.00  -0.01   0.00
     7   6     0.06  -0.17  -0.00     0.06  -0.13   0.00     0.04  -0.04  -0.00
     8   6    -0.02  -0.01  -0.00    -0.00  -0.05  -0.00    -0.00  -0.02   0.00
     9   6    -0.09  -0.03   0.00     0.03   0.02  -0.00     0.00  -0.00  -0.00
    10   6     0.01   0.02   0.00    -0.02   0.00   0.00    -0.05  -0.02  -0.00
    11   6     0.09  -0.07   0.00    -0.03   0.01   0.00    -0.01  -0.00  -0.00
    12   6     0.07  -0.12   0.00    -0.24   0.07  -0.00    -0.04   0.01  -0.00
    13   6    -0.12  -0.13  -0.00     0.13  -0.12   0.00     0.02  -0.01  -0.00
    14   6     0.03  -0.03  -0.00    -0.18   0.04   0.00    -0.00   0.00  -0.00
    15   6    -0.06  -0.04   0.00     0.01   0.02   0.00    -0.00   0.01   0.00
    16   6     0.01   0.06  -0.00    -0.00  -0.06  -0.00     0.01  -0.00   0.00
    17   6     0.03   0.11  -0.00    -0.06   0.01   0.00    -0.00   0.01   0.00
    18   6    -0.05  -0.03  -0.00     0.18  -0.04  -0.00     0.05  -0.01   0.00
    19   6    -0.05  -0.00   0.00     0.25  -0.04  -0.00     0.02  -0.05  -0.00
    20   6    -0.02   0.01   0.00     0.05  -0.03   0.00     0.01   0.01  -0.00
    21   6     0.06   0.01   0.00    -0.02   0.04  -0.00    -0.01   0.01  -0.00
    22   6     0.01   0.01   0.00    -0.00   0.04  -0.00    -0.10   0.06  -0.00
    23   6    -0.00  -0.01  -0.00     0.05  -0.02   0.00    -0.04  -0.00  -0.00
    24   6     0.02  -0.02  -0.00    -0.10   0.21  -0.00    -0.04  -0.07   0.00
    25   6     0.02   0.03  -0.00    -0.10  -0.21   0.00     0.02   0.17  -0.00
    26   6    -0.01  -0.00   0.00    -0.02   0.02   0.00     0.17  -0.10   0.00
    27   1    -0.00  -0.14  -0.00     0.01   0.04   0.00     0.04   0.10  -0.00
    28   1    -0.18  -0.05   0.00    -0.13   0.06   0.00    -0.02   0.12  -0.00
    29   1     0.01  -0.20   0.00     0.09  -0.12  -0.00     0.11  -0.02   0.00
    30   1     0.07   0.27   0.00    -0.03  -0.06   0.00    -0.01  -0.03  -0.00
    31   1    -0.43  -0.19   0.00     0.14   0.02   0.00     0.05   0.01  -0.00
    32   1    -0.02   0.03  -0.00    -0.05   0.02  -0.00    -0.10   0.02   0.00
    33   1     0.22  -0.03  -0.00    -0.02   0.01  -0.00    -0.01  -0.00   0.00
    34   1    -0.25  -0.18   0.00     0.19  -0.11   0.00     0.03  -0.01   0.00
    35   1    -0.10   0.13   0.00     0.22  -0.22   0.00     0.06  -0.03  -0.00
    36   1     0.12   0.16   0.00    -0.22  -0.06  -0.00     0.01   0.01  -0.00
    37   1    -0.10  -0.03  -0.00     0.15   0.01  -0.00     0.06   0.03   0.00
    38   1     0.26  -0.13  -0.00    -0.26   0.22   0.00    -0.16   0.11  -0.00
    39   1     0.07   0.04  -0.00    -0.00   0.03   0.00    -0.47  -0.09   0.00
    40   1     0.03  -0.02   0.00    -0.06   0.24  -0.00    -0.42  -0.24  -0.00
    41   1     0.03   0.02   0.00     0.01  -0.30  -0.00    -0.19   0.33   0.00
    42   1    -0.00  -0.00  -0.00    -0.03   0.01  -0.00     0.16  -0.40  -0.00
                     64                     65                     66
                     A'                     A'                     A'
 Frequencies --   1075.1388              1111.9463              1140.0841
 Red. masses --      2.2016                 3.2527                 2.1949
 Frc consts  --      1.4994                 2.3695                 1.6809
 IR Inten    --      4.3756                 0.0368                 0.6968
  Atom  AN      X      Y      Z        X      Y      Z        X      Y      Z
     1   6     0.06  -0.00  -0.00     0.06   0.04  -0.00    -0.09   0.05  -0.00
     2   6    -0.02  -0.04   0.00     0.04  -0.01   0.00    -0.11   0.01   0.00
     3   6    -0.11  -0.06  -0.00    -0.04   0.00  -0.00     0.14  -0.00  -0.00
     4   6     0.03   0.05   0.00     0.01   0.02  -0.00    -0.00   0.07  -0.00
     5   6     0.04  -0.08  -0.00    -0.07   0.01  -0.00     0.13  -0.05  -0.00
     6   6    -0.01   0.01  -0.00    -0.04  -0.00  -0.00     0.08  -0.01  -0.00
     7   6    -0.13   0.10   0.00     0.02  -0.03  -0.00    -0.05   0.00   0.00
     8   6    -0.01   0.00  -0.00    -0.05  -0.07  -0.00     0.07  -0.05  -0.00
     9   6    -0.00   0.01   0.00     0.05  -0.00   0.00    -0.05   0.05   0.00
    10   6     0.17   0.10   0.00     0.02   0.01   0.00    -0.04   0.02   0.00
    11   6     0.01   0.01   0.00    -0.02   0.02  -0.00     0.01  -0.03   0.00
    12   6    -0.02   0.01   0.00    -0.09   0.05   0.00    -0.03   0.03   0.00
    13   6     0.00  -0.03   0.00     0.07  -0.05   0.00     0.01  -0.09   0.00
    14   6    -0.03   0.00   0.00     0.01   0.12   0.00    -0.03   0.04   0.00
    15   6    -0.00   0.00  -0.00     0.01   0.08  -0.00    -0.02   0.00  -0.00
    16   6     0.01  -0.00  -0.00    -0.03  -0.10  -0.00    -0.01  -0.03  -0.00
    17   6    -0.01   0.01  -0.00     0.03  -0.06  -0.00     0.01   0.00  -0.00
    18   6     0.02  -0.01  -0.00     0.01   0.15  -0.00     0.00   0.02  -0.00
    19   6     0.03  -0.02   0.00    -0.04   0.11  -0.00     0.00   0.02  -0.00
    20   6     0.01   0.00  -0.00     0.04  -0.07  -0.00     0.01  -0.02   0.00
    21   6     0.00   0.01   0.00    -0.05  -0.12   0.00     0.00  -0.02   0.00
    22   6    -0.03   0.03  -0.00     0.04  -0.13  -0.00     0.01  -0.02  -0.00
    23   6    -0.00  -0.00   0.00    -0.04   0.09   0.00    -0.01   0.02  -0.00
    24   6    -0.02   0.00  -0.00     0.06  -0.14  -0.00     0.00  -0.02   0.00
    25   6    -0.00   0.03   0.00     0.01   0.05   0.00    -0.00   0.01   0.00
    26   6     0.04  -0.03  -0.00    -0.03   0.04  -0.00    -0.00   0.01   0.00
    27   1    -0.19  -0.46   0.00    -0.06  -0.11   0.00     0.16   0.07   0.00
    28   1    -0.02  -0.50   0.00    -0.07   0.02   0.00     0.10  -0.29   0.00
    29   1    -0.38   0.02  -0.00     0.07  -0.01   0.00    -0.43  -0.15  -0.00
    30   1    -0.00   0.06   0.00    -0.06  -0.12   0.00     0.12   0.31   0.00
    31   1    -0.11  -0.05   0.00    -0.15  -0.11  -0.00     0.15  -0.01   0.00
    32   1     0.41  -0.07  -0.00     0.11  -0.06  -0.00    -0.40   0.31  -0.00
    33   1     0.05   0.03  -0.00     0.05   0.05   0.00    -0.31  -0.17  -0.00
    34   1    -0.00  -0.03  -0.00     0.01  -0.09  -0.00     0.05  -0.07  -0.00
    35   1     0.03  -0.02   0.00    -0.22   0.01  -0.00     0.04  -0.06   0.00
    36   1    -0.03  -0.00   0.00     0.36   0.09   0.00     0.09   0.04   0.00
    37   1     0.03   0.01   0.00     0.43   0.10   0.00     0.10   0.02  -0.00
    38   1    -0.05   0.05  -0.00    -0.17  -0.05   0.00    -0.01  -0.01  -0.00
    39   1    -0.13  -0.01   0.00     0.00  -0.15   0.00     0.00  -0.02   0.00
    40   1    -0.12  -0.04  -0.00    -0.01  -0.18   0.00    -0.03  -0.04  -0.00
    41   1    -0.03   0.05  -0.00    -0.20   0.19  -0.00    -0.04   0.03  -0.00
    42   1     0.04  -0.13   0.00     0.01   0.38   0.00     0.01   0.08  -0.00
                     67                     68                     69
                     A'                     A'                     A'
 Frequencies --   1180.1313              1186.1277              1196.8423
 Red. masses --      1.4015                 1.3650                 1.4238
 Frc consts  --      1.1500                 1.1315                 1.2016
 IR Inten    --      0.6675                 0.1107                 1.8948
  Atom  AN      X      Y      Z        X      Y      Z        X      Y      Z
     1   6     0.00  -0.02   0.00    -0.00  -0.05   0.00    -0.02  -0.00   0.00
     2   6    -0.00   0.00  -0.00    -0.02   0.01  -0.00     0.01  -0.05  -0.00
     3   6    -0.01  -0.00   0.00    -0.02  -0.01   0.00     0.02   0.03  -0.00
     4   6     0.01  -0.01  -0.00     0.01   0.00   0.00     0.02   0.03   0.00
     5   6    -0.00   0.02   0.00     0.00   0.06   0.00     0.01  -0.01  -0.00
     6   6     0.01   0.01  -0.00     0.03   0.04  -0.00    -0.02   0.00   0.00
     7   6    -0.01   0.01   0.00    -0.01   0.01   0.00    -0.01  -0.02   0.00
     8   6     0.00   0.02   0.00    -0.00  -0.03   0.00    -0.03  -0.01  -0.00
     9   6    -0.01   0.02  -0.00    -0.03   0.05  -0.00     0.06  -0.01  -0.00
    10   6     0.01  -0.02  -0.00     0.03  -0.05  -0.00     0.00   0.01  -0.00
    11   6     0.00  -0.02   0.00    -0.01  -0.06   0.00    -0.02   0.03   0.00
    12   6    -0.01  -0.00  -0.00     0.03   0.03  -0.00     0.06  -0.01  -0.00
    13   6    -0.02   0.01   0.00    -0.02  -0.03   0.00    -0.02   0.00  -0.00
    14   6    -0.03  -0.02  -0.00    -0.03   0.04  -0.00    -0.02   0.00  -0.00
    15   6     0.01  -0.04   0.00     0.03   0.01   0.00     0.04   0.05   0.00
    16   6     0.03   0.03   0.00    -0.01  -0.03  -0.00     0.03  -0.01  -0.00
    17   6    -0.03   0.03   0.00     0.00  -0.01   0.00     0.01  -0.03   0.00
    18   6     0.02  -0.05   0.00    -0.03   0.03  -0.00    -0.05   0.02   0.00
    19   6     0.06   0.03   0.00     0.01  -0.01   0.00     0.03  -0.01  -0.00
    20   6    -0.01  -0.03   0.00     0.00  -0.00   0.00    -0.02  -0.00   0.00
    21   6     0.04   0.02  -0.00     0.00  -0.02   0.00    -0.00  -0.01  -0.00
    22   6     0.05  -0.04  -0.00    -0.03   0.01  -0.00    -0.04   0.00   0.00
    23   6    -0.02   0.03  -0.00     0.03   0.01   0.00     0.05   0.02  -0.00
    24   6    -0.04  -0.07   0.00    -0.00   0.02  -0.00    -0.03   0.00   0.00
    25   6    -0.03   0.01   0.00     0.02  -0.01  -0.00     0.05  -0.02  -0.00
    26   6     0.02   0.05  -0.00    -0.00  -0.01  -0.00     0.01   0.04   0.00
    27   1    -0.01   0.03  -0.00    -0.03  -0.07   0.00     0.05   0.17   0.00
    28   1     0.01   0.11  -0.00     0.06   0.42  -0.00     0.02   0.02   0.00
    29   1     0.01   0.01  -0.00     0.07   0.04  -0.00    -0.21  -0.10  -0.00
    30   1     0.02   0.15   0.00     0.08   0.51   0.00    -0.04  -0.16  -0.00
    31   1     0.09   0.06  -0.00    -0.06  -0.05   0.00    -0.16  -0.06   0.00
    32   1     0.12  -0.10   0.00     0.33  -0.30   0.00    -0.04   0.04   0.00
    33   1    -0.08  -0.06  -0.00    -0.40  -0.22  -0.00     0.07   0.08  -0.00
    34   1     0.03   0.03  -0.00    -0.05  -0.05  -0.00    -0.34  -0.14   0.00
    35   1     0.07  -0.00  -0.00     0.01  -0.04   0.00     0.08  -0.05   0.00
    36   1    -0.32  -0.10  -0.00     0.06   0.01  -0.00     0.01  -0.03  -0.00
    37   1    -0.14  -0.09  -0.00     0.05   0.01  -0.00    -0.22  -0.10  -0.00
    38   1     0.24  -0.12   0.00    -0.02  -0.01  -0.00    -0.11   0.06  -0.00
    39   1     0.18   0.01   0.00    -0.15  -0.04   0.00    -0.32  -0.12  -0.00
    40   1    -0.44  -0.24  -0.00     0.03   0.03  -0.00    -0.33  -0.12  -0.00
    41   1    -0.27   0.18  -0.00     0.16  -0.11   0.00     0.39  -0.27   0.00
    42   1     0.07   0.52   0.00    -0.02  -0.11   0.00     0.04   0.33  -0.00
                     70                     71                     72
                     A'                     A'                     A'
 Frequencies --   1202.9363              1211.2586              1217.2748
 Red. masses --      1.2124                 1.2738                 1.3333
 Frc consts  --      1.0337                 1.1011                 1.1640
 IR Inten    --      0.7641                 2.5498                 0.0893
  Atom  AN      X      Y      Z        X      Y      Z        X      Y      Z
     1   6     0.03  -0.00  -0.00    -0.01   0.02  -0.00    -0.01  -0.02   0.00
     2   6    -0.01   0.05   0.00     0.02   0.02   0.00     0.01  -0.01   0.00
     3   6    -0.03  -0.04  -0.00     0.00  -0.00  -0.00     0.00   0.01  -0.00
     4   6    -0.02  -0.03   0.00    -0.04   0.01  -0.00     0.01  -0.01  -0.00
     5   6    -0.01  -0.01  -0.00    -0.00   0.01  -0.00     0.01  -0.00  -0.00
     6   6     0.02  -0.00   0.00     0.01  -0.01   0.00    -0.00  -0.01  -0.00
     7   6     0.04   0.04  -0.00    -0.02  -0.01  -0.00    -0.01  -0.00  -0.00
     8   6     0.02   0.01   0.00     0.03   0.00  -0.00     0.02   0.01   0.00
     9   6    -0.06   0.00   0.00    -0.07  -0.01   0.00    -0.04  -0.00   0.00
    10   6    -0.02   0.02   0.00     0.01  -0.02   0.00    -0.00  -0.00   0.00
    11   6     0.02  -0.03  -0.00     0.03  -0.02   0.00     0.02  -0.00  -0.00
    12   6     0.00   0.00   0.00    -0.03  -0.02   0.00    -0.01   0.01   0.00
    13   6     0.01   0.00  -0.00     0.02  -0.00   0.00    -0.01   0.01  -0.00
    14   6     0.00   0.00   0.00     0.02  -0.02   0.00    -0.01   0.06   0.00
    15   6    -0.02  -0.00  -0.00    -0.06  -0.02  -0.00    -0.03  -0.07  -0.00
    16   6     0.01  -0.00   0.00     0.02   0.01   0.00    -0.05  -0.01  -0.00
    17   6     0.02   0.00  -0.00     0.03   0.01  -0.00    -0.02   0.04  -0.00
    18   6    -0.01  -0.00  -0.00     0.02   0.01  -0.00    -0.01  -0.04  -0.00
    19   6    -0.00  -0.01  -0.00    -0.03  -0.00   0.00     0.01  -0.05   0.00
    20   6    -0.01   0.00   0.00    -0.02   0.02  -0.00     0.04  -0.03   0.00
    21   6    -0.01   0.01   0.00    -0.03   0.01   0.00     0.03   0.01  -0.00
    22   6    -0.02   0.00   0.00     0.01   0.00   0.00    -0.03   0.01  -0.00
    23   6     0.00   0.01   0.00    -0.04  -0.03   0.00     0.01   0.05  -0.00
    24   6    -0.01  -0.00  -0.00    -0.00  -0.01  -0.00     0.01   0.01  -0.00
    25   6     0.03  -0.01  -0.00     0.01  -0.01   0.00     0.02   0.01   0.00
    26   6     0.01   0.02  -0.00     0.01   0.02  -0.00    -0.00  -0.00   0.00
    27   1    -0.09  -0.37  -0.00     0.03   0.15   0.00     0.02   0.14   0.00
    28   1    -0.05  -0.25  -0.00     0.02   0.18  -0.00     0.02   0.05   0.00
    29   1     0.53   0.23   0.00    -0.29  -0.12   0.00    -0.10  -0.04   0.00
    30   1     0.03   0.10  -0.00     0.00  -0.04  -0.00    -0.01  -0.06  -0.00
    31   1     0.03   0.01  -0.00     0.20   0.08  -0.00     0.01   0.01  -0.00
    32   1    -0.24   0.19   0.00     0.28  -0.24  -0.00     0.04  -0.03  -0.00
    33   1    -0.05  -0.06   0.00     0.22   0.06  -0.00     0.22   0.08  -0.00
    34   1     0.19   0.08  -0.00     0.37   0.15  -0.00     0.28   0.14   0.00
    35   1     0.05  -0.03  -0.00     0.21  -0.12  -0.00    -0.39   0.21  -0.00
    36   1     0.15   0.06   0.00     0.41   0.19   0.00    -0.16  -0.02   0.00
    37   1    -0.07  -0.03   0.00    -0.16  -0.04   0.00     0.49   0.18   0.00
    38   1    -0.10   0.06  -0.00    -0.21   0.13  -0.00     0.26  -0.15  -0.00
    39   1    -0.16  -0.06   0.00    -0.02  -0.01   0.00    -0.21  -0.07  -0.00
    40   1    -0.18  -0.07   0.00    -0.04  -0.03  -0.00    -0.09  -0.03  -0.00
    41   1     0.25  -0.17   0.00     0.11  -0.08  -0.00     0.31  -0.20   0.00
    42   1     0.03   0.27   0.00     0.03   0.23  -0.00     0.01   0.10  -0.00
                     73                     74                     75
                     A'                     A'                     A'
 Frequencies --   1231.5272              1245.3633              1261.8952
 Red. masses --      1.8280                 2.2300                 1.7071
 Frc consts  --      1.6335                 2.0377                 1.6016
 IR Inten    --      0.9003                 2.7846                 9.5011
  Atom  AN      X      Y      Z        X      Y      Z        X      Y      Z
     1   6    -0.00  -0.07  -0.00    -0.04   0.08   0.00    -0.06   0.01  -0.00
     2   6     0.01  -0.12   0.00     0.00   0.21  -0.00    -0.00   0.03   0.00
     3   6    -0.03   0.02  -0.00     0.04  -0.05   0.00     0.01  -0.04  -0.00
     4   6     0.01   0.03  -0.00    -0.02  -0.04   0.00    -0.03   0.04   0.00
     5   6     0.02  -0.00  -0.00    -0.03   0.00   0.00     0.01   0.01  -0.00
     6   6    -0.03   0.01  -0.00     0.05  -0.03   0.00    -0.00  -0.02  -0.00
     7   6     0.00   0.01  -0.00     0.01   0.00  -0.00     0.01   0.02   0.00
     8   6     0.00  -0.01  -0.00     0.00   0.01   0.00     0.01  -0.04  -0.00
     9   6    -0.06   0.02   0.00    -0.01  -0.01  -0.00     0.00   0.03   0.00
    10   6     0.01   0.03   0.00    -0.03  -0.04  -0.00    -0.01  -0.01   0.00
    11   6     0.02   0.00  -0.00     0.02  -0.03  -0.00     0.02  -0.01   0.00
    12   6     0.04   0.01   0.00     0.02  -0.00  -0.00     0.02   0.04   0.00
    13   6    -0.03  -0.01  -0.00     0.00   0.01   0.00    -0.00  -0.03   0.00
    14   6    -0.06   0.07   0.00    -0.01   0.05  -0.00    -0.01   0.09   0.00
    15   6    -0.01  -0.04  -0.00    -0.00  -0.01   0.00     0.01   0.00  -0.00
    16   6     0.01  -0.06   0.00    -0.01  -0.05  -0.00     0.02  -0.02  -0.00
    17   6    -0.01   0.01  -0.00    -0.00  -0.00   0.00    -0.02  -0.01  -0.00
    18   6    -0.05   0.07  -0.00    -0.06   0.03   0.00     0.00   0.07  -0.00
    19   6     0.06   0.05   0.00     0.05   0.05  -0.00    -0.03  -0.06  -0.00
    20   6    -0.02  -0.03  -0.00    -0.01  -0.04   0.00    -0.02   0.05  -0.00
    21   6     0.01  -0.03   0.00     0.01  -0.02   0.00     0.02  -0.04   0.00
    22   6    -0.03  -0.02   0.00    -0.04  -0.04  -0.00    -0.01   0.05  -0.00
    23   6     0.10   0.02   0.00     0.13   0.06  -0.00    -0.10  -0.10   0.00
    24   6    -0.03   0.01  -0.00    -0.02   0.02   0.00    -0.01  -0.02  -0.00
    25   6    -0.00  -0.01  -0.00     0.01  -0.01  -0.00     0.00   0.01  -0.00
    26   6    -0.01   0.00   0.00    -0.03   0.01   0.00     0.05   0.00   0.00
    27   1    -0.01   0.13   0.00     0.03  -0.14  -0.00    -0.02  -0.21   0.00
    28   1     0.04   0.10   0.00    -0.08  -0.25  -0.00     0.01   0.07   0.00
    29   1     0.14   0.07   0.00    -0.14  -0.06   0.00     0.09   0.04  -0.00
    30   1    -0.02   0.15   0.00     0.00  -0.53  -0.00    -0.03  -0.28   0.00
    31   1    -0.02  -0.02  -0.00     0.02   0.02  -0.00     0.03  -0.03   0.00
    32   1    -0.18   0.18  -0.00     0.26  -0.29   0.00     0.07  -0.07  -0.00
    33   1     0.44   0.17  -0.00    -0.10  -0.09   0.00     0.17   0.06  -0.00
    34   1     0.29   0.13   0.00     0.06   0.04  -0.00    -0.12  -0.08  -0.00
    35   1     0.24  -0.22  -0.00    -0.03  -0.04   0.00     0.48  -0.33  -0.00
    36   1     0.16   0.09   0.00    -0.06  -0.03  -0.00    -0.23  -0.10  -0.00
    37   1    -0.24  -0.14   0.00    -0.26  -0.16  -0.00     0.21   0.16   0.00
    38   1     0.21  -0.17  -0.00     0.21  -0.16  -0.00     0.33  -0.26   0.00
    39   1     0.01  -0.01   0.00    -0.09  -0.06  -0.00     0.10   0.10   0.00
    40   1    -0.05   0.00   0.00    -0.13  -0.03  -0.00     0.14   0.04   0.00
    41   1    -0.20   0.13   0.00    -0.08   0.05   0.00     0.12  -0.07  -0.00
    42   1    -0.05  -0.34   0.00    -0.07  -0.33  -0.00     0.07   0.17   0.00
                     76                     77                     78
                     A'                     A'                     A'
 Frequencies --   1267.8524              1281.2528              1298.1260
 Red. masses --      1.8675                 1.8581                 1.9139
 Frc consts  --      1.7687                 1.7972                 1.9003
 IR Inten    --      0.9191                 8.6965                 0.3512
  Atom  AN      X      Y      Z        X      Y      Z        X      Y      Z
     1   6     0.14   0.00  -0.00    -0.03  -0.07  -0.00     0.03   0.04   0.00
     2   6     0.05   0.03   0.00    -0.02   0.05   0.00     0.01  -0.04  -0.00
     3   6    -0.02   0.06   0.00     0.01   0.00  -0.00    -0.00   0.02   0.00
     4   6     0.02  -0.10  -0.00     0.07   0.01  -0.00    -0.01  -0.03  -0.00
     5   6    -0.05  -0.02  -0.00     0.01   0.02  -0.00    -0.01  -0.01   0.00
     6   6    -0.00   0.03  -0.00     0.02   0.01  -0.00    -0.02   0.01   0.00
     7   6    -0.03  -0.03  -0.00    -0.01   0.01  -0.00     0.00  -0.02   0.00
     8   6    -0.08   0.04  -0.00    -0.01   0.06  -0.00    -0.03  -0.02   0.00
     9   6     0.01  -0.02   0.00     0.05  -0.01   0.00     0.08  -0.01  -0.00
    10   6    -0.00   0.00   0.00    -0.01  -0.02   0.00     0.01   0.01  -0.00
    11   6    -0.02  -0.02  -0.00    -0.01   0.00  -0.00    -0.02   0.03   0.00
    12   6    -0.02  -0.05   0.00     0.08  -0.06   0.00    -0.05   0.04  -0.00
    13   6    -0.02   0.04  -0.00    -0.03   0.01   0.00     0.04  -0.01  -0.00
    14   6     0.02   0.03  -0.00    -0.12   0.02   0.00     0.10   0.05  -0.00
    15   6     0.03  -0.06   0.00    -0.01  -0.06  -0.00    -0.07  -0.01   0.00
    16   6     0.01  -0.01   0.00    -0.02   0.01  -0.00    -0.02  -0.06   0.00
    17   6    -0.01   0.03  -0.00     0.00   0.02  -0.00    -0.01  -0.02   0.00
    18   6     0.00   0.08  -0.00    -0.05   0.02  -0.00     0.01   0.02   0.00
    19   6     0.01   0.01   0.00     0.07  -0.07   0.00    -0.09  -0.12   0.00
    20   6    -0.02   0.02   0.00     0.02   0.01  -0.00     0.01   0.04  -0.00
    21   6    -0.00  -0.04  -0.00    -0.02   0.01   0.00    -0.02   0.02  -0.00
    22   6    -0.02   0.00   0.00     0.04   0.04  -0.00    -0.01   0.03  -0.00
    23   6    -0.05  -0.04  -0.00     0.00  -0.05   0.00     0.10  -0.03  -0.00
    24   6    -0.00  -0.01  -0.00    -0.03   0.01  -0.00    -0.00   0.03   0.00
    25   6     0.01  -0.00   0.00    -0.03  -0.01  -0.00    -0.01   0.04  -0.00
    26   6     0.02  -0.00  -0.00     0.01   0.00   0.00    -0.02   0.02  -0.00
    27   1     0.04   0.42   0.00     0.03   0.11   0.00    -0.01  -0.06  -0.00
    28   1    -0.12  -0.47   0.00    -0.02  -0.13   0.00     0.00   0.06  -0.00
    29   1    -0.15  -0.08   0.00     0.08   0.05   0.00    -0.07  -0.05   0.00
    30   1     0.02   0.26  -0.00    -0.01  -0.24   0.00    -0.02   0.08  -0.00
    31   1     0.17   0.16   0.00    -0.29  -0.06  -0.00    -0.06  -0.03  -0.00
    32   1    -0.07   0.05   0.00     0.01  -0.04  -0.00    -0.04   0.05   0.00
    33   1    -0.30  -0.13   0.00    -0.15  -0.06  -0.00    -0.23  -0.06  -0.00
    34   1     0.01   0.06  -0.00    -0.02   0.01  -0.00     0.12   0.01   0.00
    35   1     0.22  -0.15  -0.00    -0.01  -0.00   0.00    -0.06  -0.03   0.00
    36   1     0.03   0.05   0.00     0.52   0.26   0.00     0.12   0.05  -0.00
    37   1     0.05   0.05  -0.00     0.38   0.17   0.00    -0.13  -0.02  -0.00
    38   1     0.23  -0.20  -0.00    -0.15   0.10   0.00     0.19  -0.13   0.00
    39   1    -0.15  -0.05   0.00     0.24   0.13   0.00     0.56   0.28   0.00
    40   1     0.15   0.05  -0.00    -0.16  -0.05   0.00    -0.51  -0.19   0.00
    41   1     0.09  -0.06   0.00    -0.21   0.12  -0.00     0.14  -0.07   0.00
    42   1     0.03   0.03  -0.00     0.02   0.10  -0.00    -0.03  -0.10   0.00
                     79                     80                     81
                     A'                     A'                     A'
 Frequencies --   1307.7318              1322.7309              1329.4680
 Red. masses --      2.2839                 2.2459                 1.5463
 Frc consts  --      2.3013                 2.3152                 1.6103
 IR Inten    --      1.3287                 2.0785                 3.1451
  Atom  AN      X      Y      Z        X      Y      Z        X      Y      Z
     1   6    -0.05   0.01   0.00     0.01   0.17   0.00    -0.01  -0.06   0.00
     2   6    -0.06  -0.06  -0.00    -0.01  -0.05  -0.00     0.05   0.00  -0.00
     3   6     0.01  -0.02   0.00     0.00  -0.01   0.00    -0.03  -0.05   0.00
     4   6     0.04   0.04  -0.00    -0.09  -0.09   0.00    -0.07   0.08   0.00
     5   6     0.03   0.01   0.00    -0.01  -0.05   0.00     0.00   0.00   0.00
     6   6    -0.02   0.00   0.00     0.01  -0.03  -0.00    -0.03   0.01   0.00
     7   6     0.00   0.01  -0.00     0.05  -0.02   0.00    -0.01   0.02  -0.00
     8   6     0.00   0.09   0.00     0.03   0.05   0.00     0.05  -0.00   0.00
     9   6     0.17  -0.01  -0.00    -0.04  -0.06  -0.00    -0.00   0.08  -0.00
    10   6     0.03   0.00  -0.00     0.01   0.03  -0.00    -0.02   0.02  -0.00
    11   6    -0.03   0.06   0.00    -0.02   0.03   0.00     0.03  -0.02  -0.00
    12   6    -0.09  -0.07  -0.00     0.03  -0.09  -0.00    -0.04  -0.06  -0.00
    13   6     0.02  -0.02  -0.00     0.00   0.08  -0.00     0.02  -0.03  -0.00
    14   6     0.04  -0.01  -0.00    -0.02   0.01  -0.00     0.02   0.02  -0.00
    15   6    -0.12  -0.13   0.00     0.07   0.02   0.00     0.01  -0.03   0.00
    16   6     0.01   0.00   0.00    -0.02   0.00  -0.00    -0.03  -0.00  -0.00
    17   6    -0.01   0.06   0.00     0.02  -0.02   0.00     0.01   0.01   0.00
    18   6     0.02   0.01   0.00    -0.09   0.04   0.00     0.00  -0.00   0.00
    19   6     0.02   0.07  -0.00     0.09  -0.02  -0.00    -0.01  -0.02   0.00
    20   6    -0.01  -0.01  -0.00    -0.01   0.00   0.00     0.00  -0.01  -0.00
    21   6     0.02   0.02   0.00    -0.04  -0.01  -0.00    -0.02   0.00  -0.00
    22   6    -0.02  -0.03  -0.00     0.01   0.02   0.00     0.00  -0.00   0.00
    23   6    -0.03   0.02  -0.00     0.03  -0.04  -0.00     0.04   0.02  -0.00
    24   6     0.01  -0.01   0.00    -0.03   0.01   0.00     0.01   0.01   0.00
    25   6     0.01  -0.01   0.00    -0.01  -0.02  -0.00    -0.01   0.01  -0.00
    26   6     0.01  -0.01  -0.00     0.01   0.01   0.00    -0.02   0.00   0.00
    27   1    -0.04  -0.33  -0.00    -0.07  -0.46  -0.00     0.02   0.26  -0.00
    28   1     0.08   0.33  -0.00     0.07   0.36   0.00    -0.03  -0.17  -0.00
    29   1     0.10   0.05   0.00    -0.20  -0.12  -0.00     0.20   0.11   0.00
    30   1    -0.05  -0.19  -0.00     0.04   0.26   0.00    -0.03  -0.01  -0.00
    31   1     0.16   0.16   0.00     0.37   0.20   0.00     0.58   0.23   0.00
    32   1    -0.04   0.06   0.00    -0.05   0.08  -0.00     0.10  -0.07   0.00
    33   1    -0.32  -0.05   0.00     0.08   0.07  -0.00     0.09   0.01   0.00
    34   1    -0.05  -0.06  -0.00    -0.23  -0.01   0.00    -0.50  -0.26   0.00
    35   1     0.07  -0.04  -0.00    -0.08   0.05   0.00    -0.09   0.03   0.00
    36   1     0.27   0.20  -0.00     0.09   0.00  -0.00     0.11   0.06  -0.00
    37   1    -0.14  -0.07  -0.00     0.29   0.15  -0.00     0.07   0.01  -0.00
    38   1     0.30  -0.17  -0.00    -0.00  -0.04  -0.00    -0.03   0.01  -0.00
    39   1    -0.33  -0.16  -0.00     0.02   0.03  -0.00     0.09   0.03  -0.00
    40   1     0.19   0.07  -0.00    -0.10  -0.02  -0.00    -0.15  -0.06  -0.00
    41   1     0.06  -0.04   0.00    -0.14   0.07   0.00     0.03  -0.02   0.00
    42   1     0.01  -0.00  -0.00     0.00  -0.00  -0.00    -0.02  -0.07   0.00
                     82                     83                     84
                     A'                     A'                     A'
 Frequencies --   1365.1810              1374.4927              1396.3257
 Red. masses --      3.5211                 5.5626                 4.2075
 Frc consts  --      3.8664                 6.1917                 4.8333
 IR Inten    --      1.0446                 0.8949                 3.0615
  Atom  AN      X      Y      Z        X      Y      Z        X      Y      Z
     1   6     0.04   0.02   0.00    -0.17   0.12   0.00     0.08   0.04  -0.00
     2   6    -0.12   0.01  -0.00     0.31  -0.02  -0.00    -0.03  -0.01   0.00
     3   6     0.03   0.06   0.00    -0.06  -0.16   0.00     0.01   0.08  -0.00
     4   6     0.06  -0.05   0.00    -0.02  -0.05   0.00    -0.02  -0.13  -0.00
     5   6     0.01   0.05   0.00    -0.05  -0.21   0.00    -0.02   0.03  -0.00
     6   6     0.04  -0.03   0.00    -0.08   0.06   0.00    -0.04   0.00   0.00
     7   6    -0.03  -0.02   0.00     0.18   0.07   0.00    -0.01  -0.04   0.00
     8   6    -0.04   0.05   0.00    -0.01   0.01   0.00    -0.11  -0.11  -0.00
     9   6    -0.05  -0.01  -0.00     0.08   0.01  -0.00     0.01   0.23   0.00
    10   6     0.05  -0.05  -0.00    -0.12   0.14  -0.00     0.04  -0.04   0.00
    11   6    -0.00   0.01   0.00     0.00  -0.01  -0.00     0.08  -0.01  -0.00
    12   6     0.03  -0.07  -0.00     0.13   0.04  -0.00     0.06   0.20   0.00
    13   6    -0.07   0.06  -0.00    -0.03   0.00   0.00    -0.09  -0.09   0.00
    14   6    -0.12   0.06  -0.00    -0.12   0.09   0.00     0.05   0.02   0.00
    15   6     0.12  -0.10   0.00    -0.03  -0.09   0.00     0.04  -0.12  -0.00
    16   6    -0.07  -0.00  -0.00    -0.01   0.00   0.00     0.07  -0.02  -0.00
    17   6    -0.01   0.10   0.00    -0.03   0.05   0.00    -0.01  -0.01  -0.00
    18   6     0.20   0.01   0.00     0.07  -0.10  -0.00    -0.11  -0.09  -0.00
    19   6    -0.15  -0.03  -0.00    -0.05  -0.03   0.00     0.07  -0.12   0.00
    20   6     0.06  -0.08  -0.00     0.01  -0.08   0.00    -0.04  -0.01  -0.00
    21   6     0.01  -0.07  -0.00     0.04   0.02   0.00    -0.01   0.06   0.00
    22   6     0.02  -0.03   0.00     0.04  -0.00   0.00     0.08   0.05  -0.00
    23   6    -0.00   0.11   0.00    -0.05   0.14  -0.00    -0.07   0.12   0.00
    24   6     0.11   0.02   0.00     0.06   0.00   0.00     0.03   0.02  -0.00
    25   6    -0.03   0.06  -0.00    -0.02   0.03  -0.00    -0.04   0.01   0.00
    26   6    -0.04  -0.03   0.00    -0.03  -0.05  -0.00    -0.01  -0.08   0.00
    27   1    -0.03  -0.29  -0.00    -0.02   0.12  -0.00    -0.05  -0.27   0.00
    28   1     0.03   0.15   0.00    -0.00   0.03  -0.00    -0.03   0.04  -0.00
    29   1    -0.03  -0.03  -0.00    -0.25  -0.09  -0.00    -0.13  -0.08  -0.00
    30   1     0.03  -0.14  -0.00    -0.05   0.34  -0.00    -0.08  -0.29  -0.00
    31   1     0.13   0.13   0.00    -0.24  -0.10   0.00     0.30   0.07   0.00
    32   1    -0.09   0.06  -0.00     0.07  -0.01   0.00    -0.12   0.08   0.00
    33   1     0.17   0.08   0.00    -0.29  -0.12   0.00     0.08  -0.01   0.00
    34   1    -0.20   0.01   0.00     0.02   0.02  -0.00    -0.12  -0.11  -0.00
    35   1     0.26  -0.24   0.00     0.27  -0.20   0.00    -0.13   0.12   0.00
    36   1    -0.12   0.05  -0.00     0.07   0.11  -0.00     0.39   0.18  -0.00
    37   1    -0.11  -0.17   0.00    -0.07  -0.13   0.00    -0.16  -0.06  -0.00
    38   1    -0.32   0.16  -0.00    -0.15   0.16   0.00     0.01   0.05   0.00
    39   1     0.21   0.05  -0.00    -0.00  -0.02  -0.00    -0.11  -0.03  -0.00
    40   1    -0.19  -0.11  -0.00     0.11   0.02  -0.00     0.20   0.10   0.00
    41   1     0.26  -0.15   0.00     0.05  -0.02   0.00    -0.14   0.08   0.00
    42   1    -0.06  -0.15  -0.00    -0.02   0.01  -0.00     0.01   0.17  -0.00
                     85                     86                     87
                     A'                     A'                     A'
 Frequencies --   1400.6284              1403.6433              1428.8841
 Red. masses --      6.8365                 4.0628                 5.3617
 Frc consts  --      7.9019                 4.7162                 6.4498
 IR Inten    --      2.1281                 0.2019                 1.4380
  Atom  AN      X      Y      Z        X      Y      Z        X      Y      Z
     1   6     0.09  -0.05  -0.00    -0.09   0.01  -0.00     0.12   0.01   0.00
     2   6    -0.06  -0.01   0.00     0.03   0.02   0.00     0.00  -0.04  -0.00
     3   6     0.01   0.04  -0.00    -0.00  -0.07  -0.00    -0.02   0.08   0.00
     4   6    -0.17   0.10  -0.00     0.13   0.00   0.00    -0.22  -0.06  -0.00
     5   6     0.02   0.07  -0.00     0.01  -0.04  -0.00    -0.03   0.01   0.00
     6   6     0.02  -0.02  -0.00     0.02  -0.01  -0.00    -0.09   0.03   0.00
     7   6    -0.07  -0.03   0.00     0.04   0.03  -0.00    -0.02  -0.03  -0.00
     8   6     0.14   0.03  -0.00    -0.03   0.02  -0.00     0.06  -0.04   0.00
     9   6     0.02  -0.20   0.00    -0.04   0.04   0.00     0.04   0.10  -0.00
    10   6     0.03  -0.03   0.00    -0.04   0.03   0.00     0.05  -0.02  -0.00
    11   6    -0.04   0.03  -0.00    -0.02  -0.02  -0.00     0.13   0.03   0.00
    12   6     0.05  -0.14   0.00    -0.06  -0.01   0.00     0.24  -0.03  -0.00
    13   6     0.15   0.08   0.00    -0.03  -0.04  -0.00     0.05  -0.08  -0.00
    14   6    -0.01   0.16   0.00    -0.02  -0.22  -0.00    -0.18  -0.16  -0.00
    15   6    -0.13   0.15  -0.00     0.06   0.07  -0.00    -0.18   0.14   0.00
    16   6     0.05  -0.05  -0.00    -0.02   0.02  -0.00    -0.08   0.10   0.00
    17   6     0.00  -0.07   0.00    -0.05  -0.05  -0.00    -0.14  -0.06   0.00
    18   6    -0.11  -0.04  -0.00     0.02   0.27  -0.00     0.10   0.08   0.00
    19   6     0.09  -0.22   0.00     0.03  -0.09  -0.00    -0.03   0.09   0.00
    20   6    -0.05  -0.08  -0.00     0.08   0.04   0.00     0.05  -0.04  -0.00
    21   6    -0.01   0.03  -0.00    -0.00  -0.05   0.00     0.13   0.01  -0.00
    22   6     0.17   0.07  -0.00     0.12   0.02   0.00    -0.02  -0.05   0.00
    23   6    -0.12   0.27   0.00    -0.07   0.00   0.00     0.01  -0.04  -0.00
    24   6     0.14   0.06  -0.00     0.10   0.09   0.00     0.03   0.00   0.00
    25   6    -0.13   0.06   0.00    -0.14   0.06   0.00    -0.02   0.01  -0.00
    26   6    -0.05  -0.17  -0.00    -0.02  -0.11  -0.00    -0.00   0.03  -0.00
    27   1     0.02   0.16   0.00     0.01   0.03  -0.00    -0.04  -0.05  -0.00
    28   1    -0.02  -0.12   0.00     0.02   0.03   0.00    -0.02   0.06  -0.00
    29   1     0.13   0.05  -0.00     0.01   0.03   0.00    -0.10  -0.06   0.00
    30   1     0.03   0.12   0.00     0.03   0.09  -0.00    -0.14  -0.31  -0.00
    31   1    -0.15  -0.10  -0.00     0.05   0.06   0.00     0.18  -0.01  -0.00
    32   1     0.06  -0.05  -0.00     0.04  -0.03  -0.00    -0.10   0.09   0.00
    33   1    -0.15  -0.02   0.00     0.17   0.05  -0.00    -0.34  -0.16   0.00
    34   1     0.02   0.02  -0.00     0.12   0.04   0.00     0.21  -0.03   0.00
    35   1     0.23  -0.17   0.00    -0.31   0.22   0.00     0.05   0.01  -0.00
    36   1    -0.10  -0.12  -0.00     0.11   0.02  -0.00     0.06   0.05  -0.00
    37   1    -0.27  -0.19   0.00    -0.31  -0.14  -0.00     0.25   0.04  -0.00
    38   1     0.17  -0.11   0.00     0.36  -0.30  -0.00     0.22  -0.04   0.00
    39   1    -0.16  -0.08   0.00    -0.20  -0.12  -0.00    -0.04  -0.06  -0.00
    40   1     0.15   0.07   0.00    -0.26  -0.06   0.00    -0.18  -0.09  -0.00
    41   1    -0.06  -0.00   0.00     0.12  -0.14  -0.00     0.15  -0.11   0.00
    42   1    -0.02   0.13   0.00    -0.01   0.02   0.00    -0.02  -0.16  -0.00
                     88                     89                     90
                     A'                     A'                     A'
 Frequencies --   1463.8195              1468.4004              1473.7869
 Red. masses --      2.0272                 2.2685                 2.3379
 Frc consts  --      2.5593                 2.8818                 2.9919
 IR Inten    --      2.8867                 4.6104                 0.9083
  Atom  AN      X      Y      Z        X      Y      Z        X      Y      Z
     1   6    -0.04   0.08  -0.00     0.04   0.02  -0.00    -0.07   0.02  -0.00
     2   6    -0.00  -0.03  -0.00    -0.04   0.02   0.00     0.08  -0.08   0.00
     3   6     0.06   0.00   0.00    -0.00  -0.01  -0.00     0.05   0.04  -0.00
     4   6    -0.02  -0.03   0.00    -0.03  -0.06   0.00    -0.05   0.09   0.00
     5   6     0.05   0.10   0.00     0.02   0.00  -0.00    -0.00   0.07   0.00
     6   6     0.02  -0.10   0.00    -0.01  -0.08  -0.00     0.01   0.10  -0.00
     7   6    -0.06  -0.07   0.00     0.00  -0.01  -0.00    -0.05  -0.05  -0.00
     8   6    -0.03  -0.03  -0.00     0.05   0.02  -0.00    -0.04  -0.05   0.00
     9   6     0.08  -0.00   0.00    -0.02   0.04   0.00     0.08  -0.09  -0.00
    10   6    -0.06   0.03  -0.00    -0.02   0.01   0.00     0.00  -0.01  -0.00
    11   6    -0.11   0.02  -0.00    -0.00   0.03  -0.00    -0.03  -0.03  -0.00
    12   6     0.05   0.05   0.00     0.02   0.01   0.00     0.04   0.01  -0.00
    13   6     0.00   0.01  -0.00     0.07   0.02   0.00    -0.10  -0.01   0.00
    14   6    -0.02  -0.03   0.00    -0.05   0.03   0.00    -0.01   0.00  -0.00
    15   6    -0.01  -0.02   0.00    -0.04  -0.04  -0.00     0.03  -0.01   0.00
    16   6    -0.00   0.03  -0.00    -0.06  -0.05  -0.00    -0.04  -0.02   0.00
    17   6    -0.05  -0.03  -0.00    -0.02   0.01  -0.00     0.03   0.04  -0.00
    18   6     0.02  -0.03   0.00     0.07   0.02  -0.00    -0.01   0.05  -0.00
    19   6     0.02   0.03   0.00    -0.10  -0.02  -0.00    -0.06  -0.03   0.00
    20   6    -0.01  -0.03   0.00     0.12   0.05  -0.00     0.04   0.02  -0.00
    21   6     0.00   0.05   0.00    -0.00   0.00   0.00     0.04  -0.06   0.00
    22   6    -0.02  -0.03  -0.00     0.02   0.06  -0.00     0.04   0.05   0.00
    23   6    -0.02   0.01  -0.00     0.08  -0.04   0.00     0.06  -0.03   0.00
    24   6     0.02  -0.01   0.00    -0.09   0.03  -0.00    -0.03   0.03   0.00
    25   6    -0.02   0.01  -0.00     0.09  -0.03  -0.00     0.04  -0.03  -0.00
    26   6     0.01   0.03  -0.00    -0.02  -0.10   0.00    -0.03  -0.06  -0.00
    27   1     0.06  -0.06  -0.00     0.02   0.10   0.00     0.00  -0.24  -0.00
    28   1    -0.03  -0.42  -0.00     0.02  -0.01  -0.00    -0.06  -0.27  -0.00
    29   1     0.28   0.05  -0.00     0.02   0.00  -0.00     0.12   0.01   0.00
    30   1     0.08   0.42  -0.00     0.02   0.17   0.00    -0.02  -0.12   0.00
    31   1     0.02  -0.00   0.00    -0.23  -0.10  -0.00     0.43   0.16  -0.00
    32   1     0.33  -0.29   0.00     0.07  -0.06  -0.00     0.08  -0.07   0.00
    33   1     0.32   0.21   0.00     0.13   0.09   0.00    -0.16  -0.08   0.00
    34   1    -0.03  -0.01   0.00    -0.27  -0.13  -0.00     0.37   0.20  -0.00
    35   1     0.07  -0.01   0.00    -0.16   0.01   0.00    -0.10   0.03   0.00
    36   1     0.21   0.10   0.00     0.06   0.04   0.00    -0.22  -0.07   0.00
    37   1     0.09   0.02  -0.00    -0.25  -0.13   0.00    -0.04  -0.02  -0.00
    38   1     0.15  -0.04  -0.00     0.15  -0.10   0.00    -0.22   0.11  -0.00
    39   1     0.06   0.00   0.00    -0.27  -0.05   0.00    -0.17  -0.03   0.00
    40   1    -0.02  -0.04   0.00     0.17   0.16   0.00     0.01   0.06  -0.00
    41   1     0.11  -0.08  -0.00    -0.29   0.25  -0.00    -0.22   0.17   0.00
    42   1    -0.00  -0.12   0.00     0.04   0.49  -0.00    -0.00   0.24   0.00
                     91                     92                     93
                     A'                     A'                     A'
 Frequencies --   1481.2388              1492.9454              1518.2550
 Red. masses --      2.5100                 2.3193                 2.8473
 Frc consts  --      3.2448                 3.0457                 3.8670
 IR Inten    --     10.2837                 1.6424                 3.5604
  Atom  AN      X      Y      Z        X      Y      Z        X      Y      Z
     1   6    -0.02  -0.06  -0.00     0.06   0.09  -0.00     0.02   0.07  -0.00
     2   6     0.06   0.01   0.00    -0.10  -0.04   0.00    -0.03  -0.10   0.00
     3   6    -0.01   0.07  -0.00     0.01  -0.09  -0.00     0.03  -0.03  -0.00
     4   6    -0.06   0.04  -0.00     0.02  -0.06  -0.00    -0.06   0.03  -0.00
     5   6    -0.04   0.03  -0.00     0.06  -0.05  -0.00     0.03  -0.03  -0.00
     6   6     0.01   0.04   0.00    -0.03  -0.04  -0.00    -0.01   0.11  -0.00
     7   6     0.03   0.01  -0.00    -0.06  -0.03   0.00    -0.08  -0.04   0.00
     8   6     0.06  -0.04  -0.00    -0.03   0.00  -0.00     0.05  -0.04  -0.00
     9   6    -0.01  -0.05   0.00    -0.00   0.03   0.00    -0.09  -0.12   0.00
    10   6     0.03  -0.06   0.00    -0.04   0.10   0.00    -0.01   0.08   0.00
    11   6    -0.03  -0.03  -0.00     0.08   0.06   0.00     0.10   0.00  -0.00
    12   6    -0.03   0.11   0.00    -0.00   0.01   0.00    -0.01   0.08   0.00
    13   6     0.03   0.05  -0.00    -0.03  -0.03   0.00    -0.03   0.07   0.00
    14   6     0.05  -0.03   0.00     0.06   0.01   0.00    -0.05  -0.01   0.00
    15   6     0.04  -0.08  -0.00    -0.03  -0.01  -0.00     0.14  -0.04  -0.00
    16   6    -0.10   0.07  -0.00    -0.04   0.03   0.00    -0.01  -0.02  -0.00
    17   6     0.05  -0.01  -0.00     0.07   0.04   0.00    -0.00  -0.05  -0.00
    18   6    -0.00  -0.05  -0.00    -0.06  -0.00  -0.00     0.06  -0.02  -0.00
    19   6    -0.03   0.08  -0.00    -0.02   0.02   0.00     0.04   0.02  -0.00
    20   6     0.03  -0.02  -0.00    -0.03  -0.02   0.00     0.06   0.02   0.00
    21   6    -0.09   0.06   0.00     0.01  -0.04   0.00    -0.11   0.07   0.00
    22   6     0.10   0.01   0.00     0.09   0.03   0.00    -0.05  -0.05  -0.00
    23   6     0.02  -0.08   0.00     0.02  -0.05   0.00    -0.03   0.01   0.00
    24   6     0.08   0.07  -0.00     0.07   0.05  -0.00    -0.05  -0.03  -0.00
    25   6    -0.04  -0.02   0.00    -0.02  -0.04  -0.00    -0.03   0.05  -0.00
    26   6    -0.04  -0.01  -0.00    -0.04   0.00   0.00     0.04  -0.01   0.00
    27   1    -0.06  -0.19   0.00     0.10   0.37   0.00     0.08   0.19   0.00
[truncated: 169,212 more chars]
