# Supplementary material for: HOMA Index Establishes Similarity to a Reference Molecule
Source: J Chem Inf Model. 2023 Dec 6;63(24):7744–54. doi: 10.1021/acs.jcim.3c01551 (PMC10751799; doi:10.1021/acs.jcim.3c01551)
Supplement: Supplementary file 7 — ci3c01551_si_007.zip [file ci3c01551_si_007.zip › ad-Fig4-hexacene-Gaussian16-output/12-0110.log]

 Set GAUSS_PDEF to "48".
 Set GAUSS_MDEF to "10240MB".
 Entering Gaussian System, Link 0=g16
 Initial command:
 /mnt/opt/groups/app-gaussian/g16-avx2/l1.exe "/scratch/9832350.torquesrv1.cis.gov.pl/Gau-187732.inp" -scrdir="/scratch/9832350.torquesrv1.cis.gov.pl/"
 Default is to use a total of  48 processors:
                               48 via shared-memory
                                1 via Linda
 Entering Link 1 = /mnt/opt/groups/app-gaussian/g16-avx2/l1.exe PID=    187733.
  
 Copyright (c) 1988-2019, Gaussian, Inc.  All Rights Reserved.
  
 This is part of the Gaussian(R) 16 program.  It is based on
 the Gaussian(R) 09 system (copyright 2009, Gaussian, Inc.),
 the Gaussian(R) 03 system (copyright 2003, Gaussian, Inc.),
 the Gaussian(R) 98 system (copyright 1998, Gaussian, Inc.),
 the Gaussian(R) 94 system (copyright 1995, Gaussian, Inc.),
 the Gaussian 92(TM) system (copyright 1992, Gaussian, Inc.),
 the Gaussian 90(TM) system (copyright 1990, Gaussian, Inc.),
 the Gaussian 88(TM) system (copyright 1988, Gaussian, Inc.),
 the Gaussian 86(TM) system (copyright 1986, Carnegie Mellon
 University), and the Gaussian 82(TM) system (copyright 1983,
 Carnegie Mellon University). Gaussian is a federally registered
 trademark of Gaussian, Inc.
  
 This software contains proprietary and confidential information,
 including trade secrets, belonging to Gaussian, Inc.
  
 This software is provided under written license and may be
 used, copied, transmitted, or stored only in accord with that
 written license.
  
 The following legend is applicable only to US Government
 contracts under FAR:
  
                    RESTRICTED RIGHTS LEGEND
  
 Use, reproduction and disclosure by the US Government is
 subject to restrictions as set forth in subparagraphs (a)
 and (c) of the Commercial Computer Software - Restricted
 Rights clause in FAR 52.227-19.
  
 Gaussian, Inc.
 340 Quinnipiac St., Bldg. 40, Wallingford CT 06492
  
  
 ---------------------------------------------------------------
 Warning -- This program may not be used in any manner that
 competes with the business of Gaussian, Inc. or will provide
 assistance to any competitor of Gaussian, Inc.  The licensee
 of this program is prohibited from giving any competitor of
 Gaussian, Inc. access to this program.  By using this program,
 the user acknowledges that Gaussian, Inc. is engaged in the
 business of creating and licensing software in the field of
 computational chemistry and represents and warrants to the
 licensee that it is not a competitor of Gaussian, Inc. and that
 it will not use this program in any manner prohibited above.
 ---------------------------------------------------------------
  

 Cite this work as:
 Gaussian 16, Revision C.01,
 M. J. Frisch, G. W. Trucks, H. B. Schlegel, G. E. Scuseria, 
 M. A. Robb, J. R. Cheeseman, G. Scalmani, V. Barone, 
 G. A. Petersson, H. Nakatsuji, X. Li, M. Caricato, A. V. Marenich, 
 J. Bloino, B. G. Janesko, R. Gomperts, B. Mennucci, H. P. Hratchian, 
 J. V. Ortiz, A. F. Izmaylov, J. L. Sonnenberg, D. Williams-Young, 
 F. Ding, F. Lipparini, F. Egidi, J. Goings, B. Peng, A. Petrone, 
 T. Henderson, D. Ranasinghe, V. G. Zakrzewski, J. Gao, N. Rega, 
 G. Zheng, W. Liang, M. Hada, M. Ehara, K. Toyota, R. Fukuda, 
 J. Hasegawa, M. Ishida, T. Nakajima, Y. Honda, O. Kitao, H. Nakai, 
 T. Vreven, K. Throssell, J. A. Montgomery, Jr., J. E. Peralta, 
 F. Ogliaro, M. J. Bearpark, J. J. Heyd, E. N. Brothers, K. N. Kudin, 
 V. N. Staroverov, T. A. Keith, R. Kobayashi, J. Normand, 
 K. Raghavachari, A. P. Rendell, J. C. Burant, S. S. Iyengar, 
 J. Tomasi, M. Cossi, J. M. Millam, M. Klene, C. Adamo, R. Cammi, 
 J. W. Ochterski, R. L. Martin, K. Morokuma, O. Farkas, 
 J. B. Foresman, and D. J. Fox, Gaussian, Inc., Wallingford CT, 2019.
 
 ******************************************
 Gaussian 16:  ES64L-G16RevC.01  3-Jul-2019
                 8-Sep-2022 
 ******************************************
 ----------------------------------------------------------------------
 #p opt freq b3lyp/6-31g(d,p) empiricaldispersion=gd3 int=(grid=ultrafi
 ne,acc2e=12) scf=(maxcyc=500,ferm,novaracc,noincfoc,intrep)
 ----------------------------------------------------------------------
 1/18=20,19=15,26=4,38=1/1,3;
 2/9=110,12=2,17=6,18=5,40=1/2;
 3/5=1,6=6,7=101,11=2,25=1,27=12,30=1,71=1,74=-5,75=-5,124=31/1,2,3;
 4//1;
 5/5=100002,7=500,17=20,22=13,38=1,87=12/2;
 6/7=2,8=2,9=2,10=2,28=1,87=12/1;
 7/87=12/1,2,3,16;
 1/18=20,19=15,26=4/3(2);
 2/9=110/2;
 99//99;
 2/9=110/2;
 3/5=1,6=6,7=101,11=2,25=1,27=12,30=1,71=1,74=-5,75=-5,124=31/1,2,3;
 4/5=5,16=3,69=1/1;
 5/5=100002,7=500,17=20,22=13,38=1,87=12/2;
 7/87=12/1,2,3,16;
 1/18=20,19=15,26=4/3(-5);
 2/9=110/2;
 6/7=2,8=2,9=2,10=2,19=2,28=1,87=12/1;
 99/9=1/99;
 Leave Link    1 at Thu Sep  8 15:01:21 2022, MaxMem=           0 cpu:              18.1 elap:               0.4
 (Enter /mnt/opt/groups/app-gaussian/g16-avx2/l101.exe)
 ---------
 peri symm
 ---------
 Symbolic Z-matrix:
 Charge =  0 Multiplicity = 1
 C                     0.        0.        0.09902 
 C                     0.        0.        1.53914 
 C                     0.        1.23502  -0.58679 
 C                     0.       -1.23502  -0.58679 
 C                     0.        2.45585   0.07555 
 C                     0.        1.23936   2.21052 
 C                     0.       -2.45585   0.07555 
 C                     0.       -1.23936   2.21052 
 C                     0.        3.74537  -0.62272 
 C                     0.        2.44732   1.524 
 C                     0.       -3.74537  -0.62272 
 C                     0.       -2.44732   1.524 
 C                     0.        4.94817   0.14041 
 C                     0.        3.85563  -2.02887 
 C                     0.        3.69938   2.23747 
 C                     0.       -4.94817   0.14041 
 C                     0.       -3.85563  -2.02887 
 C                     0.       -3.69938   2.23747 
 C                     0.        6.19443  -0.51984 
 C                     0.        4.88481   1.58172 
 C                     0.        5.09042  -2.6591 
 C                     0.       -6.19443  -0.51984 
 C                     0.       -4.88481   1.58172 
 C                     0.       -5.09042  -2.6591 
 C                     0.        6.27202  -1.90176 
 C                     0.       -6.27202  -1.90176 
 H                     0.        1.20016  -1.67116 
 H                     0.       -1.20016  -1.67116 
 H                     0.        1.24808   3.298 
 H                     0.       -1.24808   3.298 
 H                     0.        2.96162  -2.64228 
 H                     0.        3.66865   3.32373 
 H                     0.       -2.96162  -2.64228 
 H                     0.       -3.66865   3.32373 
 H                     0.        7.10143   0.07918 
 H                     0.        5.1402   -3.74391 
 H                     0.        5.82031   2.13477 
 H                     0.       -5.82031   2.13477 
 H                     0.       -7.10143   0.07918 
 H                     0.       -5.1402   -3.74391 
 H                     0.        7.23864  -2.39637 
 H                     0.       -7.23864  -2.39637 
 
 ITRead=  0  0  0  0  0  0  0  0  0  0  0  0  0  0  0  0  0  0  0  0
 ITRead=  0  0  0  0  0  0  0  0  0  0  0  0  0  0  0  0  0  0  0  0
 ITRead=  0  0
 MicOpt= -1 -1 -1 -1 -1 -1 -1 -1 -1 -1 -1 -1 -1 -1 -1 -1 -1 -1 -1 -1
 MicOpt= -1 -1 -1 -1 -1 -1 -1 -1 -1 -1 -1 -1 -1 -1 -1 -1 -1 -1 -1 -1
 MicOpt= -1 -1
 NAtoms=     42 NQM=       42 NQMF=       0 NMMI=      0 NMMIF=      0
                NMic=       0 NMicF=      0.
                    Isotopes and Nuclear Properties:
 (Nuclear quadrupole moments (NQMom) in fm**2, nuclear magnetic moments (NMagM)
  in nuclear magnetons)

  Atom         1           2           3           4           5           6           7           8           9          10
 IAtWgt=          12          12          12          12          12          12          12          12          12          12
 AtmWgt=  12.0000000  12.0000000  12.0000000  12.0000000  12.0000000  12.0000000  12.0000000  12.0000000  12.0000000  12.0000000
 NucSpn=           0           0           0           0           0           0           0           0           0           0
 AtZEff=  -0.0000000  -0.0000000  -0.0000000  -0.0000000  -0.0000000  -0.0000000  -0.0000000  -0.0000000  -0.0000000  -0.0000000
 NQMom=    0.0000000   0.0000000   0.0000000   0.0000000   0.0000000   0.0000000   0.0000000   0.0000000   0.0000000   0.0000000
 NMagM=    0.0000000   0.0000000   0.0000000   0.0000000   0.0000000   0.0000000   0.0000000   0.0000000   0.0000000   0.0000000
 AtZNuc=   6.0000000   6.0000000   6.0000000   6.0000000   6.0000000   6.0000000   6.0000000   6.0000000   6.0000000   6.0000000

  Atom        11          12          13          14          15          16          17          18          19          20
 IAtWgt=          12          12          12          12          12          12          12          12          12          12
 AtmWgt=  12.0000000  12.0000000  12.0000000  12.0000000  12.0000000  12.0000000  12.0000000  12.0000000  12.0000000  12.0000000
 NucSpn=           0           0           0           0           0           0           0           0           0           0
 AtZEff=  -0.0000000  -0.0000000  -0.0000000  -0.0000000  -0.0000000  -0.0000000  -0.0000000  -0.0000000  -0.0000000  -0.0000000
 NQMom=    0.0000000   0.0000000   0.0000000   0.0000000   0.0000000   0.0000000   0.0000000   0.0000000   0.0000000   0.0000000
 NMagM=    0.0000000   0.0000000   0.0000000   0.0000000   0.0000000   0.0000000   0.0000000   0.0000000   0.0000000   0.0000000
 AtZNuc=   6.0000000   6.0000000   6.0000000   6.0000000   6.0000000   6.0000000   6.0000000   6.0000000   6.0000000   6.0000000

  Atom        21          22          23          24          25          26          27          28          29          30
 IAtWgt=          12          12          12          12          12          12           1           1           1           1
 AtmWgt=  12.0000000  12.0000000  12.0000000  12.0000000  12.0000000  12.0000000   1.0078250   1.0078250   1.0078250   1.0078250
 NucSpn=           0           0           0           0           0           0           1           1           1           1
 AtZEff=  -0.0000000  -0.0000000  -0.0000000  -0.0000000  -0.0000000  -0.0000000  -0.0000000  -0.0000000  -0.0000000  -0.0000000
 NQMom=    0.0000000   0.0000000   0.0000000   0.0000000   0.0000000   0.0000000   0.0000000   0.0000000   0.0000000   0.0000000
 NMagM=    0.0000000   0.0000000   0.0000000   0.0000000   0.0000000   0.0000000   2.7928460   2.7928460   2.7928460   2.7928460
 AtZNuc=   6.0000000   6.0000000   6.0000000   6.0000000   6.0000000   6.0000000   1.0000000   1.0000000   1.0000000   1.0000000

  Atom        31          32          33          34          35          36          37          38          39          40
 IAtWgt=           1           1           1           1           1           1           1           1           1           1
 AtmWgt=   1.0078250   1.0078250   1.0078250   1.0078250   1.0078250   1.0078250   1.0078250   1.0078250   1.0078250   1.0078250
 NucSpn=           1           1           1           1           1           1           1           1           1           1
 AtZEff=  -0.0000000  -0.0000000  -0.0000000  -0.0000000  -0.0000000  -0.0000000  -0.0000000  -0.0000000  -0.0000000  -0.0000000
 NQMom=    0.0000000   0.0000000   0.0000000   0.0000000   0.0000000   0.0000000   0.0000000   0.0000000   0.0000000   0.0000000
 NMagM=    2.7928460   2.7928460   2.7928460   2.7928460   2.7928460   2.7928460   2.7928460   2.7928460   2.7928460   2.7928460
 AtZNuc=   1.0000000   1.0000000   1.0000000   1.0000000   1.0000000   1.0000000   1.0000000   1.0000000   1.0000000   1.0000000

  Atom        41          42
 IAtWgt=           1           1
 AtmWgt=   1.0078250   1.0078250
 NucSpn=           1           1
 AtZEff=  -0.0000000  -0.0000000
 NQMom=    0.0000000   0.0000000
 NMagM=    2.7928460   2.7928460
 AtZNuc=   1.0000000   1.0000000
 Leave Link  101 at Thu Sep  8 15:01:22 2022, MaxMem=  1342177280 cpu:              41.9 elap:               1.0
 (Enter /mnt/opt/groups/app-gaussian/g16-avx2/l103.exe)

 GradGradGradGradGradGradGradGradGradGradGradGradGradGradGradGradGradGrad
 Berny optimization.
 Initialization pass.
                           ----------------------------
                           !    Initial Parameters    !
                           ! (Angstroms and Degrees)  !
 --------------------------                            --------------------------
 ! Name  Definition              Value          Derivative Info.                !
 --------------------------------------------------------------------------------
 ! R1    R(1,2)                  1.4401         estimate D2E/DX2                !
 ! R2    R(1,3)                  1.4127         estimate D2E/DX2                !
 ! R3    R(1,4)                  1.4127         estimate D2E/DX2                !
 ! R4    R(2,6)                  1.4095         estimate D2E/DX2                !
 ! R5    R(2,8)                  1.4095         estimate D2E/DX2                !
 ! R6    R(3,5)                  1.3889         estimate D2E/DX2                !
 ! R7    R(3,27)                 1.0849         estimate D2E/DX2                !
 ! R8    R(4,7)                  1.3889         estimate D2E/DX2                !
 ! R9    R(4,28)                 1.0849         estimate D2E/DX2                !
 ! R10   R(5,9)                  1.4664         estimate D2E/DX2                !
 ! R11   R(5,10)                 1.4485         estimate D2E/DX2                !
 ! R12   R(6,10)                 1.3894         estimate D2E/DX2                !
 ! R13   R(6,29)                 1.0875         estimate D2E/DX2                !
 ! R14   R(7,11)                 1.4664         estimate D2E/DX2                !
 ! R15   R(7,12)                 1.4485         estimate D2E/DX2                !
 ! R16   R(8,12)                 1.3894         estimate D2E/DX2                !
 ! R17   R(8,30)                 1.0875         estimate D2E/DX2                !
 ! R18   R(9,13)                 1.4245         estimate D2E/DX2                !
 ! R19   R(9,14)                 1.4105         estimate D2E/DX2                !
 ! R20   R(10,15)                1.4411         estimate D2E/DX2                !
 ! R21   R(11,16)                1.4245         estimate D2E/DX2                !
 ! R22   R(11,17)                1.4105         estimate D2E/DX2                !
 ! R23   R(12,18)                1.4411         estimate D2E/DX2                !
 ! R24   R(13,19)                1.4104         estimate D2E/DX2                !
 ! R25   R(13,20)                1.4427         estimate D2E/DX2                !
 ! R26   R(14,21)                1.3863         estimate D2E/DX2                !
 ! R27   R(14,31)                1.0842         estimate D2E/DX2                !
 ! R28   R(15,20)                1.3547         estimate D2E/DX2                !
 ! R29   R(15,32)                1.0867         estimate D2E/DX2                !
 ! R30   R(16,22)                1.4104         estimate D2E/DX2                !
 ! R31   R(16,23)                1.4427         estimate D2E/DX2                !
 ! R32   R(17,24)                1.3863         estimate D2E/DX2                !
 ! R33   R(17,33)                1.0842         estimate D2E/DX2                !
 ! R34   R(18,23)                1.3547         estimate D2E/DX2                !
 ! R35   R(18,34)                1.0867         estimate D2E/DX2                !
 ! R36   R(19,25)                1.3841         estimate D2E/DX2                !
 ! R37   R(19,35)                1.087          estimate D2E/DX2                !
 ! R38   R(20,37)                1.0868         estimate D2E/DX2                !
 ! R39   R(21,25)                1.4035         estimate D2E/DX2                !
 ! R40   R(21,36)                1.086          estimate D2E/DX2                !
 ! R41   R(22,26)                1.3841         estimate D2E/DX2                !
 ! R42   R(22,39)                1.087          estimate D2E/DX2                !
 ! R43   R(23,38)                1.0868         estimate D2E/DX2                !
 ! R44   R(24,26)                1.4035         estimate D2E/DX2                !
 ! R45   R(24,40)                1.086          estimate D2E/DX2                !
 ! R46   R(25,41)                1.0858         estimate D2E/DX2                !
 ! R47   R(26,42)                1.0858         estimate D2E/DX2                !
 ! A1    A(2,1,3)              119.0435         estimate D2E/DX2                !
 ! A2    A(2,1,4)              119.0435         estimate D2E/DX2                !
 ! A3    A(3,1,4)              121.913          estimate D2E/DX2                !
 ! A4    A(1,2,6)              118.4451         estimate D2E/DX2                !
 ! A5    A(1,2,8)              118.4451         estimate D2E/DX2                !
 ! A6    A(6,2,8)              123.1098         estimate D2E/DX2                !
 ! A7    A(1,3,5)              122.4754         estimate D2E/DX2                !
 ! A8    A(1,3,27)             117.2024         estimate D2E/DX2                !
 ! A9    A(5,3,27)             120.3222         estimate D2E/DX2                !
 ! A10   A(1,4,7)              122.4754         estimate D2E/DX2                !
 ! A11   A(1,4,28)             117.2024         estimate D2E/DX2                !
 ! A12   A(7,4,28)             120.3222         estimate D2E/DX2                !
 ! A13   A(3,5,9)              123.0836         estimate D2E/DX2                !
 ! A14   A(3,5,10)             118.1435         estimate D2E/DX2                !
 ! A15   A(9,5,10)             118.7729         estimate D2E/DX2                !
 ! A16   A(2,6,10)             121.944          estimate D2E/DX2                !
 ! A17   A(2,6,29)             118.9042         estimate D2E/DX2                !
 ! A18   A(10,6,29)            119.1518         estimate D2E/DX2                !
 ! A19   A(4,7,11)             123.0836         estimate D2E/DX2                !
 ! A20   A(4,7,12)             118.1435         estimate D2E/DX2                !
 ! A21   A(11,7,12)            118.7729         estimate D2E/DX2                !
 ! A22   A(2,8,12)             121.944          estimate D2E/DX2                !
 ! A23   A(2,8,30)             118.9042         estimate D2E/DX2                !
 ! A24   A(12,8,30)            119.1518         estimate D2E/DX2                !
 ! A25   A(5,9,13)             119.1712         estimate D2E/DX2                !
 ! A26   A(5,9,14)             122.9188         estimate D2E/DX2                !
 ! A27   A(13,9,14)            117.91           estimate D2E/DX2                !
 ! A28   A(5,10,6)             119.9485         estimate D2E/DX2                !
 ! A29   A(5,10,15)            119.3383         estimate D2E/DX2                !
 ! A30   A(6,10,15)            120.7132         estimate D2E/DX2                !
 ! A31   A(7,11,16)            119.1712         estimate D2E/DX2                !
 ! A32   A(7,11,17)            122.9188         estimate D2E/DX2                !
 ! A33   A(16,11,17)           117.91           estimate D2E/DX2                !
 ! A34   A(7,12,8)             119.9485         estimate D2E/DX2                !
 ! A35   A(7,12,18)            119.3383         estimate D2E/DX2                !
 ! A36   A(8,12,18)            120.7132         estimate D2E/DX2                !
 ! A37   A(9,13,19)            119.6925         estimate D2E/DX2                !
 ! A38   A(9,13,20)            119.8762         estimate D2E/DX2                !
 ! A39   A(19,13,20)           120.4312         estimate D2E/DX2                !
 ! A40   A(9,14,21)            121.5227         estimate D2E/DX2                !
 ! A41   A(9,14,31)            119.9718         estimate D2E/DX2                !
 ! A42   A(21,14,31)           118.5055         estimate D2E/DX2                !
 ! A43   A(10,15,20)           121.3741         estimate D2E/DX2                !
 ! A44   A(10,15,32)           118.0555         estimate D2E/DX2                !
 ! A45   A(20,15,32)           120.5704         estimate D2E/DX2                !
 ! A46   A(11,16,22)           119.6925         estimate D2E/DX2                !
 ! A47   A(11,16,23)           119.8762         estimate D2E/DX2                !
 ! A48   A(22,16,23)           120.4312         estimate D2E/DX2                !
 ! A49   A(11,17,24)           121.5227         estimate D2E/DX2                !
 ! A50   A(11,17,33)           119.9718         estimate D2E/DX2                !
 ! A51   A(24,17,33)           118.5055         estimate D2E/DX2                !
 ! A52   A(12,18,23)           121.3741         estimate D2E/DX2                !
 ! A53   A(12,18,34)           118.0555         estimate D2E/DX2                !
 ! A54   A(23,18,34)           120.5704         estimate D2E/DX2                !
 ! A55   A(13,19,25)           121.1276         estimate D2E/DX2                !
 ! A56   A(13,19,35)           118.6433         estimate D2E/DX2                !
 ! A57   A(25,19,35)           120.2291         estimate D2E/DX2                !
 ! A58   A(13,20,15)           121.4673         estimate D2E/DX2                !
 ! A59   A(13,20,37)           118.0734         estimate D2E/DX2                !
 ! A60   A(15,20,37)           120.4593         estimate D2E/DX2                !
 ! A61   A(14,21,25)           120.3032         estimate D2E/DX2                !
 ! A62   A(14,21,36)           119.6666         estimate D2E/DX2                !
 ! A63   A(25,21,36)           120.0303         estimate D2E/DX2                !
 ! A64   A(16,22,26)           121.1276         estimate D2E/DX2                !
 ! A65   A(16,22,39)           118.6433         estimate D2E/DX2                !
 ! A66   A(26,22,39)           120.2291         estimate D2E/DX2                !
 ! A67   A(16,23,18)           121.4673         estimate D2E/DX2                !
 ! A68   A(16,23,38)           118.0734         estimate D2E/DX2                !
 ! A69   A(18,23,38)           120.4593         estimate D2E/DX2                !
 ! A70   A(17,24,26)           120.3032         estimate D2E/DX2                !
 ! A71   A(17,24,40)           119.6666         estimate D2E/DX2                !
 ! A72   A(26,24,40)           120.0303         estimate D2E/DX2                !
 ! A73   A(19,25,21)           119.444          estimate D2E/DX2                !
 ! A74   A(19,25,41)           120.3121         estimate D2E/DX2                !
 ! A75   A(21,25,41)           120.2439         estimate D2E/DX2                !
 ! A76   A(22,26,24)           119.444          estimate D2E/DX2                !
 ! A77   A(22,26,42)           120.3121         estimate D2E/DX2                !
 ! A78   A(24,26,42)           120.2439         estimate D2E/DX2                !
 ! D1    D(3,1,2,6)              0.0            estimate D2E/DX2                !
 ! D2    D(3,1,2,8)            180.0            estimate D2E/DX2                !
 ! D3    D(4,1,2,6)            180.0            estimate D2E/DX2                !
 ! D4    D(4,1,2,8)              0.0            estimate D2E/DX2                !
 ! D5    D(2,1,3,5)              0.0            estimate D2E/DX2                !
 ! D6    D(2,1,3,27)           180.0            estimate D2E/DX2                !
 ! D7    D(4,1,3,5)            180.0            estimate D2E/DX2                !
 ! D8    D(4,1,3,27)             0.0            estimate D2E/DX2                !
 ! D9    D(2,1,4,7)              0.0            estimate D2E/DX2                !
 ! D10   D(2,1,4,28)           180.0            estimate D2E/DX2                !
 ! D11   D(3,1,4,7)            180.0            estimate D2E/DX2                !
 ! D12   D(3,1,4,28)             0.0            estimate D2E/DX2                !
 ! D13   D(1,2,6,10)             0.0            estimate D2E/DX2                !
 ! D14   D(1,2,6,29)           180.0            estimate D2E/DX2                !
 ! D15   D(8,2,6,10)           180.0            estimate D2E/DX2                !
 ! D16   D(8,2,6,29)             0.0            estimate D2E/DX2                !
 ! D17   D(1,2,8,12)             0.0            estimate D2E/DX2                !
 ! D18   D(1,2,8,30)           180.0            estimate D2E/DX2                !
 ! D19   D(6,2,8,12)           180.0            estimate D2E/DX2                !
 ! D20   D(6,2,8,30)             0.0            estimate D2E/DX2                !
 ! D21   D(1,3,5,9)            180.0            estimate D2E/DX2                !
 ! D22   D(1,3,5,10)             0.0            estimate D2E/DX2                !
 ! D23   D(27,3,5,9)             0.0            estimate D2E/DX2                !
 ! D24   D(27,3,5,10)          180.0            estimate D2E/DX2                !
 ! D25   D(1,4,7,11)           180.0            estimate D2E/DX2                !
 ! D26   D(1,4,7,12)             0.0            estimate D2E/DX2                !
 ! D27   D(28,4,7,11)            0.0            estimate D2E/DX2                !
 ! D28   D(28,4,7,12)          180.0            estimate D2E/DX2                !
 ! D29   D(3,5,9,13)           180.0            estimate D2E/DX2                !
 ! D30   D(3,5,9,14)             0.0            estimate D2E/DX2                !
 ! D31   D(10,5,9,13)            0.0            estimate D2E/DX2                !
 ! D32   D(10,5,9,14)          180.0            estimate D2E/DX2                !
 ! D33   D(3,5,10,6)             0.0            estimate D2E/DX2                !
 ! D34   D(3,5,10,15)          180.0            estimate D2E/DX2                !
 ! D35   D(9,5,10,6)           180.0            estimate D2E/DX2                !
 ! D36   D(9,5,10,15)            0.0            estimate D2E/DX2                !
 ! D37   D(2,6,10,5)             0.0            estimate D2E/DX2                !
 ! D38   D(2,6,10,15)          180.0            estimate D2E/DX2                !
 ! D39   D(29,6,10,5)          180.0            estimate D2E/DX2                !
 ! D40   D(29,6,10,15)           0.0            estimate D2E/DX2                !
 ! D41   D(4,7,11,16)          180.0            estimate D2E/DX2                !
 ! D42   D(4,7,11,17)            0.0            estimate D2E/DX2                !
 ! D43   D(12,7,11,16)           0.0            estimate D2E/DX2                !
 ! D44   D(12,7,11,17)         180.0            estimate D2E/DX2                !
 ! D45   D(4,7,12,8)             0.0            estimate D2E/DX2                !
 ! D46   D(4,7,12,18)          180.0            estimate D2E/DX2                !
 ! D47   D(11,7,12,8)          180.0            estimate D2E/DX2                !
 ! D48   D(11,7,12,18)           0.0            estimate D2E/DX2                !
 ! D49   D(2,8,12,7)             0.0            estimate D2E/DX2                !
 ! D50   D(2,8,12,18)          180.0            estimate D2E/DX2                !
 ! D51   D(30,8,12,7)          180.0            estimate D2E/DX2                !
 ! D52   D(30,8,12,18)           0.0            estimate D2E/DX2                !
 ! D53   D(5,9,13,19)          180.0            estimate D2E/DX2                !
 ! D54   D(5,9,13,20)            0.0            estimate D2E/DX2                !
 ! D55   D(14,9,13,19)           0.0            estimate D2E/DX2                !
 ! D56   D(14,9,13,20)         180.0            estimate D2E/DX2                !
 ! D57   D(5,9,14,21)          180.0            estimate D2E/DX2                !
 ! D58   D(5,9,14,31)            0.0            estimate D2E/DX2                !
 ! D59   D(13,9,14,21)           0.0            estimate D2E/DX2                !
 ! D60   D(13,9,14,31)         180.0            estimate D2E/DX2                !
 ! D61   D(5,10,15,20)           0.0            estimate D2E/DX2                !
 ! D62   D(5,10,15,32)         180.0            estimate D2E/DX2                !
 ! D63   D(6,10,15,20)         180.0            estimate D2E/DX2                !
 ! D64   D(6,10,15,32)           0.0            estimate D2E/DX2                !
 ! D65   D(7,11,16,22)         180.0            estimate D2E/DX2                !
 ! D66   D(7,11,16,23)           0.0            estimate D2E/DX2                !
 ! D67   D(17,11,16,22)          0.0            estimate D2E/DX2                !
 ! D68   D(17,11,16,23)        180.0            estimate D2E/DX2                !
 ! D69   D(7,11,17,24)         180.0            estimate D2E/DX2                !
 ! D70   D(7,11,17,33)           0.0            estimate D2E/DX2                !
 ! D71   D(16,11,17,24)          0.0            estimate D2E/DX2                !
 ! D72   D(16,11,17,33)        180.0            estimate D2E/DX2                !
 ! D73   D(7,12,18,23)           0.0            estimate D2E/DX2                !
 ! D74   D(7,12,18,34)         180.0            estimate D2E/DX2                !
 ! D75   D(8,12,18,23)         180.0            estimate D2E/DX2                !
 ! D76   D(8,12,18,34)           0.0            estimate D2E/DX2                !
 ! D77   D(9,13,19,25)           0.0            estimate D2E/DX2                !
 ! D78   D(9,13,19,35)         180.0            estimate D2E/DX2                !
 ! D79   D(20,13,19,25)        180.0            estimate D2E/DX2                !
 ! D80   D(20,13,19,35)          0.0            estimate D2E/DX2                !
 ! D81   D(9,13,20,15)           0.0            estimate D2E/DX2                !
 ! D82   D(9,13,20,37)         180.0            estimate D2E/DX2                !
 ! D83   D(19,13,20,15)        180.0            estimate D2E/DX2                !
 ! D84   D(19,13,20,37)          0.0            estimate D2E/DX2                !
 ! D85   D(9,14,21,25)           0.0            estimate D2E/DX2                !
 ! D86   D(9,14,21,36)         180.0            estimate D2E/DX2                !
 ! D87   D(31,14,21,25)        180.0            estimate D2E/DX2                !
 ! D88   D(31,14,21,36)          0.0            estimate D2E/DX2                !
 ! D89   D(10,15,20,13)          0.0            estimate D2E/DX2                !
 ! D90   D(10,15,20,37)        180.0            estimate D2E/DX2                !
 ! D91   D(32,15,20,13)        180.0            estimate D2E/DX2                !
 ! D92   D(32,15,20,37)          0.0            estimate D2E/DX2                !
 ! D93   D(11,16,22,26)          0.0            estimate D2E/DX2                !
 ! D94   D(11,16,22,39)        180.0            estimate D2E/DX2                !
 ! D95   D(23,16,22,26)        180.0            estimate D2E/DX2                !
 ! D96   D(23,16,22,39)          0.0            estimate D2E/DX2                !
 ! D97   D(11,16,23,18)          0.0            estimate D2E/DX2                !
 ! D98   D(11,16,23,38)        180.0            estimate D2E/DX2                !
 ! D99   D(22,16,23,18)        180.0            estimate D2E/DX2                !
 ! D100  D(22,16,23,38)          0.0            estimate D2E/DX2                !
 ! D101  D(11,17,24,26)          0.0            estimate D2E/DX2                !
 ! D102  D(11,17,24,40)        180.0            estimate D2E/DX2                !
 ! D103  D(33,17,24,26)        180.0            estimate D2E/DX2                !
 ! D104  D(33,17,24,40)          0.0            estimate D2E/DX2                !
 ! D105  D(12,18,23,16)          0.0            estimate D2E/DX2                !
 ! D106  D(12,18,23,38)        180.0            estimate D2E/DX2                !
 ! D107  D(34,18,23,16)        180.0            estimate D2E/DX2                !
 ! D108  D(34,18,23,38)          0.0            estimate D2E/DX2                !
 ! D109  D(13,19,25,21)          0.0            estimate D2E/DX2                !
 ! D110  D(13,19,25,41)        180.0            estimate D2E/DX2                !
 ! D111  D(35,19,25,21)        180.0            estimate D2E/DX2                !
 ! D112  D(35,19,25,41)          0.0            estimate D2E/DX2                !
 ! D113  D(14,21,25,19)          0.0            estimate D2E/DX2                !
 ! D114  D(14,21,25,41)        180.0            estimate D2E/DX2                !
 ! D115  D(36,21,25,19)        180.0            estimate D2E/DX2                !
 ! D116  D(36,21,25,41)          0.0            estimate D2E/DX2                !
 ! D117  D(16,22,26,24)          0.0            estimate D2E/DX2                !
 ! D118  D(16,22,26,42)        180.0            estimate D2E/DX2                !
 ! D119  D(39,22,26,24)        180.0            estimate D2E/DX2                !
 ! D120  D(39,22,26,42)          0.0            estimate D2E/DX2                !
 ! D121  D(17,24,26,22)          0.0            estimate D2E/DX2                !
 ! D122  D(17,24,26,42)        180.0            estimate D2E/DX2                !
 ! D123  D(40,24,26,22)        180.0            estimate D2E/DX2                !
 ! D124  D(40,24,26,42)          0.0            estimate D2E/DX2                !
 --------------------------------------------------------------------------------
 Trust Radius=3.00D-01 FncErr=1.00D-07 GrdErr=1.00D-06 EigMax=2.50D+02 EigMin=1.00D-04
 Number of steps in this run=    252 maximum allowed number of steps=    252.
 GradGradGradGradGradGradGradGradGradGradGradGradGradGradGradGradGradGrad

 Leave Link  103 at Thu Sep  8 15:01:22 2022, MaxMem=  1342177280 cpu:               3.7 elap:               0.1
 (Enter /mnt/opt/groups/app-gaussian/g16-avx2/l202.exe)
                          Input orientation:                          
 ---------------------------------------------------------------------
 Center     Atomic      Atomic             Coordinates (Angstroms)
 Number     Number       Type             X           Y           Z
 ---------------------------------------------------------------------
      1          6           0        0.000000    0.000000    0.099016
      2          6           0        0.000000    0.000000    1.539139
      3          6           0        0.000000    1.235017   -0.586791
      4          6           0        0.000000   -1.235017   -0.586791
      5          6           0        0.000000    2.455853    0.075548
      6          6           0        0.000000    1.239364    2.210522
      7          6           0        0.000000   -2.455853    0.075548
      8          6           0        0.000000   -1.239364    2.210522
      9          6           0        0.000000    3.745373   -0.622720
     10          6           0        0.000000    2.447318    1.524004
     11          6           0        0.000000   -3.745373   -0.622720
     12          6           0        0.000000   -2.447318    1.524004
     13          6           0        0.000000    4.948172    0.140408
     14          6           0        0.000000    3.855632   -2.028873
     15          6           0        0.000000    3.699376    2.237467
     16          6           0        0.000000   -4.948172    0.140408
     17          6           0        0.000000   -3.855632   -2.028873
     18          6           0        0.000000   -3.699376    2.237467
     19          6           0        0.000000    6.194433   -0.519842
     20          6           0        0.000000    4.884807    1.581723
     21          6           0        0.000000    5.090424   -2.659096
     22          6           0        0.000000   -6.194433   -0.519842
     23          6           0        0.000000   -4.884807    1.581723
     24          6           0        0.000000   -5.090424   -2.659096
     25          6           0        0.000000    6.272024   -1.901756
     26          6           0        0.000000   -6.272024   -1.901756
     27          1           0        0.000000    1.200161   -1.671157
     28          1           0        0.000000   -1.200161   -1.671157
     29          1           0        0.000000    1.248078    3.298004
     30          1           0        0.000000   -1.248078    3.298004
     31          1           0        0.000000    2.961624   -2.642281
     32          1           0        0.000000    3.668648    3.323726
     33          1           0        0.000000   -2.961624   -2.642281
     34          1           0        0.000000   -3.668648    3.323726
     35          1           0        0.000000    7.101427    0.079182
     36          1           0        0.000000    5.140204   -3.743905
     37          1           0        0.000000    5.820311    2.134774
     38          1           0        0.000000   -5.820311    2.134774
     39          1           0        0.000000   -7.101427    0.079182
     40          1           0        0.000000   -5.140204   -3.743905
     41          1           0        0.000000    7.238641   -2.396367
     42          1           0        0.000000   -7.238641   -2.396367
 ---------------------------------------------------------------------
                    Distance matrix (angstroms):
                    1          2          3          4          5
     1  C    0.000000
     2  C    1.440123   0.000000
     3  C    1.412656   2.458627   0.000000
     4  C    1.412656   2.458627   2.470034   0.000000
     5  C    2.455965   2.858901   1.388933   3.749829   0.000000
     6  C    2.448363   1.409531   2.797316   3.734638   2.457226
     7  C    2.455965   2.858901   3.749829   1.388933   4.911706
     8  C    2.448363   1.409531   3.734638   2.797316   4.267639
     9  C    3.814279   4.324518   2.510613   4.980520   1.466438
    10  C    2.831953   2.447365   2.434159   4.244414   1.448481
    11  C    3.814279   4.324518   4.980520   2.510613   6.240415
    12  C    2.831953   2.447365   4.244414   2.434159   5.112642
    13  C    4.948345   5.142067   3.783694   6.225805   2.493163
    14  C    4.403840   5.253247   2.991191   5.290965   2.527443
    15  C    4.272980   3.764710   3.748266   5.685479   2.494042
    16  C    4.948345   5.142067   6.225805   3.783694   7.404309
    17  C    4.403840   5.253247   5.290965   2.991191   6.653077
    18  C    4.272980   3.764710   5.685479   3.748266   6.523859
    19  C    6.225270   6.527664   4.959868   7.429752   3.785693
    20  C    5.104876   4.884993   4.245400   6.492665   2.858038
    21  C    5.789611   6.598302   4.377055   6.656249   3.797268
    22  C    6.225270   6.527664   7.429752   4.959868   8.670752
    23  C    5.104876   4.884993   6.492665   4.245400   7.493587
    24  C    5.789611   6.598302   6.656249   4.377055   8.026492
    25  C    6.583417   7.153883   5.205821   7.621338   4.298010
    26  C    6.583417   7.153883   7.621338   5.205821   8.949054
    27  H    2.138668   3.427300   1.084926   2.665697   2.151218
    28  H    2.138668   3.427300   2.665697   1.084926   4.051841
    29  H    3.433835   2.156688   3.884817   4.610574   3.441358
    30  H    3.433835   2.156688   4.610574   3.884817   4.909514
    31  H    4.035582   5.124011   2.684439   4.672990   2.764489
    32  H    4.884438   4.079673   4.605942   6.272007   3.467208
    33  H    4.035582   5.124011   4.672990   2.684439   6.060994
    34  H    4.884438   4.079673   6.272007   4.605942   6.932544
    35  H    7.101455   7.249948   5.904091   8.363003   4.645575
    36  H    6.417923   7.371041   5.021738   7.114128   4.668400
    37  H    6.166063   5.850709   5.332151   7.562048   3.944615
    38  H    6.166063   5.850709   7.562048   5.332151   8.528499
    39  H    7.101455   7.249948   8.363003   5.904091   9.557281
    40  H    6.417923   7.371041   7.114128   5.021738   8.502253
    41  H    7.656687   8.239304   6.270412   8.664724   5.383811
    42  H    7.656687   8.239304   8.664724   6.270412  10.004678
                    6          7          8          9         10
     6  C    0.000000
     7  C    4.267639   0.000000
     8  C    2.478728   2.457226   0.000000
     9  C    3.782505   6.240415   5.733661   0.000000
    10  C    1.389410   5.112642   3.750057   2.508659   0.000000
    11  C    5.733661   1.466438   3.782505   7.490746   6.554224
    12  C    3.750057   1.448481   1.389410   6.554224   4.894636
    13  C    4.247426   7.404309   6.524644   1.424461   2.858078
    14  C    4.981699   6.653077   6.628081   1.410469   3.821817
    15  C    2.460160   6.523859   4.938814   2.860557   1.441069
    16  C    6.524644   2.493163   4.247426   8.726975   7.523803
    17  C    6.628081   2.527443   4.981699   7.729977   7.235338
    18  C    4.938814   2.494042   2.460160   7.975272   6.187962
    19  C    5.657526   8.670752   7.919358   2.451220   4.268276
    20  C    3.699276   7.493587   6.156367   2.481507   2.438172
    21  C    6.208369   8.026492   7.986200   2.440490   4.948165
    22  C    7.919358   3.785693   5.657526   9.940338   8.880156
    23  C    6.156367   2.858038   3.699276   8.907277   7.332352
    24  C    7.986200   3.797268   6.208369   9.067422   8.620666
    25  C    6.499115   8.949054   8.563398   2.831943   5.134609
    26  C    8.563398   4.298010   6.499115  10.098721   9.368178
    27  H    3.881877   4.051841   4.584617   2.752694   3.429935
    28  H    4.584617   2.151218   3.881877   5.055445   4.849037
    29  H    1.087517   4.909514   2.714772   4.648501   2.141320
    30  H    2.714772   3.441358   1.087517   6.348750   4.099150
    31  H    5.149357   6.060994   6.418567   2.166308   4.197909
    32  H    2.672198   6.932544   5.032674   3.947192   2.175005
    33  H    6.418567   2.764489   5.149357   7.004458   6.827487
    34  H    5.032674   3.467208   2.672198   8.398937   6.375268
    35  H    6.237499   9.557281   8.608798   3.428668   4.873217
    36  H    7.118409   8.502253   8.726631   3.418677   5.916291
    37  H    4.581573   8.528499   7.060081   3.450962   3.427845
    38  H    7.060081   3.944615   4.581573   9.955204   8.290159
    39  H    8.608798   4.645575   6.237499  10.869486   9.657435
    40  H    8.726631   4.668400   7.118409   9.417817   9.236956
    41  H    7.564043  10.004678   9.648834   3.917747   6.190806
    42  H    9.648834   5.383811   7.564043  11.126293  10.449264
                   11         12         13         14         15
    11  C    0.000000
    12  C    2.508659   0.000000
    13  C    8.726975   7.523803   0.000000
    14  C    7.729977   7.235338   2.428873   0.000000
    15  C    7.975272   6.187962   2.440727   4.269201   0.000000
    16  C    1.424461   2.858078   9.896344   9.067124   8.898188
    17  C    1.410469   3.821817   9.067124   7.711264   8.676393
    18  C    2.860557   1.441069   8.898188   8.676393   7.398752
    19  C    9.940338   8.880156   1.410353   2.783373   3.718610
    20  C    8.907277   7.332352   1.442707   3.754411   1.354713
    21  C    9.067422   8.620666   2.803116   1.386323   5.090319
    22  C    2.451220   4.268276  11.162149  10.162725  10.270843
    23  C    2.481507   2.438172   9.938051   9.456832   8.609193
    24  C    2.440490   4.948165  10.421642   8.968227  10.061656
    25  C   10.098721   9.368178   2.433725   2.419733   4.873570
    26  C    2.831943   5.134609  11.404527  10.128454  10.796388
    27  H    5.055445   4.849037   4.162854   2.679456   4.639334
    28  H    2.752694   3.429935   6.409662   5.068432   6.267600
    29  H    6.348750   4.099150   4.864269   5.930848   2.670880
    30  H    4.648501   2.141320   6.954418   7.377227   5.059846
    31  H    7.004458   6.827487   3.419025   1.084214   4.935202
    32  H    8.398937   6.375268   3.430845   5.355864   1.086694
    33  H    2.166308   4.197909   8.385000   6.844797   8.257170
    34  H    3.947192   2.175005   9.186027   9.233911   7.447666
    35  H   10.869486   9.657435   2.154125   3.870282   4.028914
    36  H    9.417817   9.236956   3.889057   2.142769   6.152463
    37  H    9.955204   8.290159   2.176723   4.603903   2.123420
    38  H    3.450962   3.427845  10.951608  10.533747   9.520241
    39  H    3.428668   4.873217  12.049755  11.158003  11.014333
    40  H    3.418677   5.916291  10.810329   9.157860  10.673096
    41  H   11.126293  10.449264   3.417817   3.402911   5.830850
    42  H    3.917747   6.190806  12.448038  11.100358  11.879084
                   16         17         18         19         20
    16  C    0.000000
    17  C    2.428873   0.000000
    18  C    2.440727   4.269201   0.000000
    19  C   11.162149  10.162725  10.270843   0.000000
    20  C    9.938051   9.456832   8.609193   2.476226   0.000000
    21  C   10.421642   8.968227  10.061656   2.407331   4.245801
    22  C    1.410353   2.783373   3.718610  12.388866  11.276796
    23  C    1.442707   3.754411   1.354713  11.276796   9.769614
    24  C    2.803116   1.386323   5.090319  11.485835  10.839270
    25  C   11.404527  10.128454  10.796388   1.384091   3.749533
    26  C    2.433725   2.419733   4.873570  12.542816  11.688007
    27  H    6.409662   5.068432   6.267600   5.125259   4.915063
    28  H    4.162854   2.679456   4.639334   7.483685   6.899860
    29  H    6.954418   7.377227   5.059846   6.248390   4.021370
    30  H    4.864269   5.930848   2.670880   8.364623   6.368508
    31  H    8.385000   6.844797   8.257170   3.867273   4.641211
    32  H    9.186027   9.233911   7.447666   4.599196   2.124528
    33  H    3.419025   1.084214   4.935202   9.398836   8.911155
    34  H    3.430845   5.355864   1.086694  10.585527   8.729042
    35  H   12.049755  11.158003  11.014333   1.086953   2.677879
    36  H   10.810329   9.157860  10.673096   3.392047   5.331748
    37  H   10.951608  10.533747   9.520241   2.680849   1.086753
    38  H    2.176723   4.603903   2.123420  12.304514  10.719394
    39  H    2.154125   3.870282   4.028914  13.309347  12.080043
    40  H    3.889057   2.142769   6.152463  11.784251  11.351791
    41  H   12.448038  11.100358  11.879084   2.147491   4.622308
    42  H    3.417817   3.402911   5.830850  13.563511  12.759435
                   21         22         23         24         25
    21  C    0.000000
    22  C   11.485835   0.000000
    23  C   10.839270   2.476226   0.000000
    24  C   10.180848   2.407331   4.245801   0.000000
    25  C    1.403475  12.542816  11.688007  11.387659   0.000000
    26  C   11.387659   1.384091   3.749533   1.403475  12.544048
    27  H    4.013748   7.483685   6.899860   6.367691   5.077103
    28  H    6.367691   5.125259   4.915063   4.013748   7.475742
    29  H    7.088770   8.364623   6.368508   8.698485   7.230321
    30  H    8.698485   6.248390   4.021370   7.088770   9.142726
    31  H    2.128866   9.398836   8.911155   8.052066   3.392215
    32  H    6.149439  10.585527   8.729042  10.607332   5.838084
    33  H    8.052066   3.867273   4.641211   2.128866   9.263295
    34  H   10.607332   4.599196   2.124528   6.149439  11.230433
    35  H    3.397396  13.309347  12.080043  12.495575   2.147563
    36  H    1.085951  11.784251  11.351791  10.287981   2.162066
    37  H    4.849116  12.304514  10.719394  11.917438   4.061726
    38  H   11.917438   2.680849   1.086753   4.849116  12.748260
    39  H   12.495575   1.086953   2.677879   3.397396  13.519368
    40  H   10.287981   3.392047   5.331748   1.085951  11.559951
    41  H    2.164223  13.563511  12.759435  12.331864   1.085812
    42  H   12.331864   2.147491   4.622308   2.164223  13.519716
                   26         27         28         29         30
    26  C    0.000000
    27  H    7.475742   0.000000
    28  H    5.077103   2.400322   0.000000
    29  H    9.142726   4.969392   5.539534   0.000000
    30  H    7.230321   5.539534   4.969392   2.496156   0.000000
    31  H    9.263295   2.011426   4.273586   6.182493   7.280699
    32  H   11.230433   5.571560   6.975253   2.420707   4.916793
    33  H    3.392215   4.273586   2.011426   7.280699   6.182493
    34  H    5.838084   6.975253   5.571560   4.916793   2.420707
    35  H   13.519368   6.155374   8.484106   6.680008   8.948466
    36  H   11.559951   4.451991   6.670571   8.045939   9.507819
    37  H   12.748260   5.985891   7.985746   4.717883   7.163465
    38  H    4.061726   7.985746   5.985891   7.163465   4.717883
    39  H    2.147563   8.484106   6.155374   8.948466   6.680008
    40  H    2.162066   6.670571   4.451991   9.507819   8.045939
    41  H   13.519716   6.081872   8.469906   8.265150  10.220091
    42  H    1.085812   8.469906   6.081872  10.220091   8.265150
                   31         32         33         34         35
    31  H    0.000000
    32  H    6.007755   0.000000
    33  H    5.923248   8.919291   0.000000
    34  H    8.919291   7.337296   6.007755   0.000000
    35  H    4.954223   4.723456  10.424555  11.248181   0.000000
    36  H    2.441267   7.219203   8.176380  11.293683   4.296788
    37  H    5.567077   2.458304   9.997131   9.563156   2.422131
    38  H    9.997131   9.563156   5.567077   2.458304  13.084218
    39  H   10.424555  11.248181   4.954223   4.723456  14.202854
    40  H    8.176380  11.293683   2.441267   7.219203  12.824723
    41  H    4.284081   6.742723  10.203229  12.316185   2.479349
    42  H   10.203229  12.316185   4.284081   6.742723  14.552178
                   36         37         38         39         40
    36  H    0.000000
    37  H    5.917889   0.000000
    38  H   12.437514  11.640622   0.000000
    39  H   12.824723  13.084218   2.422131   0.000000
    40  H   10.280408  12.437514   5.917889   4.296788   0.000000
    41  H    2.493852   4.747936  13.822716  14.552178  12.451974
    42  H   12.451974  13.822716   4.747936   2.479349   2.493852
                   41         42
    41  H    0.000000
    42  H   14.477282   0.000000
 Stoichiometry    C26H16
 Framework group  C2V[C2(CC),SGV(C24H16)]
 Deg. of freedom    41
 Full point group                 C2V     NOp   4
 Largest Abelian subgroup         C2V     NOp   4
 Largest concise Abelian subgroup C2      NOp   2
                         Standard orientation:                         
 ---------------------------------------------------------------------
 Center     Atomic      Atomic             Coordinates (Angstroms)
 Number     Number       Type             X           Y           Z
 ---------------------------------------------------------------------
      1          6           0        0.000000   -0.000000    0.099016
      2          6           0        0.000000   -0.000000    1.539139
      3          6           0        0.000000    1.235017   -0.586791
      4          6           0       -0.000000   -1.235017   -0.586791
      5          6           0        0.000000    2.455853    0.075548
      6          6           0        0.000000    1.239364    2.210522
      7          6           0       -0.000000   -2.455853    0.075548
      8          6           0       -0.000000   -1.239364    2.210522
      9          6           0        0.000000    3.745373   -0.622720
     10          6           0        0.000000    2.447318    1.524004
     11          6           0       -0.000000   -3.745373   -0.622720
     12          6           0       -0.000000   -2.447318    1.524004
     13          6           0        0.000000    4.948172    0.140408
     14          6           0        0.000000    3.855632   -2.028873
     15          6           0        0.000000    3.699376    2.237467
     16          6           0       -0.000000   -4.948172    0.140408
     17          6           0       -0.000000   -3.855632   -2.028873
     18          6           0       -0.000000   -3.699376    2.237467
     19          6           0        0.000000    6.194433   -0.519842
     20          6           0        0.000000    4.884807    1.581723
     21          6           0        0.000000    5.090424   -2.659096
     22          6           0       -0.000000   -6.194433   -0.519842
     23          6           0       -0.000000   -4.884807    1.581723
     24          6           0       -0.000000   -5.090424   -2.659096
     25          6           0        0.000000    6.272024   -1.901756
     26          6           0       -0.000000   -6.272024   -1.901756
     27          1           0        0.000000    1.200161   -1.671157
     28          1           0       -0.000000   -1.200161   -1.671157
     29          1           0        0.000000    1.248078    3.298004
     30          1           0       -0.000000   -1.248078    3.298004
     31          1           0        0.000000    2.961624   -2.642281
     32          1           0        0.000000    3.668648    3.323726
     33          1           0       -0.000000   -2.961624   -2.642281
     34          1           0       -0.000000   -3.668648    3.323726
     35          1           0        0.000000    7.101427    0.079182
     36          1           0        0.000000    5.140204   -3.743905
     37          1           0        0.000000    5.820311    2.134774
     38          1           0       -0.000000   -5.820311    2.134774
     39          1           0       -0.000000   -7.101427    0.079182
     40          1           0       -0.000000   -5.140204   -3.743905
     41          1           0        0.000000    7.238641   -2.396367
     42          1           0       -0.000000   -7.238641   -2.396367
 ---------------------------------------------------------------------
 Rotational constants (GHZ):           0.5778397           0.0934030           0.0804060
 Leave Link  202 at Thu Sep  8 15:01:22 2022, MaxMem=  1342177280 cpu:               9.1 elap:               0.2
 (Enter /mnt/opt/groups/app-gaussian/g16-avx2/l301.exe)
 Standard basis: 6-31G(d,p) (6D, 7F)
 Ernie: Thresh=  0.10000D-02 Tol=  0.10000D-05 Strict=F.
 There are   180 symmetry adapted cartesian basis functions of A1  symmetry.
 There are    58 symmetry adapted cartesian basis functions of A2  symmetry.
 There are    62 symmetry adapted cartesian basis functions of B1  symmetry.
 There are   170 symmetry adapted cartesian basis functions of B2  symmetry.
 There are   180 symmetry adapted basis functions of A1  symmetry.
 There are    58 symmetry adapted basis functions of A2  symmetry.
 There are    62 symmetry adapted basis functions of B1  symmetry.
 There are   170 symmetry adapted basis functions of B2  symmetry.
   470 basis functions,   840 primitive gaussians,   470 cartesian basis functions
    86 alpha electrons       86 beta electrons
       nuclear repulsion energy      1941.3221732611 Hartrees.
 IExCor=  402 DFT=T Ex+Corr=B3LYP ExCW=0 ScaHFX=  0.200000
 ScaDFX=  0.800000  0.720000  1.000000  0.810000 ScalE2=  1.000000  1.000000
 IRadAn=      5 IRanWt=     -1 IRanGd=            0 ICorTp=0 IEmpDi=131
 NAtoms=   42 NActive=   42 NUniq=   22 SFac= 3.64D+00 NAtFMM=   60 NAOKFM=F Big=F
 Integral buffers will be    131072 words long.
 Raffenetti 2 integral format.
 Two-electron integral symmetry is turned on.
 R6Disp:  Grimme-D3 Dispersion energy=       -0.0376499017 Hartrees.
 Nuclear repulsion after empirical dispersion term =     1941.2845233594 Hartrees.
 Leave Link  301 at Thu Sep  8 15:01:23 2022, MaxMem=  1342177280 cpu:               8.8 elap:               0.2
 (Enter /mnt/opt/groups/app-gaussian/g16-avx2/l302.exe)
 NPDir=0 NMtPBC=     1 NCelOv=     1 NCel=       1 NClECP=     1 NCelD=      1
         NCelK=      1 NCelE2=     1 NClLst=     1 CellRange=     0.0.
 One-electron integrals computed using PRISM.
 One-electron integral symmetry used in STVInt
 NBasis=   470 RedAO= T EigKep=  1.43D-04  NBF=   180    58    62   170
 NBsUse=   470 1.00D-06 EigRej= -1.00D+00 NBFU=   180    58    62   170
 Precomputing XC quadrature grid using
 IXCGrd= 4 IRadAn=           5 IRanWt=          -1 IRanGd=           0 AccXCQ= 1.00D-12.
 Generated NRdTot=       0 NPtTot=           0 NUsed=           0 NTot=          32
 NSgBfM=   458   458   458   458   458 MxSgAt=    42 MxSgA2=    42.
 Leave Link  302 at Thu Sep  8 15:01:26 2022, MaxMem=  1342177280 cpu:             152.9 elap:               3.3
 (Enter /mnt/opt/groups/app-gaussian/g16-avx2/l303.exe)
 DipDrv:  MaxL=1.
 Leave Link  303 at Thu Sep  8 15:01:26 2022, MaxMem=  1342177280 cpu:               4.6 elap:               0.1
 (Enter /mnt/opt/groups/app-gaussian/g16-avx2/l401.exe)
 ExpMin= 1.61D-01 ExpMax= 3.05D+03 ExpMxC= 4.57D+02 IAcc=3 IRadAn=         5 AccDes= 0.00D+00
 Harris functional with IExCor=  402 and IRadAn=       5 diagonalized for initial guess.
 HarFok:  IExCor=  402 AccDes= 0.00D+00 IRadAn=         5 IDoV= 1 UseB2=F ITyADJ=14
 ICtDFT=  3500011 ScaDFX=  1.000000  1.000000  1.000000  1.000000
 FoFCou: FMM=F IPFlag=           0 FMFlag=      100000 FMFlg1=           0
         NFxFlg=           0 DoJE=T BraDBF=F KetDBF=T FulRan=T
         wScrn=  0.000000 ICntrl=       500 IOpCl=  0 I1Cent=   200000004 NGrid=           0
         NMat0=    1 NMatS0=      1 NMatT0=    0 NMatD0=    1 NMtDS0=    0 NMtDT0=    0
 Petite list used in FoFCou.
 Harris En= -1000.53382659256    
 JPrj=0 DoOrth=F DoCkMO=F.
 Initial guess orbital symmetries:
       Occupied  (B2) (A1) (B2) (A1) (B2) (A1) (A1) (B2) (B2) (A1)
                 (B2) (A1) (A1) (B2) (A1) (B2) (A1) (A1) (B2) (A1)
                 (B2) (A1) (B2) (A1) (B2) (A1) (A1) (B2) (A1) (B2)
                 (A1) (B2) (A1) (B2) (A1) (B2) (A1) (A1) (B2) (B2)
                 (A1) (A1) (B2) (A1) (B2) (A1) (B2) (A1) (B2) (A1)
                 (B2) (A1) (B2) (B2) (A1) (A1) (B2) (A1) (A1) (B2)
                 (A1) (B2) (A1) (B2) (B2) (B2) (B1) (A1) (A2) (B2)
                 (A1) (B1) (A1) (B2) (B2) (A2) (A1) (B1) (A2) (B1)
                 (B1) (A2) (A2) (B1) (B1) (A2)
       Virtual   (A2) (B1) (A2) (B1) (A2) (B1) (B1) (A2) (B1) (A2)
                 (A1) (B2) (A1) (B1) (B2) (A1) (B2) (A1) (A2) (A1)
                 (B2) (A1) (B2) (B1) (A1) (B2) (A1) (B2) (B2) (A1)
                 (A1) (B2) (A1) (A1) (B2) (A1) (B2) (B2) (A1) (B2)
                 (A1) (A1) (B2) (B2) (A1) (B2) (A1) (B2) (A1) (B2)
                 (A1) (B2) (A1) (A1) (B2) (B2) (A1) (B1) (B2) (A2)
                 (A1) (B1) (B2) (A1) (B1) (A2) (B2) (A1) (A1) (A1)
                 (B2) (A2) (B2) (B1) (A1) (B2) (A1) (B2) (A1) (B1)
                 (B2) (A2) (B2) (A1) (A1) (B2) (B2) (A1) (B2) (A2)
                 (A1) (B1) (B1) (A1) (B1) (A2) (A2) (A2) (B1) (B1)
                 (B1) (A2) (A1) (A2) (B2) (B2) (A1) (B1) (A1) (B2)
                 (A1) (B2) (A2) (A1) (B2) (A1) (B2) (A1) (B1) (B2)
                 (B1) (A1) (B2) (A2) (A1) (B2) (A1) (B2) (A1) (B2)
                 (A1) (B2) (A1) (B2) (A1) (B2) (A1) (B2) (A1) (A1)
                 (B2) (A1) (B2) (B2) (A1) (B2) (A1) (A1) (B2) (B2)
                 (A1) (B2) (B1) (A2) (A1) (B2) (B1) (A2) (B1) (B2)
                 (A2) (A1) (B2) (A2) (B1) (A2) (B1) (A2) (A2) (B2)
                 (B1) (A1) (A2) (B1) (A2) (B1) (A2) (B1) (A2) (A1)
                 (B1) (A1) (B2) (A1) (A1) (B2) (B2) (A1) (B2) (A1)
                 (B2) (A1) (B2) (A1) (B2) (A1) (B2) (A1) (A1) (B2)
                 (B1) (A1) (A2) (B2) (B2) (B1) (A1) (B1) (A2) (B2)
                 (A1) (B2) (A1) (B1) (B2) (A1) (B2) (A1) (A1) (B2)
                 (A2) (B2) (A1) (B2) (A1) (B1) (B2) (A1) (B2) (B2)
                 (A1) (A2) (A1) (B2) (B1) (A2) (A1) (B1) (A1) (A2)
                 (B2) (B2) (A1) (A1) (B2) (A1) (B1) (A2) (B2) (A2)
                 (B1) (B1) (A2) (A2) (B1) (A1) (B1) (B2) (A2) (A1)
                 (B1) (B2) (A2) (A1) (B2) (A1) (B2) (A1) (B2) (B2)
                 (B1) (A2) (A2) (B1) (A1) (B2) (B1) (A2) (A1) (A1)
                 (B2) (B1) (A1) (A2) (A1) (B2) (B1) (B2) (A2) (B2)
                 (B1) (A2) (A1) (B1) (A2) (A1) (A1) (B2) (A2) (B1)
                 (B2) (A1) (B1) (A1) (B2) (A2) (B2) (A2) (B2) (B1)
                 (B2) (A1) (A2) (B1) (A1) (B2) (A1) (B2) (A1) (B2)
                 (A1) (A1) (B2) (A1) (B2) (B2) (A1) (B2) (A1) (A1)
                 (B2) (A1) (A1) (B2) (B2) (A1) (B2) (B2) (A1) (B2)
                 (A1) (A1) (B2) (A1) (B2) (A1) (B2) (A1) (A1) (B2)
                 (A1) (B2) (A1) (B2) (A1) (B2) (A1) (B2) (A1) (B2)
                 (A1) (B2) (A1) (B2) (A1) (A1) (B2) (A1) (B2) (A1)
                 (B2) (B2) (A1) (A1) (B2) (B2) (A1) (A1) (B2) (A1)
                 (B2) (A1) (B2) (A1)
 The electronic state of the initial guess is 1-A1.
 Leave Link  401 at Thu Sep  8 15:01:28 2022, MaxMem=  1342177280 cpu:              87.6 elap:               1.9
 (Enter /mnt/opt/groups/app-gaussian/g16-avx2/l502.exe)
 Two-electron integrals replicated using symmetry.
 Closed shell SCF:
 Using DIIS extrapolation, IDIIS=    10.
 NGot=  1342177280 LenX=  1341703840 LenY=  1341482470
 Requested convergence on RMS density matrix=1.00D-08 within 500 cycles.
 Requested convergence on MAX density matrix=1.00D-06.
 Requested convergence on             energy=1.00D-06.
 Level shift goal  0.100 maximum shift  0.100.
 No special actions if energy rises.
 Dynamic level shift is on during FON iterations.

 Cycle   1  Pass 1  IDiag  1:
 FoFJK:  IHMeth= 1 ICntrl=       0 DoSepK=F KAlg= 0 I1Cent=           0 FoldK=F
 IRaf= 630000000 NMat=       1 IRICut=       1 DoRegI=T DoRafI=F ISym2E= 2 IDoP0=0 IntGTp=1.
 FoFCou: FMM=F IPFlag=           0 FMFlag=      100000 FMFlg1=           0
         NFxFlg=           0 DoJE=F BraDBF=F KetDBF=F FulRan=T
         wScrn=  0.000000 ICntrl=         0 IOpCl=  0 I1Cent=           0 NGrid=           0
         NMat0=    1 NMatS0=      1 NMatT0=    0 NMatD0=    1 NMtDS0=    0 NMtDT0=    0
 Integrals replicated using symmetry in FoFCou.
 E= -1000.04719274832    
 DIIS: error= 4.50D-02 at cycle   1 NSaved=   1.
 NSaved= 1 IEnMin= 1 EnMin= -1000.04719274832     IErMin= 1 ErrMin= 4.50D-02
 ErrMax= 4.50D-02  0.00D+00 EMaxC= 1.00D+00 BMatC= 4.30D-01 BMatP= 4.30D-01
 IDIUse=1 WtCom= 1.00D+00 WtEn= 0.00D+00
 Coeff-Com:  0.100D+01
 Coeff:      0.100D+01
 Gap=     0.113 Goal=     0.100 Shift=    0.000
 T= 1740. Gap= 0.110 NK=0 IS=    1 IE=  470 IFin=   87
          NO(<0.9)=   0  NV(>0.1)=   0     86.00e < EF      0.00e >EF  Err=2.8D-14
 GapD=    0.113 DampG=1.000 DampE=0.500 DampFc=0.5000 IDamp=-1.
 Damping current iteration by 5.00D-01
 RMSDP=4.02D-03 MaxDP=1.09D-01              OVMax= 1.34D-01

 Cycle   2  Pass 1  IDiag  1:
 E= -1000.29111281893     Delta-E=       -0.243920070617 Rises=F Damp=T
 DIIS: error= 7.71D-03 at cycle   2 NSaved=   2.
 NSaved= 2 IEnMin= 2 EnMin= -1000.29111281893     IErMin= 2 ErrMin= 7.71D-03
 ErrMax= 7.71D-03  0.00D+00 EMaxC= 1.00D+00 BMatC= 2.62D-02 BMatP= 4.30D-01
 IDIUse=1 WtCom= 1.00D+00 WtEn= 0.00D+00
 Coeff-Com: -0.891D-01 0.109D+01
 Coeff:     -0.891D-01 0.109D+01
 Gap=     0.116 Goal=     0.100 Shift=    0.000
 T= 1546. Gap= 0.115 NK=3 IS=   75 IE=   94 IFin=   87
          NO(<0.9)=   0  NV(>0.1)=   0     86.00e < EF      0.00e >EF  Err=0.0D+00
 GapD=    0.116 DampG=1.000 DampE=1.000 DampFc=1.0000 IDamp=-1.
 RMSDP=1.34D-03 MaxDP=5.53D-02 DE=-2.44D-01 OVMax= 7.50D-02

 Cycle   3  Pass 1  IDiag  1:
 E= -1000.51808119035     Delta-E=       -0.226968371413 Rises=F Damp=F
 DIIS: error= 4.09D-03 at cycle   3 NSaved=   3.
 NSaved= 3 IEnMin= 3 EnMin= -1000.51808119035     IErMin= 3 ErrMin= 4.09D-03
 ErrMax= 4.09D-03  0.00D+00 EMaxC= 1.00D+00 BMatC= 8.68D-03 BMatP= 2.62D-02
 IDIUse=1 WtCom= 1.00D+00 WtEn= 0.00D+00
 Coeff-Com: -0.780D-01 0.392D+00 0.686D+00
 Coeff:     -0.780D-01 0.392D+00 0.686D+00
 Gap=     0.115 Goal=     0.100 Shift=    0.000
 T= 1220. Gap= 0.115 NK=3 IS=   87 IE=   94 IFin=   86
          NO(<0.9)=   0  NV(>0.1)=   0     86.00e < EF      0.00e >EF  Err=0.0D+00
 GapD=    0.115 DampG=1.000 DampE=1.000 DampFc=1.0000 IDamp=-1.
 RMSDP=3.91D-04 MaxDP=1.42D-02 DE=-2.27D-01 OVMax= 4.21D-02

 Cycle   4  Pass 1  IDiag  1:
 E= -1000.52171734087     Delta-E=       -0.003636150523 Rises=F Damp=F
 DIIS: error= 4.15D-03 at cycle   4 NSaved=   4.
 NSaved= 4 IEnMin= 4 EnMin= -1000.52171734087     IErMin= 3 ErrMin= 4.09D-03
 ErrMax= 4.15D-03  0.00D+00 EMaxC= 1.00D+00 BMatC= 4.64D-03 BMatP= 8.68D-03
 IDIUse=1 WtCom= 1.00D+00 WtEn= 0.00D+00
 Coeff-Com: -0.404D-01 0.138D+00 0.449D+00 0.453D+00
 Coeff:     -0.404D-01 0.138D+00 0.449D+00 0.453D+00
 Gap=     0.115 Goal=     0.100 Shift=    0.000
 T=  458. Gap= 0.115 NK=3 IS=   87 IE=   94 IFin=   86
          NO(<0.9)=   0  NV(>0.1)=   0     86.00e < EF      0.00e >EF  Err=0.0D+00
 GapD=    0.115 DampG=1.000 DampE=1.000 DampFc=1.0000 IDamp=-1.
 RMSDP=2.11D-04 MaxDP=7.86D-03 DE=-3.64D-03 OVMax= 2.51D-02

 Cycle   5  Pass 1  IDiag  1:
 E= -1000.52704724333     Delta-E=       -0.005329902461 Rises=F Damp=F
 DIIS: error= 9.31D-04 at cycle   5 NSaved=   5.
 NSaved= 5 IEnMin= 5 EnMin= -1000.52704724333     IErMin= 5 ErrMin= 9.31D-04
 ErrMax= 9.31D-04  0.00D+00 EMaxC= 1.00D+00 BMatC= 2.39D-04 BMatP= 4.64D-03
 IDIUse=1 WtCom= 1.00D+00 WtEn= 0.00D+00
 Coeff-Com: -0.139D-01 0.359D-01 0.161D+00 0.243D+00 0.573D+00
 Coeff:     -0.139D-01 0.359D-01 0.161D+00 0.243D+00 0.573D+00
 Gap=     0.115 Goal=     0.100 Shift=    0.000
 RMSDP=5.24D-05 MaxDP=2.09D-03 DE=-5.33D-03 OVMax= 5.58D-03

 Cycle   6  Pass 1  IDiag  1:
 E= -1000.52727695530     Delta-E=       -0.000229711970 Rises=F Damp=F
 DIIS: error= 2.80D-04 at cycle   6 NSaved=   6.
 NSaved= 6 IEnMin= 6 EnMin= -1000.52727695530     IErMin= 6 ErrMin= 2.80D-04
 ErrMax= 2.80D-04  0.00D+00 EMaxC= 1.00D+00 BMatC= 3.40D-05 BMatP= 2.39D-04
 IDIUse=1 WtCom= 1.00D+00 WtEn= 0.00D+00
 Coeff-Com: -0.479D-02 0.931D-02 0.577D-01 0.109D+00 0.348D+00 0.481D+00
 Coeff:     -0.479D-02 0.931D-02 0.577D-01 0.109D+00 0.348D+00 0.481D+00
 Gap=     0.115 Goal=     0.100 Shift=    0.000
 RMSDP=1.67D-05 MaxDP=1.09D-03 DE=-2.30D-04 OVMax= 3.20D-03

 Cycle   7  Pass 1  IDiag  1:
 E= -1000.52731180770     Delta-E=       -0.000034852398 Rises=F Damp=F
 DIIS: error= 1.32D-04 at cycle   7 NSaved=   7.
 NSaved= 7 IEnMin= 7 EnMin= -1000.52731180770     IErMin= 7 ErrMin= 1.32D-04
 ErrMax= 1.32D-04  0.00D+00 EMaxC= 1.00D+00 BMatC= 2.37D-06 BMatP= 3.40D-05
 IDIUse=1 WtCom= 1.00D+00 WtEn= 0.00D+00
 Coeff-Com: -0.242D-02 0.425D-02 0.295D-01 0.589D-01 0.194D+00 0.303D+00
 Coeff-Com:  0.412D+00
 Coeff:     -0.242D-02 0.425D-02 0.295D-01 0.589D-01 0.194D+00 0.303D+00
 Coeff:      0.412D+00
 Gap=     0.115 Goal=     0.100 Shift=    0.000
 RMSDP=5.01D-06 MaxDP=2.50D-04 DE=-3.49D-05 OVMax= 1.17D-03

 Cycle   8  Pass 1  IDiag  1:
 E= -1000.52731449456     Delta-E=       -0.000002686859 Rises=F Damp=F
 DIIS: error= 3.73D-05 at cycle   8 NSaved=   8.
 NSaved= 8 IEnMin= 8 EnMin= -1000.52731449456     IErMin= 8 ErrMin= 3.73D-05
 ErrMax= 3.73D-05  0.00D+00 EMaxC= 1.00D+00 BMatC= 1.91D-07 BMatP= 2.37D-06
 IDIUse=1 WtCom= 1.00D+00 WtEn= 0.00D+00
 Coeff-Com: -0.345D-03 0.370D-03 0.423D-02 0.983D-02 0.357D-01 0.703D-01
 Coeff-Com:  0.237D+00 0.643D+00
 Coeff:     -0.345D-03 0.370D-03 0.423D-02 0.983D-02 0.357D-01 0.703D-01
 Coeff:      0.237D+00 0.643D+00
 Gap=     0.115 Goal=     0.100 Shift=    0.000
 RMSDP=1.42D-06 MaxDP=8.66D-05 DE=-2.69D-06 OVMax= 3.16D-04

 Cycle   9  Pass 1  IDiag  1:
 E= -1000.52731468581     Delta-E=       -0.000000191257 Rises=F Damp=F
 DIIS: error= 1.03D-05 at cycle   9 NSaved=   9.
 NSaved= 9 IEnMin= 9 EnMin= -1000.52731468581     IErMin= 9 ErrMin= 1.03D-05
 ErrMax= 1.03D-05  0.00D+00 EMaxC= 1.00D+00 BMatC= 2.84D-08 BMatP= 1.91D-07
 IDIUse=1 WtCom= 1.00D+00 WtEn= 0.00D+00
 Coeff-Com: -0.622D-04-0.376D-04 0.696D-03 0.227D-02 0.985D-02 0.240D-01
 Coeff-Com:  0.119D+00 0.395D+00 0.449D+00
 Coeff:     -0.622D-04-0.376D-04 0.696D-03 0.227D-02 0.985D-02 0.240D-01
 Coeff:      0.119D+00 0.395D+00 0.449D+00
 Gap=     0.115 Goal=     0.100 Shift=    0.000
 RMSDP=5.14D-07 MaxDP=2.66D-05 DE=-1.91D-07 OVMax= 8.25D-05

 Cycle  10  Pass 1  IDiag  1:
 E= -1000.52731471626     Delta-E=       -0.000000030445 Rises=F Damp=F
 DIIS: error= 2.22D-06 at cycle  10 NSaved=  10.
 NSaved=10 IEnMin=10 EnMin= -1000.52731471626     IErMin=10 ErrMin= 2.22D-06
 ErrMax= 2.22D-06  0.00D+00 EMaxC= 1.00D+00 BMatC= 1.81D-09 BMatP= 2.84D-08
 IDIUse=1 WtCom= 1.00D+00 WtEn= 0.00D+00
 Coeff-Com:  0.183D-04-0.597D-04-0.324D-03-0.485D-03-0.876D-03-0.425D-03
 Coeff-Com:  0.141D-01 0.736D-01 0.225D+00 0.689D+00
 Coeff:      0.183D-04-0.597D-04-0.324D-03-0.485D-03-0.876D-03-0.425D-03
 Coeff:      0.141D-01 0.736D-01 0.225D+00 0.689D+00
 Gap=     0.115 Goal=     0.100 Shift=    0.000
 RMSDP=1.34D-07 MaxDP=8.24D-06 DE=-3.04D-08 OVMax= 1.54D-05

 Cycle  11  Pass 1  IDiag  1:
 E= -1000.52731471824     Delta-E=       -0.000000001976 Rises=F Damp=F
 DIIS: error= 6.21D-07 at cycle  11 NSaved=  11.
 NSaved=11 IEnMin=11 EnMin= -1000.52731471824     IErMin=11 ErrMin= 6.21D-07
 ErrMax= 6.21D-07  0.00D+00 EMaxC= 1.00D+00 BMatC= 1.31D-10 BMatP= 1.81D-09
 IDIUse=1 WtCom= 1.00D+00 WtEn= 0.00D+00
 Coeff-Com:  0.117D-04-0.283D-04-0.200D-03-0.352D-03-0.842D-03-0.119D-02
 Coeff-Com:  0.202D-02 0.211D-01 0.978D-01 0.360D+00 0.522D+00
 Coeff:      0.117D-04-0.283D-04-0.200D-03-0.352D-03-0.842D-03-0.119D-02
 Coeff:      0.202D-02 0.211D-01 0.978D-01 0.360D+00 0.522D+00
 Gap=     0.115 Goal=     0.100 Shift=    0.000
 RMSDP=3.46D-08 MaxDP=2.99D-06 DE=-1.98D-09 OVMax= 4.22D-06

 Cycle  12  Pass 1  IDiag  1:
 E= -1000.52731471839     Delta-E=       -0.000000000149 Rises=F Damp=F
 DIIS: error= 2.53D-07 at cycle  12 NSaved=  12.
 NSaved=12 IEnMin=12 EnMin= -1000.52731471839     IErMin=12 ErrMin= 2.53D-07
 ErrMax= 2.53D-07  0.00D+00 EMaxC= 1.00D+00 BMatC= 1.64D-11 BMatP= 1.31D-10
 IDIUse=1 WtCom= 1.00D+00 WtEn= 0.00D+00
 Coeff-Com:  0.410D-05-0.772D-05-0.723D-04-0.139D-03-0.369D-03-0.630D-03
 Coeff-Com: -0.970D-03 0.184D-02 0.259D-01 0.116D+00 0.295D+00 0.563D+00
 Coeff:      0.410D-05-0.772D-05-0.723D-04-0.139D-03-0.369D-03-0.630D-03
 Coeff:     -0.970D-03 0.184D-02 0.259D-01 0.116D+00 0.295D+00 0.563D+00
 Gap=     0.115 Goal=     0.100 Shift=    0.000
 RMSDP=1.44D-08 MaxDP=5.61D-07 DE=-1.49D-10 OVMax= 1.78D-06

 Cycle  13  Pass 1  IDiag  1:
 E= -1000.52731471839     Delta-E=       -0.000000000007 Rises=F Damp=F
 DIIS: error= 1.36D-07 at cycle  13 NSaved=  13.
 NSaved=13 IEnMin=13 EnMin= -1000.52731471839     IErMin=13 ErrMin= 1.36D-07
 ErrMax= 1.36D-07  0.00D+00 EMaxC= 1.00D+00 BMatC= 3.09D-12 BMatP= 1.64D-11
 IDIUse=1 WtCom= 1.00D+00 WtEn= 0.00D+00
 Coeff-Com:  0.133D-05-0.167D-05-0.236D-04-0.491D-04-0.145D-03-0.276D-03
 Coeff-Com: -0.962D-03-0.161D-02 0.499D-02 0.329D-01 0.129D+00 0.354D+00
 Coeff-Com:  0.482D+00
 Coeff:      0.133D-05-0.167D-05-0.236D-04-0.491D-04-0.145D-03-0.276D-03
 Coeff:     -0.962D-03-0.161D-02 0.499D-02 0.329D-01 0.129D+00 0.354D+00
 Coeff:      0.482D+00
 Gap=     0.115 Goal=     0.100 Shift=    0.000
 RMSDP=5.25D-09 MaxDP=2.31D-07 DE=-6.82D-12 OVMax= 6.67D-07

 SCF Done:  E(RB3LYP) =  -1000.52731472     A.U. after   13 cycles
            NFock= 13  Conv=0.53D-08     -V/T= 2.0098
 KE= 9.908141728267D+02 PE=-6.198910680508D+03 EE= 2.266284669603D+03
 Leave Link  502 at Thu Sep  8 15:02:04 2022, MaxMem=  1342177280 cpu:            1673.5 elap:              35.9
 (Enter /mnt/opt/groups/app-gaussian/g16-avx2/l601.exe)
 Copying SCF densities to generalized density rwf, IOpCl= 0 IROHF=0.

 **********************************************************************

            Population analysis using the SCF Density.

 **********************************************************************

 Orbital symmetries:
       Occupied  (B2) (A1) (B2) (A1) (B2) (A1) (A1) (B2) (A1) (A1)
                 (B2) (A1) (B2) (A1) (B2) (A1) (B2) (A1) (B2) (A1)
                 (B2) (A1) (B2) (A1) (B2) (A1) (A1) (B2) (A1) (B2)
                 (A1) (B2) (A1) (B2) (A1) (B2) (A1) (A1) (B2) (B2)
                 (A1) (B2) (A1) (A1) (A1) (B2) (B2) (A1) (B2) (A1)
                 (B2) (A1) (B2) (A1) (B2) (A1) (A1) (B2) (B2) (A1)
                 (A1) (B2) (A1) (B1) (B2) (B2) (A2) (B2) (A1) (B1)
                 (B2) (A1) (A1) (A2) (B2) (B2) (B1) (A1) (A2) (B1)
                 (B1) (A2) (A2) (B1) (B1) (A2)
       Virtual   (A2) (B1) (A2) (B1) (B1) (A2) (B1) (A2) (B1) (A1)
                 (B2) (A1) (B2) (A1) (A2) (B2) (A1) (A1) (B2) (B2)
                 (B1) (A1) (A1) (B2) (A1) (B2) (A2) (A1) (B1) (B2)
                 (A1) (B2) (B2) (A1) (A1) (A1) (B2) (A1) (B2) (B2)
                 (A1) (B2) (A1) (B2) (B2) (A1) (A1) (B2) (A1) (B2)
                 (A1) (B2) (A1) (B2) (B1) (A1) (A2) (B2) (B1) (A1)
                 (B1) (B2) (A2) (A1) (A1) (B2) (A2) (B2) (A1) (B1)
                 (A1) (B2) (B2) (A1) (B1) (A1) (B2) (A2) (A1) (B2)
                 (A1) (A1) (B2) (A1) (B2) (A2) (B2) (A1) (B1) (B1)
                 (B2) (A1) (B1) (B2) (A2) (A2) (A2) (A1) (B1) (B1)
                 (B1) (A2) (A2) (A1) (B1) (B2) (A1) (B2) (A2) (A1)
                 (B2) (B2) (A1) (A1) (B2) (A1) (B2) (B1) (A1) (B1)
                 (B2) (A1) (A2) (B2) (A1) (B2) (A1) (A1) (B2) (B2)
                 (A1) (B2) (A1) (B2) (A1) (B2) (A1) (B2) (A1) (B2)
                 (A1) (A1) (B2) (B2) (B2) (A1) (A1) (A1) (B2) (B2)
                 (A1) (B2) (A1) (B2) (A2) (B1) (B2) (B1) (A2) (B1)
                 (A1) (A2) (B2) (B2) (B1) (A2) (A2) (B1) (A2) (A1)
                 (A2) (B1) (B1) (A2) (A1) (A2) (B1) (A2) (B1) (A2)
                 (A1) (B2) (B1) (A1) (A1) (B2) (A1) (B2) (B2) (A1)
                 (B2) (A1) (B2) (A1) (B2) (A1) (B2) (A1) (A1) (B2)
                 (B1) (A2) (A1) (B2) (B2) (B1) (B1) (A1) (A2) (B2)
                 (A1) (B2) (B1) (A1) (B2) (A1) (B2) (A1) (A2) (A1)
                 (B2) (B2) (B2) (A1) (B1) (A1) (B2) (A1) (B2) (A1)
                 (A2) (A1) (B2) (B1) (A2) (B2) (B1) (A1) (A1) (A2)
                 (B2) (B2) (A1) (A1) (B2) (B1) (A2) (A1) (B2) (A2)
                 (B1) (B1) (A2) (A2) (B1) (A1) (B2) (B1) (A1) (A2)
                 (B2) (B1) (A1) (A2) (B2) (A1) (B2) (B1) (A2) (A1)
                 (B2) (B2) (A2) (B1) (B1) (A1) (B2) (A2) (A1) (A1)
                 (B1) (B2) (A1) (A2) (A1) (B1) (B2) (B2) (A2) (B1)
                 (A2) (B2) (A1) (A2) (A1) (B1) (A1) (B2) (A2) (B1)
                 (B2) (A1) (B1) (A1) (B2) (A2) (B2) (A2) (B2) (B1)
                 (B2) (A1) (A2) (B1) (A1) (B2) (A1) (B2) (A1) (A1)
                 (B2) (A1) (B2) (B2) (A1) (B2) (A1) (B2) (A1) (A1)
                 (B2) (A1) (A1) (B2) (B2) (A1) (B2) (B2) (A1) (B2)
                 (A1) (A1) (B2) (A1) (B2) (A1) (B2) (A1) (A1) (B2)
                 (A1) (B2) (A1) (B2) (A1) (B2) (A1) (B2) (B2) (A1)
                 (A1) (B2) (A1) (A1) (B2) (A1) (B2) (A1) (B2) (A1)
                 (B2) (B2) (A1) (A1) (B2) (B2) (A1) (A1) (B2) (A1)
                 (B2) (A1) (B2) (A1)
 The electronic state is 1-A1.
 Alpha  occ. eigenvalues --  -10.20275 -10.20275 -10.20135 -10.20135 -10.19988
 Alpha  occ. eigenvalues --  -10.19988 -10.19898 -10.19840 -10.19840 -10.19785
 Alpha  occ. eigenvalues --  -10.19158 -10.19158 -10.19149 -10.19147 -10.19142
 Alpha  occ. eigenvalues --  -10.19142 -10.19098 -10.19098 -10.19082 -10.19082
 Alpha  occ. eigenvalues --  -10.19079 -10.19077 -10.19066 -10.19066 -10.19028
 Alpha  occ. eigenvalues --  -10.19028  -0.88699  -0.87537  -0.85697  -0.83268
 Alpha  occ. eigenvalues --   -0.81111  -0.79019  -0.78537  -0.76075  -0.76069
 Alpha  occ. eigenvalues --   -0.73580  -0.73216  -0.71474  -0.69626  -0.65344
 Alpha  occ. eigenvalues --   -0.63215  -0.61710  -0.61258  -0.60984  -0.58681
 Alpha  occ. eigenvalues --   -0.58470  -0.56449  -0.52596  -0.52274  -0.51976
 Alpha  occ. eigenvalues --   -0.50010  -0.49239  -0.48126  -0.46901  -0.46294
 Alpha  occ. eigenvalues --   -0.44785  -0.43889  -0.43358  -0.42676  -0.42519
 Alpha  occ. eigenvalues --   -0.42243  -0.42167  -0.40772  -0.40744  -0.40179
 Alpha  occ. eigenvalues --   -0.39753  -0.39333  -0.38195  -0.37779  -0.36990
 Alpha  occ. eigenvalues --   -0.35933  -0.35255  -0.34124  -0.34092  -0.33150
 Alpha  occ. eigenvalues --   -0.32417  -0.31930  -0.31926  -0.29832  -0.29605
 Alpha  occ. eigenvalues --   -0.26841  -0.26400  -0.23497  -0.23252  -0.21186
 Alpha  occ. eigenvalues --   -0.18593
 Alpha virt. eigenvalues --   -0.07096  -0.04105  -0.01962  -0.01838   0.01339
 Alpha virt. eigenvalues --    0.01593   0.04767   0.05620   0.08656   0.09213
 Alpha virt. eigenvalues --    0.09640   0.09832   0.10861   0.11898   0.12129
 Alpha virt. eigenvalues --    0.13023   0.13701   0.15106   0.15583   0.16263
 Alpha virt. eigenvalues --    0.16635   0.17213   0.18142   0.18263   0.19722
 Alpha virt. eigenvalues --    0.19723   0.21365   0.23023   0.23481   0.24205
 Alpha virt. eigenvalues --    0.24275   0.25378   0.26796   0.26981   0.27839
 Alpha virt. eigenvalues --    0.28885   0.29551   0.29748   0.30909   0.31653
 Alpha virt. eigenvalues --    0.32054   0.32675   0.33092   0.35143   0.38918
 Alpha virt. eigenvalues --    0.38950   0.39334   0.42791   0.44020   0.46080
 Alpha virt. eigenvalues --    0.47282   0.48682   0.49270   0.49800   0.49889
 Alpha virt. eigenvalues --    0.49947   0.50883   0.51048   0.52505   0.53608
 Alpha virt. eigenvalues --    0.53889   0.54168   0.54189   0.54390   0.55125
 Alpha virt. eigenvalues --    0.55450   0.56087   0.56089   0.56363   0.56556
 Alpha virt. eigenvalues --    0.57618   0.57953   0.58167   0.58471   0.59010
 Alpha virt. eigenvalues --    0.59169   0.59338   0.59675   0.60220   0.60270
 Alpha virt. eigenvalues --    0.60762   0.61196   0.61492   0.61618   0.61680
 Alpha virt. eigenvalues --    0.61799   0.61816   0.62152   0.62989   0.63275
 Alpha virt. eigenvalues --    0.63469   0.64324   0.64920   0.65092   0.65824
 Alpha virt. eigenvalues --    0.67483   0.67810   0.68368   0.70711   0.71558
 Alpha virt. eigenvalues --    0.74416   0.75035   0.76763   0.77929   0.78525
 Alpha virt. eigenvalues --    0.79326   0.80404   0.80462   0.80502   0.81381
 Alpha virt. eigenvalues --    0.81851   0.81969   0.82021   0.83415   0.84070
 Alpha virt. eigenvalues --    0.84731   0.84798   0.85069   0.85924   0.87433
 Alpha virt. eigenvalues --    0.87823   0.88820   0.89680   0.90414   0.91795
 Alpha virt. eigenvalues --    0.92139   0.92699   0.93271   0.94166   0.94794
 Alpha virt. eigenvalues --    0.96562   0.96784   0.97333   0.97901   0.98460
 Alpha virt. eigenvalues --    1.01556   1.01728   1.02637   1.03093   1.04012
 Alpha virt. eigenvalues --    1.05564   1.07542   1.07993   1.08968   1.12875
 Alpha virt. eigenvalues --    1.13235   1.15440   1.16059   1.16231   1.17597
 Alpha virt. eigenvalues --    1.18699   1.19835   1.21309   1.21406   1.21976
 Alpha virt. eigenvalues --    1.22171   1.23376   1.23712   1.24591   1.25984
 Alpha virt. eigenvalues --    1.26858   1.27018   1.31253   1.33053   1.33542
 Alpha virt. eigenvalues --    1.33655   1.33728   1.34161   1.34472   1.35313
 Alpha virt. eigenvalues --    1.35508   1.37433   1.38478   1.38525   1.39947
 Alpha virt. eigenvalues --    1.40316   1.41237   1.41743   1.43031   1.43246
 Alpha virt. eigenvalues --    1.44110   1.44677   1.45039   1.46380   1.47052
 Alpha virt. eigenvalues --    1.48328   1.49422   1.49594   1.52483   1.54575
 Alpha virt. eigenvalues --    1.54922   1.57440   1.58180   1.61512   1.68787
 Alpha virt. eigenvalues --    1.71092   1.71164   1.72664   1.73672   1.74224
 Alpha virt. eigenvalues --    1.75040   1.76287   1.78153   1.78236   1.80555
 Alpha virt. eigenvalues --    1.80628   1.81702   1.82301   1.82306   1.84047
 Alpha virt. eigenvalues --    1.85363   1.85397   1.85990   1.86985   1.87746
 Alpha virt. eigenvalues --    1.88285   1.89333   1.89874   1.90062   1.90110
 Alpha virt. eigenvalues --    1.90554   1.91566   1.92371   1.92390   1.92988
 Alpha virt. eigenvalues --    1.93456   1.94211   1.95221   1.95435   1.95738
 Alpha virt. eigenvalues --    1.98153   1.98828   1.99052   1.99880   1.99893
 Alpha virt. eigenvalues --    2.00289   2.02249   2.03088   2.05518   2.05915
 Alpha virt. eigenvalues --    2.07776   2.09676   2.10545   2.11371   2.17245
 Alpha virt. eigenvalues --    2.18279   2.18399   2.18401   2.19778   2.21939
 Alpha virt. eigenvalues --    2.22003   2.24177   2.24315   2.26376   2.26651
 Alpha virt. eigenvalues --    2.27738   2.28375   2.28920   2.29249   2.29616
 Alpha virt. eigenvalues --    2.31911   2.32126   2.32585   2.32845   2.34574
 Alpha virt. eigenvalues --    2.35454   2.36290   2.38403   2.38462   2.38571
 Alpha virt. eigenvalues --    2.39465   2.39756   2.40857   2.41501   2.43025
 Alpha virt. eigenvalues --    2.43186   2.44237   2.44352   2.45470   2.47302
 Alpha virt. eigenvalues --    2.47508   2.47727   2.51226   2.51485   2.52182
 Alpha virt. eigenvalues --    2.52680   2.53173   2.54769   2.55473   2.57017
 Alpha virt. eigenvalues --    2.57507   2.57724   2.58614   2.59021   2.59565
 Alpha virt. eigenvalues --    2.60000   2.61226   2.62347   2.62506   2.62515
 Alpha virt. eigenvalues --    2.63202   2.64923   2.66099   2.67301   2.67678
 Alpha virt. eigenvalues --    2.69129   2.69284   2.72471   2.72731   2.73166
 Alpha virt. eigenvalues --    2.74840   2.74929   2.75713   2.76047   2.77136
 Alpha virt. eigenvalues --    2.79449   2.80734   2.82911   2.85572   2.86341
 Alpha virt. eigenvalues --    2.86487   2.89123   2.91613   2.92906   2.93480
 Alpha virt. eigenvalues --    2.99071   3.01476   3.04189   3.05144   3.11921
 Alpha virt. eigenvalues --    3.13572   3.15224   3.16125   3.16663   3.16849
 Alpha virt. eigenvalues --    3.18014   3.20086   3.23786   3.24004   3.24908
 Alpha virt. eigenvalues --    3.25351   3.26372   3.29725   3.32798   3.34066
 Alpha virt. eigenvalues --    3.34150   3.39167   3.42190   3.44031   3.45541
 Alpha virt. eigenvalues --    3.48129   3.48731   3.56195   3.70192   3.73569
 Alpha virt. eigenvalues --    3.75016   3.87471   3.88401   4.08460   4.08474
 Alpha virt. eigenvalues --    4.10811   4.12684   4.13133   4.14032   4.14123
 Alpha virt. eigenvalues --    4.14802   4.15034   4.17432   4.18681   4.19041
 Alpha virt. eigenvalues --    4.22484   4.29139   4.33630   4.37177   4.37463
 Alpha virt. eigenvalues --    4.43809   4.45316   4.51738   4.52573   4.59624
 Alpha virt. eigenvalues --    4.66774   4.79482   4.92384   5.00913
          Condensed to atoms (all electrons):
               1          2          3          4          5          6
     1  C    4.783238   0.453599   0.389742   0.389742   0.005454  -0.019110
     2  C    0.453599   4.814344  -0.022017  -0.022017  -0.034722   0.379620
     3  C    0.389742  -0.022017   5.371042  -0.072561   0.423874  -0.109371
     4  C    0.389742  -0.022017  -0.072561   5.371042   0.007994   0.015610
     5  C    0.005454  -0.034722   0.423874   0.007994   5.037251  -0.014372
     6  C   -0.019110   0.379620  -0.109371   0.015610  -0.014372   5.326224
     7  C    0.005454  -0.034722   0.007994   0.423874  -0.000281  -0.000247
     8  C   -0.019110   0.379620   0.015610  -0.109371  -0.000247  -0.079276
     9  C    0.007187  -0.000089  -0.080715  -0.000212   0.276522   0.014244
    10  C   -0.027970   0.000043  -0.059070  -0.000067   0.415356   0.437416
    11  C    0.007187  -0.000089  -0.000212  -0.080715   0.000000  -0.000002
    12  C   -0.027970   0.000043  -0.000067  -0.059070  -0.000019   0.006589
    13  C   -0.000179   0.000023   0.011255  -0.000000  -0.002121  -0.000542
    14  C    0.000716  -0.000037  -0.023933   0.000010  -0.085420  -0.000038
    15  C   -0.000207   0.007429   0.015086  -0.000007  -0.009572  -0.078867
    16  C   -0.000179   0.000023  -0.000000   0.011255  -0.000000   0.000000
    17  C    0.000716  -0.000037   0.000010  -0.023933  -0.000000  -0.000000
    18  C   -0.000207   0.007429  -0.000007   0.015086   0.000000  -0.000201
    19  C    0.000000   0.000000  -0.000103  -0.000000   0.013254  -0.000013
    20  C    0.000049  -0.000386  -0.001621   0.000000  -0.066260   0.008473
    21  C   -0.000013   0.000000   0.000326   0.000000   0.008364   0.000000
    22  C    0.000000   0.000000  -0.000000  -0.000103   0.000000   0.000000
    23  C    0.000049  -0.000386   0.000000  -0.001621  -0.000000   0.000002
    24  C   -0.000013   0.000000   0.000000   0.000326   0.000000   0.000000
    25  C    0.000000   0.000000  -0.000012  -0.000000  -0.000512   0.000000
    26  C    0.000000   0.000000  -0.000000  -0.000012   0.000000   0.000000
    27  H   -0.037340   0.004597   0.347264  -0.009581  -0.029976   0.000738
    28  H   -0.037340   0.004597  -0.009581   0.347264  -0.000029  -0.000245
    29  H    0.004308  -0.037547   0.000723  -0.000232   0.003808   0.355866
    30  H    0.004308  -0.037547  -0.000232   0.000723   0.000029  -0.007766
    31  H    0.000502   0.000002   0.004216  -0.000011  -0.015453   0.000001
    32  H    0.000026   0.000139  -0.000235   0.000000   0.003882  -0.007908
    33  H    0.000502   0.000002  -0.000011   0.004216  -0.000000  -0.000000
    34  H    0.000026   0.000139   0.000000  -0.000235  -0.000000  -0.000006
    35  H   -0.000000  -0.000000   0.000002   0.000000  -0.000186  -0.000000
    36  H    0.000000  -0.000000   0.000012  -0.000000  -0.000238   0.000000
    37  H   -0.000001   0.000004   0.000021  -0.000000   0.001123  -0.000235
    38  H   -0.000001   0.000004  -0.000000   0.000021   0.000000  -0.000000
    39  H   -0.000000  -0.000000   0.000000   0.000002  -0.000000  -0.000000
    40  H    0.000000  -0.000000  -0.000000   0.000012  -0.000000  -0.000000
    41  H   -0.000000   0.000000  -0.000000   0.000000   0.000015  -0.000000
    42  H   -0.000000   0.000000   0.000000  -0.000000   0.000000  -0.000000
               7          8          9         10         11         12
     1  C    0.005454  -0.019110   0.007187  -0.027970   0.007187  -0.027970
     2  C   -0.034722   0.379620  -0.000089   0.000043  -0.000089   0.000043
     3  C    0.007994   0.015610  -0.080715  -0.059070  -0.000212  -0.000067
     4  C    0.423874  -0.109371  -0.000212  -0.000067  -0.080715  -0.059070
     5  C   -0.000281  -0.000247   0.276522   0.415356   0.000000  -0.000019
     6  C   -0.000247  -0.079276   0.014244   0.437416  -0.000002   0.006589
     7  C    5.037251  -0.014372   0.000000  -0.000019   0.276522   0.415356
     8  C   -0.014372   5.326224  -0.000002   0.006589   0.014244   0.437416
     9  C    0.000000  -0.000002   4.971926  -0.002049   0.000000  -0.000000
    10  C   -0.000019   0.006589  -0.002049   4.811822  -0.000000  -0.000163
    11  C    0.276522   0.014244   0.000000  -0.000000   4.971926  -0.002049
    12  C    0.415356   0.437416  -0.000000  -0.000163  -0.002049   4.811822
    13  C   -0.000000   0.000000   0.460774  -0.043797   0.000000   0.000000
    14  C   -0.000000  -0.000000   0.483191   0.010434   0.000000   0.000000
    15  C    0.000000  -0.000201  -0.066693   0.397256   0.000000   0.000001
    16  C   -0.002121  -0.000542   0.000000   0.000000   0.460774  -0.043797
    17  C   -0.085420  -0.000038   0.000000   0.000000   0.483191   0.010434
    18  C   -0.009572  -0.078867   0.000000   0.000001  -0.066693   0.397256
    19  C    0.000000   0.000000  -0.025131  -0.000407  -0.000000   0.000000
    20  C   -0.000000   0.000002  -0.012137   0.004189   0.000000  -0.000000
    21  C    0.000000   0.000000  -0.007608  -0.000214  -0.000000  -0.000000
    22  C    0.013254  -0.000013  -0.000000   0.000000  -0.025131  -0.000407
    23  C   -0.066260   0.008473   0.000000  -0.000000  -0.012137   0.004189
    24  C    0.008364   0.000000  -0.000000  -0.000000  -0.007608  -0.000214
    25  C    0.000000   0.000000  -0.040644   0.000034  -0.000000  -0.000000
    26  C   -0.000512   0.000000  -0.000000  -0.000000  -0.040644   0.000034
    27  H   -0.000029  -0.000245  -0.012969   0.004187   0.000005   0.000034
    28  H   -0.029976   0.000738   0.000005   0.000034  -0.012969   0.004187
    29  H    0.000029  -0.007766  -0.000201  -0.039133   0.000000  -0.000024
    30  H    0.003808   0.355866   0.000000  -0.000024  -0.000201  -0.039133
    31  H   -0.000000  -0.000000  -0.028830  -0.000233   0.000000   0.000000
    32  H   -0.000000  -0.000006   0.001086  -0.037698  -0.000000   0.000000
    33  H   -0.015453   0.000001   0.000000   0.000000  -0.028830  -0.000233
    34  H    0.003882  -0.007908  -0.000000   0.000000   0.001086  -0.037698
    35  H   -0.000000  -0.000000   0.004324   0.000013   0.000000   0.000000
    36  H   -0.000000  -0.000000   0.002739   0.000002   0.000000   0.000000
    37  H    0.000000  -0.000000   0.003922   0.002319   0.000000  -0.000000
    38  H    0.001123  -0.000235   0.000000  -0.000000   0.003922   0.002319
    39  H   -0.000186  -0.000000   0.000000   0.000000   0.004324   0.000013
    40  H   -0.000238   0.000000   0.000000   0.000000   0.002739   0.000002
    41  H    0.000000  -0.000000   0.001152  -0.000000  -0.000000  -0.000000
    42  H    0.000015  -0.000000  -0.000000  -0.000000   0.001152  -0.000000
              13         14         15         16         17         18
     1  C   -0.000179   0.000716  -0.000207  -0.000179   0.000716  -0.000207
     2  C    0.000023  -0.000037   0.007429   0.000023  -0.000037   0.007429
     3  C    0.011255  -0.023933   0.015086  -0.000000   0.000010  -0.000007
     4  C   -0.000000   0.000010  -0.000007   0.011255  -0.023933   0.015086
     5  C   -0.002121  -0.085420  -0.009572  -0.000000  -0.000000   0.000000
     6  C   -0.000542  -0.000038  -0.078867   0.000000  -0.000000  -0.000201
     7  C   -0.000000  -0.000000   0.000000  -0.002121  -0.085420  -0.009572
     8  C    0.000000  -0.000000  -0.000201  -0.000542  -0.000038  -0.078867
     9  C    0.460774   0.483191  -0.066693   0.000000   0.000000   0.000000
    10  C   -0.043797   0.010434   0.397256   0.000000   0.000000   0.000001
    11  C    0.000000   0.000000   0.000000   0.460774   0.483191  -0.066693
    12  C    0.000000   0.000000   0.000001  -0.043797   0.010434   0.397256
    13  C    4.785234  -0.066464   0.003067  -0.000000   0.000000  -0.000000
    14  C   -0.066464   5.040263  -0.001546   0.000000  -0.000000   0.000000
    15  C    0.003067  -0.001546   5.060438  -0.000000   0.000000  -0.000000
    16  C   -0.000000   0.000000  -0.000000   4.785234  -0.066464   0.003067
    17  C    0.000000  -0.000000   0.000000  -0.066464   5.040263  -0.001546
    18  C   -0.000000   0.000000  -0.000000   0.003067  -0.001546   5.060438
    19  C    0.477594  -0.066120   0.008806   0.000000   0.000000  -0.000000
    20  C    0.390499   0.013944   0.473543  -0.000000  -0.000000   0.000000
    21  C   -0.036620   0.510070   0.000071  -0.000000   0.000000  -0.000000
    22  C    0.000000   0.000000  -0.000000   0.477594  -0.066120   0.008806
    23  C   -0.000000  -0.000000   0.000000   0.390499   0.013944   0.473543
    24  C   -0.000000   0.000000  -0.000000  -0.036620   0.510070   0.000071
    25  C   -0.013883  -0.025477  -0.000412  -0.000000  -0.000000   0.000000
    26  C   -0.000000  -0.000000   0.000000  -0.013883  -0.025477  -0.000412
    27  H   -0.000214   0.003450  -0.000213   0.000000  -0.000003   0.000000
    28  H    0.000000  -0.000003   0.000000  -0.000214   0.003450  -0.000213
    29  H    0.000025   0.000002  -0.008261  -0.000000  -0.000000  -0.000002
    30  H   -0.000000  -0.000000  -0.000002   0.000025   0.000002  -0.008261
    31  H    0.004950   0.357930   0.000016   0.000000  -0.000000   0.000000
    32  H    0.002511   0.000018   0.360568   0.000000  -0.000000   0.000000
    33  H    0.000000  -0.000000   0.000000   0.004950   0.357930   0.000016
    34  H    0.000000  -0.000000   0.000000   0.002511   0.000018   0.360568
    35  H   -0.039887   0.000641   0.000296  -0.000000  -0.000000  -0.000000
    36  H    0.001205  -0.034100  -0.000000   0.000000  -0.000000   0.000000
    37  H   -0.037954  -0.000228  -0.034353  -0.000000  -0.000000  -0.000000
    38  H   -0.000000  -0.000000  -0.000000  -0.037954  -0.000228  -0.034353
    39  H   -0.000000  -0.000000  -0.000000  -0.039887   0.000641   0.000296
    40  H    0.000000  -0.000000   0.000000   0.001205  -0.034100  -0.000000
    41  H    0.002682   0.004103   0.000004   0.000000  -0.000000  -0.000000
    42  H    0.000000  -0.000000  -0.000000   0.002682   0.004103   0.000004
              19         20         21         22         23         24
     1  C    0.000000   0.000049  -0.000013   0.000000   0.000049  -0.000013
     2  C    0.000000  -0.000386   0.000000   0.000000  -0.000386   0.000000
     3  C   -0.000103  -0.001621   0.000326  -0.000000   0.000000   0.000000
     4  C   -0.000000   0.000000   0.000000  -0.000103  -0.001621   0.000326
     5  C    0.013254  -0.066260   0.008364   0.000000  -0.000000   0.000000
     6  C   -0.000013   0.008473   0.000000   0.000000   0.000002   0.000000
     7  C    0.000000  -0.000000   0.000000   0.013254  -0.066260   0.008364
     8  C    0.000000   0.000002   0.000000  -0.000013   0.008473   0.000000
     9  C   -0.025131  -0.012137  -0.007608  -0.000000   0.000000  -0.000000
    10  C   -0.000407   0.004189  -0.000214   0.000000  -0.000000  -0.000000
    11  C   -0.000000   0.000000  -0.000000  -0.025131  -0.012137  -0.007608
    12  C    0.000000  -0.000000  -0.000000  -0.000407   0.004189  -0.000214
    13  C    0.477594   0.390499  -0.036620   0.000000  -0.000000  -0.000000
    14  C   -0.066120   0.013944   0.510070   0.000000  -0.000000   0.000000
    15  C    0.008806   0.473543   0.000071  -0.000000   0.000000  -0.000000
    16  C    0.000000  -0.000000  -0.000000   0.477594   0.390499  -0.036620
    17  C    0.000000  -0.000000   0.000000  -0.066120   0.013944   0.510070
    18  C   -0.000000   0.000000  -0.000000   0.008806   0.473543   0.000071
    19  C    5.017558  -0.081608  -0.024157   0.000000   0.000000   0.000000
    20  C   -0.081608   5.080605  -0.000512   0.000000   0.000000   0.000000
    21  C   -0.024157  -0.000512   4.848074   0.000000   0.000000   0.000000
    22  C    0.000000   0.000000   0.000000   5.017558  -0.081608  -0.024157
    23  C    0.000000   0.000000   0.000000  -0.081608   5.080605  -0.000512
    24  C    0.000000   0.000000   0.000000  -0.024157  -0.000512   4.848074
    25  C    0.501145   0.007907   0.515251   0.000000   0.000000   0.000000
    26  C    0.000000   0.000000   0.000000   0.501145   0.007907   0.515251
    27  H   -0.000003   0.000025   0.000173  -0.000000  -0.000000  -0.000000
    28  H   -0.000000  -0.000000  -0.000000  -0.000003   0.000025   0.000173
    29  H   -0.000000   0.000227  -0.000000  -0.000000   0.000000  -0.000000
    30  H   -0.000000   0.000000  -0.000000  -0.000000   0.000227  -0.000000
    31  H    0.000660  -0.000195  -0.045082   0.000000  -0.000000  -0.000000
    32  H   -0.000216  -0.035125  -0.000000   0.000000   0.000000  -0.000000
    33  H    0.000000  -0.000000  -0.000000   0.000660  -0.000195  -0.045082
    34  H    0.000000   0.000000  -0.000000  -0.000216  -0.035125  -0.000000
    35  H    0.364014  -0.008857   0.004629   0.000000  -0.000000   0.000000
    36  H    0.004195   0.000010   0.365247   0.000000  -0.000000  -0.000000
    37  H   -0.008211   0.360267   0.000020  -0.000000   0.000000  -0.000000
    38  H   -0.000000   0.000000  -0.000000  -0.008211   0.360267   0.000020
    39  H    0.000000  -0.000000   0.000000   0.364014  -0.008857   0.004629
    40  H    0.000000  -0.000000  -0.000000   0.004195   0.000010   0.365247
    41  H   -0.034740  -0.000194  -0.039229   0.000000   0.000000   0.000000
    42  H    0.000000   0.000000   0.000000  -0.034740  -0.000194  -0.039229
              25         26         27         28         29         30
     1  C    0.000000   0.000000  -0.037340  -0.037340   0.004308   0.004308
     2  C    0.000000   0.000000   0.004597   0.004597  -0.037547  -0.037547
     3  C   -0.000012  -0.000000   0.347264  -0.009581   0.000723  -0.000232
     4  C   -0.000000  -0.000012  -0.009581   0.347264  -0.000232   0.000723
     5  C   -0.000512   0.000000  -0.029976  -0.000029   0.003808   0.000029
     6  C    0.000000   0.000000   0.000738  -0.000245   0.355866  -0.007766
     7  C    0.000000  -0.000512  -0.000029  -0.029976   0.000029   0.003808
     8  C    0.000000   0.000000  -0.000245   0.000738  -0.007766   0.355866
     9  C   -0.040644  -0.000000  -0.012969   0.000005  -0.000201   0.000000
    10  C    0.000034  -0.000000   0.004187   0.000034  -0.039133  -0.000024
    11  C   -0.000000  -0.040644   0.000005  -0.012969   0.000000  -0.000201
    12  C   -0.000000   0.000034   0.000034   0.004187  -0.000024  -0.039133
    13  C   -0.013883  -0.000000  -0.000214   0.000000   0.000025  -0.000000
    14  C   -0.025477  -0.000000   0.003450  -0.000003   0.000002  -0.000000
    15  C   -0.000412   0.000000  -0.000213   0.000000  -0.008261  -0.000002
    16  C   -0.000000  -0.013883   0.000000  -0.000214  -0.000000   0.000025
    17  C   -0.000000  -0.025477  -0.000003   0.003450  -0.000000   0.000002
    18  C    0.000000  -0.000412   0.000000  -0.000213  -0.000002  -0.008261
    19  C    0.501145   0.000000  -0.000003  -0.000000  -0.000000  -0.000000
    20  C    0.007907   0.000000   0.000025  -0.000000   0.000227   0.000000
    21  C    0.515251   0.000000   0.000173  -0.000000  -0.000000  -0.000000
    22  C    0.000000   0.501145  -0.000000  -0.000003  -0.000000  -0.000000
    23  C    0.000000   0.007907  -0.000000   0.000025   0.000000   0.000227
    24  C    0.000000   0.515251  -0.000000   0.000173  -0.000000  -0.000000
    25  C    4.852613   0.000000  -0.000002   0.000000  -0.000000   0.000000
    26  C    0.000000   4.852613   0.000000  -0.000002   0.000000  -0.000000
    27  H   -0.000002   0.000000   0.634474   0.008050   0.000026   0.000002
    28  H    0.000000  -0.000002   0.008050   0.634474   0.000002   0.000026
    29  H   -0.000000   0.000000   0.000026   0.000002   0.631290   0.006536
    30  H    0.000000  -0.000000   0.000002   0.000026   0.006536   0.631290
    31  H    0.004555   0.000000   0.003604   0.000005   0.000000   0.000000
    32  H    0.000003  -0.000000   0.000002   0.000000   0.006645   0.000001
    33  H    0.000000   0.004555   0.000005   0.003604   0.000000   0.000000
    34  H   -0.000000   0.000003   0.000000   0.000002   0.000001   0.006645
    35  H   -0.043620   0.000000   0.000000   0.000000   0.000000  -0.000000
    36  H   -0.040023  -0.000000   0.000002   0.000000   0.000000  -0.000000
    37  H    0.000168   0.000000   0.000000  -0.000000  -0.000017   0.000000
    38  H    0.000000   0.000168  -0.000000   0.000000   0.000000  -0.000017
    39  H    0.000000  -0.043620   0.000000   0.000000  -0.000000   0.000000
    40  H   -0.000000  -0.040023   0.000000   0.000002  -0.000000   0.000000
    41  H    0.365705   0.000000  -0.000000   0.000000  -0.000000   0.000000
    42  H    0.000000   0.365705   0.000000  -0.000000   0.000000  -0.000000
              31         32         33         34         35         36
     1  C    0.000502   0.000026   0.000502   0.000026  -0.000000   0.000000
     2  C    0.000002   0.000139   0.000002   0.000139  -0.000000  -0.000000
     3  C    0.004216  -0.000235  -0.000011   0.000000   0.000002   0.000012
     4  C   -0.000011   0.000000   0.004216  -0.000235   0.000000  -0.000000
     5  C   -0.015453   0.003882  -0.000000  -0.000000  -0.000186  -0.000238
     6  C    0.000001  -0.007908  -0.000000  -0.000006  -0.000000   0.000000
     7  C   -0.000000  -0.000000  -0.015453   0.003882  -0.000000  -0.000000
     8  C   -0.000000  -0.000006   0.000001  -0.007908  -0.000000  -0.000000
     9  C   -0.028830   0.001086   0.000000  -0.000000   0.004324   0.002739
    10  C   -0.000233  -0.037698   0.000000   0.000000   0.000013   0.000002
    11  C    0.000000  -0.000000  -0.028830   0.001086   0.000000   0.000000
    12  C    0.000000   0.000000  -0.000233  -0.037698   0.000000   0.000000
    13  C    0.004950   0.002511   0.000000   0.000000  -0.039887   0.001205
    14  C    0.357930   0.000018  -0.000000  -0.000000   0.000641  -0.034100
    15  C    0.000016   0.360568   0.000000   0.000000   0.000296  -0.000000
    16  C    0.000000   0.000000   0.004950   0.002511  -0.000000   0.000000
    17  C   -0.000000  -0.000000   0.357930   0.000018  -0.000000  -0.000000
    18  C    0.000000   0.000000   0.000016   0.360568  -0.000000   0.000000
    19  C    0.000660  -0.000216   0.000000   0.000000   0.364014   0.004195
    20  C   -0.000195  -0.035125  -0.000000   0.000000  -0.008857   0.000010
    21  C   -0.045082  -0.000000  -0.000000  -0.000000   0.004629   0.365247
    22  C    0.000000   0.000000   0.000660  -0.000216   0.000000   0.000000
    23  C   -0.000000   0.000000  -0.000195  -0.035125  -0.000000  -0.000000
    24  C   -0.000000  -0.000000  -0.045082  -0.000000   0.000000  -0.000000
    25  C    0.004555   0.000003   0.000000  -0.000000  -0.043620  -0.040023
    26  C    0.000000  -0.000000   0.004555   0.000003   0.000000  -0.000000
    27  H    0.003604   0.000002   0.000005   0.000000   0.000000   0.000002
    28  H    0.000005   0.000000   0.003604   0.000002   0.000000   0.000000
    29  H    0.000000   0.006645   0.000000   0.000001   0.000000   0.000000
    30  H    0.000000   0.000001   0.000000   0.006645  -0.000000  -0.000000
    31  H    0.634674   0.000000  -0.000000  -0.000000   0.000019  -0.005942
    32  H    0.000000   0.626661  -0.000000  -0.000000  -0.000014   0.000000
    33  H   -0.000000  -0.000000   0.634674   0.000000  -0.000000  -0.000000
    34  H   -0.000000  -0.000000   0.000000   0.626661   0.000000   0.000000
    35  H    0.000019  -0.000014  -0.000000   0.000000   0.633493  -0.000202
    36  H   -0.005942   0.000000  -0.000000   0.000000  -0.000202   0.626512
    37  H    0.000002  -0.005474   0.000000  -0.000000   0.006477   0.000000
    38  H    0.000000  -0.000000   0.000002  -0.005474   0.000000  -0.000000
    39  H   -0.000000   0.000000   0.000019  -0.000014   0.000000   0.000000
    40  H   -0.000000   0.000000  -0.005942   0.000000   0.000000   0.000000
    41  H   -0.000209  -0.000000   0.000000  -0.000000  -0.005713  -0.005315
    42  H    0.000000  -0.000000  -0.000209  -0.000000   0.000000  -0.000000
              37         38         39         40         41         42
     1  C   -0.000001  -0.000001  -0.000000   0.000000  -0.000000  -0.000000
     2  C    0.000004   0.000004  -0.000000  -0.000000   0.000000   0.000000
     3  C    0.000021  -0.000000   0.000000  -0.000000  -0.000000   0.000000
     4  C   -0.000000   0.000021   0.000002   0.000012   0.000000  -0.000000
     5  C    0.001123   0.000000  -0.000000  -0.000000   0.000015   0.000000
     6  C   -0.000235  -0.000000  -0.000000  -0.000000  -0.000000  -0.000000
     7  C    0.000000   0.001123  -0.000186  -0.000238   0.000000   0.000015
     8  C   -0.000000  -0.000235  -0.000000   0.000000  -0.000000  -0.000000
     9  C    0.003922   0.000000   0.000000   0.000000   0.001152  -0.000000
    10  C    0.002319  -0.000000   0.000000   0.000000  -0.000000  -0.000000
    11  C    0.000000   0.003922   0.004324   0.002739  -0.000000   0.001152
    12  C   -0.000000   0.002319   0.000013   0.000002  -0.000000  -0.000000
    13  C   -0.037954  -0.000000  -0.000000   0.000000   0.002682   0.000000
    14  C   -0.000228  -0.000000  -0.000000  -0.000000   0.004103  -0.000000
    15  C   -0.034353  -0.000000  -0.000000   0.000000   0.000004  -0.000000
    16  C   -0.000000  -0.037954  -0.039887   0.001205   0.000000   0.002682
    17  C   -0.000000  -0.000228   0.000641  -0.034100  -0.000000   0.004103
    18  C   -0.000000  -0.034353   0.000296  -0.000000  -0.000000   0.000004
    19  C   -0.008211  -0.000000   0.000000   0.000000  -0.034740   0.000000
    20  C    0.360267   0.000000  -0.000000  -0.000000  -0.000194   0.000000
    21  C    0.000020  -0.000000   0.000000  -0.000000  -0.039229   0.000000
    22  C   -0.000000  -0.008211   0.364014   0.004195   0.000000  -0.034740
    23  C    0.000000   0.360267  -0.008857   0.000010   0.000000  -0.000194
    24  C   -0.000000   0.000020   0.004629   0.365247   0.000000  -0.039229
    25  C    0.000168   0.000000   0.000000  -0.000000   0.365705   0.000000
    26  C    0.000000   0.000168  -0.043620  -0.040023   0.000000   0.365705
    27  H    0.000000  -0.000000   0.000000   0.000000  -0.000000   0.000000
    28  H   -0.000000   0.000000   0.000000   0.000002   0.000000  -0.000000
    29  H   -0.000017   0.000000  -0.000000  -0.000000  -0.000000   0.000000
    30  H    0.000000  -0.000017   0.000000   0.000000   0.000000  -0.000000
    31  H    0.000002   0.000000  -0.000000  -0.000000  -0.000209   0.000000
    32  H   -0.005474  -0.000000   0.000000   0.000000  -0.000000  -0.000000
    33  H    0.000000   0.000002   0.000019  -0.005942   0.000000  -0.000209
    34  H   -0.000000  -0.005474  -0.000014   0.000000  -0.000000  -0.000000
    35  H    0.006477   0.000000   0.000000   0.000000  -0.005713   0.000000
    36  H    0.000000  -0.000000   0.000000   0.000000  -0.005315  -0.000000
    37  H    0.626919  -0.000000   0.000000  -0.000000  -0.000013   0.000000
    38  H   -0.000000   0.626919   0.006477   0.000000   0.000000  -0.000013
    39  H    0.000000   0.006477   0.633493  -0.000202   0.000000  -0.005713
    40  H   -0.000000   0.000000  -0.000202   0.626512  -0.000000  -0.005315
    41  H   -0.000013   0.000000   0.000000  -0.000000   0.625491   0.000000
    42  H    0.000000  -0.000013  -0.005713  -0.005315   0.000000   0.625491
 Mulliken charges:
               1
     1  C    0.116833
     2  C    0.137940
     3  C   -0.207429
     4  C   -0.207429
     5  C    0.062479
     6  C   -0.226588
     7  C    0.062479
     8  C   -0.226588
     9  C    0.050206
    10  C    0.121149
    11  C    0.050206
    12  C    0.121149
    13  C    0.101843
    14  C   -0.121404
    15  C   -0.126248
    16  C    0.101843
    17  C   -0.121404
    18  C   -0.126248
    19  C   -0.146519
    20  C   -0.132846
    21  C   -0.098791
    22  C   -0.146519
    23  C   -0.132846
    24  C   -0.098791
    25  C   -0.082796
    26  C   -0.082796
    27  H    0.083936
    28  H    0.083936
    29  H    0.083695
    30  H    0.083695
    31  H    0.084817
    32  H    0.085133
    33  H    0.084817
    34  H    0.085133
    35  H    0.084572
    36  H    0.085898
    37  H    0.085243
    38  H    0.085243
    39  H    0.084572
    40  H    0.085898
    41  H    0.086263
    42  H    0.086263
 Sum of Mulliken charges =  -0.00000
 Mulliken charges with hydrogens summed into heavy atoms:
               1
     1  C    0.116833
     2  C    0.137940
     3  C   -0.123493
     4  C   -0.123493
     5  C    0.062479
     6  C   -0.142893
     7  C    0.062479
     8  C   -0.142893
     9  C    0.050206
    10  C    0.121149
    11  C    0.050206
    12  C    0.121149
    13  C    0.101843
    14  C   -0.036587
    15  C   -0.041115
    16  C    0.101843
    17  C   -0.036587
    18  C   -0.041115
    19  C   -0.061947
    20  C   -0.047602
    21  C   -0.012893
    22  C   -0.061947
    23  C   -0.047602
    24  C   -0.012893
    25  C    0.003467
    26  C    0.003467
 Electronic spatial extent (au):  <R**2>=          12394.9226
 Charge=             -0.0000 electrons
 Dipole moment (field-independent basis, Debye):
    X=             -0.0000    Y=              0.0000    Z=             -0.1431  Tot=              0.1431
 Quadrupole moment (field-independent basis, Debye-Ang):
   XX=           -156.3266   YY=           -127.0207   ZZ=           -128.6880
   XY=              0.0000   XZ=              0.0000   YZ=              0.0000
 Traceless Quadrupole moment (field-independent basis, Debye-Ang):
   XX=            -18.9815   YY=             10.3244   ZZ=              8.6570
   XY=              0.0000   XZ=              0.0000   YZ=              0.0000
 Octapole moment (field-independent basis, Debye-Ang**2):
  XXX=              0.0000  YYY=             -0.0000  ZZZ=             -2.4041  XYY=              0.0000
  XXY=              0.0000  XXZ=              0.3545  XZZ=              0.0000  YZZ=             -0.0000
  YYZ=             -5.0709  XYZ=             -0.0000
 Hexadecapole moment (field-independent basis, Debye-Ang**3):
 XXXX=           -162.0367 YYYY=         -13030.2056 ZZZZ=          -2331.4442 XXXY=             -0.0000
 XXXZ=             -0.0000 YYYX=             -0.0000 YYYZ=             -0.0000 ZZZX=             -0.0000
 ZZZY=              0.0000 XXYY=          -2684.3885 XXZZ=           -498.1114 YYZZ=          -2569.1569
 XXYZ=             -0.0000 YYXZ=             -0.0000 ZZXY=             -0.0000
 N-N= 1.941284523359D+03 E-N=-6.198910680288D+03  KE= 9.908141728267D+02
 Symmetry A1   KE= 5.145588607940D+02
 Symmetry A2   KE= 1.294161456989D+01
 Symmetry B1   KE= 1.481966193190D+01
 Symmetry B2   KE= 4.484940355308D+02
 No NMR shielding tensors so no spin-rotation constants.
 Leave Link  601 at Thu Sep  8 15:02:06 2022, MaxMem=  1342177280 cpu:              83.5 elap:               1.9
 (Enter /mnt/opt/groups/app-gaussian/g16-avx2/l701.exe)
 ... and contract with generalized density number  0.
 Compute integral first derivatives.
 R6Disp: Adding Grimme-D3 dispersion energy 1st derivatives to the gradient.
 Leave Link  701 at Thu Sep  8 15:02:07 2022, MaxMem=  1342177280 cpu:              67.4 elap:               1.5
 (Enter /mnt/opt/groups/app-gaussian/g16-avx2/l702.exe)
 L702 exits ... SP integral derivatives will be done elsewhere.
 Leave Link  702 at Thu Sep  8 15:02:07 2022, MaxMem=  1342177280 cpu:               2.4 elap:               0.1
 (Enter /mnt/opt/groups/app-gaussian/g16-avx2/l703.exe)
 Integral derivatives from FoFJK, PRISM(SPDF).
 Compute integral first derivatives, UseDBF=F ICtDFT=           0.
 Calling FoFJK, ICntrl=      2127 FMM=F ISym2X=1 I1Cent= 0 IOpClX= 0 NMat=1 NMatS=1 NMatT=0.
 FoFJK:  IHMeth= 1 ICntrl=    2127 DoSepK=F KAlg= 0 I1Cent=           0 FoldK=F
 IRaf=         0 NMat=       1 IRICut=       1 DoRegI=T DoRafI=F ISym2E= 1 IDoP0=0 IntGTp=1.
 FoFCou: FMM=F IPFlag=           0 FMFlag=      100000 FMFlg1=         800
         NFxFlg=           0 DoJE=F BraDBF=F KetDBF=F FulRan=T
         wScrn=  0.000000 ICntrl=      2127 IOpCl=  0 I1Cent=           0 NGrid=           0
         NMat0=    1 NMatS0=      1 NMatT0=    0 NMatD0=    1 NMtDS0=    0 NMtDT0=    0
 Petite list used in FoFCou.
 Leave Link  703 at Thu Sep  8 15:02:12 2022, MaxMem=  1342177280 cpu:             231.5 elap:               5.1
 (Enter /mnt/opt/groups/app-gaussian/g16-avx2/l716.exe)
 Dipole        =-8.16979021D-18 5.50670620D-14-5.63150183D-02
 ***** Axes restored to original set *****
 -------------------------------------------------------------------
 Center     Atomic                   Forces (Hartrees/Bohr)
 Number     Number              X              Y              Z
 -------------------------------------------------------------------
      1        6          -0.000000000    0.000000000   -0.000011840
      2        6          -0.000000000   -0.000000000    0.000006886
      3        6           0.000000000   -0.000003980    0.000001559
      4        6          -0.000000000    0.000003980    0.000001559
      5        6           0.000000000   -0.000007093    0.000015191
      6        6           0.000000000    0.000002191   -0.000002877
      7        6          -0.000000000    0.000007093    0.000015191
      8        6          -0.000000000   -0.000002191   -0.000002877
      9        6           0.000000000    0.000014923   -0.000000630
     10        6           0.000000000   -0.000020245   -0.000005628
     11        6          -0.000000000   -0.000014923   -0.000000630
     12        6          -0.000000000    0.000020245   -0.000005628
     13        6           0.000000000   -0.000000040   -0.000012731
     14        6          -0.000000000    0.000005972   -0.000003322
     15        6           0.000000000    0.000004647    0.000004779
     16        6          -0.000000000    0.000000040   -0.000012731
     17        6          -0.000000000   -0.000005972   -0.000003322
     18        6          -0.000000000   -0.000004647    0.000004779
     19        6           0.000000000   -0.000003037   -0.000001453
     20        6           0.000000000   -0.000003147    0.000000788
     21        6           0.000000000   -0.000008105   -0.000005965
     22        6           0.000000000    0.000003037   -0.000001453
     23        6           0.000000000    0.000003147    0.000000788
     24        6          -0.000000000    0.000008105   -0.000005965
     25        6           0.000000000    0.000008056    0.000003599
     26        6           0.000000000   -0.000008056    0.000003599
     27        1           0.000000000   -0.000001681    0.000002441
     28        1           0.000000000    0.000001681    0.000002441
     29        1           0.000000000    0.000002776    0.000001088
     30        1           0.000000000   -0.000002776    0.000001088
     31        1          -0.000000000    0.000002529   -0.000000974
     32        1           0.000000000    0.000004914   -0.000000416
     33        1          -0.000000000   -0.000002529   -0.000000974
     34        1           0.000000000   -0.000004914   -0.000000416
     35        1           0.000000000    0.000000939    0.000002109
     36        1           0.000000000   -0.000000620    0.000000383
     37        1           0.000000000   -0.000001282    0.000003090
     38        1           0.000000000    0.000001282    0.000003090
     39        1           0.000000000   -0.000000939    0.000002109
     40        1           0.000000000    0.000000620    0.000000383
     41        1           0.000000000   -0.000000411    0.000001446
     42        1           0.000000000    0.000000411    0.000001446
 -------------------------------------------------------------------
 Cartesian Forces:  Max     0.000020245 RMS     0.000005030
 Leave Link  716 at Thu Sep  8 15:02:13 2022, MaxMem=  1342177280 cpu:               2.5 elap:               0.1
 (Enter /mnt/opt/groups/app-gaussian/g16-avx2/l103.exe)

 GradGradGradGradGradGradGradGradGradGradGradGradGradGradGradGradGradGrad
 Berny optimization.
 FormGI is forming the generalized inverse of G from B-inverse, IUseBI=4.
 GSVD:  received Info=                   1 from GESDD.
 Internal  Forces:  Max     0.000022940 RMS     0.000003214
 Search for a local minimum.
 Step number   1 out of a maximum of  252
 All quantities printed in internal units (Hartrees-Bohrs-Radians)
 RMS Force = .32142D-05 SwitMx=.10000D-02 MixMth= 2
 Mixed Optimization -- En-DIIS/RFO-DIIS
 Second derivative matrix not updated -- first step.
 ITU=  0
     Eigenvalues ---    0.01488   0.01494   0.01603   0.01607   0.01651
     Eigenvalues ---    0.01654   0.01713   0.01724   0.01756   0.01763
     Eigenvalues ---    0.01775   0.01777   0.01848   0.01865   0.01884
     Eigenvalues ---    0.02031   0.02031   0.02039   0.02040   0.02070
     Eigenvalues ---    0.02070   0.02077   0.02077   0.02088   0.02088
     Eigenvalues ---    0.02095   0.02096   0.02104   0.02119   0.02119
     Eigenvalues ---    0.02119   0.02155   0.02155   0.02170   0.02170
     Eigenvalues ---    0.02216   0.02216   0.02285   0.02285   0.16000
     Eigenvalues ---    0.16000   0.16000   0.16000   0.16000   0.16000
     Eigenvalues ---    0.16000   0.16000   0.16000   0.16000   0.16000
     Eigenvalues ---    0.16000   0.16000   0.16000   0.16000   0.16000
     Eigenvalues ---    0.22000   0.22000   0.22370   0.22384   0.22673
     Eigenvalues ---    0.22686   0.23020   0.23360   0.23779   0.24094
     Eigenvalues ---    0.24369   0.24388   0.24652   0.24667   0.25000
     Eigenvalues ---    0.25000   0.25000   0.25000   0.34013   0.34883
     Eigenvalues ---    0.35101   0.35101   0.35133   0.35167   0.35167
     Eigenvalues ---    0.35191   0.35191   0.35198   0.35198   0.35285
     Eigenvalues ---    0.35285   0.35301   0.35301   0.35406   0.35406
     Eigenvalues ---    0.35414   0.35490   0.35490   0.37123   0.37925
     Eigenvalues ---    0.38561   0.38872   0.39015   0.39558   0.39560
     Eigenvalues ---    0.40753   0.41090   0.41091   0.41291   0.43182
     Eigenvalues ---    0.43184   0.43383   0.43429   0.44470   0.44470
     Eigenvalues ---    0.46197   0.46284   0.46777   0.46777   0.46980
     Eigenvalues ---    0.46999   0.47785   0.47785   0.52454   0.52456
 RFO step:  Lambda= 0.00000000D+00 EMin= 1.48754407D-02
 Linear search not attempted -- first point.
 Iteration  1 RMS(Cart)=  0.00005363 RMS(Int)=  0.00000000
 Iteration  2 RMS(Cart)=  0.00000000 RMS(Int)=  0.00000000
 ITry= 1 IFail=0 DXMaxC= 2.42D-04 DCOld= 1.00D+10 DXMaxT= 3.00D-01 DXLimC= 3.00D+00 Rises=F
 ClnCor:  largest displacement from symmetrization is 1.46D-11 for atom    39.
 Variable       Old X    -DE/DX   Delta X   Delta X   Delta X     New X
                                 (Linear)    (Quad)   (Total)
    R1        2.72144   0.00001   0.00000   0.00001   0.00001   2.72145
    R2        2.66953  -0.00000   0.00000  -0.00000  -0.00000   2.66953
    R3        2.66953  -0.00000   0.00000  -0.00000  -0.00000   2.66953
    R4        2.66363  -0.00000   0.00000  -0.00001  -0.00001   2.66362
    R5        2.66363  -0.00000   0.00000  -0.00001  -0.00001   2.66362
    R6        2.62470   0.00000   0.00000   0.00001   0.00001   2.62471
    R7        2.05021  -0.00000   0.00000  -0.00001  -0.00001   2.05021
    R8        2.62470   0.00000   0.00000   0.00001   0.00001   2.62471
    R9        2.05021  -0.00000   0.00000  -0.00001  -0.00001   2.05021
   R10        2.77117   0.00002   0.00000   0.00006   0.00006   2.77123
   R11        2.73723  -0.00000   0.00000  -0.00001  -0.00001   2.73723
   R12        2.62560  -0.00001   0.00000  -0.00002  -0.00002   2.62559
   R13        2.05511   0.00000   0.00000   0.00000   0.00000   2.05511
   R14        2.77117   0.00002   0.00000   0.00006   0.00006   2.77123
   R15        2.73723  -0.00000   0.00000  -0.00001  -0.00001   2.73723
   R16        2.62560  -0.00001   0.00000  -0.00002  -0.00002   2.62559
   R17        2.05511   0.00000   0.00000   0.00000   0.00000   2.05511
   R18        2.69184  -0.00001   0.00000  -0.00001  -0.00001   2.69183
   R19        2.66540   0.00001   0.00000   0.00002   0.00002   2.66542
   R20        2.72322   0.00001   0.00000   0.00002   0.00002   2.72324
   R21        2.69184  -0.00001   0.00000  -0.00001  -0.00001   2.69183
   R22        2.66540   0.00001   0.00000   0.00002   0.00002   2.66542
   R23        2.72322   0.00001   0.00000   0.00002   0.00002   2.72324
   R24        2.66518  -0.00000   0.00000  -0.00001  -0.00001   2.66518
   R25        2.72632   0.00000   0.00000   0.00001   0.00001   2.72633
   R26        2.61977  -0.00000   0.00000  -0.00000  -0.00000   2.61977
   R27        2.04887  -0.00000   0.00000  -0.00000  -0.00000   2.04886
   R28        2.56004  -0.00000   0.00000  -0.00001  -0.00001   2.56003
   R29        2.05355  -0.00000   0.00000  -0.00000  -0.00000   2.05355
   R30        2.66518  -0.00000   0.00000  -0.00001  -0.00001   2.66518
   R31        2.72632   0.00000   0.00000   0.00001   0.00001   2.72633
   R32        2.61977  -0.00000   0.00000  -0.00000  -0.00000   2.61977
   R33        2.04887  -0.00000   0.00000  -0.00000  -0.00000   2.04886
   R34        2.56004  -0.00000   0.00000  -0.00001  -0.00001   2.56003
   R35        2.05355  -0.00000   0.00000  -0.00000  -0.00000   2.05355
   R36        2.61555  -0.00000   0.00000  -0.00000  -0.00000   2.61555
   R37        2.05404   0.00000   0.00000   0.00001   0.00001   2.05405
   R38        2.05367   0.00000   0.00000   0.00000   0.00000   2.05367
   R39        2.65218   0.00001   0.00000   0.00002   0.00002   2.65220
   R40        2.05215  -0.00000   0.00000  -0.00000  -0.00000   2.05215
   R41        2.61555  -0.00000   0.00000  -0.00000  -0.00000   2.61555
   R42        2.05404   0.00000   0.00000   0.00001   0.00001   2.05405
   R43        2.05367   0.00000   0.00000   0.00000   0.00000   2.05367
   R44        2.65218   0.00001   0.00000   0.00002   0.00002   2.65220
   R45        2.05215  -0.00000   0.00000  -0.00000  -0.00000   2.05215
   R46        2.05189  -0.00000   0.00000  -0.00000  -0.00000   2.05189
   R47        2.05189  -0.00000   0.00000  -0.00000  -0.00000   2.05189
    A1        2.07770  -0.00000   0.00000  -0.00000  -0.00000   2.07770
    A2        2.07770  -0.00000   0.00000  -0.00000  -0.00000   2.07770
    A3        2.12778   0.00000   0.00000   0.00001   0.00001   2.12779
    A4        2.06726  -0.00000   0.00000  -0.00000  -0.00000   2.06725
    A5        2.06726  -0.00000   0.00000  -0.00000  -0.00000   2.06725
    A6        2.14867   0.00000   0.00000   0.00001   0.00001   2.14868
    A7        2.13760   0.00000   0.00000   0.00001   0.00001   2.13761
    A8        2.04557  -0.00000   0.00000  -0.00002  -0.00002   2.04555
    A9        2.10002   0.00000   0.00000   0.00001   0.00001   2.10003
   A10        2.13760   0.00000   0.00000   0.00001   0.00001   2.13761
   A11        2.04557  -0.00000   0.00000  -0.00002  -0.00002   2.04555
   A12        2.10002   0.00000   0.00000   0.00001   0.00001   2.10003
   A13        2.14821   0.00000   0.00000   0.00001   0.00001   2.14823
   A14        2.06199  -0.00001   0.00000  -0.00002  -0.00002   2.06197
   A15        2.07298   0.00000   0.00000   0.00001   0.00001   2.07299
   A16        2.12832  -0.00000   0.00000  -0.00001  -0.00001   2.12832
   A17        2.07527   0.00000   0.00000   0.00002   0.00002   2.07529
   A18        2.07959  -0.00000   0.00000  -0.00002  -0.00002   2.07958
   A19        2.14821   0.00000   0.00000   0.00001   0.00001   2.14823
   A20        2.06199  -0.00001   0.00000  -0.00002  -0.00002   2.06197
   A21        2.07298   0.00000   0.00000   0.00001   0.00001   2.07299
   A22        2.12832  -0.00000   0.00000  -0.00001  -0.00001   2.12832
   A23        2.07527   0.00000   0.00000   0.00002   0.00002   2.07529
   A24        2.07959  -0.00000   0.00000  -0.00002  -0.00002   2.07958
   A25        2.07993  -0.00000   0.00000  -0.00001  -0.00001   2.07992
   A26        2.14534   0.00001   0.00000   0.00003   0.00003   2.14537
   A27        2.05792  -0.00001   0.00000  -0.00002  -0.00002   2.05789
   A28        2.09350   0.00001   0.00000   0.00002   0.00002   2.09352
   A29        2.08285  -0.00000   0.00000  -0.00002  -0.00002   2.08283
   A30        2.10684  -0.00000   0.00000  -0.00001  -0.00001   2.10683
   A31        2.07993  -0.00000   0.00000  -0.00001  -0.00001   2.07992
   A32        2.14534   0.00001   0.00000   0.00003   0.00003   2.14537
   A33        2.05792  -0.00001   0.00000  -0.00002  -0.00002   2.05789
   A34        2.09350   0.00001   0.00000   0.00002   0.00002   2.09352
   A35        2.08285  -0.00000   0.00000  -0.00002  -0.00002   2.08283
   A36        2.10684  -0.00000   0.00000  -0.00001  -0.00001   2.10683
   A37        2.08903   0.00001   0.00000   0.00002   0.00002   2.08905
   A38        2.09223  -0.00000   0.00000  -0.00001  -0.00001   2.09223
   A39        2.10192  -0.00000   0.00000  -0.00001  -0.00001   2.10191
   A40        2.12097   0.00000   0.00000   0.00001   0.00001   2.12099
   A41        2.09390   0.00000   0.00000   0.00001   0.00001   2.09391
   A42        2.06831  -0.00000   0.00000  -0.00002  -0.00002   2.06829
   A43        2.11838   0.00000   0.00000   0.00000   0.00000   2.11838
   A44        2.06046   0.00000   0.00000   0.00003   0.00003   2.06049
   A45        2.10435  -0.00001   0.00000  -0.00003  -0.00003   2.10432
   A46        2.08903   0.00001   0.00000   0.00002   0.00002   2.08905
   A47        2.09223  -0.00000   0.00000  -0.00001  -0.00001   2.09223
   A48        2.10192  -0.00000   0.00000  -0.00001  -0.00001   2.10191
   A49        2.12097   0.00000   0.00000   0.00001   0.00001   2.12099
   A50        2.09390   0.00000   0.00000   0.00001   0.00001   2.09391
   A51        2.06831  -0.00000   0.00000  -0.00002  -0.00002   2.06829
   A52        2.11838   0.00000   0.00000   0.00000   0.00000   2.11838
   A53        2.06046   0.00000   0.00000   0.00003   0.00003   2.06049
   A54        2.10435  -0.00001   0.00000  -0.00003  -0.00003   2.10432
   A55        2.11408   0.00000   0.00000   0.00000   0.00000   2.11408
   A56        2.07072  -0.00000   0.00000  -0.00001  -0.00001   2.07071
   A57        2.09839   0.00000   0.00000   0.00001   0.00001   2.09840
   A58        2.12000   0.00001   0.00000   0.00002   0.00002   2.12002
   A59        2.06077   0.00000   0.00000   0.00001   0.00001   2.06078
   A60        2.10241  -0.00001   0.00000  -0.00003  -0.00003   2.10238
   A61        2.09969  -0.00000   0.00000  -0.00000  -0.00000   2.09968
   A62        2.08858   0.00000   0.00000  -0.00000  -0.00000   2.08857
   A63        2.09492   0.00000   0.00000   0.00001   0.00001   2.09493
   A64        2.11408   0.00000   0.00000   0.00000   0.00000   2.11408
   A65        2.07072  -0.00000   0.00000  -0.00001  -0.00001   2.07071
   A66        2.09839   0.00000   0.00000   0.00001   0.00001   2.09840
   A67        2.12000   0.00001   0.00000   0.00002   0.00002   2.12002
   A68        2.06077   0.00000   0.00000   0.00001   0.00001   2.06078
   A69        2.10241  -0.00001   0.00000  -0.00003  -0.00003   2.10238
   A70        2.09969  -0.00000   0.00000  -0.00000  -0.00000   2.09968
   A71        2.08858   0.00000   0.00000  -0.00000  -0.00000   2.08857
   A72        2.09492   0.00000   0.00000   0.00001   0.00001   2.09493
   A73        2.08469  -0.00000   0.00000  -0.00001  -0.00001   2.08468
   A74        2.09984   0.00000   0.00000  -0.00000  -0.00000   2.09984
   A75        2.09865   0.00000   0.00000   0.00001   0.00001   2.09866
   A76        2.08469  -0.00000   0.00000  -0.00001  -0.00001   2.08468
   A77        2.09984   0.00000   0.00000  -0.00000  -0.00000   2.09984
   A78        2.09865   0.00000   0.00000   0.00001   0.00001   2.09866
    D1        0.00000   0.00000   0.00000   0.00000   0.00000   0.00000
    D2        3.14159   0.00000   0.00000   0.00000   0.00000   3.14159
    D3        3.14159  -0.00000   0.00000  -0.00000   0.00000   3.14159
    D4       -0.00000  -0.00000   0.00000  -0.00000   0.00000   0.00000
    D5       -0.00000   0.00000   0.00000   0.00000   0.00000   0.00000
    D6        3.14159  -0.00000   0.00000  -0.00000   0.00000   3.14159
    D7        3.14159   0.00000   0.00000   0.00000   0.00000   3.14159
    D8       -0.00000   0.00000   0.00000   0.00000   0.00000   0.00000
    D9       -0.00000  -0.00000   0.00000  -0.00000   0.00000   0.00000
   D10        3.14159   0.00000   0.00000   0.00000   0.00000   3.14159
   D11        3.14159  -0.00000   0.00000  -0.00000   0.00000   3.14159
   D12        0.00000  -0.00000   0.00000  -0.00000   0.00000   0.00000
   D13       -0.00000  -0.00000   0.00000  -0.00000   0.00000   0.00000
   D14        3.14159   0.00000   0.00000   0.00000   0.00000   3.14159
   D15        3.14159  -0.00000   0.00000  -0.00000   0.00000   3.14159
   D16        0.00000  -0.00000   0.00000  -0.00000   0.00000   0.00000
   D17        0.00000   0.00000   0.00000   0.00000   0.00000   0.00000
   D18        3.14159  -0.00000   0.00000  -0.00000   0.00000   3.14159
   D19        3.14159   0.00000   0.00000   0.00000   0.00000   3.14159
   D20       -0.00000   0.00000   0.00000   0.00000   0.00000   0.00000
   D21        3.14159  -0.00000   0.00000  -0.00000   0.00000   3.14159
   D22        0.00000  -0.00000   0.00000  -0.00000   0.00000   0.00000
   D23       -0.00000  -0.00000   0.00000  -0.00000   0.00000   0.00000
   D24        3.14159   0.00000   0.00000   0.00000   0.00000   3.14159
   D25        3.14159   0.00000   0.00000   0.00000   0.00000   3.14159
   D26        0.00000   0.00000   0.00000   0.00000  -0.00000   0.00000
   D27       -0.00000   0.00000   0.00000   0.00000   0.00000   0.00000
   D28        3.14159  -0.00000   0.00000  -0.00000   0.00000   3.14159
   D29        3.14159   0.00000   0.00000   0.00000   0.00000   3.14159
   D30        0.00000   0.00000   0.00000   0.00000  -0.00000   0.00000
   D31        0.00000   0.00000   0.00000   0.00000   0.00000   0.00000
   D32        3.14159  -0.00000   0.00000  -0.00000   0.00000   3.14159
   D33       -0.00000   0.00000   0.00000   0.00000   0.00000   0.00000
   D34        3.14159  -0.00000   0.00000  -0.00000   0.00000   3.14159
   D35        3.14159   0.00000   0.00000   0.00000   0.00000   3.14159
   D36        0.00000   0.00000   0.00000   0.00000  -0.00000   0.00000
   D37        0.00000   0.00000   0.00000   0.00000   0.00000   0.00000
   D38        3.14159   0.00000   0.00000   0.00000   0.00000   3.14159
   D39        3.14159  -0.00000   0.00000  -0.00000   0.00000   3.14159
   D40       -0.00000   0.00000   0.00000   0.00000   0.00000   0.00000
   D41        3.14159  -0.00000   0.00000  -0.00000   0.00000   3.14159
   D42        0.00000  -0.00000   0.00000  -0.00000  -0.00000   0.00000
   D43       -0.00000  -0.00000   0.00000  -0.00000   0.00000   0.00000
   D44        3.14159   0.00000   0.00000   0.00000   0.00000   3.14159
   D45        0.00000  -0.00000   0.00000   0.00000   0.00000   0.00000
   D46        3.14159   0.00000   0.00000   0.00000   0.00000   3.14159
   D47        3.14159  -0.00000   0.00000  -0.00000   0.00000   3.14159
   D48        0.00000  -0.00000   0.00000  -0.00000  -0.00000   0.00000
   D49       -0.00000  -0.00000   0.00000  -0.00000   0.00000   0.00000
   D50        3.14159  -0.00000   0.00000  -0.00000   0.00000   3.14159
   D51        3.14159   0.00000   0.00000   0.00000   0.00000   3.14159
   D52       -0.00000  -0.00000   0.00000  -0.00000   0.00000   0.00000
   D53        3.14159  -0.00000   0.00000  -0.00000   0.00000   3.14159
   D54        0.00000  -0.00000   0.00000  -0.00000  -0.00000   0.00000
   D55        0.00000  -0.00000   0.00000  -0.00000   0.00000   0.00000
   D56        3.14159   0.00000   0.00000  -0.00000   0.00000   3.14159
   D57        3.14159   0.00000   0.00000   0.00000   0.00000   3.14159
   D58       -0.00000   0.00000   0.00000   0.00000   0.00000   0.00000
   D59       -0.00000   0.00000   0.00000   0.00000   0.00000   0.00000
   D60        3.14159   0.00000   0.00000  -0.00000   0.00000   3.14159
   D61       -0.00000  -0.00000   0.00000  -0.00000   0.00000   0.00000
   D62        3.14159   0.00000   0.00000   0.00000   0.00000   3.14159
   D63        3.14159  -0.00000   0.00000  -0.00000   0.00000   3.14159
   D64        0.00000  -0.00000   0.00000  -0.00000   0.00000   0.00000
   D65        3.14159   0.00000   0.00000   0.00000   0.00000   3.14159
   D66        0.00000   0.00000   0.00000   0.00000   0.00000   0.00000
   D67       -0.00000   0.00000   0.00000   0.00000   0.00000   0.00000
   D68        3.14159  -0.00000   0.00000   0.00000   0.00000   3.14159
   D69        3.14159  -0.00000   0.00000  -0.00000   0.00000   3.14159
   D70       -0.00000  -0.00000   0.00000  -0.00000   0.00000   0.00000
   D71        0.00000  -0.00000   0.00000  -0.00000  -0.00000   0.00000
   D72        3.14159   0.00000   0.00000   0.00000   0.00000   3.14159
   D73       -0.00000   0.00000   0.00000   0.00000   0.00000   0.00000
   D74        3.14159  -0.00000   0.00000  -0.00000   0.00000   3.14159
   D75        3.14159   0.00000   0.00000   0.00000   0.00000   3.14159
   D76        0.00000   0.00000   0.00000   0.00000  -0.00000   0.00000
   D77       -0.00000   0.00000   0.00000   0.00000   0.00000   0.00000
   D78        3.14159   0.00000   0.00000   0.00000   0.00000   3.14159
   D79        3.14159  -0.00000   0.00000  -0.00000   0.00000   3.14159
   D80        0.00000  -0.00000   0.00000  -0.00000   0.00000   0.00000
   D81       -0.00000   0.00000   0.00000   0.00000   0.00000   0.00000
   D82        3.14159  -0.00000   0.00000   0.00000   0.00000   3.14159
   D83        3.14159   0.00000   0.00000   0.00000   0.00000   3.14159
   D84        0.00000   0.00000   0.00000   0.00000  -0.00000   0.00000
   D85        0.00000   0.00000   0.00000   0.00000   0.00000   0.00000
   D86        3.14159  -0.00000   0.00000  -0.00000   0.00000   3.14159
   D87        3.14159   0.00000   0.00000   0.00000   0.00000   3.14159
   D88       -0.00000   0.00000   0.00000   0.00000   0.00000   0.00000
   D89        0.00000   0.00000   0.00000   0.00000  -0.00000   0.00000
   D90        3.14159   0.00000   0.00000   0.00000   0.00000   3.14159
   D91        3.14159  -0.00000   0.00000  -0.00000   0.00000   3.14159
   D92       -0.00000  -0.00000   0.00000  -0.00000   0.00000   0.00000
   D93        0.00000  -0.00000   0.00000  -0.00000   0.00000   0.00000
   D94        3.14159  -0.00000   0.00000  -0.00000   0.00000   3.14159
   D95        3.14159   0.00000   0.00000   0.00000   0.00000   3.14159
   D96        0.00000  -0.00000   0.00000  -0.00000  -0.00000   0.00000
   D97        0.00000  -0.00000   0.00000  -0.00000  -0.00000   0.00000
   D98        3.14159   0.00000   0.00000   0.00000   0.00000   3.14159
   D99        3.14159  -0.00000   0.00000  -0.00000   0.00000   3.14159
   D100      -0.00000  -0.00000   0.00000  -0.00000   0.00000   0.00000
   D101      -0.00000  -0.00000   0.00000  -0.00000   0.00000   0.00000
   D102       3.14159   0.00000   0.00000   0.00000   0.00000   3.14159
   D103       3.14159  -0.00000   0.00000  -0.00000   0.00000   3.14159
   D104      -0.00000  -0.00000   0.00000  -0.00000   0.00000   0.00000
   D105      -0.00000  -0.00000   0.00000  -0.00000   0.00000   0.00000
   D106       3.14159  -0.00000   0.00000  -0.00000   0.00000   3.14159
   D107       3.14159   0.00000   0.00000   0.00000   0.00000   3.14159
   D108       0.00000   0.00000   0.00000   0.00000   0.00000   0.00000
   D109       0.00000   0.00000   0.00000   0.00000   0.00000   0.00000
   D110       3.14159   0.00000   0.00000   0.00000   0.00000   3.14159
   D111       3.14159   0.00000   0.00000   0.00000   0.00000   3.14159
   D112       0.00000  -0.00000   0.00000  -0.00000  -0.00000   0.00000
   D113      -0.00000  -0.00000   0.00000  -0.00000   0.00000   0.00000
   D114       3.14159  -0.00000   0.00000  -0.00000   0.00000   3.14159
   D115       3.14159  -0.00000   0.00000  -0.00000   0.00000   3.14159
   D116       0.00000  -0.00000   0.00000  -0.00000   0.00000   0.00000
   D117      -0.00000  -0.00000   0.00000  -0.00000   0.00000   0.00000
   D118       3.14159  -0.00000   0.00000  -0.00000   0.00000   3.14159
   D119       3.14159   0.00000   0.00000   0.00000   0.00000   3.14159
   D120      -0.00000   0.00000   0.00000   0.00000   0.00000   0.00000
   D121       0.00000   0.00000   0.00000   0.00000   0.00000   0.00000
   D122       3.14159   0.00000   0.00000   0.00000   0.00000   3.14159
   D123       3.14159   0.00000   0.00000   0.00000   0.00000   3.14159
   D124      -0.00000   0.00000   0.00000   0.00000   0.00000   0.00000
         Item               Value     Threshold  Converged?
 Maximum Force            0.000023     0.000450     YES
 RMS     Force            0.000003     0.000300     YES
 Maximum Displacement     0.000242     0.001800     YES
 RMS     Displacement     0.000054     0.001200     YES
 Predicted change in Energy=-4.210063D-09
 Optimization completed.
    -- Stationary point found.
                           ----------------------------
                           !   Optimized Parameters   !
                           ! (Angstroms and Degrees)  !
 --------------------------                            --------------------------
 ! Name  Definition              Value          Derivative Info.                !
 --------------------------------------------------------------------------------
 ! R1    R(1,2)                  1.4401         -DE/DX =    0.0                 !
 ! R2    R(1,3)                  1.4127         -DE/DX =    0.0                 !
 ! R3    R(1,4)                  1.4127         -DE/DX =    0.0                 !
 ! R4    R(2,6)                  1.4095         -DE/DX =    0.0                 !
 ! R5    R(2,8)                  1.4095         -DE/DX =    0.0                 !
 ! R6    R(3,5)                  1.3889         -DE/DX =    0.0                 !
 ! R7    R(3,27)                 1.0849         -DE/DX =    0.0                 !
 ! R8    R(4,7)                  1.3889         -DE/DX =    0.0                 !
 ! R9    R(4,28)                 1.0849         -DE/DX =    0.0                 !
 ! R10   R(5,9)                  1.4664         -DE/DX =    0.0                 !
 ! R11   R(5,10)                 1.4485         -DE/DX =    0.0                 !
 ! R12   R(6,10)                 1.3894         -DE/DX =    0.0                 !
 ! R13   R(6,29)                 1.0875         -DE/DX =    0.0                 !
 ! R14   R(7,11)                 1.4664         -DE/DX =    0.0                 !
 ! R15   R(7,12)                 1.4485         -DE/DX =    0.0                 !
 ! R16   R(8,12)                 1.3894         -DE/DX =    0.0                 !
 ! R17   R(8,30)                 1.0875         -DE/DX =    0.0                 !
 ! R18   R(9,13)                 1.4245         -DE/DX =    0.0                 !
 ! R19   R(9,14)                 1.4105         -DE/DX =    0.0                 !
 ! R20   R(10,15)                1.4411         -DE/DX =    0.0                 !
 ! R21   R(11,16)                1.4245         -DE/DX =    0.0                 !
 ! R22   R(11,17)                1.4105         -DE/DX =    0.0                 !
 ! R23   R(12,18)                1.4411         -DE/DX =    0.0                 !
 ! R24   R(13,19)                1.4104         -DE/DX =    0.0                 !
 ! R25   R(13,20)                1.4427         -DE/DX =    0.0                 !
 ! R26   R(14,21)                1.3863         -DE/DX =    0.0                 !
 ! R27   R(14,31)                1.0842         -DE/DX =    0.0                 !
 ! R28   R(15,20)                1.3547         -DE/DX =    0.0                 !
 ! R29   R(15,32)                1.0867         -DE/DX =    0.0                 !
 ! R30   R(16,22)                1.4104         -DE/DX =    0.0                 !
 ! R31   R(16,23)                1.4427         -DE/DX =    0.0                 !
 ! R32   R(17,24)                1.3863         -DE/DX =    0.0                 !
 ! R33   R(17,33)                1.0842         -DE/DX =    0.0                 !
 ! R34   R(18,23)                1.3547         -DE/DX =    0.0                 !
 ! R35   R(18,34)                1.0867         -DE/DX =    0.0                 !
 ! R36   R(19,25)                1.3841         -DE/DX =    0.0                 !
 ! R37   R(19,35)                1.087          -DE/DX =    0.0                 !
 ! R38   R(20,37)                1.0868         -DE/DX =    0.0                 !
 ! R39   R(21,25)                1.4035         -DE/DX =    0.0                 !
 ! R40   R(21,36)                1.086          -DE/DX =    0.0                 !
 ! R41   R(22,26)                1.3841         -DE/DX =    0.0                 !
 ! R42   R(22,39)                1.087          -DE/DX =    0.0                 !
 ! R43   R(23,38)                1.0868         -DE/DX =    0.0                 !
 ! R44   R(24,26)                1.4035         -DE/DX =    0.0                 !
 ! R45   R(24,40)                1.086          -DE/DX =    0.0                 !
 ! R46   R(25,41)                1.0858         -DE/DX =    0.0                 !
 ! R47   R(26,42)                1.0858         -DE/DX =    0.0                 !
 ! A1    A(2,1,3)              119.0435         -DE/DX =    0.0                 !
 ! A2    A(2,1,4)              119.0435         -DE/DX =    0.0                 !
 ! A3    A(3,1,4)              121.913          -DE/DX =    0.0                 !
 ! A4    A(1,2,6)              118.4451         -DE/DX =    0.0                 !
 ! A5    A(1,2,8)              118.4451         -DE/DX =    0.0                 !
 ! A6    A(6,2,8)              123.1098         -DE/DX =    0.0                 !
 ! A7    A(1,3,5)              122.4754         -DE/DX =    0.0                 !
 ! A8    A(1,3,27)             117.2024         -DE/DX =    0.0                 !
 ! A9    A(5,3,27)             120.3222         -DE/DX =    0.0                 !
 ! A10   A(1,4,7)              122.4754         -DE/DX =    0.0                 !
 ! A11   A(1,4,28)             117.2024         -DE/DX =    0.0                 !
 ! A12   A(7,4,28)             120.3222         -DE/DX =    0.0                 !
 ! A13   A(3,5,9)              123.0836         -DE/DX =    0.0                 !
 ! A14   A(3,5,10)             118.1435         -DE/DX =    0.0                 !
 ! A15   A(9,5,10)             118.7729         -DE/DX =    0.0                 !
 ! A16   A(2,6,10)             121.944          -DE/DX =    0.0                 !
 ! A17   A(2,6,29)             118.9042         -DE/DX =    0.0                 !
 ! A18   A(10,6,29)            119.1518         -DE/DX =    0.0                 !
 ! A19   A(4,7,11)             123.0836         -DE/DX =    0.0                 !
 ! A20   A(4,7,12)             118.1435         -DE/DX =    0.0                 !
 ! A21   A(11,7,12)            118.7729         -DE/DX =    0.0                 !
 ! A22   A(2,8,12)             121.944          -DE/DX =    0.0                 !
 ! A23   A(2,8,30)             118.9042         -DE/DX =    0.0                 !
 ! A24   A(12,8,30)            119.1518         -DE/DX =    0.0                 !
 ! A25   A(5,9,13)             119.1712         -DE/DX =    0.0                 !
 ! A26   A(5,9,14)             122.9188         -DE/DX =    0.0                 !
 ! A27   A(13,9,14)            117.91           -DE/DX =    0.0                 !
 ! A28   A(5,10,6)             119.9485         -DE/DX =    0.0                 !
 ! A29   A(5,10,15)            119.3383         -DE/DX =    0.0                 !
 ! A30   A(6,10,15)            120.7132         -DE/DX =    0.0                 !
 ! A31   A(7,11,16)            119.1712         -DE/DX =    0.0                 !
 ! A32   A(7,11,17)            122.9188         -DE/DX =    0.0                 !
 ! A33   A(16,11,17)           117.91           -DE/DX =    0.0                 !
 ! A34   A(7,12,8)             119.9485         -DE/DX =    0.0                 !
 ! A35   A(7,12,18)            119.3383         -DE/DX =    0.0                 !
 ! A36   A(8,12,18)            120.7132         -DE/DX =    0.0                 !
 ! A37   A(9,13,19)            119.6925         -DE/DX =    0.0                 !
 ! A38   A(9,13,20)            119.8762         -DE/DX =    0.0                 !
 ! A39   A(19,13,20)           120.4312         -DE/DX =    0.0                 !
 ! A40   A(9,14,21)            121.5227         -DE/DX =    0.0                 !
 ! A41   A(9,14,31)            119.9718         -DE/DX =    0.0                 !
 ! A42   A(21,14,31)           118.5055         -DE/DX =    0.0                 !
 ! A43   A(10,15,20)           121.3741         -DE/DX =    0.0                 !
 ! A44   A(10,15,32)           118.0555         -DE/DX =    0.0                 !
 ! A45   A(20,15,32)           120.5704         -DE/DX =    0.0                 !
 ! A46   A(11,16,22)           119.6925         -DE/DX =    0.0                 !
 ! A47   A(11,16,23)           119.8762         -DE/DX =    0.0                 !
 ! A48   A(22,16,23)           120.4312         -DE/DX =    0.0                 !
 ! A49   A(11,17,24)           121.5227         -DE/DX =    0.0                 !
 ! A50   A(11,17,33)           119.9718         -DE/DX =    0.0                 !
 ! A51   A(24,17,33)           118.5055         -DE/DX =    0.0                 !
 ! A52   A(12,18,23)           121.3741         -DE/DX =    0.0                 !
 ! A53   A(12,18,34)           118.0555         -DE/DX =    0.0                 !
 ! A54   A(23,18,34)           120.5704         -DE/DX =    0.0                 !
 ! A55   A(13,19,25)           121.1276         -DE/DX =    0.0                 !
 ! A56   A(13,19,35)           118.6433         -DE/DX =    0.0                 !
 ! A57   A(25,19,35)           120.2291         -DE/DX =    0.0                 !
 ! A58   A(13,20,15)           121.4673         -DE/DX =    0.0                 !
 ! A59   A(13,20,37)           118.0734         -DE/DX =    0.0                 !
 ! A60   A(15,20,37)           120.4593         -DE/DX =    0.0                 !
 ! A61   A(14,21,25)           120.3032         -DE/DX =    0.0                 !
 ! A62   A(14,21,36)           119.6666         -DE/DX =    0.0                 !
 ! A63   A(25,21,36)           120.0303         -DE/DX =    0.0                 !
 ! A64   A(16,22,26)           121.1276         -DE/DX =    0.0                 !
 ! A65   A(16,22,39)           118.6433         -DE/DX =    0.0                 !
 ! A66   A(26,22,39)           120.2291         -DE/DX =    0.0                 !
 ! A67   A(16,23,18)           121.4673         -DE/DX =    0.0                 !
 ! A68   A(16,23,38)           118.0734         -DE/DX =    0.0                 !
 ! A69   A(18,23,38)           120.4593         -DE/DX =    0.0                 !
 ! A70   A(17,24,26)           120.3032         -DE/DX =    0.0                 !
 ! A71   A(17,24,40)           119.6666         -DE/DX =    0.0                 !
 ! A72   A(26,24,40)           120.0303         -DE/DX =    0.0                 !
 ! A73   A(19,25,21)           119.444          -DE/DX =    0.0                 !
 ! A74   A(19,25,41)           120.3121         -DE/DX =    0.0                 !
 ! A75   A(21,25,41)           120.2439         -DE/DX =    0.0                 !
 ! A76   A(22,26,24)           119.444          -DE/DX =    0.0                 !
 ! A77   A(22,26,42)           120.3121         -DE/DX =    0.0                 !
 ! A78   A(24,26,42)           120.2439         -DE/DX =    0.0                 !
 ! D1    D(3,1,2,6)              0.0            -DE/DX =    0.0                 !
 ! D2    D(3,1,2,8)            180.0            -DE/DX =    0.0                 !
 ! D3    D(4,1,2,6)            180.0            -DE/DX =    0.0                 !
 ! D4    D(4,1,2,8)              0.0            -DE/DX =    0.0                 !
 ! D5    D(2,1,3,5)              0.0            -DE/DX =    0.0                 !
 ! D6    D(2,1,3,27)           180.0            -DE/DX =    0.0                 !
 ! D7    D(4,1,3,5)            180.0            -DE/DX =    0.0                 !
 ! D8    D(4,1,3,27)             0.0            -DE/DX =    0.0                 !
 ! D9    D(2,1,4,7)              0.0            -DE/DX =    0.0                 !
 ! D10   D(2,1,4,28)           180.0            -DE/DX =    0.0                 !
 ! D11   D(3,1,4,7)            180.0            -DE/DX =    0.0                 !
 ! D12   D(3,1,4,28)             0.0            -DE/DX =    0.0                 !
 ! D13   D(1,2,6,10)             0.0            -DE/DX =    0.0                 !
 ! D14   D(1,2,6,29)           180.0            -DE/DX =    0.0                 !
 ! D15   D(8,2,6,10)           180.0            -DE/DX =    0.0                 !
 ! D16   D(8,2,6,29)             0.0            -DE/DX =    0.0                 !
 ! D17   D(1,2,8,12)             0.0            -DE/DX =    0.0                 !
 ! D18   D(1,2,8,30)           180.0            -DE/DX =    0.0                 !
 ! D19   D(6,2,8,12)           180.0            -DE/DX =    0.0                 !
 ! D20   D(6,2,8,30)             0.0            -DE/DX =    0.0                 !
 ! D21   D(1,3,5,9)            180.0            -DE/DX =    0.0                 !
 ! D22   D(1,3,5,10)             0.0            -DE/DX =    0.0                 !
 ! D23   D(27,3,5,9)             0.0            -DE/DX =    0.0                 !
 ! D24   D(27,3,5,10)          180.0            -DE/DX =    0.0                 !
 ! D25   D(1,4,7,11)           180.0            -DE/DX =    0.0                 !
 ! D26   D(1,4,7,12)             0.0            -DE/DX =    0.0                 !
 ! D27   D(28,4,7,11)            0.0            -DE/DX =    0.0                 !
 ! D28   D(28,4,7,12)          180.0            -DE/DX =    0.0                 !
 ! D29   D(3,5,9,13)           180.0            -DE/DX =    0.0                 !
 ! D30   D(3,5,9,14)             0.0            -DE/DX =    0.0                 !
 ! D31   D(10,5,9,13)            0.0            -DE/DX =    0.0                 !
 ! D32   D(10,5,9,14)          180.0            -DE/DX =    0.0                 !
 ! D33   D(3,5,10,6)             0.0            -DE/DX =    0.0                 !
 ! D34   D(3,5,10,15)          180.0            -DE/DX =    0.0                 !
 ! D35   D(9,5,10,6)           180.0            -DE/DX =    0.0                 !
 ! D36   D(9,5,10,15)            0.0            -DE/DX =    0.0                 !
 ! D37   D(2,6,10,5)             0.0            -DE/DX =    0.0                 !
 ! D38   D(2,6,10,15)          180.0            -DE/DX =    0.0                 !
 ! D39   D(29,6,10,5)          180.0            -DE/DX =    0.0                 !
 ! D40   D(29,6,10,15)           0.0            -DE/DX =    0.0                 !
 ! D41   D(4,7,11,16)          180.0            -DE/DX =    0.0                 !
 ! D42   D(4,7,11,17)            0.0            -DE/DX =    0.0                 !
 ! D43   D(12,7,11,16)           0.0            -DE/DX =    0.0                 !
 ! D44   D(12,7,11,17)         180.0            -DE/DX =    0.0                 !
 ! D45   D(4,7,12,8)             0.0            -DE/DX =    0.0                 !
 ! D46   D(4,7,12,18)          180.0            -DE/DX =    0.0                 !
 ! D47   D(11,7,12,8)          180.0            -DE/DX =    0.0                 !
 ! D48   D(11,7,12,18)           0.0            -DE/DX =    0.0                 !
 ! D49   D(2,8,12,7)             0.0            -DE/DX =    0.0                 !
 ! D50   D(2,8,12,18)          180.0            -DE/DX =    0.0                 !
 ! D51   D(30,8,12,7)          180.0            -DE/DX =    0.0                 !
 ! D52   D(30,8,12,18)           0.0            -DE/DX =    0.0                 !
 ! D53   D(5,9,13,19)          180.0            -DE/DX =    0.0                 !
 ! D54   D(5,9,13,20)            0.0            -DE/DX =    0.0                 !
 ! D55   D(14,9,13,19)           0.0            -DE/DX =    0.0                 !
 ! D56   D(14,9,13,20)         180.0            -DE/DX =    0.0                 !
 ! D57   D(5,9,14,21)          180.0            -DE/DX =    0.0                 !
 ! D58   D(5,9,14,31)            0.0            -DE/DX =    0.0                 !
 ! D59   D(13,9,14,21)           0.0            -DE/DX =    0.0                 !
 ! D60   D(13,9,14,31)         180.0            -DE/DX =    0.0                 !
 ! D61   D(5,10,15,20)           0.0            -DE/DX =    0.0                 !
 ! D62   D(5,10,15,32)         180.0            -DE/DX =    0.0                 !
 ! D63   D(6,10,15,20)         180.0            -DE/DX =    0.0                 !
 ! D64   D(6,10,15,32)           0.0            -DE/DX =    0.0                 !
 ! D65   D(7,11,16,22)         180.0            -DE/DX =    0.0                 !
 ! D66   D(7,11,16,23)           0.0            -DE/DX =    0.0                 !
 ! D67   D(17,11,16,22)          0.0            -DE/DX =    0.0                 !
 ! D68   D(17,11,16,23)        180.0            -DE/DX =    0.0                 !
 ! D69   D(7,11,17,24)         180.0            -DE/DX =    0.0                 !
 ! D70   D(7,11,17,33)           0.0            -DE/DX =    0.0                 !
 ! D71   D(16,11,17,24)          0.0            -DE/DX =    0.0                 !
 ! D72   D(16,11,17,33)        180.0            -DE/DX =    0.0                 !
 ! D73   D(7,12,18,23)           0.0            -DE/DX =    0.0                 !
 ! D74   D(7,12,18,34)         180.0            -DE/DX =    0.0                 !
 ! D75   D(8,12,18,23)         180.0            -DE/DX =    0.0                 !
 ! D76   D(8,12,18,34)           0.0            -DE/DX =    0.0                 !
 ! D77   D(9,13,19,25)           0.0            -DE/DX =    0.0                 !
 ! D78   D(9,13,19,35)         180.0            -DE/DX =    0.0                 !
 ! D79   D(20,13,19,25)        180.0            -DE/DX =    0.0                 !
 ! D80   D(20,13,19,35)          0.0            -DE/DX =    0.0                 !
 ! D81   D(9,13,20,15)           0.0            -DE/DX =    0.0                 !
 ! D82   D(9,13,20,37)         180.0            -DE/DX =    0.0                 !
 ! D83   D(19,13,20,15)        180.0            -DE/DX =    0.0                 !
 ! D84   D(19,13,20,37)          0.0            -DE/DX =    0.0                 !
 ! D85   D(9,14,21,25)           0.0            -DE/DX =    0.0                 !
 ! D86   D(9,14,21,36)         180.0            -DE/DX =    0.0                 !
 ! D87   D(31,14,21,25)        180.0            -DE/DX =    0.0                 !
 ! D88   D(31,14,21,36)          0.0            -DE/DX =    0.0                 !
 ! D89   D(10,15,20,13)          0.0            -DE/DX =    0.0                 !
 ! D90   D(10,15,20,37)        180.0            -DE/DX =    0.0                 !
 ! D91   D(32,15,20,13)        180.0            -DE/DX =    0.0                 !
 ! D92   D(32,15,20,37)          0.0            -DE/DX =    0.0                 !
 ! D93   D(11,16,22,26)          0.0            -DE/DX =    0.0                 !
 ! D94   D(11,16,22,39)        180.0            -DE/DX =    0.0                 !
 ! D95   D(23,16,22,26)        180.0            -DE/DX =    0.0                 !
 ! D96   D(23,16,22,39)          0.0            -DE/DX =    0.0                 !
 ! D97   D(11,16,23,18)          0.0            -DE/DX =    0.0                 !
 ! D98   D(11,16,23,38)        180.0            -DE/DX =    0.0                 !
 ! D99   D(22,16,23,18)        180.0            -DE/DX =    0.0                 !
 ! D100  D(22,16,23,38)          0.0            -DE/DX =    0.0                 !
 ! D101  D(11,17,24,26)          0.0            -DE/DX =    0.0                 !
 ! D102  D(11,17,24,40)        180.0            -DE/DX =    0.0                 !
 ! D103  D(33,17,24,26)        180.0            -DE/DX =    0.0                 !
 ! D104  D(33,17,24,40)          0.0            -DE/DX =    0.0                 !
 ! D105  D(12,18,23,16)          0.0            -DE/DX =    0.0                 !
 ! D106  D(12,18,23,38)        180.0            -DE/DX =    0.0                 !
 ! D107  D(34,18,23,16)        180.0            -DE/DX =    0.0                 !
 ! D108  D(34,18,23,38)          0.0            -DE/DX =    0.0                 !
 ! D109  D(13,19,25,21)          0.0            -DE/DX =    0.0                 !
 ! D110  D(13,19,25,41)        180.0            -DE/DX =    0.0                 !
 ! D111  D(35,19,25,21)        180.0            -DE/DX =    0.0                 !
 ! D112  D(35,19,25,41)          0.0            -DE/DX =    0.0                 !
 ! D113  D(14,21,25,19)          0.0            -DE/DX =    0.0                 !
 ! D114  D(14,21,25,41)        180.0            -DE/DX =    0.0                 !
 ! D115  D(36,21,25,19)        180.0            -DE/DX =    0.0                 !
 ! D116  D(36,21,25,41)          0.0            -DE/DX =    0.0                 !
 ! D117  D(16,22,26,24)          0.0            -DE/DX =    0.0                 !
 ! D118  D(16,22,26,42)        180.0            -DE/DX =    0.0                 !
 ! D119  D(39,22,26,24)        180.0            -DE/DX =    0.0                 !
 ! D120  D(39,22,26,42)          0.0            -DE/DX =    0.0                 !
 ! D121  D(17,24,26,22)          0.0            -DE/DX =    0.0                 !
 ! D122  D(17,24,26,42)        180.0            -DE/DX =    0.0                 !
 ! D123  D(40,24,26,22)        180.0            -DE/DX =    0.0                 !
 ! D124  D(40,24,26,42)          0.0            -DE/DX =    0.0                 !
 --------------------------------------------------------------------------------
 Lowest energy point so far.  Saving SCF results.
 Largest change from initial coordinates is atom   11       0.000 Angstoms.
 GradGradGradGradGradGradGradGradGradGradGradGradGradGradGradGradGradGrad

 Leave Link  103 at Thu Sep  8 15:02:15 2022, MaxMem=  1342177280 cpu:             106.8 elap:               2.5
 (Enter /mnt/opt/groups/app-gaussian/g16-avx2/l202.exe)
                          Input orientation:                          
 ---------------------------------------------------------------------
 Center     Atomic      Atomic             Coordinates (Angstroms)
 Number     Number       Type             X           Y           Z
 ---------------------------------------------------------------------
      1          6           0        0.000000    0.000000    0.099016
      2          6           0        0.000000    0.000000    1.539139
      3          6           0        0.000000    1.235017   -0.586791
      4          6           0       -0.000000   -1.235017   -0.586791
      5          6           0        0.000000    2.455853    0.075548
      6          6           0        0.000000    1.239364    2.210522
      7          6           0       -0.000000   -2.455853    0.075548
      8          6           0       -0.000000   -1.239364    2.210522
      9          6           0        0.000000    3.745373   -0.622720
     10          6           0        0.000000    2.447318    1.524004
     11          6           0       -0.000000   -3.745373   -0.622720
     12          6           0       -0.000000   -2.447318    1.524004
     13          6           0        0.000000    4.948172    0.140408
     14          6           0        0.000000    3.855632   -2.028873
     15          6           0        0.000000    3.699376    2.237467
     16          6           0       -0.000000   -4.948172    0.140408
     17          6           0       -0.000000   -3.855632   -2.028873
     18          6           0       -0.000000   -3.699376    2.237467
     19          6           0        0.000000    6.194433   -0.519842
     20          6           0        0.000000    4.884807    1.581723
     21          6           0        0.000000    5.090424   -2.659096
     22          6           0       -0.000000   -6.194433   -0.519842
     23          6           0       -0.000000   -4.884807    1.581723
     24          6           0       -0.000000   -5.090424   -2.659096
     25          6           0        0.000000    6.272024   -1.901756
     26          6           0       -0.000000   -6.272024   -1.901756
     27          1           0        0.000000    1.200161   -1.671157
     28          1           0       -0.000000   -1.200161   -1.671157
     29          1           0        0.000000    1.248078    3.298004
     30          1           0       -0.000000   -1.248078    3.298004
     31          1           0        0.000000    2.961624   -2.642281
     32          1           0        0.000000    3.668648    3.323726
     33          1           0       -0.000000   -2.961624   -2.642281
     34          1           0       -0.000000   -3.668648    3.323726
     35          1           0        0.000000    7.101427    0.079182
     36          1           0        0.000000    5.140204   -3.743905
     37          1           0        0.000000    5.820311    2.134774
     38          1           0       -0.000000   -5.820311    2.134774
     39          1           0       -0.000000   -7.101427    0.079182
     40          1           0       -0.000000   -5.140204   -3.743905
     41          1           0        0.000000    7.238641   -2.396367
     42          1           0       -0.000000   -7.238641   -2.396367
 ---------------------------------------------------------------------
                    Distance matrix (angstroms):
                    1          2          3          4          5
     1  C    0.000000
     2  C    1.440123   0.000000
     3  C    1.412656   2.458627   0.000000
     4  C    1.412656   2.458627   2.470034   0.000000
     5  C    2.455965   2.858901   1.388933   3.749829   0.000000
     6  C    2.448363   1.409531   2.797316   3.734638   2.457226
     7  C    2.455965   2.858901   3.749829   1.388933   4.911706
     8  C    2.448363   1.409531   3.734638   2.797316   4.267639
     9  C    3.814279   4.324518   2.510613   4.980520   1.466438
    10  C    2.831953   2.447365   2.434159   4.244414   1.448481
    11  C    3.814279   4.324518   4.980520   2.510613   6.240415
    12  C    2.831953   2.447365   4.244414   2.434159   5.112642
    13  C    4.948345   5.142067   3.783694   6.225805   2.493163
    14  C    4.403840   5.253247   2.991191   5.290965   2.527443
    15  C    4.272980   3.764710   3.748266   5.685479   2.494042
    16  C    4.948345   5.142067   6.225805   3.783694   7.404309
    17  C    4.403840   5.253247   5.290965   2.991191   6.653077
    18  C    4.272980   3.764710   5.685479   3.748266   6.523859
    19  C    6.225270   6.527664   4.959868   7.429752   3.785693
    20  C    5.104876   4.884993   4.245400   6.492665   2.858038
    21  C    5.789611   6.598302   4.377055   6.656249   3.797268
    22  C    6.225270   6.527664   7.429752   4.959868   8.670752
    23  C    5.104876   4.884993   6.492665   4.245400   7.493587
    24  C    5.789611   6.598302   6.656249   4.377055   8.026492
    25  C    6.583417   7.153883   5.205821   7.621338   4.298010
    26  C    6.583417   7.153883   7.621338   5.205821   8.949054
    27  H    2.138668   3.427300   1.084926   2.665697   2.151218
    28  H    2.138668   3.427300   2.665697   1.084926   4.051841
    29  H    3.433835   2.156688   3.884817   4.610574   3.441358
    30  H    3.433835   2.156688   4.610574   3.884817   4.909514
    31  H    4.035582   5.124011   2.684439   4.672990   2.764489
    32  H    4.884438   4.079673   4.605942   6.272007   3.467208
    33  H    4.035582   5.124011   4.672990   2.684439   6.060994
    34  H    4.884438   4.079673   6.272007   4.605942   6.932544
    35  H    7.101455   7.249948   5.904091   8.363003   4.645575
    36  H    6.417923   7.371041   5.021738   7.114128   4.668400
    37  H    6.166063   5.850709   5.332151   7.562048   3.944615
    38  H    6.166063   5.850709   7.562048   5.332151   8.528499
    39  H    7.101455   7.249948   8.363003   5.904091   9.557281
    40  H    6.417923   7.371041   7.114128   5.021738   8.502253
    41  H    7.656687   8.239304   6.270412   8.664724   5.383811
    42  H    7.656687   8.239304   8.664724   6.270412  10.004678
                    6          7          8          9         10
     6  C    0.000000
     7  C    4.267639   0.000000
     8  C    2.478728   2.457226   0.000000
     9  C    3.782505   6.240415   5.733661   0.000000
    10  C    1.389410   5.112642   3.750057   2.508659   0.000000
    11  C    5.733661   1.466438   3.782505   7.490746   6.554224
    12  C    3.750057   1.448481   1.389410   6.554224   4.894636
    13  C    4.247426   7.404309   6.524644   1.424461   2.858078
    14  C    4.981699   6.653077   6.628081   1.410469   3.821817
    15  C    2.460160   6.523859   4.938814   2.860557   1.441069
    16  C    6.524644   2.493163   4.247426   8.726975   7.523803
    17  C    6.628081   2.527443   4.981699   7.729977   7.235338
    18  C    4.938814   2.494042   2.460160   7.975272   6.187962
    19  C    5.657526   8.670752   7.919358   2.451220   4.268276
    20  C    3.699276   7.493587   6.156367   2.481507   2.438172
    21  C    6.208369   8.026492   7.986200   2.440490   4.948165
    22  C    7.919358   3.785693   5.657526   9.940338   8.880156
    23  C    6.156367   2.858038   3.699276   8.907277   7.332352
    24  C    7.986200   3.797268   6.208369   9.067422   8.620666
    25  C    6.499115   8.949054   8.563398   2.831943   5.134609
    26  C    8.563398   4.298010   6.499115  10.098721   9.368178
    27  H    3.881877   4.051841   4.584617   2.752694   3.429935
    28  H    4.584617   2.151218   3.881877   5.055445   4.849037
    29  H    1.087517   4.909514   2.714772   4.648501   2.141320
    30  H    2.714772   3.441358   1.087517   6.348750   4.099150
    31  H    5.149357   6.060994   6.418567   2.166308   4.197909
    32  H    2.672198   6.932544   5.032674   3.947192   2.175005
    33  H    6.418567   2.764489   5.149357   7.004458   6.827487
    34  H    5.032674   3.467208   2.672198   8.398937   6.375268
    35  H    6.237499   9.557281   8.608798   3.428668   4.873217
    36  H    7.118409   8.502253   8.726631   3.418677   5.916291
    37  H    4.581573   8.528499   7.060081   3.450962   3.427845
    38  H    7.060081   3.944615   4.581573   9.955204   8.290159
    39  H    8.608798   4.645575   6.237499  10.869486   9.657435
    40  H    8.726631   4.668400   7.118409   9.417817   9.236956
    41  H    7.564043  10.004678   9.648834   3.917747   6.190806
    42  H    9.648834   5.383811   7.564043  11.126293  10.449264
                   11         12         13         14         15
    11  C    0.000000
    12  C    2.508659   0.000000
    13  C    8.726975   7.523803   0.000000
    14  C    7.729977   7.235338   2.428873   0.000000
    15  C    7.975272   6.187962   2.440727   4.269201   0.000000
    16  C    1.424461   2.858078   9.896344   9.067124   8.898188
    17  C    1.410469   3.821817   9.067124   7.711264   8.676393
    18  C    2.860557   1.441069   8.898188   8.676393   7.398752
    19  C    9.940338   8.880156   1.410353   2.783373   3.718610
    20  C    8.907277   7.332352   1.442707   3.754411   1.354713
    21  C    9.067422   8.620666   2.803116   1.386323   5.090319
    22  C    2.451220   4.268276  11.162149  10.162725  10.270843
    23  C    2.481507   2.438172   9.938051   9.456832   8.609193
    24  C    2.440490   4.948165  10.421642   8.968227  10.061656
    25  C   10.098721   9.368178   2.433725   2.419733   4.873570
    26  C    2.831943   5.134609  11.404527  10.128454  10.796388
    27  H    5.055445   4.849037   4.162854   2.679456   4.639334
    28  H    2.752694   3.429935   6.409662   5.068432   6.267600
    29  H    6.348750   4.099150   4.864269   5.930848   2.670880
    30  H    4.648501   2.141320   6.954418   7.377227   5.059846
    31  H    7.004458   6.827487   3.419025   1.084214   4.935202
    32  H    8.398937   6.375268   3.430845   5.355864   1.086694
    33  H    2.166308   4.197909   8.385000   6.844797   8.257170
    34  H    3.947192   2.175005   9.186027   9.233911   7.447666
    35  H   10.869486   9.657435   2.154125   3.870282   4.028914
    36  H    9.417817   9.236956   3.889057   2.142769   6.152463
    37  H    9.955204   8.290159   2.176723   4.603903   2.123420
    38  H    3.450962   3.427845  10.951608  10.533747   9.520241
    39  H    3.428668   4.873217  12.049755  11.158003  11.014333
    40  H    3.418677   5.916291  10.810329   9.157860  10.673096
    41  H   11.126293  10.449264   3.417817   3.402911   5.830850
    42  H    3.917747   6.190806  12.448038  11.100358  11.879084
                   16         17         18         19         20
    16  C    0.000000
    17  C    2.428873   0.000000
    18  C    2.440727   4.269201   0.000000
    19  C   11.162149  10.162725  10.270843   0.000000
    20  C    9.938051   9.456832   8.609193   2.476226   0.000000
    21  C   10.421642   8.968227  10.061656   2.407331   4.245801
    22  C    1.410353   2.783373   3.718610  12.388866  11.276796
    23  C    1.442707   3.754411   1.354713  11.276796   9.769614
    24  C    2.803116   1.386323   5.090319  11.485835  10.839270
    25  C   11.404527  10.128454  10.796388   1.384091   3.749533
    26  C    2.433725   2.419733   4.873570  12.542816  11.688007
    27  H    6.409662   5.068432   6.267600   5.125259   4.915063
    28  H    4.162854   2.679456   4.639334   7.483685   6.899860
    29  H    6.954418   7.377227   5.059846   6.248390   4.021370
    30  H    4.864269   5.930848   2.670880   8.364623   6.368508
    31  H    8.385000   6.844797   8.257170   3.867273   4.641211
    32  H    9.186027   9.233911   7.447666   4.599196   2.124528
    33  H    3.419025   1.084214   4.935202   9.398836   8.911155
    34  H    3.430845   5.355864   1.086694  10.585527   8.729042
    35  H   12.049755  11.158003  11.014333   1.086953   2.677879
    36  H   10.810329   9.157860  10.673096   3.392047   5.331748
    37  H   10.951608  10.533747   9.520241   2.680849   1.086753
    38  H    2.176723   4.603903   2.123420  12.304514  10.719394
    39  H    2.154125   3.870282   4.028914  13.309347  12.080043
    40  H    3.889057   2.142769   6.152463  11.784251  11.351791
    41  H   12.448038  11.100358  11.879084   2.147491   4.622308
    42  H    3.417817   3.402911   5.830850  13.563511  12.759435
                   21         22         23         24         25
    21  C    0.000000
    22  C   11.485835   0.000000
    23  C   10.839270   2.476226   0.000000
    24  C   10.180848   2.407331   4.245801   0.000000
    25  C    1.403475  12.542816  11.688007  11.387659   0.000000
    26  C   11.387659   1.384091   3.749533   1.403475  12.544048
    27  H    4.013748   7.483685   6.899860   6.367691   5.077103
    28  H    6.367691   5.125259   4.915063   4.013748   7.475742
    29  H    7.088770   8.364623   6.368508   8.698485   7.230321
    30  H    8.698485   6.248390   4.021370   7.088770   9.142726
    31  H    2.128866   9.398836   8.911155   8.052066   3.392215
    32  H    6.149439  10.585527   8.729042  10.607332   5.838084
    33  H    8.052066   3.867273   4.641211   2.128866   9.263295
    34  H   10.607332   4.599196   2.124528   6.149439  11.230433
    35  H    3.397396  13.309347  12.080043  12.495575   2.147563
    36  H    1.085951  11.784251  11.351791  10.287981   2.162066
    37  H    4.849116  12.304514  10.719394  11.917438   4.061726
    38  H   11.917438   2.680849   1.086753   4.849116  12.748260
    39  H   12.495575   1.086953   2.677879   3.397396  13.519368
    40  H   10.287981   3.392047   5.331748   1.085951  11.559951
    41  H    2.164223  13.563511  12.759435  12.331864   1.085812
    42  H   12.331864   2.147491   4.622308   2.164223  13.519716
                   26         27         28         29         30
    26  C    0.000000
    27  H    7.475742   0.000000
    28  H    5.077103   2.400322   0.000000
    29  H    9.142726   4.969392   5.539534   0.000000
    30  H    7.230321   5.539534   4.969392   2.496156   0.000000
    31  H    9.263295   2.011426   4.273586   6.182493   7.280699
    32  H   11.230433   5.571560   6.975253   2.420707   4.916793
    33  H    3.392215   4.273586   2.011426   7.280699   6.182493
    34  H    5.838084   6.975253   5.571560   4.916793   2.420707
    35  H   13.519368   6.155374   8.484106   6.680008   8.948466
    36  H   11.559951   4.451991   6.670571   8.045939   9.507819
    37  H   12.748260   5.985891   7.985746   4.717883   7.163465
    38  H    4.061726   7.985746   5.985891   7.163465   4.717883
    39  H    2.147563   8.484106   6.155374   8.948466   6.680008
    40  H    2.162066   6.670571   4.451991   9.507819   8.045939
    41  H   13.519716   6.081872   8.469906   8.265150  10.220091
    42  H    1.085812   8.469906   6.081872  10.220091   8.265150
                   31         32         33         34         35
    31  H    0.000000
    32  H    6.007755   0.000000
    33  H    5.923248   8.919291   0.000000
    34  H    8.919291   7.337296   6.007755   0.000000
    35  H    4.954223   4.723456  10.424555  11.248181   0.000000
    36  H    2.441267   7.219203   8.176380  11.293683   4.296788
    37  H    5.567077   2.458304   9.997131   9.563156   2.422131
    38  H    9.997131   9.563156   5.567077   2.458304  13.084218
    39  H   10.424555  11.248181   4.954223   4.723456  14.202854
    40  H    8.176380  11.293683   2.441267   7.219203  12.824723
    41  H    4.284081   6.742723  10.203229  12.316185   2.479349
    42  H   10.203229  12.316185   4.284081   6.742723  14.552178
                   36         37         38         39         40
    36  H    0.000000
    37  H    5.917889   0.000000
    38  H   12.437514  11.640622   0.000000
    39  H   12.824723  13.084218   2.422131   0.000000
    40  H   10.280408  12.437514   5.917889   4.296788   0.000000
    41  H    2.493852   4.747936  13.822716  14.552178  12.451974
    42  H   12.451974  13.822716   4.747936   2.479349   2.493852
                   41         42
    41  H    0.000000
    42  H   14.477282   0.000000
 Stoichiometry    C26H16
 Framework group  C2V[C2(CC),SGV(C24H16)]
 Deg. of freedom    41
 Full point group                 C2V     NOp   4
 RotChk:  IX=0 Diff= 4.72D-16
 Largest Abelian subgroup         C2V     NOp   4
 Largest concise Abelian subgroup C2      NOp   2
                         Standard orientation:                         
 ---------------------------------------------------------------------
 Center     Atomic      Atomic             Coordinates (Angstroms)
 Number     Number       Type             X           Y           Z
 ---------------------------------------------------------------------
      1          6           0        0.000000    0.000000    0.099016
      2          6           0        0.000000    0.000000    1.539139
      3          6           0       -0.000000    1.235017   -0.586791
      4          6           0       -0.000000   -1.235017   -0.586791
      5          6           0       -0.000000    2.455853    0.075548
      6          6           0       -0.000000    1.239364    2.210522
      7          6           0       -0.000000   -2.455853    0.075548
      8          6           0       -0.000000   -1.239364    2.210522
      9          6           0       -0.000000    3.745373   -0.622720
     10          6           0       -0.000000    2.447318    1.524004
     11          6           0       -0.000000   -3.745373   -0.622720
     12          6           0       -0.000000   -2.447318    1.524004
     13          6           0       -0.000000    4.948172    0.140408
     14          6           0       -0.000000    3.855632   -2.028873
     15          6           0       -0.000000    3.699376    2.237467
     16          6           0       -0.000000   -4.948172    0.140408
     17          6           0       -0.000000   -3.855632   -2.028873
     18          6           0       -0.000000   -3.699376    2.237467
     19          6           0       -0.000000    6.194433   -0.519842
     20          6           0       -0.000000    4.884807    1.581723
     21          6           0       -0.000000    5.090424   -2.659096
     22          6           0       -0.000000   -6.194433   -0.519842
     23          6           0       -0.000000   -4.884807    1.581723
     24          6           0       -0.000000   -5.090424   -2.659096
     25          6           0       -0.000000    6.272024   -1.901756
     26          6           0       -0.000000   -6.272024   -1.901756
     27          1           0       -0.000000    1.200161   -1.671157
     28          1           0       -0.000000   -1.200161   -1.671157
     29          1           0       -0.000000    1.248078    3.298004
     30          1           0       -0.000000   -1.248078    3.298004
     31          1           0       -0.000000    2.961624   -2.642281
     32          1           0       -0.000000    3.668648    3.323726
     33          1           0       -0.000000   -2.961624   -2.642281
     34          1           0       -0.000000   -3.668648    3.323726
     35          1           0       -0.000000    7.101427    0.079182
     36          1           0       -0.000000    5.140204   -3.743905
     37          1           0       -0.000000    5.820311    2.134774
     38          1           0       -0.000000   -5.820311    2.134774
     39          1           0       -0.000000   -7.101427    0.079182
     40          1           0       -0.000000   -5.140204   -3.743905
     41          1           0       -0.000000    7.238641   -2.396367
     42          1           0       -0.000000   -7.238641   -2.396367
 ---------------------------------------------------------------------
 Rotational constants (GHZ):           0.5778397           0.0934030           0.0804060
 Leave Link  202 at Thu Sep  8 15:02:15 2022, MaxMem=  1342177280 cpu:               8.8 elap:               0.2
 (Enter /mnt/opt/groups/app-gaussian/g16-avx2/l9999.exe)
 Unable to Open any file for archive entry.
 1\1\GINC-WN41028\FOpt\RB3LYP\6-31G(d,p)\C26H16\PWASIUK\08-Sep-2022\0\\
 #p opt freq b3lyp/6-31g(d,p) empiricaldispersion=gd3 int=(grid=ultrafi
 ne,acc2e=12) scf=(maxcyc=500,ferm,novaracc,noincfoc,intrep)\\peri symm
 \\0,1\C,0.,0.,0.099016\C,0.,0.,1.539139\C,0.,1.235017,-0.586791\C,0.,-
 1.235017,-0.586791\C,0.,2.455853,0.075548\C,0.,1.239364,2.210522\C,0.,
 -2.455853,0.075548\C,0.,-1.239364,2.210522\C,0.,3.745373,-0.62272\C,0.
 ,2.447318,1.524004\C,0.,-3.745373,-0.62272\C,0.,-2.447318,1.524004\C,0
 .,4.948172,0.140408\C,0.,3.855632,-2.028873\C,0.,3.699376,2.237467\C,0
 .,-4.948172,0.140408\C,0.,-3.855632,-2.028873\C,0.,-3.699376,2.237467\
 C,0.,6.194433,-0.519842\C,0.,4.884807,1.581723\C,0.,5.090424,-2.659096
 \C,0.,-6.194433,-0.519842\C,0.,-4.884807,1.581723\C,0.,-5.090424,-2.65
 9096\C,0.,6.272024,-1.901756\C,0.,-6.272024,-1.901756\H,0.,1.200161,-1
 .671157\H,0.,-1.200161,-1.671157\H,0.,1.248078,3.298004\H,0.,-1.248078
 ,3.298004\H,0.,2.961624,-2.642281\H,0.,3.668648,3.323726\H,0.,-2.96162
 4,-2.642281\H,0.,-3.668648,3.323726\H,0.,7.101427,0.079182\H,0.,5.1402
 04,-3.743905\H,0.,5.820311,2.134774\H,0.,-5.820311,2.134774\H,0.,-7.10
 1427,0.079182\H,0.,-5.140204,-3.743905\H,0.,7.238641,-2.396367\H,0.,-7
 .238641,-2.396367\\Version=ES64L-G16RevC.01\State=1-A1\HF=-1000.527314
 7\RMSD=5.255e-09\RMSF=5.030e-06\Dipole=0.,0.,-0.056315\Quadrupole=-14.
 1122644,7.6759639,6.4363005,0.,0.,0.\PG=C02V [C2(C1C1),SGV(C24H16)]\\@
 The archive entry for this job was punched.


 I WANT IT ALL - RICH, THIN, AND CHOCOLATE.
 Leave Link 9999 at Thu Sep  8 15:02:15 2022, MaxMem=  1342177280 cpu:               4.1 elap:               0.1
 Job cpu time:       0 days  0 hours 41 minutes 47.6 seconds.
 Elapsed time:       0 days  0 hours  0 minutes 54.6 seconds.
 File lengths (MBytes):  RWF=     69 Int=      0 D2E=      0 Chk=     17 Scr=      1
 Normal termination of Gaussian 16 at Thu Sep  8 15:02:15 2022.
 (Enter /mnt/opt/groups/app-gaussian/g16-avx2/l1.exe)
 Link1:  Proceeding to internal job step number  2.
 ----------------------------------------------------------------------
 #P Geom=AllCheck Guess=TCheck SCRF=Check GenChk RB3LYP/6-31G(d,p) Freq
 ----------------------------------------------------------------------
 1/10=4,29=7,30=1,38=1,40=1/1,3;
 2/12=2,40=1/2;
 3/5=1,6=6,7=101,11=2,14=-4,25=1,27=12,30=1,70=2,71=2,74=-5,75=-5,116=1,124=31,140=1/1,2,3;
 4/5=101/1;
 5/5=100002,7=500,17=20,22=13,38=6,87=12,98=1/2;
 8/6=4,10=90,11=11,87=12/1;
 11/6=1,8=1,9=11,15=111,16=1,87=12/1,2,10;
 10/6=1,87=12/2;
 6/7=2,8=2,9=2,10=2,28=1,87=12/1;
 7/8=1,10=1,25=1,87=12/1,2,3,16;
 1/10=4,30=1/3;
 99//99;
 Leave Link    1 at Thu Sep  8 15:02:15 2022, MaxMem=  1342177280 cpu:               3.4 elap:               0.1
 (Enter /mnt/opt/groups/app-gaussian/g16-avx2/l101.exe)
 Structure from the checkpoint file:  "/scratch/9832350.torquesrv1.cis.gov.pl/Gau-187733.chk"
 ---------
 peri symm
 ---------
 Charge =  0 Multiplicity = 1
 Redundant internal coordinates found in file.  (old form).
 C,0,0.,0.,0.099016
 C,0,0.,0.,1.539139
 C,0,0.,1.235017,-0.586791
 C,0,0.,-1.235017,-0.586791
 C,0,0.,2.455853,0.075548
 C,0,0.,1.239364,2.210522
 C,0,0.,-2.455853,0.075548
 C,0,0.,-1.239364,2.210522
 C,0,0.,3.745373,-0.62272
 C,0,0.,2.447318,1.524004
 C,0,0.,-3.745373,-0.62272
 C,0,0.,-2.447318,1.524004
 C,0,0.,4.948172,0.140408
 C,0,0.,3.855632,-2.028873
 C,0,0.,3.699376,2.237467
 C,0,0.,-4.948172,0.140408
 C,0,0.,-3.855632,-2.028873
 C,0,0.,-3.699376,2.237467
 C,0,0.,6.194433,-0.519842
 C,0,0.,4.884807,1.581723
 C,0,0.,5.090424,-2.659096
 C,0,0.,-6.194433,-0.519842
 C,0,0.,-4.884807,1.581723
 C,0,0.,-5.090424,-2.659096
 C,0,0.,6.272024,-1.901756
 C,0,0.,-6.272024,-1.901756
 H,0,0.,1.200161,-1.671157
 H,0,0.,-1.200161,-1.671157
 H,0,0.,1.248078,3.298004
 H,0,0.,-1.248078,3.298004
 H,0,0.,2.961624,-2.642281
 H,0,0.,3.668648,3.323726
 H,0,0.,-2.961624,-2.642281
 H,0,0.,-3.668648,3.323726
 H,0,0.,7.101427,0.079182
 H,0,0.,5.140204,-3.743905
 H,0,0.,5.820311,2.134774
 H,0,0.,-5.820311,2.134774
 H,0,0.,-7.101427,0.079182
 H,0,0.,-5.140204,-3.743905
 H,0,0.,7.238641,-2.396367
 H,0,0.,-7.238641,-2.396367
 Recover connectivity data from disk.
 ITRead=  0  0  0  0  0  0  0  0  0  0  0  0  0  0  0  0  0  0  0  0
 ITRead=  0  0  0  0  0  0  0  0  0  0  0  0  0  0  0  0  0  0  0  0
 ITRead=  0  0
 MicOpt= -1 -1 -1 -1 -1 -1 -1 -1 -1 -1 -1 -1 -1 -1 -1 -1 -1 -1 -1 -1
 MicOpt= -1 -1 -1 -1 -1 -1 -1 -1 -1 -1 -1 -1 -1 -1 -1 -1 -1 -1 -1 -1
 MicOpt= -1 -1
 NAtoms=     42 NQM=       42 NQMF=       0 NMMI=      0 NMMIF=      0
                NMic=       0 NMicF=      0.
                    Isotopes and Nuclear Properties:
 (Nuclear quadrupole moments (NQMom) in fm**2, nuclear magnetic moments (NMagM)
  in nuclear magnetons)

  Atom         1           2           3           4           5           6           7           8           9          10
 IAtWgt=          12          12          12          12          12          12          12          12          12          12
 AtmWgt=  12.0000000  12.0000000  12.0000000  12.0000000  12.0000000  12.0000000  12.0000000  12.0000000  12.0000000  12.0000000
 NucSpn=           0           0           0           0           0           0           0           0           0           0
 AtZEff=   3.6000000   3.6000000   3.6000000   3.6000000   3.6000000   3.6000000   3.6000000   3.6000000   3.6000000   3.6000000
 NQMom=    0.0000000   0.0000000   0.0000000   0.0000000   0.0000000   0.0000000   0.0000000   0.0000000   0.0000000   0.0000000
 NMagM=    0.0000000   0.0000000   0.0000000   0.0000000   0.0000000   0.0000000   0.0000000   0.0000000   0.0000000   0.0000000
 AtZNuc=   6.0000000   6.0000000   6.0000000   6.0000000   6.0000000   6.0000000   6.0000000   6.0000000   6.0000000   6.0000000

  Atom        11          12          13          14          15          16          17          18          19          20
 IAtWgt=          12          12          12          12          12          12          12          12          12          12
 AtmWgt=  12.0000000  12.0000000  12.0000000  12.0000000  12.0000000  12.0000000  12.0000000  12.0000000  12.0000000  12.0000000
 NucSpn=           0           0           0           0           0           0           0           0           0           0
 AtZEff=   3.6000000   3.6000000   3.6000000   3.6000000   3.6000000   3.6000000   3.6000000   3.6000000   3.6000000   3.6000000
 NQMom=    0.0000000   0.0000000   0.0000000   0.0000000   0.0000000   0.0000000   0.0000000   0.0000000   0.0000000   0.0000000
 NMagM=    0.0000000   0.0000000   0.0000000   0.0000000   0.0000000   0.0000000   0.0000000   0.0000000   0.0000000   0.0000000
 AtZNuc=   6.0000000   6.0000000   6.0000000   6.0000000   6.0000000   6.0000000   6.0000000   6.0000000   6.0000000   6.0000000

  Atom        21          22          23          24          25          26          27          28          29          30
 IAtWgt=          12          12          12          12          12          12           1           1           1           1
 AtmWgt=  12.0000000  12.0000000  12.0000000  12.0000000  12.0000000  12.0000000   1.0078250   1.0078250   1.0078250   1.0078250
 NucSpn=           0           0           0           0           0           0           1           1           1           1
 AtZEff=   3.6000000   3.6000000   3.6000000   3.6000000   3.6000000   3.6000000   1.0000000   1.0000000   1.0000000   1.0000000
 NQMom=    0.0000000   0.0000000   0.0000000   0.0000000   0.0000000   0.0000000   0.0000000   0.0000000   0.0000000   0.0000000
 NMagM=    0.0000000   0.0000000   0.0000000   0.0000000   0.0000000   0.0000000   2.7928460   2.7928460   2.7928460   2.7928460
 AtZNuc=   6.0000000   6.0000000   6.0000000   6.0000000   6.0000000   6.0000000   1.0000000   1.0000000   1.0000000   1.0000000

  Atom        31          32          33          34          35          36          37          38          39          40
 IAtWgt=           1           1           1           1           1           1           1           1           1           1
 AtmWgt=   1.0078250   1.0078250   1.0078250   1.0078250   1.0078250   1.0078250   1.0078250   1.0078250   1.0078250   1.0078250
 NucSpn=           1           1           1           1           1           1           1           1           1           1
 AtZEff=   1.0000000   1.0000000   1.0000000   1.0000000   1.0000000   1.0000000   1.0000000   1.0000000   1.0000000   1.0000000
 NQMom=    0.0000000   0.0000000   0.0000000   0.0000000   0.0000000   0.0000000   0.0000000   0.0000000   0.0000000   0.0000000
 NMagM=    2.7928460   2.7928460   2.7928460   2.7928460   2.7928460   2.7928460   2.7928460   2.7928460   2.7928460   2.7928460
 AtZNuc=   1.0000000   1.0000000   1.0000000   1.0000000   1.0000000   1.0000000   1.0000000   1.0000000   1.0000000   1.0000000

  Atom        41          42
 IAtWgt=           1           1
 AtmWgt=   1.0078250   1.0078250
 NucSpn=           1           1
 AtZEff=   1.0000000   1.0000000
 NQMom=    0.0000000   0.0000000
 NMagM=    2.7928460   2.7928460
 AtZNuc=   1.0000000   1.0000000
 Leave Link  101 at Thu Sep  8 15:02:16 2022, MaxMem=  1342177280 cpu:              14.5 elap:               0.3
 (Enter /mnt/opt/groups/app-gaussian/g16-avx2/l103.exe)

 GradGradGradGradGradGradGradGradGradGradGradGradGradGradGradGradGradGrad
 Berny optimization.
 Initialization pass.
                           ----------------------------
                           !    Initial Parameters    !
                           ! (Angstroms and Degrees)  !
 --------------------------                            --------------------------
 ! Name  Definition              Value          Derivative Info.                !
 --------------------------------------------------------------------------------
 ! R1    R(1,2)                  1.4401         calculate D2E/DX2 analytically  !
 ! R2    R(1,3)                  1.4127         calculate D2E/DX2 analytically  !
 ! R3    R(1,4)                  1.4127         calculate D2E/DX2 analytically  !
 ! R4    R(2,6)                  1.4095         calculate D2E/DX2 analytically  !
 ! R5    R(2,8)                  1.4095         calculate D2E/DX2 analytically  !
 ! R6    R(3,5)                  1.3889         calculate D2E/DX2 analytically  !
 ! R7    R(3,27)                 1.0849         calculate D2E/DX2 analytically  !
 ! R8    R(4,7)                  1.3889         calculate D2E/DX2 analytically  !
 ! R9    R(4,28)                 1.0849         calculate D2E/DX2 analytically  !
 ! R10   R(5,9)                  1.4664         calculate D2E/DX2 analytically  !
 ! R11   R(5,10)                 1.4485         calculate D2E/DX2 analytically  !
 ! R12   R(6,10)                 1.3894         calculate D2E/DX2 analytically  !
 ! R13   R(6,29)                 1.0875         calculate D2E/DX2 analytically  !
 ! R14   R(7,11)                 1.4664         calculate D2E/DX2 analytically  !
 ! R15   R(7,12)                 1.4485         calculate D2E/DX2 analytically  !
 ! R16   R(8,12)                 1.3894         calculate D2E/DX2 analytically  !
 ! R17   R(8,30)                 1.0875         calculate D2E/DX2 analytically  !
 ! R18   R(9,13)                 1.4245         calculate D2E/DX2 analytically  !
 ! R19   R(9,14)                 1.4105         calculate D2E/DX2 analytically  !
 ! R20   R(10,15)                1.4411         calculate D2E/DX2 analytically  !
 ! R21   R(11,16)                1.4245         calculate D2E/DX2 analytically  !
 ! R22   R(11,17)                1.4105         calculate D2E/DX2 analytically  !
 ! R23   R(12,18)                1.4411         calculate D2E/DX2 analytically  !
 ! R24   R(13,19)                1.4104         calculate D2E/DX2 analytically  !
 ! R25   R(13,20)                1.4427         calculate D2E/DX2 analytically  !
 ! R26   R(14,21)                1.3863         calculate D2E/DX2 analytically  !
 ! R27   R(14,31)                1.0842         calculate D2E/DX2 analytically  !
 ! R28   R(15,20)                1.3547         calculate D2E/DX2 analytically  !
 ! R29   R(15,32)                1.0867         calculate D2E/DX2 analytically  !
 ! R30   R(16,22)                1.4104         calculate D2E/DX2 analytically  !
 ! R31   R(16,23)                1.4427         calculate D2E/DX2 analytically  !
 ! R32   R(17,24)                1.3863         calculate D2E/DX2 analytically  !
 ! R33   R(17,33)                1.0842         calculate D2E/DX2 analytically  !
 ! R34   R(18,23)                1.3547         calculate D2E/DX2 analytically  !
 ! R35   R(18,34)                1.0867         calculate D2E/DX2 analytically  !
 ! R36   R(19,25)                1.3841         calculate D2E/DX2 analytically  !
 ! R37   R(19,35)                1.087          calculate D2E/DX2 analytically  !
 ! R38   R(20,37)                1.0868         calculate D2E/DX2 analytically  !
 ! R39   R(21,25)                1.4035         calculate D2E/DX2 analytically  !
 ! R40   R(21,36)                1.086          calculate D2E/DX2 analytically  !
 ! R41   R(22,26)                1.3841         calculate D2E/DX2 analytically  !
 ! R42   R(22,39)                1.087          calculate D2E/DX2 analytically  !
 ! R43   R(23,38)                1.0868         calculate D2E/DX2 analytically  !
 ! R44   R(24,26)                1.4035         calculate D2E/DX2 analytically  !
 ! R45   R(24,40)                1.086          calculate D2E/DX2 analytically  !
 ! R46   R(25,41)                1.0858         calculate D2E/DX2 analytically  !
 ! R47   R(26,42)                1.0858         calculate D2E/DX2 analytically  !
 ! A1    A(2,1,3)              119.0435         calculate D2E/DX2 analytically  !
 ! A2    A(2,1,4)              119.0435         calculate D2E/DX2 analytically  !
 ! A3    A(3,1,4)              121.913          calculate D2E/DX2 analytically  !
 ! A4    A(1,2,6)              118.4451         calculate D2E/DX2 analytically  !
 ! A5    A(1,2,8)              118.4451         calculate D2E/DX2 analytically  !
 ! A6    A(6,2,8)              123.1098         calculate D2E/DX2 analytically  !
 ! A7    A(1,3,5)              122.4754         calculate D2E/DX2 analytically  !
 ! A8    A(1,3,27)             117.2024         calculate D2E/DX2 analytically  !
 ! A9    A(5,3,27)             120.3222         calculate D2E/DX2 analytically  !
 ! A10   A(1,4,7)              122.4754         calculate D2E/DX2 analytically  !
 ! A11   A(1,4,28)             117.2024         calculate D2E/DX2 analytically  !
 ! A12   A(7,4,28)             120.3222         calculate D2E/DX2 analytically  !
 ! A13   A(3,5,9)              123.0836         calculate D2E/DX2 analytically  !
 ! A14   A(3,5,10)             118.1435         calculate D2E/DX2 analytically  !
 ! A15   A(9,5,10)             118.7729         calculate D2E/DX2 analytically  !
 ! A16   A(2,6,10)             121.944          calculate D2E/DX2 analytically  !
 ! A17   A(2,6,29)             118.9042         calculate D2E/DX2 analytically  !
 ! A18   A(10,6,29)            119.1518         calculate D2E/DX2 analytically  !
 ! A19   A(4,7,11)             123.0836         calculate D2E/DX2 analytically  !
 ! A20   A(4,7,12)             118.1435         calculate D2E/DX2 analytically  !
 ! A21   A(11,7,12)            118.7729         calculate D2E/DX2 analytically  !
 ! A22   A(2,8,12)             121.944          calculate D2E/DX2 analytically  !
 ! A23   A(2,8,30)             118.9042         calculate D2E/DX2 analytically  !
 ! A24   A(12,8,30)            119.1518         calculate D2E/DX2 analytically  !
 ! A25   A(5,9,13)             119.1712         calculate D2E/DX2 analytically  !
 ! A26   A(5,9,14)             122.9188         calculate D2E/DX2 analytically  !
 ! A27   A(13,9,14)            117.91           calculate D2E/DX2 analytically  !
 ! A28   A(5,10,6)             119.9485         calculate D2E/DX2 analytically  !
 ! A29   A(5,10,15)            119.3383         calculate D2E/DX2 analytically  !
 ! A30   A(6,10,15)            120.7132         calculate D2E/DX2 analytically  !
 ! A31   A(7,11,16)            119.1712         calculate D2E/DX2 analytically  !
 ! A32   A(7,11,17)            122.9188         calculate D2E/DX2 analytically  !
 ! A33   A(16,11,17)           117.91           calculate D2E/DX2 analytically  !
 ! A34   A(7,12,8)             119.9485         calculate D2E/DX2 analytically  !
 ! A35   A(7,12,18)            119.3383         calculate D2E/DX2 analytically  !
 ! A36   A(8,12,18)            120.7132         calculate D2E/DX2 analytically  !
 ! A37   A(9,13,19)            119.6925         calculate D2E/DX2 analytically  !
 ! A38   A(9,13,20)            119.8762         calculate D2E/DX2 analytically  !
 ! A39   A(19,13,20)           120.4312         calculate D2E/DX2 analytically  !
 ! A40   A(9,14,21)            121.5227         calculate D2E/DX2 analytically  !
 ! A41   A(9,14,31)            119.9718         calculate D2E/DX2 analytically  !
 ! A42   A(21,14,31)           118.5055         calculate D2E/DX2 analytically  !
 ! A43   A(10,15,20)           121.3741         calculate D2E/DX2 analytically  !
 ! A44   A(10,15,32)           118.0555         calculate D2E/DX2 analytically  !
 ! A45   A(20,15,32)           120.5704         calculate D2E/DX2 analytically  !
 ! A46   A(11,16,22)           119.6925         calculate D2E/DX2 analytically  !
 ! A47   A(11,16,23)           119.8762         calculate D2E/DX2 analytically  !
 ! A48   A(22,16,23)           120.4312         calculate D2E/DX2 analytically  !
 ! A49   A(11,17,24)           121.5227         calculate D2E/DX2 analytically  !
 ! A50   A(11,17,33)           119.9718         calculate D2E/DX2 analytically  !
 ! A51   A(24,17,33)           118.5055         calculate D2E/DX2 analytically  !
 ! A52   A(12,18,23)           121.3741         calculate D2E/DX2 analytically  !
 ! A53   A(12,18,34)           118.0555         calculate D2E/DX2 analytically  !
 ! A54   A(23,18,34)           120.5704         calculate D2E/DX2 analytically  !
 ! A55   A(13,19,25)           121.1276         calculate D2E/DX2 analytically  !
 ! A56   A(13,19,35)           118.6433         calculate D2E/DX2 analytically  !
 ! A57   A(25,19,35)           120.2291         calculate D2E/DX2 analytically  !
 ! A58   A(13,20,15)           121.4673         calculate D2E/DX2 analytically  !
 ! A59   A(13,20,37)           118.0734         calculate D2E/DX2 analytically  !
 ! A60   A(15,20,37)           120.4593         calculate D2E/DX2 analytically  !
 ! A61   A(14,21,25)           120.3032         calculate D2E/DX2 analytically  !
 ! A62   A(14,21,36)           119.6666         calculate D2E/DX2 analytically  !
 ! A63   A(25,21,36)           120.0303         calculate D2E/DX2 analytically  !
 ! A64   A(16,22,26)           121.1276         calculate D2E/DX2 analytically  !
 ! A65   A(16,22,39)           118.6433         calculate D2E/DX2 analytically  !
 ! A66   A(26,22,39)           120.2291         calculate D2E/DX2 analytically  !
 ! A67   A(16,23,18)           121.4673         calculate D2E/DX2 analytically  !
 ! A68   A(16,23,38)           118.0734         calculate D2E/DX2 analytically  !
 ! A69   A(18,23,38)           120.4593         calculate D2E/DX2 analytically  !
 ! A70   A(17,24,26)           120.3032         calculate D2E/DX2 analytically  !
 ! A71   A(17,24,40)           119.6666         calculate D2E/DX2 analytically  !
 ! A72   A(26,24,40)           120.0303         calculate D2E/DX2 analytically  !
 ! A73   A(19,25,21)           119.444          calculate D2E/DX2 analytically  !
 ! A74   A(19,25,41)           120.3121         calculate D2E/DX2 analytically  !
 ! A75   A(21,25,41)           120.2439         calculate D2E/DX2 analytically  !
 ! A76   A(22,26,24)           119.444          calculate D2E/DX2 analytically  !
 ! A77   A(22,26,42)           120.3121         calculate D2E/DX2 analytically  !
 ! A78   A(24,26,42)           120.2439         calculate D2E/DX2 analytically  !
 ! D1    D(3,1,2,6)              0.0            calculate D2E/DX2 analytically  !
 ! D2    D(3,1,2,8)            180.0            calculate D2E/DX2 analytically  !
 ! D3    D(4,1,2,6)            180.0            calculate D2E/DX2 analytically  !
 ! D4    D(4,1,2,8)              0.0            calculate D2E/DX2 analytically  !
 ! D5    D(2,1,3,5)              0.0            calculate D2E/DX2 analytically  !
 ! D6    D(2,1,3,27)           180.0            calculate D2E/DX2 analytically  !
 ! D7    D(4,1,3,5)            180.0            calculate D2E/DX2 analytically  !
 ! D8    D(4,1,3,27)             0.0            calculate D2E/DX2 analytically  !
 ! D9    D(2,1,4,7)              0.0            calculate D2E/DX2 analytically  !
 ! D10   D(2,1,4,28)           180.0            calculate D2E/DX2 analytically  !
 ! D11   D(3,1,4,7)            180.0            calculate D2E/DX2 analytically  !
 ! D12   D(3,1,4,28)             0.0            calculate D2E/DX2 analytically  !
 ! D13   D(1,2,6,10)             0.0            calculate D2E/DX2 analytically  !
 ! D14   D(1,2,6,29)           180.0            calculate D2E/DX2 analytically  !
 ! D15   D(8,2,6,10)           180.0            calculate D2E/DX2 analytically  !
 ! D16   D(8,2,6,29)             0.0            calculate D2E/DX2 analytically  !
 ! D17   D(1,2,8,12)             0.0            calculate D2E/DX2 analytically  !
 ! D18   D(1,2,8,30)           180.0            calculate D2E/DX2 analytically  !
 ! D19   D(6,2,8,12)           180.0            calculate D2E/DX2 analytically  !
 ! D20   D(6,2,8,30)             0.0            calculate D2E/DX2 analytically  !
 ! D21   D(1,3,5,9)            180.0            calculate D2E/DX2 analytically  !
 ! D22   D(1,3,5,10)             0.0            calculate D2E/DX2 analytically  !
 ! D23   D(27,3,5,9)             0.0            calculate D2E/DX2 analytically  !
 ! D24   D(27,3,5,10)          180.0            calculate D2E/DX2 analytically  !
 ! D25   D(1,4,7,11)           180.0            calculate D2E/DX2 analytically  !
 ! D26   D(1,4,7,12)             0.0            calculate D2E/DX2 analytically  !
 ! D27   D(28,4,7,11)            0.0            calculate D2E/DX2 analytically  !
 ! D28   D(28,4,7,12)          180.0            calculate D2E/DX2 analytically  !
 ! D29   D(3,5,9,13)           180.0            calculate D2E/DX2 analytically  !
 ! D30   D(3,5,9,14)             0.0            calculate D2E/DX2 analytically  !
 ! D31   D(10,5,9,13)            0.0            calculate D2E/DX2 analytically  !
 ! D32   D(10,5,9,14)          180.0            calculate D2E/DX2 analytically  !
 ! D33   D(3,5,10,6)             0.0            calculate D2E/DX2 analytically  !
 ! D34   D(3,5,10,15)          180.0            calculate D2E/DX2 analytically  !
 ! D35   D(9,5,10,6)           180.0            calculate D2E/DX2 analytically  !
 ! D36   D(9,5,10,15)            0.0            calculate D2E/DX2 analytically  !
 ! D37   D(2,6,10,5)             0.0            calculate D2E/DX2 analytically  !
 ! D38   D(2,6,10,15)          180.0            calculate D2E/DX2 analytically  !
 ! D39   D(29,6,10,5)          180.0            calculate D2E/DX2 analytically  !
 ! D40   D(29,6,10,15)           0.0            calculate D2E/DX2 analytically  !
 ! D41   D(4,7,11,16)          180.0            calculate D2E/DX2 analytically  !
 ! D42   D(4,7,11,17)            0.0            calculate D2E/DX2 analytically  !
 ! D43   D(12,7,11,16)           0.0            calculate D2E/DX2 analytically  !
 ! D44   D(12,7,11,17)         180.0            calculate D2E/DX2 analytically  !
 ! D45   D(4,7,12,8)             0.0            calculate D2E/DX2 analytically  !
 ! D46   D(4,7,12,18)          180.0            calculate D2E/DX2 analytically  !
 ! D47   D(11,7,12,8)          180.0            calculate D2E/DX2 analytically  !
 ! D48   D(11,7,12,18)           0.0            calculate D2E/DX2 analytically  !
 ! D49   D(2,8,12,7)             0.0            calculate D2E/DX2 analytically  !
 ! D50   D(2,8,12,18)          180.0            calculate D2E/DX2 analytically  !
 ! D51   D(30,8,12,7)          180.0            calculate D2E/DX2 analytically  !
 ! D52   D(30,8,12,18)           0.0            calculate D2E/DX2 analytically  !
 ! D53   D(5,9,13,19)          180.0            calculate D2E/DX2 analytically  !
 ! D54   D(5,9,13,20)            0.0            calculate D2E/DX2 analytically  !
 ! D55   D(14,9,13,19)           0.0            calculate D2E/DX2 analytically  !
 ! D56   D(14,9,13,20)         180.0            calculate D2E/DX2 analytically  !
 ! D57   D(5,9,14,21)          180.0            calculate D2E/DX2 analytically  !
 ! D58   D(5,9,14,31)            0.0            calculate D2E/DX2 analytically  !
 ! D59   D(13,9,14,21)           0.0            calculate D2E/DX2 analytically  !
 ! D60   D(13,9,14,31)         180.0            calculate D2E/DX2 analytically  !
 ! D61   D(5,10,15,20)           0.0            calculate D2E/DX2 analytically  !
 ! D62   D(5,10,15,32)         180.0            calculate D2E/DX2 analytically  !
 ! D63   D(6,10,15,20)         180.0            calculate D2E/DX2 analytically  !
 ! D64   D(6,10,15,32)           0.0            calculate D2E/DX2 analytically  !
 ! D65   D(7,11,16,22)         180.0            calculate D2E/DX2 analytically  !
 ! D66   D(7,11,16,23)           0.0            calculate D2E/DX2 analytically  !
 ! D67   D(17,11,16,22)          0.0            calculate D2E/DX2 analytically  !
 ! D68   D(17,11,16,23)        180.0            calculate D2E/DX2 analytically  !
 ! D69   D(7,11,17,24)         180.0            calculate D2E/DX2 analytically  !
 ! D70   D(7,11,17,33)           0.0            calculate D2E/DX2 analytically  !
 ! D71   D(16,11,17,24)          0.0            calculate D2E/DX2 analytically  !
 ! D72   D(16,11,17,33)        180.0            calculate D2E/DX2 analytically  !
 ! D73   D(7,12,18,23)           0.0            calculate D2E/DX2 analytically  !
 ! D74   D(7,12,18,34)         180.0            calculate D2E/DX2 analytically  !
 ! D75   D(8,12,18,23)         180.0            calculate D2E/DX2 analytically  !
 ! D76   D(8,12,18,34)           0.0            calculate D2E/DX2 analytically  !
 ! D77   D(9,13,19,25)           0.0            calculate D2E/DX2 analytically  !
 ! D78   D(9,13,19,35)         180.0            calculate D2E/DX2 analytically  !
 ! D79   D(20,13,19,25)        180.0            calculate D2E/DX2 analytically  !
 ! D80   D(20,13,19,35)          0.0            calculate D2E/DX2 analytically  !
 ! D81   D(9,13,20,15)           0.0            calculate D2E/DX2 analytically  !
 ! D82   D(9,13,20,37)         180.0            calculate D2E/DX2 analytically  !
 ! D83   D(19,13,20,15)        180.0            calculate D2E/DX2 analytically  !
 ! D84   D(19,13,20,37)          0.0            calculate D2E/DX2 analytically  !
 ! D85   D(9,14,21,25)           0.0            calculate D2E/DX2 analytically  !
 ! D86   D(9,14,21,36)         180.0            calculate D2E/DX2 analytically  !
 ! D87   D(31,14,21,25)        180.0            calculate D2E/DX2 analytically  !
 ! D88   D(31,14,21,36)          0.0            calculate D2E/DX2 analytically  !
 ! D89   D(10,15,20,13)          0.0            calculate D2E/DX2 analytically  !
 ! D90   D(10,15,20,37)        180.0            calculate D2E/DX2 analytically  !
 ! D91   D(32,15,20,13)        180.0            calculate D2E/DX2 analytically  !
 ! D92   D(32,15,20,37)          0.0            calculate D2E/DX2 analytically  !
 ! D93   D(11,16,22,26)          0.0            calculate D2E/DX2 analytically  !
 ! D94   D(11,16,22,39)        180.0            calculate D2E/DX2 analytically  !
 ! D95   D(23,16,22,26)        180.0            calculate D2E/DX2 analytically  !
 ! D96   D(23,16,22,39)          0.0            calculate D2E/DX2 analytically  !
 ! D97   D(11,16,23,18)          0.0            calculate D2E/DX2 analytically  !
 ! D98   D(11,16,23,38)        180.0            calculate D2E/DX2 analytically  !
 ! D99   D(22,16,23,18)        180.0            calculate D2E/DX2 analytically  !
 ! D100  D(22,16,23,38)          0.0            calculate D2E/DX2 analytically  !
 ! D101  D(11,17,24,26)          0.0            calculate D2E/DX2 analytically  !
 ! D102  D(11,17,24,40)        180.0            calculate D2E/DX2 analytically  !
 ! D103  D(33,17,24,26)        180.0            calculate D2E/DX2 analytically  !
 ! D104  D(33,17,24,40)          0.0            calculate D2E/DX2 analytically  !
 ! D105  D(12,18,23,16)          0.0            calculate D2E/DX2 analytically  !
 ! D106  D(12,18,23,38)        180.0            calculate D2E/DX2 analytically  !
 ! D107  D(34,18,23,16)        180.0            calculate D2E/DX2 analytically  !
 ! D108  D(34,18,23,38)          0.0            calculate D2E/DX2 analytically  !
 ! D109  D(13,19,25,21)          0.0            calculate D2E/DX2 analytically  !
 ! D110  D(13,19,25,41)        180.0            calculate D2E/DX2 analytically  !
 ! D111  D(35,19,25,21)        180.0            calculate D2E/DX2 analytically  !
 ! D112  D(35,19,25,41)          0.0            calculate D2E/DX2 analytically  !
 ! D113  D(14,21,25,19)          0.0            calculate D2E/DX2 analytically  !
 ! D114  D(14,21,25,41)        180.0            calculate D2E/DX2 analytically  !
 ! D115  D(36,21,25,19)        180.0            calculate D2E/DX2 analytically  !
 ! D116  D(36,21,25,41)          0.0            calculate D2E/DX2 analytically  !
 ! D117  D(16,22,26,24)          0.0            calculate D2E/DX2 analytically  !
 ! D118  D(16,22,26,42)        180.0            calculate D2E/DX2 analytically  !
 ! D119  D(39,22,26,24)        180.0            calculate D2E/DX2 analytically  !
 ! D120  D(39,22,26,42)          0.0            calculate D2E/DX2 analytically  !
 ! D121  D(17,24,26,22)          0.0            calculate D2E/DX2 analytically  !
 ! D122  D(17,24,26,42)        180.0            calculate D2E/DX2 analytically  !
 ! D123  D(40,24,26,22)        180.0            calculate D2E/DX2 analytically  !
 ! D124  D(40,24,26,42)          0.0            calculate D2E/DX2 analytically  !
 --------------------------------------------------------------------------------
 Trust Radius=3.00D-01 FncErr=1.00D-07 GrdErr=1.00D-07 EigMax=2.50D+02 EigMin=1.00D-04
 Number of steps in this run=      2 maximum allowed number of steps=      2.
 GradGradGradGradGradGradGradGradGradGradGradGradGradGradGradGradGradGrad

 Leave Link  103 at Thu Sep  8 15:02:16 2022, MaxMem=  1342177280 cpu:               2.0 elap:               0.1
 (Enter /mnt/opt/groups/app-gaussian/g16-avx2/l202.exe)
                          Input orientation:                          
 ---------------------------------------------------------------------
 Center     Atomic      Atomic             Coordinates (Angstroms)
 Number     Number       Type             X           Y           Z
 ---------------------------------------------------------------------
      1          6           0       -0.000000   -0.000000    0.099016
      2          6           0        0.000000   -0.000000    1.539139
      3          6           0        0.000000    1.235017   -0.586791
      4          6           0       -0.000000   -1.235017   -0.586791
      5          6           0        0.000000    2.455853    0.075548
      6          6           0        0.000000    1.239364    2.210522
      7          6           0       -0.000000   -2.455853    0.075548
      8          6           0       -0.000000   -1.239364    2.210522
      9          6           0        0.000000    3.745373   -0.622720
     10          6           0        0.000000    2.447318    1.524004
     11          6           0       -0.000000   -3.745373   -0.622720
     12          6           0       -0.000000   -2.447318    1.524004
     13          6           0        0.000000    4.948172    0.140408
     14          6           0        0.000000    3.855632   -2.028873
     15          6           0        0.000000    3.699376    2.237467
     16          6           0       -0.000000   -4.948172    0.140408
     17          6           0       -0.000000   -3.855632   -2.028873
     18          6           0       -0.000000   -3.699376    2.237467
     19          6           0        0.000000    6.194433   -0.519842
     20          6           0        0.000000    4.884807    1.581723
     21          6           0        0.000000    5.090424   -2.659096
     22          6           0       -0.000000   -6.194433   -0.519842
     23          6           0       -0.000000   -4.884807    1.581723
     24          6           0       -0.000000   -5.090424   -2.659096
     25          6           0        0.000000    6.272024   -1.901756
     26          6           0       -0.000000   -6.272024   -1.901756
     27          1           0        0.000000    1.200161   -1.671157
     28          1           0       -0.000000   -1.200161   -1.671157
     29          1           0        0.000000    1.248078    3.298004
     30          1           0       -0.000000   -1.248078    3.298004
     31          1           0        0.000000    2.961624   -2.642281
     32          1           0        0.000000    3.668648    3.323726
     33          1           0       -0.000000   -2.961624   -2.642281
     34          1           0       -0.000000   -3.668648    3.323726
     35          1           0        0.000000    7.101427    0.079182
     36          1           0        0.000000    5.140204   -3.743905
     37          1           0        0.000000    5.820311    2.134774
     38          1           0       -0.000000   -5.820311    2.134774
     39          1           0       -0.000000   -7.101427    0.079182
     40          1           0       -0.000000   -5.140204   -3.743905
     41          1           0        0.000000    7.238641   -2.396367
     42          1           0       -0.000000   -7.238641   -2.396367
 ---------------------------------------------------------------------
                    Distance matrix (angstroms):
                    1          2          3          4          5
     1  C    0.000000
     2  C    1.440123   0.000000
     3  C    1.412656   2.458627   0.000000
     4  C    1.412656   2.458627   2.470034   0.000000
     5  C    2.455965   2.858901   1.388933   3.749829   0.000000
     6  C    2.448363   1.409531   2.797316   3.734638   2.457226
     7  C    2.455965   2.858901   3.749829   1.388933   4.911706
     8  C    2.448363   1.409531   3.734638   2.797316   4.267639
     9  C    3.814279   4.324518   2.510613   4.980520   1.466438
    10  C    2.831953   2.447365   2.434159   4.244414   1.448481
    11  C    3.814279   4.324518   4.980520   2.510613   6.240415
    12  C    2.831953   2.447365   4.244414   2.434159   5.112642
    13  C    4.948345   5.142067   3.783694   6.225805   2.493163
    14  C    4.403840   5.253247   2.991191   5.290965   2.527443
    15  C    4.272980   3.764710   3.748266   5.685479   2.494042
    16  C    4.948345   5.142067   6.225805   3.783694   7.404309
    17  C    4.403840   5.253247   5.290965   2.991191   6.653077
    18  C    4.272980   3.764710   5.685479   3.748266   6.523859
    19  C    6.225270   6.527664   4.959868   7.429752   3.785693
    20  C    5.104876   4.884993   4.245400   6.492665   2.858038
    21  C    5.789611   6.598302   4.377055   6.656249   3.797268
    22  C    6.225270   6.527664   7.429752   4.959868   8.670752
    23  C    5.104876   4.884993   6.492665   4.245400   7.493587
    24  C    5.789611   6.598302   6.656249   4.377055   8.026492
    25  C    6.583417   7.153883   5.205821   7.621338   4.298010
    26  C    6.583417   7.153883   7.621338   5.205821   8.949054
    27  H    2.138668   3.427300   1.084926   2.665697   2.151218
    28  H    2.138668   3.427300   2.665697   1.084926   4.051841
    29  H    3.433835   2.156688   3.884817   4.610574   3.441358
    30  H    3.433835   2.156688   4.610574   3.884817   4.909514
    31  H    4.035582   5.124011   2.684439   4.672990   2.764489
    32  H    4.884438   4.079673   4.605942   6.272007   3.467208
    33  H    4.035582   5.124011   4.672990   2.684439   6.060994
    34  H    4.884438   4.079673   6.272007   4.605942   6.932544
    35  H    7.101455   7.249948   5.904091   8.363003   4.645575
    36  H    6.417923   7.371041   5.021738   7.114128   4.668400
    37  H    6.166063   5.850709   5.332151   7.562048   3.944615
    38  H    6.166063   5.850709   7.562048   5.332151   8.528499
    39  H    7.101455   7.249948   8.363003   5.904091   9.557281
    40  H    6.417923   7.371041   7.114128   5.021738   8.502253
    41  H    7.656687   8.239304   6.270412   8.664724   5.383811
    42  H    7.656687   8.239304   8.664724   6.270412  10.004678
                    6          7          8          9         10
     6  C    0.000000
     7  C    4.267639   0.000000
     8  C    2.478728   2.457226   0.000000
     9  C    3.782505   6.240415   5.733661   0.000000
    10  C    1.389410   5.112642   3.750057   2.508659   0.000000
    11  C    5.733661   1.466438   3.782505   7.490746   6.554224
    12  C    3.750057   1.448481   1.389410   6.554224   4.894636
    13  C    4.247426   7.404309   6.524644   1.424461   2.858078
    14  C    4.981699   6.653077   6.628081   1.410469   3.821817
    15  C    2.460160   6.523859   4.938814   2.860557   1.441069
    16  C    6.524644   2.493163   4.247426   8.726975   7.523803
    17  C    6.628081   2.527443   4.981699   7.729977   7.235338
    18  C    4.938814   2.494042   2.460160   7.975272   6.187962
    19  C    5.657526   8.670752   7.919358   2.451220   4.268276
    20  C    3.699276   7.493587   6.156367   2.481507   2.438172
    21  C    6.208369   8.026492   7.986200   2.440490   4.948165
    22  C    7.919358   3.785693   5.657526   9.940338   8.880156
    23  C    6.156367   2.858038   3.699276   8.907277   7.332352
    24  C    7.986200   3.797268   6.208369   9.067422   8.620666
    25  C    6.499115   8.949054   8.563398   2.831943   5.134609
    26  C    8.563398   4.298010   6.499115  10.098721   9.368178
    27  H    3.881877   4.051841   4.584617   2.752694   3.429935
    28  H    4.584617   2.151218   3.881877   5.055445   4.849037
    29  H    1.087517   4.909514   2.714772   4.648501   2.141320
    30  H    2.714772   3.441358   1.087517   6.348750   4.099150
    31  H    5.149357   6.060994   6.418567   2.166308   4.197909
    32  H    2.672198   6.932544   5.032674   3.947192   2.175005
    33  H    6.418567   2.764489   5.149357   7.004458   6.827487
    34  H    5.032674   3.467208   2.672198   8.398937   6.375268
    35  H    6.237499   9.557281   8.608798   3.428668   4.873217
    36  H    7.118409   8.502253   8.726631   3.418677   5.916291
    37  H    4.581573   8.528499   7.060081   3.450962   3.427845
    38  H    7.060081   3.944615   4.581573   9.955204   8.290159
    39  H    8.608798   4.645575   6.237499  10.869486   9.657435
    40  H    8.726631   4.668400   7.118409   9.417817   9.236956
    41  H    7.564043  10.004678   9.648834   3.917747   6.190806
    42  H    9.648834   5.383811   7.564043  11.126293  10.449264
                   11         12         13         14         15
    11  C    0.000000
    12  C    2.508659   0.000000
    13  C    8.726975   7.523803   0.000000
    14  C    7.729977   7.235338   2.428873   0.000000
    15  C    7.975272   6.187962   2.440727   4.269201   0.000000
    16  C    1.424461   2.858078   9.896344   9.067124   8.898188
    17  C    1.410469   3.821817   9.067124   7.711264   8.676393
    18  C    2.860557   1.441069   8.898188   8.676393   7.398752
    19  C    9.940338   8.880156   1.410353   2.783373   3.718610
    20  C    8.907277   7.332352   1.442707   3.754411   1.354713
    21  C    9.067422   8.620666   2.803116   1.386323   5.090319
    22  C    2.451220   4.268276  11.162149  10.162725  10.270843
    23  C    2.481507   2.438172   9.938051   9.456832   8.609193
    24  C    2.440490   4.948165  10.421642   8.968227  10.061656
    25  C   10.098721   9.368178   2.433725   2.419733   4.873570
    26  C    2.831943   5.134609  11.404527  10.128454  10.796388
    27  H    5.055445   4.849037   4.162854   2.679456   4.639334
    28  H    2.752694   3.429935   6.409662   5.068432   6.267600
    29  H    6.348750   4.099150   4.864269   5.930848   2.670880
    30  H    4.648501   2.141320   6.954418   7.377227   5.059846
    31  H    7.004458   6.827487   3.419025   1.084214   4.935202
    32  H    8.398937   6.375268   3.430845   5.355864   1.086694
    33  H    2.166308   4.197909   8.385000   6.844797   8.257170
    34  H    3.947192   2.175005   9.186027   9.233911   7.447666
    35  H   10.869486   9.657435   2.154125   3.870282   4.028914
    36  H    9.417817   9.236956   3.889057   2.142769   6.152463
    37  H    9.955204   8.290159   2.176723   4.603903   2.123420
    38  H    3.450962   3.427845  10.951608  10.533747   9.520241
    39  H    3.428668   4.873217  12.049755  11.158003  11.014333
    40  H    3.418677   5.916291  10.810329   9.157860  10.673096
    41  H   11.126293  10.449264   3.417817   3.402911   5.830850
    42  H    3.917747   6.190806  12.448038  11.100358  11.879084
                   16         17         18         19         20
    16  C    0.000000
    17  C    2.428873   0.000000
    18  C    2.440727   4.269201   0.000000
    19  C   11.162149  10.162725  10.270843   0.000000
    20  C    9.938051   9.456832   8.609193   2.476226   0.000000
    21  C   10.421642   8.968227  10.061656   2.407331   4.245801
    22  C    1.410353   2.783373   3.718610  12.388866  11.276796
    23  C    1.442707   3.754411   1.354713  11.276796   9.769614
    24  C    2.803116   1.386323   5.090319  11.485835  10.839270
    25  C   11.404527  10.128454  10.796388   1.384091   3.749533
    26  C    2.433725   2.419733   4.873570  12.542816  11.688007
    27  H    6.409662   5.068432   6.267600   5.125259   4.915063
    28  H    4.162854   2.679456   4.639334   7.483685   6.899860
    29  H    6.954418   7.377227   5.059846   6.248390   4.021370
    30  H    4.864269   5.930848   2.670880   8.364623   6.368508
    31  H    8.385000   6.844797   8.257170   3.867273   4.641211
    32  H    9.186027   9.233911   7.447666   4.599196   2.124528
    33  H    3.419025   1.084214   4.935202   9.398836   8.911155
    34  H    3.430845   5.355864   1.086694  10.585527   8.729042
    35  H   12.049755  11.158003  11.014333   1.086953   2.677879
    36  H   10.810329   9.157860  10.673096   3.392047   5.331748
    37  H   10.951608  10.533747   9.520241   2.680849   1.086753
    38  H    2.176723   4.603903   2.123420  12.304514  10.719394
    39  H    2.154125   3.870282   4.028914  13.309347  12.080043
    40  H    3.889057   2.142769   6.152463  11.784251  11.351791
    41  H   12.448038  11.100358  11.879084   2.147491   4.622308
    42  H    3.417817   3.402911   5.830850  13.563511  12.759435
                   21         22         23         24         25
    21  C    0.000000
    22  C   11.485835   0.000000
    23  C   10.839270   2.476226   0.000000
    24  C   10.180848   2.407331   4.245801   0.000000
    25  C    1.403475  12.542816  11.688007  11.387659   0.000000
    26  C   11.387659   1.384091   3.749533   1.403475  12.544048
    27  H    4.013748   7.483685   6.899860   6.367691   5.077103
    28  H    6.367691   5.125259   4.915063   4.013748   7.475742
    29  H    7.088770   8.364623   6.368508   8.698485   7.230321
    30  H    8.698485   6.248390   4.021370   7.088770   9.142726
    31  H    2.128866   9.398836   8.911155   8.052066   3.392215
    32  H    6.149439  10.585527   8.729042  10.607332   5.838084
    33  H    8.052066   3.867273   4.641211   2.128866   9.263295
    34  H   10.607332   4.599196   2.124528   6.149439  11.230433
    35  H    3.397396  13.309347  12.080043  12.495575   2.147563
    36  H    1.085951  11.784251  11.351791  10.287981   2.162066
    37  H    4.849116  12.304514  10.719394  11.917438   4.061726
    38  H   11.917438   2.680849   1.086753   4.849116  12.748260
    39  H   12.495575   1.086953   2.677879   3.397396  13.519368
    40  H   10.287981   3.392047   5.331748   1.085951  11.559951
    41  H    2.164223  13.563511  12.759435  12.331864   1.085812
    42  H   12.331864   2.147491   4.622308   2.164223  13.519716
                   26         27         28         29         30
    26  C    0.000000
    27  H    7.475742   0.000000
    28  H    5.077103   2.400322   0.000000
    29  H    9.142726   4.969392   5.539534   0.000000
    30  H    7.230321   5.539534   4.969392   2.496156   0.000000
    31  H    9.263295   2.011426   4.273586   6.182493   7.280699
    32  H   11.230433   5.571560   6.975253   2.420707   4.916793
    33  H    3.392215   4.273586   2.011426   7.280699   6.182493
    34  H    5.838084   6.975253   5.571560   4.916793   2.420707
    35  H   13.519368   6.155374   8.484106   6.680008   8.948466
    36  H   11.559951   4.451991   6.670571   8.045939   9.507819
    37  H   12.748260   5.985891   7.985746   4.717883   7.163465
    38  H    4.061726   7.985746   5.985891   7.163465   4.717883
    39  H    2.147563   8.484106   6.155374   8.948466   6.680008
    40  H    2.162066   6.670571   4.451991   9.507819   8.045939
    41  H   13.519716   6.081872   8.469906   8.265150  10.220091
    42  H    1.085812   8.469906   6.081872  10.220091   8.265150
                   31         32         33         34         35
    31  H    0.000000
    32  H    6.007755   0.000000
    33  H    5.923248   8.919291   0.000000
    34  H    8.919291   7.337296   6.007755   0.000000
    35  H    4.954223   4.723456  10.424555  11.248181   0.000000
    36  H    2.441267   7.219203   8.176380  11.293683   4.296788
    37  H    5.567077   2.458304   9.997131   9.563156   2.422131
    38  H    9.997131   9.563156   5.567077   2.458304  13.084218
    39  H   10.424555  11.248181   4.954223   4.723456  14.202854
    40  H    8.176380  11.293683   2.441267   7.219203  12.824723
    41  H    4.284081   6.742723  10.203229  12.316185   2.479349
    42  H   10.203229  12.316185   4.284081   6.742723  14.552178
                   36         37         38         39         40
    36  H    0.000000
    37  H    5.917889   0.000000
    38  H   12.437514  11.640622   0.000000
    39  H   12.824723  13.084218   2.422131   0.000000
    40  H   10.280408  12.437514   5.917889   4.296788   0.000000
    41  H    2.493852   4.747936  13.822716  14.552178  12.451974
    42  H   12.451974  13.822716   4.747936   2.479349   2.493852
                   41         42
    41  H    0.000000
    42  H   14.477282   0.000000
 Stoichiometry    C26H16
 Framework group  C2V[C2(CC),SGV(C24H16)]
 Deg. of freedom    41
 Full point group                 C2V     NOp   4
 RotChk:  IX=0 Diff= 4.86D-16
 Largest Abelian subgroup         C2V     NOp   4
 Largest concise Abelian subgroup C2      NOp   2
                         Standard orientation:                         
 ---------------------------------------------------------------------
 Center     Atomic      Atomic             Coordinates (Angstroms)
 Number     Number       Type             X           Y           Z
 ---------------------------------------------------------------------
      1          6           0        0.000000   -0.000000    0.099016
      2          6           0        0.000000   -0.000000    1.539139
      3          6           0        0.000000    1.235017   -0.586791
      4          6           0       -0.000000   -1.235017   -0.586791
      5          6           0        0.000000    2.455853    0.075548
      6          6           0        0.000000    1.239364    2.210522
      7          6           0       -0.000000   -2.455853    0.075548
      8          6           0       -0.000000   -1.239364    2.210522
      9          6           0        0.000000    3.745373   -0.622720
     10          6           0        0.000000    2.447318    1.524004
     11          6           0       -0.000000   -3.745373   -0.622720
     12          6           0       -0.000000   -2.447318    1.524004
     13          6           0        0.000000    4.948172    0.140408
     14          6           0        0.000000    3.855632   -2.028873
     15          6           0        0.000000    3.699376    2.237467
     16          6           0       -0.000000   -4.948172    0.140408
     17          6           0       -0.000000   -3.855632   -2.028873
     18          6           0       -0.000000   -3.699376    2.237467
     19          6           0        0.000000    6.194433   -0.519842
     20          6           0        0.000000    4.884807    1.581723
     21          6           0        0.000000    5.090424   -2.659096
     22          6           0       -0.000000   -6.194433   -0.519842
     23          6           0       -0.000000   -4.884807    1.581723
     24          6           0       -0.000000   -5.090424   -2.659096
     25          6           0        0.000000    6.272024   -1.901756
     26          6           0       -0.000000   -6.272024   -1.901756
     27          1           0        0.000000    1.200161   -1.671157
     28          1           0       -0.000000   -1.200161   -1.671157
     29          1           0        0.000000    1.248078    3.298004
     30          1           0       -0.000000   -1.248078    3.298004
     31          1           0        0.000000    2.961624   -2.642281
     32          1           0        0.000000    3.668648    3.323726
     33          1           0       -0.000000   -2.961624   -2.642281
     34          1           0       -0.000000   -3.668648    3.323726
     35          1           0        0.000000    7.101427    0.079182
     36          1           0        0.000000    5.140204   -3.743905
     37          1           0        0.000000    5.820311    2.134774
     38          1           0       -0.000000   -5.820311    2.134774
     39          1           0       -0.000000   -7.101427    0.079182
     40          1           0       -0.000000   -5.140204   -3.743905
     41          1           0        0.000000    7.238641   -2.396367
     42          1           0       -0.000000   -7.238641   -2.396367
 ---------------------------------------------------------------------
 Rotational constants (GHZ):           0.5778397           0.0934030           0.0804060
 Leave Link  202 at Thu Sep  8 15:02:16 2022, MaxMem=  1342177280 cpu:               6.5 elap:               0.2
 (Enter /mnt/opt/groups/app-gaussian/g16-avx2/l301.exe)
 Standard basis: 6-31G(d,p) (6D, 7F)
 Ernie: Thresh=  0.10000D-02 Tol=  0.10000D-05 Strict=F.
 There are   180 symmetry adapted cartesian basis functions of A1  symmetry.
 There are    58 symmetry adapted cartesian basis functions of A2  symmetry.
 There are    62 symmetry adapted cartesian basis functions of B1  symmetry.
 There are   170 symmetry adapted cartesian basis functions of B2  symmetry.
 There are   180 symmetry adapted basis functions of A1  symmetry.
 There are    58 symmetry adapted basis functions of A2  symmetry.
 There are    62 symmetry adapted basis functions of B1  symmetry.
 There are   170 symmetry adapted basis functions of B2  symmetry.
   470 basis functions,   840 primitive gaussians,   470 cartesian basis functions
    86 alpha electrons       86 beta electrons
       nuclear repulsion energy      1941.3221732611 Hartrees.
 IExCor=  402 DFT=T Ex+Corr=B3LYP ExCW=0 ScaHFX=  0.200000
 ScaDFX=  0.800000  0.720000  1.000000  0.810000 ScalE2=  1.000000  1.000000
 IRadAn=      5 IRanWt=     -1 IRanGd=            0 ICorTp=0 IEmpDi=131
 NAtoms=   42 NActive=   42 NUniq=   22 SFac= 3.64D+00 NAtFMM=   60 NAOKFM=F Big=F
 Integral buffers will be    131072 words long.
 Raffenetti 2 integral format.
 Two-electron integral symmetry is turned on.
 R6Disp:  Grimme-D3 Dispersion energy=       -0.0376499017 Hartrees.
 Nuclear repulsion after empirical dispersion term =     1941.2845233594 Hartrees.
 Leave Link  301 at Thu Sep  8 15:02:16 2022, MaxMem=  1342177280 cpu:               5.5 elap:               0.1
 (Enter /mnt/opt/groups/app-gaussian/g16-avx2/l302.exe)
 NPDir=0 NMtPBC=     1 NCelOv=     1 NCel=       1 NClECP=     1 NCelD=      1
         NCelK=      1 NCelE2=     1 NClLst=     1 CellRange=     0.0.
 One-electron integrals computed using PRISM.
 One-electron integral symmetry used in STVInt
 NBasis=   470 RedAO= T EigKep=  1.43D-04  NBF=   180    58    62   170
 NBsUse=   470 1.00D-06 EigRej= -1.00D+00 NBFU=   180    58    62   170
 Precomputing XC quadrature grid using
 IXCGrd= 4 IRadAn=           5 IRanWt=          -1 IRanGd=           0 AccXCQ= 1.00D-12.
 Generated NRdTot=       0 NPtTot=           0 NUsed=           0 NTot=          32
 NSgBfM=   458   458   458   458   458 MxSgAt=    42 MxSgA2=    42.
 Leave Link  302 at Thu Sep  8 15:02:19 2022, MaxMem=  1342177280 cpu:             119.9 elap:               2.6
 (Enter /mnt/opt/groups/app-gaussian/g16-avx2/l303.exe)
 DipDrv:  MaxL=1.
 Leave Link  303 at Thu Sep  8 15:02:19 2022, MaxMem=  1342177280 cpu:               7.8 elap:               0.2
 (Enter /mnt/opt/groups/app-gaussian/g16-avx2/l401.exe)
 Initial guess from the checkpoint file:  "/scratch/9832350.torquesrv1.cis.gov.pl/Gau-187733.chk"
 B after Tr=    -0.000000    0.000000   -0.000000
         Rot=    1.000000    0.000000   -0.000000    0.000000 Ang=   0.00 deg.
 Guess basis will be translated and rotated to current coordinates.
 JPrj=2 DoOrth=T DoCkMO=T.
 Initial guess orbital symmetries:
       Occupied  (B2) (A1) (B2) (A1) (B2) (A1) (A1) (B2) (A1) (A1)
                 (B2) (A1) (B2) (A1) (B2) (A1) (B2) (A1) (B2) (A1)
                 (B2) (A1) (B2) (A1) (B2) (A1) (A1) (B2) (A1) (B2)
                 (A1) (B2) (A1) (B2) (A1) (B2) (A1) (A1) (B2) (B2)
                 (A1) (B2) (A1) (A1) (A1) (B2) (B2) (A1) (B2) (A1)
                 (B2) (A1) (B2) (A1) (B2) (A1) (A1) (B2) (B2) (A1)
                 (A1) (B2) (A1) (B1) (B2) (B2) (A2) (B2) (A1) (B1)
                 (B2) (A1) (A1) (A2) (B2) (B2) (B1) (A1) (A2) (B1)
                 (B1) (A2) (A2) (B1) (B1) (A2)
       Virtual   (A2) (B1) (A2) (B1) (B1) (A2) (B1) (A2) (B1) (A1)
                 (B2) (A1) (B2) (A1) (A2) (B2) (A1) (A1) (B2) (B2)
                 (B1) (A1) (A1) (B2) (A1) (B2) (A2) (A1) (B1) (B2)
                 (A1) (B2) (B2) (A1) (A1) (A1) (B2) (A1) (B2) (B2)
                 (A1) (B2) (A1) (B2) (B2) (A1) (A1) (B2) (A1) (B2)
                 (A1) (B2) (A1) (B2) (B1) (A1) (A2) (B2) (B1) (A1)
                 (B1) (B2) (A2) (A1) (A1) (B2) (A2) (B2) (A1) (B1)
                 (A1) (B2) (B2) (A1) (B1) (A1) (B2) (A2) (A1) (B2)
                 (A1) (A1) (B2) (A1) (B2) (A2) (B2) (A1) (B1) (B1)
                 (B2) (A1) (B1) (B2) (A2) (A2) (A2) (A1) (B1) (B1)
                 (B1) (A2) (A2) (A1) (B1) (B2) (A1) (B2) (A2) (A1)
                 (B2) (B2) (A1) (A1) (B2) (A1) (B2) (B1) (A1) (B1)
                 (B2) (A1) (A2) (B2) (A1) (B2) (A1) (A1) (B2) (B2)
                 (A1) (B2) (A1) (B2) (A1) (B2) (A1) (B2) (A1) (B2)
                 (A1) (A1) (B2) (B2) (B2) (A1) (A1) (A1) (B2) (B2)
                 (A1) (B2) (A1) (B2) (A2) (B1) (B2) (B1) (A2) (B1)
                 (A1) (A2) (B2) (B2) (B1) (A2) (A2) (B1) (A2) (A1)
                 (A2) (B1) (B1) (A2) (A1) (A2) (B1) (A2) (B1) (A2)
                 (A1) (B2) (B1) (A1) (A1) (B2) (A1) (B2) (B2) (A1)
                 (B2) (A1) (B2) (A1) (B2) (A1) (B2) (A1) (A1) (B2)
                 (B1) (A2) (A1) (B2) (B2) (B1) (B1) (A1) (A2) (B2)
                 (A1) (B2) (B1) (A1) (B2) (A1) (B2) (A1) (A2) (A1)
                 (B2) (B2) (B2) (A1) (B1) (A1) (B2) (A1) (B2) (A1)
                 (A2) (A1) (B2) (B1) (A2) (B2) (B1) (A1) (A1) (A2)
                 (B2) (B2) (A1) (A1) (B2) (B1) (A2) (A1) (B2) (A2)
                 (B1) (B1) (A2) (A2) (B1) (A1) (B2) (B1) (A1) (A2)
                 (B2) (B1) (A1) (A2) (B2) (A1) (B2) (B1) (A2) (A1)
                 (B2) (B2) (A2) (B1) (B1) (A1) (B2) (A2) (A1) (A1)
                 (B1) (B2) (A1) (A2) (A1) (B1) (B2) (B2) (A2) (B1)
                 (A2) (B2) (A1) (A2) (A1) (B1) (A1) (B2) (A2) (B1)
                 (B2) (A1) (B1) (A1) (B2) (A2) (B2) (A2) (B2) (B1)
                 (B2) (A1) (A2) (B1) (A1) (B2) (A1) (B2) (A1) (A1)
                 (B2) (A1) (B2) (B2) (A1) (B2) (A1) (B2) (A1) (A1)
                 (B2) (A1) (A1) (B2) (B2) (A1) (B2) (B2) (A1) (B2)
                 (A1) (A1) (B2) (A1) (B2) (A1) (B2) (A1) (A1) (B2)
                 (A1) (B2) (A1) (B2) (A1) (B2) (A1) (B2) (B2) (A1)
                 (A1) (B2) (A1) (A1) (B2) (A1) (B2) (A1) (B2) (A1)
                 (B2) (B2) (A1) (A1) (B2) (B2) (A1) (A1) (B2) (A1)
                 (B2) (A1) (B2) (A1)
 The electronic state of the initial guess is 1-A1.
 Leave Link  401 at Thu Sep  8 15:02:21 2022, MaxMem=  1342177280 cpu:              76.9 elap:               1.7
 (Enter /mnt/opt/groups/app-gaussian/g16-avx2/l502.exe)
 Two-electron integrals replicated using symmetry.
 Closed shell SCF:
 Using DIIS extrapolation, IDIIS=    10.
 NGot=  1342177280 LenX=  1341703840 LenY=  1341482470
 Requested convergence on RMS density matrix=1.00D-08 within 500 cycles.
 Requested convergence on MAX density matrix=1.00D-06.
 Requested convergence on             energy=1.00D-06.
 Level shift goal  0.100 maximum shift  0.100.
 No special actions if energy rises.
 Dynamic level shift is on during FON iterations.

 Cycle   1  Pass 1  IDiag  1:
 FoFJK:  IHMeth= 1 ICntrl=       0 DoSepK=F KAlg= 0 I1Cent=           0 FoldK=F
 IRaf= 630000000 NMat=       1 IRICut=       1 DoRegI=T DoRafI=F ISym2E= 2 IDoP0=0 IntGTp=1.
 FoFCou: FMM=F IPFlag=           0 FMFlag=      100000 FMFlg1=           0
         NFxFlg=           0 DoJE=F BraDBF=F KetDBF=F FulRan=T
         wScrn=  0.000000 ICntrl=         0 IOpCl=  0 I1Cent=           0 NGrid=           0
         NMat0=    1 NMatS0=      1 NMatT0=    0 NMatD0=    1 NMtDS0=    0 NMtDT0=    0
 Integrals replicated using symmetry in FoFCou.
 E= -1000.52731471839    
 DIIS: error= 2.74D-08 at cycle   1 NSaved=   1.
 NSaved= 1 IEnMin= 1 EnMin= -1000.52731471839     IErMin= 1 ErrMin= 2.74D-08
 ErrMax= 2.74D-08  0.00D+00 EMaxC= 1.00D+00 BMatC= 2.15D-13 BMatP= 2.15D-13
 IDIUse=1 WtCom= 1.00D+00 WtEn= 0.00D+00
 Coeff-Com:  0.100D+01
 Coeff:      0.100D+01
 Gap=     0.115 Goal=     0.100 Shift=    0.000
 RMSDP=3.59D-09 MaxDP=1.64D-07              OVMax= 4.77D-07

 SCF Done:  E(RB3LYP) =  -1000.52731472     A.U. after    1 cycles
            NFock=  1  Conv=0.36D-08     -V/T= 2.0098
 KE= 9.908141737397D+02 PE=-6.198910681201D+03 EE= 2.266284669383D+03
 Leave Link  502 at Thu Sep  8 15:02:24 2022, MaxMem=  1342177280 cpu:             144.5 elap:               3.2
 (Enter /mnt/opt/groups/app-gaussian/g16-avx2/l801.exe)
 DoSCS=F DFT=T ScalE2(SS,OS)=  1.000000  1.000000
 Range of M.O.s used for correlation:     1   470
 NBasis=   470 NAE=    86 NBE=    86 NFC=     0 NFV=     0
 NROrb=    470 NOA=    86 NOB=    86 NVA=   384 NVB=   384

 **** Warning!!: The largest alpha MO coefficient is  0.13208702D+02

 Leave Link  801 at Thu Sep  8 15:02:24 2022, MaxMem=  1342177280 cpu:               2.4 elap:               0.1
 (Enter /mnt/opt/groups/app-gaussian/g16-avx2/l1101.exe)
 Using compressed storage, NAtomX=    42.
 Will process     43 centers per pass.
 R6Disp: Adding Grimme-D3 dispersion energy 1st derivatives to the gradient.
 Leave Link 1101 at Thu Sep  8 15:02:26 2022, MaxMem=  1342177280 cpu:              75.5 elap:               1.7
 (Enter /mnt/opt/groups/app-gaussian/g16-avx2/l1102.exe)
 Symmetrizing basis deriv contribution to polar:
 IMax=3 JMax=2 DiffMx= 0.00D+00
 Leave Link 1102 at Thu Sep  8 15:02:26 2022, MaxMem=  1342177280 cpu:               7.0 elap:               0.2
 (Enter /mnt/opt/groups/app-gaussian/g16-avx2/l1110.exe)
 Forming Gx(P) for the SCF density, NAtomX=    42.
 Integral derivatives from FoFJK, PRISM(SPDF).
 Do as many integral derivatives as possible in FoFJK.
 G2DrvN: MDV=    1342172902.
 G2DrvN: will do    43 centers at a time, making    1 passes.
 Calling FoFCou, ICntrl=  3107 FMM=F I1Cent=   0 AccDes= 1.00D-12.
 FoFJK:  IHMeth= 1 ICntrl=    3107 DoSepK=F KAlg= 0 I1Cent=           0 FoldK=F
 IRaf=         0 NMat=       1 IRICut=       1 DoRegI=T DoRafI=F ISym2E= 1 IDoP0=0 IntGTp=1.
 FoFCou: FMM=F IPFlag=           0 FMFlag=      100000 FMFlg1=           0
         NFxFlg=           0 DoJE=F BraDBF=F KetDBF=F FulRan=T
         wScrn=  0.000000 ICntrl=      3107 IOpCl=  0 I1Cent=           0 NGrid=           0
         NMat0=    1 NMatS0=      1 NMatT0=    0 NMatD0=    1 NMtDS0=    0 NMtDT0=    0
 Petite list used in FoFCou.
 End of G2Drv F.D. properties file   721 does not exist.
 End of G2Drv F.D. properties file   722 does not exist.
 End of G2Drv F.D. properties file   788 does not exist.
 Leave Link 1110 at Thu Sep  8 15:02:55 2022, MaxMem=  1342177280 cpu:            1356.2 elap:              28.8
 (Enter /mnt/opt/groups/app-gaussian/g16-avx2/l1002.exe)
 Minotr:  Closed shell wavefunction.
          IDoAtm=111111111111111111111111111111111111111111
          Direct CPHF calculation.
          Differentiating once with respect to electric field.
                with respect to dipole field.
          Differentiating once with respect to nuclear coordinates.
          Using symmetry in CPHF.
          Requested convergence is 1.0D-08 RMS, and 1.0D-07 maximum.
          Secondary convergence is 1.0D-12 RMS, and 1.0D-12 maximum.
          NewPWx=T KeepS1=F KeepF1=F KeepIn=T MapXYZ=F SortEE=F KeepMc=T.
        12811 words used for storage of precomputed grid.
 Two-electron integrals replicated using symmetry.
          MDV=    1342177280 using IRadAn=       1.
          Solving linear equations simultaneously, MaxMat=     384.
 FoF2E skips out because all densities are zero.
 CalDSu exits because no D1Ps are significant.
 FoFJK:  IHMeth= 1 ICntrl=       0 DoSepK=F KAlg= 0 I1Cent=           0 FoldK=F
 IRaf= 630000000 NMat=      66 IRICut=     165 DoRegI=T DoRafI=T ISym2E= 2 IDoP0=0 IntGTp=1.
 FoFCou: FMM=F IPFlag=           0 FMFlag=      100000 FMFlg1=           0
         NFxFlg=           0 DoJE=F BraDBF=F KetDBF=F FulRan=T
         wScrn=  0.000000 ICntrl=         0 IOpCl=  0 I1Cent=           0 NGrid=           0
         NMat0=   66 NMatS0=     66 NMatT0=    0 NMatD0=   66 NMtDS0=    0 NMtDT0=    0
 Integrals replicated using symmetry in FoFCou.
 Raff kept on since  57.20% of shell-pairs survive, threshold=   0.20 IRatSp=57.
          There are    69 degrees of freedom in the 1st order CPHF.  IDoFFX=4 NUNeed=    69.
     69 vectors produced by pass  0 Test12= 4.79D-14 1.45D-09 XBig12= 1.23D+03 2.11D+01.
 AX will form    69 AO Fock derivatives at one time.
     69 vectors produced by pass  1 Test12= 4.79D-14 1.45D-09 XBig12= 1.83D+02 2.48D+00.
     69 vectors produced by pass  2 Test12= 4.79D-14 1.45D-09 XBig12= 1.63D+01 5.12D-01.
     69 vectors produced by pass  3 Test12= 4.79D-14 1.45D-09 XBig12= 2.08D+00 1.44D-01.
     69 vectors produced by pass  4 Test12= 4.79D-14 1.45D-09 XBig12= 5.27D-02 2.16D-02.
     67 vectors produced by pass  5 Test12= 4.79D-14 1.45D-09 XBig12= 2.37D-04 1.26D-03.
     38 vectors produced by pass  6 Test12= 4.79D-14 1.45D-09 XBig12= 1.04D-06 9.74D-05.
     12 vectors produced by pass  7 Test12= 4.79D-14 1.45D-09 XBig12= 3.67D-09 4.94D-06.
      3 vectors produced by pass  8 Test12= 4.79D-14 1.45D-09 XBig12= 1.32D-11 2.57D-07.
      2 vectors produced by pass  9 Test12= 4.79D-14 1.45D-09 XBig12= 4.91D-14 1.79D-08.
 InvSVY:  IOpt=1 It=  1 EMax= 7.11D-15
 Solved reduced A of dimension   467 with    69 vectors.
 FullF1:  Do perturbations      1 to      69.
 Isotropic polarizability for W=    0.000000      337.55 Bohr**3.
 End of Minotr F.D. properties file   721 does not exist.
 End of Minotr F.D. properties file   722 does not exist.
 End of Minotr F.D. properties file   788 does not exist.
 Leave Link 1002 at Thu Sep  8 15:06:08 2022, MaxMem=  1342177280 cpu:            9228.7 elap:             193.4
 (Enter /mnt/opt/groups/app-gaussian/g16-avx2/l601.exe)
 Copying SCF densities to generalized density rwf, IOpCl= 0 IROHF=0.

 **********************************************************************

            Population analysis using the SCF Density.

 **********************************************************************

 Orbital symmetries:
       Occupied  (B2) (A1) (B2) (A1) (B2) (A1) (A1) (B2) (A1) (A1)
                 (B2) (A1) (B2) (A1) (B2) (A1) (B2) (A1) (B2) (A1)
                 (B2) (A1) (B2) (A1) (B2) (A1) (A1) (B2) (A1) (B2)
                 (A1) (B2) (A1) (B2) (A1) (B2) (A1) (A1) (B2) (B2)
                 (A1) (B2) (A1) (A1) (A1) (B2) (B2) (A1) (B2) (A1)
                 (B2) (A1) (B2) (A1) (B2) (A1) (A1) (B2) (B2) (A1)
                 (A1) (B2) (A1) (B1) (B2) (B2) (A2) (B2) (A1) (B1)
                 (B2) (A1) (A1) (A2) (B2) (B2) (B1) (A1) (A2) (B1)
                 (B1) (A2) (A2) (B1) (B1) (A2)
       Virtual   (A2) (B1) (A2) (B1) (B1) (A2) (B1) (A2) (B1) (A1)
                 (B2) (A1) (B2) (A1) (A2) (B2) (A1) (A1) (B2) (B2)
                 (B1) (A1) (A1) (B2) (A1) (B2) (A2) (A1) (B1) (B2)
                 (A1) (B2) (B2) (A1) (A1) (A1) (B2) (A1) (B2) (B2)
                 (A1) (B2) (A1) (B2) (B2) (A1) (A1) (B2) (A1) (B2)
                 (A1) (B2) (A1) (B2) (B1) (A1) (A2) (B2) (B1) (A1)
                 (B1) (B2) (A2) (A1) (A1) (B2) (A2) (B2) (A1) (B1)
                 (A1) (B2) (B2) (A1) (B1) (A1) (B2) (A2) (A1) (B2)
                 (A1) (A1) (B2) (A1) (B2) (A2) (B2) (A1) (B1) (B1)
                 (B2) (A1) (B1) (B2) (A2) (A2) (A2) (A1) (B1) (B1)
                 (B1) (A2) (A2) (A1) (B1) (B2) (A1) (B2) (A2) (A1)
                 (B2) (B2) (A1) (A1) (B2) (A1) (B2) (B1) (A1) (B1)
                 (B2) (A1) (A2) (B2) (A1) (B2) (A1) (A1) (B2) (B2)
                 (A1) (B2) (A1) (B2) (A1) (B2) (A1) (B2) (A1) (B2)
                 (A1) (A1) (B2) (B2) (B2) (A1) (A1) (A1) (B2) (B2)
                 (A1) (B2) (A1) (B2) (A2) (B1) (B2) (B1) (A2) (B1)
                 (A1) (A2) (B2) (B2) (B1) (A2) (A2) (B1) (A2) (A1)
                 (A2) (B1) (B1) (A2) (A1) (A2) (B1) (A2) (B1) (A2)
                 (A1) (B2) (B1) (A1) (A1) (B2) (A1) (B2) (B2) (A1)
                 (B2) (A1) (B2) (A1) (B2) (A1) (B2) (A1) (A1) (B2)
                 (B1) (A2) (A1) (B2) (B2) (B1) (B1) (A1) (A2) (B2)
                 (A1) (B2) (B1) (A1) (B2) (A1) (B2) (A1) (A2) (A1)
                 (B2) (B2) (B2) (A1) (B1) (A1) (B2) (A1) (B2) (A1)
                 (A2) (A1) (B2) (B1) (A2) (B2) (B1) (A1) (A1) (A2)
                 (B2) (B2) (A1) (A1) (B2) (B1) (A2) (A1) (B2) (A2)
                 (B1) (B1) (A2) (A2) (B1) (A1) (B2) (B1) (A1) (A2)
                 (B2) (B1) (A1) (A2) (B2) (A1) (B2) (B1) (A2) (A1)
                 (B2) (B2) (A2) (B1) (B1) (A1) (B2) (A2) (A1) (A1)
                 (B1) (B2) (A1) (A2) (A1) (B1) (B2) (B2) (A2) (B1)
                 (A2) (B2) (A1) (A2) (A1) (B1) (A1) (B2) (A2) (B1)
                 (B2) (A1) (B1) (A1) (B2) (A2) (B2) (A2) (B2) (B1)
                 (B2) (A1) (A2) (B1) (A1) (B2) (A1) (B2) (A1) (A1)
                 (B2) (A1) (B2) (B2) (A1) (B2) (A1) (B2) (A1) (A1)
                 (B2) (A1) (A1) (B2) (B2) (A1) (B2) (B2) (A1) (B2)
                 (A1) (A1) (B2) (A1) (B2) (A1) (B2) (A1) (A1) (B2)
                 (A1) (B2) (A1) (B2) (A1) (B2) (A1) (B2) (B2) (A1)
                 (A1) (B2) (A1) (A1) (B2) (A1) (B2) (A1) (B2) (A1)
                 (B2) (B2) (A1) (A1) (B2) (B2) (A1) (A1) (B2) (A1)
                 (B2) (A1) (B2) (A1)
 The electronic state is 1-A1.
 Alpha  occ. eigenvalues --  -10.20275 -10.20275 -10.20135 -10.20135 -10.19988
 Alpha  occ. eigenvalues --  -10.19988 -10.19898 -10.19840 -10.19840 -10.19785
 Alpha  occ. eigenvalues --  -10.19158 -10.19158 -10.19149 -10.19147 -10.19142
 Alpha  occ. eigenvalues --  -10.19142 -10.19098 -10.19098 -10.19082 -10.19082
 Alpha  occ. eigenvalues --  -10.19079 -10.19077 -10.19066 -10.19066 -10.19028
 Alpha  occ. eigenvalues --  -10.19028  -0.88699  -0.87537  -0.85697  -0.83268
 Alpha  occ. eigenvalues --   -0.81111  -0.79019  -0.78537  -0.76075  -0.76069
 Alpha  occ. eigenvalues --   -0.73580  -0.73216  -0.71474  -0.69626  -0.65344
 Alpha  occ. eigenvalues --   -0.63215  -0.61710  -0.61258  -0.60984  -0.58681
 Alpha  occ. eigenvalues --   -0.58470  -0.56449  -0.52596  -0.52274  -0.51976
 Alpha  occ. eigenvalues --   -0.50010  -0.49239  -0.48126  -0.46901  -0.46294
 Alpha  occ. eigenvalues --   -0.44785  -0.43889  -0.43358  -0.42676  -0.42519
 Alpha  occ. eigenvalues --   -0.42243  -0.42167  -0.40772  -0.40744  -0.40179
 Alpha  occ. eigenvalues --   -0.39753  -0.39333  -0.38195  -0.37779  -0.36990
 Alpha  occ. eigenvalues --   -0.35933  -0.35255  -0.34124  -0.34092  -0.33150
 Alpha  occ. eigenvalues --   -0.32417  -0.31930  -0.31926  -0.29832  -0.29605
 Alpha  occ. eigenvalues --   -0.26841  -0.26400  -0.23497  -0.23252  -0.21186
 Alpha  occ. eigenvalues --   -0.18593
 Alpha virt. eigenvalues --   -0.07096  -0.04105  -0.01962  -0.01838   0.01339
 Alpha virt. eigenvalues --    0.01593   0.04767   0.05620   0.08656   0.09213
 Alpha virt. eigenvalues --    0.09640   0.09832   0.10861   0.11898   0.12129
 Alpha virt. eigenvalues --    0.13023   0.13701   0.15106   0.15583   0.16263
 Alpha virt. eigenvalues --    0.16635   0.17213   0.18142   0.18263   0.19722
 Alpha virt. eigenvalues --    0.19723   0.21365   0.23023   0.23481   0.24205
 Alpha virt. eigenvalues --    0.24275   0.25378   0.26796   0.26981   0.27839
 Alpha virt. eigenvalues --    0.28885   0.29551   0.29748   0.30909   0.31653
 Alpha virt. eigenvalues --    0.32054   0.32675   0.33092   0.35143   0.38918
 Alpha virt. eigenvalues --    0.38950   0.39334   0.42791   0.44020   0.46080
 Alpha virt. eigenvalues --    0.47282   0.48682   0.49270   0.49800   0.49889
 Alpha virt. eigenvalues --    0.49947   0.50883   0.51048   0.52505   0.53608
 Alpha virt. eigenvalues --    0.53889   0.54168   0.54189   0.54390   0.55125
 Alpha virt. eigenvalues --    0.55450   0.56087   0.56089   0.56363   0.56556
 Alpha virt. eigenvalues --    0.57618   0.57953   0.58167   0.58471   0.59010
 Alpha virt. eigenvalues --    0.59169   0.59338   0.59675   0.60220   0.60270
 Alpha virt. eigenvalues --    0.60762   0.61196   0.61492   0.61618   0.61680
 Alpha virt. eigenvalues --    0.61799   0.61816   0.62152   0.62989   0.63275
 Alpha virt. eigenvalues --    0.63469   0.64324   0.64920   0.65092   0.65824
 Alpha virt. eigenvalues --    0.67483   0.67810   0.68368   0.70711   0.71558
 Alpha virt. eigenvalues --    0.74416   0.75035   0.76763   0.77929   0.78525
 Alpha virt. eigenvalues --    0.79326   0.80404   0.80462   0.80502   0.81381
 Alpha virt. eigenvalues --    0.81851   0.81969   0.82021   0.83415   0.84070
 Alpha virt. eigenvalues --    0.84731   0.84798   0.85069   0.85924   0.87433
 Alpha virt. eigenvalues --    0.87823   0.88820   0.89680   0.90414   0.91795
 Alpha virt. eigenvalues --    0.92139   0.92699   0.93271   0.94166   0.94794
 Alpha virt. eigenvalues --    0.96562   0.96784   0.97333   0.97901   0.98460
 Alpha virt. eigenvalues --    1.01556   1.01728   1.02637   1.03093   1.04012
 Alpha virt. eigenvalues --    1.05564   1.07542   1.07993   1.08968   1.12875
 Alpha virt. eigenvalues --    1.13235   1.15440   1.16059   1.16231   1.17597
 Alpha virt. eigenvalues --    1.18699   1.19835   1.21309   1.21406   1.21976
 Alpha virt. eigenvalues --    1.22171   1.23376   1.23712   1.24591   1.25984
 Alpha virt. eigenvalues --    1.26858   1.27018   1.31253   1.33053   1.33542
 Alpha virt. eigenvalues --    1.33655   1.33728   1.34161   1.34472   1.35313
 Alpha virt. eigenvalues --    1.35508   1.37433   1.38478   1.38525   1.39947
 Alpha virt. eigenvalues --    1.40316   1.41237   1.41743   1.43031   1.43246
 Alpha virt. eigenvalues --    1.44110   1.44677   1.45039   1.46380   1.47052
 Alpha virt. eigenvalues --    1.48328   1.49422   1.49594   1.52483   1.54575
 Alpha virt. eigenvalues --    1.54922   1.57440   1.58180   1.61512   1.68787
 Alpha virt. eigenvalues --    1.71092   1.71164   1.72664   1.73672   1.74224
 Alpha virt. eigenvalues --    1.75040   1.76287   1.78153   1.78236   1.80555
 Alpha virt. eigenvalues --    1.80628   1.81702   1.82301   1.82306   1.84047
 Alpha virt. eigenvalues --    1.85363   1.85397   1.85990   1.86985   1.87746
 Alpha virt. eigenvalues --    1.88285   1.89333   1.89874   1.90062   1.90110
 Alpha virt. eigenvalues --    1.90554   1.91566   1.92371   1.92390   1.92988
 Alpha virt. eigenvalues --    1.93456   1.94211   1.95221   1.95435   1.95738
 Alpha virt. eigenvalues --    1.98153   1.98828   1.99052   1.99880   1.99893
 Alpha virt. eigenvalues --    2.00289   2.02249   2.03088   2.05518   2.05915
 Alpha virt. eigenvalues --    2.07776   2.09676   2.10545   2.11371   2.17245
 Alpha virt. eigenvalues --    2.18279   2.18399   2.18401   2.19778   2.21939
 Alpha virt. eigenvalues --    2.22003   2.24177   2.24315   2.26376   2.26651
 Alpha virt. eigenvalues --    2.27738   2.28375   2.28920   2.29249   2.29616
 Alpha virt. eigenvalues --    2.31911   2.32126   2.32585   2.32845   2.34574
 Alpha virt. eigenvalues --    2.35454   2.36290   2.38403   2.38462   2.38571
 Alpha virt. eigenvalues --    2.39465   2.39756   2.40857   2.41501   2.43025
 Alpha virt. eigenvalues --    2.43186   2.44237   2.44352   2.45470   2.47302
 Alpha virt. eigenvalues --    2.47508   2.47727   2.51226   2.51485   2.52182
 Alpha virt. eigenvalues --    2.52680   2.53173   2.54769   2.55473   2.57017
 Alpha virt. eigenvalues --    2.57507   2.57724   2.58614   2.59021   2.59565
 Alpha virt. eigenvalues --    2.60000   2.61226   2.62347   2.62506   2.62515
 Alpha virt. eigenvalues --    2.63202   2.64922   2.66099   2.67301   2.67678
 Alpha virt. eigenvalues --    2.69129   2.69284   2.72471   2.72731   2.73166
 Alpha virt. eigenvalues --    2.74840   2.74929   2.75713   2.76047   2.77136
 Alpha virt. eigenvalues --    2.79449   2.80734   2.82911   2.85572   2.86341
 Alpha virt. eigenvalues --    2.86487   2.89123   2.91613   2.92906   2.93480
 Alpha virt. eigenvalues --    2.99071   3.01476   3.04189   3.05144   3.11921
 Alpha virt. eigenvalues --    3.13572   3.15224   3.16125   3.16663   3.16849
 Alpha virt. eigenvalues --    3.18014   3.20086   3.23786   3.24004   3.24908
 Alpha virt. eigenvalues --    3.25351   3.26372   3.29725   3.32798   3.34066
 Alpha virt. eigenvalues --    3.34150   3.39167   3.42190   3.44031   3.45541
 Alpha virt. eigenvalues --    3.48129   3.48731   3.56195   3.70192   3.73569
 Alpha virt. eigenvalues --    3.75017   3.87471   3.88401   4.08460   4.08474
 Alpha virt. eigenvalues --    4.10811   4.12684   4.13133   4.14032   4.14123
 Alpha virt. eigenvalues --    4.14802   4.15034   4.17432   4.18681   4.19041
 Alpha virt. eigenvalues --    4.22484   4.29139   4.33630   4.37177   4.37463
 Alpha virt. eigenvalues --    4.43809   4.45316   4.51738   4.52573   4.59624
 Alpha virt. eigenvalues --    4.66774   4.79482   4.92384   5.00913
          Condensed to atoms (all electrons):
               1          2          3          4          5          6
     1  C    4.783238   0.453599   0.389742   0.389742   0.005454  -0.019110
     2  C    0.453599   4.814344  -0.022017  -0.022017  -0.034722   0.379620
     3  C    0.389742  -0.022017   5.371041  -0.072561   0.423874  -0.109371
     4  C    0.389742  -0.022017  -0.072561   5.371041   0.007994   0.015610
     5  C    0.005454  -0.034722   0.423874   0.007994   5.037252  -0.014372
     6  C   -0.019110   0.379620  -0.109371   0.015610  -0.014372   5.326224
     7  C    0.005454  -0.034722   0.007994   0.423874  -0.000281  -0.000247
     8  C   -0.019110   0.379620   0.015610  -0.109371  -0.000247  -0.079276
     9  C    0.007187  -0.000089  -0.080715  -0.000212   0.276522   0.014244
    10  C   -0.027970   0.000043  -0.059070  -0.000067   0.415356   0.437416
    11  C    0.007187  -0.000089  -0.000212  -0.080715   0.000000  -0.000002
    12  C   -0.027970   0.000043  -0.000067  -0.059070  -0.000019   0.006589
    13  C   -0.000179   0.000023   0.011255  -0.000000  -0.002121  -0.000542
    14  C    0.000716  -0.000037  -0.023933   0.000010  -0.085420  -0.000038
    15  C   -0.000207   0.007429   0.015086  -0.000007  -0.009572  -0.078867
    16  C   -0.000179   0.000023  -0.000000   0.011255  -0.000000   0.000000
    17  C    0.000716  -0.000037   0.000010  -0.023933  -0.000000  -0.000000
    18  C   -0.000207   0.007429  -0.000007   0.015086   0.000000  -0.000201
    19  C    0.000000   0.000000  -0.000103  -0.000000   0.013254  -0.000013
    20  C    0.000049  -0.000386  -0.001621   0.000000  -0.066260   0.008473
    21  C   -0.000013   0.000000   0.000326   0.000000   0.008364   0.000000
    22  C    0.000000   0.000000  -0.000000  -0.000103   0.000000   0.000000
    23  C    0.000049  -0.000386   0.000000  -0.001621  -0.000000   0.000002
    24  C   -0.000013   0.000000   0.000000   0.000326   0.000000   0.000000
    25  C    0.000000   0.000000  -0.000012  -0.000000  -0.000512   0.000000
    26  C    0.000000   0.000000  -0.000000  -0.000012   0.000000   0.000000
    27  H   -0.037340   0.004597   0.347264  -0.009581  -0.029976   0.000738
    28  H   -0.037340   0.004597  -0.009581   0.347264  -0.000029  -0.000245
    29  H    0.004308  -0.037547   0.000723  -0.000232   0.003808   0.355866
    30  H    0.004308  -0.037547  -0.000232   0.000723   0.000029  -0.007766
    31  H    0.000502   0.000002   0.004216  -0.000011  -0.015453   0.000001
    32  H    0.000026   0.000139  -0.000235   0.000000   0.003882  -0.007908
    33  H    0.000502   0.000002  -0.000011   0.004216  -0.000000  -0.000000
    34  H    0.000026   0.000139   0.000000  -0.000235  -0.000000  -0.000006
    35  H   -0.000000  -0.000000   0.000002   0.000000  -0.000186  -0.000000
    36  H    0.000000  -0.000000   0.000012  -0.000000  -0.000238   0.000000
    37  H   -0.000001   0.000004   0.000021  -0.000000   0.001123  -0.000235
    38  H   -0.000001   0.000004  -0.000000   0.000021   0.000000  -0.000000
    39  H   -0.000000  -0.000000   0.000000   0.000002  -0.000000  -0.000000
    40  H    0.000000  -0.000000  -0.000000   0.000012  -0.000000  -0.000000
    41  H   -0.000000   0.000000  -0.000000   0.000000   0.000015  -0.000000
    42  H   -0.000000   0.000000   0.000000  -0.000000   0.000000  -0.000000
               7          8          9         10         11         12
     1  C    0.005454  -0.019110   0.007187  -0.027970   0.007187  -0.027970
     2  C   -0.034722   0.379620  -0.000089   0.000043  -0.000089   0.000043
     3  C    0.007994   0.015610  -0.080715  -0.059070  -0.000212  -0.000067
     4  C    0.423874  -0.109371  -0.000212  -0.000067  -0.080715  -0.059070
     5  C   -0.000281  -0.000247   0.276522   0.415356   0.000000  -0.000019
     6  C   -0.000247  -0.079276   0.014244   0.437416  -0.000002   0.006589
     7  C    5.037252  -0.014372   0.000000  -0.000019   0.276522   0.415356
     8  C   -0.014372   5.326224  -0.000002   0.006589   0.014244   0.437416
     9  C    0.000000  -0.000002   4.971926  -0.002049   0.000000  -0.000000
    10  C   -0.000019   0.006589  -0.002049   4.811822  -0.000000  -0.000163
    11  C    0.276522   0.014244   0.000000  -0.000000   4.971926  -0.002049
    12  C    0.415356   0.437416  -0.000000  -0.000163  -0.002049   4.811822
    13  C   -0.000000   0.000000   0.460774  -0.043797   0.000000   0.000000
    14  C   -0.000000  -0.000000   0.483191   0.010434   0.000000   0.000000
    15  C    0.000000  -0.000201  -0.066693   0.397256   0.000000   0.000001
    16  C   -0.002121  -0.000542   0.000000   0.000000   0.460774  -0.043797
    17  C   -0.085420  -0.000038   0.000000   0.000000   0.483191   0.010434
    18  C   -0.009572  -0.078867   0.000000   0.000001  -0.066693   0.397256
    19  C    0.000000   0.000000  -0.025131  -0.000407  -0.000000   0.000000
    20  C   -0.000000   0.000002  -0.012137   0.004189   0.000000  -0.000000
    21  C    0.000000   0.000000  -0.007608  -0.000214  -0.000000  -0.000000
    22  C    0.013254  -0.000013  -0.000000   0.000000  -0.025131  -0.000407
    23  C   -0.066260   0.008473   0.000000  -0.000000  -0.012137   0.004189
    24  C    0.008364   0.000000  -0.000000  -0.000000  -0.007608  -0.000214
    25  C    0.000000   0.000000  -0.040644   0.000034  -0.000000  -0.000000
    26  C   -0.000512   0.000000  -0.000000  -0.000000  -0.040644   0.000034
    27  H   -0.000029  -0.000245  -0.012969   0.004187   0.000005   0.000034
    28  H   -0.029976   0.000738   0.000005   0.000034  -0.012969   0.004187
    29  H    0.000029  -0.007766  -0.000201  -0.039133   0.000000  -0.000024
    30  H    0.003808   0.355866   0.000000  -0.000024  -0.000201  -0.039133
    31  H   -0.000000  -0.000000  -0.028830  -0.000233   0.000000   0.000000
    32  H   -0.000000  -0.000006   0.001086  -0.037698  -0.000000   0.000000
    33  H   -0.015453   0.000001   0.000000   0.000000  -0.028830  -0.000233
    34  H    0.003882  -0.007908  -0.000000   0.000000   0.001086  -0.037698
    35  H   -0.000000  -0.000000   0.004324   0.000013   0.000000   0.000000
    36  H   -0.000000  -0.000000   0.002739   0.000002   0.000000   0.000000
    37  H    0.000000  -0.000000   0.003922   0.002319   0.000000  -0.000000
    38  H    0.001123  -0.000235   0.000000  -0.000000   0.003922   0.002319
    39  H   -0.000186  -0.000000   0.000000   0.000000   0.004324   0.000013
    40  H   -0.000238   0.000000   0.000000   0.000000   0.002739   0.000002
    41  H    0.000000  -0.000000   0.001152  -0.000000  -0.000000  -0.000000
    42  H    0.000015  -0.000000  -0.000000  -0.000000   0.001152  -0.000000
              13         14         15         16         17         18
     1  C   -0.000179   0.000716  -0.000207  -0.000179   0.000716  -0.000207
     2  C    0.000023  -0.000037   0.007429   0.000023  -0.000037   0.007429
     3  C    0.011255  -0.023933   0.015086  -0.000000   0.000010  -0.000007
     4  C   -0.000000   0.000010  -0.000007   0.011255  -0.023933   0.015086
     5  C   -0.002121  -0.085420  -0.009572  -0.000000  -0.000000   0.000000
     6  C   -0.000542  -0.000038  -0.078867   0.000000  -0.000000  -0.000201
     7  C   -0.000000  -0.000000   0.000000  -0.002121  -0.085420  -0.009572
     8  C    0.000000  -0.000000  -0.000201  -0.000542  -0.000038  -0.078867
     9  C    0.460774   0.483191  -0.066693   0.000000   0.000000   0.000000
    10  C   -0.043797   0.010434   0.397256   0.000000   0.000000   0.000001
    11  C    0.000000   0.000000   0.000000   0.460774   0.483191  -0.066693
    12  C    0.000000   0.000000   0.000001  -0.043797   0.010434   0.397256
    13  C    4.785235  -0.066464   0.003067  -0.000000   0.000000  -0.000000
    14  C   -0.066464   5.040262  -0.001546   0.000000  -0.000000   0.000000
    15  C    0.003067  -0.001546   5.060438  -0.000000   0.000000  -0.000000
    16  C   -0.000000   0.000000  -0.000000   4.785235  -0.066464   0.003067
    17  C    0.000000  -0.000000   0.000000  -0.066464   5.040262  -0.001546
    18  C   -0.000000   0.000000  -0.000000   0.003067  -0.001546   5.060438
    19  C    0.477594  -0.066120   0.008806   0.000000   0.000000  -0.000000
    20  C    0.390499   0.013944   0.473543  -0.000000  -0.000000   0.000000
    21  C   -0.036620   0.510070   0.000071  -0.000000   0.000000  -0.000000
    22  C    0.000000   0.000000  -0.000000   0.477594  -0.066120   0.008806
    23  C   -0.000000  -0.000000   0.000000   0.390499   0.013944   0.473543
    24  C   -0.000000   0.000000  -0.000000  -0.036620   0.510070   0.000071
    25  C   -0.013883  -0.025477  -0.000412  -0.000000  -0.000000   0.000000
    26  C   -0.000000  -0.000000   0.000000  -0.013883  -0.025477  -0.000412
    27  H   -0.000214   0.003450  -0.000213   0.000000  -0.000003   0.000000
    28  H    0.000000  -0.000003   0.000000  -0.000214   0.003450  -0.000213
    29  H    0.000025   0.000002  -0.008261  -0.000000  -0.000000  -0.000002
    30  H   -0.000000  -0.000000  -0.000002   0.000025   0.000002  -0.008261
    31  H    0.004950   0.357930   0.000016   0.000000  -0.000000   0.000000
    32  H    0.002511   0.000018   0.360568   0.000000  -0.000000   0.000000
    33  H    0.000000  -0.000000   0.000000   0.004950   0.357930   0.000016
    34  H    0.000000  -0.000000   0.000000   0.002511   0.000018   0.360568
    35  H   -0.039888   0.000641   0.000296  -0.000000  -0.000000  -0.000000
    36  H    0.001205  -0.034100  -0.000000   0.000000  -0.000000   0.000000
    37  H   -0.037954  -0.000228  -0.034353  -0.000000  -0.000000  -0.000000
    38  H   -0.000000  -0.000000  -0.000000  -0.037954  -0.000228  -0.034353
    39  H   -0.000000  -0.000000  -0.000000  -0.039888   0.000641   0.000296
    40  H    0.000000  -0.000000   0.000000   0.001205  -0.034100  -0.000000
    41  H    0.002682   0.004103   0.000004   0.000000  -0.000000  -0.000000
    42  H    0.000000  -0.000000  -0.000000   0.002682   0.004103   0.000004
              19         20         21         22         23         24
     1  C    0.000000   0.000049  -0.000013   0.000000   0.000049  -0.000013
     2  C    0.000000  -0.000386   0.000000   0.000000  -0.000386   0.000000
     3  C   -0.000103  -0.001621   0.000326  -0.000000   0.000000   0.000000
     4  C   -0.000000   0.000000   0.000000  -0.000103  -0.001621   0.000326
     5  C    0.013254  -0.066260   0.008364   0.000000  -0.000000   0.000000
     6  C   -0.000013   0.008473   0.000000   0.000000   0.000002   0.000000
     7  C    0.000000  -0.000000   0.000000   0.013254  -0.066260   0.008364
     8  C    0.000000   0.000002   0.000000  -0.000013   0.008473   0.000000
     9  C   -0.025131  -0.012137  -0.007608  -0.000000   0.000000  -0.000000
    10  C   -0.000407   0.004189  -0.000214   0.000000  -0.000000  -0.000000
    11  C   -0.000000   0.000000  -0.000000  -0.025131  -0.012137  -0.007608
    12  C    0.000000  -0.000000  -0.000000  -0.000407   0.004189  -0.000214
    13  C    0.477594   0.390499  -0.036620   0.000000  -0.000000  -0.000000
    14  C   -0.066120   0.013944   0.510070   0.000000  -0.000000   0.000000
    15  C    0.008806   0.473543   0.000071  -0.000000   0.000000  -0.000000
    16  C    0.000000  -0.000000  -0.000000   0.477594   0.390499  -0.036620
    17  C    0.000000  -0.000000   0.000000  -0.066120   0.013944   0.510070
    18  C   -0.000000   0.000000  -0.000000   0.008806   0.473543   0.000071
    19  C    5.017558  -0.081608  -0.024157   0.000000   0.000000   0.000000
    20  C   -0.081608   5.080606  -0.000512   0.000000   0.000000   0.000000
    21  C   -0.024157  -0.000512   4.848074   0.000000   0.000000   0.000000
    22  C    0.000000   0.000000   0.000000   5.017558  -0.081608  -0.024157
    23  C    0.000000   0.000000   0.000000  -0.081608   5.080606  -0.000512
    24  C    0.000000   0.000000   0.000000  -0.024157  -0.000512   4.848074
    25  C    0.501145   0.007907   0.515251   0.000000   0.000000   0.000000
    26  C    0.000000   0.000000   0.000000   0.501145   0.007907   0.515251
    27  H   -0.000003   0.000025   0.000173  -0.000000  -0.000000  -0.000000
    28  H   -0.000000  -0.000000  -0.000000  -0.000003   0.000025   0.000173
    29  H   -0.000000   0.000227  -0.000000  -0.000000   0.000000  -0.000000
    30  H   -0.000000   0.000000  -0.000000  -0.000000   0.000227  -0.000000
    31  H    0.000660  -0.000195  -0.045082   0.000000  -0.000000  -0.000000
    32  H   -0.000216  -0.035125  -0.000000   0.000000   0.000000  -0.000000
    33  H    0.000000  -0.000000  -0.000000   0.000660  -0.000195  -0.045082
    34  H    0.000000   0.000000  -0.000000  -0.000216  -0.035125  -0.000000
    35  H    0.364014  -0.008857   0.004629   0.000000  -0.000000   0.000000
    36  H    0.004195   0.000010   0.365247   0.000000  -0.000000  -0.000000
    37  H   -0.008211   0.360267   0.000020  -0.000000   0.000000  -0.000000
    38  H   -0.000000   0.000000  -0.000000  -0.008211   0.360267   0.000020
    39  H    0.000000  -0.000000   0.000000   0.364014  -0.008857   0.004629
    40  H    0.000000  -0.000000  -0.000000   0.004195   0.000010   0.365247
    41  H   -0.034740  -0.000194  -0.039229   0.000000   0.000000   0.000000
    42  H    0.000000   0.000000   0.000000  -0.034740  -0.000194  -0.039229
              25         26         27         28         29         30
     1  C    0.000000   0.000000  -0.037340  -0.037340   0.004308   0.004308
     2  C    0.000000   0.000000   0.004597   0.004597  -0.037547  -0.037547
     3  C   -0.000012  -0.000000   0.347264  -0.009581   0.000723  -0.000232
     4  C   -0.000000  -0.000012  -0.009581   0.347264  -0.000232   0.000723
     5  C   -0.000512   0.000000  -0.029976  -0.000029   0.003808   0.000029
     6  C    0.000000   0.000000   0.000738  -0.000245   0.355866  -0.007766
     7  C    0.000000  -0.000512  -0.000029  -0.029976   0.000029   0.003808
     8  C    0.000000   0.000000  -0.000245   0.000738  -0.007766   0.355866
     9  C   -0.040644  -0.000000  -0.012969   0.000005  -0.000201   0.000000
    10  C    0.000034  -0.000000   0.004187   0.000034  -0.039133  -0.000024
    11  C   -0.000000  -0.040644   0.000005  -0.012969   0.000000  -0.000201
    12  C   -0.000000   0.000034   0.000034   0.004187  -0.000024  -0.039133
    13  C   -0.013883  -0.000000  -0.000214   0.000000   0.000025  -0.000000
    14  C   -0.025477  -0.000000   0.003450  -0.000003   0.000002  -0.000000
    15  C   -0.000412   0.000000  -0.000213   0.000000  -0.008261  -0.000002
    16  C   -0.000000  -0.013883   0.000000  -0.000214  -0.000000   0.000025
    17  C   -0.000000  -0.025477  -0.000003   0.003450  -0.000000   0.000002
    18  C    0.000000  -0.000412   0.000000  -0.000213  -0.000002  -0.008261
    19  C    0.501145   0.000000  -0.000003  -0.000000  -0.000000  -0.000000
    20  C    0.007907   0.000000   0.000025  -0.000000   0.000227   0.000000
    21  C    0.515251   0.000000   0.000173  -0.000000  -0.000000  -0.000000
    22  C    0.000000   0.501145  -0.000000  -0.000003  -0.000000  -0.000000
    23  C    0.000000   0.007907  -0.000000   0.000025   0.000000   0.000227
    24  C    0.000000   0.515251  -0.000000   0.000173  -0.000000  -0.000000
    25  C    4.852612   0.000000  -0.000002   0.000000  -0.000000   0.000000
    26  C    0.000000   4.852612   0.000000  -0.000002   0.000000  -0.000000
    27  H   -0.000002   0.000000   0.634474   0.008050   0.000026   0.000002
    28  H    0.000000  -0.000002   0.008050   0.634474   0.000002   0.000026
    29  H   -0.000000   0.000000   0.000026   0.000002   0.631290   0.006536
    30  H    0.000000  -0.000000   0.000002   0.000026   0.006536   0.631290
    31  H    0.004555   0.000000   0.003604   0.000005   0.000000   0.000000
    32  H    0.000003  -0.000000   0.000002   0.000000   0.006645   0.000001
    33  H    0.000000   0.004555   0.000005   0.003604   0.000000   0.000000
    34  H   -0.000000   0.000003   0.000000   0.000002   0.000001   0.006645
    35  H   -0.043620   0.000000   0.000000   0.000000   0.000000  -0.000000
    36  H   -0.040023  -0.000000   0.000002   0.000000   0.000000  -0.000000
    37  H    0.000168   0.000000   0.000000  -0.000000  -0.000017   0.000000
    38  H    0.000000   0.000168  -0.000000   0.000000   0.000000  -0.000017
    39  H    0.000000  -0.043620   0.000000   0.000000  -0.000000   0.000000
    40  H   -0.000000  -0.040023   0.000000   0.000002  -0.000000   0.000000
    41  H    0.365705   0.000000  -0.000000   0.000000  -0.000000   0.000000
    42  H    0.000000   0.365705   0.000000  -0.000000   0.000000  -0.000000
              31         32         33         34         35         36
     1  C    0.000502   0.000026   0.000502   0.000026  -0.000000   0.000000
     2  C    0.000002   0.000139   0.000002   0.000139  -0.000000  -0.000000
     3  C    0.004216  -0.000235  -0.000011   0.000000   0.000002   0.000012
     4  C   -0.000011   0.000000   0.004216  -0.000235   0.000000  -0.000000
     5  C   -0.015453   0.003882  -0.000000  -0.000000  -0.000186  -0.000238
     6  C    0.000001  -0.007908  -0.000000  -0.000006  -0.000000   0.000000
     7  C   -0.000000  -0.000000  -0.015453   0.003882  -0.000000  -0.000000
     8  C   -0.000000  -0.000006   0.000001  -0.007908  -0.000000  -0.000000
     9  C   -0.028830   0.001086   0.000000  -0.000000   0.004324   0.002739
    10  C   -0.000233  -0.037698   0.000000   0.000000   0.000013   0.000002
    11  C    0.000000  -0.000000  -0.028830   0.001086   0.000000   0.000000
    12  C    0.000000   0.000000  -0.000233  -0.037698   0.000000   0.000000
    13  C    0.004950   0.002511   0.000000   0.000000  -0.039888   0.001205
    14  C    0.357930   0.000018  -0.000000  -0.000000   0.000641  -0.034100
    15  C    0.000016   0.360568   0.000000   0.000000   0.000296  -0.000000
    16  C    0.000000   0.000000   0.004950   0.002511  -0.000000   0.000000
    17  C   -0.000000  -0.000000   0.357930   0.000018  -0.000000  -0.000000
    18  C    0.000000   0.000000   0.000016   0.360568  -0.000000   0.000000
    19  C    0.000660  -0.000216   0.000000   0.000000   0.364014   0.004195
    20  C   -0.000195  -0.035125  -0.000000   0.000000  -0.008857   0.000010
    21  C   -0.045082  -0.000000  -0.000000  -0.000000   0.004629   0.365247
    22  C    0.000000   0.000000   0.000660  -0.000216   0.000000   0.000000
    23  C   -0.000000   0.000000  -0.000195  -0.035125  -0.000000  -0.000000
    24  C   -0.000000  -0.000000  -0.045082  -0.000000   0.000000  -0.000000
    25  C    0.004555   0.000003   0.000000  -0.000000  -0.043620  -0.040023
    26  C    0.000000  -0.000000   0.004555   0.000003   0.000000  -0.000000
    27  H    0.003604   0.000002   0.000005   0.000000   0.000000   0.000002
    28  H    0.000005   0.000000   0.003604   0.000002   0.000000   0.000000
    29  H    0.000000   0.006645   0.000000   0.000001   0.000000   0.000000
    30  H    0.000000   0.000001   0.000000   0.006645  -0.000000  -0.000000
    31  H    0.634674   0.000000  -0.000000  -0.000000   0.000019  -0.005942
    32  H    0.000000   0.626661  -0.000000  -0.000000  -0.000014   0.000000
    33  H   -0.000000  -0.000000   0.634674   0.000000  -0.000000  -0.000000
    34  H   -0.000000  -0.000000   0.000000   0.626661   0.000000   0.000000
    35  H    0.000019  -0.000014  -0.000000   0.000000   0.633493  -0.000202
    36  H   -0.005942   0.000000  -0.000000   0.000000  -0.000202   0.626512
    37  H    0.000002  -0.005474   0.000000  -0.000000   0.006477   0.000000
    38  H    0.000000  -0.000000   0.000002  -0.005474   0.000000  -0.000000
    39  H   -0.000000   0.000000   0.000019  -0.000014   0.000000   0.000000
    40  H   -0.000000   0.000000  -0.005942   0.000000   0.000000   0.000000
    41  H   -0.000209  -0.000000   0.000000  -0.000000  -0.005713  -0.005315
    42  H    0.000000  -0.000000  -0.000209  -0.000000   0.000000  -0.000000
              37         38         39         40         41         42
     1  C   -0.000001  -0.000001  -0.000000   0.000000  -0.000000  -0.000000
     2  C    0.000004   0.000004  -0.000000  -0.000000   0.000000   0.000000
     3  C    0.000021  -0.000000   0.000000  -0.000000  -0.000000   0.000000
     4  C   -0.000000   0.000021   0.000002   0.000012   0.000000  -0.000000
     5  C    0.001123   0.000000  -0.000000  -0.000000   0.000015   0.000000
     6  C   -0.000235  -0.000000  -0.000000  -0.000000  -0.000000  -0.000000
     7  C    0.000000   0.001123  -0.000186  -0.000238   0.000000   0.000015
     8  C   -0.000000  -0.000235  -0.000000   0.000000  -0.000000  -0.000000
     9  C    0.003922   0.000000   0.000000   0.000000   0.001152  -0.000000
    10  C    0.002319  -0.000000   0.000000   0.000000  -0.000000  -0.000000
    11  C    0.000000   0.003922   0.004324   0.002739  -0.000000   0.001152
    12  C   -0.000000   0.002319   0.000013   0.000002  -0.000000  -0.000000
    13  C   -0.037954  -0.000000  -0.000000   0.000000   0.002682   0.000000
    14  C   -0.000228  -0.000000  -0.000000  -0.000000   0.004103  -0.000000
    15  C   -0.034353  -0.000000  -0.000000   0.000000   0.000004  -0.000000
    16  C   -0.000000  -0.037954  -0.039888   0.001205   0.000000   0.002682
    17  C   -0.000000  -0.000228   0.000641  -0.034100  -0.000000   0.004103
    18  C   -0.000000  -0.034353   0.000296  -0.000000  -0.000000   0.000004
    19  C   -0.008211  -0.000000   0.000000   0.000000  -0.034740   0.000000
    20  C    0.360267   0.000000  -0.000000  -0.000000  -0.000194   0.000000
    21  C    0.000020  -0.000000   0.000000  -0.000000  -0.039229   0.000000
    22  C   -0.000000  -0.008211   0.364014   0.004195   0.000000  -0.034740
    23  C    0.000000   0.360267  -0.008857   0.000010   0.000000  -0.000194
    24  C   -0.000000   0.000020   0.004629   0.365247   0.000000  -0.039229
    25  C    0.000168   0.000000   0.000000  -0.000000   0.365705   0.000000
    26  C    0.000000   0.000168  -0.043620  -0.040023   0.000000   0.365705
    27  H    0.000000  -0.000000   0.000000   0.000000  -0.000000   0.000000
    28  H   -0.000000   0.000000   0.000000   0.000002   0.000000  -0.000000
    29  H   -0.000017   0.000000  -0.000000  -0.000000  -0.000000   0.000000
    30  H    0.000000  -0.000017   0.000000   0.000000   0.000000  -0.000000
    31  H    0.000002   0.000000  -0.000000  -0.000000  -0.000209   0.000000
    32  H   -0.005474  -0.000000   0.000000   0.000000  -0.000000  -0.000000
    33  H    0.000000   0.000002   0.000019  -0.005942   0.000000  -0.000209
    34  H   -0.000000  -0.005474  -0.000014   0.000000  -0.000000  -0.000000
    35  H    0.006477   0.000000   0.000000   0.000000  -0.005713   0.000000
    36  H    0.000000  -0.000000   0.000000   0.000000  -0.005315  -0.000000
    37  H    0.626918  -0.000000   0.000000  -0.000000  -0.000013   0.000000
    38  H   -0.000000   0.626918   0.006477   0.000000   0.000000  -0.000013
    39  H    0.000000   0.006477   0.633493  -0.000202   0.000000  -0.005713
    40  H   -0.000000   0.000000  -0.000202   0.626512  -0.000000  -0.005315
    41  H   -0.000013   0.000000   0.000000  -0.000000   0.625491   0.000000
    42  H    0.000000  -0.000013  -0.005713  -0.005315   0.000000   0.625491
 Mulliken charges:
               1
     1  C    0.116833
     2  C    0.137940
     3  C   -0.207428
     4  C   -0.207428
     5  C    0.062479
     6  C   -0.226587
     7  C    0.062479
     8  C   -0.226587
     9  C    0.050207
    10  C    0.121148
    11  C    0.050207
    12  C    0.121148
    13  C    0.101842
    14  C   -0.121404
    15  C   -0.126248
    16  C    0.101842
    17  C   -0.121404
    18  C   -0.126248
    19  C   -0.146519
    20  C   -0.132847
    21  C   -0.098791
    22  C   -0.146519
    23  C   -0.132847
    24  C   -0.098791
    25  C   -0.082795
    26  C   -0.082795
    27  H    0.083936
    28  H    0.083936
    29  H    0.083695
    30  H    0.083695
    31  H    0.084817
    32  H    0.085133
    33  H    0.084817
    34  H    0.085133
    35  H    0.084572
    36  H    0.085898
    37  H    0.085244
    38  H    0.085244
    39  H    0.084572
    40  H    0.085898
    41  H    0.086262
    42  H    0.086262
 Sum of Mulliken charges =  -0.00000
 Mulliken charges with hydrogens summed into heavy atoms:
               1
     1  C    0.116833
     2  C    0.137940
     3  C   -0.123492
     4  C   -0.123492
     5  C    0.062479
     6  C   -0.142893
     7  C    0.062479
     8  C   -0.142893
     9  C    0.050207
    10  C    0.121148
    11  C    0.050207
    12  C    0.121148
    13  C    0.101842
    14  C   -0.036586
    15  C   -0.041114
    16  C    0.101842
    17  C   -0.036586
    18  C   -0.041114
    19  C   -0.061947
    20  C   -0.047603
    21  C   -0.012893
    22  C   -0.061947
    23  C   -0.047603
    24  C   -0.012893
    25  C    0.003467
    26  C    0.003467
 APT charges:
               1
     1  C    0.005662
     2  C   -0.000624
     3  C   -0.051110
     4  C   -0.051109
     5  C    0.020273
     6  C   -0.006817
     7  C    0.020273
     8  C   -0.006817
     9  C    0.072053
    10  C    0.007719
    11  C    0.072053
    12  C    0.007719
    13  C   -0.013446
    14  C   -0.091533
    15  C    0.010681
    16  C   -0.013446
    17  C   -0.091533
    18  C    0.010681
    19  C    0.003917
    20  C   -0.022358
    21  C   -0.028531
    22  C    0.003917
    23  C   -0.022358
    24  C   -0.028531
    25  C   -0.033624
    26  C   -0.033624
    27  H    0.030980
    28  H    0.030980
    29  H    0.014093
    30  H    0.014093
    31  H    0.037133
    32  H    0.013410
    33  H    0.037133
    34  H    0.013410
    35  H    0.010952
    36  H    0.012304
    37  H    0.004199
    38  H    0.004199
    39  H    0.010952
    40  H    0.012304
    41  H    0.007186
    42  H    0.007186
 Sum of APT charges =  -0.00000
 APT charges with hydrogens summed into heavy atoms:
               1
     1  C    0.005662
     2  C   -0.000624
     3  C   -0.020130
     4  C   -0.020130
     5  C    0.020273
     6  C    0.007276
     7  C    0.020273
     8  C    0.007276
     9  C    0.072053
    10  C    0.007719
    11  C    0.072053
    12  C    0.007719
    13  C   -0.013446
    14  C   -0.054400
    15  C    0.024090
    16  C   -0.013446
    17  C   -0.054400
    18  C    0.024091
    19  C    0.014869
    20  C   -0.018159
    21  C   -0.016227
    22  C    0.014869
    23  C   -0.018159
    24  C   -0.016227
    25  C   -0.026438
    26  C   -0.026438
 Electronic spatial extent (au):  <R**2>=          12394.9226
 Charge=             -0.0000 electrons
 Dipole moment (field-independent basis, Debye):
    X=             -0.0000    Y=              0.0000    Z=             -0.1432  Tot=              0.1432
 Quadrupole moment (field-independent basis, Debye-Ang):
   XX=           -156.3266   YY=           -127.0208   ZZ=           -128.6880
   XY=              0.0000   XZ=              0.0000   YZ=             -0.0000
 Traceless Quadrupole moment (field-independent basis, Debye-Ang):
   XX=            -18.9815   YY=             10.3243   ZZ=              8.6571
   XY=              0.0000   XZ=              0.0000   YZ=             -0.0000
 Octapole moment (field-independent basis, Debye-Ang**2):
  XXX=              0.0000  YYY=             -0.0000  ZZZ=             -2.4042  XYY=              0.0000
  XXY=              0.0000  XXZ=              0.3545  XZZ=              0.0000  YZZ=             -0.0000
  YYZ=             -5.0716  XYZ=             -0.0000
 Hexadecapole moment (field-independent basis, Debye-Ang**3):
 XXXX=           -162.0367 YYYY=         -13030.2077 ZZZZ=          -2331.4438 XXXY=             -0.0000
 XXXZ=             -0.0000 YYYX=             -0.0000 YYYZ=              0.0000 ZZZX=             -0.0000
 ZZZY=              0.0000 XXYY=          -2684.3885 XXZZ=           -498.1113 YYZZ=          -2569.1559
 XXYZ=             -0.0000 YYXZ=             -0.0000 ZZXY=             -0.0000
 N-N= 1.941284523359D+03 E-N=-6.198910686171D+03  KE= 9.908141737397D+02
 Symmetry A1   KE= 5.145588610385D+02
 Symmetry A2   KE= 1.294161479828D+01
 Symmetry B1   KE= 1.481966215153D+01
 Symmetry B2   KE= 4.484940357514D+02
  Exact polarizability:      79.425       0.000     619.664      -0.000      -0.000     313.562
 Approx polarizability:     132.745       0.000     932.969       0.000      -0.000     597.433
 No NMR shielding tensors so no spin-rotation constants.
 Leave Link  601 at Thu Sep  8 15:06:10 2022, MaxMem=  1342177280 cpu:              69.9 elap:               1.5
 (Enter /mnt/opt/groups/app-gaussian/g16-avx2/l701.exe)
 ... and contract with generalized density number  0.
 Compute integral second derivatives.
 R6Disp: Adding Grimme-D3 dispersion energy 2nd derivatives to the Hessian.
 Leave Link  701 at Thu Sep  8 15:06:11 2022, MaxMem=  1342177280 cpu:              47.4 elap:               1.0
 (Enter /mnt/opt/groups/app-gaussian/g16-avx2/l702.exe)
 L702 exits ... SP integral derivatives will be done elsewhere.
 Leave Link  702 at Thu Sep  8 15:06:11 2022, MaxMem=  1342177280 cpu:               1.8 elap:               0.1
 (Enter /mnt/opt/groups/app-gaussian/g16-avx2/l703.exe)
 Integral derivatives from FoFJK, PRISM(SPDF).
 Compute integral second derivatives, UseDBF=F ICtDFT=           0.
 Calling FoFJK, ICntrl=    100127 FMM=F ISym2X=1 I1Cent= 0 IOpClX= 0 NMat=1 NMatS=1 NMatT=0.
 FoFJK:  IHMeth= 1 ICntrl=  100127 DoSepK=F KAlg= 0 I1Cent=           0 FoldK=F
 IRaf=         0 NMat=       1 IRICut=       1 DoRegI=T DoRafI=F ISym2E= 1 IDoP0=0 IntGTp=1.
 FoFCou: FMM=F IPFlag=           0 FMFlag=      100000 FMFlg1=         800
         NFxFlg=           0 DoJE=F BraDBF=F KetDBF=F FulRan=T
         wScrn=  0.000000 ICntrl=    100127 IOpCl=  0 I1Cent=           0 NGrid=           0
         NMat0=    1 NMatS0=      1 NMatT0=    0 NMatD0=    1 NMtDS0=    0 NMtDT0=    0
 Petite list used in FoFCou.
 Leave Link  703 at Thu Sep  8 15:06:57 2022, MaxMem=  1342177280 cpu:            2138.6 elap:              45.9
 (Enter /mnt/opt/groups/app-gaussian/g16-avx2/l716.exe)
 Dipole        =-8.16927096D-18 4.52100338D-14-5.63272594D-02
 Polarizability= 7.94246635D+01 1.32379734D-14 6.19663702D+02
                -4.19965493D-16-2.62223132D-06 3.13561558D+02
 Full mass-weighted force constant matrix:
 Low frequencies ---   -1.5785   -1.2443   -1.2129   -0.0003    0.0001    0.0007
 Low frequencies ---   36.1695   38.4094   83.2180
 Diagonal vibrational polarizability:
       15.1717259       3.7536971       2.1027579
 Harmonic frequencies (cm**-1), IR intensities (KM/Mole), Raman scattering
 activities (A**4/AMU), depolarization ratios for plane and unpolarized
 incident light, reduced masses (AMU), force constants (mDyne/A),
 and normal coordinates:
                      1                      2                      3
                     A2                     B1                     A2
 Frequencies --     36.1692                38.4080                83.2180
 Red. masses --      4.5461                 5.0975                 4.6572
 Frc consts  --      0.0035                 0.0044                 0.0190
 IR Inten    --      0.0000                 0.2196                 0.0000
  Atom  AN      X      Y      Z        X      Y      Z        X      Y      Z
     1   6    -0.00   0.00  -0.00    -0.18  -0.00  -0.00     0.00   0.00   0.00
     2   6    -0.00   0.00  -0.00    -0.13  -0.00  -0.00    -0.00   0.00   0.00
     3   6     0.00   0.00  -0.00    -0.18   0.00  -0.00    -0.08   0.00   0.00
     4   6    -0.00  -0.00  -0.00    -0.18  -0.00  -0.00     0.08   0.00   0.00
     5   6    -0.02   0.00  -0.00    -0.10  -0.00  -0.00    -0.13   0.00   0.00
     6   6    -0.06  -0.00  -0.00    -0.08  -0.00  -0.00    -0.08   0.00   0.00
     7   6     0.02  -0.00  -0.00    -0.10  -0.00  -0.00     0.13   0.00   0.00
     8   6     0.06   0.00  -0.00    -0.08   0.00  -0.00     0.08   0.00   0.00
     9   6     0.02   0.00  -0.00    -0.04   0.00  -0.00    -0.11  -0.00  -0.00
    10   6    -0.08   0.00  -0.00    -0.05  -0.00  -0.00    -0.13   0.00   0.00
    11   6    -0.02  -0.00  -0.00    -0.04  -0.00   0.00     0.11   0.00  -0.00
    12   6     0.08   0.00  -0.00    -0.05   0.00  -0.00     0.13  -0.00   0.00
    13   6    -0.07   0.00   0.00     0.10   0.00   0.00     0.02   0.00  -0.00
    14   6     0.17   0.00   0.00    -0.09   0.00   0.00    -0.17  -0.00  -0.00
    15   6    -0.17  -0.00  -0.00     0.06  -0.00  -0.00    -0.11   0.00   0.00
    16   6     0.07  -0.00   0.00     0.10   0.00   0.00    -0.02  -0.00  -0.00
    17   6    -0.17  -0.00  -0.00    -0.09  -0.00   0.00     0.17   0.00   0.00
    18   6     0.17   0.00   0.00     0.06   0.00  -0.00     0.11  -0.00   0.00
    19   6    -0.04   0.00   0.00     0.20   0.00   0.00     0.18  -0.00  -0.00
    20   6    -0.18   0.00   0.00     0.14  -0.00   0.00    -0.01   0.00  -0.00
    21   6     0.21   0.00   0.00     0.00   0.00   0.00    -0.03  -0.00  -0.00
    22   6     0.04  -0.00   0.00     0.20  -0.00   0.00    -0.18  -0.00  -0.00
    23   6     0.18  -0.00   0.00     0.14   0.00   0.00     0.01  -0.00  -0.00
    24   6    -0.21  -0.00   0.00     0.00  -0.00   0.00     0.03   0.00  -0.00
    25   6     0.10   0.00   0.00     0.16   0.00   0.00     0.17  -0.00  -0.00
    26   6    -0.10  -0.00   0.00     0.16  -0.00   0.00    -0.17  -0.00  -0.00
    27   1     0.01   0.00  -0.00    -0.21   0.00  -0.00    -0.05   0.00   0.00
    28   1    -0.01  -0.00  -0.00    -0.21  -0.00  -0.00     0.05   0.00   0.00
    29   1    -0.09  -0.00  -0.00    -0.04  -0.00  -0.00    -0.08   0.00   0.00
    30   1     0.09   0.00  -0.00    -0.04   0.00  -0.00     0.08   0.00   0.00
    31   1     0.27   0.00  -0.00    -0.21   0.00  -0.00    -0.33  -0.00   0.00
    32   1    -0.24  -0.00  -0.00     0.09  -0.00  -0.00    -0.14   0.00   0.00
    33   1    -0.27  -0.00  -0.00    -0.21  -0.00  -0.00     0.33   0.00  -0.00
    34   1     0.24   0.00   0.00     0.09   0.00  -0.00     0.14  -0.00   0.00
    35   1    -0.12   0.00   0.00     0.32  -0.00   0.00     0.31  -0.00  -0.00
    36   1     0.33   0.00   0.00    -0.04   0.00   0.00    -0.08  -0.00  -0.00
    37   1    -0.26  -0.00   0.00     0.24  -0.00   0.00     0.05   0.00  -0.00
    38   1     0.26  -0.00   0.00     0.24   0.00   0.00    -0.05  -0.00  -0.00
    39   1     0.12  -0.00   0.00     0.32  -0.00   0.00    -0.31  -0.00  -0.00
    40   1    -0.33  -0.00   0.00    -0.04  -0.00   0.00     0.08   0.00  -0.00
    41   1     0.13   0.00   0.00     0.24   0.00   0.00     0.30  -0.00  -0.00
    42   1    -0.13  -0.00   0.00     0.24  -0.00   0.00    -0.30  -0.00  -0.00
                      4                      5                      6
                     A1                     B1                     B1
 Frequencies --     90.9820                92.3078               137.1680
 Red. masses --      5.6520                 4.0465                 4.6550
 Frc consts  --      0.0276                 0.0203                 0.0516
 IR Inten    --      0.1404                 0.2706                 0.0026
  Atom  AN      X      Y      Z        X      Y      Z        X      Y      Z
     1   6     0.00   0.00  -0.13     0.13   0.00   0.00     0.12   0.00   0.00
     2   6     0.00   0.00  -0.13    -0.08  -0.00   0.00     0.18   0.00   0.00
     3   6     0.00   0.03  -0.11     0.21   0.00   0.00     0.06   0.00   0.00
     4   6     0.00  -0.03  -0.11     0.21   0.00   0.00     0.06  -0.00  -0.00
     5   6     0.00   0.02  -0.07     0.07  -0.00   0.00    -0.03   0.00   0.00
     6   6    -0.00  -0.02  -0.11    -0.15  -0.00   0.00     0.15   0.00  -0.00
     7   6     0.00  -0.02  -0.07     0.07   0.00   0.00    -0.03  -0.00  -0.00
     8   6    -0.00   0.02  -0.11    -0.15  -0.00   0.00     0.15  -0.00   0.00
     9   6     0.00   0.07  -0.01     0.03  -0.00   0.00    -0.11   0.00   0.00
    10   6     0.00  -0.01  -0.07    -0.06   0.00   0.00     0.00   0.00   0.00
    11   6     0.00  -0.07  -0.01     0.03   0.00   0.00    -0.11  -0.00  -0.00
    12   6    -0.00   0.01  -0.07    -0.06   0.00   0.00     0.00  -0.00  -0.00
    13   6     0.00   0.03   0.06     0.08  -0.00  -0.00    -0.05   0.00   0.00
    14   6    -0.00   0.16   0.00    -0.10  -0.00   0.00    -0.16   0.00   0.00
    15   6     0.00  -0.05  -0.01    -0.05   0.00   0.00    -0.13   0.00   0.00
    16   6    -0.00  -0.03   0.06     0.08   0.00  -0.00    -0.05  -0.00  -0.00
    17   6     0.00  -0.16   0.00    -0.10   0.00   0.00    -0.16  -0.00  -0.00
    18   6    -0.00   0.05  -0.01    -0.05  -0.00   0.00    -0.13  -0.00  -0.00
    19   6    -0.00   0.07   0.14     0.07  -0.00  -0.00     0.11   0.00  -0.00
    20   6     0.00  -0.02   0.05     0.07   0.00  -0.00    -0.14   0.00   0.00
    21   6    -0.00   0.20   0.08    -0.14  -0.00  -0.00    -0.02   0.00  -0.00
    22   6    -0.00  -0.07   0.14     0.07   0.00  -0.00     0.11  -0.00   0.00
    23   6    -0.00   0.02   0.05     0.07  -0.00  -0.00    -0.14  -0.00  -0.00
    24   6    -0.00  -0.20   0.08    -0.14   0.00  -0.00    -0.02  -0.00   0.00
    25   6    -0.00   0.16   0.14    -0.04  -0.00  -0.00     0.16   0.00  -0.00
    26   6    -0.00  -0.16   0.14    -0.04   0.00  -0.00     0.16  -0.00   0.00
    27   1     0.00   0.06  -0.11     0.38  -0.00   0.00     0.06   0.00   0.00
    28   1     0.00  -0.06  -0.11     0.38  -0.00   0.00     0.06  -0.00  -0.00
    29   1    -0.00  -0.05  -0.11    -0.26   0.00   0.00     0.19   0.00  -0.00
    30   1    -0.00   0.05  -0.11    -0.26   0.00   0.00     0.19  -0.00   0.00
    31   1    -0.00   0.20  -0.05    -0.20  -0.00   0.00    -0.29   0.00   0.00
    32   1     0.00  -0.11  -0.01    -0.11   0.00   0.00    -0.18   0.00   0.00
    33   1     0.00  -0.20  -0.05    -0.20   0.00   0.00    -0.29  -0.00  -0.00
    34   1    -0.00   0.11  -0.01    -0.11  -0.00   0.00    -0.18  -0.00  -0.00
    35   1    -0.00   0.03   0.20     0.12  -0.00  -0.00     0.20   0.00  -0.00
    36   1    -0.00   0.27   0.08    -0.26  -0.00  -0.00    -0.04   0.00  -0.00
    37   1     0.00  -0.05   0.09     0.11   0.00  -0.00    -0.21   0.00   0.00
    38   1    -0.00   0.05   0.09     0.11  -0.00  -0.00    -0.21  -0.00  -0.00
    39   1    -0.00  -0.03   0.20     0.12  -0.00  -0.00     0.20  -0.00   0.00
    40   1    -0.00  -0.27   0.08    -0.26   0.00  -0.00    -0.04  -0.00   0.00
    41   1    -0.00   0.19   0.20    -0.06  -0.00  -0.00     0.31   0.00  -0.00
    42   1    -0.00  -0.19   0.20    -0.06   0.00  -0.00     0.31  -0.00   0.00
                      7                      8                      9
                     A2                     B2                     A2
 Frequencies --    186.7538               197.0879               224.4012
 Red. masses --      4.3738                 5.5581                 4.5692
 Frc consts  --      0.0899                 0.1272                 0.1356
 IR Inten    --      0.0000                 0.0004                 0.0000
  Atom  AN      X      Y      Z        X      Y      Z        X      Y      Z
     1   6    -0.00   0.00   0.00     0.00  -0.06   0.00     0.00  -0.00   0.00
     2   6    -0.00   0.00   0.00    -0.00  -0.05  -0.00    -0.00   0.00   0.00
     3   6    -0.13   0.00   0.00    -0.00  -0.08  -0.08    -0.13   0.00   0.00
     4   6     0.13   0.00  -0.00     0.00  -0.08   0.08     0.13   0.00   0.00
     5   6    -0.12   0.00   0.00    -0.00  -0.05  -0.14    -0.13   0.00   0.00
     6   6     0.09   0.00   0.00     0.00  -0.02  -0.08    -0.18   0.00   0.00
     7   6     0.12   0.00  -0.00     0.00  -0.05   0.14     0.13  -0.00   0.00
     8   6    -0.09   0.00  -0.00    -0.00  -0.02   0.08     0.18   0.00   0.00
     9   6    -0.15   0.00   0.00    -0.00  -0.01  -0.12     0.00   0.00  -0.00
    10   6     0.07   0.00   0.00     0.00  -0.06  -0.14    -0.17   0.00   0.00
    11   6     0.15   0.00  -0.00     0.00  -0.01   0.12    -0.00  -0.00  -0.00
    12   6    -0.07   0.00  -0.00    -0.00  -0.06   0.14     0.17  -0.00   0.00
    13   6    -0.14   0.00   0.00    -0.00  -0.04  -0.05     0.06   0.00  -0.00
    14   6    -0.04  -0.00   0.00    -0.00   0.12  -0.11     0.11   0.00  -0.00
    15   6     0.18   0.00   0.00     0.00  -0.09  -0.10     0.02   0.00  -0.00
    16   6     0.14   0.00  -0.00     0.00  -0.04   0.05    -0.06  -0.00  -0.00
    17   6     0.04  -0.00  -0.00     0.00   0.12   0.11    -0.11  -0.00  -0.00
    18   6    -0.18   0.00  -0.00    -0.00  -0.09   0.10    -0.02  -0.00   0.00
    19   6    -0.09  -0.00  -0.00    -0.00   0.02   0.06    -0.04   0.00  -0.00
    20   6     0.00   0.00   0.00     0.00  -0.08  -0.06     0.19   0.00  -0.00
    21   6     0.13  -0.00   0.00     0.00   0.19  -0.01     0.05   0.00  -0.00
    22   6     0.09  -0.00   0.00     0.00   0.02  -0.06     0.04  -0.00  -0.00
    23   6    -0.00   0.00  -0.00    -0.00  -0.08   0.06    -0.19  -0.00  -0.00
    24   6    -0.13  -0.00  -0.00    -0.00   0.19   0.01    -0.05  -0.00  -0.00
    25   6     0.08  -0.00  -0.00     0.00   0.14   0.08    -0.11   0.00  -0.00
    26   6    -0.08  -0.00   0.00    -0.00   0.14  -0.08     0.11  -0.00  -0.00
    27   1    -0.23   0.00   0.00    -0.00  -0.14  -0.09    -0.16  -0.00   0.00
    28   1     0.23   0.00  -0.00     0.00  -0.14   0.09     0.16   0.00   0.00
    29   1     0.17  -0.00   0.00     0.00   0.05  -0.08    -0.21   0.00   0.00
    30   1    -0.17  -0.00  -0.00    -0.00   0.05   0.08     0.21  -0.00   0.00
    31   1    -0.00  -0.00   0.00    -0.00   0.17  -0.19     0.21   0.00  -0.00
    32   1     0.36   0.00   0.00     0.00  -0.13  -0.10     0.10   0.00  -0.00
    33   1     0.00  -0.00  -0.00     0.00   0.17   0.19    -0.21  -0.00   0.00
    34   1    -0.36   0.00  -0.00    -0.00  -0.13   0.10    -0.10  -0.00   0.00
    35   1    -0.10   0.00  -0.00    -0.00  -0.04   0.15    -0.08   0.00  -0.00
    36   1     0.28  -0.00  -0.00     0.00   0.28  -0.00     0.10   0.00  -0.00
    37   1     0.06   0.00   0.00     0.00  -0.10  -0.03     0.38   0.00  -0.00
    38   1    -0.06   0.00   0.00    -0.00  -0.10   0.03    -0.38  -0.00   0.00
    39   1     0.10  -0.00   0.00     0.00  -0.04  -0.15     0.08  -0.00  -0.00
    40   1    -0.28  -0.00  -0.00    -0.00   0.28   0.00    -0.10  -0.00  -0.00
    41   1     0.20  -0.00  -0.00     0.00   0.18   0.15    -0.23   0.00  -0.00
    42   1    -0.20  -0.00   0.00    -0.00   0.18  -0.15     0.23  -0.00  -0.00
                     10                     11                     12
                     B1                     A1                     A2
 Frequencies --    240.1266               244.5794               319.1702
 Red. masses --      4.0470                 7.0444                 3.6366
 Frc consts  --      0.1375                 0.2483                 0.2183
 IR Inten    --      3.1632                 0.5091                 0.0000
  Atom  AN      X      Y      Z        X      Y      Z        X      Y      Z
     1   6     0.09   0.00  -0.00     0.00   0.00   0.14     0.00   0.00   0.00
     2   6    -0.06  -0.00  -0.00    -0.00   0.00   0.15     0.00   0.00   0.00
     3   6     0.11  -0.00  -0.00     0.00   0.02   0.12     0.22  -0.00   0.00
     4   6     0.11   0.00  -0.00     0.00  -0.02   0.12    -0.22   0.00   0.00
     5   6    -0.04  -0.00  -0.00    -0.00   0.09   0.04     0.06  -0.00  -0.00
     6   6    -0.07  -0.00  -0.00    -0.00   0.08   0.09    -0.11   0.00   0.00
     7   6    -0.04   0.00  -0.00    -0.00  -0.09   0.04    -0.06   0.00  -0.00
     8   6    -0.07   0.00  -0.00    -0.00  -0.08   0.09     0.11   0.00   0.00
     9   6    -0.15  -0.00   0.00    -0.00   0.11  -0.02    -0.05  -0.00  -0.00
    10   6    -0.01  -0.00  -0.00     0.00   0.10   0.05    -0.08  -0.00  -0.00
    11   6    -0.15   0.00   0.00    -0.00  -0.11  -0.02     0.05   0.00  -0.00
    12   6    -0.01   0.00  -0.00    -0.00  -0.10   0.05     0.08   0.00  -0.00
    13   6    -0.15  -0.00   0.00    -0.00   0.16  -0.07    -0.06  -0.00  -0.00
    14   6    -0.09  -0.00   0.00    -0.00   0.13  -0.02    -0.10   0.00  -0.00
    15   6     0.16  -0.00   0.00     0.00   0.17  -0.03     0.03  -0.00  -0.00
    16   6    -0.15   0.00   0.00    -0.00  -0.16  -0.07     0.06   0.00   0.00
    17   6    -0.09   0.00   0.00    -0.00  -0.13  -0.02     0.10  -0.00  -0.00
    18   6     0.16   0.00   0.00     0.00  -0.17  -0.03    -0.03   0.00  -0.00
    19   6    -0.12  -0.00   0.00    -0.00   0.16  -0.09    -0.12  -0.00   0.00
    20   6     0.06  -0.00   0.00     0.00   0.16  -0.07     0.09  -0.00  -0.00
    21   6     0.11  -0.00   0.00     0.00   0.13  -0.05     0.07   0.00  -0.00
    22   6    -0.12   0.00   0.00    -0.00  -0.16  -0.09     0.12   0.00   0.00
    23   6     0.06   0.00   0.00     0.00  -0.16  -0.07    -0.09   0.00   0.00
    24   6     0.11   0.00   0.00     0.00  -0.13  -0.05    -0.07  -0.00  -0.00
    25   6     0.09  -0.00   0.00     0.00   0.16  -0.09     0.06   0.00   0.00
    26   6     0.09   0.00   0.00     0.00  -0.16  -0.09    -0.06  -0.00   0.00
    27   1     0.19   0.00  -0.00     0.00  -0.01   0.12     0.41  -0.00   0.00
    28   1     0.19  -0.00  -0.00     0.00   0.01   0.12    -0.41   0.00   0.00
    29   1    -0.09  -0.00  -0.00    -0.00   0.13   0.09    -0.14   0.00   0.00
    30   1    -0.09   0.00  -0.00    -0.00  -0.13   0.09     0.14  -0.00   0.00
    31   1    -0.12  -0.00   0.00    -0.00   0.13  -0.02    -0.20   0.00  -0.00
    32   1     0.36  -0.00   0.00     0.00   0.24  -0.02     0.11  -0.00  -0.00
    33   1    -0.12   0.00   0.00    -0.00  -0.13  -0.02     0.20  -0.00  -0.00
    34   1     0.36   0.00   0.00     0.00  -0.24  -0.02    -0.11   0.00  -0.00
    35   1    -0.14  -0.00   0.00    -0.00   0.16  -0.09    -0.18  -0.00   0.00
    36   1     0.26  -0.00   0.00     0.00   0.10  -0.05     0.16   0.00   0.00
    37   1     0.19  -0.00   0.00     0.00   0.17  -0.07     0.24  -0.00  -0.00
    38   1     0.19   0.00   0.00     0.00  -0.17  -0.07    -0.24   0.00   0.00
    39   1    -0.14   0.00   0.00    -0.00  -0.16  -0.09     0.18   0.00   0.00
    40   1     0.26   0.00   0.00     0.00  -0.10  -0.05    -0.16  -0.00  -0.00
    41   1     0.22  -0.00   0.00     0.00   0.15  -0.11     0.15   0.00   0.00
    42   1     0.22   0.00   0.00     0.00  -0.15  -0.11    -0.15  -0.00   0.00
                     13                     14                     15
                     B1                     A1                     A2
 Frequencies --    331.3895               338.8087               407.3409
 Red. masses --      5.0692                 5.3925                 3.5232
 Frc consts  --      0.3280                 0.3647                 0.3444
 IR Inten    --      0.9203                 0.0384                 0.0000
  Atom  AN      X      Y      Z        X      Y      Z        X      Y      Z
     1   6    -0.13  -0.00  -0.00    -0.00   0.00   0.18     0.00   0.00   0.00
     2   6    -0.19  -0.00  -0.00    -0.00   0.00   0.18     0.00   0.00  -0.00
     3   6    -0.02   0.00  -0.00    -0.00  -0.08   0.08     0.06   0.00   0.00
     4   6    -0.02  -0.00  -0.00     0.00   0.08   0.08    -0.06   0.00   0.00
     5   6     0.17   0.00   0.00     0.00  -0.05  -0.02    -0.10   0.00   0.00
     6   6    -0.08  -0.00  -0.00    -0.00   0.03   0.11     0.22   0.00   0.00
     7   6     0.17  -0.00   0.00     0.00   0.05  -0.02     0.10   0.00   0.00
     8   6    -0.08   0.00  -0.00    -0.00  -0.03   0.11    -0.22   0.00  -0.00
     9   6     0.08   0.00   0.00     0.00  -0.10  -0.13    -0.06  -0.00  -0.00
    10   6     0.20   0.00   0.00     0.00  -0.04  -0.00    -0.06   0.00   0.00
    11   6     0.08  -0.00   0.00     0.00   0.10  -0.13     0.06  -0.00  -0.00
    12   6     0.20  -0.00   0.00     0.00   0.04  -0.00     0.06   0.00   0.00
    13   6    -0.06   0.00   0.00    -0.00  -0.14  -0.08     0.08  -0.00  -0.00
    14   6    -0.05  -0.00   0.00    -0.00   0.03  -0.14    -0.01  -0.00  -0.00
    15   6     0.13   0.00   0.00     0.00  -0.05  -0.03    -0.13   0.00   0.00
    16   6    -0.06  -0.00   0.00    -0.00   0.14  -0.08    -0.08  -0.00  -0.00
    17   6    -0.05   0.00   0.00    -0.00  -0.03  -0.14     0.01  -0.00  -0.00
    18   6     0.13  -0.00   0.00     0.00   0.05  -0.03     0.13  -0.00   0.00
    19   6     0.02   0.00  -0.00     0.00  -0.08   0.06    -0.01  -0.00   0.00
    20   6    -0.19   0.00   0.00    -0.00  -0.11  -0.10     0.10  -0.00  -0.00
    21   6    -0.08  -0.00  -0.00    -0.00   0.12  -0.01     0.08   0.00   0.00
    22   6     0.02  -0.00  -0.00    -0.00   0.08   0.06     0.01  -0.00  -0.00
    23   6    -0.19  -0.00   0.00    -0.00   0.11  -0.10    -0.10  -0.00  -0.00
    24   6    -0.08   0.00   0.00    -0.00  -0.12  -0.01    -0.08  -0.00  -0.00
    25   6     0.09  -0.00  -0.00     0.00   0.06   0.08    -0.06   0.00   0.00
    26   6     0.09   0.00  -0.00     0.00  -0.06   0.08     0.06  -0.00  -0.00
    27   1    -0.06   0.00  -0.00    -0.00  -0.16   0.08     0.23  -0.00   0.00
    28   1    -0.06  -0.00  -0.00     0.00   0.16   0.08    -0.23   0.00   0.00
    29   1    -0.15  -0.00  -0.00    -0.00   0.13   0.11     0.45  -0.00  -0.00
    30   1    -0.15   0.00  -0.00    -0.00  -0.13   0.11    -0.45   0.00  -0.00
    31   1    -0.11  -0.00   0.00    -0.00   0.09  -0.24    -0.03   0.00  -0.00
    32   1     0.11  -0.00   0.00     0.00  -0.01  -0.03    -0.22   0.00   0.00
    33   1    -0.11   0.00   0.00    -0.00  -0.09  -0.24     0.03  -0.00  -0.00
    34   1     0.11  -0.00   0.00     0.00   0.01  -0.03     0.22  -0.00   0.00
    35   1     0.04   0.00  -0.00     0.00  -0.16   0.17    -0.06  -0.00   0.00
    36   1    -0.17  -0.00  -0.00    -0.00   0.22  -0.01     0.16   0.00   0.00
    37   1    -0.44   0.00   0.00    -0.00  -0.08  -0.15     0.17   0.00  -0.00
    38   1    -0.44  -0.00   0.00    -0.00   0.08  -0.15    -0.17  -0.00   0.00
    39   1     0.04  -0.00  -0.00    -0.00   0.16   0.17     0.06  -0.00  -0.00
    40   1    -0.17   0.00   0.00    -0.00  -0.22  -0.01    -0.16  -0.00  -0.00
    41   1     0.20  -0.00  -0.00     0.00   0.11   0.17    -0.15   0.00   0.00
    42   1     0.20   0.00  -0.00     0.00  -0.11   0.17     0.15   0.00  -0.00
                     16                     17                     18
                     B1                     B2                     A2
 Frequencies --    419.6501               424.1687               438.2857
 Red. masses --      3.2318                 6.0064                 3.0560
 Frc consts  --      0.3353                 0.6367                 0.3459
 IR Inten    --      3.2297                 5.7706                 0.0000
  Atom  AN      X      Y      Z        X      Y      Z        X      Y      Z
     1   6     0.11   0.00   0.00     0.00   0.03  -0.00     0.00  -0.00   0.00
     2   6     0.03  -0.00   0.00     0.00   0.18  -0.00     0.00  -0.00   0.00
     3   6     0.02   0.00  -0.00     0.00  -0.01  -0.02     0.12   0.00   0.00
     4   6     0.02   0.00   0.00    -0.00  -0.01   0.02    -0.12   0.00  -0.00
     5   6    -0.08   0.00   0.00    -0.00  -0.01  -0.02    -0.07   0.00   0.00
     6   6    -0.03  -0.00  -0.00    -0.00   0.19  -0.00     0.01  -0.00   0.00
     7   6    -0.08   0.00   0.00    -0.00  -0.01   0.02     0.07   0.00  -0.00
     8   6    -0.03  -0.00   0.00    -0.00   0.19   0.00    -0.01  -0.00  -0.00
     9   6    -0.08   0.00   0.00    -0.00  -0.11  -0.07    -0.09  -0.00  -0.00
    10   6    -0.02  -0.00  -0.00    -0.00   0.15  -0.01    -0.07  -0.00   0.00
    11   6    -0.08   0.00  -0.00    -0.00  -0.11   0.07     0.09  -0.00   0.00
    12   6    -0.02  -0.00   0.00    -0.00   0.15   0.01     0.07  -0.00  -0.00
    13   6    -0.10   0.00   0.00    -0.00  -0.17  -0.00    -0.12  -0.00  -0.00
    14   6     0.15   0.00   0.00     0.00  -0.07  -0.07     0.13   0.00  -0.00
    15   6     0.09  -0.00  -0.00     0.00   0.12   0.05     0.07   0.00   0.00
    16   6    -0.10   0.00  -0.00    -0.00  -0.17   0.00     0.12  -0.00   0.00
    17   6     0.15   0.00  -0.00     0.00  -0.07   0.07    -0.13   0.00   0.00
    18   6     0.09  -0.00   0.00     0.00   0.12  -0.05    -0.07   0.00  -0.00
    19   6     0.15   0.00  -0.00     0.00  -0.16   0.13     0.13  -0.00  -0.00
    20   6    -0.07  -0.00   0.00    -0.00   0.04  -0.02    -0.04  -0.00  -0.00
    21   6    -0.09   0.00  -0.00    -0.00  -0.01   0.06    -0.08   0.00  -0.00
    22   6     0.15   0.00   0.00     0.00  -0.16  -0.13    -0.13  -0.00   0.00
    23   6    -0.07  -0.00  -0.00    -0.00   0.04   0.02     0.04  -0.00   0.00
    24   6    -0.09  -0.00   0.00    -0.00  -0.01  -0.06     0.08   0.00   0.00
    25   6    -0.05   0.00  -0.00    -0.00  -0.08   0.16    -0.04   0.00  -0.00
    26   6    -0.05   0.00   0.00    -0.00  -0.08  -0.16     0.04   0.00   0.00
    27   1    -0.03  -0.00  -0.00    -0.00   0.01  -0.02     0.26   0.00   0.00
    28   1    -0.03  -0.00   0.00    -0.00   0.01   0.02    -0.26   0.00  -0.00
    29   1    -0.06  -0.00  -0.00    -0.00   0.19  -0.00     0.11  -0.00   0.00
    30   1    -0.06  -0.00   0.00    -0.00   0.19   0.00    -0.11  -0.00  -0.00
    31   1     0.39   0.00   0.00     0.00  -0.03  -0.14     0.34   0.00  -0.00
    32   1     0.26  -0.00  -0.00     0.00   0.10   0.05     0.26   0.00   0.00
    33   1     0.39  -0.00  -0.00     0.00  -0.03   0.14    -0.34   0.00   0.00
    34   1     0.26  -0.00   0.00     0.00   0.10  -0.05    -0.26   0.00  -0.00
    35   1     0.39   0.00  -0.00     0.00  -0.21   0.21     0.35  -0.00   0.00
    36   1    -0.13  -0.00  -0.00    -0.00   0.11   0.06    -0.11   0.00  -0.00
    37   1    -0.03  -0.00   0.00     0.00   0.13  -0.17     0.07   0.00  -0.00
    38   1    -0.03  -0.00  -0.00     0.00   0.13   0.17    -0.07   0.00   0.00
    39   1     0.39   0.00   0.00     0.00  -0.21  -0.21    -0.35  -0.00  -0.00
    40   1    -0.13  -0.00   0.00    -0.00   0.11  -0.06     0.11   0.00   0.00
    41   1    -0.04   0.00  -0.00     0.00  -0.04   0.23    -0.02   0.00   0.00
    42   1    -0.04   0.00   0.00    -0.00  -0.04  -0.23     0.02   0.00  -0.00
                     19                     20                     21
                     B2                     B1                     B2
 Frequencies --    438.9647               470.3338               497.0362
 Red. masses --      5.3951                 2.5846                 7.0764
 Frc consts  --      0.6125                 0.3369                 1.0300
 IR Inten    --      1.3111                 3.5350                 1.2811
  Atom  AN      X      Y      Z        X      Y      Z        X      Y      Z
     1   6     0.00  -0.02   0.00     0.21   0.00   0.00    -0.00   0.20  -0.00
     2   6    -0.00  -0.06   0.00     0.20   0.00  -0.00    -0.00   0.03  -0.00
     3   6    -0.00   0.04   0.13    -0.10   0.00  -0.00     0.00   0.20  -0.03
     4   6     0.00   0.04  -0.13    -0.10   0.00   0.00     0.00   0.20   0.03
     5   6     0.00   0.00   0.15     0.06   0.00  -0.00    -0.00   0.16  -0.04
     6   6    -0.00  -0.09   0.12    -0.11  -0.00   0.00     0.00   0.00  -0.02
     7   6    -0.00   0.00  -0.15     0.06   0.00  -0.00    -0.00   0.16   0.04
     8   6     0.00  -0.09  -0.12    -0.11  -0.00  -0.00     0.00   0.00   0.02
     9   6     0.00  -0.07  -0.08    -0.00   0.00  -0.00     0.00   0.09  -0.09
    10   6     0.00  -0.03   0.20     0.04  -0.00  -0.00    -0.00  -0.01  -0.02
    11   6    -0.00  -0.07   0.08    -0.00   0.00  -0.00    -0.00   0.09   0.09
    12   6    -0.00  -0.03  -0.20     0.04  -0.00  -0.00    -0.00  -0.01   0.02
    13   6     0.00  -0.08  -0.11     0.00  -0.00   0.00     0.00  -0.05   0.08
    14   6    -0.00   0.05  -0.11    -0.03   0.00  -0.00    -0.00   0.03  -0.14
    15   6    -0.00   0.05   0.09    -0.01  -0.00   0.00     0.00  -0.15   0.13
    16   6    -0.00  -0.08   0.11     0.00   0.00   0.00     0.00  -0.05  -0.08
    17   6     0.00   0.05   0.11    -0.03   0.00  -0.00    -0.00   0.03   0.14
    18   6     0.00   0.05  -0.09    -0.01  -0.00   0.00    -0.00  -0.15  -0.13
    19   6    -0.00  -0.03  -0.03    -0.02  -0.00  -0.00    -0.00  -0.10  -0.00
    20   6     0.00  -0.05  -0.11     0.02  -0.00   0.00     0.00  -0.15   0.14
    21   6     0.00   0.11  -0.05     0.00   0.00  -0.00     0.00  -0.01  -0.18
    22   6     0.00  -0.03   0.03    -0.02   0.00   0.00     0.00  -0.10   0.00
    23   6    -0.00  -0.05   0.11     0.02  -0.00  -0.00     0.00  -0.15  -0.14
    24   6    -0.00   0.11   0.05     0.00   0.00   0.00     0.00  -0.01   0.18
    25   6     0.00   0.09  -0.02     0.02  -0.00  -0.00    -0.00  -0.10  -0.03
    26   6    -0.00   0.09   0.02     0.02   0.00   0.00    -0.00  -0.10   0.03
    27   1    -0.00   0.15   0.12    -0.47   0.00  -0.00     0.00   0.17  -0.03
    28   1     0.00   0.15  -0.12    -0.47   0.00   0.00     0.00   0.17   0.03
    29   1    -0.00  -0.20   0.13    -0.45  -0.00   0.00     0.00   0.05  -0.02
    30   1     0.00  -0.20  -0.13    -0.45  -0.00  -0.00     0.00   0.05   0.02
    31   1    -0.00   0.10  -0.20     0.00   0.00  -0.00    -0.00  -0.02  -0.08
    32   1    -0.00   0.23   0.09    -0.05  -0.00   0.00    -0.00  -0.24   0.13
    33   1     0.00   0.10   0.20     0.00   0.00  -0.00    -0.00  -0.02   0.08
    34   1     0.00   0.23  -0.09    -0.05  -0.00   0.00    -0.00  -0.24  -0.13
    35   1    -0.00  -0.09   0.05    -0.04  -0.00  -0.00    -0.00  -0.05  -0.08
    36   1     0.00   0.15  -0.05     0.03   0.00  -0.00     0.00   0.07  -0.18
    37   1    -0.00   0.01  -0.20     0.03  -0.00   0.00    -0.00  -0.17   0.16
    38   1     0.00   0.01   0.20     0.03  -0.00  -0.00     0.00  -0.17  -0.16
    39   1     0.00  -0.09  -0.05    -0.04   0.00   0.00    -0.00  -0.05   0.08
    40   1    -0.00   0.15   0.05     0.03  -0.00   0.00     0.00   0.07   0.18
    41   1     0.00   0.13   0.04     0.05   0.00  -0.00    -0.00  -0.05   0.07
    42   1    -0.00   0.13  -0.04     0.05   0.00   0.00    -0.00  -0.05  -0.07
                     22                     23                     24
                     A1                     A1                     B1
 Frequencies --    500.7697               519.7630               534.5665
 Red. masses --      4.7279                 6.3911                 3.6668
 Frc consts  --      0.6985                 1.0173                 0.6174
 IR Inten    --      0.0001                 0.1064                 1.6291
  Atom  AN      X      Y      Z        X      Y      Z        X      Y      Z
     1   6    -0.00  -0.00  -0.14    -0.00   0.00   0.03    -0.03  -0.00   0.00
     2   6    -0.00  -0.00  -0.15     0.00   0.00   0.05     0.09  -0.00   0.00
     3   6     0.00   0.08  -0.00     0.00  -0.06  -0.04    -0.02  -0.00   0.00
     4   6    -0.00  -0.08  -0.00     0.00   0.06  -0.04    -0.02  -0.00   0.00
     5   6    -0.00   0.04   0.09     0.00  -0.05  -0.06     0.01   0.00  -0.00
     6   6    -0.00  -0.00  -0.07    -0.00   0.08  -0.03     0.02   0.00  -0.00
     7   6    -0.00  -0.04   0.09    -0.00   0.05  -0.06     0.01  -0.00  -0.00
     8   6     0.00   0.00  -0.07    -0.00  -0.08  -0.03     0.02  -0.00   0.00
     9   6     0.00  -0.07  -0.06     0.00  -0.06   0.03     0.15   0.00  -0.00
    10   6    -0.00   0.12   0.12    -0.00   0.06  -0.10    -0.14   0.00  -0.00
    11   6     0.00   0.07  -0.06     0.00   0.06   0.03     0.15  -0.00  -0.00
    12   6     0.00  -0.12   0.12    -0.00  -0.06  -0.10    -0.14  -0.00   0.00
    13   6    -0.00  -0.11  -0.04    -0.00   0.01  -0.06    -0.10   0.00   0.00
    14   6     0.00  -0.02  -0.08    -0.00  -0.12   0.10     0.07   0.00  -0.00
    15   6     0.00   0.17   0.13     0.00   0.13  -0.19    -0.00  -0.00   0.00
    16   6     0.00   0.11  -0.04    -0.00  -0.01  -0.06    -0.10  -0.00   0.00
    17   6    -0.00   0.02  -0.08     0.00   0.12   0.10     0.07   0.00  -0.00
    18   6    -0.00  -0.17   0.13     0.00  -0.13  -0.19    -0.00   0.00   0.00
    19   6    -0.00  -0.10   0.04     0.00   0.05   0.10    -0.10  -0.00  -0.00
    20   6    -0.00   0.08  -0.04    -0.00   0.13  -0.15     0.03   0.00   0.00
    21   6    -0.00   0.03  -0.00    -0.00  -0.08   0.22    -0.15   0.00  -0.00
    22   6    -0.00   0.10   0.04    -0.00  -0.05   0.10    -0.10   0.00   0.00
    23   6     0.00  -0.08  -0.04     0.00  -0.13  -0.15     0.03  -0.00   0.00
    24   6     0.00  -0.03  -0.00    -0.00   0.08   0.22    -0.15  -0.00  -0.00
    25   6     0.00  -0.01   0.07     0.00  -0.02   0.14     0.16  -0.00  -0.00
    26   6    -0.00   0.01   0.07     0.00   0.02   0.14     0.16   0.00   0.00
    27   1     0.00   0.22  -0.01     0.00  -0.12  -0.04     0.03  -0.00   0.00
    28   1     0.00  -0.22  -0.01    -0.00   0.12  -0.04     0.03  -0.00   0.00
    29   1     0.00  -0.16  -0.06    -0.00   0.17  -0.03     0.07   0.00  -0.00
    30   1    -0.00   0.16  -0.06    -0.00  -0.17  -0.03     0.07  -0.00   0.00
    31   1     0.00   0.02  -0.15    -0.00  -0.09   0.06     0.02   0.00  -0.00
    32   1     0.00   0.27   0.13     0.00   0.15  -0.19     0.22  -0.00   0.00
    33   1    -0.00  -0.02  -0.15     0.00   0.09   0.06     0.02   0.00  -0.00
    34   1    -0.00  -0.27   0.13     0.00  -0.15  -0.19     0.22  -0.00   0.00
    35   1     0.00  -0.14   0.10     0.00   0.00   0.17    -0.14  -0.00  -0.00
    36   1    -0.00   0.11   0.00     0.00  -0.04   0.22    -0.36   0.00  -0.00
    37   1    -0.00   0.18  -0.21     0.00   0.15  -0.17     0.25   0.00   0.00
    38   1    -0.00  -0.18  -0.21     0.00  -0.15  -0.17     0.25   0.00   0.00
    39   1    -0.00   0.14   0.10    -0.00  -0.00   0.17    -0.14   0.00  -0.00
    40   1     0.00  -0.11   0.00    -0.00   0.04   0.22    -0.36  -0.00  -0.00
    41   1     0.00   0.02   0.13     0.00  -0.08   0.03     0.34  -0.00   0.00
    42   1    -0.00  -0.02   0.13     0.00   0.08   0.03     0.34   0.00   0.00
                     25                     26                     27
                     A2                     A1                     A2
 Frequencies --    540.9855               554.5119               561.1282
 Red. masses --      3.2453                 6.3166                 3.1509
 Frc consts  --      0.5596                 1.1443                 0.5845
 IR Inten    --      0.0000                 0.7466                 0.0000
  Atom  AN      X      Y      Z        X      Y      Z        X      Y      Z
     1   6    -0.00   0.00  -0.00     0.00  -0.00   0.13     0.00   0.00  -0.00
     2   6    -0.00  -0.00  -0.00    -0.00  -0.00   0.11     0.00   0.00  -0.00
     3   6    -0.02   0.00  -0.00     0.00  -0.03   0.03     0.05   0.00  -0.00
     4   6     0.02   0.00  -0.00     0.00   0.03   0.03    -0.05   0.00   0.00
     5   6    -0.10  -0.00   0.00    -0.00   0.07  -0.14    -0.10   0.00   0.00
     6   6     0.05  -0.00   0.00     0.00   0.15  -0.08    -0.06  -0.00   0.00
     7   6     0.10   0.00   0.00    -0.00  -0.07  -0.14     0.10   0.00   0.00
     8   6    -0.05   0.00   0.00    -0.00  -0.15  -0.08     0.06   0.00  -0.00
     9   6     0.19  -0.00   0.00     0.00   0.07  -0.07     0.00   0.00  -0.00
    10   6    -0.13  -0.00   0.00    -0.00   0.13  -0.15    -0.00  -0.00   0.00
    11   6    -0.19  -0.00   0.00    -0.00  -0.07  -0.07    -0.00  -0.00   0.00
    12   6     0.13   0.00   0.00     0.00  -0.13  -0.15     0.00  -0.00   0.00
    13   6     0.02   0.00  -0.00     0.00  -0.01   0.13     0.13   0.00  -0.00
    14   6     0.04  -0.00   0.00    -0.00   0.00  -0.09    -0.07  -0.00   0.00
    15   6     0.06  -0.00  -0.00     0.00   0.05   0.05     0.12  -0.00  -0.00
    16   6    -0.02   0.00  -0.00     0.00   0.01   0.13    -0.13  -0.00   0.00
    17   6    -0.04  -0.00   0.00    -0.00  -0.00  -0.09     0.07  -0.00   0.00
    18   6    -0.06  -0.00   0.00     0.00  -0.05   0.05    -0.12  -0.00   0.00
    19   6    -0.09   0.00   0.00    -0.00  -0.10   0.06     0.07   0.00   0.00
    20   6    -0.05  -0.00  -0.00    -0.00   0.11   0.18    -0.13  -0.00  -0.00
    21   6    -0.08  -0.00   0.00     0.00  -0.02  -0.11     0.12  -0.00   0.00
    22   6     0.09  -0.00  -0.00     0.00   0.10   0.06    -0.07   0.00  -0.00
    23   6     0.05   0.00  -0.00    -0.00  -0.11   0.18     0.13  -0.00   0.00
    24   6     0.08   0.00   0.00     0.00   0.02  -0.11    -0.12  -0.00  -0.00
    25   6     0.11   0.00   0.00    -0.00  -0.14   0.05    -0.10  -0.00   0.00
    26   6    -0.11  -0.00  -0.00    -0.00   0.14   0.05     0.10   0.00  -0.00
    27   1     0.20   0.00  -0.00     0.00  -0.18   0.03     0.23   0.00  -0.00
    28   1    -0.20   0.00  -0.00     0.00   0.18   0.03    -0.23   0.00   0.00
    29   1     0.27  -0.00   0.00     0.00   0.32  -0.08    -0.01  -0.00   0.00
    30   1    -0.27   0.00   0.00    -0.00  -0.32  -0.08     0.01   0.00  -0.00
    31   1    -0.20  -0.00  -0.00    -0.00  -0.06   0.00    -0.26  -0.00  -0.00
    32   1     0.24   0.00  -0.00     0.00  -0.15   0.05     0.12   0.00  -0.00
    33   1     0.20  -0.00   0.00    -0.00   0.06   0.00     0.26  -0.00   0.00
    34   1    -0.24  -0.00  -0.00     0.00   0.15   0.05    -0.12   0.00   0.00
    35   1    -0.26   0.00   0.00    -0.00  -0.04  -0.03    -0.05   0.00   0.00
    36   1    -0.32  -0.00   0.00    -0.00   0.08  -0.11     0.14  -0.00   0.00
    37   1    -0.02  -0.00  -0.00    -0.00   0.12   0.15    -0.37  -0.00  -0.00
    38   1     0.02   0.00  -0.00    -0.00  -0.12   0.15     0.37  -0.00   0.00
    39   1     0.26   0.00  -0.00     0.00   0.04  -0.03     0.05   0.00  -0.00
    40   1     0.32   0.00   0.00     0.00  -0.08  -0.11    -0.14   0.00  -0.00
    41   1     0.14   0.00  -0.00    -0.00  -0.09   0.14    -0.33  -0.00  -0.00
    42   1    -0.14  -0.00  -0.00    -0.00   0.09   0.14     0.33  -0.00   0.00
                     28                     29                     30
                     B1                     B2                     B2
 Frequencies --    563.3855               568.3844               642.4015
 Red. masses --      3.5863                 7.5156                 7.1737
 Frc consts  --      0.6707                 1.4305                 1.7443
 IR Inten    --      6.3220                 4.9348                 1.7277
  Atom  AN      X      Y      Z        X      Y      Z        X      Y      Z
     1   6    -0.12  -0.00   0.00    -0.00   0.23   0.00    -0.00   0.15  -0.00
     2   6    -0.06  -0.00   0.00    -0.00   0.03   0.00    -0.00   0.22   0.00
     3   6     0.01  -0.00   0.00    -0.00   0.20  -0.05     0.00   0.01  -0.23
     4   6     0.01   0.00   0.00     0.00   0.20   0.05     0.00   0.01   0.23
     5   6     0.17   0.00  -0.00     0.00   0.10   0.02    -0.00  -0.12  -0.02
     6   6     0.03   0.00  -0.00     0.00  -0.04   0.07     0.00   0.09   0.26
     7   6     0.17  -0.00  -0.00    -0.00   0.10  -0.02     0.00  -0.12   0.02
     8   6     0.03  -0.00  -0.00    -0.00  -0.04  -0.07     0.00   0.09  -0.26
     9   6    -0.12   0.00  -0.00    -0.00   0.01  -0.02     0.00  -0.07   0.10
    10   6     0.08   0.00  -0.00     0.00  -0.08  -0.01    -0.00  -0.07   0.05
    11   6    -0.12  -0.00  -0.00     0.00   0.01   0.02     0.00  -0.07  -0.10
    12   6     0.08  -0.00  -0.00    -0.00  -0.08   0.01    -0.00  -0.07  -0.05
    13   6    -0.14  -0.00   0.00    -0.00   0.03  -0.12    -0.00  -0.07   0.01
    14   6     0.03   0.00  -0.00     0.00  -0.14   0.01    -0.00   0.11   0.13
    15   6    -0.13   0.00   0.00    -0.00  -0.08  -0.17    -0.00  -0.05  -0.03
    16   6    -0.14   0.00   0.00     0.00   0.03   0.12    -0.00  -0.07  -0.01
    17   6     0.03  -0.00  -0.00    -0.00  -0.14  -0.01    -0.00   0.11  -0.13
    18   6    -0.13  -0.00   0.00     0.00  -0.08   0.17    -0.00  -0.05   0.03
    19   6     0.01  -0.00   0.00    -0.00   0.11   0.08    -0.00  -0.11  -0.10
    20   6     0.13   0.00   0.00     0.00  -0.12  -0.21    -0.00  -0.05   0.00
    21   6    -0.04  -0.00  -0.00    -0.00  -0.09   0.17     0.00   0.05  -0.01
    22   6     0.01   0.00   0.00    -0.00   0.11  -0.08     0.00  -0.11   0.10
    23   6     0.13  -0.00   0.00    -0.00  -0.12   0.21    -0.00  -0.05  -0.00
    24   6    -0.04   0.00  -0.00     0.00  -0.09  -0.17     0.00   0.05   0.01
    25   6     0.00  -0.00   0.00     0.00  -0.02   0.11     0.00   0.08  -0.09
    26   6     0.00   0.00   0.00     0.00  -0.02  -0.11    -0.00   0.08   0.09
    27   1    -0.09  -0.00   0.00    -0.00   0.19  -0.05     0.00   0.02  -0.23
    28   1    -0.09   0.00   0.00     0.00   0.19   0.05    -0.00   0.02   0.23
    29   1    -0.01   0.00  -0.00    -0.00   0.01   0.07     0.00   0.09   0.26
    30   1    -0.01  -0.00  -0.00     0.00   0.01  -0.07     0.00   0.09  -0.26
    31   1     0.33  -0.00   0.00     0.00  -0.11  -0.03     0.00   0.13   0.09
    32   1    -0.24  -0.00   0.00    -0.00   0.04  -0.17     0.00  -0.06  -0.03
    33   1     0.33   0.00   0.00    -0.00  -0.11   0.03    -0.00   0.13  -0.09
    34   1    -0.24   0.00   0.00     0.00   0.04   0.17     0.00  -0.06   0.03
    35   1     0.25  -0.00  -0.00     0.00   0.07   0.14    -0.00  -0.13  -0.05
    36   1     0.10   0.00  -0.00    -0.00  -0.02   0.18    -0.00  -0.13  -0.02
    37   1     0.32   0.00   0.00     0.00  -0.16  -0.16     0.00  -0.06   0.03
    38   1     0.32  -0.00   0.00    -0.00  -0.16   0.16     0.00  -0.06  -0.03
    39   1     0.25   0.00  -0.00    -0.00   0.07  -0.14     0.00  -0.13   0.05
    40   1     0.10  -0.00  -0.00    -0.00  -0.02  -0.18     0.00  -0.13   0.02
    41   1     0.18  -0.00   0.00     0.00  -0.10  -0.04     0.00   0.12  -0.02
    42   1     0.18   0.00   0.00    -0.00  -0.10   0.04    -0.00   0.12   0.02
                     31                     32                     33
                     A1                     B1                     A2
 Frequencies --    648.8837               674.8025               704.3056
 Red. masses --      6.9277                 4.0715                 3.3334
 Frc consts  --      1.7186                 1.0923                 0.9742
 IR Inten    --      3.4537                 4.1454                 0.0000
  Atom  AN      X      Y      Z        X      Y      Z        X      Y      Z
     1   6     0.00   0.00   0.02    -0.17  -0.00  -0.00    -0.00  -0.00   0.00
     2   6    -0.00   0.00  -0.03     0.18  -0.00  -0.00    -0.00   0.00   0.00
     3   6     0.00   0.11   0.11    -0.01   0.00   0.00    -0.06  -0.00  -0.00
     4   6    -0.00  -0.11   0.11    -0.01   0.00  -0.00     0.06  -0.00   0.00
     5   6    -0.00   0.17   0.03     0.17  -0.00   0.00     0.16  -0.00  -0.00
     6   6    -0.00  -0.02  -0.04    -0.01  -0.00  -0.00     0.06   0.00   0.00
     7   6     0.00  -0.17   0.03     0.17   0.00   0.00    -0.16  -0.00   0.00
     8   6     0.00   0.02  -0.04    -0.01  -0.00   0.00    -0.06   0.00  -0.00
     9   6    -0.00   0.11  -0.13     0.06  -0.00   0.00     0.10   0.00  -0.00
    10   6     0.00   0.00   0.02    -0.15   0.00  -0.00    -0.15  -0.00   0.00
    11   6     0.00  -0.11  -0.13     0.06   0.00   0.00    -0.10   0.00   0.00
    12   6    -0.00  -0.00   0.02    -0.15  -0.00   0.00     0.15  -0.00  -0.00
    13   6     0.00   0.11  -0.05    -0.08  -0.00  -0.00    -0.10   0.00   0.00
    14   6     0.00  -0.16  -0.17    -0.09   0.00   0.00    -0.09  -0.00  -0.00
    15   6     0.00  -0.08   0.03     0.03  -0.00  -0.00    -0.01  -0.00   0.00
    16   6    -0.00  -0.11  -0.05    -0.08  -0.00   0.00     0.10   0.00  -0.00
    17   6    -0.00   0.16  -0.17    -0.09  -0.00   0.00     0.09  -0.00   0.00
    18   6    -0.00   0.08   0.03     0.03  -0.00   0.00     0.01   0.00  -0.00
    19   6    -0.00   0.21   0.12     0.10  -0.00  -0.00     0.08   0.00   0.00
    20   6     0.00  -0.13  -0.06    -0.07  -0.00  -0.00    -0.05  -0.00   0.00
    21   6    -0.00  -0.09   0.03     0.11   0.00   0.00     0.09  -0.00  -0.00
    22   6     0.00  -0.21   0.12     0.10   0.00  -0.00    -0.08   0.00  -0.00
    23   6    -0.00   0.13  -0.06    -0.07  -0.00   0.00     0.05   0.00  -0.00
    24   6     0.00   0.09   0.03     0.11  -0.00  -0.00    -0.09  -0.00   0.00
    25   6     0.00  -0.09   0.11    -0.11   0.00  -0.00    -0.09  -0.00   0.00
    26   6    -0.00   0.09   0.11    -0.11  -0.00  -0.00     0.09  -0.00  -0.00
    27   1     0.00   0.11   0.11     0.05   0.00   0.00    -0.18  -0.00  -0.00
    28   1    -0.00  -0.11   0.11     0.05   0.00  -0.00     0.18  -0.00   0.00
    29   1     0.00  -0.03  -0.04    -0.09  -0.00  -0.00     0.16  -0.00   0.00
    30   1     0.00   0.03  -0.04    -0.09  -0.00   0.00    -0.16  -0.00  -0.00
    31   1     0.00  -0.18  -0.14    -0.18   0.00  -0.00    -0.17  -0.00  -0.00
    32   1    -0.00  -0.02   0.03     0.41   0.00  -0.00     0.39  -0.00   0.00
    33   1     0.00   0.18  -0.14    -0.18  -0.00   0.00     0.17  -0.00   0.00
    34   1     0.00   0.02   0.03     0.41  -0.00   0.00    -0.39   0.00  -0.00
    35   1     0.00   0.25   0.06     0.19  -0.00   0.00     0.17   0.00  -0.00
    36   1    -0.00   0.14   0.04     0.18  -0.00   0.00     0.13   0.00  -0.00
    37   1    -0.00  -0.16  -0.00     0.22  -0.00   0.00     0.31  -0.00   0.00
    38   1     0.00   0.16  -0.00     0.22  -0.00   0.00    -0.31   0.00  -0.00
    39   1     0.00  -0.25   0.06     0.19   0.00  -0.00    -0.17   0.00   0.00
    40   1     0.00  -0.14   0.04     0.18  -0.00  -0.00    -0.13   0.00   0.00
    41   1     0.00  -0.18  -0.07    -0.18   0.00  -0.00    -0.13  -0.00  -0.00
    42   1    -0.00   0.18  -0.07    -0.18  -0.00   0.00     0.13  -0.00  -0.00
                     34                     35                     36
                     B2                     B2                     A1
 Frequencies --    716.1424               740.0199               745.2897
 Red. masses --      5.9355                 6.0361                 6.4583
 Frc consts  --      1.7935                 1.9476                 2.1136
 IR Inten    --      3.5213                 2.8871                 0.7760
  Atom  AN      X      Y      Z        X      Y      Z        X      Y      Z
     1   6    -0.00  -0.04   0.00     0.00   0.09   0.00     0.00   0.00  -0.13
     2   6     0.00   0.07  -0.00    -0.00  -0.16  -0.00    -0.00  -0.00   0.08
     3   6     0.00  -0.10  -0.12    -0.00   0.07  -0.10    -0.00  -0.04  -0.25
     4   6    -0.00  -0.10   0.12    -0.00   0.07   0.10     0.00   0.04  -0.25
     5   6    -0.00  -0.08  -0.06     0.00   0.01  -0.02     0.00  -0.10  -0.05
     6   6    -0.00  -0.00   0.20     0.00  -0.18   0.04     0.00  -0.06   0.26
     7   6     0.00  -0.08   0.06     0.00   0.01   0.02    -0.00   0.10  -0.05
     8   6     0.00  -0.00  -0.20     0.00  -0.18  -0.04     0.00   0.06   0.26
     9   6    -0.00   0.04  -0.10     0.00   0.05   0.02     0.00   0.01  -0.05
    10   6     0.00  -0.04   0.08     0.00  -0.09   0.02     0.00  -0.09   0.10
    11   6     0.00   0.04   0.10     0.00   0.05  -0.02     0.00  -0.01  -0.05
    12   6    -0.00  -0.04  -0.08    -0.00  -0.09  -0.02    -0.00   0.09   0.10
    13   6     0.00   0.12   0.02    -0.00  -0.01   0.06    -0.00   0.07   0.04
    14   6     0.00  -0.11  -0.18     0.00   0.07  -0.01     0.00  -0.04  -0.13
    15   6     0.00   0.02   0.07    -0.00   0.13  -0.16    -0.00   0.06  -0.01
    16   6    -0.00   0.12  -0.02     0.00  -0.01  -0.06    -0.00  -0.07   0.04
    17   6    -0.00  -0.11   0.18    -0.00   0.07   0.01    -0.00   0.04  -0.13
    18   6    -0.00   0.02  -0.07     0.00   0.13   0.16     0.00  -0.06  -0.01
    19   6    -0.00   0.19   0.09     0.00  -0.14   0.05     0.00   0.09   0.07
    20   6     0.00   0.05   0.08    -0.00   0.22  -0.01    -0.00   0.12   0.06
    21   6    -0.00  -0.03  -0.05     0.00   0.02  -0.10     0.00  -0.01  -0.07
    22   6     0.00   0.19  -0.09    -0.00  -0.14  -0.05    -0.00  -0.09   0.07
    23   6    -0.00   0.05  -0.08    -0.00   0.22   0.01     0.00  -0.12   0.06
    24   6     0.00  -0.03   0.05    -0.00   0.02   0.10     0.00   0.01  -0.07
    25   6     0.00  -0.06   0.06    -0.00  -0.12   0.08    -0.00  -0.08   0.06
    26   6    -0.00  -0.06  -0.06    -0.00  -0.12  -0.08    -0.00   0.08   0.06
    27   1     0.00  -0.17  -0.12    -0.00   0.03  -0.10    -0.00  -0.03  -0.25
    28   1     0.00  -0.17   0.12    -0.00   0.03   0.10    -0.00   0.03  -0.25
    29   1    -0.00  -0.07   0.21     0.00  -0.23   0.04     0.00  -0.10   0.27
    30   1    -0.00  -0.07  -0.21     0.00  -0.23  -0.04    -0.00   0.10   0.27
    31   1     0.00  -0.11  -0.17    -0.00   0.03   0.06    -0.00  -0.04  -0.13
    32   1    -0.00   0.03   0.07     0.00   0.17  -0.16     0.00   0.09  -0.00
    33   1    -0.00  -0.11   0.17     0.00   0.03  -0.06     0.00   0.04  -0.13
    34   1     0.00   0.03  -0.07     0.00   0.17   0.16    -0.00  -0.09  -0.00
    35   1    -0.00   0.26  -0.02    -0.00  -0.12   0.01    -0.00   0.15  -0.02
    36   1    -0.00   0.18  -0.04    -0.00   0.10  -0.09    -0.00   0.16  -0.07
    37   1    -0.00   0.03   0.12     0.00   0.23  -0.03     0.00   0.10   0.09
    38   1     0.00   0.03  -0.12    -0.00   0.23   0.03    -0.00  -0.10   0.09
    39   1    -0.00   0.26   0.02     0.00  -0.12  -0.01     0.00  -0.15  -0.02
    40   1    -0.00   0.18   0.04     0.00   0.10   0.09     0.00  -0.16  -0.07
    41   1     0.00  -0.12  -0.06    -0.00  -0.04   0.25    -0.00  -0.09   0.03
    42   1    -0.00  -0.12   0.06     0.00  -0.04  -0.25     0.00   0.09   0.03
                     37                     38                     39
                     B1                     A2                     B1
 Frequencies --    754.0538               757.7524               759.8126
 Red. masses --      3.0750                 1.3106                 1.3973
 Frc consts  --      1.0301                 0.4434                 0.4753
 IR Inten    --      9.9483                 0.0000                38.7396
  Atom  AN      X      Y      Z        X      Y      Z        X      Y      Z
     1   6    -0.26  -0.00  -0.00     0.00   0.00  -0.00    -0.05  -0.00   0.00
     2   6     0.26  -0.00  -0.00    -0.00  -0.00   0.00     0.06   0.00  -0.00
     3   6     0.04  -0.00   0.00    -0.00   0.00  -0.00     0.01  -0.00  -0.00
     4   6     0.04   0.00  -0.00     0.00   0.00  -0.00     0.01   0.00   0.00
     5   6    -0.06  -0.00  -0.00     0.02   0.00  -0.00     0.00  -0.00  -0.00
     6   6    -0.05  -0.00   0.00    -0.01  -0.00   0.00    -0.01   0.00   0.00
     7   6    -0.06   0.00  -0.00    -0.02   0.00  -0.00     0.00   0.00  -0.00
     8   6    -0.05  -0.00   0.00     0.01  -0.00   0.00    -0.01  -0.00  -0.00
     9   6    -0.08   0.00   0.00     0.02   0.00   0.00     0.01  -0.00  -0.00
    10   6     0.08  -0.00   0.00    -0.05  -0.00   0.00    -0.04   0.00   0.00
    11   6    -0.08   0.00  -0.00    -0.02  -0.00  -0.00     0.01   0.00  -0.00
    12   6     0.08  -0.00   0.00     0.05   0.00   0.00    -0.04  -0.00   0.00
    13   6     0.03   0.00   0.00     0.05   0.00   0.00     0.06  -0.00  -0.00
    14   6     0.06   0.00  -0.00    -0.05   0.00  -0.00    -0.04  -0.00  -0.00
    15   6     0.01   0.00  -0.00     0.04   0.00  -0.00     0.05   0.00   0.00
    16   6     0.03  -0.00  -0.00    -0.05  -0.00  -0.00     0.06   0.00  -0.00
    17   6     0.06   0.00  -0.00     0.05   0.00  -0.00    -0.04   0.00  -0.00
    18   6     0.01   0.00   0.00    -0.04   0.00   0.00     0.05   0.00   0.00
    19   6    -0.01  -0.00   0.00    -0.04  -0.00   0.00    -0.04   0.00  -0.00
    20   6     0.01   0.00   0.00     0.00   0.00  -0.00     0.00   0.00   0.00
    21   6    -0.01   0.00  -0.00    -0.04   0.00  -0.00    -0.05  -0.00   0.00
    22   6    -0.01  -0.00  -0.00     0.04  -0.00   0.00    -0.04  -0.00  -0.00
    23   6     0.01   0.00   0.00    -0.00   0.00   0.00     0.00   0.00   0.00
    24   6    -0.01   0.00   0.00     0.04   0.00  -0.00    -0.05   0.00   0.00
    25   6     0.04  -0.00   0.00    -0.03  -0.00   0.00    -0.03   0.00  -0.00
    26   6     0.04  -0.00  -0.00     0.03  -0.00   0.00    -0.03  -0.00  -0.00
    27   1     0.38  -0.00   0.00    -0.03   0.00  -0.00     0.04  -0.00  -0.00
    28   1     0.38   0.00  -0.00     0.03   0.00  -0.00     0.04   0.00   0.00
    29   1    -0.41  -0.00   0.00     0.15  -0.00   0.00     0.02   0.00   0.00
    30   1    -0.41  -0.00   0.00    -0.15  -0.00   0.00     0.02  -0.00  -0.00
    31   1    -0.07   0.00   0.00     0.30   0.00   0.00     0.31  -0.00  -0.00
    32   1    -0.10   0.00  -0.00    -0.10   0.00  -0.00    -0.11   0.00   0.00
    33   1    -0.07   0.00  -0.00    -0.30   0.00   0.00     0.31  -0.00  -0.00
    34   1    -0.10   0.00   0.00     0.10   0.00   0.00    -0.11   0.00   0.00
    35   1    -0.14  -0.00  -0.00     0.22  -0.00  -0.00     0.20   0.00  -0.00
    36   1    -0.19   0.00  -0.00     0.38   0.00  -0.00     0.37  -0.00   0.00
    37   1    -0.08   0.00   0.00    -0.21   0.00  -0.00    -0.23   0.00  -0.00
    38   1    -0.08   0.00   0.00     0.21   0.00   0.00    -0.23   0.00   0.00
    39   1    -0.14  -0.00   0.00    -0.22  -0.00   0.00     0.20  -0.00  -0.00
    40   1    -0.19   0.00   0.00    -0.38   0.00  -0.00     0.37  -0.00   0.00
    41   1    -0.12  -0.00   0.00     0.36  -0.00   0.00     0.37  -0.00  -0.00
    42   1    -0.12   0.00  -0.00    -0.36  -0.00  -0.00     0.37   0.00  -0.00
                     40                     41                     42
                     A1                     A2                     B1
 Frequencies --    782.6598               788.7539               795.1774
 Red. masses --      5.7956                 2.2434                 2.7853
 Frc consts  --      2.0917                 0.8223                 1.0377
 IR Inten    --      0.0220                 0.0000                 4.4454
  Atom  AN      X      Y      Z        X      Y      Z        X      Y      Z
     1   6     0.00   0.00   0.05    -0.00  -0.00  -0.00     0.02  -0.00   0.00
     2   6    -0.00   0.00   0.01     0.00   0.00   0.00     0.01   0.00  -0.00
     3   6    -0.00  -0.13  -0.06    -0.04   0.00   0.00    -0.02   0.00   0.00
     4   6     0.00   0.13  -0.06     0.04  -0.00  -0.00    -0.02  -0.00   0.00
     5   6    -0.00  -0.10  -0.07    -0.08   0.00   0.00    -0.12   0.00   0.00
     6   6     0.00   0.05  -0.07    -0.02   0.00   0.00    -0.01  -0.00   0.00
     7   6     0.00   0.10  -0.07     0.08  -0.00   0.00    -0.12  -0.00   0.00
     8   6     0.00  -0.05  -0.07     0.02   0.00   0.00    -0.01   0.00  -0.00
     9   6     0.00  -0.11  -0.05     0.12   0.00   0.00     0.16   0.00   0.00
    10   6     0.00   0.06  -0.01     0.09  -0.00   0.00     0.10  -0.00  -0.00
    11   6    -0.00   0.11  -0.05    -0.12  -0.00   0.00     0.16   0.00   0.00
    12   6    -0.00  -0.06  -0.01    -0.09   0.00   0.00     0.10   0.00  -0.00
    13   6    -0.00   0.00  -0.04    -0.12   0.00   0.00    -0.13  -0.00   0.00
    14   6    -0.00  -0.12  -0.05    -0.01   0.00   0.00    -0.02   0.00   0.00
    15   6    -0.00   0.01   0.23    -0.02  -0.00  -0.00    -0.03  -0.00  -0.00
    16   6    -0.00  -0.00  -0.04     0.12   0.00   0.00    -0.13  -0.00  -0.00
    17   6    -0.00   0.12  -0.05     0.01  -0.00   0.00    -0.02  -0.00   0.00
    18   6    -0.00  -0.01   0.23     0.02  -0.00  -0.00    -0.03   0.00   0.00
    19   6     0.00   0.14  -0.06     0.00  -0.00   0.00    -0.00  -0.00   0.00
    20   6     0.00  -0.02   0.11     0.06  -0.00  -0.00     0.05   0.00  -0.00
    21   6     0.00  -0.02   0.13     0.04   0.00  -0.00     0.04   0.00  -0.00
    22   6     0.00  -0.14  -0.06    -0.00   0.00   0.00    -0.00   0.00  -0.00
    23   6    -0.00   0.02   0.11    -0.06  -0.00  -0.00     0.05   0.00  -0.00
    24   6     0.00   0.02   0.13    -0.04   0.00  -0.00     0.04  -0.00   0.00
    25   6    -0.00   0.16  -0.09    -0.07  -0.00   0.00    -0.08  -0.00   0.00
    26   6     0.00  -0.16  -0.09     0.07   0.00   0.00    -0.08  -0.00  -0.00
    27   1     0.00  -0.23  -0.05     0.42   0.00   0.00     0.25   0.00   0.00
    28   1    -0.00   0.23  -0.05    -0.42   0.00  -0.00     0.25  -0.00   0.00
    29   1     0.00   0.06  -0.06    -0.05   0.00   0.00    -0.13   0.00   0.00
    30   1     0.00  -0.06  -0.06     0.05   0.00   0.00    -0.13   0.00  -0.00
    31   1    -0.00  -0.04  -0.19    -0.24   0.00   0.00    -0.26   0.00   0.00
    32   1    -0.00  -0.09   0.23    -0.19   0.00  -0.00    -0.16  -0.00  -0.00
    33   1     0.00   0.04  -0.19     0.24  -0.00   0.00    -0.26  -0.00   0.00
    34   1     0.00   0.09   0.23     0.19  -0.00  -0.00    -0.16   0.00  -0.00
    35   1     0.00   0.11  -0.00     0.37  -0.00  -0.00     0.44  -0.00   0.00
    36   1     0.00  -0.05   0.13     0.05   0.00  -0.00     0.07   0.00  -0.00
    37   1     0.00   0.02   0.05    -0.03  -0.00  -0.00     0.01  -0.00   0.00
    38   1     0.00  -0.02   0.05     0.03  -0.00  -0.00     0.01   0.00   0.00
    39   1    -0.00  -0.11  -0.00    -0.37   0.00   0.00     0.44   0.00  -0.00
    40   1    -0.00   0.05   0.13    -0.05  -0.00  -0.00     0.07   0.00   0.00
    41   1     0.00   0.06  -0.29     0.18  -0.00   0.00     0.23  -0.00   0.00
    42   1    -0.00  -0.06  -0.29    -0.18   0.00   0.00     0.23  -0.00  -0.00
                     43                     44                     45
                     B2                     A2                     B1
 Frequencies --    802.4669               815.1909               824.4651
 Red. masses --      6.0138                 1.5104                 1.5276
 Frc consts  --      2.2817                 0.5914                 0.6118
 IR Inten    --      3.3326                 0.0000                47.5360
  Atom  AN      X      Y      Z        X      Y      Z        X      Y      Z
     1   6     0.00  -0.12   0.00     0.00   0.00   0.00    -0.02   0.00   0.00
     2   6    -0.00   0.15  -0.00    -0.00  -0.00   0.00    -0.03  -0.00  -0.00
     3   6    -0.00  -0.06   0.24    -0.04   0.00  -0.00     0.02   0.00  -0.00
     4   6     0.00  -0.06  -0.24     0.04   0.00   0.00     0.02   0.00   0.00
     5   6     0.00   0.01   0.08     0.07  -0.00  -0.00    -0.05  -0.00  -0.00
     6   6    -0.00   0.11   0.15    -0.04  -0.00  -0.00     0.02  -0.00  -0.00
     7   6    -0.00   0.01  -0.08    -0.07  -0.00   0.00    -0.05  -0.00   0.00
     8   6     0.00   0.11  -0.15     0.04  -0.00   0.00     0.02   0.00   0.00
     9   6    -0.00   0.06   0.03    -0.04  -0.00  -0.00     0.02  -0.00  -0.00
    10   6    -0.00  -0.02  -0.03    -0.05   0.00   0.00     0.07  -0.00   0.00
    11   6     0.00   0.06  -0.03     0.04  -0.00   0.00     0.02  -0.00   0.00
    12   6     0.00  -0.02   0.03     0.05   0.00  -0.00     0.07   0.00  -0.00
    13   6     0.00   0.04   0.05    -0.04  -0.00  -0.00     0.05  -0.00  -0.00
    14   6     0.00   0.07  -0.00     0.03  -0.00   0.00    -0.03  -0.00  -0.00
    15   6     0.00  -0.09  -0.21     0.06   0.00   0.00    -0.07   0.00   0.00
    16   6     0.00   0.04  -0.05     0.04  -0.00   0.00     0.05  -0.00   0.00
    17   6    -0.00   0.07   0.00    -0.03  -0.00   0.00    -0.03  -0.00  -0.00
    18   6    -0.00  -0.09   0.21    -0.06   0.00  -0.00    -0.07   0.00  -0.00
    19   6     0.00  -0.02   0.06     0.01  -0.00  -0.00    -0.00   0.00  -0.00
    20   6     0.00  -0.04  -0.04     0.05   0.00   0.00    -0.06   0.00   0.00
    21   6     0.00   0.02  -0.13     0.02  -0.00   0.00    -0.03  -0.00   0.00
    22   6     0.00  -0.02  -0.06    -0.01   0.00   0.00    -0.00   0.00   0.00
    23   6    -0.00  -0.04   0.04    -0.05   0.00  -0.00    -0.06   0.00  -0.00
    24   6    -0.00   0.02   0.13    -0.02  -0.00  -0.00    -0.03  -0.00  -0.00
    25   6     0.00  -0.11   0.05     0.01   0.00  -0.00    -0.00   0.00  -0.00
    26   6    -0.00  -0.11  -0.05    -0.01   0.00   0.00    -0.00   0.00   0.00
    27   1    -0.00   0.01   0.24     0.06  -0.00  -0.00     0.00  -0.00  -0.00
    28   1    -0.00   0.01  -0.24    -0.06   0.00   0.00     0.00   0.00   0.00
    29   1     0.00   0.17   0.14     0.39  -0.00  -0.00    -0.20  -0.00  -0.00
    30   1    -0.00   0.17  -0.14    -0.39  -0.00   0.00    -0.20   0.00   0.00
    31   1     0.00  -0.01   0.11    -0.14   0.00  -0.00     0.18  -0.00  -0.00
    32   1    -0.00  -0.12  -0.22    -0.36   0.00   0.00     0.41   0.00   0.00
    33   1     0.00  -0.01  -0.11     0.14  -0.00   0.00     0.18  -0.00   0.00
    34   1     0.00  -0.12   0.22     0.36   0.00  -0.00     0.41  -0.00  -0.00
    35   1    -0.00   0.03  -0.02     0.00  -0.00   0.00    -0.09  -0.00   0.00
    36   1    -0.00   0.09  -0.13    -0.21  -0.00   0.00     0.21   0.00   0.00
    37   1    -0.00  -0.14   0.13    -0.33   0.00  -0.00     0.41   0.00  -0.00
    38   1     0.00  -0.14  -0.13     0.33   0.00   0.00     0.41   0.00   0.00
    39   1    -0.00   0.03   0.02    -0.00  -0.00  -0.00    -0.09  -0.00  -0.00
    40   1     0.00   0.09   0.13     0.21  -0.00  -0.00     0.21  -0.00  -0.00
    41   1    -0.00  -0.05   0.16    -0.14   0.00  -0.00     0.09   0.00  -0.00
    42   1     0.00  -0.05  -0.16     0.14   0.00   0.00     0.09   0.00   0.00
                     46                     47                     48
                     A1                     A2                     A2
 Frequencies --    841.3829               854.6279               875.7173
 Red. masses --      4.8810                 1.5135                 1.6918
 Frc consts  --      2.0359                 0.6513                 0.7644
 IR Inten    --      0.5849                 0.0000                 0.0000
  Atom  AN      X      Y      Z        X      Y      Z        X      Y      Z
     1   6     0.00  -0.00   0.10    -0.00  -0.00  -0.00    -0.00   0.00   0.00
     2   6     0.00  -0.00  -0.16     0.00  -0.00   0.00     0.00   0.00   0.00
     3   6    -0.00  -0.12   0.16    -0.10   0.00  -0.00     0.04   0.00   0.00
     4   6     0.00   0.12   0.16     0.10  -0.00  -0.00    -0.04   0.00  -0.00
     5   6     0.00  -0.11   0.06     0.06   0.00  -0.00    -0.05   0.00   0.00
     6   6    -0.00  -0.15  -0.11    -0.03   0.00  -0.00    -0.07   0.00   0.00
     7   6    -0.00   0.11   0.06    -0.06  -0.00   0.00     0.05   0.00  -0.00
     8   6     0.00   0.15  -0.11     0.03   0.00   0.00     0.07  -0.00  -0.00
     9   6     0.00  -0.06  -0.01    -0.05   0.00   0.00     0.07  -0.00  -0.00
    10   6    -0.00  -0.09   0.01     0.03   0.00   0.00     0.06  -0.00  -0.00
    11   6    -0.00   0.06  -0.01     0.05  -0.00   0.00    -0.07  -0.00   0.00
    12   6    -0.00   0.09   0.01    -0.03  -0.00   0.00    -0.06  -0.00   0.00
    13   6    -0.00   0.04   0.04     0.04  -0.00  -0.00    -0.06  -0.00   0.00
    14   6    -0.00  -0.03  -0.08     0.01   0.00   0.00    -0.07  -0.00  -0.00
    15   6     0.00   0.02  -0.11    -0.03   0.00   0.00    -0.02  -0.00  -0.00
    16   6    -0.00  -0.04   0.04    -0.04   0.00  -0.00     0.06   0.00  -0.00
    17   6    -0.00   0.03  -0.08    -0.01  -0.00   0.00     0.07  -0.00   0.00
    18   6     0.00  -0.02  -0.11     0.03   0.00  -0.00     0.02  -0.00   0.00
    19   6     0.00   0.04   0.03     0.01  -0.00   0.00     0.06  -0.00  -0.00
    20   6     0.00   0.14   0.08    -0.03  -0.00  -0.00     0.01   0.00   0.00
    21   6     0.00   0.03  -0.06    -0.03  -0.00   0.00    -0.02   0.00   0.00
    22   6     0.00  -0.04   0.03    -0.01   0.00  -0.00    -0.06  -0.00   0.00
    23   6     0.00  -0.14   0.08     0.03   0.00  -0.00    -0.01   0.00  -0.00
    24   6     0.00  -0.03  -0.06     0.03  -0.00  -0.00     0.02   0.00  -0.00
    25   6     0.00  -0.01   0.01     0.01  -0.00   0.00     0.03   0.00  -0.00
    26   6     0.00   0.01   0.01    -0.01  -0.00   0.00    -0.03   0.00   0.00
    27   1     0.00  -0.19   0.17     0.59  -0.00  -0.00    -0.14   0.00   0.00
    28   1    -0.00   0.19   0.17    -0.59   0.00   0.00     0.14   0.00  -0.00
    29   1     0.00  -0.39  -0.12     0.16   0.00  -0.00     0.41   0.00   0.00
    30   1    -0.00   0.39  -0.12    -0.16   0.00   0.00    -0.41   0.00  -0.00
    31   1     0.00  -0.03  -0.11     0.11  -0.00   0.00     0.32  -0.00  -0.00
    32   1    -0.00  -0.06  -0.11     0.15   0.00   0.00    -0.07  -0.00  -0.00
    33   1    -0.00   0.03  -0.11    -0.11  -0.00   0.00    -0.32   0.00   0.00
    34   1    -0.00   0.06  -0.11    -0.15   0.00  -0.00     0.07  -0.00   0.00
    35   1    -0.00   0.06  -0.01    -0.14  -0.00   0.00    -0.29  -0.00   0.00
    36   1    -0.00   0.14  -0.06     0.13  -0.00   0.00     0.15  -0.00   0.00
    37   1    -0.00   0.09   0.18     0.18  -0.00  -0.00     0.12   0.00   0.00
    38   1    -0.00  -0.09   0.18    -0.18   0.00  -0.00    -0.12   0.00  -0.00
    39   1    -0.00  -0.06  -0.01     0.14   0.00  -0.00     0.29  -0.00  -0.00
    40   1    -0.00  -0.14  -0.06    -0.13   0.00  -0.00    -0.15   0.00  -0.00
    41   1    -0.00   0.01   0.03    -0.01  -0.00   0.00    -0.23   0.00  -0.00
    42   1    -0.00  -0.01   0.03     0.01  -0.00   0.00     0.23   0.00   0.00
                     49                     50                     51
                     B1                     B2                     A2
 Frequencies --    879.9965               882.7998               887.2937
 Red. masses --      1.7113                 4.4250                 1.4609
 Frc consts  --      0.7808                 2.0318                 0.6777
 IR Inten    --      6.5246                 9.5233                 0.0000
  Atom  AN      X      Y      Z        X      Y      Z        X      Y      Z
     1   6    -0.02  -0.00  -0.00    -0.00   0.06   0.00    -0.00   0.00  -0.00
     2   6     0.02  -0.00   0.00     0.00   0.02  -0.00     0.00   0.00   0.00
     3   6     0.03  -0.00  -0.00     0.00   0.05   0.08     0.03   0.00   0.00
     4   6     0.03  -0.00   0.00     0.00   0.05  -0.08    -0.03   0.00  -0.00
     5   6    -0.04   0.00  -0.00    -0.00  -0.00   0.05    -0.00   0.00   0.00
     6   6    -0.02   0.00  -0.00     0.00  -0.01   0.04    -0.08   0.00   0.00
     7   6    -0.04  -0.00   0.00    -0.00  -0.00  -0.05     0.00  -0.00  -0.00
     8   6    -0.02   0.00   0.00    -0.00  -0.01  -0.04     0.08  -0.00  -0.00
     9   6     0.07   0.00   0.00     0.00  -0.10  -0.04    -0.03  -0.00  -0.00
    10   6     0.01   0.00   0.00    -0.00  -0.04  -0.05     0.05  -0.00  -0.00
    11   6     0.07   0.00  -0.00     0.00  -0.10   0.04     0.03  -0.00   0.00
    12   6     0.01   0.00  -0.00     0.00  -0.04   0.05    -0.05  -0.00   0.00
    13   6    -0.08   0.00  -0.00    -0.00  -0.02   0.04     0.05  -0.00   0.00
    14   6    -0.09   0.00   0.00    -0.00  -0.13  -0.10     0.05  -0.00  -0.00
    15   6     0.02   0.00   0.00     0.00  -0.04  -0.12    -0.04  -0.00  -0.00
    16   6    -0.08   0.00   0.00    -0.00  -0.02  -0.04    -0.05  -0.00  -0.00
    17   6    -0.09   0.00  -0.00    -0.00  -0.13   0.10    -0.05  -0.00   0.00
    18   6     0.02   0.00  -0.00    -0.00  -0.04   0.12     0.04  -0.00   0.00
    19   6     0.07   0.00   0.00     0.00  -0.04  -0.06    -0.04  -0.00  -0.00
    20   6     0.03  -0.00  -0.00     0.00   0.14   0.17    -0.04   0.00   0.00
    21   6    -0.02  -0.00  -0.00    -0.00   0.02   0.10     0.01   0.00   0.00
    22   6     0.07   0.00  -0.00     0.00  -0.04   0.06     0.04  -0.00   0.00
    23   6     0.03  -0.00   0.00     0.00   0.14  -0.17     0.04   0.00  -0.00
    24   6    -0.02  -0.00   0.00    -0.00   0.02  -0.10    -0.01   0.00  -0.00
    25   6     0.04  -0.00   0.00     0.00   0.13  -0.06    -0.03   0.00  -0.00
    26   6     0.04  -0.00  -0.00     0.00   0.13   0.06     0.03   0.00   0.00
    27   1    -0.07  -0.00  -0.00     0.00   0.13   0.08    -0.19   0.00   0.00
    28   1    -0.07  -0.00   0.00    -0.00   0.13  -0.08     0.19  -0.00  -0.00
    29   1     0.06  -0.00  -0.00    -0.00   0.04   0.04     0.45   0.00   0.00
    30   1     0.06  -0.00   0.00     0.00   0.04  -0.04    -0.45   0.00  -0.00
    31   1     0.41   0.00   0.00     0.00  -0.01  -0.28    -0.25   0.00  -0.00
    32   1    -0.19   0.00   0.00    -0.00  -0.30  -0.13     0.16  -0.00  -0.00
    33   1     0.41  -0.00  -0.00     0.00  -0.01   0.28     0.25  -0.00   0.00
    34   1    -0.19   0.00  -0.00    -0.00  -0.30   0.13    -0.16  -0.00   0.00
    35   1    -0.36   0.00  -0.00    -0.00  -0.08   0.01     0.22  -0.00  -0.00
    36   1     0.16  -0.00  -0.00     0.00   0.04   0.09    -0.10   0.00   0.00
    37   1    -0.05  -0.00  -0.00    -0.00   0.06   0.31     0.21   0.00   0.00
    38   1    -0.05  -0.00   0.00     0.00   0.06  -0.31    -0.21   0.00  -0.00
    39   1    -0.36   0.00   0.00    -0.00  -0.08  -0.01    -0.22  -0.00   0.00
    40   1     0.16  -0.00   0.00     0.00   0.04  -0.09     0.10   0.00  -0.00
    41   1    -0.32  -0.00   0.00    -0.00   0.11  -0.10     0.21   0.00  -0.00
    42   1    -0.32  -0.00  -0.00    -0.00   0.11   0.10    -0.21   0.00   0.00
                     52                     53                     54
                     B1                     A1                     B1
 Frequencies --    900.5410               907.7368               915.4929
 Red. masses --      1.5984                 3.8994                 1.5840
 Frc consts  --      0.7637                 1.8931                 0.7822
 IR Inten    --     26.0916                 0.5130                31.7140
  Atom  AN      X      Y      Z        X      Y      Z        X      Y      Z
     1   6     0.09   0.00  -0.00    -0.00   0.00  -0.09    -0.02  -0.00  -0.00
     2   6     0.01   0.00   0.00    -0.00   0.00   0.04     0.09   0.00  -0.00
     3   6    -0.13   0.00   0.00     0.00   0.13   0.02     0.02   0.00   0.00
     4   6    -0.13  -0.00   0.00     0.00  -0.13   0.02     0.02  -0.00   0.00
     5   6     0.05   0.00   0.00    -0.00   0.07   0.06    -0.01   0.00   0.00
     6   6    -0.02   0.00   0.00     0.00   0.02   0.07    -0.13   0.00   0.00
     7   6     0.05  -0.00   0.00    -0.00  -0.07   0.06    -0.01  -0.00   0.00
     8   6    -0.02  -0.00   0.00     0.00  -0.02   0.07    -0.13  -0.00   0.00
     9   6    -0.02  -0.00  -0.00     0.00  -0.04  -0.03    -0.00  -0.00  -0.00
    10   6     0.01  -0.00  -0.00    -0.00  -0.02  -0.04     0.06  -0.00  -0.00
    11   6    -0.02   0.00  -0.00    -0.00   0.04  -0.03    -0.00   0.00  -0.00
    12   6     0.01   0.00  -0.00    -0.00   0.02  -0.04     0.06   0.00  -0.00
    13   6    -0.00  -0.00   0.00    -0.00  -0.03   0.03     0.01  -0.00   0.00
    14   6     0.01  -0.00  -0.00    -0.00  -0.11  -0.08     0.01  -0.00  -0.00
    15   6    -0.00  -0.00  -0.00     0.00  -0.05  -0.12    -0.02  -0.00  -0.00
    16   6    -0.00   0.00   0.00     0.00   0.03   0.03     0.01   0.00   0.00
    17   6     0.01   0.00  -0.00     0.00   0.11  -0.08     0.01   0.00  -0.00
    18   6    -0.00   0.00  -0.00    -0.00   0.05  -0.12    -0.02   0.00  -0.00
    19   6     0.02  -0.00  -0.00    -0.00  -0.07  -0.06    -0.00  -0.00  -0.00
    20   6    -0.01   0.00   0.00     0.00   0.09   0.12    -0.03   0.00   0.00
    21   6    -0.03   0.00   0.00     0.00   0.01   0.11    -0.00   0.00   0.00
    22   6     0.02   0.00  -0.00    -0.00   0.07  -0.06    -0.00   0.00  -0.00
    23   6    -0.01  -0.00   0.00    -0.00  -0.09   0.12    -0.03  -0.00   0.00
    24   6    -0.03  -0.00   0.00     0.00  -0.01   0.11    -0.00  -0.00   0.00
    25   6     0.01   0.00  -0.00     0.00   0.11  -0.05    -0.01   0.00  -0.00
    26   6     0.01  -0.00  -0.00    -0.00  -0.11  -0.05    -0.01  -0.00  -0.00
    27   1     0.63   0.00   0.00    -0.00   0.33   0.02    -0.08   0.00  -0.00
    28   1     0.63  -0.00   0.00    -0.00  -0.33   0.02    -0.08  -0.00   0.00
    29   1     0.10   0.00   0.00    -0.00   0.13   0.07     0.65  -0.00   0.00
    30   1     0.10  -0.00   0.00    -0.00  -0.13   0.07     0.65  -0.00   0.00
    31   1     0.04   0.00  -0.00     0.00  -0.00  -0.23    -0.06   0.00  -0.00
    32   1    -0.00  -0.00  -0.00    -0.00  -0.25  -0.12     0.01  -0.00  -0.00
    33   1     0.04  -0.00  -0.00    -0.00   0.00  -0.23    -0.06   0.00  -0.00
    34   1    -0.00   0.00  -0.00     0.00   0.25  -0.12     0.01   0.00  -0.00
    35   1    -0.16  -0.00   0.00     0.00  -0.12   0.01     0.02  -0.00  -0.00
    36   1     0.18   0.00   0.00    -0.00   0.02   0.10     0.00   0.00   0.00
    37   1     0.04   0.00   0.00    -0.00   0.01   0.25     0.20  -0.00   0.00
    38   1     0.04  -0.00   0.00     0.00  -0.01   0.25     0.20   0.00   0.00
    39   1    -0.16   0.00   0.00     0.00   0.12   0.01     0.02   0.00   0.00
    40   1     0.18  -0.00   0.00    -0.00  -0.02   0.10     0.00  -0.00   0.00
    41   1    -0.03   0.00  -0.00    -0.00   0.09  -0.07     0.06   0.00  -0.00
    42   1    -0.03  -0.00  -0.00     0.00  -0.09  -0.07     0.06  -0.00  -0.00
                     55                     56                     57
                     A2                     B1                     A2
 Frequencies --    946.4919               947.8668               977.4414
 Red. masses --      1.3525                 1.3571                 1.2860
 Frc consts  --      0.7139                 0.7184                 0.7239
 IR Inten    --      0.0000                 9.5723                 0.0000
  Atom  AN      X      Y      Z        X      Y      Z        X      Y      Z
     1   6     0.00   0.00  -0.00     0.02   0.00   0.00    -0.00  -0.00  -0.00
     2   6     0.00  -0.00   0.00     0.01   0.00   0.00     0.00  -0.00   0.00
     3   6    -0.01   0.00  -0.00    -0.02  -0.00   0.00     0.00   0.00   0.00
     4   6     0.01  -0.00  -0.00    -0.02  -0.00   0.00    -0.00   0.00  -0.00
     5   6    -0.00  -0.00   0.00     0.00  -0.00  -0.00     0.00  -0.00   0.00
     6   6    -0.00   0.00   0.00    -0.01  -0.00  -0.00    -0.01   0.00   0.00
     7   6     0.00  -0.00  -0.00     0.00   0.00   0.00    -0.00   0.00   0.00
     8   6     0.00  -0.00   0.00    -0.01  -0.00  -0.00     0.01  -0.00  -0.00
     9   6     0.01  -0.00  -0.00     0.01  -0.00   0.00     0.00  -0.00   0.00
    10   6     0.01   0.00  -0.00     0.01   0.00  -0.00     0.01  -0.00  -0.00
    11   6    -0.01  -0.00  -0.00     0.01   0.00   0.00    -0.00   0.00   0.00
    12   6    -0.01  -0.00   0.00     0.01   0.00   0.00    -0.01  -0.00   0.00
    13   6     0.02  -0.00   0.00     0.02  -0.00   0.00    -0.01   0.00  -0.00
    14   6    -0.07  -0.00  -0.00    -0.07   0.00  -0.00     0.02   0.00   0.00
    15   6    -0.02  -0.00  -0.00    -0.02   0.00   0.00    -0.07  -0.00  -0.00
    16   6    -0.02  -0.00  -0.00     0.02   0.00   0.00     0.01   0.00  -0.00
    17   6     0.07   0.00   0.00    -0.07  -0.00   0.00    -0.02  -0.00  -0.00
    18   6     0.02   0.00   0.00    -0.02  -0.00  -0.00     0.07   0.00   0.00
    19   6    -0.07   0.00  -0.00    -0.07   0.00   0.00    -0.01   0.00   0.00
    20   6    -0.00   0.00   0.00    -0.00   0.00   0.00     0.06   0.00   0.00
    21   6     0.06  -0.00   0.00     0.06  -0.00  -0.00    -0.04   0.00  -0.00
    22   6     0.07   0.00  -0.00    -0.07  -0.00   0.00     0.01  -0.00   0.00
    23   6     0.00   0.00  -0.00    -0.00   0.00  -0.00    -0.06  -0.00  -0.00
    24   6    -0.06  -0.00   0.00     0.06   0.00  -0.00     0.04   0.00  -0.00
    25   6     0.04   0.00  -0.00     0.04   0.00  -0.00     0.04  -0.00  -0.00
    26   6    -0.04  -0.00  -0.00     0.04   0.00   0.00    -0.04  -0.00   0.00
    27   1     0.08   0.00  -0.00     0.14  -0.00   0.00    -0.03   0.00   0.00
    28   1    -0.08   0.00  -0.00     0.14  -0.00   0.00     0.03  -0.00  -0.00
    29   1     0.01   0.00   0.00     0.05  -0.00  -0.00     0.05   0.00   0.00
    30   1    -0.01  -0.00   0.00     0.05  -0.00  -0.00    -0.05   0.00  -0.00
    31   1     0.37  -0.00  -0.00     0.37  -0.00   0.00    -0.14   0.00  -0.00
    32   1     0.11  -0.00  -0.00     0.10   0.00   0.00     0.41  -0.00  -0.00
    33   1    -0.37   0.00   0.00     0.37  -0.00  -0.00     0.14   0.00  -0.00
    34   1    -0.11   0.00   0.00     0.10  -0.00  -0.00    -0.41   0.00  -0.00
    35   1     0.38   0.00  -0.00     0.38   0.00   0.00     0.11   0.00  -0.00
    36   1    -0.36   0.00   0.00    -0.34  -0.00  -0.00     0.25  -0.00  -0.00
    37   1    -0.02   0.00   0.00    -0.01  -0.00  -0.00    -0.40   0.00  -0.00
    38   1     0.02   0.00  -0.00    -0.01  -0.00  -0.00     0.40  -0.00  -0.00
    39   1    -0.38   0.00   0.00     0.38  -0.00  -0.00    -0.11  -0.00   0.00
    40   1     0.36  -0.00   0.00    -0.34   0.00  -0.00    -0.25   0.00  -0.00
    41   1    -0.23   0.00  -0.00    -0.23   0.00  -0.00    -0.25  -0.00  -0.00
    42   1     0.23   0.00  -0.00    -0.23   0.00  -0.00     0.25  -0.00   0.00
                     58                     59                     60
                     B1                     A2                     B1
 Frequencies --    977.9164               988.0882               988.3967
 Red. masses --      1.2891                 1.2938                 1.2964
 Frc consts  --      0.7263                 0.7442                 0.7462
 IR Inten    --      0.0525                 0.0000                 0.0001
  Atom  AN      X      Y      Z        X      Y      Z        X      Y      Z
     1   6    -0.00  -0.00  -0.00     0.00   0.00   0.00     0.00  -0.00   0.00
     2   6     0.01   0.00  -0.00    -0.00   0.00  -0.00     0.01   0.00  -0.00
     3   6     0.01   0.00   0.00    -0.00   0.00  -0.00    -0.00  -0.00   0.00
     4   6     0.01  -0.00  -0.00     0.00   0.00  -0.00    -0.00  -0.00  -0.00
     5   6     0.00  -0.00   0.00     0.00  -0.00  -0.00     0.00   0.00  -0.00
     6   6    -0.02   0.00   0.00    -0.01   0.00  -0.00    -0.01  -0.00   0.00
     7   6     0.00   0.00   0.00    -0.00  -0.00  -0.00     0.00   0.00   0.00
     8   6    -0.02  -0.00  -0.00     0.01   0.00   0.00    -0.01   0.00  -0.00
     9   6     0.00  -0.00  -0.00    -0.01  -0.00   0.00    -0.01   0.00  -0.00
    10   6     0.01   0.00  -0.00     0.01  -0.00  -0.00     0.01  -0.00  -0.00
    11   6     0.00   0.00   0.00     0.01  -0.00  -0.00    -0.01   0.00   0.00
    12   6     0.01   0.00   0.00    -0.01  -0.00   0.00     0.01   0.00   0.00
    13   6    -0.01   0.00   0.00    -0.01  -0.00   0.00    -0.01  -0.00   0.00
    14   6     0.02  -0.00  -0.00    -0.02  -0.00   0.00    -0.02  -0.00  -0.00
    15   6    -0.07   0.00  -0.00    -0.04  -0.00  -0.00    -0.05   0.00  -0.00
    16   6    -0.01  -0.00   0.00     0.01   0.00  -0.00    -0.01  -0.00   0.00
    17   6     0.02   0.00  -0.00     0.02  -0.00   0.00    -0.02   0.00  -0.00
    18   6    -0.07  -0.00  -0.00     0.04   0.00   0.00    -0.05  -0.00  -0.00
    19   6    -0.01  -0.00   0.00     0.05   0.00   0.00     0.04  -0.00  -0.00
    20   6     0.06   0.00   0.00     0.05   0.00   0.00     0.05   0.00   0.00
    21   6    -0.04   0.00  -0.00     0.05  -0.00  -0.00     0.05  -0.00   0.00
    22   6    -0.01  -0.00  -0.00    -0.05   0.00  -0.00     0.04  -0.00   0.00
    23   6     0.06   0.00   0.00    -0.05  -0.00  -0.00     0.05   0.00   0.00
    24   6    -0.04  -0.00   0.00    -0.05  -0.00   0.00     0.05   0.00  -0.00
    25   6     0.04  -0.00   0.00    -0.06   0.00   0.00    -0.06   0.00   0.00
    26   6     0.04   0.00  -0.00     0.06   0.00   0.00    -0.06  -0.00  -0.00
    27   1    -0.04   0.00   0.00     0.03   0.00  -0.00     0.04  -0.00   0.00
    28   1    -0.04  -0.00  -0.00    -0.03   0.00  -0.00     0.04  -0.00  -0.00
    29   1     0.07   0.00   0.00     0.03  -0.00  -0.00     0.05  -0.00   0.00
    30   1     0.07  -0.00  -0.00    -0.03   0.00   0.00     0.05  -0.00  -0.00
    31   1    -0.15  -0.00   0.00     0.16  -0.00   0.00     0.16  -0.00   0.00
    32   1     0.40   0.00  -0.00     0.26  -0.00  -0.00     0.27  -0.00  -0.00
    33   1    -0.15   0.00  -0.00    -0.16  -0.00   0.00     0.16   0.00  -0.00
    34   1     0.40  -0.00  -0.00    -0.26   0.00   0.00     0.27  -0.00  -0.00
    35   1     0.12  -0.00   0.00    -0.29   0.00   0.00    -0.28  -0.00  -0.00
    36   1     0.26   0.00  -0.00    -0.31  -0.00  -0.00    -0.30   0.00   0.00
    37   1    -0.39  -0.00   0.00    -0.27   0.00  -0.00    -0.28   0.00  -0.00
    38   1    -0.39   0.00   0.00     0.27  -0.00  -0.00    -0.28   0.00   0.00
    39   1     0.12  -0.00  -0.00     0.29  -0.00  -0.00    -0.28   0.00   0.00
    40   1     0.26  -0.00   0.00     0.31  -0.00   0.00    -0.30   0.00  -0.00
    41   1    -0.25   0.00   0.00     0.37   0.00   0.00     0.37  -0.00   0.00
    42   1    -0.25   0.00  -0.00    -0.37   0.00  -0.00     0.37  -0.00   0.00
                     61                     62                     63
                     A1                     B2                     B2
 Frequencies --   1004.6993              1007.6776              1074.3970
 Red. masses --      4.1628                 5.7641                 2.1607
 Frc consts  --      2.4757                 3.4485                 1.4695
 IR Inten    --      0.5010                 2.2452                 2.3201
  Atom  AN      X      Y      Z        X      Y      Z        X      Y      Z
     1   6     0.00   0.00  -0.10    -0.00   0.10   0.00    -0.00   0.01   0.00
     2   6    -0.00   0.00   0.04     0.00   0.03  -0.00    -0.00  -0.00  -0.00
     3   6    -0.00   0.01  -0.01     0.00   0.05  -0.09     0.00  -0.01   0.01
     4   6     0.00  -0.01  -0.01    -0.00   0.05   0.09     0.00  -0.01  -0.01
     5   6    -0.00  -0.12   0.15    -0.00  -0.15   0.19     0.00   0.03  -0.02
     6   6     0.00   0.14  -0.04    -0.00   0.02  -0.17     0.00  -0.01   0.02
     7   6    -0.00   0.12   0.15     0.00  -0.15  -0.19    -0.00   0.03   0.02
     8   6     0.00  -0.14  -0.04    -0.00   0.02   0.17     0.00  -0.01  -0.02
     9   6    -0.00  -0.14   0.07    -0.00  -0.18   0.10     0.00   0.03   0.02
    10   6    -0.00   0.08  -0.02     0.00   0.03   0.02     0.00   0.00  -0.01
    11   6    -0.00   0.14   0.07     0.00  -0.18  -0.10    -0.00   0.03  -0.02
    12   6     0.00  -0.08  -0.02    -0.00   0.03  -0.02     0.00   0.00   0.01
    13   6     0.00  -0.00   0.01    -0.00   0.00   0.01    -0.00  -0.03   0.02
    14   6    -0.00   0.01  -0.01     0.00   0.00  -0.02     0.00  -0.09   0.01
    15   6     0.00  -0.03  -0.05    -0.00  -0.02  -0.05    -0.00   0.01  -0.00
    16   6    -0.00   0.00   0.01     0.00   0.00  -0.01     0.00  -0.03  -0.02
    17   6    -0.00  -0.01  -0.01    -0.00   0.00   0.02     0.00  -0.09  -0.01
    18   6    -0.00   0.03  -0.05    -0.00  -0.02   0.05    -0.00   0.01   0.00
    19   6     0.00   0.12   0.07     0.00   0.14   0.08    -0.00   0.01   0.07
    20   6    -0.00  -0.04   0.00     0.00  -0.00   0.00     0.00  -0.00  -0.01
    21   6     0.00   0.01  -0.15    -0.00   0.01  -0.18    -0.00  -0.05  -0.11
    22   6     0.00  -0.12   0.07     0.00   0.14  -0.08     0.00   0.01  -0.07
    23   6     0.00   0.04   0.00     0.00  -0.00  -0.00    -0.00  -0.00   0.01
    24   6    -0.00  -0.01  -0.15     0.00   0.01   0.18     0.00  -0.05   0.11
    25   6    -0.00  -0.02   0.01     0.00  -0.02   0.02    -0.00   0.14  -0.01
    26   6     0.00   0.02   0.01    -0.00  -0.02  -0.02    -0.00   0.14   0.01
    27   1     0.00   0.35  -0.01     0.00   0.35  -0.09    -0.00  -0.14   0.01
    28   1    -0.00  -0.35  -0.01     0.00   0.35   0.09    -0.00  -0.14  -0.01
    29   1    -0.00   0.36  -0.04     0.00   0.02  -0.17     0.00  -0.01   0.02
    30   1    -0.00  -0.36  -0.04     0.00   0.02   0.17    -0.00  -0.01  -0.02
    31   1     0.00   0.04  -0.06    -0.00   0.06  -0.12    -0.00  -0.26   0.26
    32   1    -0.00  -0.14  -0.06     0.00  -0.09  -0.06     0.00   0.04  -0.00
    33   1    -0.00  -0.04  -0.06     0.00   0.06   0.12    -0.00  -0.26  -0.26
    34   1     0.00   0.14  -0.06     0.00  -0.09   0.06    -0.00   0.04   0.00
    35   1    -0.00   0.15   0.04    -0.00   0.17   0.04     0.00  -0.15   0.32
    36   1    -0.00   0.03  -0.15     0.00   0.07  -0.19     0.00  -0.24  -0.13
    37   1     0.00  -0.11   0.12    -0.00  -0.07   0.11    -0.00   0.02  -0.05
    38   1    -0.00   0.11   0.12    -0.00  -0.07  -0.11     0.00   0.02   0.05
    39   1    -0.00  -0.15   0.04    -0.00   0.17  -0.04    -0.00  -0.15  -0.32
    40   1     0.00  -0.03  -0.15    -0.00   0.07   0.19    -0.00  -0.24   0.13
    41   1     0.00  -0.01   0.01    -0.00   0.00   0.04     0.00   0.24   0.16
    42   1    -0.00   0.01   0.01     0.00   0.00  -0.04     0.00   0.24  -0.16
                     64                     65                     66
                     A1                     B2                     A1
 Frequencies --   1075.5812              1131.5807              1142.7902
 Red. masses --      2.1894                 2.4349                 2.0472
 Frc consts  --      1.4923                 1.8370                 1.5753
 IR Inten    --      3.6953                 1.1828                 0.8409
  Atom  AN      X      Y      Z        X      Y      Z        X      Y      Z
     1   6     0.00  -0.00   0.00     0.00   0.02   0.00     0.00   0.00   0.00
     2   6     0.00  -0.00  -0.00     0.00  -0.03  -0.00    -0.00   0.00  -0.00
     3   6     0.00   0.00  -0.01     0.00   0.03   0.06    -0.00  -0.04  -0.03
     4   6    -0.00  -0.00  -0.01    -0.00   0.03  -0.06    -0.00   0.04  -0.03
     5   6     0.00   0.03  -0.02    -0.00  -0.00  -0.05    -0.00  -0.02   0.03
     6   6    -0.00  -0.01   0.01    -0.00  -0.01   0.05     0.00   0.04  -0.03
     7   6     0.00  -0.03  -0.02    -0.00  -0.00   0.05    -0.00   0.02   0.03
     8   6    -0.00   0.01   0.01     0.00  -0.01  -0.05     0.00  -0.04  -0.03
     9   6     0.00   0.03   0.02    -0.00  -0.07  -0.05     0.00   0.05   0.05
    10   6    -0.00  -0.01  -0.00    -0.00  -0.03  -0.06     0.00   0.03   0.04
    11   6     0.00  -0.03   0.02     0.00  -0.07   0.05    -0.00  -0.05   0.05
    12   6    -0.00   0.01  -0.00     0.00  -0.03   0.06     0.00  -0.03   0.04
    13   6    -0.00  -0.02   0.02    -0.00  -0.07  -0.05     0.00   0.07   0.04
    14   6    -0.00  -0.09   0.00     0.00   0.10   0.05    -0.00  -0.09  -0.04
    15   6    -0.00   0.01  -0.01     0.00   0.01   0.04    -0.00   0.00  -0.02
    16   6    -0.00   0.02   0.02     0.00  -0.07   0.05     0.00  -0.07   0.04
    17   6    -0.00   0.09   0.00    -0.00   0.10  -0.05    -0.00   0.09  -0.04
    18   6     0.00  -0.01  -0.01     0.00   0.01  -0.04     0.00  -0.00  -0.02
    19   6    -0.00   0.01   0.07     0.00   0.09   0.08    -0.00  -0.07  -0.08
    20   6    -0.00   0.00  -0.01    -0.00   0.05   0.03    -0.00  -0.05  -0.03
    21   6    -0.00  -0.05  -0.11     0.00  -0.03  -0.02     0.00   0.03   0.02
    22   6    -0.00  -0.01   0.07    -0.00   0.09  -0.08    -0.00   0.07  -0.08
    23   6    -0.00  -0.00  -0.01    -0.00   0.05  -0.03    -0.00   0.05  -0.03
    24   6    -0.00   0.05  -0.11     0.00  -0.03   0.02     0.00  -0.03   0.02
    25   6     0.00   0.14  -0.01    -0.00  -0.03  -0.02     0.00   0.02   0.02
    26   6     0.00  -0.14  -0.01     0.00  -0.03   0.02     0.00  -0.02   0.02
    27   1     0.00  -0.10  -0.01     0.00   0.08   0.06    -0.00  -0.12  -0.03
    28   1     0.00   0.10  -0.01     0.00   0.08  -0.06     0.00   0.12  -0.03
    29   1    -0.00  -0.04   0.01     0.00   0.09   0.06    -0.00   0.06  -0.03
    30   1     0.00   0.04   0.01     0.00   0.09  -0.06    -0.00  -0.06  -0.03
    31   1     0.00  -0.26   0.25     0.00   0.13   0.00     0.00  -0.14   0.03
    32   1    -0.00   0.05  -0.01    -0.00  -0.23   0.03     0.00   0.23  -0.02
    33   1     0.00   0.26   0.25     0.00   0.13  -0.00     0.00   0.14   0.03
    34   1    -0.00  -0.05  -0.01    -0.00  -0.23  -0.03    -0.00  -0.23  -0.02
    35   1     0.00  -0.16   0.33    -0.00   0.01   0.21    -0.00   0.03  -0.23
    36   1     0.00  -0.24  -0.13    -0.00  -0.31  -0.03     0.00   0.33   0.03
    37   1     0.00   0.02  -0.04     0.00   0.18  -0.18    -0.00  -0.18   0.17
    38   1     0.00  -0.02  -0.04     0.00   0.18   0.18     0.00   0.18   0.17
    39   1     0.00   0.16   0.33     0.00   0.01  -0.21     0.00  -0.03  -0.23
    40   1     0.00   0.24  -0.13    -0.00  -0.31   0.03    -0.00  -0.33   0.03
    41   1    -0.00   0.25   0.17     0.00  -0.18  -0.33     0.00   0.17   0.32
    42   1    -0.00  -0.25   0.17    -0.00  -0.18   0.33     0.00  -0.17   0.32
                     67                     68                     69
                     B2                     A1                     B2
 Frequencies --   1181.8607              1186.4859              1193.9304
 Red. masses --      1.3838                 1.4176                 1.6180
 Frc consts  --      1.1388                 1.1758                 1.3589
 IR Inten    --      0.0000                 1.3858                 1.0950
  Atom  AN      X      Y      Z        X      Y      Z        X      Y      Z
     1   6     0.00  -0.06   0.00     0.00   0.00   0.00     0.00  -0.02  -0.00
     2   6     0.00  -0.05  -0.00    -0.00   0.00  -0.04     0.00  -0.08   0.00
     3   6    -0.00   0.02  -0.02    -0.00  -0.02  -0.00    -0.00   0.04   0.01
     4   6    -0.00   0.02   0.02    -0.00   0.02  -0.00    -0.00   0.04  -0.01
     5   6    -0.00  -0.02  -0.00    -0.00   0.00  -0.01    -0.00  -0.05   0.00
     6   6    -0.00   0.03  -0.02     0.00   0.03   0.00    -0.00   0.03   0.01
     7   6     0.00  -0.02   0.00    -0.00  -0.00  -0.01     0.00  -0.05  -0.00
     8   6    -0.00   0.03   0.02     0.00  -0.03   0.00    -0.00   0.03  -0.01
     9   6     0.00   0.03  -0.04     0.00   0.00  -0.03     0.00   0.01   0.01
    10   6    -0.00  -0.01   0.04     0.00   0.05   0.05    -0.00  -0.08  -0.04
    11   6     0.00   0.03   0.04    -0.00  -0.00  -0.03    -0.00   0.01  -0.01
    12   6     0.00  -0.01  -0.04     0.00  -0.05   0.05     0.00  -0.08   0.04
    13   6    -0.00   0.01   0.00     0.00   0.00   0.03     0.00   0.02  -0.05
    14   6    -0.00   0.01   0.00     0.00   0.03  -0.01    -0.00  -0.05   0.03
    15   6    -0.00   0.03  -0.03    -0.00   0.02  -0.05    -0.00   0.01   0.05
    16   6    -0.00   0.01  -0.00     0.00  -0.00   0.03    -0.00   0.02   0.05
    17   6     0.00   0.01  -0.00     0.00  -0.03  -0.01     0.00  -0.05  -0.03
    18   6    -0.00   0.03   0.03     0.00  -0.02  -0.05    -0.00   0.01  -0.05
    19   6    -0.00  -0.02   0.04    -0.00  -0.02   0.04    -0.00  -0.01  -0.02
    20   6     0.00  -0.03   0.02    -0.00  -0.04   0.01    -0.00   0.02   0.01
    21   6     0.00   0.00   0.01     0.00  -0.00   0.02     0.00   0.03  -0.02
    22   6     0.00  -0.02  -0.04    -0.00   0.02   0.04    -0.00  -0.01   0.02
    23   6     0.00  -0.03  -0.02    -0.00   0.04   0.01     0.00   0.02  -0.01
    24   6    -0.00   0.00  -0.01     0.00   0.00   0.02    -0.00   0.03   0.02
    25   6    -0.00  -0.00  -0.04     0.00  -0.00  -0.04     0.00  -0.01   0.01
    26   6     0.00  -0.00   0.04    -0.00   0.00  -0.04     0.00  -0.01  -0.01
    27   1    -0.00   0.15  -0.02    -0.00  -0.08  -0.01     0.00   0.15   0.01
    28   1     0.00   0.15   0.02     0.00   0.08  -0.01     0.00   0.15  -0.01
    29   1     0.00   0.13  -0.02    -0.00  -0.07   0.01     0.00   0.49   0.01
    30   1     0.00   0.13   0.02     0.00   0.07   0.01     0.00   0.49  -0.01
    31   1     0.00   0.03  -0.02     0.00   0.07  -0.07     0.00  -0.16   0.19
    32   1     0.00   0.33  -0.03     0.00   0.31  -0.05    -0.00   0.01   0.05
    33   1     0.00   0.03   0.02    -0.00  -0.07  -0.07    -0.00  -0.16  -0.19
    34   1     0.00   0.33   0.03    -0.00  -0.31  -0.05     0.00   0.01  -0.05
    35   1    -0.00  -0.17   0.27     0.00  -0.13   0.21    -0.00  -0.01  -0.01
    36   1    -0.00  -0.06   0.01    -0.00  -0.11   0.01    -0.00   0.34  -0.00
    37   1    -0.00  -0.20   0.31    -0.00  -0.25   0.35     0.00   0.09  -0.11
    38   1    -0.00  -0.20  -0.31     0.00   0.25   0.35    -0.00   0.09   0.11
    39   1    -0.00  -0.17  -0.27     0.00   0.13   0.21     0.00  -0.01   0.01
    40   1     0.00  -0.06  -0.01    -0.00   0.11   0.01     0.00   0.34   0.00
    41   1     0.00  -0.12  -0.27    -0.00  -0.13  -0.29    -0.00   0.03   0.07
    42   1     0.00  -0.12   0.27     0.00   0.13  -0.29    -0.00   0.03  -0.07
                     70                     71                     72
                     A1                     B2                     B2
 Frequencies --   1204.0226              1206.7415              1230.7330
 Red. masses --      1.1537                 1.1312                 1.7871
 Frc consts  --      0.9854                 0.9705                 1.5948
 IR Inten    --      0.0049                 3.7372                 0.0096
  Atom  AN      X      Y      Z        X      Y      Z        X      Y      Z
     1   6     0.00  -0.00  -0.01    -0.00   0.03  -0.00    -0.00   0.09   0.00
     2   6    -0.00  -0.00   0.01    -0.00   0.04   0.00     0.00  -0.02   0.00
     3   6    -0.00   0.00  -0.00     0.00  -0.01  -0.00     0.00  -0.01   0.04
     4   6     0.00  -0.00  -0.00     0.00  -0.01   0.00     0.00  -0.01  -0.04
     5   6    -0.00  -0.01   0.02     0.00   0.01   0.02     0.00   0.03  -0.03
     6   6    -0.00   0.00  -0.00     0.00  -0.01  -0.01    -0.00  -0.02   0.01
     7   6    -0.00   0.01   0.02     0.00   0.01  -0.02    -0.00   0.03   0.03
     8   6     0.00  -0.00  -0.00     0.00  -0.01   0.01    -0.00  -0.02  -0.01
     9   6     0.00   0.02   0.01     0.00   0.01   0.02    -0.00  -0.06   0.06
    10   6    -0.00  -0.02  -0.01     0.00   0.02   0.00    -0.00  -0.02  -0.03
    11   6     0.00  -0.02   0.01    -0.00   0.01  -0.02     0.00  -0.06  -0.06
    12   6    -0.00   0.02  -0.01    -0.00   0.02  -0.00     0.00  -0.02   0.03
    13   6    -0.00   0.00  -0.03     0.00  -0.01  -0.01    -0.00  -0.05   0.11
    14   6    -0.00  -0.03   0.02    -0.00  -0.01   0.01     0.00  -0.00  -0.03
    15   6     0.00   0.00   0.01    -0.00  -0.01  -0.01     0.00   0.02  -0.01
    16   6     0.00  -0.00  -0.03     0.00  -0.01   0.01     0.00  -0.05  -0.11
    17   6    -0.00   0.03   0.02     0.00  -0.01  -0.01     0.00  -0.00   0.03
    18   6    -0.00  -0.00   0.01     0.00  -0.01   0.01    -0.00   0.02   0.01
    19   6     0.00  -0.01   0.01    -0.00  -0.01   0.01     0.00   0.03   0.01
    20   6     0.00   0.01   0.00     0.00   0.00  -0.00     0.00  -0.03  -0.02
    21   6     0.00   0.04  -0.01     0.00   0.03  -0.01     0.00   0.01  -0.01
    22   6    -0.00   0.01   0.01     0.00  -0.01  -0.01    -0.00   0.03  -0.01
    23   6    -0.00  -0.01   0.00    -0.00   0.00   0.00     0.00  -0.03   0.02
    24   6     0.00  -0.04  -0.01    -0.00   0.03   0.01    -0.00   0.01   0.01
    25   6    -0.00  -0.01  -0.03     0.00  -0.01  -0.02     0.00   0.02  -0.02
    26   6    -0.00   0.01  -0.03     0.00  -0.01   0.02     0.00   0.02   0.02
    27   1     0.00   0.00  -0.00    -0.00  -0.16   0.00    -0.00  -0.30   0.05
    28   1     0.00  -0.00  -0.00    -0.00  -0.16  -0.00    -0.00  -0.30  -0.05
    29   1     0.00   0.07  -0.00    -0.00  -0.21  -0.01     0.00   0.24   0.01
    30   1    -0.00  -0.07  -0.00    -0.00  -0.21   0.01     0.00   0.24  -0.01
    31   1    -0.00  -0.17   0.23     0.00  -0.14   0.19    -0.00   0.04  -0.09
    32   1    -0.00  -0.06   0.01     0.00  -0.15  -0.01     0.00   0.44   0.00
    33   1     0.00   0.17   0.23    -0.00  -0.14  -0.19    -0.00   0.04   0.09
    34   1     0.00   0.06   0.01    -0.00  -0.15   0.01     0.00   0.44  -0.00
    35   1    -0.00  -0.15   0.21     0.00  -0.12   0.18    -0.00   0.15  -0.16
    36   1     0.00   0.46   0.01     0.00   0.41   0.01     0.00   0.12  -0.01
    37   1     0.00   0.04  -0.05     0.00   0.03  -0.04    -0.00  -0.01  -0.07
    38   1    -0.00  -0.04  -0.05     0.00   0.03   0.04    -0.00  -0.01   0.07
    39   1     0.00   0.15   0.21     0.00  -0.12  -0.18     0.00   0.15   0.16
    40   1    -0.00  -0.46   0.01     0.00   0.41  -0.01     0.00   0.12   0.01
    41   1     0.00  -0.15  -0.31    -0.00  -0.16  -0.33    -0.00  -0.07  -0.20
    42   1     0.00   0.15  -0.31    -0.00  -0.16   0.33    -0.00  -0.07   0.20
                     73                     74                     75
                     A1                     A1                     B2
 Frequencies --   1233.3262              1246.5069              1251.7458
 Red. masses --      1.7260                 2.2363                 1.7544
 Frc consts  --      1.5468                 2.0472                 1.6196
 IR Inten    --      0.6624                 1.5331                 0.0107
  Atom  AN      X      Y      Z        X      Y      Z        X      Y      Z
     1   6    -0.00  -0.00   0.03     0.00  -0.00  -0.00    -0.00   0.09  -0.00
     2   6     0.00   0.00   0.07    -0.00  -0.00  -0.02     0.00  -0.01  -0.00
     3   6     0.00   0.03  -0.01    -0.00  -0.00   0.00     0.00   0.01   0.03
     4   6     0.00  -0.03  -0.01    -0.00   0.00   0.00     0.00   0.01  -0.03
     5   6     0.00  -0.00   0.01     0.00   0.04  -0.02     0.00   0.01  -0.04
     6   6    -0.00  -0.04  -0.06     0.00   0.01   0.02     0.00  -0.01   0.00
     7   6     0.00   0.00   0.01     0.00  -0.04  -0.02    -0.00   0.01   0.04
     8   6     0.00   0.04  -0.06    -0.00  -0.01   0.02     0.00  -0.01  -0.00
     9   6    -0.00  -0.00   0.04    -0.00  -0.01   0.07    -0.00  -0.09  -0.05
    10   6    -0.00  -0.12  -0.05     0.00   0.06   0.02     0.00   0.01   0.01
    11   6    -0.00   0.00   0.04    -0.00   0.01   0.07     0.00  -0.09   0.05
    12   6    -0.00   0.12  -0.05     0.00  -0.06   0.02     0.00   0.01  -0.01
    13   6    -0.00  -0.01   0.05    -0.00  -0.08   0.16     0.00   0.02  -0.10
    14   6    -0.00  -0.01  -0.03     0.00  -0.01  -0.05     0.00   0.01   0.06
    15   6     0.00   0.03   0.03    -0.00  -0.02  -0.05     0.00   0.01   0.01
    16   6    -0.00   0.01   0.05    -0.00   0.08   0.16    -0.00   0.02   0.10
    17   6     0.00   0.01  -0.03     0.00   0.01  -0.05     0.00   0.01  -0.06
    18   6     0.00  -0.03   0.03    -0.00   0.02  -0.05    -0.00   0.01  -0.01
    19   6     0.00   0.00   0.01     0.00   0.03   0.01    -0.00   0.02  -0.01
    20   6     0.00  -0.00  -0.00    -0.00  -0.03  -0.04    -0.00   0.01   0.03
    21   6     0.00  -0.00  -0.00    -0.00  -0.00  -0.00     0.00   0.03  -0.01
    22   6     0.00  -0.00   0.01     0.00  -0.03   0.01     0.00   0.02   0.01
    23   6    -0.00   0.00  -0.00     0.00   0.03  -0.04     0.00   0.01  -0.03
    24   6    -0.00   0.00  -0.00    -0.00   0.00  -0.00    -0.00   0.03   0.01
    25   6    -0.00   0.01  -0.01     0.00   0.04  -0.02    -0.00  -0.03   0.02
    26   6     0.00  -0.01  -0.01    -0.00  -0.04  -0.02     0.00  -0.03  -0.02
    27   1     0.00   0.15  -0.01    -0.00  -0.12   0.00    -0.00  -0.35   0.05
    28   1    -0.00  -0.15  -0.01     0.00   0.12   0.00    -0.00  -0.35  -0.05
    29   1     0.00   0.33  -0.07    -0.00  -0.20   0.03    -0.00  -0.05   0.00
    30   1    -0.00  -0.33  -0.07     0.00   0.20   0.03    -0.00  -0.05  -0.00
    31   1     0.00   0.10  -0.19    -0.00   0.01  -0.08    -0.00  -0.08   0.19
    32   1    -0.00   0.51   0.05     0.00  -0.05  -0.06    -0.00   0.09   0.01
    33   1    -0.00  -0.10  -0.19    -0.00  -0.01  -0.08    -0.00  -0.08  -0.19
    34   1    -0.00  -0.51   0.05     0.00   0.05  -0.06     0.00   0.09  -0.01
    35   1    -0.00   0.01   0.01    -0.00   0.18  -0.21     0.00   0.04  -0.06
    36   1    -0.00  -0.04  -0.01     0.00   0.15   0.00    -0.00   0.04  -0.01
    37   1    -0.00   0.05  -0.09     0.00   0.16  -0.39     0.00  -0.22   0.43
    38   1     0.00  -0.05  -0.09    -0.00  -0.16  -0.39    -0.00  -0.22  -0.43
    39   1    -0.00  -0.01   0.01    -0.00  -0.18  -0.21    -0.00   0.04   0.06
    40   1     0.00   0.04  -0.01    -0.00  -0.15   0.00     0.00   0.04   0.01
    41   1     0.00  -0.03  -0.09    -0.00  -0.10  -0.30     0.00   0.06   0.21
    42   1     0.00   0.03  -0.09     0.00   0.10  -0.30    -0.00   0.06  -0.21
                     76                     77                     78
                     A1                     B2                     A1
 Frequencies --   1277.1733              1283.0118              1289.6288
 Red. masses --      1.8931                 1.4966                 3.5539
 Frc consts  --      1.8194                 1.4515                 3.4824
 IR Inten    --     12.8228                 3.0256                 0.1000
  Atom  AN      X      Y      Z        X      Y      Z        X      Y      Z
     1   6     0.00   0.00  -0.07     0.00  -0.06   0.00    -0.00   0.00   0.17
     2   6    -0.00  -0.00  -0.07    -0.00   0.01   0.00     0.00  -0.00   0.13
     3   6     0.00   0.03   0.07    -0.00   0.04   0.02     0.00   0.11  -0.10
     4   6     0.00  -0.03   0.07    -0.00   0.04  -0.02    -0.00  -0.11  -0.10
     5   6     0.00   0.01  -0.08    -0.00  -0.03  -0.08     0.00   0.13  -0.04
     6   6     0.00   0.00   0.06     0.00   0.01   0.01    -0.00  -0.06  -0.06
     7   6     0.00  -0.01  -0.08    -0.00  -0.03   0.08     0.00  -0.13  -0.04
     8   6     0.00  -0.00   0.06     0.00   0.01  -0.01    -0.00   0.06  -0.06
     9   6    -0.00  -0.08  -0.07    -0.00  -0.03  -0.05    -0.00  -0.15   0.09
    10   6    -0.00  -0.01  -0.03     0.00   0.02  -0.00    -0.00   0.01   0.02
    11   6    -0.00   0.08  -0.07     0.00  -0.03   0.05    -0.00   0.15   0.09
    12   6    -0.00   0.01  -0.03    -0.00   0.02   0.00     0.00  -0.01   0.02
    13   6    -0.00  -0.05   0.01    -0.00  -0.04   0.05    -0.00  -0.04  -0.06
    14   6    -0.00  -0.01   0.06    -0.00  -0.02   0.03     0.00  -0.01   0.04
    15   6     0.00   0.02   0.00     0.00   0.01  -0.02    -0.00  -0.00  -0.00
    16   6    -0.00   0.05   0.01     0.00  -0.04  -0.05    -0.00   0.04  -0.06
    17   6    -0.00   0.01   0.06     0.00  -0.02  -0.03    -0.00   0.01   0.04
    18   6     0.00  -0.02   0.00    -0.00   0.01   0.02    -0.00   0.00  -0.00
    19   6     0.00   0.03   0.01     0.00   0.02   0.01     0.00   0.05  -0.02
    20   6    -0.00  -0.01   0.03    -0.00  -0.02   0.00    -0.00   0.03   0.01
    21   6     0.00   0.03  -0.01     0.00   0.02  -0.00     0.00   0.00  -0.05
    22   6     0.00  -0.03   0.01    -0.00   0.02  -0.01     0.00  -0.05  -0.02
    23   6    -0.00   0.01   0.03     0.00  -0.02  -0.00    -0.00  -0.03   0.01
    24   6     0.00  -0.03  -0.01    -0.00   0.02   0.00    -0.00  -0.00  -0.05
    25   6    -0.00   0.00  -0.00     0.00   0.02  -0.01     0.00  -0.02   0.02
    26   6    -0.00  -0.00  -0.00    -0.00   0.02   0.01     0.00   0.02   0.02
    27   1    -0.00   0.07   0.07     0.00   0.39   0.01     0.00  -0.16  -0.10
    28   1    -0.00  -0.07   0.07     0.00   0.39  -0.01     0.00   0.16  -0.10
    29   1    -0.00   0.05   0.06    -0.00  -0.34   0.01    -0.00  -0.33  -0.06
    30   1    -0.00  -0.05   0.06    -0.00  -0.34  -0.01     0.00   0.33  -0.06
    31   1    -0.00  -0.20   0.34     0.00  -0.16   0.24    -0.00   0.06  -0.06
    32   1     0.00   0.31   0.01    -0.00   0.13  -0.02    -0.00   0.03  -0.00
    33   1     0.00   0.20   0.34    -0.00  -0.16  -0.24    -0.00  -0.06  -0.06
    34   1    -0.00  -0.31   0.01     0.00   0.13   0.02    -0.00  -0.03  -0.00
    35   1    -0.00   0.24  -0.30    -0.00   0.20  -0.25    -0.00   0.04  -0.00
    36   1    -0.00   0.11  -0.01     0.00   0.10  -0.00     0.00   0.30  -0.04
    37   1     0.00  -0.07   0.14     0.00  -0.01  -0.02     0.00  -0.16   0.33
    38   1     0.00   0.07   0.14     0.00  -0.01   0.02     0.00   0.16   0.33
    39   1    -0.00  -0.24  -0.30     0.00   0.20   0.25    -0.00  -0.04  -0.00
    40   1    -0.00  -0.11  -0.01     0.00   0.10   0.00    -0.00  -0.30  -0.04
    41   1     0.00   0.03   0.05    -0.00   0.02  -0.01     0.00   0.01   0.06
    42   1     0.00  -0.03   0.05    -0.00   0.02   0.01     0.00  -0.01   0.06
                     79                     80                     81
                     B2                     A1                     B2
 Frequencies --   1313.8359              1330.2016              1336.0509
 Red. masses --      1.8915                 1.7090                 3.2257
 Frc consts  --      1.9237                 1.7817                 3.3925
 IR Inten    --      1.1971                 0.0406                 0.9540
  Atom  AN      X      Y      Z        X      Y      Z        X      Y      Z
     1   6     0.00  -0.03  -0.00    -0.00   0.00  -0.01    -0.00   0.13   0.00
     2   6     0.00  -0.09  -0.00     0.00   0.00  -0.00    -0.00   0.19   0.00
     3   6     0.00   0.01  -0.05    -0.00  -0.01   0.05     0.00  -0.02   0.03
     4   6     0.00   0.01   0.05     0.00   0.01   0.05    -0.00  -0.02  -0.03
     5   6    -0.00   0.01   0.05     0.00  -0.03  -0.08    -0.00  -0.10   0.10
     6   6    -0.00   0.02  -0.02     0.00   0.00   0.05     0.00  -0.01  -0.08
     7   6     0.00   0.01  -0.05     0.00   0.03  -0.08     0.00  -0.10  -0.10
     8   6    -0.00   0.02   0.02    -0.00  -0.00   0.05    -0.00  -0.01   0.08
     9   6     0.00   0.02  -0.07    -0.00  -0.02   0.04     0.00   0.07  -0.12
    10   6     0.00   0.04   0.11    -0.00   0.03  -0.08    -0.00  -0.13  -0.03
    11   6    -0.00   0.02   0.07    -0.00   0.02   0.04    -0.00   0.07   0.12
    12   6    -0.00   0.04  -0.11    -0.00  -0.03  -0.08     0.00  -0.13   0.03
    13   6    -0.00  -0.07   0.02     0.00   0.07   0.02     0.00   0.03   0.00
    14   6     0.00   0.02  -0.01    -0.00  -0.04   0.02    -0.00   0.01  -0.01
    15   6    -0.00  -0.01  -0.06     0.00   0.01   0.03     0.00  -0.01   0.02
    16   6     0.00  -0.07  -0.02     0.00  -0.07   0.02    -0.00   0.03  -0.00
    17   6    -0.00   0.02   0.01    -0.00   0.04   0.02     0.00   0.01   0.01
    18   6     0.00  -0.01   0.06     0.00  -0.01   0.03    -0.00  -0.01  -0.02
    19   6    -0.00   0.01   0.01    -0.00  -0.01  -0.00    -0.00  -0.04   0.04
    20   6    -0.00   0.00   0.01    -0.00  -0.02  -0.03     0.00   0.01   0.03
    21   6    -0.00   0.01   0.02     0.00  -0.00  -0.02     0.00   0.04   0.04
    22   6    -0.00   0.01  -0.01    -0.00   0.01  -0.00     0.00  -0.04  -0.04
    23   6    -0.00   0.00  -0.01    -0.00   0.02  -0.03     0.00   0.01  -0.03
    24   6     0.00   0.01  -0.02     0.00   0.00  -0.02    -0.00   0.04  -0.04
    25   6     0.00   0.02   0.01     0.00  -0.01  -0.03     0.00  -0.00  -0.01
    26   6     0.00   0.02  -0.01     0.00   0.01  -0.03     0.00  -0.00   0.01
    27   1     0.00  -0.24  -0.05     0.00   0.41   0.05    -0.00  -0.15   0.04
    28   1    -0.00  -0.24   0.05    -0.00  -0.41   0.05    -0.00  -0.15  -0.04
    29   1     0.00   0.31  -0.01    -0.00  -0.38   0.06    -0.00  -0.12  -0.09
    30   1     0.00   0.31   0.01     0.00   0.38   0.06     0.00  -0.12   0.09
    31   1    -0.00  -0.17   0.28     0.00   0.13  -0.23     0.00  -0.15   0.23
    32   1     0.00  -0.24  -0.07     0.00   0.05   0.03    -0.00   0.32   0.03
    33   1    -0.00  -0.17  -0.28    -0.00  -0.13  -0.23    -0.00  -0.15  -0.23
    34   1    -0.00  -0.24   0.07    -0.00  -0.05   0.03     0.00   0.32  -0.03
    35   1    -0.00   0.19  -0.26    -0.00  -0.13   0.18    -0.00   0.05  -0.10
    36   1     0.00  -0.13   0.01    -0.00   0.14  -0.01    -0.00  -0.31   0.03
    37   1     0.00   0.02  -0.04     0.00  -0.03  -0.02     0.00   0.15  -0.20
    38   1     0.00   0.02   0.04    -0.00   0.03  -0.02     0.00   0.15   0.20
    39   1     0.00   0.19   0.26     0.00   0.13   0.18    -0.00   0.05   0.10
    40   1    -0.00  -0.13  -0.01    -0.00  -0.14  -0.01    -0.00  -0.31  -0.03
    41   1    -0.00  -0.04  -0.11    -0.00   0.05   0.10    -0.00  -0.02  -0.05
    42   1    -0.00  -0.04   0.11    -0.00  -0.05   0.10    -0.00  -0.02   0.05
                     82                     83                     84
                     A1                     B2                     A1
 Frequencies --   1339.9805              1367.1637              1376.1580
 Red. masses --      1.9552                 4.3478                 4.9456
 Frc consts  --      2.0684                 4.7880                 5.5183
 IR Inten    --      0.9511                 2.3127                 3.0128
  Atom  AN      X      Y      Z        X      Y      Z        X      Y      Z
     1   6    -0.00  -0.00   0.11    -0.00   0.04   0.00    -0.00   0.00   0.02
     2   6     0.00  -0.00   0.14     0.00  -0.08  -0.00     0.00   0.00  -0.01
     3   6     0.00   0.01  -0.06     0.00   0.04   0.02     0.00   0.05  -0.03
     4   6     0.00  -0.01  -0.06    -0.00   0.04  -0.02    -0.00  -0.05  -0.03
     5   6    -0.00  -0.06   0.03    -0.00  -0.04  -0.05     0.00   0.06   0.00
     6   6    -0.00  -0.01  -0.06    -0.00   0.03   0.00    -0.00  -0.01  -0.02
     7   6    -0.00   0.06   0.03    -0.00  -0.04   0.05     0.00  -0.06   0.00
     8   6    -0.00   0.01  -0.06    -0.00   0.03  -0.00     0.00   0.01  -0.02
     9   6     0.00   0.04  -0.09    -0.00  -0.08  -0.08    -0.00  -0.13  -0.11
    10   6     0.00   0.02   0.01     0.00   0.04   0.06     0.00  -0.01   0.06
    11   6     0.00  -0.04  -0.09     0.00  -0.08   0.08    -0.00   0.13  -0.11
    12   6     0.00  -0.02   0.01    -0.00   0.04  -0.06     0.00   0.01   0.06
    13   6     0.00  -0.01   0.03     0.00   0.19   0.10     0.00   0.19   0.08
    14   6     0.00  -0.01   0.01    -0.00  -0.09   0.09    -0.00  -0.10   0.12
    15   6    -0.00   0.01  -0.02     0.00  -0.01  -0.00    -0.00  -0.03   0.00
    16   6     0.00   0.01   0.03    -0.00   0.19  -0.10     0.00  -0.19   0.08
    17   6    -0.00   0.01   0.01     0.00  -0.09  -0.09    -0.00   0.10   0.12
    18   6     0.00  -0.01  -0.02     0.00  -0.01   0.00    -0.00   0.03   0.00
    19   6    -0.00  -0.02   0.03    -0.00  -0.08   0.11    -0.00  -0.08   0.13
    20   6    -0.00  -0.01   0.00    -0.00  -0.03  -0.06    -0.00  -0.00  -0.04
    21   6     0.00   0.03   0.02     0.00   0.12  -0.01     0.00   0.15  -0.01
    22   6     0.00   0.02   0.03     0.00  -0.08  -0.11    -0.00   0.08   0.13
    23   6     0.00   0.01   0.00     0.00  -0.03   0.06    -0.00   0.00  -0.04
    24   6     0.00  -0.03   0.02    -0.00   0.12   0.01     0.00  -0.15  -0.01
    25   6     0.00   0.01  -0.01    -0.00  -0.05  -0.13    -0.00  -0.05  -0.14
    26   6    -0.00  -0.01  -0.01     0.00  -0.05   0.13    -0.00   0.05  -0.14
    27   1     0.00   0.44  -0.07    -0.00  -0.23   0.03    -0.00  -0.31  -0.03
    28   1    -0.00  -0.44  -0.07    -0.00  -0.23  -0.03     0.00   0.31  -0.03
    29   1    -0.00  -0.32  -0.06     0.00  -0.00   0.01     0.00   0.18  -0.02
    30   1     0.00   0.32  -0.06     0.00  -0.00  -0.01    -0.00  -0.18  -0.02
    31   1    -0.00  -0.16   0.25     0.00   0.14  -0.26     0.00   0.10  -0.18
    32   1     0.00  -0.02  -0.02    -0.00  -0.29  -0.01     0.00  -0.16  -0.00
    33   1     0.00   0.16   0.25     0.00   0.14   0.26     0.00  -0.10  -0.18
    34   1    -0.00   0.02  -0.02    -0.00  -0.29   0.01     0.00   0.16  -0.00
    35   1     0.00   0.11  -0.17    -0.00  -0.03   0.05    -0.00   0.03  -0.01
    36   1     0.00  -0.12   0.01    -0.00  -0.08  -0.02    -0.00  -0.11  -0.03
    37   1    -0.00   0.01  -0.04     0.00   0.10  -0.29     0.00   0.14  -0.28
    38   1    -0.00  -0.01  -0.04     0.00   0.10   0.29    -0.00  -0.14  -0.28
    39   1    -0.00  -0.11  -0.17    -0.00  -0.03  -0.05     0.00  -0.03  -0.01
    40   1    -0.00   0.12   0.01     0.00  -0.08   0.02    -0.00   0.11  -0.03
    41   1    -0.00  -0.01  -0.07     0.00   0.08   0.10     0.00   0.07   0.09
    42   1     0.00   0.01  -0.07    -0.00   0.08  -0.10     0.00  -0.07   0.09
                     85                     86                     87
                     B2                     A1                     B2
 Frequencies --   1398.1223              1429.8802              1437.0071
 Red. masses --      3.5893                 4.7217                 4.6928
 Frc consts  --      4.1338                 5.6879                 5.7096
 IR Inten    --      5.5597                 0.0060                 0.5927
  Atom  AN      X      Y      Z        X      Y      Z        X      Y      Z
     1   6     0.00  -0.09  -0.00    -0.00  -0.00   0.28     0.00  -0.20   0.00
     2   6     0.00   0.03  -0.00    -0.00  -0.00  -0.25    -0.00   0.14  -0.00
     3   6     0.00   0.11   0.03     0.00   0.11  -0.03    -0.00  -0.07  -0.10
     4   6    -0.00   0.11  -0.03     0.00  -0.11  -0.03     0.00  -0.07   0.10
     5   6     0.00  -0.02  -0.11    -0.00  -0.08  -0.12     0.00   0.25   0.08
     6   6     0.00   0.13  -0.08     0.00   0.13  -0.00     0.00  -0.05  -0.01
     7   6     0.00  -0.02   0.11    -0.00   0.08  -0.12    -0.00   0.25  -0.08
     8   6    -0.00   0.13   0.08     0.00  -0.13  -0.00     0.00  -0.05   0.01
     9   6     0.00   0.00   0.06     0.00   0.02  -0.01    -0.00  -0.10  -0.06
    10   6    -0.00  -0.13   0.16    -0.00  -0.05   0.17    -0.00  -0.03   0.01
    11   6    -0.00   0.00  -0.06     0.00  -0.02  -0.01     0.00  -0.10   0.06
    12   6     0.00  -0.13  -0.16     0.00   0.05   0.17    -0.00  -0.03  -0.01
    13   6    -0.00  -0.04  -0.03    -0.00  -0.02  -0.00    -0.00   0.00  -0.04
    14   6    -0.00   0.01  -0.01     0.00   0.01   0.02    -0.00  -0.03   0.09
    15   6     0.00  -0.06  -0.04    -0.00  -0.06  -0.05    -0.00  -0.11  -0.03
    16   6     0.00  -0.04   0.03    -0.00   0.02  -0.00    -0.00   0.00   0.04
    17   6    -0.00   0.01   0.01     0.00  -0.01   0.02     0.00  -0.03  -0.09
    18   6     0.00  -0.06   0.04    -0.00   0.06  -0.05     0.00  -0.11   0.03
    19   6     0.00   0.04  -0.03     0.00   0.04  -0.03    -0.00   0.02   0.04
    20   6     0.00   0.03   0.05    -0.00   0.01   0.05     0.00   0.04   0.07
    21   6    -0.00  -0.04  -0.01    -0.00  -0.05   0.00     0.00   0.04  -0.02
    22   6    -0.00   0.04   0.03     0.00  -0.04  -0.03     0.00   0.02  -0.04
    23   6     0.00   0.03  -0.05     0.00  -0.01   0.05    -0.00   0.04  -0.07
    24   6     0.00  -0.04   0.01    -0.00   0.05   0.00    -0.00   0.04   0.02
    25   6     0.00  -0.00   0.02     0.00  -0.00  -0.01     0.00  -0.03  -0.05
    26   6     0.00  -0.00  -0.02     0.00   0.00  -0.01    -0.00  -0.03   0.05
    27   1    -0.00  -0.37   0.04     0.00   0.30  -0.03     0.00   0.12  -0.13
    28   1    -0.00  -0.37  -0.04    -0.00  -0.30  -0.03    -0.00   0.12   0.13
    29   1    -0.00  -0.25  -0.09    -0.00   0.24  -0.01     0.00   0.14  -0.02
    30   1     0.00  -0.25   0.09    -0.00  -0.24  -0.01     0.00   0.14   0.02
    31   1     0.00   0.12  -0.17     0.00   0.06  -0.05     0.00   0.06  -0.02
    32   1    -0.00   0.11  -0.03    -0.00   0.03  -0.05    -0.00   0.38  -0.01
    33   1     0.00   0.12   0.17    -0.00  -0.06  -0.05    -0.00   0.06   0.02
    34   1     0.00   0.11   0.03     0.00  -0.03  -0.05     0.00   0.38   0.01
    35   1     0.00  -0.04   0.10     0.00  -0.06   0.13    -0.00   0.03   0.02
    36   1     0.00   0.13  -0.00     0.00   0.20   0.02    -0.00   0.13  -0.02
    37   1    -0.00   0.19  -0.21     0.00   0.17  -0.22     0.00   0.22  -0.20
    38   1     0.00   0.19   0.21    -0.00  -0.17  -0.22     0.00   0.22   0.20
    39   1     0.00  -0.04  -0.10     0.00   0.06   0.13     0.00   0.03  -0.02
    40   1    -0.00   0.13   0.00    -0.00  -0.20   0.02     0.00   0.13   0.02
    41   1     0.00   0.04   0.09    -0.00   0.09   0.17    -0.00   0.06   0.13
    42   1    -0.00   0.04  -0.09    -0.00  -0.09   0.17    -0.00   0.06  -0.13
                     88                     89                     90
                     A1                     A1                     B2
 Frequencies --   1458.2135              1462.7859              1467.6122
 Red. masses --      1.9857                 2.7852                 2.4169
 Frc consts  --      2.4877                 3.5113                 3.0671
 IR Inten    --      1.3804                 0.7958                 0.0710
  Atom  AN      X      Y      Z        X      Y      Z        X      Y      Z
     1   6    -0.00  -0.00   0.01     0.00  -0.00  -0.12    -0.00   0.12  -0.00
     2   6    -0.00  -0.00  -0.02     0.00  -0.00   0.14    -0.00  -0.00   0.00
     3   6     0.00   0.03  -0.03    -0.00  -0.08   0.02     0.00  -0.05   0.03
     4   6    -0.00  -0.03  -0.03    -0.00   0.08   0.02    -0.00  -0.05  -0.03
     5   6    -0.00  -0.01   0.10     0.00   0.04  -0.02    -0.00  -0.05  -0.04
     6   6     0.00   0.08   0.02    -0.00  -0.06  -0.05    -0.00  -0.05  -0.01
     7   6    -0.00   0.01   0.10     0.00  -0.04  -0.02     0.00  -0.05   0.04
     8   6    -0.00  -0.08   0.02    -0.00   0.06  -0.05     0.00  -0.05   0.01
     9   6     0.00   0.03  -0.02    -0.00  -0.04  -0.07     0.00  -0.01  -0.08
    10   6    -0.00  -0.00  -0.08     0.00   0.06   0.08     0.00   0.07   0.07
    11   6     0.00  -0.03  -0.02    -0.00   0.04  -0.07     0.00  -0.01   0.08
    12   6     0.00   0.00  -0.08     0.00  -0.06   0.08    -0.00   0.07  -0.07
    13   6     0.00  -0.02  -0.06    -0.00  -0.00   0.05     0.00   0.00   0.07
    14   6     0.00  -0.01   0.02     0.00   0.05   0.02     0.00   0.06  -0.00
    15   6     0.00  -0.03  -0.03    -0.00  -0.09  -0.04    -0.00  -0.06  -0.03
    16   6    -0.00   0.02  -0.06    -0.00   0.00   0.05     0.00   0.00  -0.07
    17   6    -0.00   0.01   0.02     0.00  -0.05   0.02    -0.00   0.06   0.00
    18   6     0.00   0.03  -0.03    -0.00   0.09  -0.04     0.00  -0.06   0.03
    19   6     0.00   0.02   0.01     0.00   0.06  -0.06     0.00   0.06  -0.07
    20   6    -0.00  -0.03   0.11    -0.00   0.02   0.04     0.00  -0.00   0.02
    21   6     0.00   0.01   0.00    -0.00  -0.07   0.03     0.00  -0.08   0.04
    22   6    -0.00  -0.02   0.01     0.00  -0.06  -0.06    -0.00   0.06   0.07
    23   6    -0.00   0.03   0.11     0.00  -0.02   0.04    -0.00  -0.00  -0.02
    24   6     0.00  -0.01   0.00    -0.00   0.07   0.03     0.00  -0.08  -0.04
    25   6    -0.00  -0.02  -0.02    -0.00  -0.03  -0.04    -0.00  -0.03  -0.03
    26   6    -0.00   0.02  -0.02     0.00   0.03  -0.04    -0.00  -0.03   0.03
    27   1    -0.00  -0.28  -0.02     0.00   0.11   0.01     0.00   0.17   0.03
    28   1     0.00   0.28  -0.02    -0.00  -0.11   0.01     0.00   0.17  -0.03
    29   1    -0.00  -0.36   0.03     0.00   0.08  -0.05     0.00   0.19  -0.01
    30   1     0.00   0.36   0.03    -0.00  -0.08  -0.05     0.00   0.19   0.01
    31   1    -0.00   0.05  -0.06     0.00   0.01   0.10     0.00  -0.02   0.14
    32   1     0.00   0.37  -0.02    -0.00   0.22  -0.04    -0.00   0.12  -0.03
    33   1     0.00  -0.05  -0.06    -0.00  -0.01   0.10     0.00  -0.02  -0.14
    34   1    -0.00  -0.37  -0.02    -0.00  -0.22  -0.04     0.00   0.12   0.03
    35   1    -0.00   0.00   0.03    -0.00  -0.16   0.29    -0.00  -0.19   0.32
    36   1     0.00   0.01   0.01     0.00   0.24   0.05    -0.00   0.22   0.06
    37   1     0.00   0.18  -0.25    -0.00   0.16  -0.20    -0.00   0.11  -0.16
    38   1    -0.00  -0.18  -0.25    -0.00  -0.16  -0.20     0.00   0.11   0.16
    39   1    -0.00  -0.00   0.03     0.00   0.16   0.29    -0.00  -0.19  -0.32
    40   1    -0.00  -0.01   0.01    -0.00  -0.24   0.05     0.00   0.22  -0.06
    41   1     0.00   0.04   0.10     0.00   0.13   0.28    -0.00   0.14   0.29
    42   1    -0.00  -0.04   0.10    -0.00  -0.13   0.28     0.00   0.14  -0.29
                     91                     92                     93
                     B2                     A1                     B2
 Frequencies --   1481.3903              1496.5654              1509.4307
 Red. masses --      3.1866                 2.4629                 2.4634
 Frc consts  --      4.1202                 3.2500                 3.3069
 IR Inten    --      0.9192                 0.1097                23.1763
  Atom  AN      X      Y      Z        X      Y      Z        X      Y      Z
     1   6     0.00   0.01   0.00    -0.00  -0.00  -0.01     0.00   0.02  -0.00
     2   6    -0.00   0.14  -0.00    -0.00  -0.00   0.01    -0.00   0.13   0.00
     3   6    -0.00  -0.04   0.03     0.00   0.01   0.01     0.00  -0.03   0.01
     4   6     0.00  -0.04  -0.03     0.00  -0.01   0.01     0.00  -0.03  -0.01
     5   6     0.00   0.05  -0.11     0.00   0.01  -0.04     0.00   0.01  -0.01
     6   6     0.00  -0.04  -0.05     0.00   0.04  -0.01     0.00  -0.04  -0.04
     7   6    -0.00   0.05   0.11     0.00  -0.01  -0.04     0.00   0.01   0.01
     8   6    -0.00  -0.04   0.05     0.00  -0.04  -0.01    -0.00  -0.04   0.04
     9   6    -0.00  -0.09   0.04    -0.00  -0.08   0.06     0.00   0.06  -0.05
    10   6     0.00  -0.06   0.10     0.00   0.01   0.02    -0.00  -0.08   0.04
    11   6     0.00  -0.09  -0.04    -0.00   0.08   0.06    -0.00   0.06   0.05
    12   6    -0.00  -0.06  -0.10     0.00  -0.01   0.02     0.00  -0.08  -0.04
[truncated: 170,263 more chars]
