# Supplementary material for: HOMA Index Establishes Similarity to a Reference Molecule
Source: J Chem Inf Model. 2023 Dec 6;63(24):7744–54. doi: 10.1021/acs.jcim.3c01551 (PMC10751799; doi:10.1021/acs.jcim.3c01551)
Supplement: Supplementary file 7 — ci3c01551_si_007.zip [file ci3c01551_si_007.zip › ad-Fig4-hexacene-Gaussian16-output/13-0111.log]

 Set GAUSS_PDEF to "48".
 Set GAUSS_MDEF to "10240MB".
 Entering Gaussian System, Link 0=g16
 Initial command:
 /mnt/opt/groups/app-gaussian/g16-avx2/l1.exe "/scratch/9832351.torquesrv1.cis.gov.pl/Gau-14340.inp" -scrdir="/scratch/9832351.torquesrv1.cis.gov.pl/"
 Default is to use a total of  48 processors:
                               48 via shared-memory
                                1 via Linda
 Entering Link 1 = /mnt/opt/groups/app-gaussian/g16-avx2/l1.exe PID=     14341.
  
 Copyright (c) 1988-2019, Gaussian, Inc.  All Rights Reserved.
  
 This is part of the Gaussian(R) 16 program.  It is based on
 the Gaussian(R) 09 system (copyright 2009, Gaussian, Inc.),
 the Gaussian(R) 03 system (copyright 2003, Gaussian, Inc.),
 the Gaussian(R) 98 system (copyright 1998, Gaussian, Inc.),
 the Gaussian(R) 94 system (copyright 1995, Gaussian, Inc.),
 the Gaussian 92(TM) system (copyright 1992, Gaussian, Inc.),
 the Gaussian 90(TM) system (copyright 1990, Gaussian, Inc.),
 the Gaussian 88(TM) system (copyright 1988, Gaussian, Inc.),
 the Gaussian 86(TM) system (copyright 1986, Carnegie Mellon
 University), and the Gaussian 82(TM) system (copyright 1983,
 Carnegie Mellon University). Gaussian is a federally registered
 trademark of Gaussian, Inc.
  
 This software contains proprietary and confidential information,
 including trade secrets, belonging to Gaussian, Inc.
  
 This software is provided under written license and may be
 used, copied, transmitted, or stored only in accord with that
 written license.
  
 The following legend is applicable only to US Government
 contracts under FAR:
  
                    RESTRICTED RIGHTS LEGEND
  
 Use, reproduction and disclosure by the US Government is
 subject to restrictions as set forth in subparagraphs (a)
 and (c) of the Commercial Computer Software - Restricted
 Rights clause in FAR 52.227-19.
  
 Gaussian, Inc.
 340 Quinnipiac St., Bldg. 40, Wallingford CT 06492
  
  
 ---------------------------------------------------------------
 Warning -- This program may not be used in any manner that
 competes with the business of Gaussian, Inc. or will provide
 assistance to any competitor of Gaussian, Inc.  The licensee
 of this program is prohibited from giving any competitor of
 Gaussian, Inc. access to this program.  By using this program,
 the user acknowledges that Gaussian, Inc. is engaged in the
 business of creating and licensing software in the field of
 computational chemistry and represents and warrants to the
 licensee that it is not a competitor of Gaussian, Inc. and that
 it will not use this program in any manner prohibited above.
 ---------------------------------------------------------------
  

 Cite this work as:
 Gaussian 16, Revision C.01,
 M. J. Frisch, G. W. Trucks, H. B. Schlegel, G. E. Scuseria, 
 M. A. Robb, J. R. Cheeseman, G. Scalmani, V. Barone, 
 G. A. Petersson, H. Nakatsuji, X. Li, M. Caricato, A. V. Marenich, 
 J. Bloino, B. G. Janesko, R. Gomperts, B. Mennucci, H. P. Hratchian, 
 J. V. Ortiz, A. F. Izmaylov, J. L. Sonnenberg, D. Williams-Young, 
 F. Ding, F. Lipparini, F. Egidi, J. Goings, B. Peng, A. Petrone, 
 T. Henderson, D. Ranasinghe, V. G. Zakrzewski, J. Gao, N. Rega, 
 G. Zheng, W. Liang, M. Hada, M. Ehara, K. Toyota, R. Fukuda, 
 J. Hasegawa, M. Ishida, T. Nakajima, Y. Honda, O. Kitao, H. Nakai, 
 T. Vreven, K. Throssell, J. A. Montgomery, Jr., J. E. Peralta, 
 F. Ogliaro, M. J. Bearpark, J. J. Heyd, E. N. Brothers, K. N. Kudin, 
 V. N. Staroverov, T. A. Keith, R. Kobayashi, J. Normand, 
 K. Raghavachari, A. P. Rendell, J. C. Burant, S. S. Iyengar, 
 J. Tomasi, M. Cossi, J. M. Millam, M. Klene, C. Adamo, R. Cammi, 
 J. W. Ochterski, R. L. Martin, K. Morokuma, O. Farkas, 
 J. B. Foresman, and D. J. Fox, Gaussian, Inc., Wallingford CT, 2019.
 
 ******************************************
 Gaussian 16:  ES64L-G16RevC.01  3-Jul-2019
                 8-Sep-2022 
 ******************************************
 ----------------------------------------------------------------------
 #p opt freq b3lyp/6-31g(d,p) empiricaldispersion=gd3 int=(grid=ultrafi
 ne,acc2e=12) scf=(maxcyc=500,ferm,novaracc,noincfoc,intrep)
 ----------------------------------------------------------------------
 1/18=20,19=15,26=4,38=1/1,3;
 2/9=110,12=2,17=6,18=5,40=1/2;
 3/5=1,6=6,7=101,11=2,25=1,27=12,30=1,71=1,74=-5,75=-5,124=31/1,2,3;
 4//1;
 5/5=100002,7=500,17=20,22=13,38=1,87=12/2;
 6/7=2,8=2,9=2,10=2,28=1,87=12/1;
 7/87=12/1,2,3,16;
 1/18=20,19=15,26=4/3(2);
 2/9=110/2;
 99//99;
 2/9=110/2;
 3/5=1,6=6,7=101,11=2,25=1,27=12,30=1,71=1,74=-5,75=-5,124=31/1,2,3;
 4/5=5,16=3,69=1/1;
 5/5=100002,7=500,17=20,22=13,38=1,87=12/2;
 7/87=12/1,2,3,16;
 1/18=20,19=15,26=4/3(-5);
 2/9=110/2;
 6/7=2,8=2,9=2,10=2,19=2,28=1,87=12/1;
 99/9=1/99;
 Leave Link    1 at Thu Sep  8 15:01:21 2022, MaxMem=           0 cpu:              11.3 elap:               0.2
 (Enter /mnt/opt/groups/app-gaussian/g16-avx2/l101.exe)
 ---------
 peri symm
 ---------
 Symbolic Z-matrix:
 Charge =  0 Multiplicity = 1
 C                     1.87462  -3.44661   0. 
 C                     3.26079  -3.55592   0. 
 C                     1.22486  -2.1927    0. 
 C                     3.92842  -4.82574   0. 
 C                     4.07012  -2.34834   0. 
 C                     2.03528  -0.98368   0. 
 C                    -0.17553  -2.073     0. 
 C                     5.49835  -2.4829    0. 
 C                     3.44187  -1.10781   0. 
 C                     1.39289   0.2668    0. 
 C                    -0.8076   -0.82641   0. 
 C                     5.29226  -4.90408   0. 
 C                     0.        0.38032   0. 
 C                    -2.21817  -0.68337   0. 
 C                     6.08946  -3.71451   0. 
 C                    -2.83363   0.55509   0. 
 C                    -0.65397   1.64214   0. 
 C                    -4.27226   0.6633    0. 
 C                    -2.02998   1.76934   0. 
 C                    -4.88989   1.86756   0. 
 C                    -2.71611   3.06871   0. 
 C                    -2.02664   4.29761   0. 
 C                    -4.13933   3.10271   0. 
 C                    -2.70287   5.50927   0. 
 C                    -4.80824   4.3428    0. 
 C                    -4.10468   5.53627   0. 
 H                     1.26935  -4.35017   0. 
 H                     3.32185  -5.72759   0. 
 H                    -0.78244  -2.97531   0. 
 H                     6.1018   -1.57895   0. 
 H                     4.0475   -0.20447   0. 
 H                     1.99909   1.16972   0. 
 H                     5.78362  -5.87253   0. 
 H                    -2.83264  -1.58066   0. 
 H                     7.17199  -3.80074   0. 
 H                    -0.02047   2.52286   0. 
 H                    -4.85266  -0.25543   0. 
 H                    -5.97484   1.92998   0. 
 H                    -0.94247   4.31061   0. 
 H                    -5.89518   4.34897   0. 
 H                    -2.14066   6.43834   0. 
 H                    -4.63412   6.48425   0. 
 
 ITRead=  0  0  0  0  0  0  0  0  0  0  0  0  0  0  0  0  0  0  0  0
 ITRead=  0  0  0  0  0  0  0  0  0  0  0  0  0  0  0  0  0  0  0  0
 ITRead=  0  0
 MicOpt= -1 -1 -1 -1 -1 -1 -1 -1 -1 -1 -1 -1 -1 -1 -1 -1 -1 -1 -1 -1
 MicOpt= -1 -1 -1 -1 -1 -1 -1 -1 -1 -1 -1 -1 -1 -1 -1 -1 -1 -1 -1 -1
 MicOpt= -1 -1
 NAtoms=     42 NQM=       42 NQMF=       0 NMMI=      0 NMMIF=      0
                NMic=       0 NMicF=      0.
                    Isotopes and Nuclear Properties:
 (Nuclear quadrupole moments (NQMom) in fm**2, nuclear magnetic moments (NMagM)
  in nuclear magnetons)

  Atom         1           2           3           4           5           6           7           8           9          10
 IAtWgt=          12          12          12          12          12          12          12          12          12          12
 AtmWgt=  12.0000000  12.0000000  12.0000000  12.0000000  12.0000000  12.0000000  12.0000000  12.0000000  12.0000000  12.0000000
 NucSpn=           0           0           0           0           0           0           0           0           0           0
 AtZEff=  -0.0000000  -0.0000000  -0.0000000  -0.0000000  -0.0000000  -0.0000000  -0.0000000  -0.0000000  -0.0000000  -0.0000000
 NQMom=    0.0000000   0.0000000   0.0000000   0.0000000   0.0000000   0.0000000   0.0000000   0.0000000   0.0000000   0.0000000
 NMagM=    0.0000000   0.0000000   0.0000000   0.0000000   0.0000000   0.0000000   0.0000000   0.0000000   0.0000000   0.0000000
 AtZNuc=   6.0000000   6.0000000   6.0000000   6.0000000   6.0000000   6.0000000   6.0000000   6.0000000   6.0000000   6.0000000

  Atom        11          12          13          14          15          16          17          18          19          20
 IAtWgt=          12          12          12          12          12          12          12          12          12          12
 AtmWgt=  12.0000000  12.0000000  12.0000000  12.0000000  12.0000000  12.0000000  12.0000000  12.0000000  12.0000000  12.0000000
 NucSpn=           0           0           0           0           0           0           0           0           0           0
 AtZEff=  -0.0000000  -0.0000000  -0.0000000  -0.0000000  -0.0000000  -0.0000000  -0.0000000  -0.0000000  -0.0000000  -0.0000000
 NQMom=    0.0000000   0.0000000   0.0000000   0.0000000   0.0000000   0.0000000   0.0000000   0.0000000   0.0000000   0.0000000
 NMagM=    0.0000000   0.0000000   0.0000000   0.0000000   0.0000000   0.0000000   0.0000000   0.0000000   0.0000000   0.0000000
 AtZNuc=   6.0000000   6.0000000   6.0000000   6.0000000   6.0000000   6.0000000   6.0000000   6.0000000   6.0000000   6.0000000

  Atom        21          22          23          24          25          26          27          28          29          30
 IAtWgt=          12          12          12          12          12          12           1           1           1           1
 AtmWgt=  12.0000000  12.0000000  12.0000000  12.0000000  12.0000000  12.0000000   1.0078250   1.0078250   1.0078250   1.0078250
 NucSpn=           0           0           0           0           0           0           1           1           1           1
 AtZEff=  -0.0000000  -0.0000000  -0.0000000  -0.0000000  -0.0000000  -0.0000000  -0.0000000  -0.0000000  -0.0000000  -0.0000000
 NQMom=    0.0000000   0.0000000   0.0000000   0.0000000   0.0000000   0.0000000   0.0000000   0.0000000   0.0000000   0.0000000
 NMagM=    0.0000000   0.0000000   0.0000000   0.0000000   0.0000000   0.0000000   2.7928460   2.7928460   2.7928460   2.7928460
 AtZNuc=   6.0000000   6.0000000   6.0000000   6.0000000   6.0000000   6.0000000   1.0000000   1.0000000   1.0000000   1.0000000

  Atom        31          32          33          34          35          36          37          38          39          40
 IAtWgt=           1           1           1           1           1           1           1           1           1           1
 AtmWgt=   1.0078250   1.0078250   1.0078250   1.0078250   1.0078250   1.0078250   1.0078250   1.0078250   1.0078250   1.0078250
 NucSpn=           1           1           1           1           1           1           1           1           1           1
 AtZEff=  -0.0000000  -0.0000000  -0.0000000  -0.0000000  -0.0000000  -0.0000000  -0.0000000  -0.0000000  -0.0000000  -0.0000000
 NQMom=    0.0000000   0.0000000   0.0000000   0.0000000   0.0000000   0.0000000   0.0000000   0.0000000   0.0000000   0.0000000
 NMagM=    2.7928460   2.7928460   2.7928460   2.7928460   2.7928460   2.7928460   2.7928460   2.7928460   2.7928460   2.7928460
 AtZNuc=   1.0000000   1.0000000   1.0000000   1.0000000   1.0000000   1.0000000   1.0000000   1.0000000   1.0000000   1.0000000

  Atom        41          42
 IAtWgt=           1           1
 AtmWgt=   1.0078250   1.0078250
 NucSpn=           1           1
 AtZEff=  -0.0000000  -0.0000000
 NQMom=    0.0000000   0.0000000
 NMagM=    2.7928460   2.7928460
 AtZNuc=   1.0000000   1.0000000
 Leave Link  101 at Thu Sep  8 15:01:22 2022, MaxMem=  1342177280 cpu:              27.8 elap:               0.6
 (Enter /mnt/opt/groups/app-gaussian/g16-avx2/l103.exe)

 GradGradGradGradGradGradGradGradGradGradGradGradGradGradGradGradGradGrad
 Berny optimization.
 Initialization pass.
                           ----------------------------
                           !    Initial Parameters    !
                           ! (Angstroms and Degrees)  !
 --------------------------                            --------------------------
 ! Name  Definition              Value          Derivative Info.                !
 --------------------------------------------------------------------------------
 ! R1    R(1,2)                  1.3905         estimate D2E/DX2                !
 ! R2    R(1,3)                  1.4123         estimate D2E/DX2                !
 ! R3    R(1,27)                 1.0876         estimate D2E/DX2                !
 ! R4    R(2,4)                  1.4346         estimate D2E/DX2                !
 ! R5    R(2,5)                  1.4537         estimate D2E/DX2                !
 ! R6    R(3,6)                  1.4555         estimate D2E/DX2                !
 ! R7    R(3,7)                  1.4055         estimate D2E/DX2                !
 ! R8    R(4,12)                 1.3661         estimate D2E/DX2                !
 ! R9    R(4,28)                 1.0869         estimate D2E/DX2                !
 ! R10   R(5,8)                  1.4346         estimate D2E/DX2                !
 ! R11   R(5,9)                  1.3905         estimate D2E/DX2                !
 ! R12   R(6,9)                  1.4121         estimate D2E/DX2                !
 ! R13   R(6,10)                 1.4058         estimate D2E/DX2                !
 ! R14   R(7,11)                 1.3977         estimate D2E/DX2                !
 ! R15   R(7,29)                 1.0874         estimate D2E/DX2                !
 ! R16   R(8,15)                 1.3661         estimate D2E/DX2                !
 ! R17   R(8,30)                 1.0869         estimate D2E/DX2                !
 ! R18   R(9,31)                 1.0876         estimate D2E/DX2                !
 ! R19   R(10,13)                1.3975         estimate D2E/DX2                !
 ! R20   R(10,32)                1.0875         estimate D2E/DX2                !
 ! R21   R(11,13)                1.452          estimate D2E/DX2                !
 ! R22   R(11,14)                1.4178         estimate D2E/DX2                !
 ! R23   R(12,15)                1.432          estimate D2E/DX2                !
 ! R24   R(12,33)                1.086          estimate D2E/DX2                !
 ! R25   R(13,17)                1.4212         estimate D2E/DX2                !
 ! R26   R(14,16)                1.383          estimate D2E/DX2                !
 ! R27   R(14,34)                1.0875         estimate D2E/DX2                !
 ! R28   R(15,35)                1.086          estimate D2E/DX2                !
 ! R29   R(16,18)                1.4427         estimate D2E/DX2                !
 ! R30   R(16,19)                1.4561         estimate D2E/DX2                !
 ! R31   R(17,19)                1.3819         estimate D2E/DX2                !
 ! R32   R(17,36)                1.0849         estimate D2E/DX2                !
 ! R33   R(18,20)                1.3534         estimate D2E/DX2                !
 ! R34   R(18,37)                1.0867         estimate D2E/DX2                !
 ! R35   R(19,21)                1.4694         estimate D2E/DX2                !
 ! R36   R(20,23)                1.4453         estimate D2E/DX2                !
 ! R37   R(20,38)                1.0867         estimate D2E/DX2                !
 ! R38   R(21,22)                1.4091         estimate D2E/DX2                !
 ! R39   R(21,23)                1.4236         estimate D2E/DX2                !
 ! R40   R(22,24)                1.3876         estimate D2E/DX2                !
 ! R41   R(22,39)                1.0843         estimate D2E/DX2                !
 ! R42   R(23,25)                1.409          estimate D2E/DX2                !
 ! R43   R(24,26)                1.4021         estimate D2E/DX2                !
 ! R44   R(24,41)                1.0859         estimate D2E/DX2                !
 ! R45   R(25,26)                1.3854         estimate D2E/DX2                !
 ! R46   R(25,40)                1.087          estimate D2E/DX2                !
 ! R47   R(26,42)                1.0858         estimate D2E/DX2                !
 ! A1    A(2,1,3)              121.9012         estimate D2E/DX2                !
 ! A2    A(2,1,27)             119.3086         estimate D2E/DX2                !
 ! A3    A(3,1,27)             118.7902         estimate D2E/DX2                !
 ! A4    A(1,2,4)              122.2423         estimate D2E/DX2                !
 ! A5    A(1,2,5)              119.3216         estimate D2E/DX2                !
 ! A6    A(4,2,5)              118.4361         estimate D2E/DX2                !
 ! A7    A(1,3,6)              118.7731         estimate D2E/DX2                !
 ! A8    A(1,3,7)              122.2782         estimate D2E/DX2                !
 ! A9    A(6,3,7)              118.9488         estimate D2E/DX2                !
 ! A10   A(2,4,12)             121.0213         estimate D2E/DX2                !
 ! A11   A(2,4,28)             118.3423         estimate D2E/DX2                !
 ! A12   A(12,4,28)            120.6365         estimate D2E/DX2                !
 ! A13   A(2,5,8)              118.448          estimate D2E/DX2                !
 ! A14   A(2,5,9)              119.3106         estimate D2E/DX2                !
 ! A15   A(8,5,9)              122.2414         estimate D2E/DX2                !
 ! A16   A(3,6,9)              118.7912         estimate D2E/DX2                !
 ! A17   A(3,6,10)             118.9754         estimate D2E/DX2                !
 ! A18   A(9,6,10)             122.2334         estimate D2E/DX2                !
 ! A19   A(3,7,11)             121.7724         estimate D2E/DX2                !
 ! A20   A(3,7,29)             119.0398         estimate D2E/DX2                !
 ! A21   A(11,7,29)            119.1877         estimate D2E/DX2                !
 ! A22   A(5,8,15)             121.021          estimate D2E/DX2                !
 ! A23   A(5,8,30)             118.3435         estimate D2E/DX2                !
 ! A24   A(15,8,30)            120.6355         estimate D2E/DX2                !
 ! A25   A(5,9,6)              121.9023         estimate D2E/DX2                !
 ! A26   A(5,9,31)             119.3013         estimate D2E/DX2                !
 ! A27   A(6,9,31)             118.7963         estimate D2E/DX2                !
 ! A28   A(6,10,13)            121.8493         estimate D2E/DX2                !
 ! A29   A(6,10,32)            118.9331         estimate D2E/DX2                !
 ! A30   A(13,10,32)           119.2175         estimate D2E/DX2                !
 ! A31   A(7,11,13)            119.3211         estimate D2E/DX2                !
 ! A32   A(7,11,14)            122.6771         estimate D2E/DX2                !
 ! A33   A(13,11,14)           118.0018         estimate D2E/DX2                !
 ! A34   A(4,12,15)            120.5406         estimate D2E/DX2                !
 ! A35   A(4,12,33)            120.1893         estimate D2E/DX2                !
 ! A36   A(15,12,33)           119.2701         estimate D2E/DX2                !
 ! A37   A(10,13,11)           119.133          estimate D2E/DX2                !
 ! A38   A(10,13,17)           122.0555         estimate D2E/DX2                !
 ! A39   A(11,13,17)           118.8115         estimate D2E/DX2                !
 ! A40   A(11,14,16)           122.2154         estimate D2E/DX2                !
 ! A41   A(11,14,34)           118.6134         estimate D2E/DX2                !
 ! A42   A(16,14,34)           119.1712         estimate D2E/DX2                !
 ! A43   A(8,15,12)            120.533          estimate D2E/DX2                !
 ! A44   A(8,15,35)            120.1932         estimate D2E/DX2                !
 ! A45   A(12,15,35)           119.2738         estimate D2E/DX2                !
 ! A46   A(14,16,18)           120.7265         estimate D2E/DX2                !
 ! A47   A(14,16,19)           120.0763         estimate D2E/DX2                !
 ! A48   A(18,16,19)           119.1972         estimate D2E/DX2                !
 ! A49   A(13,17,19)           122.6776         estimate D2E/DX2                !
 ! A50   A(13,17,36)           116.8764         estimate D2E/DX2                !
 ! A51   A(19,17,36)           120.446          estimate D2E/DX2                !
 ! A52   A(16,18,20)           121.4536         estimate D2E/DX2                !
 ! A53   A(16,18,37)           117.9809         estimate D2E/DX2                !
 ! A54   A(20,18,37)           120.5655         estimate D2E/DX2                !
 ! A55   A(16,19,17)           118.2173         estimate D2E/DX2                !
 ! A56   A(16,19,21)           118.6653         estimate D2E/DX2                !
 ! A57   A(17,19,21)           123.1173         estimate D2E/DX2                !
 ! A58   A(18,20,23)           121.562          estimate D2E/DX2                !
 ! A59   A(18,20,38)           120.4448         estimate D2E/DX2                !
 ! A60   A(23,20,38)           117.9932         estimate D2E/DX2                !
 ! A61   A(19,21,22)           122.8696         estimate D2E/DX2                !
 ! A62   A(19,21,23)           119.2044         estimate D2E/DX2                !
 ! A63   A(22,21,23)           117.926          estimate D2E/DX2                !
 ! A64   A(21,22,24)           121.54           estimate D2E/DX2                !
 ! A65   A(21,22,39)           119.9815         estimate D2E/DX2                !
 ! A66   A(24,22,39)           118.4785         estimate D2E/DX2                !
 ! A67   A(20,23,21)           119.9175         estimate D2E/DX2                !
 ! A68   A(20,23,25)           120.3716         estimate D2E/DX2                !
 ! A69   A(21,23,25)           119.711          estimate D2E/DX2                !
 ! A70   A(22,24,26)           120.2692         estimate D2E/DX2                !
 ! A71   A(22,24,41)           119.6549         estimate D2E/DX2                !
 ! A72   A(26,24,41)           120.0759         estimate D2E/DX2                !
 ! A73   A(23,25,26)           121.1382         estimate D2E/DX2                !
 ! A74   A(23,25,40)           118.6681         estimate D2E/DX2                !
 ! A75   A(26,25,40)           120.1937         estimate D2E/DX2                !
 ! A76   A(24,26,25)           119.4157         estimate D2E/DX2                !
 ! A77   A(24,26,42)           120.286          estimate D2E/DX2                !
 ! A78   A(25,26,42)           120.2983         estimate D2E/DX2                !
 ! D1    D(3,1,2,4)            180.0            estimate D2E/DX2                !
 ! D2    D(3,1,2,5)              0.0            estimate D2E/DX2                !
 ! D3    D(27,1,2,4)             0.0            estimate D2E/DX2                !
 ! D4    D(27,1,2,5)           180.0            estimate D2E/DX2                !
 ! D5    D(2,1,3,6)              0.0            estimate D2E/DX2                !
 ! D6    D(2,1,3,7)            180.0            estimate D2E/DX2                !
 ! D7    D(27,1,3,6)           180.0            estimate D2E/DX2                !
 ! D8    D(27,1,3,7)             0.0            estimate D2E/DX2                !
 ! D9    D(1,2,4,12)           180.0            estimate D2E/DX2                !
 ! D10   D(1,2,4,28)             0.0            estimate D2E/DX2                !
 ! D11   D(5,2,4,12)             0.0            estimate D2E/DX2                !
 ! D12   D(5,2,4,28)           180.0            estimate D2E/DX2                !
 ! D13   D(1,2,5,8)            180.0            estimate D2E/DX2                !
 ! D14   D(1,2,5,9)              0.0            estimate D2E/DX2                !
 ! D15   D(4,2,5,8)              0.0            estimate D2E/DX2                !
 ! D16   D(4,2,5,9)            180.0            estimate D2E/DX2                !
 ! D17   D(1,3,6,9)              0.0            estimate D2E/DX2                !
 ! D18   D(1,3,6,10)           180.0            estimate D2E/DX2                !
 ! D19   D(7,3,6,9)            180.0            estimate D2E/DX2                !
 ! D20   D(7,3,6,10)             0.0            estimate D2E/DX2                !
 ! D21   D(1,3,7,11)           180.0            estimate D2E/DX2                !
 ! D22   D(1,3,7,29)             0.0            estimate D2E/DX2                !
 ! D23   D(6,3,7,11)             0.0            estimate D2E/DX2                !
 ! D24   D(6,3,7,29)           180.0            estimate D2E/DX2                !
 ! D25   D(2,4,12,15)            0.0            estimate D2E/DX2                !
 ! D26   D(2,4,12,33)          180.0            estimate D2E/DX2                !
 ! D27   D(28,4,12,15)         180.0            estimate D2E/DX2                !
 ! D28   D(28,4,12,33)           0.0            estimate D2E/DX2                !
 ! D29   D(2,5,8,15)             0.0            estimate D2E/DX2                !
 ! D30   D(2,5,8,30)           180.0            estimate D2E/DX2                !
 ! D31   D(9,5,8,15)           180.0            estimate D2E/DX2                !
 ! D32   D(9,5,8,30)             0.0            estimate D2E/DX2                !
 ! D33   D(2,5,9,6)              0.0            estimate D2E/DX2                !
 ! D34   D(2,5,9,31)           180.0            estimate D2E/DX2                !
 ! D35   D(8,5,9,6)            180.0            estimate D2E/DX2                !
 ! D36   D(8,5,9,31)             0.0            estimate D2E/DX2                !
 ! D37   D(3,6,9,5)              0.0            estimate D2E/DX2                !
 ! D38   D(3,6,9,31)           180.0            estimate D2E/DX2                !
 ! D39   D(10,6,9,5)           180.0            estimate D2E/DX2                !
 ! D40   D(10,6,9,31)            0.0            estimate D2E/DX2                !
 ! D41   D(3,6,10,13)            0.0            estimate D2E/DX2                !
 ! D42   D(3,6,10,32)          180.0            estimate D2E/DX2                !
 ! D43   D(9,6,10,13)          180.0            estimate D2E/DX2                !
 ! D44   D(9,6,10,32)            0.0            estimate D2E/DX2                !
 ! D45   D(3,7,11,13)            0.0            estimate D2E/DX2                !
 ! D46   D(3,7,11,14)          180.0            estimate D2E/DX2                !
 ! D47   D(29,7,11,13)         180.0            estimate D2E/DX2                !
 ! D48   D(29,7,11,14)           0.0            estimate D2E/DX2                !
 ! D49   D(5,8,15,12)            0.0            estimate D2E/DX2                !
 ! D50   D(5,8,15,35)          180.0            estimate D2E/DX2                !
 ! D51   D(30,8,15,12)         180.0            estimate D2E/DX2                !
 ! D52   D(30,8,15,35)           0.0            estimate D2E/DX2                !
 ! D53   D(6,10,13,11)           0.0            estimate D2E/DX2                !
 ! D54   D(6,10,13,17)         180.0            estimate D2E/DX2                !
 ! D55   D(32,10,13,11)        180.0            estimate D2E/DX2                !
 ! D56   D(32,10,13,17)          0.0            estimate D2E/DX2                !
 ! D57   D(7,11,13,10)           0.0            estimate D2E/DX2                !
 ! D58   D(7,11,13,17)         180.0            estimate D2E/DX2                !
 ! D59   D(14,11,13,10)        180.0            estimate D2E/DX2                !
 ! D60   D(14,11,13,17)          0.0            estimate D2E/DX2                !
 ! D61   D(7,11,14,16)         180.0            estimate D2E/DX2                !
 ! D62   D(7,11,14,34)           0.0            estimate D2E/DX2                !
 ! D63   D(13,11,14,16)          0.0            estimate D2E/DX2                !
 ! D64   D(13,11,14,34)        180.0            estimate D2E/DX2                !
 ! D65   D(4,12,15,8)            0.0            estimate D2E/DX2                !
 ! D66   D(4,12,15,35)         180.0            estimate D2E/DX2                !
 ! D67   D(33,12,15,8)         180.0            estimate D2E/DX2                !
 ! D68   D(33,12,15,35)          0.0            estimate D2E/DX2                !
 ! D69   D(10,13,17,19)        180.0            estimate D2E/DX2                !
 ! D70   D(10,13,17,36)          0.0            estimate D2E/DX2                !
 ! D71   D(11,13,17,19)          0.0            estimate D2E/DX2                !
 ! D72   D(11,13,17,36)        180.0            estimate D2E/DX2                !
 ! D73   D(11,14,16,18)        180.0            estimate D2E/DX2                !
 ! D74   D(11,14,16,19)          0.0            estimate D2E/DX2                !
 ! D75   D(34,14,16,18)          0.0            estimate D2E/DX2                !
 ! D76   D(34,14,16,19)        180.0            estimate D2E/DX2                !
 ! D77   D(14,16,18,20)        180.0            estimate D2E/DX2                !
 ! D78   D(14,16,18,37)          0.0            estimate D2E/DX2                !
 ! D79   D(19,16,18,20)          0.0            estimate D2E/DX2                !
 ! D80   D(19,16,18,37)        180.0            estimate D2E/DX2                !
 ! D81   D(14,16,19,17)          0.0            estimate D2E/DX2                !
 ! D82   D(14,16,19,21)        180.0            estimate D2E/DX2                !
 ! D83   D(18,16,19,17)        180.0            estimate D2E/DX2                !
 ! D84   D(18,16,19,21)          0.0            estimate D2E/DX2                !
 ! D85   D(13,17,19,16)          0.0            estimate D2E/DX2                !
 ! D86   D(13,17,19,21)        180.0            estimate D2E/DX2                !
 ! D87   D(36,17,19,16)        180.0            estimate D2E/DX2                !
 ! D88   D(36,17,19,21)          0.0            estimate D2E/DX2                !
 ! D89   D(16,18,20,23)          0.0            estimate D2E/DX2                !
 ! D90   D(16,18,20,38)        180.0            estimate D2E/DX2                !
 ! D91   D(37,18,20,23)        180.0            estimate D2E/DX2                !
 ! D92   D(37,18,20,38)          0.0            estimate D2E/DX2                !
 ! D93   D(16,19,21,22)        180.0            estimate D2E/DX2                !
 ! D94   D(16,19,21,23)          0.0            estimate D2E/DX2                !
 ! D95   D(17,19,21,22)          0.0            estimate D2E/DX2                !
 ! D96   D(17,19,21,23)        180.0            estimate D2E/DX2                !
 ! D97   D(18,20,23,21)          0.0            estimate D2E/DX2                !
 ! D98   D(18,20,23,25)        180.0            estimate D2E/DX2                !
 ! D99   D(38,20,23,21)        180.0            estimate D2E/DX2                !
 ! D100  D(38,20,23,25)          0.0            estimate D2E/DX2                !
 ! D101  D(19,21,22,24)        180.0            estimate D2E/DX2                !
 ! D102  D(19,21,22,39)          0.0            estimate D2E/DX2                !
 ! D103  D(23,21,22,24)          0.0            estimate D2E/DX2                !
 ! D104  D(23,21,22,39)        180.0            estimate D2E/DX2                !
 ! D105  D(19,21,23,20)          0.0            estimate D2E/DX2                !
 ! D106  D(19,21,23,25)        180.0            estimate D2E/DX2                !
 ! D107  D(22,21,23,20)        180.0            estimate D2E/DX2                !
 ! D108  D(22,21,23,25)          0.0            estimate D2E/DX2                !
 ! D109  D(21,22,24,26)          0.0            estimate D2E/DX2                !
 ! D110  D(21,22,24,41)        180.0            estimate D2E/DX2                !
 ! D111  D(39,22,24,26)        180.0            estimate D2E/DX2                !
 ! D112  D(39,22,24,41)          0.0            estimate D2E/DX2                !
 ! D113  D(20,23,25,26)        180.0            estimate D2E/DX2                !
 ! D114  D(20,23,25,40)          0.0            estimate D2E/DX2                !
 ! D115  D(21,23,25,26)          0.0            estimate D2E/DX2                !
 ! D116  D(21,23,25,40)        180.0            estimate D2E/DX2                !
 ! D117  D(22,24,26,25)          0.0            estimate D2E/DX2                !
 ! D118  D(22,24,26,42)        180.0            estimate D2E/DX2                !
 ! D119  D(41,24,26,25)        180.0            estimate D2E/DX2                !
 ! D120  D(41,24,26,42)          0.0            estimate D2E/DX2                !
 ! D121  D(23,25,26,24)          0.0            estimate D2E/DX2                !
 ! D122  D(23,25,26,42)        180.0            estimate D2E/DX2                !
 ! D123  D(40,25,26,24)        180.0            estimate D2E/DX2                !
 ! D124  D(40,25,26,42)          0.0            estimate D2E/DX2                !
 --------------------------------------------------------------------------------
 Trust Radius=3.00D-01 FncErr=1.00D-07 GrdErr=1.00D-06 EigMax=2.50D+02 EigMin=1.00D-04
 Number of steps in this run=    252 maximum allowed number of steps=    252.
 GradGradGradGradGradGradGradGradGradGradGradGradGradGradGradGradGradGrad

 Leave Link  103 at Thu Sep  8 15:01:22 2022, MaxMem=  1342177280 cpu:               4.2 elap:               0.1
 (Enter /mnt/opt/groups/app-gaussian/g16-avx2/l202.exe)
                          Input orientation:                          
 ---------------------------------------------------------------------
 Center     Atomic      Atomic             Coordinates (Angstroms)
 Number     Number       Type             X           Y           Z
 ---------------------------------------------------------------------
      1          6           0        1.874621   -3.446611    0.000000
      2          6           0        3.260793   -3.555916    0.000000
      3          6           0        1.224862   -2.192699    0.000000
      4          6           0        3.928418   -4.825740    0.000000
      5          6           0        4.070117   -2.348342    0.000000
      6          6           0        2.035282   -0.983679    0.000000
      7          6           0       -0.175527   -2.072997    0.000000
      8          6           0        5.498347   -2.482902    0.000000
      9          6           0        3.441869   -1.107807    0.000000
     10          6           0        1.392891    0.266804    0.000000
     11          6           0       -0.807595   -0.826411    0.000000
     12          6           0        5.292264   -4.904082    0.000000
     13          6           0        0.000000    0.380320    0.000000
     14          6           0       -2.218172   -0.683371    0.000000
     15          6           0        6.089461   -3.714509    0.000000
     16          6           0       -2.833627    0.555094    0.000000
     17          6           0       -0.653965    1.642141    0.000000
     18          6           0       -4.272256    0.663301    0.000000
     19          6           0       -2.029981    1.769336    0.000000
     20          6           0       -4.889890    1.867560    0.000000
     21          6           0       -2.716110    3.068712    0.000000
     22          6           0       -2.026645    4.297610    0.000000
     23          6           0       -4.139327    3.102708    0.000000
     24          6           0       -2.702865    5.509268    0.000000
     25          6           0       -4.808235    4.342795    0.000000
     26          6           0       -4.104685    5.536270    0.000000
     27          1           0        1.269349   -4.350168    0.000000
     28          1           0        3.321848   -5.727594    0.000000
     29          1           0       -0.782440   -2.975312    0.000000
     30          1           0        6.101796   -1.578947    0.000000
     31          1           0        4.047504   -0.204468    0.000000
     32          1           0        1.999092    1.169721    0.000000
     33          1           0        5.783619   -5.872525    0.000000
     34          1           0       -2.832640   -1.580655    0.000000
     35          1           0        7.171986   -3.800740    0.000000
     36          1           0       -0.020472    2.522856    0.000000
     37          1           0       -4.852658   -0.255432    0.000000
     38          1           0       -5.974844    1.929978    0.000000
     39          1           0       -0.942469    4.310614    0.000000
     40          1           0       -5.895175    4.348970    0.000000
     41          1           0       -2.140656    6.438338    0.000000
     42          1           0       -4.634115    6.484253    0.000000
 ---------------------------------------------------------------------
                    Distance matrix (angstroms):
                    1          2          3          4          5
     1  C    0.000000
     2  C    1.390475   0.000000
     3  C    1.412261   2.450179   0.000000
     4  C    2.473879   1.434634   3.773873   0.000000
     5  C    2.454872   1.453699   2.849509   2.481447   0.000000
     6  C    2.468167   2.849260   1.455510   4.283153   2.450073
     7  C    2.467777   3.742639   1.405496   4.941655   4.254563
     8  C    3.749683   2.481533   4.283327   2.820207   1.434555
     9  C    2.815363   2.454797   2.468220   3.749634   1.390548
    10  C    3.744531   4.254673   2.465236   5.688840   3.742530
    11  C    3.749631   4.899181   2.449005   6.198746   5.109633
    12  C    3.715441   2.438119   4.888288   1.366094   2.832923
    13  C    4.261409   5.111431   2.849687   6.521927   4.900148
    14  C    4.938264   6.186321   3.759329   7.412138   6.504976
    15  C    4.223345   2.833110   5.097080   2.430008   2.438065
    16  C    6.179097   7.351351   4.901194   8.641680   7.489434
    17  C    5.682354   6.507313   4.270362   7.926646   6.183923
    18  C    7.394287   8.634154   6.194759   9.868162   8.869339
    19  C    6.515521   7.506704   5.127546   8.888056   7.359787
    20  C    8.602268   9.790185   7.340020  11.070809   9.902300
    21  C    7.970210   8.922391   6.573713  10.318533   8.683165
    22  C    8.671380   9.467569   7.259229  10.894875   9.018824
    23  C    8.891634   9.954851   7.537630  11.311445   9.854386
    24  C   10.057890  10.850934   8.645654  12.279508  10.373780
    25  C   10.263304  11.291539   8.894433  12.664562  11.117394
    26  C   10.790934  11.701201   9.388346  13.111140  11.357574
    27  H    1.087552   2.143988   2.157928   2.701262   3.442617
    28  H    2.701361   2.172536   4.110089   1.086861   3.461105
    29  H    2.698536   4.084707   2.154471   5.061252   4.892893
    30  H    4.621383   3.461171   4.915402   3.907075   2.172484
    31  H    3.902936   3.442545   3.452589   4.622806   2.143993
    32  H    4.618010   4.891169   3.450406   6.298242   4.082390
    33  H    4.600579   3.425103   5.858616   2.130148   3.918667
    34  H    5.063605   6.405590   4.103404   7.499499   6.945315
    35  H    5.309189   3.918848   6.160688   3.401670   3.425062
    36  H    6.263059   6.907834   4.877224   8.342397   6.360935
    37  H    7.445798   8.759069   6.378813   9.899243   9.164943
    38  H    9.514295  10.742068   8.296519  11.988091  10.918116
    39  H    8.252911   8.919064   6.854955  10.353671   8.334729
    40  H   11.006399  12.096238   9.668938  13.441662  12.006708
    41  H   10.669333  11.360491   9.263990  12.795042  10.760086
    42  H   11.873740  12.772414  10.469819  14.185659  12.400741
                    6          7          8          9         10
     6  C    0.000000
     7  C    2.464608   0.000000
     8  C    3.773657   5.688661   0.000000
     9  C    1.412053   3.743948   2.473861   0.000000
    10  C    1.405836   2.816843   4.941220   2.467360   0.000000
    11  C    2.847224   1.397672   6.519882   4.258771   2.457083
    12  C    5.096812   6.157254   2.429935   4.223229   6.476355
    13  C    2.450075   2.459588   6.199182   3.749798   1.397509
    14  C    4.264042   2.470518   7.923571   5.675933   3.733980
    15  C    4.888128   6.476468   1.366116   3.715459   6.156998
    16  C    5.106280   3.737962   8.868552   6.492079   4.236339
    17  C    3.758588   3.745818   7.407221   4.933363   2.466003
    18  C    6.519017   4.926511  10.264662   7.914831   5.679005
    19  C    4.909731   4.266441   8.646228   6.182159   3.738135
    20  C    7.489164   6.144364  11.262415   8.847091   6.483499
    21  C    6.244806   5.735132   9.914521   7.440700   4.973387
    22  C    6.662677   6.634099  10.129208   7.689160   5.285889
    23  C    7.404347   6.519174  11.139291   8.671965   6.216734
    24  C    8.037935   7.992383  11.451404   9.030141   6.652717
    25  C    8.672085   7.913556  12.361868   9.888037   7.420759
    26  C    8.955944   8.563832  12.511009  10.054563   7.615157
    27  H    3.452521   2.696882   4.622889   3.902915   4.618625
    28  H    4.915280   5.058430   3.907067   4.621346   6.297117
    29  H    3.450530   1.087435   6.300060   4.618697   3.904277
    30  H    4.109852   6.296735   1.086870   2.701330   5.057725
    31  H    2.157825   4.617942   2.701149   1.087573   2.696121
    32  H    2.153704   3.904381   5.058304   2.696060   1.087538
    33  H    6.160426   7.067378   3.401606   5.309080   7.547838
    34  H    4.904390   2.702342   8.379701   6.292301   4.611748
    35  H    5.858461   7.547916   2.130203   4.600615   7.067026
    36  H    4.064716   4.598468   7.450837   5.016923   2.662211
    37  H    6.926331   5.017878  10.587961   8.338209   6.267345
    38  H    8.523586   7.046693  12.292584   9.894575   7.553123
    39  H    6.074252   6.429517   9.361409   6.970058   4.669722
    40  H    9.556636   8.599769  13.284834  10.814657   8.353442
    41  H    8.516149   8.735248  11.744909   9.386634   7.111525
    42  H   10.012535   9.649121  13.530582  11.084263   8.659184
                   11         12         13         14         15
    11  C    0.000000
    12  C    7.337280   0.000000
    13  C    1.452036   7.478834   0.000000
    14  C    1.417811   8.615164   2.460026   0.000000
    15  C    7.477332   1.431994   7.338199   8.843334   0.000000
    16  C    2.452216   9.789418   2.839012   1.382961   9.891967
    17  C    2.473328   8.843680   1.421219   2.802633   8.612055
    18  C    3.771355  11.066878   4.281618   2.456173  11.248573
    19  C    2.869169   9.907057   2.459713   2.459916   9.797852
    20  C    4.891075  12.228303   5.111057   3.693958  12.316884
    21  C    4.337558  11.300420   3.821610   3.784979  11.115312
    22  C    5.267037  11.757447   4.410493   4.984662  11.404614
    23  C    5.151545  12.371887   4.954334   4.245613  12.292378
    24  C    6.613084  13.128593   5.797550   6.211578  12.742961
    25  C    6.536498  13.693970   6.230596   5.654270  13.552857
    26  C    7.166206  14.046480   6.590316   6.499451  13.765810
    27  H    4.090301   4.060870   4.897833   5.060455   4.861846
    28  H    6.408892   2.135582   6.952790   7.492397   3.422308
    29  H    2.149048   6.373553   3.445646   2.704500   6.911544
    30  H    6.950251   3.422260   6.408638   8.368030   2.135598
    31  H    4.894773   4.861666   4.089531   6.283951   4.060785
    32  H    3.444130   6.909129   2.149308   4.606437   6.370779
    33  H    8.301046   1.085961   8.517530   9.537084   2.179581
    34  H    2.160947   8.778339   3.445181   1.087515   9.173724
    35  H    8.515888   2.179614   8.301725   9.894092   1.085954
    36  H    3.440516   9.131515   2.142634   3.887130   8.731323
    37  H    4.085162  11.159274   4.894126   2.669016  11.475852
    38  H    5.856462  13.177712   6.172536   4.576262  13.319448
    39  H    5.138795  11.125759   4.041715   5.154348  10.670081
    40  H    7.257275  14.518187   7.106565   6.232560  14.444764
    41  H    7.386043  13.560929   6.425106   7.122131  13.069626
    42  H    8.251549  15.107189   7.663747   7.563836  14.798981
                   16         17         18         19         20
    16  C    0.000000
    17  C    2.435692   0.000000
    18  C    1.442693   3.748354   0.000000
    19  C    1.456101   1.381882   2.500222   0.000000
    20  C    2.439423   4.241919   1.353407   2.861595   0.000000
    21  C    2.516364   2.507498   2.864890   1.469405   2.483563
    22  C    3.828531   2.989275   4.272115   2.528276   3.755438
    23  C    2.862724   3.779022   2.443026   2.495440   1.445315
    24  C    4.955899   4.376375   5.093759   3.799982   4.247954
    25  C    4.271505   4.954946   3.718326   3.787002   2.476581
    26  C    5.140788   5.203048   4.875849   4.300487   3.751797
    27  H    6.394999   6.293402   7.472902   6.952259   8.751935
    28  H    8.795569   8.373774   9.925420   9.211191  11.185661
    29  H    4.083030   4.619240   5.041658   4.905919   6.350162
    30  H    9.186725   7.484365  10.613606   8.794134  11.519356
    31  H    6.922926   5.051116   8.364893   6.389971   9.174438
    32  H    4.871646   2.694790   6.291762   4.073447   6.924237
    33  H   10.750405   9.895084  11.993233  10.929336  13.184563
    34  H    2.135749   3.890121   2.666052   3.444808   4.015279
    35  H   10.912634   9.532600  12.284068  10.756484  13.327358
    36  H    3.433064   1.084884   4.640648   2.146140   4.913313
    37  H    2.175647   4.607581   1.086709   3.473786   2.123318
    38  H    3.428928   5.328659   2.122092   3.948132   1.086748
    39  H    4.204808   2.684024   4.938661   2.764195   4.642267
    40  H    4.875097   5.898916   4.027161   4.646960   2.677311
    41  H    5.923915   5.021330   6.155873   4.670314   5.333882
    42  H    6.196506   6.267986   5.832189   5.386275   4.623773
                   21         22         23         24         25
    21  C    0.000000
    22  C    1.409096   0.000000
    23  C    1.423623   2.427183   0.000000
    24  C    2.440592   1.387584   2.802669   0.000000
    25  C    2.449546   2.781957   1.408990   2.406915   0.000000
    26  C    2.831428   2.419200   2.433809   1.402080   1.385412
    27  H    8.421619   9.254601   9.208645  10.629533  10.606820
    28  H   10.669205  11.362706  11.560422  12.750068  12.942603
    29  H    6.345810   7.378580   6.943415   8.699203   8.352348
    30  H    9.967758  10.030228  11.260484  11.303311  12.413533
    31  H    7.513999   7.560687   8.829587   8.843883   9.954984
    32  H    5.083237   5.098063   6.435575   6.398443   7.510533
    33  H   12.336576  12.823099  13.379823  14.197381  14.715303
    34  H    4.650827   5.933264   4.862234   7.091111   6.244216
    35  H   12.040092  12.255533  13.251543  13.571622  14.485954
    36  H    2.750350   2.678522   4.159471   4.014211   5.121997
    37  H    3.951553   5.358782   3.433066   6.152510   4.598442
    38  H    3.451965   4.603689   2.178169   4.849450   2.680049
    39  H    2.165207   1.084254   3.417446   2.129734   3.865900
    40  H    3.427173   3.868871   2.153177   3.396636   1.086958
    41  H    3.418410   2.143762   3.888588   1.085933   3.392238
    42  H    3.917227   3.402985   3.417552   2.163405   2.148525
                   26         27         28         29         30
    26  C    0.000000
    27  H   11.252640   0.000000
    28  H   13.491776   2.471852   0.000000
    29  H    9.136977   2.469831   4.941684   0.000000
    30  H   12.441807   5.570656   4.993935   7.024425   0.000000
    31  H    9.970670   4.990488   5.570592   5.568297   2.471701
    32  H    7.504855   5.567917   7.023008   4.991815   4.938356
    33  H   15.097654   4.764053   2.466034   7.176836   4.305351
    34  H    7.229711   4.949396   7.421242   2.479594   8.934436
    35  H   14.640460   5.928153   4.305384   7.997139   2.466104
    36  H    5.075575   6.993003   8.901743   5.550716   7.369325
    37  H    5.839801   7.365177   9.837027   4.895347  11.034118
    38  H    4.062368   9.587417  12.044372   7.143034  12.576080
    39  H    3.391437   8.938752  10.906421   7.287683   9.181971
    40  H    2.148380  11.269668  13.656158   8.932254  13.381611
    41  H    2.161281  11.314592  13.335998   9.511128  11.498473
    42  H    1.085803  12.338378  14.574860  10.213656  13.426652
                   31         32         33         34         35
    31  H    0.000000
    32  H    2.466655   0.000000
    33  H    5.927982   7.994740   0.000000
    34  H    7.016429   5.559694   9.626010   0.000000
    35  H    4.763986   7.173863   2.493964  10.247991   0.000000
    36  H    4.897624   2.430970  10.206365   4.974645   9.577020
    37  H    8.900308   6.998395  12.028388   2.415924  12.536398
    38  H   10.247113   8.010097  14.111715   4.711474  14.341557
    39  H    6.729472   4.303253  12.203958   6.187067  11.473380
    40  H   10.935752   8.510410  15.520090   6.673798  15.400275
    41  H    9.078557   6.700436  14.640747   8.048794  13.840665
    42  H   10.959448   8.499629  16.162275   8.263659  15.657749
                   36         37         38         39         40
    36  H    0.000000
    37  H    5.573949   0.000000
    38  H    5.983816   2.456688   0.000000
    39  H    2.011506   6.011518   5.567066   0.000000
    40  H    6.151978   4.720949   2.420304   4.952855   0.000000
    41  H    4.452660   7.222293   5.918303   2.441897   4.296728
    42  H    6.080984   6.743227   4.747523   4.284035   2.479860
                   41         42
    41  H    0.000000
    42  H    2.493882   0.000000
 Stoichiometry    C26H16
 Framework group  CS[SG(C26H16)]
 Deg. of freedom    81
 Full point group                 CS      NOp   2
 Largest Abelian subgroup         CS      NOp   2
 Largest concise Abelian subgroup C1      NOp   1
                         Standard orientation:                         
 ---------------------------------------------------------------------
 Center     Atomic      Atomic             Coordinates (Angstroms)
 Number     Number       Type             X           Y           Z
 ---------------------------------------------------------------------
      1          6           0        1.874621   -3.446611    0.000000
      2          6           0        3.260793   -3.555916    0.000000
      3          6           0        1.224862   -2.192699    0.000000
      4          6           0        3.928418   -4.825740    0.000000
      5          6           0        4.070117   -2.348342    0.000000
      6          6           0        2.035282   -0.983679    0.000000
      7          6           0       -0.175527   -2.072997    0.000000
      8          6           0        5.498347   -2.482902    0.000000
      9          6           0        3.441869   -1.107807    0.000000
     10          6           0        1.392891    0.266804    0.000000
     11          6           0       -0.807595   -0.826411   -0.000000
     12          6           0        5.292264   -4.904082    0.000000
     13          6           0        0.000000    0.380320   -0.000000
     14          6           0       -2.218172   -0.683371   -0.000000
     15          6           0        6.089461   -3.714509    0.000000
     16          6           0       -2.833627    0.555094   -0.000000
     17          6           0       -0.653965    1.642141   -0.000000
     18          6           0       -4.272256    0.663301   -0.000000
     19          6           0       -2.029981    1.769336   -0.000000
     20          6           0       -4.889890    1.867560   -0.000000
     21          6           0       -2.716110    3.068712   -0.000000
     22          6           0       -2.026645    4.297610   -0.000000
     23          6           0       -4.139327    3.102708   -0.000000
     24          6           0       -2.702865    5.509268   -0.000000
     25          6           0       -4.808235    4.342795   -0.000000
     26          6           0       -4.104685    5.536270   -0.000000
     27          1           0        1.269349   -4.350168    0.000000
     28          1           0        3.321848   -5.727594    0.000000
     29          1           0       -0.782440   -2.975312    0.000000
     30          1           0        6.101796   -1.578947    0.000000
     31          1           0        4.047504   -0.204468    0.000000
     32          1           0        1.999092    1.169721    0.000000
     33          1           0        5.783619   -5.872525    0.000000
     34          1           0       -2.832640   -1.580655   -0.000000
     35          1           0        7.171986   -3.800739    0.000000
     36          1           0       -0.020472    2.522856   -0.000000
     37          1           0       -4.852658   -0.255432   -0.000000
     38          1           0       -5.974844    1.929978   -0.000000
     39          1           0       -0.942469    4.310614   -0.000000
     40          1           0       -5.895175    4.348970   -0.000000
     41          1           0       -2.140656    6.438338   -0.000000
     42          1           0       -4.634115    6.484253   -0.000000
 ---------------------------------------------------------------------
 Rotational constants (GHZ):           0.8067563           0.0799093           0.0727076
 Leave Link  202 at Thu Sep  8 15:01:22 2022, MaxMem=  1342177280 cpu:               7.6 elap:               0.2
 (Enter /mnt/opt/groups/app-gaussian/g16-avx2/l301.exe)
 Standard basis: 6-31G(d,p) (6D, 7F)
 Ernie: Thresh=  0.10000D-02 Tol=  0.10000D-05 Strict=F.
 There are   350 symmetry adapted cartesian basis functions of A'  symmetry.
 There are   120 symmetry adapted cartesian basis functions of A"  symmetry.
 There are   350 symmetry adapted basis functions of A'  symmetry.
 There are   120 symmetry adapted basis functions of A"  symmetry.
   470 basis functions,   840 primitive gaussians,   470 cartesian basis functions
    86 alpha electrons       86 beta electrons
       nuclear repulsion energy      1917.8827154044 Hartrees.
 IExCor=  402 DFT=T Ex+Corr=B3LYP ExCW=0 ScaHFX=  0.200000
 ScaDFX=  0.800000  0.720000  1.000000  0.810000 ScalE2=  1.000000  1.000000
 IRadAn=      5 IRanWt=     -1 IRanGd=            0 ICorTp=0 IEmpDi=131
 NAtoms=   42 NActive=   42 NUniq=   42 SFac= 1.00D+00 NAtFMM=   60 NAOKFM=F Big=F
 Integral buffers will be    131072 words long.
 Raffenetti 2 integral format.
 Two-electron integral symmetry is turned on.
 R6Disp:  Grimme-D3 Dispersion energy=       -0.0371986180 Hartrees.
 Nuclear repulsion after empirical dispersion term =     1917.8455167864 Hartrees.
 Leave Link  301 at Thu Sep  8 15:01:22 2022, MaxMem=  1342177280 cpu:               4.8 elap:               0.1
 (Enter /mnt/opt/groups/app-gaussian/g16-avx2/l302.exe)
 NPDir=0 NMtPBC=     1 NCelOv=     1 NCel=       1 NClECP=     1 NCelD=      1
         NCelK=      1 NCelE2=     1 NClLst=     1 CellRange=     0.0.
 One-electron integrals computed using PRISM.
 One-electron integral symmetry used in STVInt
 NBasis=   470 RedAO= T EigKep=  1.49D-04  NBF=   350   120
 NBsUse=   470 1.00D-06 EigRej= -1.00D+00 NBFU=   350   120
 Precomputing XC quadrature grid using
 IXCGrd= 4 IRadAn=           5 IRanWt=          -1 IRanGd=           0 AccXCQ= 1.00D-12.
 Generated NRdTot=       0 NPtTot=           0 NUsed=           0 NTot=          32
 NSgBfM=   453   453   453   453   453 MxSgAt=    42 MxSgA2=    42.
 Leave Link  302 at Thu Sep  8 15:01:25 2022, MaxMem=  1342177280 cpu:             127.6 elap:               2.8
 (Enter /mnt/opt/groups/app-gaussian/g16-avx2/l303.exe)
 DipDrv:  MaxL=1.
 Leave Link  303 at Thu Sep  8 15:01:25 2022, MaxMem=  1342177280 cpu:               8.7 elap:               0.2
 (Enter /mnt/opt/groups/app-gaussian/g16-avx2/l401.exe)
 ExpMin= 1.61D-01 ExpMax= 3.05D+03 ExpMxC= 4.57D+02 IAcc=3 IRadAn=         5 AccDes= 0.00D+00
 Harris functional with IExCor=  402 and IRadAn=       5 diagonalized for initial guess.
 HarFok:  IExCor=  402 AccDes= 0.00D+00 IRadAn=         5 IDoV= 1 UseB2=F ITyADJ=14
 ICtDFT=  3500011 ScaDFX=  1.000000  1.000000  1.000000  1.000000
 FoFCou: FMM=F IPFlag=           0 FMFlag=      100000 FMFlg1=           0
         NFxFlg=           0 DoJE=T BraDBF=F KetDBF=T FulRan=T
         wScrn=  0.000000 ICntrl=       500 IOpCl=  0 I1Cent=   200000004 NGrid=           0
         NMat0=    1 NMatS0=      1 NMatT0=    0 NMatD0=    1 NMtDS0=    0 NMtDT0=    0
 Petite list used in FoFCou.
 Harris En= -1000.52035572823    
 JPrj=0 DoOrth=F DoCkMO=F.
 Initial guess orbital symmetries:
       Occupied  (A') (A') (A') (A') (A') (A') (A') (A') (A') (A')
                 (A') (A') (A') (A') (A') (A') (A') (A') (A') (A')
                 (A') (A') (A') (A') (A') (A') (A') (A') (A') (A')
                 (A') (A') (A') (A') (A') (A') (A') (A') (A') (A')
                 (A') (A') (A') (A') (A') (A') (A') (A') (A') (A')
                 (A') (A') (A') (A') (A') (A') (A') (A') (A') (A')
                 (A') (A') (A') (A') (A') (A') (A") (A') (A') (A")
                 (A') (A") (A') (A') (A') (A") (A') (A") (A") (A")
                 (A") (A") (A") (A") (A") (A")
       Virtual   (A") (A") (A") (A") (A") (A") (A") (A") (A") (A")
                 (A') (A') (A') (A") (A') (A') (A') (A') (A") (A')
                 (A') (A') (A") (A') (A') (A') (A') (A') (A') (A')
                 (A') (A') (A') (A') (A') (A') (A') (A') (A') (A')
                 (A') (A') (A') (A') (A') (A') (A') (A') (A') (A')
                 (A') (A') (A') (A') (A') (A') (A') (A") (A') (A")
                 (A') (A') (A") (A") (A') (A') (A") (A') (A") (A')
                 (A') (A') (A') (A') (A') (A") (A') (A") (A') (A')
                 (A') (A') (A') (A') (A') (A") (A') (A") (A') (A')
                 (A") (A') (A') (A") (A") (A") (A") (A") (A") (A")
                 (A") (A") (A') (A") (A') (A') (A") (A') (A') (A')
                 (A') (A') (A') (A") (A') (A') (A') (A') (A") (A")
                 (A') (A') (A') (A") (A') (A') (A') (A') (A') (A')
                 (A') (A') (A') (A') (A') (A') (A') (A') (A') (A')
                 (A') (A') (A') (A') (A') (A') (A') (A') (A') (A')
                 (A') (A') (A") (A") (A') (A") (A") (A') (A") (A")
                 (A') (A') (A') (A") (A") (A") (A") (A") (A") (A")
                 (A') (A") (A") (A') (A") (A") (A") (A") (A') (A")
                 (A') (A") (A') (A') (A') (A') (A') (A') (A') (A')
                 (A') (A') (A') (A') (A') (A') (A') (A') (A') (A')
                 (A') (A") (A') (A') (A") (A") (A") (A") (A') (A')
                 (A') (A") (A') (A') (A') (A') (A') (A") (A') (A')
                 (A') (A') (A') (A") (A') (A') (A') (A') (A') (A')
                 (A') (A') (A") (A') (A") (A") (A') (A") (A') (A')
                 (A") (A') (A') (A') (A') (A') (A") (A") (A") (A')
                 (A") (A") (A") (A") (A") (A') (A") (A') (A") (A')
                 (A") (A') (A") (A') (A') (A') (A') (A') (A') (A')
                 (A") (A") (A") (A") (A') (A") (A') (A') (A') (A")
                 (A') (A") (A') (A") (A') (A') (A") (A") (A') (A")
                 (A') (A") (A') (A") (A') (A") (A') (A") (A') (A")
                 (A') (A") (A') (A') (A') (A") (A") (A') (A') (A')
                 (A") (A') (A") (A") (A') (A') (A') (A') (A') (A')
                 (A') (A') (A') (A') (A') (A') (A') (A') (A') (A')
                 (A') (A') (A') (A') (A') (A') (A') (A') (A') (A')
                 (A') (A') (A') (A') (A') (A') (A') (A') (A') (A')
                 (A') (A') (A') (A') (A') (A') (A') (A') (A') (A')
                 (A') (A') (A') (A') (A') (A') (A') (A') (A') (A')
                 (A') (A') (A') (A') (A') (A') (A') (A') (A') (A')
                 (A') (A') (A') (A')
 The electronic state of the initial guess is 1-A'.
 Leave Link  401 at Thu Sep  8 15:01:27 2022, MaxMem=  1342177280 cpu:              68.2 elap:               1.5
 (Enter /mnt/opt/groups/app-gaussian/g16-avx2/l502.exe)
 Two-electron integrals replicated using symmetry.
 Closed shell SCF:
 Using DIIS extrapolation, IDIIS=    10.
 NGot=  1342177280 LenX=  1341706032 LenY=  1341484662
 Requested convergence on RMS density matrix=1.00D-08 within 500 cycles.
 Requested convergence on MAX density matrix=1.00D-06.
 Requested convergence on             energy=1.00D-06.
 Level shift goal  0.100 maximum shift  0.100.
 No special actions if energy rises.
 Dynamic level shift is on during FON iterations.

 Cycle   1  Pass 1  IDiag  1:
 FoFJK:  IHMeth= 1 ICntrl=       0 DoSepK=F KAlg= 0 I1Cent=           0 FoldK=F
 IRaf= 610000000 NMat=       1 IRICut=       1 DoRegI=T DoRafI=F ISym2E= 2 IDoP0=0 IntGTp=1.
 FoFCou: FMM=F IPFlag=           0 FMFlag=      100000 FMFlg1=           0
         NFxFlg=           0 DoJE=F BraDBF=F KetDBF=F FulRan=T
         wScrn=  0.000000 ICntrl=         0 IOpCl=  0 I1Cent=           0 NGrid=           0
         NMat0=    1 NMatS0=      1 NMatT0=    0 NMatD0=    1 NMtDS0=    0 NMtDT0=    0
 Integrals replicated using symmetry in FoFCou.
 E= -1000.03577932244    
 DIIS: error= 4.32D-02 at cycle   1 NSaved=   1.
 NSaved= 1 IEnMin= 1 EnMin= -1000.03577932244     IErMin= 1 ErrMin= 4.32D-02
 ErrMax= 4.32D-02  0.00D+00 EMaxC= 1.00D+00 BMatC= 4.25D-01 BMatP= 4.25D-01
 IDIUse=1 WtCom= 1.00D+00 WtEn= 0.00D+00
 Coeff-Com:  0.100D+01
 Coeff:      0.100D+01
 Gap=     0.086 Goal=     0.100 Shift=    0.014
 T= 1714. Gap= 0.097 NK=0 IS=    1 IE=  470 IFin=   87
          NO(<0.9)=   0  NV(>0.1)=   0     86.00e < EF      0.00e >EF  Err=2.8D-14
 GapD=    0.086 DampG=0.500 DampE=0.500 DampFc=0.2500 IDamp=-1.
 Damping current iteration by 2.50D-01
 RMSDP=3.87D-03 MaxDP=1.04D-01              OVMax= 1.41D-01

 Cycle   2  Pass 1  IDiag  1:
 E= -1000.20280148238     Delta-E=       -0.167022159937 Rises=F Damp=T
 DIIS: error= 2.53D-02 at cycle   2 NSaved=   2.
 NSaved= 2 IEnMin= 2 EnMin= -1000.20280148238     IErMin= 2 ErrMin= 2.53D-02
 ErrMax= 2.53D-02  0.00D+00 EMaxC= 1.00D+00 BMatC= 1.46D-01 BMatP= 4.25D-01
 IDIUse=1 WtCom= 1.00D+00 WtEn= 0.00D+00
 Coeff-Com: -0.124D+01 0.224D+01
 Coeff:     -0.124D+01 0.224D+01
 Gap=     0.088 Goal=     0.100 Shift=    0.012
 T= 1625. Gap= 0.098 NK=3 IS=   72 IE=   94 IFin=   87
          NO(<0.9)=   0  NV(>0.1)=   0     86.00e < EF      0.00e >EF  Err=2.8D-14
 GapD=    0.088 DampG=0.500 DampE=0.500 DampFc=0.2500 IDamp=-1.
 Damping current iteration by 2.50D-01
 RMSDP=1.99D-03 MaxDP=7.67D-02 DE=-1.67D-01 OVMax= 6.77D-02

 Cycle   3  Pass 1  IDiag  1:
 E= -1000.28782875879     Delta-E=       -0.085027276408 Rises=F Damp=T
 DIIS: error= 1.93D-02 at cycle   3 NSaved=   3.
 NSaved= 3 IEnMin= 3 EnMin= -1000.28782875879     IErMin= 3 ErrMin= 1.93D-02
 ErrMax= 1.93D-02  0.00D+00 EMaxC= 1.00D+00 BMatC= 8.46D-02 BMatP= 1.46D-01
 IDIUse=1 WtCom= 1.00D+00 WtEn= 0.00D+00
 Coeff-Com: -0.457D+00-0.135D+01 0.280D+01
 Coeff:     -0.457D+00-0.135D+01 0.280D+01
 Gap=     0.088 Goal=     0.100 Shift=    0.012
 T= 1482. Gap= 0.098 NK=3 IS=   72 IE=   94 IFin=   87
          NO(<0.9)=   0  NV(>0.1)=   0     86.00e < EF      0.00e >EF  Err=0.0D+00
 GapD=    0.088 DampG=0.500 DampE=0.500 DampFc=0.2500 IDamp=-1.
 Damping current iteration by 2.50D-01
 RMSDP=1.43D-03 MaxDP=5.58D-02 DE=-8.50D-02 OVMax= 3.69D-02

 Cycle   4  Pass 1  IDiag  1:
 E= -1000.34945337135     Delta-E=       -0.061624612562 Rises=F Damp=T
 DIIS: error= 1.46D-02 at cycle   4 NSaved=   4.
 NSaved= 4 IEnMin= 4 EnMin= -1000.34945337135     IErMin= 4 ErrMin= 1.46D-02
 ErrMax= 1.46D-02  0.00D+00 EMaxC= 1.00D+00 BMatC= 4.83D-02 BMatP= 8.46D-02
 IDIUse=1 WtCom= 1.00D+00 WtEn= 0.00D+00
 Coeff-Com: -0.168D+00-0.109D+01 0.399D+00 0.186D+01
 Coeff:     -0.168D+00-0.109D+01 0.399D+00 0.186D+01
 Gap=     0.087 Goal=     0.100 Shift=    0.013
 T= 1246. Gap= 0.099 NK=3 IS=   72 IE=   94 IFin=   87
          NO(<0.9)=   0  NV(>0.1)=   0     86.00e < EF      0.00e >EF  Err=1.4D-14
 GapD=    0.087 DampG=0.500 DampE=0.500 DampFc=0.2500 IDamp=-1.
 Damping current iteration by 2.50D-01
 RMSDP=1.07D-03 MaxDP=4.13D-02 DE=-6.16D-02 OVMax= 2.06D-02

 Cycle   5  Pass 1  IDiag  1:
 E= -1000.39365076946     Delta-E=       -0.044197398109 Rises=F Damp=T
 DIIS: error= 1.10D-02 at cycle   5 NSaved=   5.
 NSaved= 5 IEnMin= 5 EnMin= -1000.39365076946     IErMin= 5 ErrMin= 1.10D-02
 ErrMax= 1.10D-02  0.00D+00 EMaxC= 1.00D+00 BMatC= 2.74D-02 BMatP= 4.83D-02
 IDIUse=1 WtCom= 1.00D+00 WtEn= 0.00D+00
 Coeff-Com: -0.500D-01-0.408D+00-0.397D-01-0.887D+00 0.238D+01
 Coeff:     -0.500D-01-0.408D+00-0.397D-01-0.887D+00 0.238D+01
 Gap=     0.087 Goal=     0.100 Shift=    0.013
 T= 1080. Gap= 0.100 NK=3 IS=   87 IE=   94 IFin=   86
          NO(<0.9)=   0  NV(>0.1)=   0     86.00e < EF      0.00e >EF  Err=0.0D+00
 GapD=    0.087 DampG=0.500 DampE=0.500 DampFc=0.2500 IDamp=-1.
 Damping current iteration by 2.50D-01
 RMSDP=8.13D-04 MaxDP=3.20D-02 DE=-4.42D-02 OVMax= 3.45D-03

 Cycle   6  Pass 1  IDiag  1:
 E= -1000.42530481604     Delta-E=       -0.031654046585 Rises=F Damp=T
 DIIS: error= 8.27D-03 at cycle   6 NSaved=   6.
 NSaved= 6 IEnMin= 6 EnMin= -1000.42530481604     IErMin= 6 ErrMin= 8.27D-03
 ErrMax= 8.27D-03  0.00D+00 EMaxC= 1.00D+00 BMatC= 1.55D-02 BMatP= 2.74D-02
 IDIUse=1 WtCom= 1.00D+00 WtEn= 0.00D+00
 Coeff-Com: -0.183D-01-0.163D+00-0.745D-01-0.671D+00 0.898D-01 0.184D+01
 Coeff:     -0.183D-01-0.163D+00-0.745D-01-0.671D+00 0.898D-01 0.184D+01
 Gap=     0.087 Goal=     0.100 Shift=    0.013
 T=  911. Gap= 0.100 NK=3 IS=   87 IE=   94 IFin=   86
          NO(<0.9)=   0  NV(>0.1)=   0     86.00e < EF      0.00e >EF  Err=0.0D+00
 GapD=    0.087 DampG=0.500 DampE=1.000 DampFc=0.5000 IDamp=-1.
 Damping current iteration by 5.00D-01
 RMSDP=6.11D-04 MaxDP=2.39D-02 DE=-3.17D-02 OVMax= 1.80D-03

 Cycle   7  Pass 1  IDiag  1:
 E= -1000.47036611414     Delta-E=       -0.045061298093 Rises=F Damp=T
 DIIS: error= 4.16D-03 at cycle   7 NSaved=   7.
 NSaved= 7 IEnMin= 7 EnMin= -1000.47036611414     IErMin= 7 ErrMin= 4.16D-03
 ErrMax= 4.16D-03  0.00D+00 EMaxC= 1.00D+00 BMatC= 3.90D-03 BMatP= 1.55D-02
 IDIUse=1 WtCom= 1.00D+00 WtEn= 0.00D+00
 Coeff-Com: -0.662D-02-0.474D-01-0.339D-01-0.243D+00-0.200D-01 0.727D-01
 Coeff-Com:  0.128D+01
 Coeff:     -0.662D-02-0.474D-01-0.339D-01-0.243D+00-0.200D-01 0.727D-01
 Coeff:      0.128D+01
 Gap=     0.087 Goal=     0.100 Shift=    0.013
 T=  689. Gap= 0.100 NK=3 IS=   87 IE=   94 IFin=   86
          NO(<0.9)=   0  NV(>0.1)=   0     86.00e < EF      0.00e >EF  Err=0.0D+00
 GapD=    0.087 DampG=0.500 DampE=1.000 DampFc=0.5000 IDamp=-1.
 Damping current iteration by 5.00D-01
 RMSDP=3.06D-04 MaxDP=1.19D-02 DE=-4.51D-02 OVMax= 4.90D-04

 Cycle   8  Pass 1  IDiag  1:
 E= -1000.49180029291     Delta-E=       -0.021434178774 Rises=F Damp=T
 DIIS: error= 2.09D-03 at cycle   8 NSaved=   8.
 NSaved= 8 IEnMin= 8 EnMin= -1000.49180029291     IErMin= 8 ErrMin= 2.09D-03
 ErrMax= 2.09D-03  0.00D+00 EMaxC= 1.00D+00 BMatC= 9.83D-04 BMatP= 3.90D-03
 IDIUse=1 WtCom= 1.00D+00 WtEn= 0.00D+00
 Coeff-Com: -0.141D-03 0.157D-01 0.139D-02 0.437D-01 0.192D-01-0.591D+00
 Coeff-Com:  0.227D+00 0.128D+01
 Coeff:     -0.141D-03 0.157D-01 0.139D-02 0.437D-01 0.192D-01-0.591D+00
 Coeff:      0.227D+00 0.128D+01
 Gap=     0.087 Goal=     0.100 Shift=    0.013
 T=  401. Gap= 0.100 NK=3 IS=   87 IE=   94 IFin=   86
          NO(<0.9)=   0  NV(>0.1)=   0     86.00e < EF      0.00e >EF  Err=0.0D+00
 GapD=    0.087 DampG=0.500 DampE=1.000 DampFc=0.5000 IDamp=-1.
 Damping current iteration by 5.00D-01
 RMSDP=1.54D-04 MaxDP=5.99D-03 DE=-2.14D-02 OVMax= 2.47D-04

 Cycle   9  Pass 1  IDiag  1:
 E= -1000.50224157826     Delta-E=       -0.010441285353 Rises=F Damp=T
 DIIS: error= 1.05D-03 at cycle   9 NSaved=   9.
 NSaved= 9 IEnMin= 9 EnMin= -1000.50224157826     IErMin= 9 ErrMin= 1.05D-03
 ErrMax= 1.05D-03  0.00D+00 EMaxC= 1.00D+00 BMatC= 2.46D-04 BMatP= 9.83D-04
 IDIUse=1 WtCom= 1.00D+00 WtEn= 0.00D+00
 Coeff-Com:  0.336D-04 0.919D-02 0.258D-02 0.297D-01 0.199D-01-0.299D+00
 Coeff-Com:  0.637D-01 0.454D-01 0.113D+01
 Coeff:      0.336D-04 0.919D-02 0.258D-02 0.297D-01 0.199D-01-0.299D+00
 Coeff:      0.637D-01 0.454D-01 0.113D+01
 Gap=     0.087 Goal=     0.100 Shift=    0.013
 GapD=    0.087 DampG=0.500 DampE=1.000 DampFc=0.5000 IDamp=-1.
 Damping current iteration by 5.00D-01
 RMSDP=7.68D-05 MaxDP=2.98D-03 DE=-1.04D-02 OVMax= 8.68D-05

 Cycle  10  Pass 1  IDiag  1:
 E= -1000.50739204995     Delta-E=       -0.005150471685 Rises=F Damp=T
 DIIS: error= 5.23D-04 at cycle  10 NSaved=  10.
 NSaved=10 IEnMin=10 EnMin= -1000.50739204995     IErMin=10 ErrMin= 5.23D-04
 ErrMax= 5.23D-04  0.00D+00 EMaxC= 1.00D+00 BMatC= 6.17D-05 BMatP= 2.46D-04
 IDIUse=1 WtCom= 1.00D+00 WtEn= 0.00D+00
 Coeff-Com: -0.857D-05 0.334D-02 0.166D-02 0.116D-01 0.110D-01-0.970D-01
 Coeff-Com: -0.100D-02-0.167D+00 0.194D+00 0.104D+01
 Coeff:     -0.857D-05 0.334D-02 0.166D-02 0.116D-01 0.110D-01-0.970D-01
 Coeff:     -0.100D-02-0.167D+00 0.194D+00 0.104D+01
 Gap=     0.087 Goal=     0.100 Shift=    0.013
 RMSDP=3.84D-05 MaxDP=1.49D-03 DE=-5.15D-03 OVMax= 5.19D-05

 Cycle  11  Pass 1  IDiag  1:
 E= -1000.51249543417     Delta-E=       -0.005103384220 Rises=F Damp=F
 DIIS: error= 1.95D-06 at cycle  11 NSaved=  11.
 NSaved=11 IEnMin=11 EnMin= -1000.51249543417     IErMin=11 ErrMin= 1.95D-06
 ErrMax= 1.95D-06  0.00D+00 EMaxC= 1.00D+00 BMatC= 6.33D-10 BMatP= 6.17D-05
 IDIUse=1 WtCom= 1.00D+00 WtEn= 0.00D+00
 Coeff-Com: -0.253D-04 0.143D-02 0.872D-03 0.501D-02 0.514D-02-0.400D-01
 Coeff-Com: -0.538D-02-0.104D+00 0.530D-01 0.637D+00 0.447D+00
 Coeff:     -0.253D-04 0.143D-02 0.872D-03 0.501D-02 0.514D-02-0.400D-01
 Coeff:     -0.538D-02-0.104D+00 0.530D-01 0.637D+00 0.447D+00
 Gap=     0.087 Goal=     0.100 Shift=    0.013
 RMSDP=7.63D-08 MaxDP=4.12D-06 DE=-5.10D-03 OVMax= 1.53D-05

 Cycle  12  Pass 1  IDiag  1:
 E= -1000.51249543484     Delta-E=       -0.000000000674 Rises=F Damp=F
 DIIS: error= 3.95D-07 at cycle  12 NSaved=  12.
 NSaved=12 IEnMin=12 EnMin= -1000.51249543484     IErMin=12 ErrMin= 3.95D-07
 ErrMax= 3.95D-07  0.00D+00 EMaxC= 1.00D+00 BMatC= 4.12D-11 BMatP= 6.33D-10
 IDIUse=1 WtCom= 1.00D+00 WtEn= 0.00D+00
 Coeff-Com: -0.158D-04 0.248D-03 0.219D-03 0.914D-03 0.573D-03-0.561D-02
 Coeff-Com: -0.376D-02-0.265D-01-0.724D-02 0.183D+00 0.218D+00 0.640D+00
 Coeff:     -0.158D-04 0.248D-03 0.219D-03 0.914D-03 0.573D-03-0.561D-02
 Coeff:     -0.376D-02-0.265D-01-0.724D-02 0.183D+00 0.218D+00 0.640D+00
 Gap=     0.087 Goal=     0.100 Shift=    0.013
 RMSDP=2.30D-08 MaxDP=1.17D-06 DE=-6.74D-10 OVMax= 4.24D-06

 Cycle  13  Pass 1  IDiag  1:
 E= -1000.51249543489     Delta-E=       -0.000000000049 Rises=F Damp=F
 DIIS: error= 1.81D-07 at cycle  13 NSaved=  13.
 NSaved=13 IEnMin=13 EnMin= -1000.51249543489     IErMin=13 ErrMin= 1.81D-07
 ErrMax= 1.81D-07  0.00D+00 EMaxC= 1.00D+00 BMatC= 1.07D-11 BMatP= 4.12D-11
 IDIUse=1 WtCom= 1.00D+00 WtEn= 0.00D+00
 Coeff-Com: -0.667D-05 0.165D-05 0.456D-04 0.521D-04-0.327D-03 0.117D-02
 Coeff-Com: -0.212D-02-0.522D-02-0.117D-01 0.467D-01 0.907D-01 0.408D+00
 Coeff-Com:  0.473D+00
 Coeff:     -0.667D-05 0.165D-05 0.456D-04 0.521D-04-0.327D-03 0.117D-02
 Coeff:     -0.212D-02-0.522D-02-0.117D-01 0.467D-01 0.907D-01 0.408D+00
 Coeff:      0.473D+00
 Gap=     0.087 Goal=     0.100 Shift=    0.013
 RMSDP=9.26D-09 MaxDP=4.18D-07 DE=-4.87D-11 OVMax= 1.24D-06

 SCF Done:  E(RB3LYP) =  -1000.51249543     A.U. after   13 cycles
            NFock= 13  Conv=0.93D-08     -V/T= 2.0098
 KE= 9.908056731973D+02 PE=-6.152009325251D+03 EE= 2.242845639833D+03
 Leave Link  502 at Thu Sep  8 15:02:08 2022, MaxMem=  1342177280 cpu:            1905.9 elap:              41.3
 (Enter /mnt/opt/groups/app-gaussian/g16-avx2/l601.exe)
 Copying SCF densities to generalized density rwf, IOpCl= 0 IROHF=0.

 **********************************************************************

            Population analysis using the SCF Density.

 **********************************************************************

 Orbital symmetries:
       Occupied  (A') (A') (A') (A') (A') (A') (A') (A') (A') (A')
                 (A') (A') (A') (A') (A') (A') (A') (A') (A') (A')
                 (A') (A') (A') (A') (A') (A') (A') (A') (A') (A')
                 (A') (A') (A') (A') (A') (A') (A') (A') (A') (A')
                 (A') (A') (A') (A') (A') (A') (A') (A') (A') (A')
                 (A') (A') (A') (A') (A') (A') (A') (A') (A') (A')
                 (A') (A') (A') (A") (A') (A') (A") (A') (A") (A')
                 (A') (A') (A') (A") (A') (A') (A') (A") (A") (A")
                 (A") (A") (A") (A") (A") (A")
       Virtual   (A") (A") (A") (A") (A") (A") (A") (A") (A") (A')
                 (A') (A') (A') (A') (A") (A') (A') (A') (A') (A')
                 (A") (A') (A') (A') (A') (A') (A") (A') (A") (A')
                 (A') (A') (A') (A') (A') (A') (A') (A') (A') (A')
                 (A') (A') (A') (A') (A') (A') (A') (A') (A') (A')
                 (A') (A') (A') (A') (A") (A') (A") (A') (A") (A')
                 (A') (A") (A') (A') (A") (A') (A") (A') (A') (A')
                 (A") (A') (A') (A") (A') (A') (A') (A') (A') (A')
                 (A") (A') (A") (A') (A') (A') (A') (A") (A') (A')
                 (A") (A') (A") (A') (A") (A") (A") (A') (A") (A")
                 (A") (A") (A") (A') (A") (A') (A') (A') (A') (A')
                 (A") (A') (A') (A') (A') (A') (A') (A") (A') (A")
                 (A') (A') (A") (A') (A') (A') (A') (A') (A') (A')
                 (A') (A') (A') (A') (A') (A') (A') (A') (A') (A')
                 (A') (A') (A') (A') (A') (A') (A') (A') (A') (A')
                 (A') (A') (A') (A') (A") (A") (A") (A") (A') (A")
                 (A') (A") (A') (A") (A") (A') (A") (A") (A") (A")
                 (A") (A') (A") (A") (A") (A') (A") (A') (A") (A")
                 (A') (A") (A') (A") (A') (A') (A') (A') (A') (A')
                 (A') (A') (A') (A') (A') (A') (A') (A') (A') (A')
                 (A") (A') (A') (A") (A') (A") (A") (A") (A") (A')
                 (A') (A') (A') (A') (A') (A") (A') (A') (A') (A')
                 (A') (A') (A") (A') (A') (A') (A') (A') (A') (A')
                 (A') (A") (A') (A") (A") (A') (A") (A') (A') (A")
                 (A') (A') (A') (A') (A') (A") (A') (A") (A") (A")
                 (A') (A") (A") (A") (A') (A") (A') (A") (A") (A')
                 (A") (A') (A') (A") (A') (A') (A') (A') (A') (A")
                 (A") (A') (A") (A") (A') (A") (A') (A') (A') (A")
                 (A') (A") (A") (A') (A') (A') (A") (A") (A') (A")
                 (A') (A") (A') (A") (A') (A') (A") (A") (A') (A")
                 (A') (A") (A') (A') (A') (A") (A') (A") (A') (A')
                 (A") (A") (A') (A") (A') (A') (A') (A') (A') (A')
                 (A') (A') (A') (A') (A') (A') (A') (A') (A') (A')
                 (A') (A') (A') (A') (A') (A') (A') (A') (A') (A')
                 (A') (A') (A') (A') (A') (A') (A') (A') (A') (A')
                 (A') (A') (A') (A') (A') (A') (A') (A') (A') (A')
                 (A') (A') (A') (A') (A') (A') (A') (A') (A') (A')
                 (A') (A') (A') (A') (A') (A') (A') (A') (A') (A')
                 (A') (A') (A') (A')
 The electronic state is 1-A'.
 Alpha  occ. eigenvalues --  -10.20317 -10.20148 -10.20016 -10.20015 -10.19984
 Alpha  occ. eigenvalues --  -10.19981 -10.19942 -10.19911 -10.19905 -10.19855
 Alpha  occ. eigenvalues --  -10.19216 -10.19188 -10.19182 -10.19173 -10.19152
 Alpha  occ. eigenvalues --  -10.19149 -10.19149 -10.19139 -10.19122 -10.19113
 Alpha  occ. eigenvalues --  -10.19111 -10.19106 -10.19095 -10.19090 -10.19077
 Alpha  occ. eigenvalues --  -10.19040  -0.88628  -0.87516  -0.85736  -0.83345
 Alpha  occ. eigenvalues --   -0.80844  -0.79030  -0.78238  -0.77076  -0.75498
 Alpha  occ. eigenvalues --   -0.74446  -0.72437  -0.71991  -0.68623  -0.66343
 Alpha  occ. eigenvalues --   -0.62705  -0.61859  -0.61365  -0.60019  -0.58923
 Alpha  occ. eigenvalues --   -0.58430  -0.57135  -0.52879  -0.52466  -0.51153
 Alpha  occ. eigenvalues --   -0.50200  -0.49295  -0.47530  -0.46835  -0.45859
 Alpha  occ. eigenvalues --   -0.45251  -0.44181  -0.43509  -0.43166  -0.42535
 Alpha  occ. eigenvalues --   -0.42047  -0.41418  -0.40774  -0.40681  -0.40334
 Alpha  occ. eigenvalues --   -0.39797  -0.39312  -0.38910  -0.37074  -0.37047
 Alpha  occ. eigenvalues --   -0.36527  -0.34595  -0.34329  -0.34186  -0.32980
 Alpha  occ. eigenvalues --   -0.32680  -0.32007  -0.31506  -0.30446  -0.29063
 Alpha  occ. eigenvalues --   -0.27691  -0.25765  -0.24675  -0.22323  -0.21509
 Alpha  occ. eigenvalues --   -0.17242
 Alpha virt. eigenvalues --   -0.08564  -0.03602  -0.03119  -0.00486   0.00865
 Alpha virt. eigenvalues --    0.02845   0.04346   0.05152   0.08208   0.09464
 Alpha virt. eigenvalues --    0.09822   0.10038   0.11140   0.12097   0.12406
 Alpha virt. eigenvalues --    0.12813   0.13558   0.14560   0.15698   0.16115
 Alpha virt. eigenvalues --    0.17065   0.17194   0.17549   0.17992   0.19000
 Alpha virt. eigenvalues --    0.19443   0.20922   0.21751   0.22973   0.23524
 Alpha virt. eigenvalues --    0.24522   0.24736   0.26428   0.26879   0.27892
 Alpha virt. eigenvalues --    0.28867   0.29633   0.29968   0.30636   0.31406
 Alpha virt. eigenvalues --    0.32488   0.32580   0.33815   0.35141   0.36985
 Alpha virt. eigenvalues --    0.38386   0.40160   0.43808   0.44077   0.45041
 Alpha virt. eigenvalues --    0.46753   0.46876   0.48639   0.49774   0.49908
 Alpha virt. eigenvalues --    0.50505   0.50854   0.51657   0.52382   0.53170
 Alpha virt. eigenvalues --    0.53594   0.53624   0.53817   0.54430   0.54497
 Alpha virt. eigenvalues --    0.54838   0.55473   0.55534   0.56310   0.56730
 Alpha virt. eigenvalues --    0.57390   0.57645   0.57964   0.58098   0.58505
 Alpha virt. eigenvalues --    0.58755   0.59576   0.59727   0.60277   0.60559
 Alpha virt. eigenvalues --    0.60618   0.60996   0.61157   0.61437   0.61557
 Alpha virt. eigenvalues --    0.61908   0.62060   0.62177   0.62550   0.62875
 Alpha virt. eigenvalues --    0.63775   0.64141   0.64916   0.65055   0.65587
 Alpha virt. eigenvalues --    0.67217   0.68311   0.68494   0.70576   0.71574
 Alpha virt. eigenvalues --    0.74511   0.75480   0.76635   0.77653   0.78416
 Alpha virt. eigenvalues --    0.79338   0.80250   0.80641   0.81271   0.81649
 Alpha virt. eigenvalues --    0.81652   0.81948   0.82160   0.82650   0.83694
 Alpha virt. eigenvalues --    0.84124   0.84569   0.84915   0.85000   0.85909
 Alpha virt. eigenvalues --    0.87445   0.88234   0.88916   0.89640   0.91122
 Alpha virt. eigenvalues --    0.91222   0.92773   0.93573   0.93644   0.94633
 Alpha virt. eigenvalues --    0.95741   0.96241   0.97171   0.98290   0.99248
 Alpha virt. eigenvalues --    1.00492   1.01444   1.01752   1.03048   1.04412
 Alpha virt. eigenvalues --    1.04574   1.06073   1.07847   1.09376   1.10552
 Alpha virt. eigenvalues --    1.13128   1.14479   1.15297   1.16017   1.17075
 Alpha virt. eigenvalues --    1.17905   1.18847   1.20235   1.22000   1.22023
 Alpha virt. eigenvalues --    1.22168   1.23681   1.24649   1.25613   1.25973
 Alpha virt. eigenvalues --    1.26486   1.27577   1.28635   1.32287   1.33601
 Alpha virt. eigenvalues --    1.33680   1.34124   1.34955   1.35244   1.35301
 Alpha virt. eigenvalues --    1.35601   1.37339   1.37659   1.38501   1.40306
 Alpha virt. eigenvalues --    1.40363   1.41251   1.41337   1.41383   1.42993
 Alpha virt. eigenvalues --    1.43445   1.43641   1.44275   1.45702   1.46587
 Alpha virt. eigenvalues --    1.47660   1.49295   1.49704   1.53229   1.53934
 Alpha virt. eigenvalues --    1.55375   1.56650   1.58144   1.59339   1.66018
 Alpha virt. eigenvalues --    1.70765   1.71870   1.72528   1.72619   1.74269
 Alpha virt. eigenvalues --    1.75480   1.75654   1.78064   1.80433   1.80825
 Alpha virt. eigenvalues --    1.80894   1.81485   1.82147   1.83268   1.83908
 Alpha virt. eigenvalues --    1.84588   1.84896   1.85857   1.86783   1.86933
 Alpha virt. eigenvalues --    1.88067   1.88138   1.88841   1.89256   1.89617
 Alpha virt. eigenvalues --    1.90429   1.92219   1.92344   1.92385   1.92736
 Alpha virt. eigenvalues --    1.92955   1.93371   1.93848   1.94453   1.95986
 Alpha virt. eigenvalues --    1.96730   1.97845   1.98787   1.99263   1.99889
 Alpha virt. eigenvalues --    2.00020   2.02717   2.03735   2.04895   2.07037
 Alpha virt. eigenvalues --    2.07467   2.08673   2.09633   2.10801   2.13340
 Alpha virt. eigenvalues --    2.18115   2.18484   2.19766   2.20740   2.21353
 Alpha virt. eigenvalues --    2.21983   2.22577   2.24104   2.26457   2.27912
 Alpha virt. eigenvalues --    2.28410   2.29073   2.29091   2.29805   2.30602
 Alpha virt. eigenvalues --    2.31048   2.31779   2.32097   2.32693   2.33294
 Alpha virt. eigenvalues --    2.34907   2.36250   2.37326   2.38266   2.38390
 Alpha virt. eigenvalues --    2.38460   2.39099   2.40850   2.41291   2.43055
 Alpha virt. eigenvalues --    2.43656   2.45104   2.45740   2.45797   2.46180
 Alpha virt. eigenvalues --    2.47372   2.47589   2.50392   2.51084   2.52907
 Alpha virt. eigenvalues --    2.53536   2.54768   2.54826   2.55259   2.55592
 Alpha virt. eigenvalues --    2.57524   2.57974   2.58845   2.59001   2.60814
 Alpha virt. eigenvalues --    2.60898   2.60972   2.61403   2.62110   2.62859
 Alpha virt. eigenvalues --    2.63806   2.64386   2.65364   2.67809   2.68299
 Alpha virt. eigenvalues --    2.70120   2.70727   2.70998   2.72634   2.73846
 Alpha virt. eigenvalues --    2.74260   2.75122   2.75680   2.76265   2.79055
 Alpha virt. eigenvalues --    2.80349   2.82062   2.83194   2.84433   2.85717
 Alpha virt. eigenvalues --    2.88379   2.88529   2.89289   2.92440   2.94064
 Alpha virt. eigenvalues --    2.97755   2.99277   3.02970   3.06372   3.08667
 Alpha virt. eigenvalues --    3.11394   3.13927   3.14670   3.15907   3.16537
 Alpha virt. eigenvalues --    3.18482   3.19755   3.23295   3.23893   3.24091
 Alpha virt. eigenvalues --    3.25094   3.27508   3.29805   3.31886   3.34035
 Alpha virt. eigenvalues --    3.38436   3.41821   3.43399   3.44377   3.45358
 Alpha virt. eigenvalues --    3.48073   3.48382   3.53194   3.66768   3.72959
 Alpha virt. eigenvalues --    3.77018   3.85995   3.87872   4.08276   4.09619
 Alpha virt. eigenvalues --    4.10246   4.11490   4.13036   4.14126   4.14617
 Alpha virt. eigenvalues --    4.14875   4.15144   4.16343   4.18850   4.19080
 Alpha virt. eigenvalues --    4.23115   4.27414   4.33709   4.35378   4.40246
 Alpha virt. eigenvalues --    4.42285   4.46671   4.50128   4.53938   4.57785
 Alpha virt. eigenvalues --    4.67148   4.80111   4.92382   5.00716
          Condensed to atoms (all electrons):
               1          2          3          4          5          6
     1  C    5.321194   0.424965   0.385756  -0.079508  -0.023979  -0.022187
     2  C    0.424965   4.768318   0.003538   0.432585   0.452811  -0.030683
     3  C    0.385756   0.003538   4.803175   0.007179  -0.030652   0.442885
     4  C   -0.079508   0.432585   0.007179   4.996060  -0.031323  -0.000068
     5  C   -0.023979   0.452811  -0.030652  -0.031323   4.769145   0.003616
     6  C   -0.022187  -0.030683   0.442885  -0.000068   0.003616   4.803311
     7  C   -0.075050   0.006601   0.402367  -0.000211  -0.000105  -0.022709
     8  C    0.013977  -0.031388  -0.000063  -0.061982   0.432656   0.007180
     9  C   -0.104968  -0.024081  -0.022635   0.013985   0.424358   0.386245
    10  C    0.014837  -0.000100  -0.022235  -0.000005   0.006626   0.400107
    11  C    0.006668  -0.000202   0.001408   0.000001  -0.000019  -0.030398
    12  C    0.007550  -0.010658  -0.000320   0.540867  -0.035006   0.000021
    13  C   -0.000099  -0.000020  -0.030381   0.000000  -0.000211   0.002019
    14  C   -0.000214   0.000001   0.006608  -0.000000   0.000000  -0.000104
    15  C   -0.000538  -0.034981   0.000021  -0.026102  -0.010658  -0.000320
    16  C    0.000001  -0.000000  -0.000175   0.000000   0.000000  -0.000030
    17  C   -0.000004   0.000000  -0.000022   0.000000   0.000001   0.006547
    18  C   -0.000000   0.000000   0.000001  -0.000000  -0.000000   0.000000
    19  C    0.000000   0.000000  -0.000017  -0.000000  -0.000000  -0.000232
    20  C    0.000000   0.000000  -0.000000   0.000000  -0.000000   0.000000
    21  C    0.000000   0.000000  -0.000000  -0.000000   0.000000   0.000001
    22  C    0.000000  -0.000000   0.000000   0.000000   0.000000  -0.000000
    23  C   -0.000000  -0.000000   0.000000   0.000000   0.000000  -0.000000
    24  C   -0.000000   0.000000  -0.000000   0.000000  -0.000000   0.000000
    25  C   -0.000000  -0.000000   0.000000   0.000000   0.000000   0.000000
    26  C    0.000000   0.000000  -0.000000   0.000000  -0.000000   0.000000
    27  H    0.356837  -0.039002  -0.039001  -0.008282   0.004243   0.004151
    28  H   -0.008641  -0.039981   0.000139   0.364480   0.004498   0.000016
    29  H   -0.007919   0.000026  -0.038047  -0.000002   0.000027   0.004157
    30  H   -0.000190   0.004498   0.000015   0.000517  -0.039998   0.000140
    31  H    0.000664   0.004245   0.004153  -0.000209  -0.038956  -0.039011
    32  H   -0.000214   0.000027   0.004182   0.000000   0.000029  -0.038273
    33  H   -0.000214   0.002895   0.000004  -0.033569   0.001005  -0.000001
    34  H   -0.000002   0.000000   0.000014  -0.000000  -0.000000   0.000023
    35  H    0.000011   0.001005  -0.000001   0.004146   0.002895   0.000004
    36  H    0.000000  -0.000000   0.000027   0.000000   0.000000   0.000005
    37  H    0.000000  -0.000000   0.000000  -0.000000   0.000000  -0.000000
    38  H   -0.000000   0.000000  -0.000000  -0.000000  -0.000000   0.000000
    39  H    0.000000   0.000000   0.000000   0.000000  -0.000000  -0.000000
    40  H   -0.000000   0.000000   0.000000   0.000000  -0.000000  -0.000000
    41  H    0.000000  -0.000000   0.000000   0.000000   0.000000  -0.000000
    42  H   -0.000000   0.000000  -0.000000   0.000000  -0.000000   0.000000
               7          8          9         10         11         12
     1  C   -0.075050   0.013977  -0.104968   0.014837   0.006668   0.007550
     2  C    0.006601  -0.031388  -0.024081  -0.000100  -0.000202  -0.010658
     3  C    0.402367  -0.000063  -0.022635  -0.022235   0.001408  -0.000320
     4  C   -0.000211  -0.061982   0.013985  -0.000005   0.000001   0.540867
     5  C   -0.000105   0.432656   0.424358   0.006626  -0.000019  -0.035006
     6  C   -0.022709   0.007180   0.386245   0.400107  -0.030398   0.000021
     7  C    5.314495  -0.000004   0.014862  -0.104524   0.417023   0.000002
     8  C   -0.000004   4.995819  -0.079438  -0.000213   0.000000  -0.026103
     9  C    0.014862  -0.079438   5.321742  -0.074902  -0.000102  -0.000538
    10  C   -0.104524  -0.000213  -0.074902   5.322260  -0.026932   0.000000
    11  C    0.417023   0.000000  -0.000102  -0.026932   4.806547  -0.000000
    12  C    0.000002  -0.026103  -0.000538   0.000000  -0.000000   4.868032
    13  C   -0.024473   0.000001   0.006815   0.412845   0.440951   0.000000
    14  C   -0.077179   0.000000  -0.000005   0.015477   0.366032   0.000000
    15  C    0.000000   0.540874   0.007546   0.000002   0.000000   0.466736
    16  C    0.006505  -0.000000   0.000000  -0.000094   0.000019   0.000000
    17  C    0.014744  -0.000000  -0.000231  -0.073864  -0.018254  -0.000000
    18  C   -0.000207   0.000000   0.000000  -0.000007   0.007343   0.000000
    19  C   -0.000188  -0.000000   0.000001   0.008042  -0.033383  -0.000000
    20  C    0.000002   0.000000  -0.000000   0.000000  -0.000382  -0.000000
    21  C   -0.000001  -0.000000   0.000000  -0.000204  -0.000070   0.000000
    22  C   -0.000000   0.000000  -0.000000   0.000013  -0.000038  -0.000000
    23  C    0.000000   0.000000   0.000000  -0.000000   0.000020   0.000000
    24  C    0.000000   0.000000  -0.000000   0.000000   0.000000   0.000000
    25  C    0.000000   0.000000  -0.000000  -0.000000   0.000000   0.000000
    26  C    0.000000   0.000000   0.000000  -0.000000   0.000000   0.000000
    27  H   -0.007825  -0.000209   0.000665  -0.000214   0.000028   0.000130
    28  H   -0.000003   0.000517  -0.000191   0.000000   0.000000  -0.043156
    29  H    0.355096   0.000000  -0.000214   0.000676  -0.037129   0.000000
    30  H    0.000000   0.364463  -0.008651  -0.000003  -0.000000   0.004524
    31  H   -0.000214  -0.008287   0.356722  -0.007868   0.000025   0.000025
    32  H    0.000658  -0.000002  -0.007954   0.354456   0.004375  -0.000000
    33  H   -0.000000   0.004146   0.000011  -0.000000  -0.000000   0.365641
    34  H   -0.007901   0.000000   0.000000  -0.000217  -0.038765   0.000000
    35  H   -0.000000  -0.033564  -0.000214  -0.000000   0.000000  -0.040248
    36  H   -0.000236  -0.000000  -0.000000  -0.008687   0.004344   0.000000
    37  H   -0.000006   0.000000   0.000000   0.000000   0.000139   0.000000
    38  H   -0.000000   0.000000   0.000000  -0.000000   0.000004   0.000000
    39  H   -0.000000   0.000000   0.000000  -0.000009   0.000001  -0.000000
    40  H   -0.000000   0.000000   0.000000   0.000000  -0.000000   0.000000
    41  H   -0.000000  -0.000000   0.000000  -0.000000  -0.000000   0.000000
    42  H   -0.000000   0.000000  -0.000000  -0.000000   0.000000   0.000000
              13         14         15         16         17         18
     1  C   -0.000099  -0.000214  -0.000538   0.000001  -0.000004  -0.000000
     2  C   -0.000020   0.000001  -0.034981  -0.000000   0.000000   0.000000
     3  C   -0.030381   0.006608   0.000021  -0.000175  -0.000022   0.000001
     4  C    0.000000  -0.000000  -0.026102   0.000000   0.000000  -0.000000
     5  C   -0.000211   0.000000  -0.010658   0.000000   0.000001  -0.000000
     6  C    0.002019  -0.000104  -0.000320  -0.000030   0.006547   0.000000
     7  C   -0.024473  -0.077179   0.000000   0.006505   0.014744  -0.000207
     8  C    0.000001   0.000000   0.540874  -0.000000  -0.000000   0.000000
     9  C    0.006815  -0.000005   0.007546   0.000000  -0.000231   0.000000
    10  C    0.412845   0.015477   0.000002  -0.000094  -0.073864  -0.000007
    11  C    0.440951   0.366032   0.000000   0.000019  -0.018254   0.007343
    12  C    0.000000   0.000000   0.466736   0.000000  -0.000000   0.000000
    13  C    4.791792  -0.018177  -0.000000  -0.026685   0.379938  -0.000189
    14  C   -0.018177   5.322566  -0.000000   0.449121  -0.107554  -0.079043
    15  C   -0.000000  -0.000000   4.868204  -0.000000   0.000000   0.000000
    16  C   -0.026685   0.449121  -0.000000   4.812001  -0.060350   0.393661
    17  C    0.379938  -0.107554   0.000000  -0.060350   5.362204   0.015148
    18  C   -0.000189  -0.079043   0.000000   0.393661   0.015148   5.060215
    19  C    0.004574  -0.015712   0.000000   0.403373   0.436793  -0.008946
    20  C    0.000045   0.008557   0.000000   0.004170  -0.001665   0.475354
    21  C    0.006958   0.014218   0.000000  -0.001046  -0.081167  -0.066277
    22  C    0.000693  -0.000029  -0.000000   0.010344  -0.024539  -0.001566
    23  C   -0.000173  -0.000586   0.000000  -0.043381   0.011420   0.003149
    24  C   -0.000012   0.000000   0.000000  -0.000209   0.000330   0.000070
    25  C    0.000000  -0.000013   0.000000  -0.000410  -0.000102   0.008812
    26  C    0.000000   0.000000   0.000000   0.000032  -0.000012  -0.000410
    27  H    0.000025  -0.000002   0.000025   0.000000   0.000000   0.000000
    28  H   -0.000000   0.000000   0.004522  -0.000000   0.000000  -0.000000
    29  H    0.004216  -0.007834  -0.000000  -0.000015  -0.000227  -0.000003
    30  H    0.000000   0.000000  -0.043157   0.000000   0.000000  -0.000000
    31  H    0.000024   0.000000   0.000129  -0.000000  -0.000002  -0.000000
    32  H   -0.037122  -0.000221   0.000000   0.000032  -0.008805   0.000000
    33  H    0.000000  -0.000000  -0.040253   0.000000   0.000000  -0.000000
    34  H    0.004245   0.357092   0.000000  -0.039216   0.000678  -0.008409
    35  H   -0.000000   0.000000   0.365640  -0.000000  -0.000000   0.000000
    36  H   -0.038660   0.000713   0.000000   0.004199   0.348958  -0.000213
    37  H    0.000024  -0.007980  -0.000000  -0.037959  -0.000231   0.360847
    38  H   -0.000001  -0.000237   0.000000   0.002360   0.000021  -0.034335
    39  H    0.000471   0.000001   0.000000  -0.000225   0.004285   0.000016
    40  H   -0.000000  -0.000000   0.000000   0.000013   0.000002   0.000300
    41  H    0.000000   0.000000   0.000000   0.000002   0.000012  -0.000000
    42  H   -0.000000  -0.000000   0.000000  -0.000000  -0.000000   0.000004
              19         20         21         22         23         24
     1  C    0.000000   0.000000   0.000000   0.000000  -0.000000  -0.000000
     2  C    0.000000   0.000000   0.000000  -0.000000  -0.000000   0.000000
     3  C   -0.000017  -0.000000  -0.000000   0.000000   0.000000  -0.000000
     4  C   -0.000000   0.000000  -0.000000   0.000000   0.000000   0.000000
     5  C   -0.000000  -0.000000   0.000000   0.000000   0.000000  -0.000000
     6  C   -0.000232   0.000000   0.000001  -0.000000  -0.000000   0.000000
     7  C   -0.000188   0.000002  -0.000001  -0.000000   0.000000   0.000000
     8  C   -0.000000   0.000000  -0.000000   0.000000   0.000000   0.000000
     9  C    0.000001  -0.000000   0.000000  -0.000000   0.000000  -0.000000
    10  C    0.008042   0.000000  -0.000204   0.000013  -0.000000   0.000000
    11  C   -0.033383  -0.000382  -0.000070  -0.000038   0.000020   0.000000
    12  C   -0.000000  -0.000000   0.000000  -0.000000   0.000000   0.000000
    13  C    0.004574   0.000045   0.006958   0.000693  -0.000173  -0.000012
    14  C   -0.015712   0.008557   0.014218  -0.000029  -0.000586   0.000000
    15  C    0.000000   0.000000   0.000000  -0.000000   0.000000   0.000000
    16  C    0.403373   0.004170  -0.001046   0.010344  -0.043381  -0.000209
    17  C    0.436793  -0.001665  -0.081167  -0.024539   0.011420   0.000330
    18  C   -0.008946   0.475354  -0.066277  -0.001566   0.003149   0.000070
    19  C    5.037825  -0.065028   0.272636  -0.085111  -0.002095   0.008305
    20  C   -0.065028   5.081332  -0.012170   0.013852   0.386033  -0.000495
    21  C    0.272636  -0.012170   4.969887   0.486448   0.461072  -0.007997
    22  C   -0.085111   0.013852   0.486448   5.040869  -0.066523   0.508094
    23  C   -0.002095   0.386033   0.461072  -0.066523   4.787438  -0.036710
    24  C    0.008305  -0.000495  -0.007997   0.508094  -0.036710   4.847306
    25  C    0.013142  -0.081212  -0.025360  -0.066151   0.480011  -0.024274
    26  C   -0.000504   0.007883  -0.040701  -0.025431  -0.014018   0.517813
    27  H   -0.000000   0.000000  -0.000000  -0.000000   0.000000  -0.000000
    28  H    0.000000   0.000000   0.000000  -0.000000  -0.000000   0.000000
    29  H    0.000032   0.000000   0.000000  -0.000000  -0.000000  -0.000000
    30  H    0.000000  -0.000000  -0.000000   0.000000   0.000000   0.000000
    31  H    0.000000   0.000000   0.000000  -0.000000   0.000000   0.000000
    32  H   -0.000005  -0.000000   0.000002  -0.000003   0.000000  -0.000000
    33  H   -0.000000   0.000000   0.000000   0.000000   0.000000   0.000000
    34  H    0.003853   0.000243  -0.000200   0.000002   0.000025  -0.000000
    35  H    0.000000   0.000000  -0.000000   0.000000   0.000000   0.000000
    36  H   -0.029564   0.000025  -0.013140   0.003528  -0.000213   0.000175
    37  H    0.003868  -0.035122   0.001053   0.000018   0.002552  -0.000000
    38  H    0.001096   0.360360   0.003940  -0.000226  -0.038068   0.000019
    39  H   -0.015475  -0.000195  -0.028660   0.357790   0.004959  -0.045062
    40  H   -0.000185  -0.008868   0.004323   0.000645  -0.039844   0.004626
    41  H   -0.000235   0.000010   0.002746  -0.034184   0.001203   0.365349
    42  H    0.000015  -0.000192   0.001154   0.004102   0.002682  -0.039187
              25         26         27         28         29         30
     1  C   -0.000000   0.000000   0.356837  -0.008641  -0.007919  -0.000190
     2  C   -0.000000   0.000000  -0.039002  -0.039981   0.000026   0.004498
     3  C    0.000000  -0.000000  -0.039001   0.000139  -0.038047   0.000015
     4  C    0.000000   0.000000  -0.008282   0.364480  -0.000002   0.000517
     5  C    0.000000  -0.000000   0.004243   0.004498   0.000027  -0.039998
     6  C    0.000000   0.000000   0.004151   0.000016   0.004157   0.000140
     7  C    0.000000   0.000000  -0.007825  -0.000003   0.355096   0.000000
     8  C    0.000000   0.000000  -0.000209   0.000517   0.000000   0.364463
     9  C   -0.000000   0.000000   0.000665  -0.000191  -0.000214  -0.008651
    10  C   -0.000000  -0.000000  -0.000214   0.000000   0.000676  -0.000003
    11  C    0.000000   0.000000   0.000028   0.000000  -0.037129  -0.000000
    12  C    0.000000   0.000000   0.000130  -0.043156   0.000000   0.004524
    13  C    0.000000   0.000000   0.000025  -0.000000   0.004216   0.000000
    14  C   -0.000013   0.000000  -0.000002   0.000000  -0.007834   0.000000
    15  C    0.000000   0.000000   0.000025   0.004522  -0.000000  -0.043157
    16  C   -0.000410   0.000032   0.000000  -0.000000  -0.000015   0.000000
    17  C   -0.000102  -0.000012   0.000000   0.000000  -0.000227   0.000000
    18  C    0.008812  -0.000410   0.000000  -0.000000  -0.000003  -0.000000
    19  C    0.013142  -0.000504  -0.000000   0.000000   0.000032   0.000000
    20  C   -0.081212   0.007883   0.000000   0.000000   0.000000  -0.000000
    21  C   -0.025360  -0.040701  -0.000000   0.000000   0.000000  -0.000000
    22  C   -0.066151  -0.025431  -0.000000  -0.000000  -0.000000   0.000000
    23  C    0.480011  -0.014018   0.000000  -0.000000  -0.000000   0.000000
    24  C   -0.024274   0.517813  -0.000000   0.000000  -0.000000   0.000000
    25  C    5.018377   0.498953   0.000000   0.000000  -0.000000   0.000000
    26  C    0.498953   4.852063  -0.000000   0.000000   0.000000   0.000000
    27  H    0.000000  -0.000000   0.631979   0.006348   0.006495   0.000002
    28  H    0.000000   0.000000   0.006348   0.632858   0.000001   0.000019
    29  H   -0.000000   0.000000   0.006495   0.000001   0.630591   0.000000
    30  H    0.000000   0.000000   0.000002   0.000019   0.000000   0.632968
    31  H   -0.000000   0.000000   0.000024   0.000002   0.000002   0.006354
    32  H   -0.000000   0.000000   0.000002   0.000000   0.000025   0.000001
    33  H    0.000000   0.000000  -0.000014  -0.006222   0.000000  -0.000191
    34  H   -0.000000  -0.000000   0.000001  -0.000000   0.006555  -0.000000
    35  H    0.000000   0.000000  -0.000000  -0.000191  -0.000000  -0.006221
    36  H   -0.000003  -0.000002   0.000000  -0.000000   0.000002  -0.000000
    37  H   -0.000215   0.000003  -0.000000  -0.000000   0.000001   0.000000
    38  H   -0.008222   0.000168  -0.000000   0.000000   0.000000   0.000000
    39  H    0.000668   0.004547  -0.000000   0.000000   0.000000   0.000000
    40  H    0.363996  -0.043622   0.000000   0.000000  -0.000000   0.000000
    41  H    0.004196  -0.039998   0.000000   0.000000  -0.000000   0.000000
    42  H   -0.034793   0.365730  -0.000000   0.000000   0.000000   0.000000
              31         32         33         34         35         36
     1  C    0.000664  -0.000214  -0.000214  -0.000002   0.000011   0.000000
     2  C    0.004245   0.000027   0.002895   0.000000   0.001005  -0.000000
     3  C    0.004153   0.004182   0.000004   0.000014  -0.000001   0.000027
     4  C   -0.000209   0.000000  -0.033569  -0.000000   0.004146   0.000000
     5  C   -0.038956   0.000029   0.001005  -0.000000   0.002895   0.000000
     6  C   -0.039011  -0.038273  -0.000001   0.000023   0.000004   0.000005
     7  C   -0.000214   0.000658  -0.000000  -0.007901  -0.000000  -0.000236
     8  C   -0.008287  -0.000002   0.004146   0.000000  -0.033564  -0.000000
     9  C    0.356722  -0.007954   0.000011   0.000000  -0.000214  -0.000000
    10  C   -0.007868   0.354456  -0.000000  -0.000217  -0.000000  -0.008687
    11  C    0.000025   0.004375  -0.000000  -0.038765   0.000000   0.004344
    12  C    0.000025  -0.000000   0.365641   0.000000  -0.040248   0.000000
    13  C    0.000024  -0.037122   0.000000   0.004245  -0.000000  -0.038660
    14  C    0.000000  -0.000221  -0.000000   0.357092   0.000000   0.000713
    15  C    0.000129   0.000000  -0.040253   0.000000   0.365640   0.000000
    16  C   -0.000000   0.000032   0.000000  -0.039216  -0.000000   0.004199
    17  C   -0.000002  -0.008805   0.000000   0.000678  -0.000000   0.348958
    18  C   -0.000000   0.000000  -0.000000  -0.008409   0.000000  -0.000213
    19  C    0.000000  -0.000005  -0.000000   0.003853   0.000000  -0.029564
    20  C    0.000000  -0.000000   0.000000   0.000243   0.000000   0.000025
    21  C    0.000000   0.000002   0.000000  -0.000200  -0.000000  -0.013140
    22  C   -0.000000  -0.000003   0.000000   0.000002   0.000000   0.003528
    23  C    0.000000   0.000000   0.000000   0.000025   0.000000  -0.000213
    24  C    0.000000  -0.000000   0.000000  -0.000000   0.000000   0.000175
    25  C   -0.000000  -0.000000   0.000000  -0.000000   0.000000  -0.000003
    26  C    0.000000   0.000000   0.000000  -0.000000   0.000000  -0.000002
    27  H    0.000024   0.000002  -0.000014   0.000001  -0.000000   0.000000
    28  H    0.000002   0.000000  -0.006222  -0.000000  -0.000191  -0.000000
    29  H    0.000002   0.000025   0.000000   0.006555  -0.000000   0.000002
    30  H    0.006354   0.000001  -0.000191  -0.000000  -0.006221  -0.000000
    31  H    0.632153   0.006549  -0.000000   0.000000  -0.000014   0.000001
    32  H    0.006549   0.632063  -0.000000   0.000002   0.000000   0.007296
    33  H   -0.000000  -0.000000   0.625144  -0.000000  -0.005144   0.000000
    34  H    0.000000   0.000002  -0.000000   0.631472   0.000000   0.000025
    35  H   -0.000014   0.000000  -0.005144   0.000000   0.625155  -0.000000
    36  H    0.000001   0.007296   0.000000   0.000025  -0.000000   0.633006
    37  H   -0.000000   0.000000   0.000000   0.006696  -0.000000   0.000002
    38  H    0.000000  -0.000000   0.000000  -0.000018   0.000000   0.000000
    39  H    0.000000   0.000004  -0.000000   0.000000   0.000000   0.003696
    40  H    0.000000   0.000000   0.000000   0.000000   0.000000   0.000000
    41  H   -0.000000   0.000000   0.000000   0.000000   0.000000   0.000002
    42  H    0.000000   0.000000   0.000000  -0.000000   0.000000  -0.000000
              37         38         39         40         41         42
     1  C    0.000000  -0.000000   0.000000  -0.000000   0.000000  -0.000000
     2  C   -0.000000   0.000000   0.000000   0.000000  -0.000000   0.000000
     3  C    0.000000  -0.000000   0.000000   0.000000   0.000000  -0.000000
     4  C   -0.000000  -0.000000   0.000000   0.000000   0.000000   0.000000
     5  C    0.000000  -0.000000  -0.000000  -0.000000   0.000000  -0.000000
     6  C   -0.000000   0.000000  -0.000000  -0.000000  -0.000000   0.000000
     7  C   -0.000006  -0.000000  -0.000000  -0.000000  -0.000000  -0.000000
     8  C    0.000000   0.000000   0.000000   0.000000  -0.000000   0.000000
     9  C    0.000000   0.000000   0.000000   0.000000   0.000000  -0.000000
    10  C    0.000000  -0.000000  -0.000009   0.000000  -0.000000  -0.000000
    11  C    0.000139   0.000004   0.000001  -0.000000  -0.000000   0.000000
    12  C    0.000000   0.000000  -0.000000   0.000000   0.000000   0.000000
    13  C    0.000024  -0.000001   0.000471  -0.000000   0.000000  -0.000000
    14  C   -0.007980  -0.000237   0.000001  -0.000000   0.000000  -0.000000
    15  C   -0.000000   0.000000   0.000000   0.000000   0.000000   0.000000
    16  C   -0.037959   0.002360  -0.000225   0.000013   0.000002  -0.000000
    17  C   -0.000231   0.000021   0.004285   0.000002   0.000012  -0.000000
    18  C    0.360847  -0.034335   0.000016   0.000300  -0.000000   0.000004
    19  C    0.003868   0.001096  -0.015475  -0.000185  -0.000235   0.000015
    20  C   -0.035122   0.360360  -0.000195  -0.008868   0.000010  -0.000192
    21  C    0.001053   0.003940  -0.028660   0.004323   0.002746   0.001154
    22  C    0.000018  -0.000226   0.357790   0.000645  -0.034184   0.004102
    23  C    0.002552  -0.038068   0.004959  -0.039844   0.001203   0.002682
    24  C   -0.000000   0.000019  -0.045062   0.004626   0.365349  -0.039187
    25  C   -0.000215  -0.008222   0.000668   0.363996   0.004196  -0.034793
    26  C    0.000003   0.000168   0.004547  -0.043622  -0.039998   0.365730
    27  H   -0.000000  -0.000000  -0.000000   0.000000   0.000000  -0.000000
    28  H   -0.000000   0.000000   0.000000   0.000000   0.000000   0.000000
    29  H    0.000001   0.000000   0.000000  -0.000000  -0.000000   0.000000
    30  H    0.000000   0.000000   0.000000   0.000000   0.000000   0.000000
    31  H   -0.000000   0.000000   0.000000   0.000000  -0.000000   0.000000
    32  H    0.000000  -0.000000   0.000004   0.000000   0.000000   0.000000
    33  H    0.000000   0.000000  -0.000000   0.000000   0.000000   0.000000
    34  H    0.006696  -0.000018   0.000000   0.000000   0.000000  -0.000000
    35  H   -0.000000   0.000000   0.000000   0.000000   0.000000   0.000000
    36  H    0.000002   0.000000   0.003696   0.000000   0.000002  -0.000000
    37  H    0.626543  -0.005538   0.000000  -0.000014   0.000000  -0.000000
    38  H   -0.005538   0.626902   0.000002   0.006480   0.000000  -0.000012
    39  H    0.000000   0.000002   0.634057   0.000019  -0.005914  -0.000209
    40  H   -0.000014   0.006480   0.000019   0.633418  -0.000202  -0.005687
    41  H    0.000000   0.000000  -0.005914  -0.000202   0.626298  -0.005327
    42  H   -0.000000  -0.000012  -0.000209  -0.005687  -0.005327   0.625331
 Mulliken charges:
               1
     1  C   -0.208734
     2  C    0.109579
     3  C    0.122075
     4  C   -0.118558
     5  C    0.108998
     6  C    0.123587
     7  C   -0.211519
     8  C   -0.118380
     9  C   -0.208826
    10  C   -0.215265
    11  C    0.130744
    12  C   -0.097501
    13  C    0.120567
    14  C   -0.225496
    15  C   -0.097691
    16  C    0.123963
    17  C   -0.204051
    18  C   -0.125313
    19  C    0.063128
    20  C   -0.132539
    21  C    0.052555
    22  C   -0.122598
    23  C    0.101049
    24  C   -0.098140
    25  C   -0.147401
    26  C   -0.082494
    27  H    0.083592
    28  H    0.084984
    29  H    0.083488
    30  H    0.084910
    31  H    0.083490
    32  H    0.082896
    33  H    0.086762
    34  H    0.083800
    35  H    0.086742
    36  H    0.084714
    37  H    0.085319
    38  H    0.085305
    39  H    0.085232
    40  H    0.084600
    41  H    0.086042
    42  H    0.086389
 Sum of Mulliken charges =  -0.00000
 Mulliken charges with hydrogens summed into heavy atoms:
               1
     1  C   -0.125142
     2  C    0.109579
     3  C    0.122075
     4  C   -0.033574
     5  C    0.108998
     6  C    0.123587
     7  C   -0.128031
     8  C   -0.033471
     9  C   -0.125337
    10  C   -0.132369
    11  C    0.130744
    12  C   -0.010740
    13  C    0.120567
    14  C   -0.141696
    15  C   -0.010949
    16  C    0.123963
    17  C   -0.119337
    18  C   -0.039994
    19  C    0.063128
    20  C   -0.047234
    21  C    0.052555
    22  C   -0.037366
    23  C    0.101049
    24  C   -0.012098
    25  C   -0.062801
    26  C    0.003895
 Electronic spatial extent (au):  <R**2>=          13659.3103
 Charge=             -0.0000 electrons
 Dipole moment (field-independent basis, Debye):
    X=              0.0389    Y=              0.0839    Z=              0.0000  Tot=              0.0925
 Quadrupole moment (field-independent basis, Debye-Ang):
   XX=           -127.8459   YY=           -127.6916   ZZ=           -156.3725
   XY=             -1.3352   XZ=              0.0000   YZ=             -0.0000
 Traceless Quadrupole moment (field-independent basis, Debye-Ang):
   XX=              9.4575   YY=              9.6117   ZZ=            -19.0692
   XY=             -1.3352   XZ=              0.0000   YZ=             -0.0000
 Octapole moment (field-independent basis, Debye-Ang**2):
  XXX=              3.5819  YYY=              5.4574  ZZZ=              0.0000  XYY=             -0.3687
  XXY=             -1.8963  XXZ=              0.0000  XZZ=             -0.3154  YZZ=              0.0478
  YYZ=             -0.0000  XYZ=              0.0000
 Hexadecapole moment (field-independent basis, Debye-Ang**3):
 XXXX=          -9383.7391 YYYY=          -7597.8411 ZZZZ=           -162.1267 XXXY=           3312.2216
 XXXZ=             -0.0000 YYYX=           3333.8383 YYYZ=              0.0000 ZZZX=             -0.0000
 ZZZY=              0.0000 XXYY=          -2798.7916 XXZZ=          -1933.7864 YYZZ=          -1573.3338
 XXYZ=              0.0000 YYXZ=             -0.0000 ZZXY=           1364.7899
 N-N= 1.917845516786D+03 E-N=-6.152009306080D+03  KE= 9.908056731973D+02
 Symmetry A'   KE= 9.630288378968D+02
 Symmetry A"   KE= 2.777683530057D+01
 No NMR shielding tensors so no spin-rotation constants.
 Leave Link  601 at Thu Sep  8 15:02:10 2022, MaxMem=  1342177280 cpu:              62.9 elap:               1.4
 (Enter /mnt/opt/groups/app-gaussian/g16-avx2/l701.exe)
 ... and contract with generalized density number  0.
 Compute integral first derivatives.
 R6Disp: Adding Grimme-D3 dispersion energy 1st derivatives to the gradient.
 Leave Link  701 at Thu Sep  8 15:02:11 2022, MaxMem=  1342177280 cpu:              57.6 elap:               1.3
 (Enter /mnt/opt/groups/app-gaussian/g16-avx2/l702.exe)
 L702 exits ... SP integral derivatives will be done elsewhere.
 Leave Link  702 at Thu Sep  8 15:02:11 2022, MaxMem=  1342177280 cpu:               2.2 elap:               0.1
 (Enter /mnt/opt/groups/app-gaussian/g16-avx2/l703.exe)
 Integral derivatives from FoFJK, PRISM(SPDF).
 Compute integral first derivatives, UseDBF=F ICtDFT=           0.
 Calling FoFJK, ICntrl=      2127 FMM=F ISym2X=1 I1Cent= 0 IOpClX= 0 NMat=1 NMatS=1 NMatT=0.
 FoFJK:  IHMeth= 1 ICntrl=    2127 DoSepK=F KAlg= 0 I1Cent=           0 FoldK=F
 IRaf=         0 NMat=       1 IRICut=       1 DoRegI=T DoRafI=F ISym2E= 1 IDoP0=0 IntGTp=1.
 FoFCou: FMM=F IPFlag=           0 FMFlag=      100000 FMFlg1=         800
         NFxFlg=           0 DoJE=F BraDBF=F KetDBF=F FulRan=T
         wScrn=  0.000000 ICntrl=      2127 IOpCl=  0 I1Cent=           0 NGrid=           0
         NMat0=    1 NMatS0=      1 NMatT0=    0 NMatD0=    1 NMtDS0=    0 NMtDT0=    0
 Petite list used in FoFCou.
 Leave Link  703 at Thu Sep  8 15:02:19 2022, MaxMem=  1342177280 cpu:             384.3 elap:               8.3
 (Enter /mnt/opt/groups/app-gaussian/g16-avx2/l716.exe)
 Dipole        = 1.52928937D-02 3.30091439D-02 5.28166031D-33
 ***** Axes restored to original set *****
 -------------------------------------------------------------------
 Center     Atomic                   Forces (Hartrees/Bohr)
 Number     Number              X              Y              Z
 -------------------------------------------------------------------
      1        6          -0.000002067   -0.000001790   -0.000000000
      2        6           0.000000155    0.000013547    0.000000000
      3        6          -0.000005238    0.000000953   -0.000000000
      4        6          -0.000010529   -0.000003767   -0.000000000
      5        6          -0.000012374   -0.000004880   -0.000000000
      6        6          -0.000002205    0.000003459    0.000000000
      7        6           0.000003528   -0.000001792   -0.000000000
      8        6           0.000002203    0.000008878    0.000000000
      9        6           0.000003454    0.000001690    0.000000000
     10        6           0.000005971   -0.000005326   -0.000000000
     11        6           0.000006007    0.000005531    0.000000000
     12        6           0.000013339    0.000004650    0.000000000
     13        6          -0.000002816   -0.000003822   -0.000000000
     14        6          -0.000010259   -0.000003871   -0.000000000
     15        6          -0.000000431   -0.000013011   -0.000000000
     16        6           0.000037675    0.000004304    0.000000000
     17        6           0.000015397    0.000001906    0.000000000
     18        6          -0.000021401    0.000004160   -0.000000000
     19        6          -0.000008922   -0.000037135   -0.000000000
     20        6           0.000003092   -0.000013562   -0.000000000
     21        6          -0.000026196    0.000015176    0.000000000
     22        6          -0.000003701    0.000014042    0.000000000
     23        6           0.000021110    0.000013293    0.000000000
     24        6           0.000017075   -0.000004187    0.000000000
     25        6           0.000001602    0.000006801    0.000000000
     26        6          -0.000015569   -0.000002380   -0.000000000
     27        1           0.000002684   -0.000002653   -0.000000000
     28        1           0.000005782   -0.000003410   -0.000000000
     29        1          -0.000001299    0.000000633    0.000000000
     30        1           0.000004019   -0.000003754   -0.000000000
     31        1           0.000002051   -0.000001667   -0.000000000
     32        1          -0.000002002    0.000002351    0.000000000
     33        1          -0.000008023   -0.000004521   -0.000000000
     34        1          -0.000003036    0.000002437    0.000000000
     35        1           0.000001249    0.000008526    0.000000000
     36        1          -0.000003571   -0.000005977   -0.000000000
     37        1          -0.000001074    0.000002357    0.000000000
     38        1          -0.000000464   -0.000000966   -0.000000000
     39        1          -0.000004368    0.000005015    0.000000000
     40        1          -0.000001219   -0.000002012   -0.000000000
     41        1          -0.000000767    0.000001059    0.000000000
     42        1           0.000001141   -0.000000285    0.000000000
 -------------------------------------------------------------------
 Cartesian Forces:  Max     0.000037675 RMS     0.000007892
 Leave Link  716 at Thu Sep  8 15:02:19 2022, MaxMem=  1342177280 cpu:               2.8 elap:               0.1
 (Enter /mnt/opt/groups/app-gaussian/g16-avx2/l103.exe)

 GradGradGradGradGradGradGradGradGradGradGradGradGradGradGradGradGradGrad
 Berny optimization.
 FormGI is forming the generalized inverse of G from B-inverse, IUseBI=4.
 Internal  Forces:  Max     0.000041450 RMS     0.000004440
 Search for a local minimum.
 Step number   1 out of a maximum of  252
 All quantities printed in internal units (Hartrees-Bohrs-Radians)
 RMS Force = .44396D-05 SwitMx=.10000D-02 MixMth= 2
 Mixed Optimization -- En-DIIS/RFO-DIIS
 Second derivative matrix not updated -- first step.
 ITU=  0
     Eigenvalues ---    0.01458   0.01583   0.01639   0.01641   0.01675
     Eigenvalues ---    0.01701   0.01733   0.01742   0.01754   0.01776
     Eigenvalues ---    0.01807   0.01818   0.01845   0.01857   0.01865
     Eigenvalues ---    0.01918   0.01950   0.02024   0.02035   0.02067
     Eigenvalues ---    0.02068   0.02069   0.02072   0.02075   0.02077
     Eigenvalues ---    0.02081   0.02083   0.02093   0.02094   0.02100
     Eigenvalues ---    0.02103   0.02120   0.02128   0.02155   0.02168
     Eigenvalues ---    0.02188   0.02208   0.02288   0.02316   0.16000
     Eigenvalues ---    0.16000   0.16000   0.16000   0.16000   0.16000
     Eigenvalues ---    0.16000   0.16000   0.16000   0.16000   0.16000
     Eigenvalues ---    0.16000   0.16000   0.16000   0.16000   0.16000
     Eigenvalues ---    0.22000   0.22000   0.22375   0.22475   0.22679
     Eigenvalues ---    0.22938   0.23222   0.23426   0.23714   0.23903
     Eigenvalues ---    0.24169   0.24379   0.24560   0.24659   0.25000
     Eigenvalues ---    0.25000   0.25000   0.25000   0.33247   0.34224
     Eigenvalues ---    0.34864   0.35095   0.35097   0.35099   0.35101
     Eigenvalues ---    0.35111   0.35167   0.35177   0.35178   0.35191
     Eigenvalues ---    0.35196   0.35284   0.35284   0.35287   0.35302
     Eigenvalues ---    0.35411   0.35485   0.35849   0.37095   0.37757
     Eigenvalues ---    0.38369   0.38519   0.39464   0.39508   0.40088
     Eigenvalues ---    0.40475   0.40817   0.41213   0.41527   0.42164
     Eigenvalues ---    0.43179   0.43369   0.44071   0.44687   0.45449
     Eigenvalues ---    0.45672   0.46036   0.46638   0.46733   0.47031
     Eigenvalues ---    0.47586   0.48103   0.49608   0.50998   0.52706
 RFO step:  Lambda=-1.64697890D-08 EMin= 1.45768689D-02
 Linear search not attempted -- first point.
 Iteration  1 RMS(Cart)=  0.00006833 RMS(Int)=  0.00000000
 Iteration  2 RMS(Cart)=  0.00000000 RMS(Int)=  0.00000000
 ITry= 1 IFail=0 DXMaxC= 4.34D-04 DCOld= 1.00D+10 DXMaxT= 3.00D-01 DXLimC= 3.00D+00 Rises=F
 ClnCor:  largest displacement from symmetrization is 3.26D-12 for atom    27.
 Variable       Old X    -DE/DX   Delta X   Delta X   Delta X     New X
                                 (Linear)    (Quad)   (Total)
    R1        2.62762  -0.00000   0.00000  -0.00000  -0.00000   2.62761
    R2        2.66879   0.00000   0.00000   0.00000   0.00000   2.66879
    R3        2.05518   0.00000   0.00000   0.00000   0.00000   2.05518
    R4        2.71107   0.00001   0.00000   0.00002   0.00002   2.71108
    R5        2.74709  -0.00001   0.00000  -0.00001  -0.00001   2.74708
    R6        2.75052   0.00000   0.00000   0.00001   0.00001   2.75053
    R7        2.65600  -0.00000   0.00000  -0.00001  -0.00001   2.65600
    R8        2.58154   0.00001   0.00000   0.00001   0.00001   2.58155
    R9        2.05387  -0.00000   0.00000  -0.00000  -0.00000   2.05387
   R10        2.71092   0.00001   0.00000   0.00002   0.00002   2.71093
   R11        2.62775  -0.00000   0.00000  -0.00001  -0.00001   2.62775
   R12        2.66839   0.00000   0.00000   0.00001   0.00001   2.66840
   R13        2.65664  -0.00000   0.00000  -0.00001  -0.00001   2.65664
   R14        2.64122  -0.00000   0.00000  -0.00000  -0.00000   2.64122
   R15        2.05496   0.00000   0.00000   0.00000   0.00000   2.05496
   R16        2.58158   0.00000   0.00000   0.00001   0.00001   2.58159
   R17        2.05389  -0.00000   0.00000  -0.00000  -0.00000   2.05388
   R18        2.05522  -0.00000   0.00000  -0.00000  -0.00000   2.05521
   R19        2.64091   0.00000   0.00000   0.00000   0.00000   2.64091
   R20        2.05515   0.00000   0.00000   0.00000   0.00000   2.05515
   R21        2.74395  -0.00000   0.00000  -0.00001  -0.00001   2.74394
   R22        2.67927   0.00000   0.00000   0.00001   0.00001   2.67928
   R23        2.70608  -0.00000   0.00000  -0.00000  -0.00000   2.70608
   R24        2.05217   0.00000   0.00000   0.00000   0.00000   2.05217
   R25        2.68571   0.00000   0.00000   0.00001   0.00001   2.68572
   R26        2.61342  -0.00001   0.00000  -0.00001  -0.00001   2.61340
   R27        2.05511  -0.00000   0.00000  -0.00000  -0.00000   2.05511
   R28        2.05216   0.00000   0.00000   0.00000   0.00000   2.05216
   R29        2.72629   0.00002   0.00000   0.00004   0.00004   2.72633
   R30        2.75163  -0.00001   0.00000  -0.00003  -0.00003   2.75160
   R31        2.61138   0.00001   0.00000   0.00003   0.00003   2.61141
   R32        2.05013  -0.00001   0.00000  -0.00002  -0.00002   2.05011
   R33        2.55757  -0.00001   0.00000  -0.00002  -0.00002   2.55755
   R34        2.05358  -0.00000   0.00000  -0.00000  -0.00000   2.05358
   R35        2.77677   0.00004   0.00000   0.00012   0.00012   2.77689
   R36        2.73125   0.00001   0.00000   0.00002   0.00002   2.73127
   R37        2.05366   0.00000   0.00000   0.00000   0.00000   2.05366
   R38        2.66281   0.00001   0.00000   0.00003   0.00003   2.66284
   R39        2.69026  -0.00001   0.00000  -0.00003  -0.00003   2.69023
   R40        2.62215  -0.00000   0.00000  -0.00001  -0.00001   2.62214
   R41        2.04894  -0.00000   0.00000  -0.00001  -0.00001   2.04893
   R42        2.66261   0.00000   0.00000   0.00000   0.00000   2.66261
   R43        2.64955   0.00001   0.00000   0.00002   0.00002   2.64957
   R44        2.05212   0.00000   0.00000   0.00000   0.00000   2.05212
   R45        2.61805  -0.00001   0.00000  -0.00001  -0.00001   2.61803
   R46        2.05405   0.00000   0.00000   0.00000   0.00000   2.05406
   R47        2.05187  -0.00000   0.00000  -0.00000  -0.00000   2.05187
    A1        2.12758  -0.00000   0.00000  -0.00001  -0.00001   2.12757
    A2        2.08233  -0.00000   0.00000  -0.00002  -0.00002   2.08231
    A3        2.07328   0.00000   0.00000   0.00003   0.00003   2.07331
    A4        2.13353  -0.00000   0.00000  -0.00001  -0.00001   2.13352
    A5        2.08255   0.00000   0.00000   0.00001   0.00001   2.08257
    A6        2.06710  -0.00000   0.00000  -0.00000  -0.00000   2.06710
    A7        2.07298  -0.00000   0.00000  -0.00000  -0.00000   2.07298
    A8        2.13416   0.00000   0.00000   0.00000   0.00000   2.13416
    A9        2.07605   0.00000   0.00000   0.00000   0.00000   2.07605
   A10        2.11222   0.00000   0.00000   0.00000   0.00000   2.11222
   A11        2.06546   0.00001   0.00000   0.00004   0.00004   2.06550
   A12        2.10550  -0.00001   0.00000  -0.00005  -0.00005   2.10546
   A13        2.06731   0.00000   0.00000   0.00000   0.00000   2.06731
   A14        2.08236   0.00000   0.00000   0.00001   0.00001   2.08237
   A15        2.13351  -0.00000   0.00000  -0.00001  -0.00001   2.13351
   A16        2.07330   0.00000   0.00000   0.00000   0.00000   2.07330
   A17        2.07651  -0.00000   0.00000  -0.00000  -0.00000   2.07651
   A18        2.13337   0.00000   0.00000   0.00000   0.00000   2.13338
   A19        2.12533  -0.00000   0.00000  -0.00000  -0.00000   2.12533
   A20        2.07764   0.00000   0.00000   0.00001   0.00001   2.07765
   A21        2.08022  -0.00000   0.00000  -0.00001  -0.00001   2.08021
   A22        2.11222   0.00000   0.00000   0.00000   0.00000   2.11222
   A23        2.06548   0.00001   0.00000   0.00003   0.00003   2.06552
   A24        2.10549  -0.00001   0.00000  -0.00004  -0.00004   2.10545
   A25        2.12760  -0.00000   0.00000  -0.00001  -0.00001   2.12759
   A26        2.08220  -0.00000   0.00000  -0.00001  -0.00001   2.08219
   A27        2.07339   0.00000   0.00000   0.00002   0.00002   2.07341
   A28        2.12667  -0.00000   0.00000  -0.00000  -0.00000   2.12667
   A29        2.07577   0.00000   0.00000   0.00002   0.00002   2.07579
   A30        2.08074  -0.00000   0.00000  -0.00002  -0.00002   2.08072
   A31        2.08255   0.00000   0.00000   0.00000   0.00000   2.08255
   A32        2.14112  -0.00000   0.00000  -0.00000  -0.00000   2.14112
   A33        2.05952  -0.00000   0.00000  -0.00000  -0.00000   2.05952
   A34        2.10383  -0.00000   0.00000  -0.00000  -0.00000   2.10383
   A35        2.09770  -0.00001   0.00000  -0.00006  -0.00006   2.09764
   A36        2.08166   0.00001   0.00000   0.00006   0.00006   2.08172
   A37        2.07926   0.00000   0.00000   0.00000   0.00000   2.07926
   A38        2.13027  -0.00000   0.00000  -0.00000  -0.00000   2.13027
   A39        2.07365   0.00000   0.00000   0.00000   0.00000   2.07366
   A40        2.13306  -0.00000   0.00000  -0.00002  -0.00002   2.13304
   A41        2.07019   0.00001   0.00000   0.00003   0.00003   2.07023
   A42        2.07993  -0.00000   0.00000  -0.00002  -0.00002   2.07992
   A43        2.10370  -0.00000   0.00000  -0.00000  -0.00000   2.10369
   A44        2.09777  -0.00001   0.00000  -0.00005  -0.00005   2.09771
   A45        2.08172   0.00001   0.00000   0.00006   0.00006   2.08178
   A46        2.10707  -0.00001   0.00000  -0.00003  -0.00003   2.10704
   A47        2.09573   0.00001   0.00000   0.00004   0.00004   2.09577
   A48        2.08038  -0.00000   0.00000  -0.00001  -0.00001   2.08037
   A49        2.14113  -0.00000   0.00000   0.00000   0.00000   2.14113
   A50        2.03988  -0.00000   0.00000  -0.00000  -0.00000   2.03987
   A51        2.10218   0.00000   0.00000   0.00000   0.00000   2.10218
   A52        2.11976   0.00000   0.00000   0.00000   0.00000   2.11977
   A53        2.05915   0.00000   0.00000   0.00001   0.00001   2.05917
   A54        2.10427  -0.00000   0.00000  -0.00001  -0.00001   2.10425
   A55        2.06328  -0.00001   0.00000  -0.00003  -0.00003   2.06325
   A56        2.07110  -0.00000   0.00000   0.00000   0.00000   2.07110
   A57        2.14880   0.00001   0.00000   0.00003   0.00003   2.14883
   A58        2.12166   0.00001   0.00000   0.00002   0.00002   2.12168
   A59        2.10216  -0.00000   0.00000  -0.00002  -0.00002   2.10214
   A60        2.05937  -0.00000   0.00000  -0.00000  -0.00000   2.05937
   A61        2.14448   0.00001   0.00000   0.00006   0.00006   2.14454
   A62        2.08051  -0.00000   0.00000  -0.00001  -0.00001   2.08050
   A63        2.05820  -0.00001   0.00000  -0.00004  -0.00004   2.05815
   A64        2.12127   0.00000   0.00000   0.00002   0.00002   2.12130
   A65        2.09407   0.00000   0.00000   0.00002   0.00002   2.09409
   A66        2.06784  -0.00001   0.00000  -0.00004  -0.00004   2.06780
   A67        2.09295  -0.00000   0.00000  -0.00000  -0.00000   2.09295
   A68        2.10088  -0.00001   0.00000  -0.00003  -0.00003   2.10085
   A69        2.08935   0.00001   0.00000   0.00003   0.00003   2.08938
   A70        2.09909  -0.00000   0.00000  -0.00000  -0.00000   2.09909
   A71        2.08837   0.00000   0.00000   0.00001   0.00001   2.08838
   A72        2.09572  -0.00000   0.00000  -0.00001  -0.00001   2.09571
   A73        2.11426   0.00000   0.00000   0.00000   0.00000   2.11426
   A74        2.07115  -0.00000   0.00000  -0.00002  -0.00002   2.07113
   A75        2.09778   0.00000   0.00000   0.00001   0.00001   2.09779
   A76        2.08420  -0.00000   0.00000  -0.00002  -0.00002   2.08418
   A77        2.09939   0.00000   0.00000   0.00000   0.00000   2.09939
   A78        2.09960   0.00000   0.00000   0.00001   0.00001   2.09961
    D1        3.14159   0.00000   0.00000   0.00000   0.00000   3.14159
    D2       -0.00000   0.00000   0.00000   0.00000   0.00000   0.00000
    D3        0.00000   0.00000   0.00000   0.00000   0.00000   0.00000
    D4        3.14159  -0.00000   0.00000  -0.00000   0.00000   3.14159
    D5        0.00000  -0.00000   0.00000  -0.00000   0.00000   0.00000
    D6        3.14159  -0.00000   0.00000  -0.00000   0.00000   3.14159
    D7        3.14159   0.00000   0.00000   0.00000   0.00000   3.14159
    D8       -0.00000  -0.00000   0.00000  -0.00000   0.00000   0.00000
    D9        3.14159  -0.00000   0.00000  -0.00000   0.00000   3.14159
   D10       -0.00000  -0.00000   0.00000  -0.00000   0.00000   0.00000
   D11        0.00000  -0.00000   0.00000  -0.00000   0.00000   0.00000
   D12        3.14159   0.00000   0.00000   0.00000   0.00000   3.14159
   D13        3.14159   0.00000   0.00000   0.00000   0.00000   3.14159
   D14        0.00000  -0.00000   0.00000  -0.00000   0.00000   0.00000
   D15       -0.00000  -0.00000   0.00000  -0.00000   0.00000   0.00000
   D16        3.14159  -0.00000   0.00000  -0.00000   0.00000   3.14159
   D17       -0.00000  -0.00000   0.00000  -0.00000   0.00000   0.00000
   D18        3.14159  -0.00000   0.00000  -0.00000   0.00000   3.14159
   D19        3.14159   0.00000   0.00000   0.00000   0.00000   3.14159
   D20        0.00000  -0.00000   0.00000  -0.00000   0.00000   0.00000
   D21        3.14159   0.00000   0.00000   0.00000   0.00000   3.14159
   D22        0.00000   0.00000   0.00000   0.00000   0.00000   0.00000
   D23       -0.00000   0.00000   0.00000   0.00000   0.00000   0.00000
   D24        3.14159   0.00000   0.00000   0.00000   0.00000   3.14159
   D25       -0.00000   0.00000   0.00000   0.00000   0.00000   0.00000
   D26        3.14159   0.00000   0.00000   0.00000   0.00000   3.14159
   D27        3.14159  -0.00000   0.00000  -0.00000   0.00000   3.14159
   D28        0.00000   0.00000   0.00000  -0.00000   0.00000   0.00000
   D29        0.00000   0.00000   0.00000   0.00000   0.00000   0.00000
   D30        3.14159   0.00000   0.00000   0.00000   0.00000   3.14159
   D31        3.14159   0.00000   0.00000   0.00000   0.00000   3.14159
   D32       -0.00000   0.00000   0.00000   0.00000   0.00000   0.00000
   D33       -0.00000  -0.00000   0.00000  -0.00000   0.00000   0.00000
   D34        3.14159   0.00000   0.00000   0.00000   0.00000   3.14159
   D35        3.14159  -0.00000   0.00000  -0.00000   0.00000   3.14159
   D36       -0.00000  -0.00000   0.00000  -0.00000   0.00000   0.00000
   D37       -0.00000   0.00000   0.00000   0.00000   0.00000   0.00000
   D38        3.14159  -0.00000   0.00000   0.00000   0.00000   3.14159
   D39        3.14159   0.00000   0.00000   0.00000   0.00000   3.14159
   D40        0.00000   0.00000   0.00000   0.00000  -0.00000   0.00000
   D41        0.00000  -0.00000   0.00000  -0.00000  -0.00000   0.00000
   D42        3.14159   0.00000   0.00000   0.00000   0.00000   3.14159
   D43        3.14159  -0.00000   0.00000  -0.00000   0.00000   3.14159
   D44        0.00000  -0.00000   0.00000  -0.00000   0.00000   0.00000
   D45        0.00000  -0.00000   0.00000  -0.00000   0.00000   0.00000
   D46        3.14159  -0.00000   0.00000  -0.00000   0.00000   3.14159
   D47        3.14159   0.00000   0.00000   0.00000   0.00000   3.14159
   D48       -0.00000   0.00000   0.00000   0.00000   0.00000   0.00000
   D49       -0.00000  -0.00000   0.00000  -0.00000   0.00000   0.00000
   D50        3.14159  -0.00000   0.00000  -0.00000   0.00000   3.14159
   D51        3.14159   0.00000   0.00000   0.00000   0.00000   3.14159
   D52        0.00000  -0.00000   0.00000   0.00000   0.00000   0.00000
   D53        0.00000   0.00000   0.00000   0.00000   0.00000   0.00000
   D54        3.14159   0.00000   0.00000   0.00000   0.00000   3.14159
   D55        3.14159   0.00000   0.00000   0.00000   0.00000   3.14159
   D56       -0.00000   0.00000   0.00000   0.00000   0.00000   0.00000
   D57       -0.00000  -0.00000   0.00000  -0.00000   0.00000   0.00000
   D58        3.14159  -0.00000   0.00000  -0.00000   0.00000   3.14159
   D59        3.14159  -0.00000   0.00000  -0.00000   0.00000   3.14159
   D60       -0.00000  -0.00000   0.00000  -0.00000   0.00000   0.00000
   D61        3.14159   0.00000   0.00000   0.00000   0.00000   3.14159
   D62        0.00000   0.00000   0.00000   0.00000   0.00000   0.00000
   D63        0.00000   0.00000   0.00000   0.00000  -0.00000   0.00000
   D64        3.14159   0.00000   0.00000   0.00000   0.00000   3.14159
   D65        0.00000  -0.00000   0.00000  -0.00000   0.00000   0.00000
   D66        3.14159  -0.00000   0.00000  -0.00000   0.00000   3.14159
   D67        3.14159  -0.00000   0.00000  -0.00000   0.00000   3.14159
   D68       -0.00000   0.00000   0.00000  -0.00000   0.00000   0.00000
   D69        3.14159  -0.00000   0.00000  -0.00000   0.00000   3.14159
   D70        0.00000   0.00000   0.00000   0.00000  -0.00000   0.00000
   D71       -0.00000   0.00000   0.00000   0.00000   0.00000   0.00000
   D72        3.14159   0.00000   0.00000   0.00000   0.00000   3.14159
   D73        3.14159  -0.00000   0.00000  -0.00000   0.00000   3.14159
   D74       -0.00000   0.00000   0.00000   0.00000   0.00000   0.00000
   D75        0.00000   0.00000   0.00000   0.00000  -0.00000   0.00000
   D76        3.14159   0.00000   0.00000   0.00000   0.00000   3.14159
   D77        3.14159   0.00000   0.00000   0.00000   0.00000   3.14159
   D78       -0.00000   0.00000   0.00000   0.00000   0.00000   0.00000
   D79       -0.00000   0.00000   0.00000   0.00000   0.00000   0.00000
   D80        3.14159   0.00000   0.00000   0.00000   0.00000   3.14159
   D81        0.00000  -0.00000   0.00000  -0.00000  -0.00000   0.00000
   D82        3.14159  -0.00000   0.00000  -0.00000   0.00000   3.14159
   D83        3.14159  -0.00000   0.00000  -0.00000   0.00000   3.14159
   D84        0.00000  -0.00000   0.00000  -0.00000   0.00000   0.00000
   D85        0.00000   0.00000   0.00000   0.00000   0.00000   0.00000
   D86        3.14159   0.00000   0.00000   0.00000   0.00000   3.14159
   D87        3.14159   0.00000   0.00000   0.00000   0.00000   3.14159
   D88       -0.00000   0.00000   0.00000   0.00000   0.00000   0.00000
   D89       -0.00000   0.00000   0.00000   0.00000   0.00000   0.00000
   D90        3.14159  -0.00000   0.00000  -0.00000   0.00000   3.14159
   D91        3.14159   0.00000   0.00000   0.00000   0.00000   3.14159
   D92        0.00000   0.00000   0.00000  -0.00000   0.00000   0.00000
   D93        3.14159   0.00000   0.00000   0.00000   0.00000   3.14159
   D94        0.00000   0.00000   0.00000   0.00000  -0.00000   0.00000
   D95        0.00000   0.00000   0.00000   0.00000   0.00000   0.00000
   D96        3.14159   0.00000   0.00000   0.00000   0.00000   3.14159
   D97        0.00000  -0.00000   0.00000  -0.00000   0.00000   0.00000
   D98        3.14159  -0.00000   0.00000  -0.00000   0.00000   3.14159
   D99        3.14159   0.00000   0.00000   0.00000   0.00000   3.14159
   D100      -0.00000  -0.00000   0.00000  -0.00000   0.00000   0.00000
   D101       3.14159  -0.00000   0.00000  -0.00000   0.00000   3.14159
   D102       0.00000   0.00000   0.00000  -0.00000  -0.00000   0.00000
   D103       0.00000   0.00000   0.00000  -0.00000   0.00000   0.00000
   D104       3.14159   0.00000   0.00000   0.00000   0.00000   3.14159
   D105      -0.00000  -0.00000   0.00000  -0.00000   0.00000   0.00000
   D106       3.14159  -0.00000   0.00000  -0.00000   0.00000   3.14159
   D107       3.14159  -0.00000   0.00000  -0.00000   0.00000   3.14159
   D108       0.00000  -0.00000   0.00000  -0.00000  -0.00000   0.00000
   D109      -0.00000   0.00000   0.00000   0.00000   0.00000   0.00000
   D110       3.14159   0.00000   0.00000   0.00000   0.00000   3.14159
   D111       3.14159  -0.00000   0.00000   0.00000   0.00000   3.14159
   D112       0.00000  -0.00000   0.00000  -0.00000  -0.00000   0.00000
   D113       3.14159   0.00000   0.00000   0.00000   0.00000   3.14159
   D114       0.00000   0.00000   0.00000   0.00000   0.00000   0.00000
   D115      -0.00000   0.00000   0.00000   0.00000   0.00000   0.00000
   D116       3.14159   0.00000   0.00000   0.00000   0.00000   3.14159
   D117       0.00000  -0.00000   0.00000  -0.00000   0.00000   0.00000
   D118       3.14159  -0.00000   0.00000  -0.00000   0.00000   3.14159
   D119       3.14159  -0.00000   0.00000   0.00000   0.00000   3.14159
   D120      -0.00000  -0.00000   0.00000   0.00000   0.00000   0.00000
   D121      -0.00000  -0.00000   0.00000  -0.00000   0.00000   0.00000
   D122       3.14159  -0.00000   0.00000  -0.00000   0.00000   3.14159
   D123       3.14159   0.00000   0.00000  -0.00000   0.00000   3.14159
   D124      -0.00000  -0.00000   0.00000  -0.00000   0.00000   0.00000
         Item               Value     Threshold  Converged?
 Maximum Force            0.000041     0.000450     YES
 RMS     Force            0.000004     0.000300     YES
 Maximum Displacement     0.000434     0.001800     YES
 RMS     Displacement     0.000068     0.001200     YES
 Predicted change in Energy=-8.234896D-09
 Optimization completed.
    -- Stationary point found.
                           ----------------------------
                           !   Optimized Parameters   !
                           ! (Angstroms and Degrees)  !
 --------------------------                            --------------------------
 ! Name  Definition              Value          Derivative Info.                !
 --------------------------------------------------------------------------------
 ! R1    R(1,2)                  1.3905         -DE/DX =    0.0                 !
 ! R2    R(1,3)                  1.4123         -DE/DX =    0.0                 !
 ! R3    R(1,27)                 1.0876         -DE/DX =    0.0                 !
 ! R4    R(2,4)                  1.4346         -DE/DX =    0.0                 !
 ! R5    R(2,5)                  1.4537         -DE/DX =    0.0                 !
 ! R6    R(3,6)                  1.4555         -DE/DX =    0.0                 !
 ! R7    R(3,7)                  1.4055         -DE/DX =    0.0                 !
 ! R8    R(4,12)                 1.3661         -DE/DX =    0.0                 !
 ! R9    R(4,28)                 1.0869         -DE/DX =    0.0                 !
 ! R10   R(5,8)                  1.4346         -DE/DX =    0.0                 !
 ! R11   R(5,9)                  1.3905         -DE/DX =    0.0                 !
 ! R12   R(6,9)                  1.4121         -DE/DX =    0.0                 !
 ! R13   R(6,10)                 1.4058         -DE/DX =    0.0                 !
 ! R14   R(7,11)                 1.3977         -DE/DX =    0.0                 !
 ! R15   R(7,29)                 1.0874         -DE/DX =    0.0                 !
 ! R16   R(8,15)                 1.3661         -DE/DX =    0.0                 !
 ! R17   R(8,30)                 1.0869         -DE/DX =    0.0                 !
 ! R18   R(9,31)                 1.0876         -DE/DX =    0.0                 !
 ! R19   R(10,13)                1.3975         -DE/DX =    0.0                 !
 ! R20   R(10,32)                1.0875         -DE/DX =    0.0                 !
 ! R21   R(11,13)                1.452          -DE/DX =    0.0                 !
 ! R22   R(11,14)                1.4178         -DE/DX =    0.0                 !
 ! R23   R(12,15)                1.432          -DE/DX =    0.0                 !
 ! R24   R(12,33)                1.086          -DE/DX =    0.0                 !
 ! R25   R(13,17)                1.4212         -DE/DX =    0.0                 !
 ! R26   R(14,16)                1.383          -DE/DX =    0.0                 !
 ! R27   R(14,34)                1.0875         -DE/DX =    0.0                 !
 ! R28   R(15,35)                1.086          -DE/DX =    0.0                 !
 ! R29   R(16,18)                1.4427         -DE/DX =    0.0                 !
 ! R30   R(16,19)                1.4561         -DE/DX =    0.0                 !
 ! R31   R(17,19)                1.3819         -DE/DX =    0.0                 !
 ! R32   R(17,36)                1.0849         -DE/DX =    0.0                 !
 ! R33   R(18,20)                1.3534         -DE/DX =    0.0                 !
 ! R34   R(18,37)                1.0867         -DE/DX =    0.0                 !
 ! R35   R(19,21)                1.4694         -DE/DX =    0.0                 !
 ! R36   R(20,23)                1.4453         -DE/DX =    0.0                 !
 ! R37   R(20,38)                1.0867         -DE/DX =    0.0                 !
 ! R38   R(21,22)                1.4091         -DE/DX =    0.0                 !
 ! R39   R(21,23)                1.4236         -DE/DX =    0.0                 !
 ! R40   R(22,24)                1.3876         -DE/DX =    0.0                 !
 ! R41   R(22,39)                1.0843         -DE/DX =    0.0                 !
 ! R42   R(23,25)                1.409          -DE/DX =    0.0                 !
 ! R43   R(24,26)                1.4021         -DE/DX =    0.0                 !
 ! R44   R(24,41)                1.0859         -DE/DX =    0.0                 !
 ! R45   R(25,26)                1.3854         -DE/DX =    0.0                 !
 ! R46   R(25,40)                1.087          -DE/DX =    0.0                 !
 ! R47   R(26,42)                1.0858         -DE/DX =    0.0                 !
 ! A1    A(2,1,3)              121.9012         -DE/DX =    0.0                 !
 ! A2    A(2,1,27)             119.3086         -DE/DX =    0.0                 !
 ! A3    A(3,1,27)             118.7902         -DE/DX =    0.0                 !
 ! A4    A(1,2,4)              122.2423         -DE/DX =    0.0                 !
 ! A5    A(1,2,5)              119.3216         -DE/DX =    0.0                 !
 ! A6    A(4,2,5)              118.4361         -DE/DX =    0.0                 !
 ! A7    A(1,3,6)              118.7731         -DE/DX =    0.0                 !
 ! A8    A(1,3,7)              122.2782         -DE/DX =    0.0                 !
 ! A9    A(6,3,7)              118.9488         -DE/DX =    0.0                 !
 ! A10   A(2,4,12)             121.0213         -DE/DX =    0.0                 !
 ! A11   A(2,4,28)             118.3423         -DE/DX =    0.0                 !
 ! A12   A(12,4,28)            120.6365         -DE/DX =    0.0                 !
 ! A13   A(2,5,8)              118.448          -DE/DX =    0.0                 !
 ! A14   A(2,5,9)              119.3106         -DE/DX =    0.0                 !
 ! A15   A(8,5,9)              122.2414         -DE/DX =    0.0                 !
 ! A16   A(3,6,9)              118.7912         -DE/DX =    0.0                 !
 ! A17   A(3,6,10)             118.9754         -DE/DX =    0.0                 !
 ! A18   A(9,6,10)             122.2334         -DE/DX =    0.0                 !
 ! A19   A(3,7,11)             121.7724         -DE/DX =    0.0                 !
 ! A20   A(3,7,29)             119.0398         -DE/DX =    0.0                 !
 ! A21   A(11,7,29)            119.1877         -DE/DX =    0.0                 !
 ! A22   A(5,8,15)             121.021          -DE/DX =    0.0                 !
 ! A23   A(5,8,30)             118.3435         -DE/DX =    0.0                 !
 ! A24   A(15,8,30)            120.6355         -DE/DX =    0.0                 !
 ! A25   A(5,9,6)              121.9023         -DE/DX =    0.0                 !
 ! A26   A(5,9,31)             119.3013         -DE/DX =    0.0                 !
 ! A27   A(6,9,31)             118.7963         -DE/DX =    0.0                 !
 ! A28   A(6,10,13)            121.8493         -DE/DX =    0.0                 !
 ! A29   A(6,10,32)            118.9331         -DE/DX =    0.0                 !
 ! A30   A(13,10,32)           119.2175         -DE/DX =    0.0                 !
 ! A31   A(7,11,13)            119.3211         -DE/DX =    0.0                 !
 ! A32   A(7,11,14)            122.6771         -DE/DX =    0.0                 !
 ! A33   A(13,11,14)           118.0018         -DE/DX =    0.0                 !
 ! A34   A(4,12,15)            120.5406         -DE/DX =    0.0                 !
 ! A35   A(4,12,33)            120.1893         -DE/DX =    0.0                 !
 ! A36   A(15,12,33)           119.2701         -DE/DX =    0.0                 !
 ! A37   A(10,13,11)           119.133          -DE/DX =    0.0                 !
 ! A38   A(10,13,17)           122.0555         -DE/DX =    0.0                 !
 ! A39   A(11,13,17)           118.8115         -DE/DX =    0.0                 !
 ! A40   A(11,14,16)           122.2154         -DE/DX =    0.0                 !
 ! A41   A(11,14,34)           118.6134         -DE/DX =    0.0                 !
 ! A42   A(16,14,34)           119.1712         -DE/DX =    0.0                 !
 ! A43   A(8,15,12)            120.533          -DE/DX =    0.0                 !
 ! A44   A(8,15,35)            120.1932         -DE/DX =    0.0                 !
 ! A45   A(12,15,35)           119.2738         -DE/DX =    0.0                 !
 ! A46   A(14,16,18)           120.7265         -DE/DX =    0.0                 !
 ! A47   A(14,16,19)           120.0763         -DE/DX =    0.0                 !
 ! A48   A(18,16,19)           119.1972         -DE/DX =    0.0                 !
 ! A49   A(13,17,19)           122.6776         -DE/DX =    0.0                 !
 ! A50   A(13,17,36)           116.8764         -DE/DX =    0.0                 !
 ! A51   A(19,17,36)           120.446          -DE/DX =    0.0                 !
 ! A52   A(16,18,20)           121.4536         -DE/DX =    0.0                 !
 ! A53   A(16,18,37)           117.9809         -DE/DX =    0.0                 !
 ! A54   A(20,18,37)           120.5655         -DE/DX =    0.0                 !
 ! A55   A(16,19,17)           118.2173         -DE/DX =    0.0                 !
 ! A56   A(16,19,21)           118.6653         -DE/DX =    0.0                 !
 ! A57   A(17,19,21)           123.1173         -DE/DX =    0.0                 !
 ! A58   A(18,20,23)           121.562          -DE/DX =    0.0                 !
 ! A59   A(18,20,38)           120.4448         -DE/DX =    0.0                 !
 ! A60   A(23,20,38)           117.9932         -DE/DX =    0.0                 !
 ! A61   A(19,21,22)           122.8696         -DE/DX =    0.0                 !
 ! A62   A(19,21,23)           119.2044         -DE/DX =    0.0                 !
 ! A63   A(22,21,23)           117.926          -DE/DX =    0.0                 !
 ! A64   A(21,22,24)           121.54           -DE/DX =    0.0                 !
 ! A65   A(21,22,39)           119.9815         -DE/DX =    0.0                 !
 ! A66   A(24,22,39)           118.4785         -DE/DX =    0.0                 !
 ! A67   A(20,23,21)           119.9175         -DE/DX =    0.0                 !
 ! A68   A(20,23,25)           120.3716         -DE/DX =    0.0                 !
 ! A69   A(21,23,25)           119.711          -DE/DX =    0.0                 !
 ! A70   A(22,24,26)           120.2692         -DE/DX =    0.0                 !
 ! A71   A(22,24,41)           119.6549         -DE/DX =    0.0                 !
 ! A72   A(26,24,41)           120.0759         -DE/DX =    0.0                 !
 ! A73   A(23,25,26)           121.1382         -DE/DX =    0.0                 !
 ! A74   A(23,25,40)           118.6681         -DE/DX =    0.0                 !
 ! A75   A(26,25,40)           120.1937         -DE/DX =    0.0                 !
 ! A76   A(24,26,25)           119.4157         -DE/DX =    0.0                 !
 ! A77   A(24,26,42)           120.286          -DE/DX =    0.0                 !
 ! A78   A(25,26,42)           120.2983         -DE/DX =    0.0                 !
 ! D1    D(3,1,2,4)            180.0            -DE/DX =    0.0                 !
 ! D2    D(3,1,2,5)              0.0            -DE/DX =    0.0                 !
 ! D3    D(27,1,2,4)             0.0            -DE/DX =    0.0                 !
 ! D4    D(27,1,2,5)           180.0            -DE/DX =    0.0                 !
 ! D5    D(2,1,3,6)              0.0            -DE/DX =    0.0                 !
 ! D6    D(2,1,3,7)            180.0            -DE/DX =    0.0                 !
 ! D7    D(27,1,3,6)           180.0            -DE/DX =    0.0                 !
 ! D8    D(27,1,3,7)             0.0            -DE/DX =    0.0                 !
 ! D9    D(1,2,4,12)           180.0            -DE/DX =    0.0                 !
 ! D10   D(1,2,4,28)             0.0            -DE/DX =    0.0                 !
 ! D11   D(5,2,4,12)             0.0            -DE/DX =    0.0                 !
 ! D12   D(5,2,4,28)           180.0            -DE/DX =    0.0                 !
 ! D13   D(1,2,5,8)            180.0            -DE/DX =    0.0                 !
 ! D14   D(1,2,5,9)              0.0            -DE/DX =    0.0                 !
 ! D15   D(4,2,5,8)              0.0            -DE/DX =    0.0                 !
 ! D16   D(4,2,5,9)            180.0            -DE/DX =    0.0                 !
 ! D17   D(1,3,6,9)              0.0            -DE/DX =    0.0                 !
 ! D18   D(1,3,6,10)           180.0            -DE/DX =    0.0                 !
 ! D19   D(7,3,6,9)            180.0            -DE/DX =    0.0                 !
 ! D20   D(7,3,6,10)             0.0            -DE/DX =    0.0                 !
 ! D21   D(1,3,7,11)           180.0            -DE/DX =    0.0                 !
 ! D22   D(1,3,7,29)             0.0            -DE/DX =    0.0                 !
 ! D23   D(6,3,7,11)             0.0            -DE/DX =    0.0                 !
 ! D24   D(6,3,7,29)           180.0            -DE/DX =    0.0                 !
 ! D25   D(2,4,12,15)            0.0            -DE/DX =    0.0                 !
 ! D26   D(2,4,12,33)          180.0            -DE/DX =    0.0                 !
 ! D27   D(28,4,12,15)         180.0            -DE/DX =    0.0                 !
 ! D28   D(28,4,12,33)           0.0            -DE/DX =    0.0                 !
 ! D29   D(2,5,8,15)             0.0            -DE/DX =    0.0                 !
 ! D30   D(2,5,8,30)           180.0            -DE/DX =    0.0                 !
 ! D31   D(9,5,8,15)           180.0            -DE/DX =    0.0                 !
 ! D32   D(9,5,8,30)             0.0            -DE/DX =    0.0                 !
 ! D33   D(2,5,9,6)              0.0            -DE/DX =    0.0                 !
 ! D34   D(2,5,9,31)           180.0            -DE/DX =    0.0                 !
 ! D35   D(8,5,9,6)            180.0            -DE/DX =    0.0                 !
 ! D36   D(8,5,9,31)             0.0            -DE/DX =    0.0                 !
 ! D37   D(3,6,9,5)              0.0            -DE/DX =    0.0                 !
 ! D38   D(3,6,9,31)           180.0            -DE/DX =    0.0                 !
 ! D39   D(10,6,9,5)           180.0            -DE/DX =    0.0                 !
 ! D40   D(10,6,9,31)            0.0            -DE/DX =    0.0                 !
 ! D41   D(3,6,10,13)            0.0            -DE/DX =    0.0                 !
 ! D42   D(3,6,10,32)          180.0            -DE/DX =    0.0                 !
 ! D43   D(9,6,10,13)          180.0            -DE/DX =    0.0                 !
 ! D44   D(9,6,10,32)            0.0            -DE/DX =    0.0                 !
 ! D45   D(3,7,11,13)            0.0            -DE/DX =    0.0                 !
 ! D46   D(3,7,11,14)          180.0            -DE/DX =    0.0                 !
 ! D47   D(29,7,11,13)         180.0            -DE/DX =    0.0                 !
 ! D48   D(29,7,11,14)           0.0            -DE/DX =    0.0                 !
 ! D49   D(5,8,15,12)            0.0            -DE/DX =    0.0                 !
 ! D50   D(5,8,15,35)          180.0            -DE/DX =    0.0                 !
 ! D51   D(30,8,15,12)         180.0            -DE/DX =    0.0                 !
 ! D52   D(30,8,15,35)           0.0            -DE/DX =    0.0                 !
 ! D53   D(6,10,13,11)           0.0            -DE/DX =    0.0                 !
 ! D54   D(6,10,13,17)         180.0            -DE/DX =    0.0                 !
 ! D55   D(32,10,13,11)        180.0            -DE/DX =    0.0                 !
 ! D56   D(32,10,13,17)          0.0            -DE/DX =    0.0                 !
 ! D57   D(7,11,13,10)           0.0            -DE/DX =    0.0                 !
 ! D58   D(7,11,13,17)         180.0            -DE/DX =    0.0                 !
 ! D59   D(14,11,13,10)        180.0            -DE/DX =    0.0                 !
 ! D60   D(14,11,13,17)          0.0            -DE/DX =    0.0                 !
 ! D61   D(7,11,14,16)         180.0            -DE/DX =    0.0                 !
 ! D62   D(7,11,14,34)           0.0            -DE/DX =    0.0                 !
 ! D63   D(13,11,14,16)          0.0            -DE/DX =    0.0                 !
 ! D64   D(13,11,14,34)        180.0            -DE/DX =    0.0                 !
 ! D65   D(4,12,15,8)            0.0            -DE/DX =    0.0                 !
 ! D66   D(4,12,15,35)         180.0            -DE/DX =    0.0                 !
 ! D67   D(33,12,15,8)         180.0            -DE/DX =    0.0                 !
 ! D68   D(33,12,15,35)          0.0            -DE/DX =    0.0                 !
 ! D69   D(10,13,17,19)        180.0            -DE/DX =    0.0                 !
 ! D70   D(10,13,17,36)          0.0            -DE/DX =    0.0                 !
 ! D71   D(11,13,17,19)          0.0            -DE/DX =    0.0                 !
 ! D72   D(11,13,17,36)        180.0            -DE/DX =    0.0                 !
 ! D73   D(11,14,16,18)        180.0            -DE/DX =    0.0                 !
 ! D74   D(11,14,16,19)          0.0            -DE/DX =    0.0                 !
 ! D75   D(34,14,16,18)          0.0            -DE/DX =    0.0                 !
 ! D76   D(34,14,16,19)        180.0            -DE/DX =    0.0                 !
 ! D77   D(14,16,18,20)        180.0            -DE/DX =    0.0                 !
 ! D78   D(14,16,18,37)          0.0            -DE/DX =    0.0                 !
 ! D79   D(19,16,18,20)          0.0            -DE/DX =    0.0                 !
 ! D80   D(19,16,18,37)        180.0            -DE/DX =    0.0                 !
 ! D81   D(14,16,19,17)          0.0            -DE/DX =    0.0                 !
 ! D82   D(14,16,19,21)        180.0            -DE/DX =    0.0                 !
 ! D83   D(18,16,19,17)        180.0            -DE/DX =    0.0                 !
 ! D84   D(18,16,19,21)          0.0            -DE/DX =    0.0                 !
 ! D85   D(13,17,19,16)          0.0            -DE/DX =    0.0                 !
 ! D86   D(13,17,19,21)        180.0            -DE/DX =    0.0                 !
 ! D87   D(36,17,19,16)        180.0            -DE/DX =    0.0                 !
 ! D88   D(36,17,19,21)          0.0            -DE/DX =    0.0                 !
 ! D89   D(16,18,20,23)          0.0            -DE/DX =    0.0                 !
 ! D90   D(16,18,20,38)        180.0            -DE/DX =    0.0                 !
 ! D91   D(37,18,20,23)        180.0            -DE/DX =    0.0                 !
 ! D92   D(37,18,20,38)          0.0            -DE/DX =    0.0                 !
 ! D93   D(16,19,21,22)        180.0            -DE/DX =    0.0                 !
 ! D94   D(16,19,21,23)          0.0            -DE/DX =    0.0                 !
 ! D95   D(17,19,21,22)          0.0            -DE/DX =    0.0                 !
 ! D96   D(17,19,21,23)        180.0            -DE/DX =    0.0                 !
 ! D97   D(18,20,23,21)          0.0            -DE/DX =    0.0                 !
 ! D98   D(18,20,23,25)        180.0            -DE/DX =    0.0                 !
 ! D99   D(38,20,23,21)        180.0            -DE/DX =    0.0                 !
 ! D100  D(38,20,23,25)          0.0            -DE/DX =    0.0                 !
 ! D101  D(19,21,22,24)        180.0            -DE/DX =    0.0                 !
 ! D102  D(19,21,22,39)          0.0            -DE/DX =    0.0                 !
 ! D103  D(23,21,22,24)          0.0            -DE/DX =    0.0                 !
 ! D104  D(23,21,22,39)        180.0            -DE/DX =    0.0                 !
 ! D105  D(19,21,23,20)          0.0            -DE/DX =    0.0                 !
 ! D106  D(19,21,23,25)        180.0            -DE/DX =    0.0                 !
 ! D107  D(22,21,23,20)        180.0            -DE/DX =    0.0                 !
 ! D108  D(22,21,23,25)          0.0            -DE/DX =    0.0                 !
 ! D109  D(21,22,24,26)          0.0            -DE/DX =    0.0                 !
 ! D110  D(21,22,24,41)        180.0            -DE/DX =    0.0                 !
 ! D111  D(39,22,24,26)        180.0            -DE/DX =    0.0                 !
 ! D112  D(39,22,24,41)          0.0            -DE/DX =    0.0                 !
 ! D113  D(20,23,25,26)        180.0            -DE/DX =    0.0                 !
 ! D114  D(20,23,25,40)          0.0            -DE/DX =    0.0                 !
 ! D115  D(21,23,25,26)          0.0            -DE/DX =    0.0                 !
 ! D116  D(21,23,25,40)        180.0            -DE/DX =    0.0                 !
 ! D117  D(22,24,26,25)          0.0            -DE/DX =    0.0                 !
 ! D118  D(22,24,26,42)        180.0            -DE/DX =    0.0                 !
 ! D119  D(41,24,26,25)        180.0            -DE/DX =    0.0                 !
 ! D120  D(41,24,26,42)          0.0            -DE/DX =    0.0                 !
 ! D121  D(23,25,26,24)          0.0            -DE/DX =    0.0                 !
 ! D122  D(23,25,26,42)        180.0            -DE/DX =    0.0                 !
 ! D123  D(40,25,26,24)        180.0            -DE/DX =    0.0                 !
 ! D124  D(40,25,26,42)          0.0            -DE/DX =    0.0                 !
 --------------------------------------------------------------------------------
 Lowest energy point so far.  Saving SCF results.
 Largest change from initial coordinates is atom   12       0.000 Angstoms.
 GradGradGradGradGradGradGradGradGradGradGradGradGradGradGradGradGradGrad

 Leave Link  103 at Thu Sep  8 15:02:22 2022, MaxMem=  1342177280 cpu:             112.5 elap:               2.5
 (Enter /mnt/opt/groups/app-gaussian/g16-avx2/l202.exe)
                          Input orientation:                          
 ---------------------------------------------------------------------
 Center     Atomic      Atomic             Coordinates (Angstroms)
 Number     Number       Type             X           Y           Z
 ---------------------------------------------------------------------
      1          6           0        1.874621   -3.446611   -0.000000
      2          6           0        3.260793   -3.555916   -0.000000
      3          6           0        1.224862   -2.192699   -0.000000
      4          6           0        3.928418   -4.825740   -0.000000
      5          6           0        4.070117   -2.348342   -0.000000
      6          6           0        2.035282   -0.983679   -0.000000
      7          6           0       -0.175527   -2.072997   -0.000000
      8          6           0        5.498347   -2.482902   -0.000000
      9          6           0        3.441869   -1.107807    0.000000
     10          6           0        1.392891    0.266804    0.000000
     11          6           0       -0.807595   -0.826411   -0.000000
     12          6           0        5.292264   -4.904082   -0.000000
     13          6           0       -0.000000    0.380320    0.000000
     14          6           0       -2.218172   -0.683371   -0.000000
     15          6           0        6.089461   -3.714509   -0.000000
     16          6           0       -2.833627    0.555094   -0.000000
     17          6           0       -0.653965    1.642141    0.000000
     18          6           0       -4.272256    0.663301   -0.000000
     19          6           0       -2.029981    1.769336    0.000000
     20          6           0       -4.889890    1.867560    0.000000
     21          6           0       -2.716110    3.068712    0.000000
     22          6           0       -2.026645    4.297610    0.000000
     23          6           0       -4.139327    3.102708    0.000000
     24          6           0       -2.702865    5.509268    0.000000
     25          6           0       -4.808235    4.342795    0.000000
     26          6           0       -4.104685    5.536270    0.000000
     27          1           0        1.269349   -4.350168   -0.000000
     28          1           0        3.321848   -5.727594   -0.000000
     29          1           0       -0.782440   -2.975312   -0.000000
     30          1           0        6.101796   -1.578947    0.000000
     31          1           0        4.047504   -0.204468    0.000000
     32          1           0        1.999092    1.169721    0.000000
     33          1           0        5.783619   -5.872525   -0.000000
     34          1           0       -2.832640   -1.580655   -0.000000
     35          1           0        7.171986   -3.800740   -0.000000
     36          1           0       -0.020472    2.522856    0.000000
     37          1           0       -4.852658   -0.255432   -0.000000
     38          1           0       -5.974844    1.929978   -0.000000
     39          1           0       -0.942469    4.310614    0.000000
     40          1           0       -5.895175    4.348970    0.000000
     41          1           0       -2.140656    6.438338    0.000000
     42          1           0       -4.634115    6.484253    0.000000
 ---------------------------------------------------------------------
                    Distance matrix (angstroms):
                    1          2          3          4          5
     1  C    0.000000
     2  C    1.390475   0.000000
     3  C    1.412261   2.450179   0.000000
     4  C    2.473879   1.434634   3.773873   0.000000
     5  C    2.454872   1.453699   2.849509   2.481447   0.000000
     6  C    2.468167   2.849260   1.455510   4.283153   2.450073
     7  C    2.467777   3.742639   1.405496   4.941655   4.254563
     8  C    3.749683   2.481533   4.283327   2.820207   1.434555
     9  C    2.815363   2.454797   2.468220   3.749634   1.390548
    10  C    3.744531   4.254673   2.465236   5.688840   3.742530
    11  C    3.749631   4.899181   2.449005   6.198746   5.109633
    12  C    3.715441   2.438119   4.888288   1.366094   2.832923
    13  C    4.261409   5.111431   2.849687   6.521927   4.900148
    14  C    4.938264   6.186321   3.759329   7.412138   6.504976
    15  C    4.223345   2.833110   5.097080   2.430008   2.438065
    16  C    6.179097   7.351351   4.901194   8.641680   7.489434
    17  C    5.682354   6.507313   4.270362   7.926646   6.183923
    18  C    7.394287   8.634154   6.194759   9.868162   8.869339
    19  C    6.515521   7.506704   5.127546   8.888056   7.359787
    20  C    8.602268   9.790185   7.340020  11.070809   9.902300
    21  C    7.970210   8.922391   6.573713  10.318533   8.683165
    22  C    8.671380   9.467569   7.259229  10.894875   9.018824
    23  C    8.891634   9.954851   7.537630  11.311445   9.854386
    24  C   10.057890  10.850934   8.645654  12.279508  10.373780
    25  C   10.263304  11.291539   8.894433  12.664562  11.117394
    26  C   10.790934  11.701201   9.388346  13.111140  11.357574
    27  H    1.087552   2.143988   2.157928   2.701262   3.442617
    28  H    2.701361   2.172536   4.110089   1.086861   3.461105
    29  H    2.698536   4.084707   2.154471   5.061252   4.892893
    30  H    4.621383   3.461171   4.915402   3.907075   2.172484
    31  H    3.902936   3.442545   3.452589   4.622806   2.143993
    32  H    4.618010   4.891169   3.450406   6.298242   4.082390
    33  H    4.600579   3.425103   5.858616   2.130148   3.918667
    34  H    5.063605   6.405590   4.103404   7.499499   6.945315
    35  H    5.309189   3.918848   6.160688   3.401670   3.425062
    36  H    6.263059   6.907834   4.877224   8.342397   6.360935
    37  H    7.445798   8.759069   6.378813   9.899243   9.164943
    38  H    9.514295  10.742068   8.296519  11.988091  10.918116
    39  H    8.252911   8.919064   6.854955  10.353671   8.334729
    40  H   11.006399  12.096238   9.668938  13.441662  12.006708
    41  H   10.669333  11.360491   9.263990  12.795042  10.760086
    42  H   11.873740  12.772414  10.469819  14.185659  12.400741
                    6          7          8          9         10
     6  C    0.000000
     7  C    2.464608   0.000000
     8  C    3.773657   5.688661   0.000000
     9  C    1.412053   3.743948   2.473861   0.000000
    10  C    1.405836   2.816843   4.941220   2.467360   0.000000
    11  C    2.847224   1.397672   6.519882   4.258771   2.457083
    12  C    5.096812   6.157254   2.429935   4.223229   6.476355
    13  C    2.450075   2.459588   6.199182   3.749798   1.397509
    14  C    4.264042   2.470518   7.923571   5.675933   3.733980
    15  C    4.888128   6.476468   1.366116   3.715459   6.156998
    16  C    5.106280   3.737962   8.868552   6.492079   4.236339
    17  C    3.758588   3.745818   7.407221   4.933363   2.466003
    18  C    6.519017   4.926511  10.264662   7.914831   5.679005
    19  C    4.909731   4.266441   8.646228   6.182159   3.738135
    20  C    7.489164   6.144364  11.262415   8.847091   6.483499
    21  C    6.244806   5.735132   9.914521   7.440700   4.973387
    22  C    6.662677   6.634099  10.129208   7.689160   5.285889
    23  C    7.404347   6.519174  11.139291   8.671965   6.216734
    24  C    8.037935   7.992383  11.451404   9.030141   6.652717
    25  C    8.672085   7.913556  12.361868   9.888037   7.420759
    26  C    8.955944   8.563832  12.511009  10.054563   7.615157
    27  H    3.452521   2.696882   4.622889   3.902915   4.618625
    28  H    4.915280   5.058430   3.907067   4.621346   6.297117
    29  H    3.450530   1.087435   6.300060   4.618697   3.904277
    30  H    4.109852   6.296735   1.086870   2.701330   5.057725
    31  H    2.157825   4.617942   2.701149   1.087573   2.696121
    32  H    2.153704   3.904381   5.058304   2.696060   1.087538
    33  H    6.160426   7.067378   3.401606   5.309080   7.547838
    34  H    4.904390   2.702342   8.379701   6.292301   4.611748
    35  H    5.858461   7.547916   2.130203   4.600615   7.067026
    36  H    4.064716   4.598468   7.450837   5.016923   2.662211
    37  H    6.926331   5.017878  10.587961   8.338209   6.267345
    38  H    8.523586   7.046693  12.292584   9.894575   7.553123
    39  H    6.074252   6.429517   9.361409   6.970058   4.669722
    40  H    9.556636   8.599769  13.284834  10.814657   8.353442
    41  H    8.516149   8.735248  11.744909   9.386634   7.111525
    42  H   10.012535   9.649121  13.530582  11.084263   8.659184
                   11         12         13         14         15
    11  C    0.000000
    12  C    7.337280   0.000000
    13  C    1.452036   7.478834   0.000000
    14  C    1.417811   8.615164   2.460026   0.000000
    15  C    7.477332   1.431994   7.338199   8.843334   0.000000
    16  C    2.452216   9.789418   2.839012   1.382961   9.891967
    17  C    2.473328   8.843680   1.421219   2.802633   8.612055
    18  C    3.771355  11.066878   4.281618   2.456173  11.248573
    19  C    2.869169   9.907057   2.459713   2.459916   9.797852
    20  C    4.891075  12.228303   5.111057   3.693958  12.316884
    21  C    4.337558  11.300420   3.821610   3.784979  11.115312
    22  C    5.267037  11.757447   4.410493   4.984662  11.404614
    23  C    5.151545  12.371887   4.954334   4.245613  12.292378
    24  C    6.613084  13.128593   5.797550   6.211578  12.742961
    25  C    6.536498  13.693970   6.230596   5.654270  13.552857
    26  C    7.166206  14.046480   6.590316   6.499451  13.765810
    27  H    4.090301   4.060870   4.897833   5.060455   4.861846
    28  H    6.408892   2.135582   6.952790   7.492397   3.422308
    29  H    2.149048   6.373553   3.445646   2.704500   6.911544
    30  H    6.950251   3.422260   6.408638   8.368030   2.135598
    31  H    4.894773   4.861666   4.089531   6.283951   4.060785
    32  H    3.444130   6.909129   2.149308   4.606437   6.370779
    33  H    8.301046   1.085961   8.517530   9.537084   2.179581
    34  H    2.160947   8.778339   3.445181   1.087515   9.173724
    35  H    8.515888   2.179614   8.301725   9.894092   1.085954
    36  H    3.440516   9.131515   2.142634   3.887130   8.731323
    37  H    4.085162  11.159274   4.894126   2.669016  11.475852
    38  H    5.856462  13.177712   6.172536   4.576262  13.319448
    39  H    5.138795  11.125759   4.041715   5.154348  10.670081
    40  H    7.257275  14.518187   7.106565   6.232560  14.444764
    41  H    7.386043  13.560929   6.425106   7.122131  13.069626
    42  H    8.251549  15.107189   7.663747   7.563836  14.798981
                   16         17         18         19         20
    16  C    0.000000
    17  C    2.435692   0.000000
    18  C    1.442693   3.748354   0.000000
    19  C    1.456101   1.381882   2.500222   0.000000
    20  C    2.439423   4.241919   1.353407   2.861595   0.000000
    21  C    2.516364   2.507498   2.864890   1.469405   2.483563
    22  C    3.828531   2.989275   4.272115   2.528276   3.755438
    23  C    2.862724   3.779022   2.443026   2.495440   1.445315
    24  C    4.955899   4.376375   5.093759   3.799982   4.247954
    25  C    4.271505   4.954946   3.718326   3.787002   2.476581
    26  C    5.140788   5.203048   4.875849   4.300487   3.751797
    27  H    6.394999   6.293402   7.472902   6.952259   8.751935
    28  H    8.795569   8.373774   9.925420   9.211191  11.185661
    29  H    4.083030   4.619240   5.041658   4.905919   6.350162
    30  H    9.186725   7.484365  10.613606   8.794134  11.519356
    31  H    6.922926   5.051116   8.364893   6.389971   9.174438
    32  H    4.871646   2.694790   6.291762   4.073447   6.924237
    33  H   10.750405   9.895084  11.993233  10.929336  13.184563
    34  H    2.135749   3.890121   2.666052   3.444808   4.015279
    35  H   10.912634   9.532600  12.284068  10.756484  13.327358
    36  H    3.433064   1.084884   4.640648   2.146140   4.913313
    37  H    2.175647   4.607581   1.086709   3.473786   2.123318
    38  H    3.428928   5.328659   2.122092   3.948132   1.086748
    39  H    4.204808   2.684024   4.938661   2.764195   4.642267
    40  H    4.875097   5.898916   4.027161   4.646960   2.677311
    41  H    5.923915   5.021330   6.155873   4.670314   5.333882
    42  H    6.196506   6.267986   5.832189   5.386275   4.623773
                   21         22         23         24         25
    21  C    0.000000
    22  C    1.409096   0.000000
    23  C    1.423623   2.427183   0.000000
    24  C    2.440592   1.387584   2.802669   0.000000
    25  C    2.449546   2.781957   1.408990   2.406915   0.000000
    26  C    2.831428   2.419200   2.433809   1.402080   1.385412
    27  H    8.421619   9.254601   9.208645  10.629533  10.606820
    28  H   10.669205  11.362706  11.560422  12.750068  12.942603
    29  H    6.345810   7.378580   6.943415   8.699203   8.352348
    30  H    9.967758  10.030228  11.260484  11.303311  12.413533
    31  H    7.513999   7.560687   8.829587   8.843883   9.954984
    32  H    5.083237   5.098063   6.435575   6.398443   7.510533
    33  H   12.336576  12.823099  13.379823  14.197381  14.715303
    34  H    4.650827   5.933264   4.862234   7.091111   6.244216
    35  H   12.040092  12.255533  13.251543  13.571622  14.485954
    36  H    2.750350   2.678522   4.159471   4.014211   5.121997
    37  H    3.951553   5.358782   3.433066   6.152510   4.598442
    38  H    3.451965   4.603689   2.178169   4.849450   2.680049
    39  H    2.165207   1.084254   3.417446   2.129734   3.865900
    40  H    3.427173   3.868871   2.153177   3.396636   1.086958
    41  H    3.418410   2.143762   3.888588   1.085933   3.392238
    42  H    3.917227   3.402985   3.417552   2.163405   2.148525
                   26         27         28         29         30
    26  C    0.000000
    27  H   11.252640   0.000000
    28  H   13.491776   2.471852   0.000000
    29  H    9.136977   2.469831   4.941684   0.000000
    30  H   12.441807   5.570656   4.993935   7.024425   0.000000
    31  H    9.970670   4.990488   5.570592   5.568297   2.471701
    32  H    7.504855   5.567917   7.023008   4.991815   4.938356
    33  H   15.097654   4.764053   2.466034   7.176836   4.305351
    34  H    7.229711   4.949396   7.421242   2.479594   8.934436
    35  H   14.640460   5.928153   4.305384   7.997139   2.466104
    36  H    5.075575   6.993003   8.901743   5.550716   7.369325
    37  H    5.839801   7.365177   9.837027   4.895347  11.034118
    38  H    4.062368   9.587417  12.044372   7.143034  12.576080
    39  H    3.391437   8.938752  10.906421   7.287683   9.181971
    40  H    2.148380  11.269668  13.656158   8.932254  13.381611
    41  H    2.161281  11.314592  13.335998   9.511128  11.498473
    42  H    1.085803  12.338378  14.574860  10.213656  13.426652
                   31         32         33         34         35
    31  H    0.000000
    32  H    2.466655   0.000000
    33  H    5.927982   7.994740   0.000000
    34  H    7.016429   5.559694   9.626010   0.000000
    35  H    4.763986   7.173863   2.493964  10.247991   0.000000
    36  H    4.897624   2.430970  10.206365   4.974645   9.577020
    37  H    8.900308   6.998395  12.028388   2.415924  12.536398
    38  H   10.247113   8.010097  14.111715   4.711474  14.341557
    39  H    6.729472   4.303253  12.203958   6.187067  11.473380
    40  H   10.935752   8.510410  15.520090   6.673798  15.400275
    41  H    9.078557   6.700436  14.640747   8.048794  13.840665
    42  H   10.959448   8.499629  16.162275   8.263659  15.657749
                   36         37         38         39         40
    36  H    0.000000
    37  H    5.573949   0.000000
    38  H    5.983816   2.456688   0.000000
    39  H    2.011506   6.011518   5.567066   0.000000
    40  H    6.151978   4.720949   2.420304   4.952855   0.000000
    41  H    4.452660   7.222293   5.918303   2.441897   4.296728
    42  H    6.080984   6.743227   4.747523   4.284035   2.479860
                   41         42
    41  H    0.000000
    42  H    2.493882   0.000000
 Stoichiometry    C26H16
 Framework group  CS[SG(C26H16)]
 Deg. of freedom    81
 Full point group                 CS      NOp   2
 RotChk:  IX=0 Diff= 4.26D-16
 Largest Abelian subgroup         CS      NOp   2
 Largest concise Abelian subgroup C1      NOp   1
                         Standard orientation:                         
 ---------------------------------------------------------------------
 Center     Atomic      Atomic             Coordinates (Angstroms)
 Number     Number       Type             X           Y           Z
 ---------------------------------------------------------------------
      1          6           0        1.874621   -3.446611   -0.000000
      2          6           0        3.260793   -3.555916   -0.000000
      3          6           0        1.224862   -2.192699   -0.000000
      4          6           0        3.928418   -4.825740   -0.000000
      5          6           0        4.070117   -2.348342   -0.000000
      6          6           0        2.035282   -0.983679   -0.000000
      7          6           0       -0.175527   -2.072997    0.000000
      8          6           0        5.498347   -2.482902   -0.000000
      9          6           0        3.441869   -1.107807   -0.000000
     10          6           0        1.392891    0.266804   -0.000000
     11          6           0       -0.807595   -0.826411    0.000000
     12          6           0        5.292264   -4.904082   -0.000000
     13          6           0        0.000000    0.380320   -0.000000
     14          6           0       -2.218172   -0.683371    0.000000
     15          6           0        6.089461   -3.714509   -0.000000
     16          6           0       -2.833627    0.555094    0.000000
     17          6           0       -0.653965    1.642141   -0.000000
     18          6           0       -4.272256    0.663301    0.000000
     19          6           0       -2.029981    1.769336    0.000000
     20          6           0       -4.889890    1.867560    0.000000
     21          6           0       -2.716110    3.068712    0.000000
     22          6           0       -2.026645    4.297610   -0.000000
     23          6           0       -4.139327    3.102708    0.000000
     24          6           0       -2.702865    5.509268   -0.000000
     25          6           0       -4.808235    4.342795    0.000000
     26          6           0       -4.104685    5.536270    0.000000
     27          1           0        1.269349   -4.350168    0.000000
     28          1           0        3.321848   -5.727594   -0.000000
     29          1           0       -0.782440   -2.975312    0.000000
     30          1           0        6.101796   -1.578947   -0.000000
     31          1           0        4.047504   -0.204468   -0.000000
     32          1           0        1.999092    1.169721   -0.000000
     33          1           0        5.783619   -5.872525   -0.000000
     34          1           0       -2.832640   -1.580655    0.000000
     35          1           0        7.171986   -3.800739   -0.000000
     36          1           0       -0.020472    2.522856   -0.000000
     37          1           0       -4.852658   -0.255432    0.000000
     38          1           0       -5.974844    1.929978    0.000000
     39          1           0       -0.942469    4.310614   -0.000000
     40          1           0       -5.895175    4.348970    0.000000
     41          1           0       -2.140656    6.438338   -0.000000
     42          1           0       -4.634115    6.484253    0.000000
 ---------------------------------------------------------------------
 Rotational constants (GHZ):           0.8067563           0.0799093           0.0727076
 Leave Link  202 at Thu Sep  8 15:02:22 2022, MaxMem=  1342177280 cpu:               4.3 elap:               0.1
 (Enter /mnt/opt/groups/app-gaussian/g16-avx2/l9999.exe)
 Unable to Open any file for archive entry.
 1\1\GINC-WN41029\FOpt\RB3LYP\6-31G(d,p)\C26H16\PWASIUK\08-Sep-2022\0\\
 #p opt freq b3lyp/6-31g(d,p) empiricaldispersion=gd3 int=(grid=ultrafi
 ne,acc2e=12) scf=(maxcyc=500,ferm,novaracc,noincfoc,intrep)\\peri symm
 \\0,1\C,1.874621,-3.446611,0.\C,3.260793,-3.555916,0.\C,1.224862,-2.19
 2699,0.\C,3.928418,-4.82574,0.\C,4.070117,-2.348342,0.\C,2.035282,-0.9
 83679,0.\C,-0.175527,-2.072997,0.\C,5.498347,-2.482902,0.\C,3.441869,-
 1.107807,0.\C,1.392891,0.266804,0.\C,-0.807595,-0.826411,0.\C,5.292264
 ,-4.904082,0.\C,0.,0.38032,0.\C,-2.218172,-0.683371,0.\C,6.089461,-3.7
 14509,0.\C,-2.833627,0.555094,0.\C,-0.653965,1.642141,0.\C,-4.272256,0
 .663301,0.\C,-2.029981,1.769336,0.\C,-4.88989,1.86756,0.\C,-2.71611,3.
 068712,0.\C,-2.026645,4.29761,0.\C,-4.139327,3.102708,0.\C,-2.702865,5
 .509268,0.\C,-4.808235,4.342795,0.\C,-4.104685,5.53627,0.\H,1.269349,-
 4.350168,0.\H,3.321848,-5.727594,0.\H,-0.78244,-2.975312,0.\H,6.101796
 ,-1.578947,0.\H,4.047504,-0.204468,0.\H,1.999092,1.169721,0.\H,5.78361
 9,-5.872525,0.\H,-2.83264,-1.580655,0.\H,7.171986,-3.80074,0.\H,-0.020
 472,2.522856,0.\H,-4.852658,-0.255432,0.\H,-5.974844,1.929978,0.\H,-0.
 942469,4.310614,0.\H,-5.895175,4.34897,0.\H,-2.140656,6.438338,0.\H,-4
 .634115,6.484253,0.\\Version=ES64L-G16RevC.01\State=1-A'\HF=-1000.5124
 954\RMSD=9.255e-09\RMSF=7.892e-06\Dipole=0.0152929,0.0330091,0.\Quadru
 pole=7.0313842,7.1460996,-14.1774838,-0.992681,0.,0.\PG=CS [SG(C26H16)
 ]\\@
 The archive entry for this job was punched.


 A leading authority is anyone who has guessed right more than once.
 -- Frank A. Clark
 Leave Link 9999 at Thu Sep  8 15:02:22 2022, MaxMem=  1342177280 cpu:               3.8 elap:               0.1
 Job cpu time:       0 days  0 hours 46 minutes 37.1 seconds.
 Elapsed time:       0 days  0 hours  1 minutes  1.2 seconds.
 File lengths (MBytes):  RWF=     69 Int=      0 D2E=      0 Chk=     17 Scr=      1
 Normal termination of Gaussian 16 at Thu Sep  8 15:02:22 2022.
 (Enter /mnt/opt/groups/app-gaussian/g16-avx2/l1.exe)
 Link1:  Proceeding to internal job step number  2.
 ----------------------------------------------------------------------
 #P Geom=AllCheck Guess=TCheck SCRF=Check GenChk RB3LYP/6-31G(d,p) Freq
 ----------------------------------------------------------------------
 1/10=4,29=7,30=1,38=1,40=1/1,3;
 2/12=2,40=1/2;
 3/5=1,6=6,7=101,11=2,14=-4,25=1,27=12,30=1,70=2,71=2,74=-5,75=-5,116=1,124=31,140=1/1,2,3;
 4/5=101/1;
 5/5=100002,7=500,17=20,22=13,38=6,87=12,98=1/2;
 8/6=4,10=90,11=11,87=12/1;
 11/6=1,8=1,9=11,15=111,16=1,87=12/1,2,10;
 10/6=1,87=12/2;
 6/7=2,8=2,9=2,10=2,28=1,87=12/1;
 7/8=1,10=1,25=1,87=12/1,2,3,16;
 1/10=4,30=1/3;
 99//99;
 Leave Link    1 at Thu Sep  8 15:02:22 2022, MaxMem=  1342177280 cpu:               3.4 elap:               0.1
 (Enter /mnt/opt/groups/app-gaussian/g16-avx2/l101.exe)
 Structure from the checkpoint file:  "/scratch/9832351.torquesrv1.cis.gov.pl/Gau-14341.chk"
 ---------
 peri symm
 ---------
 Charge =  0 Multiplicity = 1
 Redundant internal coordinates found in file.  (old form).
 C,0,1.874621,-3.446611,0.
 C,0,3.260793,-3.555916,0.
 C,0,1.224862,-2.192699,0.
 C,0,3.928418,-4.82574,0.
 C,0,4.070117,-2.348342,0.
 C,0,2.035282,-0.983679,0.
 C,0,-0.175527,-2.072997,0.
 C,0,5.498347,-2.482902,0.
 C,0,3.441869,-1.107807,0.
 C,0,1.392891,0.266804,0.
 C,0,-0.807595,-0.826411,0.
 C,0,5.292264,-4.904082,0.
 C,0,0.,0.38032,0.
 C,0,-2.218172,-0.683371,0.
 C,0,6.089461,-3.714509,0.
 C,0,-2.833627,0.555094,0.
 C,0,-0.653965,1.642141,0.
 C,0,-4.272256,0.663301,0.
 C,0,-2.029981,1.769336,0.
 C,0,-4.88989,1.86756,0.
 C,0,-2.71611,3.068712,0.
 C,0,-2.026645,4.29761,0.
 C,0,-4.139327,3.102708,0.
 C,0,-2.702865,5.509268,0.
 C,0,-4.808235,4.342795,0.
 C,0,-4.104685,5.53627,0.
 H,0,1.269349,-4.350168,0.
 H,0,3.321848,-5.727594,0.
 H,0,-0.78244,-2.975312,0.
 H,0,6.101796,-1.578947,0.
 H,0,4.047504,-0.204468,0.
 H,0,1.999092,1.169721,0.
 H,0,5.783619,-5.872525,0.
 H,0,-2.83264,-1.580655,0.
 H,0,7.171986,-3.80074,0.
 H,0,-0.020472,2.522856,0.
 H,0,-4.852658,-0.255432,0.
 H,0,-5.974844,1.929978,0.
 H,0,-0.942469,4.310614,0.
 H,0,-5.895175,4.34897,0.
 H,0,-2.140656,6.438338,0.
 H,0,-4.634115,6.484253,0.
 Recover connectivity data from disk.
 ITRead=  0  0  0  0  0  0  0  0  0  0  0  0  0  0  0  0  0  0  0  0
 ITRead=  0  0  0  0  0  0  0  0  0  0  0  0  0  0  0  0  0  0  0  0
 ITRead=  0  0
 MicOpt= -1 -1 -1 -1 -1 -1 -1 -1 -1 -1 -1 -1 -1 -1 -1 -1 -1 -1 -1 -1
 MicOpt= -1 -1 -1 -1 -1 -1 -1 -1 -1 -1 -1 -1 -1 -1 -1 -1 -1 -1 -1 -1
 MicOpt= -1 -1
 NAtoms=     42 NQM=       42 NQMF=       0 NMMI=      0 NMMIF=      0
                NMic=       0 NMicF=      0.
                    Isotopes and Nuclear Properties:
 (Nuclear quadrupole moments (NQMom) in fm**2, nuclear magnetic moments (NMagM)
  in nuclear magnetons)

  Atom         1           2           3           4           5           6           7           8           9          10
 IAtWgt=          12          12          12          12          12          12          12          12          12          12
 AtmWgt=  12.0000000  12.0000000  12.0000000  12.0000000  12.0000000  12.0000000  12.0000000  12.0000000  12.0000000  12.0000000
 NucSpn=           0           0           0           0           0           0           0           0           0           0
 AtZEff=   3.6000000   3.6000000   3.6000000   3.6000000   3.6000000   3.6000000   3.6000000   3.6000000   3.6000000   3.6000000
 NQMom=    0.0000000   0.0000000   0.0000000   0.0000000   0.0000000   0.0000000   0.0000000   0.0000000   0.0000000   0.0000000
 NMagM=    0.0000000   0.0000000   0.0000000   0.0000000   0.0000000   0.0000000   0.0000000   0.0000000   0.0000000   0.0000000
 AtZNuc=   6.0000000   6.0000000   6.0000000   6.0000000   6.0000000   6.0000000   6.0000000   6.0000000   6.0000000   6.0000000

  Atom        11          12          13          14          15          16          17          18          19          20
 IAtWgt=          12          12          12          12          12          12          12          12          12          12
 AtmWgt=  12.0000000  12.0000000  12.0000000  12.0000000  12.0000000  12.0000000  12.0000000  12.0000000  12.0000000  12.0000000
 NucSpn=           0           0           0           0           0           0           0           0           0           0
 AtZEff=   3.6000000   3.6000000   3.6000000   3.6000000   3.6000000   3.6000000   3.6000000   3.6000000   3.6000000   3.6000000
 NQMom=    0.0000000   0.0000000   0.0000000   0.0000000   0.0000000   0.0000000   0.0000000   0.0000000   0.0000000   0.0000000
 NMagM=    0.0000000   0.0000000   0.0000000   0.0000000   0.0000000   0.0000000   0.0000000   0.0000000   0.0000000   0.0000000
 AtZNuc=   6.0000000   6.0000000   6.0000000   6.0000000   6.0000000   6.0000000   6.0000000   6.0000000   6.0000000   6.0000000

  Atom        21          22          23          24          25          26          27          28          29          30
 IAtWgt=          12          12          12          12          12          12           1           1           1           1
 AtmWgt=  12.0000000  12.0000000  12.0000000  12.0000000  12.0000000  12.0000000   1.0078250   1.0078250   1.0078250   1.0078250
 NucSpn=           0           0           0           0           0           0           1           1           1           1
 AtZEff=   3.6000000   3.6000000   3.6000000   3.6000000   3.6000000   3.6000000   1.0000000   1.0000000   1.0000000   1.0000000
 NQMom=    0.0000000   0.0000000   0.0000000   0.0000000   0.0000000   0.0000000   0.0000000   0.0000000   0.0000000   0.0000000
 NMagM=    0.0000000   0.0000000   0.0000000   0.0000000   0.0000000   0.0000000   2.7928460   2.7928460   2.7928460   2.7928460
 AtZNuc=   6.0000000   6.0000000   6.0000000   6.0000000   6.0000000   6.0000000   1.0000000   1.0000000   1.0000000   1.0000000

  Atom        31          32          33          34          35          36          37          38          39          40
 IAtWgt=           1           1           1           1           1           1           1           1           1           1
 AtmWgt=   1.0078250   1.0078250   1.0078250   1.0078250   1.0078250   1.0078250   1.0078250   1.0078250   1.0078250   1.0078250
 NucSpn=           1           1           1           1           1           1           1           1           1           1
 AtZEff=   1.0000000   1.0000000   1.0000000   1.0000000   1.0000000   1.0000000   1.0000000   1.0000000   1.0000000   1.0000000
 NQMom=    0.0000000   0.0000000   0.0000000   0.0000000   0.0000000   0.0000000   0.0000000   0.0000000   0.0000000   0.0000000
 NMagM=    2.7928460   2.7928460   2.7928460   2.7928460   2.7928460   2.7928460   2.7928460   2.7928460   2.7928460   2.7928460
 AtZNuc=   1.0000000   1.0000000   1.0000000   1.0000000   1.0000000   1.0000000   1.0000000   1.0000000   1.0000000   1.0000000

  Atom        41          42
 IAtWgt=           1           1
 AtmWgt=   1.0078250   1.0078250
 NucSpn=           1           1
 AtZEff=   1.0000000   1.0000000
 NQMom=    0.0000000   0.0000000
 NMagM=    2.7928460   2.7928460
 AtZNuc=   1.0000000   1.0000000
 Leave Link  101 at Thu Sep  8 15:02:23 2022, MaxMem=  1342177280 cpu:              11.9 elap:               0.3
 (Enter /mnt/opt/groups/app-gaussian/g16-avx2/l103.exe)

 GradGradGradGradGradGradGradGradGradGradGradGradGradGradGradGradGradGrad
 Berny optimization.
 Initialization pass.
                           ----------------------------
                           !    Initial Parameters    !
                           ! (Angstroms and Degrees)  !
 --------------------------                            --------------------------
 ! Name  Definition              Value          Derivative Info.                !
 --------------------------------------------------------------------------------
 ! R1    R(1,2)                  1.3905         calculate D2E/DX2 analytically  !
 ! R2    R(1,3)                  1.4123         calculate D2E/DX2 analytically  !
 ! R3    R(1,27)                 1.0876         calculate D2E/DX2 analytically  !
 ! R4    R(2,4)                  1.4346         calculate D2E/DX2 analytically  !
 ! R5    R(2,5)                  1.4537         calculate D2E/DX2 analytically  !
 ! R6    R(3,6)                  1.4555         calculate D2E/DX2 analytically  !
 ! R7    R(3,7)                  1.4055         calculate D2E/DX2 analytically  !
 ! R8    R(4,12)                 1.3661         calculate D2E/DX2 analytically  !
 ! R9    R(4,28)                 1.0869         calculate D2E/DX2 analytically  !
 ! R10   R(5,8)                  1.4346         calculate D2E/DX2 analytically  !
 ! R11   R(5,9)                  1.3905         calculate D2E/DX2 analytically  !
 ! R12   R(6,9)                  1.4121         calculate D2E/DX2 analytically  !
 ! R13   R(6,10)                 1.4058         calculate D2E/DX2 analytically  !
 ! R14   R(7,11)                 1.3977         calculate D2E/DX2 analytically  !
 ! R15   R(7,29)                 1.0874         calculate D2E/DX2 analytically  !
 ! R16   R(8,15)                 1.3661         calculate D2E/DX2 analytically  !
 ! R17   R(8,30)                 1.0869         calculate D2E/DX2 analytically  !
 ! R18   R(9,31)                 1.0876         calculate D2E/DX2 analytically  !
 ! R19   R(10,13)                1.3975         calculate D2E/DX2 analytically  !
 ! R20   R(10,32)                1.0875         calculate D2E/DX2 analytically  !
 ! R21   R(11,13)                1.452          calculate D2E/DX2 analytically  !
 ! R22   R(11,14)                1.4178         calculate D2E/DX2 analytically  !
 ! R23   R(12,15)                1.432          calculate D2E/DX2 analytically  !
 ! R24   R(12,33)                1.086          calculate D2E/DX2 analytically  !
 ! R25   R(13,17)                1.4212         calculate D2E/DX2 analytically  !
 ! R26   R(14,16)                1.383          calculate D2E/DX2 analytically  !
 ! R27   R(14,34)                1.0875         calculate D2E/DX2 analytically  !
 ! R28   R(15,35)                1.086          calculate D2E/DX2 analytically  !
 ! R29   R(16,18)                1.4427         calculate D2E/DX2 analytically  !
 ! R30   R(16,19)                1.4561         calculate D2E/DX2 analytically  !
 ! R31   R(17,19)                1.3819         calculate D2E/DX2 analytically  !
 ! R32   R(17,36)                1.0849         calculate D2E/DX2 analytically  !
 ! R33   R(18,20)                1.3534         calculate D2E/DX2 analytically  !
 ! R34   R(18,37)                1.0867         calculate D2E/DX2 analytically  !
 ! R35   R(19,21)                1.4694         calculate D2E/DX2 analytically  !
 ! R36   R(20,23)                1.4453         calculate D2E/DX2 analytically  !
 ! R37   R(20,38)                1.0867         calculate D2E/DX2 analytically  !
 ! R38   R(21,22)                1.4091         calculate D2E/DX2 analytically  !
 ! R39   R(21,23)                1.4236         calculate D2E/DX2 analytically  !
 ! R40   R(22,24)                1.3876         calculate D2E/DX2 analytically  !
 ! R41   R(22,39)                1.0843         calculate D2E/DX2 analytically  !
 ! R42   R(23,25)                1.409          calculate D2E/DX2 analytically  !
 ! R43   R(24,26)                1.4021         calculate D2E/DX2 analytically  !
 ! R44   R(24,41)                1.0859         calculate D2E/DX2 analytically  !
 ! R45   R(25,26)                1.3854         calculate D2E/DX2 analytically  !
 ! R46   R(25,40)                1.087          calculate D2E/DX2 analytically  !
 ! R47   R(26,42)                1.0858         calculate D2E/DX2 analytically  !
 ! A1    A(2,1,3)              121.9012         calculate D2E/DX2 analytically  !
 ! A2    A(2,1,27)             119.3086         calculate D2E/DX2 analytically  !
 ! A3    A(3,1,27)             118.7902         calculate D2E/DX2 analytically  !
 ! A4    A(1,2,4)              122.2423         calculate D2E/DX2 analytically  !
 ! A5    A(1,2,5)              119.3216         calculate D2E/DX2 analytically  !
 ! A6    A(4,2,5)              118.4361         calculate D2E/DX2 analytically  !
 ! A7    A(1,3,6)              118.7731         calculate D2E/DX2 analytically  !
 ! A8    A(1,3,7)              122.2782         calculate D2E/DX2 analytically  !
 ! A9    A(6,3,7)              118.9488         calculate D2E/DX2 analytically  !
 ! A10   A(2,4,12)             121.0213         calculate D2E/DX2 analytically  !
 ! A11   A(2,4,28)             118.3423         calculate D2E/DX2 analytically  !
 ! A12   A(12,4,28)            120.6365         calculate D2E/DX2 analytically  !
 ! A13   A(2,5,8)              118.448          calculate D2E/DX2 analytically  !
 ! A14   A(2,5,9)              119.3106         calculate D2E/DX2 analytically  !
 ! A15   A(8,5,9)              122.2414         calculate D2E/DX2 analytically  !
 ! A16   A(3,6,9)              118.7912         calculate D2E/DX2 analytically  !
 ! A17   A(3,6,10)             118.9754         calculate D2E/DX2 analytically  !
 ! A18   A(9,6,10)             122.2334         calculate D2E/DX2 analytically  !
 ! A19   A(3,7,11)             121.7724         calculate D2E/DX2 analytically  !
 ! A20   A(3,7,29)             119.0398         calculate D2E/DX2 analytically  !
 ! A21   A(11,7,29)            119.1877         calculate D2E/DX2 analytically  !
 ! A22   A(5,8,15)             121.021          calculate D2E/DX2 analytically  !
 ! A23   A(5,8,30)             118.3435         calculate D2E/DX2 analytically  !
 ! A24   A(15,8,30)            120.6355         calculate D2E/DX2 analytically  !
 ! A25   A(5,9,6)              121.9023         calculate D2E/DX2 analytically  !
 ! A26   A(5,9,31)             119.3013         calculate D2E/DX2 analytically  !
 ! A27   A(6,9,31)             118.7963         calculate D2E/DX2 analytically  !
 ! A28   A(6,10,13)            121.8493         calculate D2E/DX2 analytically  !
 ! A29   A(6,10,32)            118.9331         calculate D2E/DX2 analytically  !
 ! A30   A(13,10,32)           119.2175         calculate D2E/DX2 analytically  !
 ! A31   A(7,11,13)            119.3211         calculate D2E/DX2 analytically  !
 ! A32   A(7,11,14)            122.6771         calculate D2E/DX2 analytically  !
 ! A33   A(13,11,14)           118.0018         calculate D2E/DX2 analytically  !
 ! A34   A(4,12,15)            120.5406         calculate D2E/DX2 analytically  !
 ! A35   A(4,12,33)            120.1893         calculate D2E/DX2 analytically  !
 ! A36   A(15,12,33)           119.2701         calculate D2E/DX2 analytically  !
 ! A37   A(10,13,11)           119.133          calculate D2E/DX2 analytically  !
 ! A38   A(10,13,17)           122.0555         calculate D2E/DX2 analytically  !
 ! A39   A(11,13,17)           118.8115         calculate D2E/DX2 analytically  !
 ! A40   A(11,14,16)           122.2154         calculate D2E/DX2 analytically  !
 ! A41   A(11,14,34)           118.6134         calculate D2E/DX2 analytically  !
 ! A42   A(16,14,34)           119.1712         calculate D2E/DX2 analytically  !
 ! A43   A(8,15,12)            120.533          calculate D2E/DX2 analytically  !
 ! A44   A(8,15,35)            120.1932         calculate D2E/DX2 analytically  !
 ! A45   A(12,15,35)           119.2738         calculate D2E/DX2 analytically  !
 ! A46   A(14,16,18)           120.7265         calculate D2E/DX2 analytically  !
 ! A47   A(14,16,19)           120.0763         calculate D2E/DX2 analytically  !
 ! A48   A(18,16,19)           119.1972         calculate D2E/DX2 analytically  !
 ! A49   A(13,17,19)           122.6776         calculate D2E/DX2 analytically  !
 ! A50   A(13,17,36)           116.8764         calculate D2E/DX2 analytically  !
 ! A51   A(19,17,36)           120.446          calculate D2E/DX2 analytically  !
 ! A52   A(16,18,20)           121.4536         calculate D2E/DX2 analytically  !
 ! A53   A(16,18,37)           117.9809         calculate D2E/DX2 analytically  !
 ! A54   A(20,18,37)           120.5655         calculate D2E/DX2 analytically  !
 ! A55   A(16,19,17)           118.2173         calculate D2E/DX2 analytically  !
 ! A56   A(16,19,21)           118.6653         calculate D2E/DX2 analytically  !
 ! A57   A(17,19,21)           123.1173         calculate D2E/DX2 analytically  !
 ! A58   A(18,20,23)           121.562          calculate D2E/DX2 analytically  !
 ! A59   A(18,20,38)           120.4448         calculate D2E/DX2 analytically  !
 ! A60   A(23,20,38)           117.9932         calculate D2E/DX2 analytically  !
 ! A61   A(19,21,22)           122.8696         calculate D2E/DX2 analytically  !
 ! A62   A(19,21,23)           119.2044         calculate D2E/DX2 analytically  !
 ! A63   A(22,21,23)           117.926          calculate D2E/DX2 analytically  !
 ! A64   A(21,22,24)           121.54           calculate D2E/DX2 analytically  !
 ! A65   A(21,22,39)           119.9815         calculate D2E/DX2 analytically  !
 ! A66   A(24,22,39)           118.4785         calculate D2E/DX2 analytically  !
 ! A67   A(20,23,21)           119.9175         calculate D2E/DX2 analytically  !
 ! A68   A(20,23,25)           120.3716         calculate D2E/DX2 analytically  !
 ! A69   A(21,23,25)           119.711          calculate D2E/DX2 analytically  !
 ! A70   A(22,24,26)           120.2692         calculate D2E/DX2 analytically  !
 ! A71   A(22,24,41)           119.6549         calculate D2E/DX2 analytically  !
 ! A72   A(26,24,41)           120.0759         calculate D2E/DX2 analytically  !
 ! A73   A(23,25,26)           121.1382         calculate D2E/DX2 analytically  !
 ! A74   A(23,25,40)           118.6681         calculate D2E/DX2 analytically  !
 ! A75   A(26,25,40)           120.1937         calculate D2E/DX2 analytically  !
 ! A76   A(24,26,25)           119.4157         calculate D2E/DX2 analytically  !
 ! A77   A(24,26,42)           120.286          calculate D2E/DX2 analytically  !
 ! A78   A(25,26,42)           120.2983         calculate D2E/DX2 analytically  !
 ! D1    D(3,1,2,4)            180.0            calculate D2E/DX2 analytically  !
 ! D2    D(3,1,2,5)              0.0            calculate D2E/DX2 analytically  !
 ! D3    D(27,1,2,4)             0.0            calculate D2E/DX2 analytically  !
 ! D4    D(27,1,2,5)           180.0            calculate D2E/DX2 analytically  !
 ! D5    D(2,1,3,6)              0.0            calculate D2E/DX2 analytically  !
 ! D6    D(2,1,3,7)            180.0            calculate D2E/DX2 analytically  !
 ! D7    D(27,1,3,6)           180.0            calculate D2E/DX2 analytically  !
 ! D8    D(27,1,3,7)             0.0            calculate D2E/DX2 analytically  !
 ! D9    D(1,2,4,12)           180.0            calculate D2E/DX2 analytically  !
 ! D10   D(1,2,4,28)             0.0            calculate D2E/DX2 analytically  !
 ! D11   D(5,2,4,12)             0.0            calculate D2E/DX2 analytically  !
 ! D12   D(5,2,4,28)           180.0            calculate D2E/DX2 analytically  !
 ! D13   D(1,2,5,8)            180.0            calculate D2E/DX2 analytically  !
 ! D14   D(1,2,5,9)              0.0            calculate D2E/DX2 analytically  !
 ! D15   D(4,2,5,8)              0.0            calculate D2E/DX2 analytically  !
 ! D16   D(4,2,5,9)            180.0            calculate D2E/DX2 analytically  !
 ! D17   D(1,3,6,9)              0.0            calculate D2E/DX2 analytically  !
 ! D18   D(1,3,6,10)           180.0            calculate D2E/DX2 analytically  !
 ! D19   D(7,3,6,9)            180.0            calculate D2E/DX2 analytically  !
 ! D20   D(7,3,6,10)             0.0            calculate D2E/DX2 analytically  !
 ! D21   D(1,3,7,11)           180.0            calculate D2E/DX2 analytically  !
 ! D22   D(1,3,7,29)             0.0            calculate D2E/DX2 analytically  !
 ! D23   D(6,3,7,11)             0.0            calculate D2E/DX2 analytically  !
 ! D24   D(6,3,7,29)           180.0            calculate D2E/DX2 analytically  !
 ! D25   D(2,4,12,15)            0.0            calculate D2E/DX2 analytically  !
 ! D26   D(2,4,12,33)          180.0            calculate D2E/DX2 analytically  !
 ! D27   D(28,4,12,15)         180.0            calculate D2E/DX2 analytically  !
 ! D28   D(28,4,12,33)           0.0            calculate D2E/DX2 analytically  !
 ! D29   D(2,5,8,15)             0.0            calculate D2E/DX2 analytically  !
 ! D30   D(2,5,8,30)           180.0            calculate D2E/DX2 analytically  !
 ! D31   D(9,5,8,15)           180.0            calculate D2E/DX2 analytically  !
 ! D32   D(9,5,8,30)             0.0            calculate D2E/DX2 analytically  !
 ! D33   D(2,5,9,6)              0.0            calculate D2E/DX2 analytically  !
 ! D34   D(2,5,9,31)           180.0            calculate D2E/DX2 analytically  !
 ! D35   D(8,5,9,6)            180.0            calculate D2E/DX2 analytically  !
 ! D36   D(8,5,9,31)             0.0            calculate D2E/DX2 analytically  !
 ! D37   D(3,6,9,5)              0.0            calculate D2E/DX2 analytically  !
 ! D38   D(3,6,9,31)           180.0            calculate D2E/DX2 analytically  !
 ! D39   D(10,6,9,5)           180.0            calculate D2E/DX2 analytically  !
 ! D40   D(10,6,9,31)            0.0            calculate D2E/DX2 analytically  !
 ! D41   D(3,6,10,13)            0.0            calculate D2E/DX2 analytically  !
 ! D42   D(3,6,10,32)          180.0            calculate D2E/DX2 analytically  !
 ! D43   D(9,6,10,13)          180.0            calculate D2E/DX2 analytically  !
 ! D44   D(9,6,10,32)            0.0            calculate D2E/DX2 analytically  !
 ! D45   D(3,7,11,13)            0.0            calculate D2E/DX2 analytically  !
 ! D46   D(3,7,11,14)          180.0            calculate D2E/DX2 analytically  !
 ! D47   D(29,7,11,13)         180.0            calculate D2E/DX2 analytically  !
 ! D48   D(29,7,11,14)           0.0            calculate D2E/DX2 analytically  !
 ! D49   D(5,8,15,12)            0.0            calculate D2E/DX2 analytically  !
 ! D50   D(5,8,15,35)          180.0            calculate D2E/DX2 analytically  !
 ! D51   D(30,8,15,12)         180.0            calculate D2E/DX2 analytically  !
 ! D52   D(30,8,15,35)           0.0            calculate D2E/DX2 analytically  !
 ! D53   D(6,10,13,11)           0.0            calculate D2E/DX2 analytically  !
 ! D54   D(6,10,13,17)         180.0            calculate D2E/DX2 analytically  !
 ! D55   D(32,10,13,11)        180.0            calculate D2E/DX2 analytically  !
 ! D56   D(32,10,13,17)          0.0            calculate D2E/DX2 analytically  !
 ! D57   D(7,11,13,10)           0.0            calculate D2E/DX2 analytically  !
 ! D58   D(7,11,13,17)         180.0            calculate D2E/DX2 analytically  !
 ! D59   D(14,11,13,10)        180.0            calculate D2E/DX2 analytically  !
 ! D60   D(14,11,13,17)          0.0            calculate D2E/DX2 analytically  !
 ! D61   D(7,11,14,16)         180.0            calculate D2E/DX2 analytically  !
 ! D62   D(7,11,14,34)           0.0            calculate D2E/DX2 analytically  !
 ! D63   D(13,11,14,16)          0.0            calculate D2E/DX2 analytically  !
 ! D64   D(13,11,14,34)        180.0            calculate D2E/DX2 analytically  !
 ! D65   D(4,12,15,8)            0.0            calculate D2E/DX2 analytically  !
 ! D66   D(4,12,15,35)         180.0            calculate D2E/DX2 analytically  !
 ! D67   D(33,12,15,8)         180.0            calculate D2E/DX2 analytically  !
 ! D68   D(33,12,15,35)          0.0            calculate D2E/DX2 analytically  !
 ! D69   D(10,13,17,19)        180.0            calculate D2E/DX2 analytically  !
 ! D70   D(10,13,17,36)          0.0            calculate D2E/DX2 analytically  !
 ! D71   D(11,13,17,19)          0.0            calculate D2E/DX2 analytically  !
 ! D72   D(11,13,17,36)        180.0            calculate D2E/DX2 analytically  !
 ! D73   D(11,14,16,18)        180.0            calculate D2E/DX2 analytically  !
 ! D74   D(11,14,16,19)          0.0            calculate D2E/DX2 analytically  !
 ! D75   D(34,14,16,18)          0.0            calculate D2E/DX2 analytically  !
 ! D76   D(34,14,16,19)        180.0            calculate D2E/DX2 analytically  !
 ! D77   D(14,16,18,20)        180.0            calculate D2E/DX2 analytically  !
 ! D78   D(14,16,18,37)          0.0            calculate D2E/DX2 analytically  !
 ! D79   D(19,16,18,20)          0.0            calculate D2E/DX2 analytically  !
 ! D80   D(19,16,18,37)        180.0            calculate D2E/DX2 analytically  !
 ! D81   D(14,16,19,17)          0.0            calculate D2E/DX2 analytically  !
 ! D82   D(14,16,19,21)        180.0            calculate D2E/DX2 analytically  !
 ! D83   D(18,16,19,17)        180.0            calculate D2E/DX2 analytically  !
 ! D84   D(18,16,19,21)          0.0            calculate D2E/DX2 analytically  !
 ! D85   D(13,17,19,16)          0.0            calculate D2E/DX2 analytically  !
 ! D86   D(13,17,19,21)        180.0            calculate D2E/DX2 analytically  !
 ! D87   D(36,17,19,16)        180.0            calculate D2E/DX2 analytically  !
 ! D88   D(36,17,19,21)          0.0            calculate D2E/DX2 analytically  !
 ! D89   D(16,18,20,23)          0.0            calculate D2E/DX2 analytically  !
 ! D90   D(16,18,20,38)        180.0            calculate D2E/DX2 analytically  !
 ! D91   D(37,18,20,23)        180.0            calculate D2E/DX2 analytically  !
 ! D92   D(37,18,20,38)          0.0            calculate D2E/DX2 analytically  !
 ! D93   D(16,19,21,22)        180.0            calculate D2E/DX2 analytically  !
 ! D94   D(16,19,21,23)          0.0            calculate D2E/DX2 analytically  !
 ! D95   D(17,19,21,22)          0.0            calculate D2E/DX2 analytically  !
 ! D96   D(17,19,21,23)        180.0            calculate D2E/DX2 analytically  !
 ! D97   D(18,20,23,21)          0.0            calculate D2E/DX2 analytically  !
 ! D98   D(18,20,23,25)        180.0            calculate D2E/DX2 analytically  !
 ! D99   D(38,20,23,21)        180.0            calculate D2E/DX2 analytically  !
 ! D100  D(38,20,23,25)          0.0            calculate D2E/DX2 analytically  !
 ! D101  D(19,21,22,24)        180.0            calculate D2E/DX2 analytically  !
 ! D102  D(19,21,22,39)          0.0            calculate D2E/DX2 analytically  !
 ! D103  D(23,21,22,24)          0.0            calculate D2E/DX2 analytically  !
 ! D104  D(23,21,22,39)        180.0            calculate D2E/DX2 analytically  !
 ! D105  D(19,21,23,20)          0.0            calculate D2E/DX2 analytically  !
 ! D106  D(19,21,23,25)        180.0            calculate D2E/DX2 analytically  !
 ! D107  D(22,21,23,20)        180.0            calculate D2E/DX2 analytically  !
 ! D108  D(22,21,23,25)          0.0            calculate D2E/DX2 analytically  !
 ! D109  D(21,22,24,26)          0.0            calculate D2E/DX2 analytically  !
 ! D110  D(21,22,24,41)        180.0            calculate D2E/DX2 analytically  !
 ! D111  D(39,22,24,26)        180.0            calculate D2E/DX2 analytically  !
 ! D112  D(39,22,24,41)          0.0            calculate D2E/DX2 analytically  !
 ! D113  D(20,23,25,26)        180.0            calculate D2E/DX2 analytically  !
 ! D114  D(20,23,25,40)          0.0            calculate D2E/DX2 analytically  !
 ! D115  D(21,23,25,26)          0.0            calculate D2E/DX2 analytically  !
 ! D116  D(21,23,25,40)        180.0            calculate D2E/DX2 analytically  !
 ! D117  D(22,24,26,25)          0.0            calculate D2E/DX2 analytically  !
 ! D118  D(22,24,26,42)        180.0            calculate D2E/DX2 analytically  !
 ! D119  D(41,24,26,25)        180.0            calculate D2E/DX2 analytically  !
 ! D120  D(41,24,26,42)          0.0            calculate D2E/DX2 analytically  !
 ! D121  D(23,25,26,24)          0.0            calculate D2E/DX2 analytically  !
 ! D122  D(23,25,26,42)        180.0            calculate D2E/DX2 analytically  !
 ! D123  D(40,25,26,24)        180.0            calculate D2E/DX2 analytically  !
 ! D124  D(40,25,26,42)          0.0            calculate D2E/DX2 analytically  !
 --------------------------------------------------------------------------------
 Trust Radius=3.00D-01 FncErr=1.00D-07 GrdErr=1.00D-07 EigMax=2.50D+02 EigMin=1.00D-04
 Number of steps in this run=      2 maximum allowed number of steps=      2.
 GradGradGradGradGradGradGradGradGradGradGradGradGradGradGradGradGradGrad

 Leave Link  103 at Thu Sep  8 15:02:23 2022, MaxMem=  1342177280 cpu:               1.6 elap:               0.1
 (Enter /mnt/opt/groups/app-gaussian/g16-avx2/l202.exe)
                          Input orientation:                          
 ---------------------------------------------------------------------
 Center     Atomic      Atomic             Coordinates (Angstroms)
 Number     Number       Type             X           Y           Z
 ---------------------------------------------------------------------
      1          6           0        1.874621   -3.446611   -0.000000
      2          6           0        3.260793   -3.555916   -0.000000
      3          6           0        1.224862   -2.192699   -0.000000
      4          6           0        3.928418   -4.825740   -0.000000
      5          6           0        4.070117   -2.348342   -0.000000
      6          6           0        2.035282   -0.983679   -0.000000
      7          6           0       -0.175527   -2.072997   -0.000000
      8          6           0        5.498347   -2.482902   -0.000000
      9          6           0        3.441869   -1.107807    0.000000
     10          6           0        1.392891    0.266804    0.000000
     11          6           0       -0.807595   -0.826411   -0.000000
     12          6           0        5.292264   -4.904082   -0.000000
     13          6           0       -0.000000    0.380320    0.000000
     14          6           0       -2.218172   -0.683371   -0.000000
     15          6           0        6.089461   -3.714509   -0.000000
     16          6           0       -2.833627    0.555094   -0.000000
     17          6           0       -0.653965    1.642141    0.000000
     18          6           0       -4.272256    0.663301   -0.000000
     19          6           0       -2.029981    1.769336    0.000000
     20          6           0       -4.889890    1.867560    0.000000
     21          6           0       -2.716110    3.068712    0.000000
     22          6           0       -2.026645    4.297610    0.000000
     23          6           0       -4.139327    3.102708    0.000000
     24          6           0       -2.702865    5.509268    0.000000
     25          6           0       -4.808235    4.342795    0.000000
     26          6           0       -4.104685    5.536270    0.000000
     27          1           0        1.269349   -4.350168   -0.000000
     28          1           0        3.321848   -5.727594   -0.000000
     29          1           0       -0.782440   -2.975312   -0.000000
     30          1           0        6.101796   -1.578947    0.000000
     31          1           0        4.047504   -0.204468    0.000000
     32          1           0        1.999092    1.169721    0.000000
     33          1           0        5.783619   -5.872525   -0.000000
     34          1           0       -2.832640   -1.580655   -0.000000
     35          1           0        7.171986   -3.800740   -0.000000
     36          1           0       -0.020472    2.522856    0.000000
     37          1           0       -4.852658   -0.255432   -0.000000
     38          1           0       -5.974844    1.929978   -0.000000
     39          1           0       -0.942469    4.310614    0.000000
     40          1           0       -5.895175    4.348970    0.000000
     41          1           0       -2.140656    6.438338    0.000000
     42          1           0       -4.634115    6.484253    0.000000
 ---------------------------------------------------------------------
                    Distance matrix (angstroms):
                    1          2          3          4          5
     1  C    0.000000
     2  C    1.390475   0.000000
     3  C    1.412261   2.450179   0.000000
     4  C    2.473879   1.434634   3.773873   0.000000
     5  C    2.454872   1.453699   2.849509   2.481447   0.000000
     6  C    2.468167   2.849260   1.455510   4.283153   2.450073
     7  C    2.467777   3.742639   1.405496   4.941655   4.254563
     8  C    3.749683   2.481533   4.283327   2.820207   1.434555
     9  C    2.815363   2.454797   2.468220   3.749634   1.390548
    10  C    3.744531   4.254673   2.465236   5.688840   3.742530
    11  C    3.749631   4.899181   2.449005   6.198746   5.109633
    12  C    3.715441   2.438119   4.888288   1.366094   2.832923
    13  C    4.261409   5.111431   2.849687   6.521927   4.900148
    14  C    4.938264   6.186321   3.759329   7.412138   6.504976
    15  C    4.223345   2.833110   5.097080   2.430008   2.438065
    16  C    6.179097   7.351351   4.901194   8.641680   7.489434
    17  C    5.682354   6.507313   4.270362   7.926646   6.183923
    18  C    7.394287   8.634154   6.194759   9.868162   8.869339
    19  C    6.515521   7.506704   5.127546   8.888056   7.359787
    20  C    8.602268   9.790185   7.340020  11.070809   9.902300
    21  C    7.970210   8.922391   6.573713  10.318533   8.683165
    22  C    8.671380   9.467569   7.259229  10.894875   9.018824
    23  C    8.891634   9.954851   7.537630  11.311445   9.854386
    24  C   10.057890  10.850934   8.645654  12.279508  10.373780
    25  C   10.263304  11.291539   8.894433  12.664562  11.117394
    26  C   10.790934  11.701201   9.388346  13.111140  11.357574
    27  H    1.087552   2.143988   2.157928   2.701262   3.442617
    28  H    2.701361   2.172536   4.110089   1.086861   3.461105
    29  H    2.698536   4.084707   2.154471   5.061252   4.892893
    30  H    4.621383   3.461171   4.915402   3.907075   2.172484
    31  H    3.902936   3.442545   3.452589   4.622806   2.143993
    32  H    4.618010   4.891169   3.450406   6.298242   4.082390
    33  H    4.600579   3.425103   5.858616   2.130148   3.918667
    34  H    5.063605   6.405590   4.103404   7.499499   6.945315
    35  H    5.309189   3.918848   6.160688   3.401670   3.425062
    36  H    6.263059   6.907834   4.877224   8.342397   6.360935
    37  H    7.445798   8.759069   6.378813   9.899243   9.164943
    38  H    9.514295  10.742068   8.296519  11.988091  10.918116
    39  H    8.252911   8.919064   6.854955  10.353671   8.334729
    40  H   11.006399  12.096238   9.668938  13.441662  12.006708
    41  H   10.669333  11.360491   9.263990  12.795042  10.760086
    42  H   11.873740  12.772414  10.469819  14.185659  12.400741
                    6          7          8          9         10
     6  C    0.000000
     7  C    2.464608   0.000000
     8  C    3.773657   5.688661   0.000000
     9  C    1.412053   3.743948   2.473861   0.000000
    10  C    1.405836   2.816843   4.941220   2.467360   0.000000
    11  C    2.847224   1.397672   6.519882   4.258771   2.457083
    12  C    5.096812   6.157254   2.429935   4.223229   6.476355
    13  C    2.450075   2.459588   6.199182   3.749798   1.397509
    14  C    4.264042   2.470518   7.923571   5.675933   3.733980
    15  C    4.888128   6.476468   1.366116   3.715459   6.156998
    16  C    5.106280   3.737962   8.868552   6.492079   4.236339
    17  C    3.758588   3.745818   7.407221   4.933363   2.466003
    18  C    6.519017   4.926511  10.264662   7.914831   5.679005
    19  C    4.909731   4.266441   8.646228   6.182159   3.738135
    20  C    7.489164   6.144364  11.262415   8.847091   6.483499
    21  C    6.244806   5.735132   9.914521   7.440700   4.973387
    22  C    6.662677   6.634099  10.129208   7.689160   5.285889
    23  C    7.404347   6.519174  11.139291   8.671965   6.216734
    24  C    8.037935   7.992383  11.451404   9.030141   6.652717
    25  C    8.672085   7.913556  12.361868   9.888037   7.420759
    26  C    8.955944   8.563832  12.511009  10.054563   7.615157
    27  H    3.452521   2.696882   4.622889   3.902915   4.618625
    28  H    4.915280   5.058430   3.907067   4.621346   6.297117
    29  H    3.450530   1.087435   6.300060   4.618697   3.904277
    30  H    4.109852   6.296735   1.086870   2.701330   5.057725
    31  H    2.157825   4.617942   2.701149   1.087573   2.696121
    32  H    2.153704   3.904381   5.058304   2.696060   1.087538
    33  H    6.160426   7.067378   3.401606   5.309080   7.547838
    34  H    4.904390   2.702342   8.379701   6.292301   4.611748
    35  H    5.858461   7.547916   2.130203   4.600615   7.067026
    36  H    4.064716   4.598468   7.450837   5.016923   2.662211
    37  H    6.926331   5.017878  10.587961   8.338209   6.267345
    38  H    8.523586   7.046693  12.292584   9.894575   7.553123
    39  H    6.074252   6.429517   9.361409   6.970058   4.669722
    40  H    9.556636   8.599769  13.284834  10.814657   8.353442
    41  H    8.516149   8.735248  11.744909   9.386634   7.111525
    42  H   10.012535   9.649121  13.530582  11.084263   8.659184
                   11         12         13         14         15
    11  C    0.000000
    12  C    7.337280   0.000000
    13  C    1.452036   7.478834   0.000000
    14  C    1.417811   8.615164   2.460026   0.000000
    15  C    7.477332   1.431994   7.338199   8.843334   0.000000
    16  C    2.452216   9.789418   2.839012   1.382961   9.891967
    17  C    2.473328   8.843680   1.421219   2.802633   8.612055
    18  C    3.771355  11.066878   4.281618   2.456173  11.248573
    19  C    2.869169   9.907057   2.459713   2.459916   9.797852
    20  C    4.891075  12.228303   5.111057   3.693958  12.316884
    21  C    4.337558  11.300420   3.821610   3.784979  11.115312
    22  C    5.267037  11.757447   4.410493   4.984662  11.404614
    23  C    5.151545  12.371887   4.954334   4.245613  12.292378
    24  C    6.613084  13.128593   5.797550   6.211578  12.742961
    25  C    6.536498  13.693970   6.230596   5.654270  13.552857
    26  C    7.166206  14.046480   6.590316   6.499451  13.765810
    27  H    4.090301   4.060870   4.897833   5.060455   4.861846
    28  H    6.408892   2.135582   6.952790   7.492397   3.422308
    29  H    2.149048   6.373553   3.445646   2.704500   6.911544
    30  H    6.950251   3.422260   6.408638   8.368030   2.135598
    31  H    4.894773   4.861666   4.089531   6.283951   4.060785
    32  H    3.444130   6.909129   2.149308   4.606437   6.370779
    33  H    8.301046   1.085961   8.517530   9.537084   2.179581
    34  H    2.160947   8.778339   3.445181   1.087515   9.173724
    35  H    8.515888   2.179614   8.301725   9.894092   1.085954
    36  H    3.440516   9.131515   2.142634   3.887130   8.731323
    37  H    4.085162  11.159274   4.894126   2.669016  11.475852
    38  H    5.856462  13.177712   6.172536   4.576262  13.319448
    39  H    5.138795  11.125759   4.041715   5.154348  10.670081
    40  H    7.257275  14.518187   7.106565   6.232560  14.444764
    41  H    7.386043  13.560929   6.425106   7.122131  13.069626
    42  H    8.251549  15.107189   7.663747   7.563836  14.798981
                   16         17         18         19         20
    16  C    0.000000
    17  C    2.435692   0.000000
    18  C    1.442693   3.748354   0.000000
    19  C    1.456101   1.381882   2.500222   0.000000
    20  C    2.439423   4.241919   1.353407   2.861595   0.000000
    21  C    2.516364   2.507498   2.864890   1.469405   2.483563
    22  C    3.828531   2.989275   4.272115   2.528276   3.755438
    23  C    2.862724   3.779022   2.443026   2.495440   1.445315
    24  C    4.955899   4.376375   5.093759   3.799982   4.247954
    25  C    4.271505   4.954946   3.718326   3.787002   2.476581
    26  C    5.140788   5.203048   4.875849   4.300487   3.751797
    27  H    6.394999   6.293402   7.472902   6.952259   8.751935
    28  H    8.795569   8.373774   9.925420   9.211191  11.185661
    29  H    4.083030   4.619240   5.041658   4.905919   6.350162
    30  H    9.186725   7.484365  10.613606   8.794134  11.519356
    31  H    6.922926   5.051116   8.364893   6.389971   9.174438
    32  H    4.871646   2.694790   6.291762   4.073447   6.924237
    33  H   10.750405   9.895084  11.993233  10.929336  13.184563
    34  H    2.135749   3.890121   2.666052   3.444808   4.015279
    35  H   10.912634   9.532600  12.284068  10.756484  13.327358
    36  H    3.433064   1.084884   4.640648   2.146140   4.913313
    37  H    2.175647   4.607581   1.086709   3.473786   2.123318
    38  H    3.428928   5.328659   2.122092   3.948132   1.086748
    39  H    4.204808   2.684024   4.938661   2.764195   4.642267
    40  H    4.875097   5.898916   4.027161   4.646960   2.677311
    41  H    5.923915   5.021330   6.155873   4.670314   5.333882
    42  H    6.196506   6.267986   5.832189   5.386275   4.623773
                   21         22         23         24         25
    21  C    0.000000
    22  C    1.409096   0.000000
    23  C    1.423623   2.427183   0.000000
    24  C    2.440592   1.387584   2.802669   0.000000
    25  C    2.449546   2.781957   1.408990   2.406915   0.000000
    26  C    2.831428   2.419200   2.433809   1.402080   1.385412
    27  H    8.421619   9.254601   9.208645  10.629533  10.606820
    28  H   10.669205  11.362706  11.560422  12.750068  12.942603
    29  H    6.345810   7.378580   6.943415   8.699203   8.352348
    30  H    9.967758  10.030228  11.260484  11.303311  12.413533
    31  H    7.513999   7.560687   8.829587   8.843883   9.954984
    32  H    5.083237   5.098063   6.435575   6.398443   7.510533
    33  H   12.336576  12.823099  13.379823  14.197381  14.715303
    34  H    4.650827   5.933264   4.862234   7.091111   6.244216
    35  H   12.040092  12.255533  13.251543  13.571622  14.485954
    36  H    2.750350   2.678522   4.159471   4.014211   5.121997
    37  H    3.951553   5.358782   3.433066   6.152510   4.598442
    38  H    3.451965   4.603689   2.178169   4.849450   2.680049
    39  H    2.165207   1.084254   3.417446   2.129734   3.865900
    40  H    3.427173   3.868871   2.153177   3.396636   1.086958
    41  H    3.418410   2.143762   3.888588   1.085933   3.392238
    42  H    3.917227   3.402985   3.417552   2.163405   2.148525
                   26         27         28         29         30
    26  C    0.000000
    27  H   11.252640   0.000000
    28  H   13.491776   2.471852   0.000000
    29  H    9.136977   2.469831   4.941684   0.000000
    30  H   12.441807   5.570656   4.993935   7.024425   0.000000
    31  H    9.970670   4.990488   5.570592   5.568297   2.471701
    32  H    7.504855   5.567917   7.023008   4.991815   4.938356
    33  H   15.097654   4.764053   2.466034   7.176836   4.305351
    34  H    7.229711   4.949396   7.421242   2.479594   8.934436
    35  H   14.640460   5.928153   4.305384   7.997139   2.466104
    36  H    5.075575   6.993003   8.901743   5.550716   7.369325
    37  H    5.839801   7.365177   9.837027   4.895347  11.034118
    38  H    4.062368   9.587417  12.044372   7.143034  12.576080
    39  H    3.391437   8.938752  10.906421   7.287683   9.181971
    40  H    2.148380  11.269668  13.656158   8.932254  13.381611
    41  H    2.161281  11.314592  13.335998   9.511128  11.498473
    42  H    1.085803  12.338378  14.574860  10.213656  13.426652
                   31         32         33         34         35
    31  H    0.000000
    32  H    2.466655   0.000000
    33  H    5.927982   7.994740   0.000000
    34  H    7.016429   5.559694   9.626010   0.000000
    35  H    4.763986   7.173863   2.493964  10.247991   0.000000
    36  H    4.897624   2.430970  10.206365   4.974645   9.577020
    37  H    8.900308   6.998395  12.028388   2.415924  12.536398
    38  H   10.247113   8.010097  14.111715   4.711474  14.341557
    39  H    6.729472   4.303253  12.203958   6.187067  11.473380
    40  H   10.935752   8.510410  15.520090   6.673798  15.400275
    41  H    9.078557   6.700436  14.640747   8.048794  13.840665
    42  H   10.959448   8.499629  16.162275   8.263659  15.657749
                   36         37         38         39         40
    36  H    0.000000
    37  H    5.573949   0.000000
    38  H    5.983816   2.456688   0.000000
    39  H    2.011506   6.011518   5.567066   0.000000
    40  H    6.151978   4.720949   2.420304   4.952855   0.000000
    41  H    4.452660   7.222293   5.918303   2.441897   4.296728
    42  H    6.080984   6.743227   4.747523   4.284035   2.479860
                   41         42
    41  H    0.000000
    42  H    2.493882   0.000000
 Stoichiometry    C26H16
 Framework group  CS[SG(C26H16)]
 Deg. of freedom    81
 Full point group                 CS      NOp   2
 RotChk:  IX=0 Diff= 9.84D-17
 Largest Abelian subgroup         CS      NOp   2
 Largest concise Abelian subgroup C1      NOp   1
                         Standard orientation:                         
 ---------------------------------------------------------------------
 Center     Atomic      Atomic             Coordinates (Angstroms)
 Number     Number       Type             X           Y           Z
 ---------------------------------------------------------------------
      1          6           0        1.874621   -3.446611    0.000000
      2          6           0        3.260793   -3.555916    0.000000
      3          6           0        1.224862   -2.192699    0.000000
      4          6           0        3.928418   -4.825740    0.000000
      5          6           0        4.070117   -2.348342    0.000000
      6          6           0        2.035282   -0.983679    0.000000
      7          6           0       -0.175527   -2.072997   -0.000000
      8          6           0        5.498347   -2.482902    0.000000
      9          6           0        3.441869   -1.107807    0.000000
     10          6           0        1.392891    0.266804    0.000000
     11          6           0       -0.807595   -0.826411   -0.000000
     12          6           0        5.292264   -4.904082    0.000000
     13          6           0       -0.000000    0.380320    0.000000
     14          6           0       -2.218172   -0.683371   -0.000000
     15          6           0        6.089461   -3.714509    0.000000
     16          6           0       -2.833627    0.555094   -0.000000
     17          6           0       -0.653965    1.642141   -0.000000
     18          6           0       -4.272256    0.663301   -0.000000
     19          6           0       -2.029981    1.769336   -0.000000
     20          6           0       -4.889890    1.867560   -0.000000
     21          6           0       -2.716110    3.068712   -0.000000
     22          6           0       -2.026645    4.297610   -0.000000
     23          6           0       -4.139327    3.102708   -0.000000
     24          6           0       -2.702865    5.509268   -0.000000
     25          6           0       -4.808235    4.342795   -0.000000
     26          6           0       -4.104685    5.536270   -0.000000
     27          1           0        1.269349   -4.350168    0.000000
     28          1           0        3.321848   -5.727594    0.000000
     29          1           0       -0.782440   -2.975312   -0.000000
     30          1           0        6.101796   -1.578947    0.000000
     31          1           0        4.047504   -0.204468    0.000000
     32          1           0        1.999092    1.169721    0.000000
     33          1           0        5.783619   -5.872525    0.000000
     34          1           0       -2.832640   -1.580655   -0.000000
     35          1           0        7.171986   -3.800739    0.000000
     36          1           0       -0.020472    2.522856   -0.000000
     37          1           0       -4.852658   -0.255432   -0.000000
     38          1           0       -5.974844    1.929978   -0.000000
     39          1           0       -0.942469    4.310614   -0.000000
     40          1           0       -5.895175    4.348970   -0.000000
     41          1           0       -2.140656    6.438338   -0.000000
     42          1           0       -4.634115    6.484253   -0.000000
 ---------------------------------------------------------------------
 Rotational constants (GHZ):           0.8067563           0.0799093           0.0727076
 Leave Link  202 at Thu Sep  8 15:02:23 2022, MaxMem=  1342177280 cpu:               5.7 elap:               0.1
 (Enter /mnt/opt/groups/app-gaussian/g16-avx2/l301.exe)
 Standard basis: 6-31G(d,p) (6D, 7F)
 Ernie: Thresh=  0.10000D-02 Tol=  0.10000D-05 Strict=F.
 There are   350 symmetry adapted cartesian basis functions of A'  symmetry.
 There are   120 symmetry adapted cartesian basis functions of A"  symmetry.
 There are   350 symmetry adapted basis functions of A'  symmetry.
 There are   120 symmetry adapted basis functions of A"  symmetry.
   470 basis functions,   840 primitive gaussians,   470 cartesian basis functions
    86 alpha electrons       86 beta electrons
       nuclear repulsion energy      1917.8827154044 Hartrees.
 IExCor=  402 DFT=T Ex+Corr=B3LYP ExCW=0 ScaHFX=  0.200000
 ScaDFX=  0.800000  0.720000  1.000000  0.810000 ScalE2=  1.000000  1.000000
 IRadAn=      5 IRanWt=     -1 IRanGd=            0 ICorTp=0 IEmpDi=131
 NAtoms=   42 NActive=   42 NUniq=   42 SFac= 1.00D+00 NAtFMM=   60 NAOKFM=F Big=F
 Integral buffers will be    131072 words long.
 Raffenetti 2 integral format.
 Two-electron integral symmetry is turned on.
 R6Disp:  Grimme-D3 Dispersion energy=       -0.0371986180 Hartrees.
 Nuclear repulsion after empirical dispersion term =     1917.8455167864 Hartrees.
 Leave Link  301 at Thu Sep  8 15:02:23 2022, MaxMem=  1342177280 cpu:               2.4 elap:               0.1
 (Enter /mnt/opt/groups/app-gaussian/g16-avx2/l302.exe)
 NPDir=0 NMtPBC=     1 NCelOv=     1 NCel=       1 NClECP=     1 NCelD=      1
         NCelK=      1 NCelE2=     1 NClLst=     1 CellRange=     0.0.
 One-electron integrals computed using PRISM.
 One-electron integral symmetry used in STVInt
 NBasis=   470 RedAO= T EigKep=  1.49D-04  NBF=   350   120
 NBsUse=   470 1.00D-06 EigRej= -1.00D+00 NBFU=   350   120
 Precomputing XC quadrature grid using
 IXCGrd= 4 IRadAn=           5 IRanWt=          -1 IRanGd=           0 AccXCQ= 1.00D-12.
 Generated NRdTot=       0 NPtTot=           0 NUsed=           0 NTot=          32
 NSgBfM=   453   453   453   453   453 MxSgAt=    42 MxSgA2=    42.
 Leave Link  302 at Thu Sep  8 15:02:25 2022, MaxMem=  1342177280 cpu:              87.0 elap:               1.9
 (Enter /mnt/opt/groups/app-gaussian/g16-avx2/l303.exe)
 DipDrv:  MaxL=1.
 Leave Link  303 at Thu Sep  8 15:02:25 2022, MaxMem=  1342177280 cpu:               6.9 elap:               0.2
 (Enter /mnt/opt/groups/app-gaussian/g16-avx2/l401.exe)
 Initial guess from the checkpoint file:  "/scratch/9832351.torquesrv1.cis.gov.pl/Gau-14341.chk"
 B after Tr=     0.000000   -0.000000    0.000000
         Rot=    1.000000   -0.000000   -0.000000    0.000000 Ang=   0.00 deg.
 Guess basis will be translated and rotated to current coordinates.
 JPrj=2 DoOrth=T DoCkMO=T.
 Initial guess orbital symmetries:
       Occupied  (A') (A') (A') (A') (A') (A') (A') (A') (A') (A')
                 (A') (A') (A') (A') (A') (A') (A') (A') (A') (A')
                 (A') (A') (A') (A') (A') (A') (A') (A') (A') (A')
                 (A') (A') (A') (A') (A') (A') (A') (A') (A') (A')
                 (A') (A') (A') (A') (A') (A') (A') (A') (A') (A')
                 (A') (A') (A') (A') (A') (A') (A') (A') (A') (A')
                 (A') (A') (A') (A") (A') (A') (A") (A') (A") (A')
                 (A') (A') (A') (A") (A') (A') (A') (A") (A") (A")
                 (A") (A") (A") (A") (A") (A")
       Virtual   (A") (A") (A") (A") (A") (A") (A") (A") (A") (A')
                 (A') (A') (A') (A') (A") (A') (A') (A') (A') (A')
                 (A") (A') (A') (A') (A') (A') (A") (A') (A") (A')
                 (A') (A') (A') (A') (A') (A') (A') (A') (A') (A')
                 (A') (A') (A') (A') (A') (A') (A') (A') (A') (A')
                 (A') (A') (A') (A') (A") (A') (A") (A') (A") (A')
                 (A') (A") (A') (A') (A") (A') (A") (A') (A') (A')
                 (A") (A') (A') (A") (A') (A') (A') (A') (A') (A')
                 (A") (A') (A") (A') (A') (A') (A') (A") (A') (A')
                 (A") (A') (A") (A') (A") (A") (A") (A') (A") (A")
                 (A") (A") (A") (A') (A") (A') (A') (A') (A') (A')
                 (A") (A') (A') (A') (A') (A') (A') (A") (A') (A")
                 (A') (A') (A") (A') (A') (A') (A') (A') (A') (A')
                 (A') (A') (A') (A') (A') (A') (A') (A') (A') (A')
                 (A') (A') (A') (A') (A') (A') (A') (A') (A') (A')
                 (A') (A') (A') (A') (A") (A") (A") (A") (A') (A")
                 (A') (A") (A') (A") (A") (A') (A") (A") (A") (A")
                 (A") (A') (A") (A") (A") (A') (A") (A') (A") (A")
                 (A') (A") (A') (A") (A') (A') (A') (A') (A') (A')
                 (A') (A') (A') (A') (A') (A') (A') (A') (A') (A')
                 (A") (A') (A') (A") (A') (A") (A") (A") (A") (A')
                 (A') (A') (A') (A') (A') (A") (A') (A') (A') (A')
                 (A') (A') (A") (A') (A') (A') (A') (A') (A') (A')
                 (A') (A") (A') (A") (A") (A') (A") (A') (A') (A")
                 (A') (A') (A') (A') (A') (A") (A') (A") (A") (A")
                 (A') (A") (A") (A") (A') (A") (A') (A") (A") (A')
                 (A") (A') (A') (A") (A') (A') (A') (A') (A') (A")
                 (A") (A') (A") (A") (A') (A") (A') (A') (A') (A")
                 (A') (A") (A") (A') (A') (A') (A") (A") (A') (A")
                 (A') (A") (A') (A") (A') (A') (A") (A") (A') (A")
                 (A') (A") (A') (A') (A') (A") (A') (A") (A') (A')
                 (A") (A") (A') (A") (A') (A') (A') (A') (A') (A')
                 (A') (A') (A') (A') (A') (A') (A') (A') (A') (A')
                 (A') (A') (A') (A') (A') (A') (A') (A') (A') (A')
                 (A') (A') (A') (A') (A') (A') (A') (A') (A') (A')
                 (A') (A') (A') (A') (A') (A') (A') (A') (A') (A')
                 (A') (A') (A') (A') (A') (A') (A') (A') (A') (A')
                 (A') (A') (A') (A') (A') (A') (A') (A') (A') (A')
                 (A') (A') (A') (A')
 The electronic state of the initial guess is 1-A'.
 Leave Link  401 at Thu Sep  8 15:02:26 2022, MaxMem=  1342177280 cpu:              29.4 elap:               0.6
 (Enter /mnt/opt/groups/app-gaussian/g16-avx2/l502.exe)
 Two-electron integrals replicated using symmetry.
 Closed shell SCF:
 Using DIIS extrapolation, IDIIS=    10.
 NGot=  1342177280 LenX=  1341706032 LenY=  1341484662
 Requested convergence on RMS density matrix=1.00D-08 within 500 cycles.
 Requested convergence on MAX density matrix=1.00D-06.
 Requested convergence on             energy=1.00D-06.
 Level shift goal  0.100 maximum shift  0.100.
 No special actions if energy rises.
 Dynamic level shift is on during FON iterations.

 Cycle   1  Pass 1  IDiag  1:
 FoFJK:  IHMeth= 1 ICntrl=       0 DoSepK=F KAlg= 0 I1Cent=           0 FoldK=F
 IRaf= 610000000 NMat=       1 IRICut=       1 DoRegI=T DoRafI=F ISym2E= 2 IDoP0=0 IntGTp=1.
 FoFCou: FMM=F IPFlag=           0 FMFlag=      100000 FMFlg1=           0
         NFxFlg=           0 DoJE=F BraDBF=F KetDBF=F FulRan=T
         wScrn=  0.000000 ICntrl=         0 IOpCl=  0 I1Cent=           0 NGrid=           0
         NMat0=    1 NMatS0=      1 NMatT0=    0 NMatD0=    1 NMtDS0=    0 NMtDT0=    0
 Integrals replicated using symmetry in FoFCou.
 E= -1000.51249543488    
 DIIS: error= 2.53D-08 at cycle   1 NSaved=   1.
 NSaved= 1 IEnMin= 1 EnMin= -1000.51249543488     IErMin= 1 ErrMin= 2.53D-08
 ErrMax= 2.53D-08  0.00D+00 EMaxC= 1.00D+00 BMatC= 3.64D-13 BMatP= 3.64D-13
 IDIUse=1 WtCom= 1.00D+00 WtEn= 0.00D+00
 Coeff-Com:  0.100D+01
 Coeff:      0.100D+01
 Gap=     0.087 Goal=     0.100 Shift=    0.013
 RMSDP=4.07D-09 MaxDP=1.97D-07              OVMax= 4.48D-07

 SCF Done:  E(RB3LYP) =  -1000.51249543     A.U. after    1 cycles
            NFock=  1  Conv=0.41D-08     -V/T= 2.0098
 KE= 9.908056743021D+02 PE=-6.152009307185D+03 EE= 2.242845620662D+03
 Leave Link  502 at Thu Sep  8 15:02:29 2022, MaxMem=  1342177280 cpu:             157.6 elap:               3.5
 (Enter /mnt/opt/groups/app-gaussian/g16-avx2/l801.exe)
 DoSCS=F DFT=T ScalE2(SS,OS)=  1.000000  1.000000
 Range of M.O.s used for correlation:     1   470
 NBasis=   470 NAE=    86 NBE=    86 NFC=     0 NFV=     0
 NROrb=    470 NOA=    86 NOB=    86 NVA=   384 NVB=   384

 **** Warning!!: The largest alpha MO coefficient is  0.12426107D+02


 **** Warning!!: The smallest alpha delta epsilon is  0.86782927D-01

 Leave Link  801 at Thu Sep  8 15:02:29 2022, MaxMem=  1342177280 cpu:               2.5 elap:               0.1
 (Enter /mnt/opt/groups/app-gaussian/g16-avx2/l1101.exe)
 Using compressed storage, NAtomX=    42.
 Will process     43 centers per pass.
 R6Disp: Adding Grimme-D3 dispersion energy 1st derivatives to the gradient.
 Leave Link 1101 at Thu Sep  8 15:02:31 2022, MaxMem=  1342177280 cpu:              79.1 elap:               1.8
 (Enter /mnt/opt/groups/app-gaussian/g16-avx2/l1102.exe)
 Symmetrizing basis deriv contribution to polar:
 IMax=3 JMax=2 DiffMx= 0.00D+00
 Leave Link 1102 at Thu Sep  8 15:02:31 2022, MaxMem=  1342177280 cpu:               6.8 elap:               0.2
 (Enter /mnt/opt/groups/app-gaussian/g16-avx2/l1110.exe)
 Forming Gx(P) for the SCF density, NAtomX=    42.
 Integral derivatives from FoFJK, PRISM(SPDF).
 Do as many integral derivatives as possible in FoFJK.
 G2DrvN: MDV=    1342172902.
 G2DrvN: will do    43 centers at a time, making    1 passes.
 Calling FoFCou, ICntrl=  3107 FMM=F I1Cent=   0 AccDes= 1.00D-12.
 FoFJK:  IHMeth= 1 ICntrl=    3107 DoSepK=F KAlg= 0 I1Cent=           0 FoldK=F
 IRaf=         0 NMat=       1 IRICut=       1 DoRegI=T DoRafI=F ISym2E= 1 IDoP0=0 IntGTp=1.
 FoFCou: FMM=F IPFlag=           0 FMFlag=      100000 FMFlg1=           0
         NFxFlg=           0 DoJE=F BraDBF=F KetDBF=F FulRan=T
         wScrn=  0.000000 ICntrl=      3107 IOpCl=  0 I1Cent=           0 NGrid=           0
         NMat0=    1 NMatS0=      1 NMatT0=    0 NMatD0=    1 NMtDS0=    0 NMtDT0=    0
 Petite list used in FoFCou.
 End of G2Drv F.D. properties file   721 does not exist.
 End of G2Drv F.D. properties file   722 does not exist.
 End of G2Drv F.D. properties file   788 does not exist.
 Leave Link 1110 at Thu Sep  8 15:03:22 2022, MaxMem=  1342177280 cpu:            2364.8 elap:              50.7
 (Enter /mnt/opt/groups/app-gaussian/g16-avx2/l1002.exe)
 Minotr:  Closed shell wavefunction.
          IDoAtm=111111111111111111111111111111111111111111
          Direct CPHF calculation.
          Differentiating once with respect to electric field.
                with respect to dipole field.
          Differentiating once with respect to nuclear coordinates.
          Using symmetry in CPHF.
          Requested convergence is 1.0D-08 RMS, and 1.0D-07 maximum.
          Secondary convergence is 1.0D-12 RMS, and 1.0D-12 maximum.
          NewPWx=T KeepS1=F KeepF1=F KeepIn=T MapXYZ=F SortEE=F KeepMc=T.
        12825 words used for storage of precomputed grid.
 Two-electron integrals replicated using symmetry.
          MDV=    1342177280 using IRadAn=       1.
          Solving linear equations simultaneously, MaxMat=     384.
 FoF2E skips out because all densities are zero.
 CalDSu exits because no D1Ps are significant.
 FoFJK:  IHMeth= 1 ICntrl=       0 DoSepK=F KAlg= 0 I1Cent=           0 FoldK=F
 IRaf= 610000000 NMat=      96 IRICut=     240 DoRegI=T DoRafI=T ISym2E= 2 IDoP0=0 IntGTp=1.
 FoFCou: FMM=F IPFlag=           0 FMFlag=      100000 FMFlg1=           0
         NFxFlg=           0 DoJE=F BraDBF=F KetDBF=F FulRan=T
         wScrn=  0.000000 ICntrl=         0 IOpCl=  0 I1Cent=           0 NGrid=           0
         NMat0=   96 NMatS0=     96 NMatT0=    0 NMatD0=   96 NMtDS0=    0 NMtDT0=    0
 Integrals replicated using symmetry in FoFCou.
 Raff kept on since  55.80% of shell-pairs survive, threshold=   0.20 IRatSp=56.
          There are   129 degrees of freedom in the 1st order CPHF.  IDoFFX=6 NUNeed=     3.
    126 vectors produced by pass  0 Test12= 3.30D-14 1.00D-09 XBig12= 1.15D+03 1.98D+01.
 AX will form    96 AO Fock derivatives at one time.
    126 vectors produced by pass  1 Test12= 3.30D-14 1.00D-09 XBig12= 1.44D+02 1.49D+00.
    126 vectors produced by pass  2 Test12= 3.30D-14 1.00D-09 XBig12= 2.25D+00 2.93D-01.
    126 vectors produced by pass  3 Test12= 3.30D-14 1.00D-09 XBig12= 5.75D-03 6.52D-03.
    126 vectors produced by pass  4 Test12= 3.30D-14 1.00D-09 XBig12= 7.84D-06 2.30D-04.
    108 vectors produced by pass  5 Test12= 3.30D-14 1.00D-09 XBig12= 8.23D-09 9.30D-06.
     23 vectors produced by pass  6 Test12= 3.30D-14 1.00D-09 XBig12= 8.09D-12 2.66D-07.
      3 vectors produced by pass  7 Test12= 3.30D-14 1.00D-09 XBig12= 7.53D-15 7.48D-09.
 InvSVY:  IOpt=1 It=  1 EMax= 3.55D-15
 Solved reduced A of dimension   764 with   129 vectors.
 FullF1:  Do perturbations      1 to       3.
 Isotropic polarizability for W=    0.000000      362.68 Bohr**3.
 End of Minotr F.D. properties file   721 does not exist.
 End of Minotr F.D. properties file   722 does not exist.
 End of Minotr F.D. properties file   788 does not exist.
 Leave Link 1002 at Thu Sep  8 15:07:52 2022, MaxMem=  1342177280 cpu:           12467.5 elap:             270.0
 (Enter /mnt/opt/groups/app-gaussian/g16-avx2/l601.exe)
 Copying SCF densities to generalized density rwf, IOpCl= 0 IROHF=0.

 **********************************************************************

            Population analysis using the SCF Density.

 **********************************************************************

 Orbital symmetries:
       Occupied  (A') (A') (A') (A') (A') (A') (A') (A') (A') (A')
                 (A') (A') (A') (A') (A') (A') (A') (A') (A') (A')
                 (A') (A') (A') (A') (A') (A') (A') (A') (A') (A')
                 (A') (A') (A') (A') (A') (A') (A') (A') (A') (A')
                 (A') (A') (A') (A') (A') (A') (A') (A') (A') (A')
                 (A') (A') (A') (A') (A') (A') (A') (A') (A') (A')
                 (A') (A') (A') (A") (A') (A') (A") (A') (A") (A')
                 (A') (A') (A') (A") (A') (A') (A') (A") (A") (A")
                 (A") (A") (A") (A") (A") (A")
       Virtual   (A") (A") (A") (A") (A") (A") (A") (A") (A") (A')
                 (A') (A') (A') (A') (A") (A') (A') (A') (A') (A')
                 (A") (A') (A') (A') (A') (A') (A") (A') (A") (A')
                 (A') (A') (A') (A') (A') (A') (A') (A') (A') (A')
                 (A') (A') (A') (A') (A') (A') (A') (A') (A') (A')
                 (A') (A') (A') (A') (A") (A') (A") (A') (A") (A')
                 (A') (A") (A') (A') (A") (A') (A") (A') (A') (A')
                 (A") (A') (A') (A") (A') (A') (A') (A') (A') (A')
                 (A") (A') (A") (A') (A') (A') (A') (A") (A') (A')
                 (A") (A') (A") (A') (A") (A") (A") (A') (A") (A")
                 (A") (A") (A") (A') (A") (A') (A') (A') (A') (A')
                 (A") (A') (A') (A') (A') (A') (A') (A") (A') (A")
                 (A') (A') (A") (A') (A') (A') (A') (A') (A') (A')
                 (A') (A') (A') (A') (A') (A') (A') (A') (A') (A')
                 (A') (A') (A') (A') (A') (A') (A') (A') (A') (A')
                 (A') (A') (A') (A') (A") (A") (A") (A") (A') (A")
                 (A') (A") (A') (A") (A") (A') (A") (A") (A") (A")
                 (A") (A') (A") (A") (A") (A') (A") (A') (A") (A")
                 (A') (A") (A') (A") (A') (A') (A') (A') (A') (A')
                 (A') (A') (A') (A') (A') (A') (A') (A') (A') (A')
                 (A") (A') (A') (A") (A') (A") (A") (A") (A") (A')
                 (A') (A') (A') (A') (A') (A") (A') (A') (A') (A')
                 (A') (A') (A") (A') (A') (A') (A') (A') (A') (A')
                 (A') (A") (A') (A") (A") (A') (A") (A') (A') (A")
                 (A') (A') (A') (A') (A') (A") (A') (A") (A") (A")
                 (A') (A") (A") (A") (A') (A") (A') (A") (A") (A')
                 (A") (A') (A') (A") (A') (A') (A') (A') (A') (A")
                 (A") (A') (A") (A") (A') (A") (A') (A') (A') (A")
                 (A') (A") (A") (A') (A') (A') (A") (A") (A') (A")
                 (A') (A") (A') (A") (A') (A') (A") (A") (A') (A")
                 (A') (A") (A') (A') (A') (A") (A') (A") (A') (A')
                 (A") (A") (A') (A") (A') (A') (A') (A') (A') (A')
                 (A') (A') (A') (A') (A') (A') (A') (A') (A') (A')
                 (A') (A') (A') (A') (A') (A') (A') (A') (A') (A')
                 (A') (A') (A') (A') (A') (A') (A') (A') (A') (A')
                 (A') (A') (A') (A') (A') (A') (A') (A') (A') (A')
                 (A') (A') (A') (A') (A') (A') (A') (A') (A') (A')
                 (A') (A') (A') (A') (A') (A') (A') (A') (A') (A')
                 (A') (A') (A') (A')
 The electronic state is 1-A'.
 Alpha  occ. eigenvalues --  -10.20317 -10.20148 -10.20016 -10.20015 -10.19984
 Alpha  occ. eigenvalues --  -10.19981 -10.19942 -10.19911 -10.19905 -10.19855
 Alpha  occ. eigenvalues --  -10.19216 -10.19188 -10.19182 -10.19173 -10.19152
 Alpha  occ. eigenvalues --  -10.19149 -10.19149 -10.19139 -10.19122 -10.19113
 Alpha  occ. eigenvalues --  -10.19111 -10.19106 -10.19095 -10.19090 -10.19077
 Alpha  occ. eigenvalues --  -10.19040  -0.88628  -0.87516  -0.85736  -0.83345
 Alpha  occ. eigenvalues --   -0.80844  -0.79030  -0.78238  -0.77076  -0.75498
 Alpha  occ. eigenvalues --   -0.74446  -0.72437  -0.71991  -0.68623  -0.66343
 Alpha  occ. eigenvalues --   -0.62705  -0.61859  -0.61365  -0.60019  -0.58923
 Alpha  occ. eigenvalues --   -0.58430  -0.57135  -0.52879  -0.52466  -0.51153
 Alpha  occ. eigenvalues --   -0.50200  -0.49295  -0.47530  -0.46835  -0.45859
 Alpha  occ. eigenvalues --   -0.45251  -0.44181  -0.43509  -0.43166  -0.42535
 Alpha  occ. eigenvalues --   -0.42047  -0.41418  -0.40774  -0.40681  -0.40334
 Alpha  occ. eigenvalues --   -0.39797  -0.39312  -0.38910  -0.37074  -0.37047
 Alpha  occ. eigenvalues --   -0.36527  -0.34595  -0.34329  -0.34186  -0.32980
 Alpha  occ. eigenvalues --   -0.32680  -0.32007  -0.31506  -0.30446  -0.29063
 Alpha  occ. eigenvalues --   -0.27691  -0.25765  -0.24675  -0.22323  -0.21509
 Alpha  occ. eigenvalues --   -0.17242
 Alpha virt. eigenvalues --   -0.08564  -0.03602  -0.03119  -0.00486   0.00865
 Alpha virt. eigenvalues --    0.02845   0.04346   0.05152   0.08208   0.09464
 Alpha virt. eigenvalues --    0.09822   0.10038   0.11140   0.12097   0.12406
 Alpha virt. eigenvalues --    0.12813   0.13558   0.14560   0.15698   0.16115
 Alpha virt. eigenvalues --    0.17065   0.17194   0.17549   0.17992   0.19000
 Alpha virt. eigenvalues --    0.19443   0.20922   0.21751   0.22973   0.23524
 Alpha virt. eigenvalues --    0.24522   0.24736   0.26428   0.26879   0.27892
 Alpha virt. eigenvalues --    0.28867   0.29633   0.29968   0.30636   0.31406
 Alpha virt. eigenvalues --    0.32488   0.32580   0.33815   0.35141   0.36985
 Alpha virt. eigenvalues --    0.38386   0.40160   0.43808   0.44077   0.45041
 Alpha virt. eigenvalues --    0.46753   0.46876   0.48639   0.49774   0.49908
 Alpha virt. eigenvalues --    0.50505   0.50854   0.51657   0.52382   0.53170
 Alpha virt. eigenvalues --    0.53594   0.53624   0.53817   0.54430   0.54497
 Alpha virt. eigenvalues --    0.54838   0.55473   0.55534   0.56310   0.56730
 Alpha virt. eigenvalues --    0.57390   0.57645   0.57964   0.58098   0.58505
 Alpha virt. eigenvalues --    0.58755   0.59576   0.59727   0.60277   0.60559
 Alpha virt. eigenvalues --    0.60618   0.60996   0.61157   0.61437   0.61557
 Alpha virt. eigenvalues --    0.61908   0.62060   0.62177   0.62550   0.62875
 Alpha virt. eigenvalues --    0.63775   0.64141   0.64916   0.65055   0.65587
 Alpha virt. eigenvalues --    0.67217   0.68311   0.68494   0.70576   0.71574
 Alpha virt. eigenvalues --    0.74511   0.75480   0.76635   0.77653   0.78416
 Alpha virt. eigenvalues --    0.79338   0.80250   0.80641   0.81271   0.81649
 Alpha virt. eigenvalues --    0.81652   0.81948   0.82160   0.82650   0.83694
 Alpha virt. eigenvalues --    0.84124   0.84569   0.84915   0.85000   0.85909
 Alpha virt. eigenvalues --    0.87445   0.88234   0.88916   0.89640   0.91122
 Alpha virt. eigenvalues --    0.91222   0.92773   0.93573   0.93644   0.94633
 Alpha virt. eigenvalues --    0.95741   0.96241   0.97171   0.98290   0.99248
 Alpha virt. eigenvalues --    1.00492   1.01444   1.01752   1.03048   1.04412
 Alpha virt. eigenvalues --    1.04574   1.06073   1.07847   1.09376   1.10552
 Alpha virt. eigenvalues --    1.13128   1.14479   1.15297   1.16017   1.17075
 Alpha virt. eigenvalues --    1.17905   1.18847   1.20235   1.22000   1.22023
 Alpha virt. eigenvalues --    1.22168   1.23681   1.24649   1.25613   1.25973
 Alpha virt. eigenvalues --    1.26486   1.27577   1.28635   1.32287   1.33601
 Alpha virt. eigenvalues --    1.33680   1.34124   1.34955   1.35244   1.35301
 Alpha virt. eigenvalues --    1.35601   1.37339   1.37659   1.38501   1.40306
 Alpha virt. eigenvalues --    1.40363   1.41251   1.41337   1.41383   1.42993
 Alpha virt. eigenvalues --    1.43445   1.43641   1.44275   1.45702   1.46587
 Alpha virt. eigenvalues --    1.47660   1.49295   1.49704   1.53229   1.53934
 Alpha virt. eigenvalues --    1.55375   1.56650   1.58144   1.59339   1.66018
 Alpha virt. eigenvalues --    1.70765   1.71870   1.72528   1.72619   1.74269
 Alpha virt. eigenvalues --    1.75480   1.75654   1.78064   1.80433   1.80825
 Alpha virt. eigenvalues --    1.80894   1.81485   1.82147   1.83268   1.83908
 Alpha virt. eigenvalues --    1.84588   1.84896   1.85857   1.86783   1.86933
 Alpha virt. eigenvalues --    1.88067   1.88138   1.88841   1.89256   1.89617
 Alpha virt. eigenvalues --    1.90429   1.92219   1.92344   1.92385   1.92736
 Alpha virt. eigenvalues --    1.92955   1.93371   1.93848   1.94453   1.95986
 Alpha virt. eigenvalues --    1.96730   1.97845   1.98787   1.99263   1.99889
 Alpha virt. eigenvalues --    2.00020   2.02717   2.03735   2.04895   2.07037
 Alpha virt. eigenvalues --    2.07467   2.08673   2.09633   2.10801   2.13340
 Alpha virt. eigenvalues --    2.18115   2.18484   2.19766   2.20740   2.21353
 Alpha virt. eigenvalues --    2.21983   2.22577   2.24104   2.26457   2.27912
 Alpha virt. eigenvalues --    2.28410   2.29073   2.29091   2.29805   2.30602
 Alpha virt. eigenvalues --    2.31048   2.31779   2.32097   2.32693   2.33294
 Alpha virt. eigenvalues --    2.34907   2.36250   2.37326   2.38266   2.38390
 Alpha virt. eigenvalues --    2.38460   2.39099   2.40850   2.41291   2.43055
 Alpha virt. eigenvalues --    2.43656   2.45104   2.45740   2.45797   2.46180
 Alpha virt. eigenvalues --    2.47372   2.47589   2.50392   2.51084   2.52907
 Alpha virt. eigenvalues --    2.53536   2.54768   2.54826   2.55259   2.55592
 Alpha virt. eigenvalues --    2.57524   2.57974   2.58845   2.59001   2.60814
 Alpha virt. eigenvalues --    2.60898   2.60972   2.61403   2.62110   2.62859
 Alpha virt. eigenvalues --    2.63806   2.64386   2.65364   2.67809   2.68299
 Alpha virt. eigenvalues --    2.70120   2.70727   2.70998   2.72634   2.73846
 Alpha virt. eigenvalues --    2.74260   2.75122   2.75680   2.76265   2.79055
 Alpha virt. eigenvalues --    2.80349   2.82062   2.83194   2.84433   2.85717
 Alpha virt. eigenvalues --    2.88379   2.88529   2.89289   2.92440   2.94064
 Alpha virt. eigenvalues --    2.97755   2.99277   3.02970   3.06372   3.08667
 Alpha virt. eigenvalues --    3.11394   3.13927   3.14670   3.15907   3.16537
 Alpha virt. eigenvalues --    3.18482   3.19755   3.23295   3.23893   3.24091
 Alpha virt. eigenvalues --    3.25094   3.27508   3.29805   3.31886   3.34035
 Alpha virt. eigenvalues --    3.38436   3.41821   3.43399   3.44377   3.45358
 Alpha virt. eigenvalues --    3.48073   3.48382   3.53194   3.66768   3.72959
 Alpha virt. eigenvalues --    3.77018   3.85995   3.87872   4.08276   4.09619
 Alpha virt. eigenvalues --    4.10246   4.11490   4.13036   4.14126   4.14617
 Alpha virt. eigenvalues --    4.14875   4.15144   4.16343   4.18850   4.19080
 Alpha virt. eigenvalues --    4.23115   4.27414   4.33709   4.35378   4.40246
 Alpha virt. eigenvalues --    4.42285   4.46671   4.50128   4.53938   4.57785
 Alpha virt. eigenvalues --    4.67148   4.80111   4.92382   5.00716
          Condensed to atoms (all electrons):
               1          2          3          4          5          6
     1  C    5.321194   0.424965   0.385756  -0.079508  -0.023979  -0.022187
     2  C    0.424965   4.768319   0.003538   0.432585   0.452811  -0.030683
     3  C    0.385756   0.003538   4.803176   0.007179  -0.030652   0.442885
     4  C   -0.079508   0.432585   0.007179   4.996060  -0.031323  -0.000068
     5  C   -0.023979   0.452811  -0.030652  -0.031323   4.769146   0.003616
     6  C   -0.022187  -0.030683   0.442885  -0.000068   0.003616   4.803312
     7  C   -0.075050   0.006601   0.402367  -0.000211  -0.000105  -0.022709
     8  C    0.013977  -0.031388  -0.000063  -0.061982   0.432656   0.007180
     9  C   -0.104968  -0.024081  -0.022635   0.013985   0.424358   0.386245
    10  C    0.014837  -0.000100  -0.022235  -0.000005   0.006626   0.400107
    11  C    0.006668  -0.000202   0.001408   0.000001  -0.000019  -0.030398
    12  C    0.007550  -0.010658  -0.000320   0.540867  -0.035006   0.000021
    13  C   -0.000099  -0.000020  -0.030381   0.000000  -0.000211   0.002019
    14  C   -0.000214   0.000001   0.006608  -0.000000   0.000000  -0.000104
    15  C   -0.000538  -0.034981   0.000021  -0.026102  -0.010658  -0.000320
    16  C    0.000001  -0.000000  -0.000175   0.000000   0.000000  -0.000030
    17  C   -0.000004   0.000000  -0.000022   0.000000   0.000001   0.006547
    18  C   -0.000000   0.000000   0.000001  -0.000000  -0.000000   0.000000
    19  C    0.000000   0.000000  -0.000017  -0.000000  -0.000000  -0.000232
    20  C    0.000000   0.000000  -0.000000   0.000000  -0.000000   0.000000
    21  C    0.000000   0.000000  -0.000000  -0.000000   0.000000   0.000001
    22  C    0.000000  -0.000000   0.000000   0.000000   0.000000  -0.000000
    23  C   -0.000000  -0.000000   0.000000   0.000000   0.000000  -0.000000
    24  C   -0.000000   0.000000  -0.000000   0.000000  -0.000000   0.000000
    25  C   -0.000000  -0.000000   0.000000   0.000000   0.000000   0.000000
    26  C    0.000000   0.000000  -0.000000   0.000000  -0.000000   0.000000
    27  H    0.356837  -0.039002  -0.039001  -0.008282   0.004243   0.004151
    28  H   -0.008641  -0.039981   0.000139   0.364480   0.004498   0.000016
    29  H   -0.007919   0.000026  -0.038047  -0.000002   0.000027   0.004157
    30  H   -0.000190   0.004498   0.000015   0.000517  -0.039998   0.000140
    31  H    0.000664   0.004245   0.004153  -0.000209  -0.038956  -0.039011
    32  H   -0.000214   0.000027   0.004182   0.000000   0.000029  -0.038273
    33  H   -0.000214   0.002895   0.000004  -0.033569   0.001005  -0.000001
    34  H   -0.000002   0.000000   0.000014  -0.000000  -0.000000   0.000023
    35  H    0.000011   0.001005  -0.000001   0.004146   0.002895   0.000004
    36  H    0.000000  -0.000000   0.000027   0.000000   0.000000   0.000005
    37  H    0.000000  -0.000000   0.000000  -0.000000   0.000000  -0.000000
    38  H   -0.000000   0.000000  -0.000000  -0.000000  -0.000000   0.000000
    39  H    0.000000   0.000000   0.000000   0.000000  -0.000000  -0.000000
    40  H   -0.000000   0.000000   0.000000   0.000000  -0.000000  -0.000000
    41  H    0.000000  -0.000000   0.000000   0.000000   0.000000  -0.000000
    42  H   -0.000000   0.000000  -0.000000   0.000000  -0.000000   0.000000
               7          8          9         10         11         12
     1  C   -0.075050   0.013977  -0.104968   0.014837   0.006668   0.007550
     2  C    0.006601  -0.031388  -0.024081  -0.000100  -0.000202  -0.010658
     3  C    0.402367  -0.000063  -0.022635  -0.022235   0.001408  -0.000320
     4  C   -0.000211  -0.061982   0.013985  -0.000005   0.000001   0.540867
     5  C   -0.000105   0.432656   0.424358   0.006626  -0.000019  -0.035006
     6  C   -0.022709   0.007180   0.386245   0.400107  -0.030398   0.000021
     7  C    5.314495  -0.000004   0.014862  -0.104523   0.417023   0.000002
     8  C   -0.000004   4.995819  -0.079438  -0.000213   0.000000  -0.026103
     9  C    0.014862  -0.079438   5.321740  -0.074902  -0.000102  -0.000538
    10  C   -0.104523  -0.000213  -0.074902   5.322260  -0.026932   0.000000
    11  C    0.417023   0.000000  -0.000102  -0.026932   4.806548  -0.000000
    12  C    0.000002  -0.026103  -0.000538   0.000000  -0.000000   4.868032
    13  C   -0.024473   0.000001   0.006815   0.412846   0.440950   0.000000
    14  C   -0.077179   0.000000  -0.000005   0.015477   0.366032   0.000000
    15  C    0.000000   0.540874   0.007546   0.000002   0.000000   0.466736
    16  C    0.006505  -0.000000   0.000000  -0.000094   0.000019   0.000000
    17  C    0.014744  -0.000000  -0.000231  -0.073864  -0.018254  -0.000000
    18  C   -0.000207   0.000000   0.000000  -0.000007   0.007343   0.000000
    19  C   -0.000188  -0.000000   0.000001   0.008042  -0.033383  -0.000000
    20  C    0.000002   0.000000  -0.000000   0.000000  -0.000382  -0.000000
    21  C   -0.000001  -0.000000   0.000000  -0.000204  -0.000070   0.000000
    22  C   -0.000000   0.000000  -0.000000   0.000013  -0.000038  -0.000000
    23  C    0.000000   0.000000   0.000000  -0.000000   0.000020   0.000000
    24  C    0.000000   0.000000  -0.000000   0.000000   0.000000   0.000000
    25  C    0.000000   0.000000  -0.000000  -0.000000   0.000000   0.000000
    26  C    0.000000   0.000000   0.000000  -0.000000   0.000000   0.000000
    27  H   -0.007825  -0.000209   0.000665  -0.000214   0.000028   0.000130
    28  H   -0.000003   0.000517  -0.000191   0.000000   0.000000  -0.043156
    29  H    0.355096   0.000000  -0.000214   0.000676  -0.037129   0.000000
    30  H    0.000000   0.364463  -0.008651  -0.000003  -0.000000   0.004524
    31  H   -0.000214  -0.008287   0.356722  -0.007868   0.000025   0.000025
    32  H    0.000658  -0.000002  -0.007954   0.354456   0.004375  -0.000000
    33  H   -0.000000   0.004146   0.000011  -0.000000  -0.000000   0.365641
    34  H   -0.007901   0.000000   0.000000  -0.000217  -0.038765   0.000000
    35  H   -0.000000  -0.033564  -0.000214  -0.000000   0.000000  -0.040248
    36  H   -0.000236  -0.000000  -0.000000  -0.008687   0.004344   0.000000
    37  H   -0.000006   0.000000   0.000000   0.000000   0.000139   0.000000
    38  H   -0.000000   0.000000   0.000000  -0.000000   0.000004   0.000000
    39  H   -0.000000   0.000000   0.000000  -0.000009   0.000001  -0.000000
    40  H   -0.000000   0.000000   0.000000   0.000000  -0.000000   0.000000
    41  H   -0.000000  -0.000000   0.000000  -0.000000  -0.000000   0.000000
    42  H   -0.000000   0.000000  -0.000000  -0.000000   0.000000   0.000000
              13         14         15         16         17         18
     1  C   -0.000099  -0.000214  -0.000538   0.000001  -0.000004  -0.000000
     2  C   -0.000020   0.000001  -0.034981  -0.000000   0.000000   0.000000
     3  C   -0.030381   0.006608   0.000021  -0.000175  -0.000022   0.000001
     4  C    0.000000  -0.000000  -0.026102   0.000000   0.000000  -0.000000
     5  C   -0.000211   0.000000  -0.010658   0.000000   0.000001  -0.000000
     6  C    0.002019  -0.000104  -0.000320  -0.000030   0.006547   0.000000
     7  C   -0.024473  -0.077179   0.000000   0.006505   0.014744  -0.000207
     8  C    0.000001   0.000000   0.540874  -0.000000  -0.000000   0.000000
     9  C    0.006815  -0.000005   0.007546   0.000000  -0.000231   0.000000
    10  C    0.412846   0.015477   0.000002  -0.000094  -0.073864  -0.000007
    11  C    0.440950   0.366032   0.000000   0.000019  -0.018254   0.007343
    12  C    0.000000   0.000000   0.466736   0.000000  -0.000000   0.000000
    13  C    4.791792  -0.018177  -0.000000  -0.026685   0.379938  -0.000189
    14  C   -0.018177   5.322565  -0.000000   0.449121  -0.107554  -0.079043
    15  C   -0.000000  -0.000000   4.868204  -0.000000   0.000000   0.000000
    16  C   -0.026685   0.449121  -0.000000   4.812000  -0.060350   0.393661
    17  C    0.379938  -0.107554   0.000000  -0.060350   5.362202   0.015148
    18  C   -0.000189  -0.079043   0.000000   0.393661   0.015148   5.060214
    19  C    0.004574  -0.015712   0.000000   0.403372   0.436793  -0.008946
    20  C    0.000045   0.008557   0.000000   0.004171  -0.001665   0.475354
    21  C    0.006958   0.014218   0.000000  -0.001046  -0.081167  -0.066277
    22  C    0.000693  -0.000029  -0.000000   0.010344  -0.024539  -0.001566
    23  C   -0.000173  -0.000586   0.000000  -0.043381   0.011420   0.003149
    24  C   -0.000012   0.000000   0.000000  -0.000209   0.000330   0.000070
    25  C    0.000000  -0.000013   0.000000  -0.000410  -0.000102   0.008812
    26  C    0.000000   0.000000   0.000000   0.000032  -0.000012  -0.000410
    27  H    0.000025  -0.000002   0.000025   0.000000   0.000000   0.000000
    28  H   -0.000000   0.000000   0.004522  -0.000000   0.000000  -0.000000
    29  H    0.004216  -0.007834  -0.000000  -0.000015  -0.000227  -0.000003
    30  H    0.000000   0.000000  -0.043157   0.000000   0.000000  -0.000000
    31  H    0.000024   0.000000   0.000129  -0.000000  -0.000002  -0.000000
    32  H   -0.037122  -0.000221   0.000000   0.000032  -0.008805   0.000000
    33  H    0.000000  -0.000000  -0.040253   0.000000   0.000000  -0.000000
    34  H    0.004245   0.357092   0.000000  -0.039216   0.000678  -0.008409
    35  H   -0.000000   0.000000   0.365640  -0.000000  -0.000000   0.000000
    36  H   -0.038660   0.000713   0.000000   0.004199   0.348958  -0.000213
    37  H    0.000024  -0.007980  -0.000000  -0.037959  -0.000231   0.360847
    38  H   -0.000001  -0.000237   0.000000   0.002360   0.000021  -0.034335
    39  H    0.000471   0.000001   0.000000  -0.000225   0.004285   0.000016
    40  H   -0.000000  -0.000000   0.000000   0.000013   0.000002   0.000300
    41  H    0.000000   0.000000   0.000000   0.000002   0.000012  -0.000000
    42  H   -0.000000  -0.000000   0.000000  -0.000000  -0.000000   0.000004
              19         20         21         22         23         24
     1  C    0.000000   0.000000   0.000000   0.000000  -0.000000  -0.000000
     2  C    0.000000   0.000000   0.000000  -0.000000  -0.000000   0.000000
     3  C   -0.000017  -0.000000  -0.000000   0.000000   0.000000  -0.000000
     4  C   -0.000000   0.000000  -0.000000   0.000000   0.000000   0.000000
     5  C   -0.000000  -0.000000   0.000000   0.000000   0.000000  -0.000000
     6  C   -0.000232   0.000000   0.000001  -0.000000  -0.000000   0.000000
     7  C   -0.000188   0.000002  -0.000001  -0.000000   0.000000   0.000000
     8  C   -0.000000   0.000000  -0.000000   0.000000   0.000000   0.000000
     9  C    0.000001  -0.000000   0.000000  -0.000000   0.000000  -0.000000
    10  C    0.008042   0.000000  -0.000204   0.000013  -0.000000   0.000000
    11  C   -0.033383  -0.000382  -0.000070  -0.000038   0.000020   0.000000
    12  C   -0.000000  -0.000000   0.000000  -0.000000   0.000000   0.000000
    13  C    0.004574   0.000045   0.006958   0.000693  -0.000173  -0.000012
    14  C   -0.015712   0.008557   0.014218  -0.000029  -0.000586   0.000000
    15  C    0.000000   0.000000   0.000000  -0.000000   0.000000   0.000000
    16  C    0.403372   0.004171  -0.001046   0.010344  -0.043381  -0.000209
    17  C    0.436793  -0.001665  -0.081167  -0.024539   0.011420   0.000330
    18  C   -0.008946   0.475354  -0.066277  -0.001566   0.003149   0.000070
    19  C    5.037826  -0.065028   0.272636  -0.085110  -0.002095   0.008305
    20  C   -0.065028   5.081334  -0.012170   0.013852   0.386033  -0.000495
    21  C    0.272636  -0.012170   4.969887   0.486448   0.461072  -0.007997
    22  C   -0.085110   0.013852   0.486448   5.040868  -0.066523   0.508094
    23  C   -0.002095   0.386033   0.461072  -0.066523   4.787439  -0.036710
    24  C    0.008305  -0.000495  -0.007997   0.508094  -0.036710   4.847305
    25  C    0.013142  -0.081212  -0.025360  -0.066151   0.480011  -0.024274
    26  C   -0.000504   0.007883  -0.040701  -0.025431  -0.014018   0.517813
    27  H   -0.000000   0.000000  -0.000000  -0.000000   0.000000  -0.000000
    28  H    0.000000   0.000000   0.000000  -0.000000  -0.000000   0.000000
    29  H    0.000032   0.000000   0.000000  -0.000000  -0.000000  -0.000000
    30  H    0.000000  -0.000000  -0.000000   0.000000   0.000000   0.000000
    31  H    0.000000   0.000000   0.000000  -0.000000   0.000000   0.000000
    32  H   -0.000005  -0.000000   0.000002  -0.000003   0.000000  -0.000000
    33  H   -0.000000   0.000000   0.000000   0.000000   0.000000   0.000000
    34  H    0.003853   0.000243  -0.000200   0.000002   0.000025  -0.000000
    35  H    0.000000   0.000000  -0.000000   0.000000   0.000000   0.000000
    36  H   -0.029564   0.000025  -0.013140   0.003528  -0.000213   0.000175
    37  H    0.003868  -0.035122   0.001053   0.000018   0.002552  -0.000000
    38  H    0.001096   0.360360   0.003940  -0.000226  -0.038068   0.000019
    39  H   -0.015475  -0.000195  -0.028660   0.357790   0.004959  -0.045062
    40  H   -0.000185  -0.008868   0.004323   0.000645  -0.039844   0.004626
    41  H   -0.000235   0.000010   0.002746  -0.034184   0.001203   0.365349
    42  H    0.000015  -0.000192   0.001154   0.004102   0.002682  -0.039187
              25         26         27         28         29         30
     1  C   -0.000000   0.000000   0.356837  -0.008641  -0.007919  -0.000190
     2  C   -0.000000   0.000000  -0.039002  -0.039981   0.000026   0.004498
     3  C    0.000000  -0.000000  -0.039001   0.000139  -0.038047   0.000015
     4  C    0.000000   0.000000  -0.008282   0.364480  -0.000002   0.000517
     5  C    0.000000  -0.000000   0.004243   0.004498   0.000027  -0.039998
     6  C    0.000000   0.000000   0.004151   0.000016   0.004157   0.000140
     7  C    0.000000   0.000000  -0.007825  -0.000003   0.355096   0.000000
     8  C    0.000000   0.000000  -0.000209   0.000517   0.000000   0.364463
     9  C   -0.000000   0.000000   0.000665  -0.000191  -0.000214  -0.008651
    10  C   -0.000000  -0.000000  -0.000214   0.000000   0.000676  -0.000003
    11  C    0.000000   0.000000   0.000028   0.000000  -0.037129  -0.000000
    12  C    0.000000   0.000000   0.000130  -0.043156   0.000000   0.004524
    13  C    0.000000   0.000000   0.000025  -0.000000   0.004216   0.000000
    14  C   -0.000013   0.000000  -0.000002   0.000000  -0.007834   0.000000
    15  C    0.000000   0.000000   0.000025   0.004522  -0.000000  -0.043157
    16  C   -0.000410   0.000032   0.000000  -0.000000  -0.000015   0.000000
    17  C   -0.000102  -0.000012   0.000000   0.000000  -0.000227   0.000000
    18  C    0.008812  -0.000410   0.000000  -0.000000  -0.000003  -0.000000
    19  C    0.013142  -0.000504  -0.000000   0.000000   0.000032   0.000000
    20  C   -0.081212   0.007883   0.000000   0.000000   0.000000  -0.000000
    21  C   -0.025360  -0.040701  -0.000000   0.000000   0.000000  -0.000000
    22  C   -0.066151  -0.025431  -0.000000  -0.000000  -0.000000   0.000000
    23  C    0.480011  -0.014018   0.000000  -0.000000  -0.000000   0.000000
    24  C   -0.024274   0.517813  -0.000000   0.000000  -0.000000   0.000000
    25  C    5.018377   0.498953   0.000000   0.000000  -0.000000   0.000000
    26  C    0.498953   4.852062  -0.000000   0.000000   0.000000   0.000000
    27  H    0.000000  -0.000000   0.631978   0.006348   0.006495   0.000002
    28  H    0.000000   0.000000   0.006348   0.632858   0.000001   0.000019
    29  H   -0.000000   0.000000   0.006495   0.000001   0.630591   0.000000
    30  H    0.000000   0.000000   0.000002   0.000019   0.000000   0.632968
    31  H   -0.000000   0.000000   0.000024   0.000002   0.000002   0.006354
    32  H   -0.000000   0.000000   0.000002   0.000000   0.000025   0.000001
    33  H    0.000000   0.000000  -0.000014  -0.006222   0.000000  -0.000191
    34  H   -0.000000  -0.000000   0.000001  -0.000000   0.006555  -0.000000
    35  H    0.000000   0.000000  -0.000000  -0.000191  -0.000000  -0.006221
    36  H   -0.000003  -0.000002   0.000000  -0.000000   0.000002  -0.000000
    37  H   -0.000215   0.000003  -0.000000  -0.000000   0.000001   0.000000
    38  H   -0.008222   0.000168  -0.000000   0.000000   0.000000   0.000000
    39  H    0.000668   0.004547  -0.000000   0.000000   0.000000   0.000000
    40  H    0.363996  -0.043622   0.000000   0.000000  -0.000000   0.000000
    41  H    0.004196  -0.039998   0.000000   0.000000  -0.000000   0.000000
    42  H   -0.034793   0.365730  -0.000000   0.000000   0.000000   0.000000
              31         32         33         34         35         36
     1  C    0.000664  -0.000214  -0.000214  -0.000002   0.000011   0.000000
     2  C    0.004245   0.000027   0.002895   0.000000   0.001005  -0.000000
     3  C    0.004153   0.004182   0.000004   0.000014  -0.000001   0.000027
     4  C   -0.000209   0.000000  -0.033569  -0.000000   0.004146   0.000000
     5  C   -0.038956   0.000029   0.001005  -0.000000   0.002895   0.000000
     6  C   -0.039011  -0.038273  -0.000001   0.000023   0.000004   0.000005
     7  C   -0.000214   0.000658  -0.000000  -0.007901  -0.000000  -0.000236
     8  C   -0.008287  -0.000002   0.004146   0.000000  -0.033564  -0.000000
     9  C    0.356722  -0.007954   0.000011   0.000000  -0.000214  -0.000000
    10  C   -0.007868   0.354456  -0.000000  -0.000217  -0.000000  -0.008687
    11  C    0.000025   0.004375  -0.000000  -0.038765   0.000000   0.004344
    12  C    0.000025  -0.000000   0.365641   0.000000  -0.040248   0.000000
    13  C    0.000024  -0.037122   0.000000   0.004245  -0.000000  -0.038660
    14  C    0.000000  -0.000221  -0.000000   0.357092   0.000000   0.000713
    15  C    0.000129   0.000000  -0.040253   0.000000   0.365640   0.000000
    16  C   -0.000000   0.000032   0.000000  -0.039216  -0.000000   0.004199
    17  C   -0.000002  -0.008805   0.000000   0.000678  -0.000000   0.348958
    18  C   -0.000000   0.000000  -0.000000  -0.008409   0.000000  -0.000213
    19  C    0.000000  -0.000005  -0.000000   0.003853   0.000000  -0.029564
    20  C    0.000000  -0.000000   0.000000   0.000243   0.000000   0.000025
    21  C    0.000000   0.000002   0.000000  -0.000200  -0.000000  -0.013140
    22  C   -0.000000  -0.000003   0.000000   0.000002   0.000000   0.003528
    23  C    0.000000   0.000000   0.000000   0.000025   0.000000  -0.000213
    24  C    0.000000  -0.000000   0.000000  -0.000000   0.000000   0.000175
    25  C   -0.000000  -0.000000   0.000000  -0.000000   0.000000  -0.000003
    26  C    0.000000   0.000000   0.000000  -0.000000   0.000000  -0.000002
    27  H    0.000024   0.000002  -0.000014   0.000001  -0.000000   0.000000
    28  H    0.000002   0.000000  -0.006222  -0.000000  -0.000191  -0.000000
    29  H    0.000002   0.000025   0.000000   0.006555  -0.000000   0.000002
    30  H    0.006354   0.000001  -0.000191  -0.000000  -0.006221  -0.000000
    31  H    0.632153   0.006549  -0.000000   0.000000  -0.000014   0.000001
    32  H    0.006549   0.632063  -0.000000   0.000002   0.000000   0.007296
    33  H   -0.000000  -0.000000   0.625144  -0.000000  -0.005144   0.000000
    34  H    0.000000   0.000002  -0.000000   0.631472   0.000000   0.000025
    35  H   -0.000014   0.000000  -0.005144   0.000000   0.625155  -0.000000
    36  H    0.000001   0.007296   0.000000   0.000025  -0.000000   0.633006
    37  H   -0.000000   0.000000   0.000000   0.006696  -0.000000   0.000002
    38  H    0.000000  -0.000000   0.000000  -0.000018   0.000000   0.000000
    39  H    0.000000   0.000004  -0.000000   0.000000   0.000000   0.003696
    40  H    0.000000   0.000000   0.000000   0.000000   0.000000   0.000000
    41  H   -0.000000   0.000000   0.000000   0.000000   0.000000   0.000002
    42  H    0.000000   0.000000   0.000000  -0.000000   0.000000  -0.000000
              37         38         39         40         41         42
     1  C    0.000000  -0.000000   0.000000  -0.000000   0.000000  -0.000000
     2  C   -0.000000   0.000000   0.000000   0.000000  -0.000000   0.000000
     3  C    0.000000  -0.000000   0.000000   0.000000   0.000000  -0.000000
     4  C   -0.000000  -0.000000   0.000000   0.000000   0.000000   0.000000
     5  C    0.000000  -0.000000  -0.000000  -0.000000   0.000000  -0.000000
     6  C   -0.000000   0.000000  -0.000000  -0.000000  -0.000000   0.000000
     7  C   -0.000006  -0.000000  -0.000000  -0.000000  -0.000000  -0.000000
     8  C    0.000000   0.000000   0.000000   0.000000  -0.000000   0.000000
     9  C    0.000000   0.000000   0.000000   0.000000   0.000000  -0.000000
    10  C    0.000000  -0.000000  -0.000009   0.000000  -0.000000  -0.000000
    11  C    0.000139   0.000004   0.000001  -0.000000  -0.000000   0.000000
    12  C    0.000000   0.000000  -0.000000   0.000000   0.000000   0.000000
    13  C    0.000024  -0.000001   0.000471  -0.000000   0.000000  -0.000000
    14  C   -0.007980  -0.000237   0.000001  -0.000000   0.000000  -0.000000
    15  C   -0.000000   0.000000   0.000000   0.000000   0.000000   0.000000
    16  C   -0.037959   0.002360  -0.000225   0.000013   0.000002  -0.000000
    17  C   -0.000231   0.000021   0.004285   0.000002   0.000012  -0.000000
    18  C    0.360847  -0.034335   0.000016   0.000300  -0.000000   0.000004
    19  C    0.003868   0.001096  -0.015475  -0.000185  -0.000235   0.000015
    20  C   -0.035122   0.360360  -0.000195  -0.008868   0.000010  -0.000192
    21  C    0.001053   0.003940  -0.028660   0.004323   0.002746   0.001154
    22  C    0.000018  -0.000226   0.357790   0.000645  -0.034184   0.004102
    23  C    0.002552  -0.038068   0.004959  -0.039844   0.001203   0.002682
    24  C   -0.000000   0.000019  -0.045062   0.004626   0.365349  -0.039187
    25  C   -0.000215  -0.008222   0.000668   0.363996   0.004196  -0.034793
    26  C    0.000003   0.000168   0.004547  -0.043622  -0.039998   0.365730
    27  H   -0.000000  -0.000000  -0.000000   0.000000   0.000000  -0.000000
    28  H   -0.000000   0.000000   0.000000   0.000000   0.000000   0.000000
    29  H    0.000001   0.000000   0.000000  -0.000000  -0.000000   0.000000
    30  H    0.000000   0.000000   0.000000   0.000000   0.000000   0.000000
    31  H   -0.000000   0.000000   0.000000   0.000000  -0.000000   0.000000
    32  H    0.000000  -0.000000   0.000004   0.000000   0.000000   0.000000
    33  H    0.000000   0.000000  -0.000000   0.000000   0.000000   0.000000
    34  H    0.006696  -0.000018   0.000000   0.000000   0.000000  -0.000000
    35  H   -0.000000   0.000000   0.000000   0.000000   0.000000   0.000000
    36  H    0.000002   0.000000   0.003696   0.000000   0.000002  -0.000000
    37  H    0.626543  -0.005538   0.000000  -0.000014   0.000000  -0.000000
    38  H   -0.005538   0.626902   0.000002   0.006480   0.000000  -0.000012
    39  H    0.000000   0.000002   0.634057   0.000019  -0.005914  -0.000209
    40  H   -0.000014   0.006480   0.000019   0.633418  -0.000202  -0.005687
    41  H    0.000000   0.000000  -0.005914  -0.000202   0.626299  -0.005327
    42  H   -0.000000  -0.000012  -0.000209  -0.005687  -0.005327   0.625331
 Mulliken charges:
               1
     1  C   -0.208734
     2  C    0.109579
     3  C    0.122074
     4  C   -0.118558
     5  C    0.108997
     6  C    0.123586
     7  C   -0.211519
     8  C   -0.118380
     9  C   -0.208825
    10  C   -0.215265
    11  C    0.130744
    12  C   -0.097501
    13  C    0.120567
    14  C   -0.225495
    15  C   -0.097691
    16  C    0.123963
    17  C   -0.204050
    18  C   -0.125312
    19  C    0.063127
    20  C   -0.132540
    21  C    0.052554
    22  C   -0.122597
    23  C    0.101048
    24  C   -0.098139
    25  C   -0.147402
    26  C   -0.082494
    27  H    0.083592
    28  H    0.084984
    29  H    0.083488
    30  H    0.084910
    31  H    0.083490
    32  H    0.082896
    33  H    0.086762
    34  H    0.083800
    35  H    0.086742
    36  H    0.084714
    37  H    0.085319
    38  H    0.085305
    39  H    0.085232
    40  H    0.084600
    41  H    0.086041
    42  H    0.086389
 Sum of Mulliken charges =  -0.00000
 Mulliken charges with hydrogens summed into heavy atoms:
               1
     1  C   -0.125142
     2  C    0.109579
     3  C    0.122074
     4  C   -0.033574
     5  C    0.108997
     6  C    0.123586
     7  C   -0.128031
     8  C   -0.033470
     9  C   -0.125336
    10  C   -0.132369
    11  C    0.130744
    12  C   -0.010740
    13  C    0.120567
    14  C   -0.141695
    15  C   -0.010949
    16  C    0.123963
    17  C   -0.119336
    18  C   -0.039993
    19  C    0.063127
    20  C   -0.047235
    21  C    0.052554
    22  C   -0.037365
    23  C    0.101048
    24  C   -0.012098
    25  C   -0.062801
    26  C    0.003895
 APT charges:
               1
     1  C    0.007620
     2  C   -0.013406
     3  C   -0.018083
     4  C    0.012248
     5  C   -0.018885
     6  C   -0.027866
     7  C    0.008858
     8  C    0.006609
     9  C    0.003777
    10  C    0.005993
    11  C   -0.012199
    12  C   -0.035942
    13  C   -0.009098
    14  C   -0.004388
    15  C   -0.041662
    16  C    0.007219
    17  C   -0.037052
    18  C    0.007024
    19  C    0.030985
    20  C   -0.016165
    21  C    0.080535
    22  C   -0.100110
    23  C   -0.005096
    24  C   -0.031465
    25  C   -0.004533
    26  C   -0.032429
    27  H    0.016340
    28  H    0.017210
    29  H    0.016848
    30  H    0.019386
    31  H    0.018566
    32  H    0.019086
    33  H    0.001388
    34  H    0.014798
    35  H    0.002154
    36  H    0.028302
    37  H    0.014359
    38  H    0.001962
    39  H    0.039362
    40  H    0.011289
    41  H    0.010968
    42  H    0.005493
 Sum of APT charges =  -0.00000
 APT charges with hydrogens summed into heavy atoms:
               1
     1  C    0.023960
     2  C   -0.013406
     3  C   -0.018083
     4  C    0.029458
     5  C   -0.018885
     6  C   -0.027866
     7  C    0.025706
     8  C    0.025994
     9  C    0.022343
    10  C    0.025079
    11  C   -0.012199
    12  C   -0.034554
    13  C   -0.009098
    14  C    0.010409
    15  C   -0.039508
    16  C    0.007219
    17  C   -0.008751
    18  C    0.021382
    19  C    0.030985
    20  C   -0.014203
    21  C    0.080535
    22  C   -0.060748
    23  C   -0.005096
    24  C   -0.020497
    25  C    0.006756
    26  C   -0.026936
 Electronic spatial extent (au):  <R**2>=          13659.3102
 Charge=              0.0000 electrons
 Dipole moment (field-independent basis, Debye):
    X=              0.0389    Y=              0.0839    Z=             -0.0000  Tot=              0.0925
 Quadrupole moment (field-independent basis, Debye-Ang):
   XX=           -127.8459   YY=           -127.6915   ZZ=           -156.3725
   XY=             -1.3352   XZ=             -0.0000   YZ=             -0.0000
 Traceless Quadrupole moment (field-independent basis, Debye-Ang):
   XX=              9.4574   YY=              9.6118   ZZ=            -19.0692
   XY=             -1.3352   XZ=             -0.0000   YZ=             -0.0000
 Octapole moment (field-independent basis, Debye-Ang**2):
  XXX=              3.5827  YYY=              5.4578  ZZZ=             -0.0000  XYY=             -0.3686
  XXY=             -1.8968  XXZ=             -0.0000  XZZ=             -0.3154  YZZ=              0.0478
  YYZ=             -0.0000  XYZ=              0.0000
 Hexadecapole moment (field-independent basis, Debye-Ang**3):
 XXXX=          -9383.7387 YYYY=          -7597.8371 ZZZZ=           -162.1267 XXXY=           3312.2218
 XXXZ=             -0.0000 YYYX=           3333.8364 YYYZ=              0.0000 ZZZX=             -0.0000
 ZZZY=              0.0000 XXYY=          -2798.7910 XXZZ=          -1933.7864 YYZZ=          -1573.3338
 XXYZ=              0.0000 YYXZ=             -0.0000 ZZXY=           1364.7899
 N-N= 1.917845516786D+03 E-N=-6.152009318146D+03  KE= 9.908056743021D+02
 Symmetry A'   KE= 9.630288384605D+02
 Symmetry A"   KE= 2.777683584161D+01
  Exact polarizability:     529.373    -212.691     478.979       0.000      -0.000      79.696
 Approx polarizability:     864.779    -243.298     807.771       0.000      -0.000     133.063
 No NMR shielding tensors so no spin-rotation constants.
 Leave Link  601 at Thu Sep  8 15:07:54 2022, MaxMem=  1342177280 cpu:              66.1 elap:               1.5
 (Enter /mnt/opt/groups/app-gaussian/g16-avx2/l701.exe)
 ... and contract with generalized density number  0.
 Compute integral second derivatives.
 R6Disp: Adding Grimme-D3 dispersion energy 2nd derivatives to the Hessian.
 Leave Link  701 at Thu Sep  8 15:07:55 2022, MaxMem=  1342177280 cpu:              80.6 elap:               1.8
 (Enter /mnt/opt/groups/app-gaussian/g16-avx2/l702.exe)
 L702 exits ... SP integral derivatives will be done elsewhere.
 Leave Link  702 at Thu Sep  8 15:07:55 2022, MaxMem=  1342177280 cpu:               2.0 elap:               0.1
 (Enter /mnt/opt/groups/app-gaussian/g16-avx2/l703.exe)
 Integral derivatives from FoFJK, PRISM(SPDF).
 Compute integral second derivatives, UseDBF=F ICtDFT=           0.
 Calling FoFJK, ICntrl=    100127 FMM=F ISym2X=1 I1Cent= 0 IOpClX= 0 NMat=1 NMatS=1 NMatT=0.
 FoFJK:  IHMeth= 1 ICntrl=  100127 DoSepK=F KAlg= 0 I1Cent=           0 FoldK=F
 IRaf=         0 NMat=       1 IRICut=       1 DoRegI=T DoRafI=F ISym2E= 1 IDoP0=0 IntGTp=1.
 FoFCou: FMM=F IPFlag=           0 FMFlag=      100000 FMFlg1=         800
         NFxFlg=           0 DoJE=F BraDBF=F KetDBF=F FulRan=T
         wScrn=  0.000000 ICntrl=    100127 IOpCl=  0 I1Cent=           0 NGrid=           0
         NMat0=    1 NMatS0=      1 NMatT0=    0 NMatD0=    1 NMtDS0=    0 NMtDT0=    0
 Petite list used in FoFCou.
 Leave Link  703 at Thu Sep  8 15:09:22 2022, MaxMem=  1342177280 cpu:            4074.5 elap:              86.3
 (Enter /mnt/opt/groups/app-gaussian/g16-avx2/l716.exe)
 Dipole        = 1.53021488D-02 3.30139235D-02-3.14782181D-32
 Polarizability= 5.29372913D+02-2.12691260D+02 4.78978670D+02
                 1.10030813D-29-3.63851638D-30 7.96959482D+01
 Full mass-weighted force constant matrix:
 Low frequencies ---   -3.5950   -0.0009   -0.0008   -0.0006    1.2286    2.1197
 Low frequencies ---   31.1853   45.2496   78.6929
 Diagonal vibrational polarizability:
        2.7981048       3.4622194      16.0459171
 Harmonic frequencies (cm**-1), IR intensities (KM/Mole), Raman scattering
 activities (A**4/AMU), depolarization ratios for plane and unpolarized
 incident light, reduced masses (AMU), force constants (mDyne/A),
 and normal coordinates:
                      1                      2                      3
                     A"                     A"                     A"
 Frequencies --     31.1852                45.2495                78.6929
 Red. masses --      5.7877                 4.1694                 5.1432
 Frc consts  --      0.0033                 0.0050                 0.0188
 IR Inten    --      0.1984                 0.0010                 0.0137
  Atom  AN      X      Y      Z        X      Y      Z        X      Y      Z
     1   6    -0.00   0.00  -0.00     0.00  -0.00   0.15    -0.00   0.00   0.16
     2   6    -0.00  -0.00   0.05     0.00   0.00   0.08    -0.00   0.00   0.10
     3   6     0.00   0.00  -0.10    -0.00  -0.00   0.09     0.00   0.00   0.14
     4   6    -0.00  -0.00   0.18     0.00   0.00   0.14    -0.00  -0.00   0.00
     5   6     0.00  -0.00  -0.02    -0.00  -0.00  -0.07     0.00  -0.00   0.08
     6   6     0.00   0.00  -0.16    -0.00  -0.00  -0.03     0.00   0.00   0.14
     7   6     0.00   0.00  -0.11    -0.00  -0.00   0.12     0.00   0.00   0.07
     8   6     0.00  -0.00   0.05    -0.00   0.00  -0.17     0.00  -0.00  -0.04
     9   6     0.00  -0.00  -0.13    -0.00  -0.00  -0.11     0.00   0.00   0.14
    10   6     0.00   0.00  -0.21    -0.00  -0.00  -0.06     0.00   0.00   0.08
    11   6     0.00   0.00  -0.14    -0.00  -0.00   0.05     0.00   0.00  -0.02
    12   6    -0.00  -0.00   0.24     0.00   0.00   0.04    -0.00  -0.00  -0.14
    13   6     0.00   0.00  -0.18    -0.00  -0.00  -0.01     0.00   0.00  -0.02
    14   6     0.00   0.00  -0.09    -0.00  -0.00   0.02     0.00   0.00  -0.11
    15   6    -0.00  -0.00   0.17     0.00   0.00  -0.12    -0.00  -0.00  -0.16
    16   6     0.00   0.00  -0.06    -0.00  -0.00  -0.03     0.00   0.00  -0.15
    17   6     0.00   0.00  -0.17    -0.00  -0.00  -0.02     0.00   0.00  -0.09
    18   6     0.00  -0.00   0.03    -0.00   0.00  -0.13     0.00  -0.00  -0.12
    19   6     0.00   0.00  -0.09    -0.00  -0.00  -0.01     0.00   0.00  -0.15
    20   6     0.00  -0.00   0.11    -0.00   0.00  -0.19     0.00  -0.00   0.01
    21   6    -0.00   0.00  -0.01    -0.00  -0.00   0.02    -0.00   0.00  -0.12
    22   6    -0.00   0.00  -0.02     0.00  -0.00   0.18    -0.00   0.00  -0.20
    23   6    -0.00  -0.00   0.10    -0.00   0.00  -0.09     0.00  -0.00   0.04
    24   6    -0.00   0.00   0.08     0.00  -0.00   0.20    -0.00   0.00  -0.04
    25   6    -0.00  -0.00   0.20     0.00   0.00  -0.08    -0.00  -0.00   0.21
    26   6    -0.00  -0.00   0.19     0.00   0.00   0.06    -0.00  -0.00   0.19
    27   1    -0.00   0.00   0.05     0.00  -0.00   0.26    -0.00   0.00   0.16
    28   1    -0.00  -0.00   0.23     0.00  -0.00   0.26    -0.00   0.00   0.02
    29   1     0.00   0.00  -0.06    -0.00  -0.00   0.18     0.00   0.00   0.07
    30   1     0.00  -0.00  -0.01    -0.00   0.00  -0.30     0.00  -0.00  -0.06
    31   1     0.00  -0.00  -0.17    -0.00  -0.00  -0.21     0.00   0.00   0.12
    32   1     0.00   0.00  -0.25    -0.00  -0.00  -0.13     0.00   0.00   0.08
    33   1    -0.00  -0.00   0.35     0.00   0.00   0.09    -0.00  -0.00  -0.23
    34   1     0.00   0.00  -0.06    -0.00  -0.00   0.02     0.00   0.00  -0.11
    35   1    -0.00  -0.00   0.23     0.00   0.00  -0.20    -0.00  -0.00  -0.28
    36   1     0.00   0.00  -0.20    -0.00  -0.00  -0.06     0.00   0.00  -0.05
    37   1     0.00  -0.00   0.04    -0.00   0.00  -0.18     0.00  -0.00  -0.15
    38   1     0.00  -0.00   0.18    -0.00   0.00  -0.28     0.00  -0.00   0.08
    39   1    -0.00   0.00  -0.10     0.00  -0.00   0.30    -0.00   0.00  -0.37
    40   1    -0.00  -0.00   0.28     0.00   0.00  -0.18    -0.00  -0.00   0.36
    41   1    -0.00   0.00   0.07     0.00  -0.00   0.32    -0.00   0.00  -0.10
    42   1    -0.00  -0.00   0.27     0.00   0.00   0.07    -0.00  -0.00   0.33
                      4                      5                      6
                     A'                     A"                     A"
 Frequencies --     92.8157               110.9163               138.3378
 Red. masses --      5.6828                 4.0936                 5.0842
 Frc consts  --      0.0288                 0.0297                 0.0573
 IR Inten    --      0.3434                 0.0584                 0.1048
  Atom  AN      X      Y      Z        X      Y      Z        X      Y      Z
     1   6     0.01  -0.05   0.00     0.00   0.00  -0.01    -0.00  -0.00  -0.12
     2   6     0.02   0.03   0.00     0.00   0.00   0.02     0.00   0.00  -0.15
     3   6    -0.06  -0.08  -0.00     0.00   0.00  -0.06    -0.00  -0.00  -0.01
     4   6     0.10   0.07   0.00     0.00   0.00   0.17     0.00   0.00  -0.08
     5   6    -0.03   0.06   0.00    -0.00   0.00  -0.08    -0.00   0.00  -0.14
     6   6    -0.09  -0.06  -0.00    -0.00   0.00   0.02    -0.00  -0.00  -0.04
     7   6    -0.07  -0.10  -0.00    -0.00  -0.00  -0.14    -0.00  -0.00   0.15
     8   6    -0.02   0.15   0.00     0.00   0.00  -0.18    -0.00   0.00  -0.01
     9   6    -0.09   0.02   0.00    -0.00   0.00  -0.06    -0.00   0.00  -0.14
    10   6    -0.11  -0.08  -0.00    -0.00   0.00   0.15    -0.00  -0.00   0.06
    11   6    -0.10  -0.11  -0.00    -0.00  -0.00  -0.07    -0.00  -0.00   0.19
    12   6     0.11   0.15   0.00     0.00   0.00   0.14     0.00   0.00   0.11
    13   6    -0.10  -0.11  -0.00    -0.00  -0.00   0.12    -0.00  -0.00   0.14
    14   6    -0.11  -0.07  -0.00    -0.00  -0.00  -0.15    -0.00  -0.00   0.16
    15   6     0.05   0.19   0.00     0.00   0.00  -0.07     0.00   0.00   0.16
    16   6    -0.08  -0.05  -0.00    -0.00  -0.00  -0.06    -0.00  -0.00   0.00
    17   6    -0.06  -0.10  -0.00    -0.00  -0.00   0.23    -0.00  -0.00   0.10
    18   6    -0.07   0.04   0.00    -0.00  -0.00  -0.07    -0.00  -0.00  -0.14
    19   6    -0.05  -0.07  -0.00    -0.00  -0.00   0.09    -0.00  -0.00  -0.02
    20   6    -0.01   0.08   0.00    -0.00   0.00   0.04     0.00   0.00  -0.15
    21   6     0.03  -0.03  -0.00    -0.00  -0.00   0.06     0.00  -0.00  -0.10
    22   6     0.12  -0.08  -0.00     0.00  -0.00  -0.05     0.00  -0.00  -0.17
    23   6     0.04   0.05   0.00    -0.00   0.00   0.08     0.00   0.00  -0.05
    24   6     0.20  -0.04   0.00     0.00  -0.00  -0.11     0.00  -0.00  -0.03
    25   6     0.12   0.09   0.00     0.00   0.00   0.05     0.00   0.00   0.12
    26   6     0.20   0.05   0.00     0.00   0.00  -0.05     0.00   0.00   0.17
    27   1     0.06  -0.08   0.00     0.00   0.00   0.01    -0.00  -0.00  -0.12
    28   1     0.16   0.03   0.00     0.00   0.00   0.30     0.00   0.00  -0.11
    29   1    -0.06  -0.12  -0.00     0.00  -0.00  -0.23    -0.00  -0.00   0.18
    30   1    -0.09   0.19   0.00     0.00   0.00  -0.31    -0.00   0.00   0.01
    31   1    -0.14   0.06   0.00     0.00   0.00  -0.08    -0.00   0.00  -0.15
    32   1    -0.13  -0.07  -0.00    -0.00   0.00   0.25    -0.00  -0.00   0.03
    33   1     0.16   0.18  -0.00    -0.00   0.00   0.26     0.00   0.00   0.22
    34   1    -0.13  -0.05  -0.00    -0.00  -0.00  -0.26    -0.00  -0.00   0.19
    35   1     0.05   0.25  -0.00     0.00   0.00  -0.14     0.00   0.00   0.31
    36   1    -0.03  -0.12  -0.00    -0.00  -0.00   0.39    -0.00  -0.00   0.11
    37   1    -0.13   0.07   0.00    -0.00   0.00  -0.15    -0.00   0.00  -0.22
    38   1    -0.01   0.13   0.00    -0.00   0.00   0.06     0.00   0.00  -0.23
    39   1     0.12  -0.15  -0.00     0.00  -0.00  -0.12     0.00  -0.00  -0.31
    40   1     0.12   0.17   0.00     0.00   0.00   0.07     0.00   0.00   0.21
    41   1     0.26  -0.07  -0.00     0.00  -0.00  -0.22     0.00  -0.00  -0.07
    42   1     0.26   0.08   0.00     0.00   0.00  -0.09     0.00   0.00   0.32
                      7                      8                      9
                     A'                     A"                     A"
 Frequencies --    186.3033               191.7225               224.5650
 Red. masses --      5.7956                 4.3043                 5.0719
 Frc consts  --      0.1185                 0.0932                 0.1507
 IR Inten    --      0.4579                 0.6700                 0.5549
  Atom  AN      X      Y      Z        X      Y      Z        X      Y      Z
     1   6     0.01  -0.17  -0.00    -0.00   0.00  -0.14    -0.00   0.00   0.01
     2   6     0.03  -0.13  -0.00    -0.00   0.00  -0.03    -0.00   0.00  -0.16
     3   6    -0.05  -0.17   0.00     0.00   0.00  -0.09     0.00   0.00   0.16
     4   6     0.16  -0.07   0.00    -0.00   0.00   0.10    -0.00   0.00  -0.13
     5   6    -0.02  -0.09  -0.00     0.00  -0.00  -0.00     0.00   0.00  -0.17
     6   6    -0.06  -0.16   0.00     0.00   0.00   0.11     0.00   0.00   0.13
     7   6    -0.05  -0.08   0.00    -0.00   0.00  -0.12    -0.00  -0.00   0.17
     8   6    -0.01   0.04  -0.00     0.00   0.00  -0.12     0.00   0.00  -0.11
     9   6    -0.07  -0.13  -0.00     0.00  -0.00   0.13     0.00   0.00  -0.04
    10   6    -0.01  -0.13   0.00     0.00   0.00   0.16    -0.00   0.00   0.16
    11   6    -0.00  -0.03  -0.00     0.00   0.00  -0.01    -0.00  -0.00  -0.01
    12   6     0.17   0.05   0.00    -0.00  -0.00   0.11    -0.00   0.00   0.11
    13   6     0.01  -0.03   0.00     0.00   0.00   0.03    -0.00  -0.00   0.01
    14   6     0.01   0.06  -0.00     0.00   0.00   0.10    -0.00  -0.00  -0.18
    15   6     0.10   0.10  -0.00    -0.00  -0.00  -0.08    -0.00  -0.00   0.14
    16   6     0.06   0.09  -0.00     0.00   0.00   0.07    -0.00  -0.00  -0.16
    17   6     0.06   0.02  -0.00     0.00   0.00  -0.10    -0.00  -0.00  -0.13
    18   6     0.06   0.07  -0.00     0.00  -0.00   0.18    -0.00  -0.00   0.04
    19   6     0.06   0.10  -0.00     0.00   0.00  -0.11     0.00  -0.00  -0.13
    20   6     0.04   0.05   0.00    -0.00  -0.00  -0.01     0.00   0.00   0.19
    21   6     0.02   0.11   0.00    -0.00  -0.00  -0.17     0.00  -0.00  -0.01
    22   6    -0.08   0.17   0.00    -0.00   0.00  -0.06     0.00  -0.00   0.10
    23   6     0.00   0.06   0.00    -0.00  -0.00  -0.16     0.00  -0.00   0.04
    24   6    -0.17   0.14  -0.00    -0.00  -0.00   0.13     0.00  -0.00   0.06
    25   6    -0.08   0.02   0.00    -0.00  -0.00  -0.09     0.00  -0.00  -0.05
    26   6    -0.17   0.07  -0.00    -0.00  -0.00   0.10     0.00  -0.00  -0.10
    27   1     0.04  -0.19  -0.00     0.00   0.00  -0.22    -0.00   0.00   0.04
    28   1     0.25  -0.14   0.00    -0.00   0.00   0.20    -0.00   0.00  -0.18
    29   1    -0.12  -0.04   0.00    -0.00   0.00  -0.20     0.00  -0.00   0.20
    30   1    -0.11   0.10  -0.00    -0.00   0.00  -0.22     0.00  -0.00  -0.13
    31   1    -0.10  -0.11  -0.00     0.00  -0.00   0.20    -0.00   0.00  -0.04
    32   1     0.06  -0.17   0.00     0.00   0.00   0.24    -0.00   0.00   0.18
    33   1     0.24   0.08   0.00    -0.00   0.00   0.22    -0.00  -0.00   0.26
    34   1    -0.05   0.10  -0.00     0.00  -0.00   0.18    -0.00  -0.00  -0.21
    35   1     0.10   0.18   0.00    -0.00  -0.00  -0.17    -0.00  -0.00   0.31
    36   1     0.11  -0.00  -0.00     0.00   0.00  -0.18    -0.00  -0.00  -0.15
    37   1     0.08   0.06  -0.00     0.00  -0.00   0.37    -0.00   0.00   0.13
    38   1     0.03   0.03   0.00     0.00  -0.00   0.04     0.00   0.00   0.39
    39   1    -0.08   0.25   0.00    -0.00  -0.00  -0.04     0.00  -0.00   0.19
    40   1    -0.08  -0.07   0.00    -0.00  -0.00  -0.09     0.00  -0.00  -0.09
    41   1    -0.22   0.17  -0.00    -0.00  -0.00   0.28     0.00  -0.00   0.13
    42   1    -0.23   0.03  -0.00    -0.00  -0.00   0.24     0.00  -0.00  -0.19
                     10                     11                     12
                     A'                     A"                     A'
 Frequencies --    244.5347               255.6199               314.3207
 Red. masses --      6.6467                 4.0480                 5.2997
 Frc consts  --      0.2342                 0.1558                 0.3085
 IR Inten    --      0.0023                 0.7635                 0.0115
  Atom  AN      X      Y      Z        X      Y      Z        X      Y      Z
     1   6     0.14   0.02   0.00    -0.00  -0.00   0.16    -0.06  -0.07  -0.00
     2   6     0.15  -0.01  -0.00    -0.00  -0.00   0.07    -0.04  -0.17  -0.00
     3   6     0.09   0.01   0.00    -0.00  -0.00   0.04     0.01   0.01  -0.00
     4   6     0.10  -0.05  -0.00     0.00  -0.00  -0.04     0.11  -0.12   0.00
     5   6     0.18  -0.02  -0.00    -0.00  -0.00  -0.03    -0.08  -0.14   0.00
     6   6     0.09   0.01  -0.00    -0.00  -0.00  -0.09     0.01   0.01  -0.00
     7   6     0.05  -0.02   0.00    -0.00   0.00  -0.04     0.03   0.14   0.00
     8   6     0.19  -0.13   0.00    -0.00   0.00   0.08    -0.08   0.00   0.00
     9   6     0.13  -0.01  -0.00    -0.00  -0.00  -0.18    -0.02  -0.11   0.00
    10   6    -0.02  -0.02  -0.00     0.00  -0.00   0.01     0.09   0.08  -0.00
    11   6    -0.06  -0.05   0.00     0.00   0.00  -0.07     0.08   0.17   0.00
    12   6     0.09  -0.14  -0.00     0.00   0.00  -0.10     0.13   0.02   0.00
    13   6    -0.06  -0.05   0.00     0.00   0.00   0.09     0.08   0.17  -0.00
    14   6    -0.10  -0.02  -0.00     0.00   0.00  -0.11     0.07   0.08  -0.00
    15   6     0.14  -0.17   0.00    -0.00   0.00   0.07     0.05   0.08  -0.00
    16   6    -0.15  -0.01  -0.00     0.00   0.00  -0.03    -0.05   0.01  -0.00
    17   6    -0.12  -0.05   0.00     0.00   0.00   0.19    -0.04   0.12   0.00
    18   6    -0.17   0.09   0.00     0.00  -0.00   0.15    -0.07  -0.02  -0.00
    19   6    -0.13  -0.01  -0.00     0.00   0.00  -0.01    -0.07  -0.00  -0.00
    20   6    -0.14   0.12   0.00     0.00  -0.00   0.07    -0.12  -0.03   0.00
    21   6    -0.12   0.03  -0.00     0.00   0.00  -0.14    -0.13  -0.06  -0.00
    22   6    -0.08   0.01  -0.00     0.00  -0.00  -0.11    -0.02  -0.14  -0.00
    23   6    -0.12   0.12  -0.00     0.00  -0.00  -0.15    -0.13  -0.01   0.00
    24   6    -0.01   0.05   0.00     0.00  -0.00   0.11     0.10  -0.09   0.00
    25   6    -0.07   0.17  -0.00     0.00  -0.00  -0.13    -0.01   0.06   0.00
    26   6    -0.01   0.14   0.00     0.00  -0.00   0.10     0.11  -0.00  -0.00
    27   1     0.15   0.01   0.00    -0.00  -0.00   0.25    -0.14  -0.02  -0.00
    28   1     0.04  -0.01  -0.00     0.00  -0.00  -0.11     0.23  -0.20   0.00
    29   1     0.12  -0.06   0.00    -0.00   0.00  -0.06    -0.06   0.20   0.00
    30   1     0.26  -0.18   0.00    -0.00   0.00   0.17    -0.19   0.08   0.00
    31   1     0.13  -0.01  -0.00    -0.00  -0.00  -0.27     0.06  -0.17   0.00
    32   1    -0.08   0.03  -0.00     0.00  -0.00   0.03     0.17   0.03  -0.00
    33   1     0.04  -0.17  -0.00     0.00   0.00  -0.23     0.22   0.06   0.00
    34   1    -0.10  -0.03   0.00     0.00   0.00  -0.14     0.16   0.01   0.00
    35   1     0.13  -0.21   0.00    -0.00   0.00   0.15     0.06   0.18  -0.00
    36   1    -0.13  -0.04   0.00     0.00   0.00   0.32    -0.11   0.17   0.00
    37   1    -0.22   0.13   0.00     0.00  -0.00   0.35    -0.04  -0.04   0.00
    38   1    -0.14   0.13   0.00     0.00  -0.00   0.21    -0.13  -0.07   0.00
    39   1    -0.08  -0.03  -0.00     0.00  -0.00  -0.16    -0.03  -0.24  -0.00
    40   1    -0.07   0.22  -0.00     0.00   0.00  -0.16    -0.01   0.18   0.00
    41   1     0.05   0.02   0.00     0.00   0.00   0.26     0.18  -0.14   0.00
    42   1     0.04   0.17   0.00     0.00  -0.00   0.24     0.18   0.04  -0.00
                     13                     14                     15
                     A"                     A"                     A"
 Frequencies --    319.1807               350.8996               390.3183
 Red. masses --      4.7904                 4.0007                 3.6045
 Frc consts  --      0.2875                 0.2902                 0.3235
 IR Inten    --      0.1828                 0.0491                 0.0248
  Atom  AN      X      Y      Z        X      Y      Z        X      Y      Z
     1   6    -0.00  -0.00   0.20    -0.00  -0.00   0.06    -0.00  -0.00   0.16
     2   6    -0.00  -0.00  -0.05    -0.00  -0.00   0.11     0.00   0.00   0.02
     3   6     0.00  -0.00   0.11     0.00   0.00  -0.06    -0.00  -0.00  -0.03
     4   6     0.00  -0.00  -0.15     0.00  -0.00   0.06    -0.00   0.00  -0.10
     5   6    -0.00  -0.00  -0.12    -0.00  -0.00  -0.06     0.00   0.00  -0.04
     6   6     0.00  -0.00   0.11     0.00   0.00  -0.00    -0.00  -0.00   0.01
     7   6     0.00   0.00  -0.13     0.00   0.00  -0.13    -0.00   0.00  -0.20
     8   6    -0.00  -0.00  -0.13    -0.00  -0.00   0.08     0.00  -0.00  -0.10
     9   6    -0.00  -0.00   0.06     0.00  -0.00  -0.22    -0.00  -0.00   0.09
    10   6     0.00   0.00   0.01     0.00   0.00   0.26     0.00  -0.00  -0.07
    11   6     0.00   0.00  -0.17     0.00   0.00   0.01     0.00   0.00   0.04
    12   6     0.00  -0.00   0.05     0.00   0.00  -0.12    -0.00   0.00   0.02
    13   6     0.00   0.00  -0.11     0.00   0.00   0.09     0.00   0.00   0.03
    14   6     0.00   0.00  -0.03     0.00   0.00   0.08     0.00   0.00   0.22
    15   6     0.00   0.00   0.12     0.00  -0.00   0.05     0.00  -0.00   0.08
    16   6    -0.00  -0.00   0.21    -0.00  -0.00   0.04    -0.00   0.00  -0.09
    17   6    -0.00   0.00  -0.05    -0.00   0.00  -0.18     0.00   0.00   0.07
    18   6    -0.00  -0.00   0.10    -0.00   0.00  -0.01    -0.00   0.00  -0.13
    19   6    -0.00  -0.00   0.15    -0.00  -0.00  -0.10     0.00   0.00  -0.12
    20   6    -0.00  -0.00  -0.20    -0.00   0.00  -0.05    -0.00   0.00   0.11
    21   6    -0.00  -0.00   0.08    -0.00  -0.00  -0.01     0.00  -0.00  -0.06
    22   6    -0.00  -0.00  -0.03    -0.00  -0.00   0.11    -0.00  -0.00   0.01
    23   6    -0.00   0.00  -0.04    -0.00   0.00   0.03     0.00  -0.00   0.07
    24   6     0.00  -0.00  -0.08     0.00  -0.00  -0.05    -0.00  -0.00   0.07
    25   6    -0.00   0.00   0.04    -0.00   0.00   0.11    -0.00  -0.00  -0.01
    26   6     0.00   0.00   0.07     0.00   0.00  -0.07    -0.00  -0.00  -0.07
    27   1    -0.00  -0.00   0.32    -0.00  -0.00   0.08     0.00  -0.00   0.30
    28   1     0.00  -0.00  -0.27     0.00  -0.00   0.05    -0.00   0.00  -0.22
    29   1    -0.00   0.00  -0.19    -0.00   0.00  -0.19    -0.00   0.00  -0.36
    30   1    -0.00   0.00  -0.19    -0.00  -0.00   0.20     0.00  -0.00  -0.19
    31   1     0.00  -0.00   0.10    -0.00  -0.00  -0.35    -0.00   0.00   0.19
    32   1     0.00   0.00   0.03     0.00   0.00   0.38     0.00  -0.00  -0.17
    33   1     0.00   0.00   0.10     0.00  -0.00  -0.29    -0.00  -0.00   0.01
    34   1     0.00   0.00  -0.08     0.00  -0.00   0.10     0.00   0.00   0.44
    35   1     0.00   0.00   0.29     0.00   0.00   0.13     0.00  -0.00   0.15
    36   1    -0.00   0.00  -0.13    -0.00   0.00  -0.35     0.00   0.00   0.22
    37   1    -0.00  -0.00   0.05    -0.00   0.00  -0.04     0.00   0.00  -0.19
    38   1    -0.00  -0.00  -0.47    -0.00  -0.00  -0.13    -0.00   0.00   0.22
    39   1    -0.00  -0.00  -0.07    -0.00  -0.00   0.24    -0.00  -0.00   0.01
    40   1    -0.00   0.00   0.07    -0.00   0.00   0.20    -0.00  -0.00  -0.03
    41   1     0.00  -0.00  -0.19     0.00  -0.00  -0.10    -0.00  -0.00   0.15
    42   1     0.00   0.00   0.15     0.00   0.00  -0.15    -0.00  -0.00  -0.16
                     16                     17                     18
                     A'                     A"                     A'
 Frequencies --    415.7835               428.2871               431.5511
 Red. masses --      5.2799                 3.2139                 5.9878
 Frc consts  --      0.5378                 0.3473                 0.6570
 IR Inten    --      0.0964                 2.0495                 6.8022
  Atom  AN      X      Y      Z        X      Y      Z        X      Y      Z
     1   6     0.02  -0.02  -0.00     0.00  -0.00   0.01     0.03  -0.06  -0.00
     2   6     0.06   0.15  -0.00    -0.00   0.00  -0.02    -0.00   0.04   0.00
     3   6    -0.15  -0.12  -0.00     0.00  -0.00   0.01     0.07  -0.08  -0.00
     4   6    -0.02   0.13   0.00    -0.00   0.00  -0.03    -0.10   0.03   0.00
     5   6     0.14   0.09  -0.00    -0.00   0.00   0.03    -0.03   0.06  -0.00
     6   6    -0.09  -0.16   0.00     0.00  -0.00  -0.04     0.02  -0.05   0.00
     7   6    -0.16   0.00   0.00     0.00  -0.00   0.01     0.11  -0.13  -0.00
     8   6     0.17  -0.02   0.00    -0.00   0.00  -0.02    -0.06   0.07   0.00
     9   6    -0.04  -0.00  -0.00    -0.00   0.00   0.05    -0.00   0.04  -0.00
    10   6     0.01  -0.12   0.00     0.00  -0.00  -0.09     0.05  -0.05   0.00
    11   6    -0.03   0.09  -0.00     0.00  -0.00   0.03     0.14  -0.11  -0.00
    12   6    -0.04  -0.01  -0.00    -0.00   0.00   0.03    -0.12   0.04  -0.00
    13   6     0.03   0.05  -0.00     0.00  -0.00   0.07     0.06  -0.06  -0.00
    14   6    -0.00   0.16  -0.00     0.00  -0.00  -0.04     0.16  -0.09   0.00
    15   6     0.07  -0.09  -0.00    -0.00   0.00  -0.01    -0.13   0.05   0.00
    16   6     0.04   0.15   0.00     0.00  -0.00  -0.07     0.15  -0.07   0.00
    17   6     0.09   0.10  -0.00     0.00  -0.00   0.10     0.04  -0.03  -0.00
    18   6     0.04   0.03  -0.00     0.00   0.00   0.12     0.15   0.00  -0.00
    19   6     0.06   0.09   0.00     0.00  -0.00  -0.10     0.02  -0.01   0.00
    20   6    -0.10  -0.05   0.00    -0.00  -0.00  -0.08    -0.01  -0.05   0.00
    21   6    -0.08  -0.04   0.00    -0.00  -0.00  -0.11    -0.18  -0.02   0.00
    22   6    -0.01  -0.11  -0.00    -0.00  -0.00   0.19    -0.14  -0.07  -0.00
    23   6    -0.10  -0.05   0.00    -0.00   0.00  -0.16    -0.20   0.10   0.00
    24   6     0.06  -0.10   0.00     0.00   0.00  -0.12     0.03   0.03   0.00
    25   6    -0.03  -0.02  -0.00    -0.00   0.00   0.19    -0.09   0.23  -0.00
    26   6     0.07  -0.07   0.00     0.00   0.00  -0.05     0.03   0.19   0.00
    27   1     0.19  -0.14  -0.00     0.00  -0.00   0.03     0.06  -0.08  -0.00
    28   1    -0.10   0.18   0.00    -0.00   0.00  -0.05    -0.14   0.06   0.00
    29   1    -0.27   0.08   0.00     0.00  -0.00  -0.03     0.11  -0.13   0.00
    30   1     0.26  -0.08   0.00    -0.00   0.00  -0.07    -0.04   0.06   0.00
    31   1    -0.21   0.11  -0.00    -0.00   0.00   0.10    -0.02   0.06  -0.00
    32   1     0.11  -0.19   0.00     0.00  -0.00  -0.17     0.08  -0.07   0.00
    33   1    -0.15  -0.07  -0.00    -0.00   0.00   0.07    -0.10   0.06  -0.00
    34   1    -0.04   0.18  -0.00     0.00  -0.00  -0.01     0.14  -0.08   0.00
    35   1     0.06  -0.19  -0.00    -0.00   0.00  -0.05    -0.14   0.02   0.00
    36   1     0.12   0.07  -0.00     0.00  -0.00   0.16     0.07  -0.06  -0.00
    37   1     0.16  -0.05  -0.00     0.00  -0.00   0.39     0.17  -0.01  -0.00
    38   1    -0.11  -0.12  -0.00    -0.00  -0.00   0.03    -0.03  -0.27  -0.00
    39   1    -0.02  -0.20  -0.00    -0.00  -0.00   0.51    -0.14  -0.17  -0.00
    40   1    -0.03   0.06  -0.00    -0.00   0.00   0.51    -0.09   0.35  -0.00
    41   1     0.09  -0.12   0.00     0.00  -0.00  -0.18     0.17  -0.06   0.00
    42   1     0.11  -0.05   0.00     0.00   0.00  -0.03     0.13   0.25   0.00
                     19                     20                     21
                     A"                     A"                     A"
 Frequencies --    469.2623               476.2397               480.7005
 Red. masses --      2.6445                 2.5191                 3.1086
 Frc consts  --      0.3431                 0.3366                 0.4232
 IR Inten    --      6.0626                 6.9033                 0.0252
  Atom  AN      X      Y      Z        X      Y      Z        X      Y      Z
     1   6    -0.00  -0.00  -0.00     0.00   0.00  -0.11     0.00   0.00  -0.08
     2   6    -0.00   0.00   0.04     0.00   0.00   0.18     0.00   0.00  -0.10
     3   6    -0.00  -0.00   0.02     0.00   0.00   0.08    -0.00  -0.00   0.23
     4   6    -0.00   0.00  -0.04     0.00   0.00  -0.10    -0.00  -0.00   0.10
     5   6     0.00   0.00   0.04    -0.00   0.00   0.18     0.00   0.00  -0.10
     6   6     0.00  -0.00   0.02    -0.00   0.00   0.08    -0.00  -0.00   0.23
     7   6    -0.00   0.00  -0.09    -0.00  -0.00  -0.00    -0.00  -0.00  -0.10
     8   6    -0.00   0.00  -0.03    -0.00  -0.00  -0.10     0.00   0.00   0.10
     9   6     0.00  -0.00  -0.00     0.00   0.00  -0.11    -0.00  -0.00  -0.08
    10   6     0.00  -0.00  -0.10    -0.00  -0.00   0.00     0.00   0.00  -0.10
    11   6     0.00   0.00   0.21    -0.00  -0.00  -0.05     0.00  -0.00  -0.02
    12   6    -0.00  -0.00   0.02     0.00  -0.00   0.05    -0.00   0.00  -0.05
    13   6     0.00   0.00   0.21    -0.00  -0.00  -0.05     0.00  -0.00  -0.02
    14   6     0.00   0.00  -0.12    -0.00  -0.00   0.03    -0.00   0.00   0.05
    15   6     0.00   0.00   0.02     0.00  -0.00   0.05    -0.00  -0.00  -0.05
    16   6    -0.00  -0.00   0.05     0.00   0.00  -0.01    -0.00  -0.00  -0.02
    17   6     0.00   0.00  -0.11     0.00   0.00   0.03    -0.00  -0.00   0.04
    18   6    -0.00  -0.00  -0.02     0.00  -0.00   0.01     0.00   0.00  -0.00
    19   6    -0.00  -0.00   0.07     0.00   0.00  -0.02     0.00  -0.00  -0.02
    20   6    -0.00   0.00   0.03     0.00  -0.00  -0.01    -0.00   0.00  -0.00
    21   6    -0.00  -0.00  -0.01    -0.00   0.00   0.01     0.00   0.00  -0.01
    22   6    -0.00  -0.00  -0.02    -0.00  -0.00   0.00    -0.00  -0.00   0.01
    23   6     0.00   0.00  -0.00    -0.00  -0.00   0.00    -0.00   0.00  -0.00
    24   6     0.00  -0.00   0.00     0.00   0.00   0.00    -0.00  -0.00   0.00
    25   6     0.00   0.00  -0.02    -0.00   0.00   0.00    -0.00   0.00   0.01
    26   6     0.00   0.00   0.02     0.00   0.00  -0.00    -0.00   0.00  -0.01
    27   1     0.00  -0.00  -0.05    -0.00   0.00  -0.49     0.00  -0.00  -0.26
    28   1    -0.00   0.00  -0.12     0.00   0.00  -0.41    -0.00  -0.00   0.37
    29   1    -0.00   0.00  -0.41     0.00  -0.00  -0.02    -0.00  -0.00  -0.42
    30   1    -0.00   0.00  -0.12     0.00  -0.00  -0.41     0.00   0.00   0.37
    31   1    -0.00   0.00  -0.05     0.00   0.00  -0.49    -0.00   0.00  -0.26
    32   1     0.00  -0.00  -0.41    -0.00   0.00  -0.02     0.00   0.00  -0.42
    33   1     0.00  -0.00  -0.01     0.00  -0.00  -0.08    -0.00   0.00   0.05
    34   1     0.00  -0.00  -0.48    -0.00   0.00   0.13    -0.00   0.00   0.15
    35   1     0.00   0.00  -0.02     0.00   0.00  -0.07    -0.00  -0.00   0.05
    36   1    -0.00   0.00  -0.50     0.00  -0.00   0.14    -0.00  -0.00   0.16
    37   1    -0.00   0.00  -0.05     0.00  -0.00   0.01     0.00   0.00   0.01
    38   1    -0.00   0.00   0.04     0.00  -0.00  -0.01    -0.00  -0.00   0.00
    39   1    -0.00   0.00   0.02    -0.00  -0.00  -0.01    -0.00  -0.00   0.00
    40   1     0.00  -0.00  -0.03    -0.00   0.00   0.00    -0.00   0.00   0.02
    41   1     0.00  -0.00   0.03     0.00  -0.00  -0.01    -0.00   0.00   0.00
    42   1     0.00   0.00   0.05     0.00   0.00  -0.01    -0.00  -0.00  -0.02
                     22                     23                     24
                     A'                     A'                     A"
 Frequencies --    481.5705               504.6117               533.6495
 Red. masses --      6.5438                 5.2967                 3.6942
 Frc consts  --      0.8941                 0.7946                 0.6198
 IR Inten    --      1.0658                 0.1225                 0.3398
  Atom  AN      X      Y      Z        X      Y      Z        X      Y      Z
     1   6    -0.09  -0.02  -0.00    -0.01   0.08   0.00    -0.00   0.00  -0.05
     2   6    -0.09   0.03   0.00    -0.03  -0.07  -0.00    -0.00   0.00   0.10
     3   6    -0.00  -0.02   0.00     0.06   0.12  -0.00    -0.00   0.00  -0.07
     4   6    -0.11   0.09  -0.00     0.03  -0.07   0.00    -0.00   0.00   0.10
     5   6     0.04  -0.05   0.00    -0.05  -0.05  -0.00     0.00  -0.00  -0.10
     6   6     0.15  -0.12  -0.00     0.08   0.12   0.00     0.00  -0.00   0.06
     7   6     0.00   0.04   0.00     0.03  -0.04  -0.00    -0.00   0.00   0.01
     8   6     0.04   0.08   0.00    -0.07  -0.01  -0.00     0.00   0.00  -0.11
     9   6     0.13  -0.08  -0.00     0.07   0.02   0.00     0.00  -0.00   0.06
    10   6     0.24  -0.11   0.00    -0.06   0.02  -0.00     0.00  -0.00  -0.02
    11   6     0.04   0.05  -0.00    -0.12  -0.11   0.00    -0.00  -0.00   0.09
    12   6    -0.12   0.16   0.00     0.05  -0.01  -0.00    -0.00   0.00  -0.14
    13   6     0.21  -0.06  -0.00    -0.07  -0.13   0.00     0.00  -0.00  -0.03
    14   6    -0.02   0.02   0.00    -0.11   0.08  -0.00    -0.00   0.00   0.03
    15   6    -0.00   0.09  -0.00    -0.01   0.03   0.00     0.00   0.00   0.14
    16   6    -0.13  -0.02   0.00     0.11   0.18   0.00    -0.00   0.00  -0.16
    17   6     0.10  -0.13   0.00     0.13  -0.04  -0.00     0.00  -0.00  -0.02
    18   6    -0.19   0.15  -0.00     0.12   0.20  -0.00    -0.00  -0.00   0.01
    19   6     0.05  -0.13   0.00     0.14   0.08   0.00     0.00   0.00  -0.00
    20   6    -0.09   0.20   0.00    -0.05   0.09   0.00    -0.00  -0.00   0.02
    21   6     0.07  -0.10  -0.00    -0.04  -0.06  -0.00    -0.00   0.00   0.18
    22   6    -0.02  -0.06  -0.00    -0.01  -0.15  -0.00    -0.00   0.00   0.07
    23   6     0.06   0.05  -0.00    -0.07   0.02   0.00    -0.00  -0.00  -0.10
    24   6    -0.10  -0.09  -0.00    -0.02  -0.19   0.00     0.00   0.00  -0.16
    25   6    -0.03  -0.01   0.00    -0.11  -0.02   0.00     0.00  -0.00  -0.11
    26   6    -0.10   0.00  -0.00    -0.02  -0.09  -0.00     0.00   0.00   0.17
    27   1    -0.07  -0.03  -0.00    -0.12   0.15   0.00    -0.00   0.00  -0.06
    28   1    -0.07   0.06  -0.00     0.08  -0.10   0.00     0.00  -0.00   0.05
    29   1    -0.01   0.05   0.00     0.18  -0.14  -0.00     0.00   0.00  -0.02
    30   1    -0.04   0.13  -0.00    -0.11   0.02   0.00    -0.00   0.00  -0.07
    31   1     0.12  -0.07  -0.00     0.17  -0.05   0.00     0.00  -0.00   0.10
    32   1     0.28  -0.14   0.00    -0.21   0.12  -0.00     0.00  -0.00  -0.07
    33   1    -0.14   0.15   0.00     0.09   0.02  -0.00    -0.00   0.00  -0.37
    34   1     0.08  -0.05   0.00    -0.28   0.20  -0.00    -0.00   0.00   0.11
    35   1    -0.01  -0.01  -0.00    -0.00   0.09   0.00     0.00  -0.00   0.37
    36   1     0.02  -0.06   0.00     0.28  -0.15  -0.00     0.00  -0.00   0.08
    37   1    -0.29   0.21  -0.00     0.22   0.14  -0.00     0.00  -0.00   0.26
    38   1    -0.08   0.34   0.00    -0.05  -0.02  -0.00    -0.00  -0.00   0.24
    39   1    -0.02   0.04   0.00    -0.01  -0.19  -0.00    -0.00  -0.00  -0.01
    40   1    -0.03  -0.12   0.00    -0.10  -0.02  -0.00     0.00   0.00  -0.18
    41   1    -0.09  -0.10   0.00    -0.01  -0.19   0.00     0.00   0.00  -0.40
    42   1    -0.07   0.02   0.00     0.09  -0.03  -0.00    -0.00  -0.00   0.35
                     25                     26                     27
                     A'                     A"                     A'
 Frequencies --    542.5462               546.0343               554.7611
 Red. masses --      6.0587                 3.6115                 7.2588
 Frc consts  --      1.0508                 0.6344                 1.3162
 IR Inten    --      0.9552                 0.2270                 2.3425
  Atom  AN      X      Y      Z        X      Y      Z        X      Y      Z
     1   6     0.14  -0.08   0.00    -0.00   0.00   0.09    -0.19   0.11  -0.00
     2   6     0.13   0.02  -0.00    -0.00   0.00  -0.10    -0.14   0.04   0.00
     3   6     0.02  -0.11  -0.00    -0.00   0.00   0.03    -0.17   0.11  -0.00
     4   6     0.06  -0.06  -0.00     0.00   0.00  -0.12     0.04   0.14   0.00
     5   6    -0.04   0.13   0.00     0.00  -0.00   0.10     0.03  -0.10  -0.00
     6   6    -0.13  -0.00  -0.00     0.00   0.00  -0.06    -0.05   0.03   0.00
     7   6     0.04  -0.00  -0.00    -0.00   0.00  -0.06    -0.15   0.06   0.00
     8   6    -0.07   0.00   0.00     0.00  -0.00   0.12     0.12  -0.12  -0.00
     9   6    -0.15   0.10  -0.00     0.00  -0.00  -0.07    -0.03  -0.11   0.00
    10   6    -0.04   0.06   0.00     0.00   0.00   0.05    -0.02   0.06  -0.00
    11   6     0.09   0.06   0.00    -0.00  -0.00   0.03    -0.05   0.03  -0.00
    12   6     0.03  -0.15   0.00     0.00   0.00   0.15     0.07   0.07  -0.00
    13   6     0.00   0.12  -0.00    -0.00  -0.00   0.06    -0.02   0.04  -0.00
    14   6     0.08  -0.05   0.00    -0.00  -0.00   0.04    -0.01  -0.19  -0.00
    15   6    -0.12  -0.05  -0.00     0.00  -0.00  -0.15     0.26  -0.06   0.00
    16   6    -0.00  -0.07  -0.00     0.00  -0.00  -0.13     0.10  -0.17   0.00
    17   6    -0.04   0.08  -0.00     0.00  -0.00  -0.05    -0.00   0.02   0.00
    18   6     0.01   0.17   0.00     0.00  -0.00   0.07     0.20   0.01  -0.00
    19   6    -0.03  -0.08  -0.00     0.00  -0.00  -0.12     0.01  -0.12   0.00
    20   6     0.12   0.22   0.00     0.00  -0.00  -0.06     0.23   0.04   0.00
    21   6     0.06  -0.07   0.00    -0.00  -0.00   0.20    -0.01  -0.08  -0.00
    22   6     0.05  -0.13   0.00    -0.00   0.00   0.03    -0.06  -0.09  -0.00
    23   6     0.09   0.13  -0.00    -0.00  -0.00   0.03     0.02   0.12   0.00
    24   6    -0.09  -0.22  -0.00     0.00   0.00  -0.08    -0.07  -0.09   0.00
    25   6    -0.10   0.00  -0.00     0.00   0.00  -0.10    -0.07   0.13   0.00
    26   6    -0.10  -0.05   0.00     0.00   0.00   0.12    -0.07   0.12  -0.00
    27   1     0.21  -0.13   0.00    -0.00   0.00   0.16    -0.22   0.13  -0.00
    28   1    -0.06   0.02  -0.00     0.00   0.00  -0.09     0.14   0.06   0.00
    29   1    -0.07   0.07  -0.00    -0.00  -0.00  -0.17    -0.17   0.08   0.00
    30   1     0.05  -0.08   0.00    -0.00   0.00   0.07     0.03  -0.06  -0.00
    31   1    -0.23   0.16  -0.00     0.00  -0.00  -0.10    -0.02  -0.11   0.00
    32   1     0.06  -0.01   0.00    -0.00   0.00   0.02    -0.03   0.07  -0.00
    33   1     0.09  -0.12   0.00    -0.00   0.00   0.39    -0.10  -0.02  -0.00
    34   1     0.15  -0.10   0.00    -0.00  -0.00   0.20     0.04  -0.22  -0.00
    35   1    -0.12   0.03  -0.00     0.00  -0.00  -0.40     0.26  -0.09   0.00
    36   1    -0.11   0.13   0.00     0.00  -0.00   0.09    -0.05   0.05   0.00
    37   1    -0.15   0.27   0.00     0.00  -0.00   0.24     0.08   0.09  -0.00
    38   1     0.13   0.27   0.00     0.00  -0.00  -0.04     0.23  -0.09  -0.00
    39   1     0.05  -0.00  -0.00    -0.00  -0.00  -0.21    -0.06  -0.02  -0.00
    40   1    -0.10  -0.15  -0.00     0.00   0.00  -0.30    -0.07   0.05   0.00
    41   1    -0.10  -0.21  -0.00     0.00   0.00  -0.33     0.03  -0.15   0.00
    42   1     0.03   0.02   0.00     0.00   0.00   0.14     0.04   0.18  -0.00
                     28                     29                     30
                     A"                     A'                     A'
 Frequencies --    559.6800               615.3165               637.1882
 Red. masses --      3.2798                 7.2457                 6.9767
 Frc consts  --      0.6053                 1.6163                 1.6689
 IR Inten    --      3.0113                 1.8303                 6.5203
  Atom  AN      X      Y      Z        X      Y      Z        X      Y      Z
     1   6     0.00   0.00  -0.03     0.02  -0.06   0.00    -0.17  -0.15  -0.00
     2   6     0.00  -0.00   0.04    -0.01  -0.08  -0.00    -0.15   0.10  -0.00
     3   6    -0.00  -0.00  -0.02     0.08  -0.03   0.00     0.04  -0.07   0.00
     4   6    -0.00  -0.00   0.05    -0.18  -0.09  -0.00     0.09   0.27   0.00
     5   6     0.00  -0.00  -0.03     0.14  -0.11   0.00    -0.12   0.03  -0.00
     6   6    -0.00   0.00  -0.01     0.06  -0.06  -0.00     0.06   0.01   0.00
     7   6    -0.00  -0.00   0.03     0.10   0.05  -0.00     0.07  -0.09   0.00
     8   6     0.00   0.00  -0.05     0.19   0.16   0.00    -0.14  -0.21  -0.00
     9   6    -0.00  -0.00   0.05     0.09  -0.15  -0.00     0.07   0.14   0.00
    10   6     0.00   0.00  -0.05    -0.11  -0.08   0.00     0.03  -0.00  -0.00
    11   6     0.00  -0.00   0.04    -0.01   0.01  -0.00     0.11  -0.06   0.00
    12   6    -0.00   0.00  -0.06    -0.18   0.17   0.00     0.09   0.01  -0.00
    13   6     0.00   0.00   0.07    -0.14   0.07   0.00     0.02  -0.05   0.00
    14   6     0.00   0.00  -0.07     0.00  -0.01   0.00     0.13   0.10  -0.00
    15   6    -0.00   0.00   0.06    -0.00   0.10  -0.00     0.14  -0.09   0.00
    16   6    -0.00  -0.00  -0.04     0.02   0.00   0.00    -0.02   0.05  -0.00
    17   6     0.00  -0.00   0.02    -0.19   0.09   0.00    -0.13  -0.10   0.00
    18   6    -0.00   0.00   0.18     0.10  -0.00  -0.00    -0.02  -0.00   0.00
    19   6    -0.00  -0.00  -0.18    -0.16   0.10  -0.00    -0.12   0.08  -0.00
    20   6    -0.00   0.00  -0.18     0.16   0.02   0.00     0.01   0.02  -0.00
    21   6     0.00  -0.00   0.08    -0.03   0.14   0.00    -0.01   0.14   0.00
    22   6     0.00   0.00  -0.07     0.19   0.01   0.00     0.18   0.05  -0.00
    23   6     0.00   0.00   0.19    -0.02   0.09  -0.00    -0.05   0.06   0.00
    24   6    -0.00   0.00   0.12     0.04  -0.11  -0.00     0.05  -0.05   0.00
    25   6     0.00  -0.00   0.04    -0.18  -0.02  -0.00    -0.16  -0.03  -0.00
    26   6    -0.00   0.00  -0.08     0.01  -0.16  -0.00     0.02  -0.15  -0.00
    27   1     0.00   0.00  -0.03     0.01  -0.05  -0.00    -0.17  -0.14   0.00
    28   1    -0.00  -0.00   0.02    -0.10  -0.14   0.00     0.11   0.26   0.00
    29   1    -0.00  -0.00  -0.02     0.11   0.04   0.00     0.07  -0.09  -0.00
    30   1     0.00   0.00  -0.06     0.13   0.20  -0.00    -0.18  -0.18   0.00
    31   1    -0.00  -0.00   0.11     0.13  -0.17  -0.00     0.10   0.12  -0.00
    32   1     0.00   0.00  -0.16    -0.11  -0.08   0.00     0.02   0.01  -0.00
    33   1     0.00   0.00  -0.17    -0.10   0.21   0.00    -0.16  -0.12  -0.00
    34   1     0.00   0.00  -0.00    -0.04   0.01   0.00     0.12   0.11   0.00
    35   1    -0.00  -0.00   0.15    -0.03  -0.19  -0.00     0.15   0.09   0.00
    36   1    -0.00  -0.00   0.24    -0.18   0.08  -0.00    -0.11  -0.11   0.00
    37   1    -0.00   0.00   0.23     0.03   0.04  -0.00    -0.04   0.01   0.00
    38   1    -0.00   0.00  -0.49     0.16  -0.03   0.00     0.01   0.03  -0.00
    39   1    -0.00   0.00  -0.41     0.18  -0.01   0.00     0.18   0.00  -0.00
    40   1    -0.00  -0.00  -0.20    -0.18   0.00   0.00    -0.16   0.03  -0.00
    41   1    -0.00   0.00   0.05    -0.12  -0.02  -0.00    -0.13   0.05   0.00
    42   1    -0.00  -0.00  -0.37     0.14  -0.09   0.00     0.12  -0.09  -0.00
                     31                     32                     33
                     A'                     A"                     A'
 Frequencies --    646.8691               681.6570               705.3246
 Red. masses --      7.1957                 4.1740                 6.2211
 Frc consts  --      1.7740                 1.1427                 1.8235
 IR Inten    --      0.1040                 2.0622                 1.7857
  Atom  AN      X      Y      Z        X      Y      Z        X      Y      Z
     1   6    -0.08  -0.21  -0.00     0.00   0.00   0.04    -0.03  -0.11   0.00
     2   6    -0.07   0.02  -0.00     0.00  -0.00   0.02    -0.07  -0.01  -0.00
     3   6     0.14  -0.08  -0.00    -0.00  -0.00  -0.10     0.10  -0.06   0.00
     4   6     0.04   0.09   0.00    -0.00  -0.00  -0.04    -0.07   0.09   0.00
     5   6    -0.05   0.07  -0.00     0.00  -0.00  -0.02     0.01  -0.07   0.00
     6   6     0.13  -0.11   0.00    -0.00   0.00   0.10    -0.08   0.08  -0.00
     7   6     0.16   0.26  -0.00    -0.00  -0.00  -0.03     0.14  -0.14  -0.00
     8   6    -0.09  -0.06  -0.00     0.00   0.00   0.04     0.10  -0.04  -0.00
     9   6     0.16   0.17   0.00     0.00  -0.00  -0.04    -0.08  -0.07   0.00
    10   6    -0.16  -0.26  -0.00     0.00   0.00   0.04    -0.13   0.12  -0.00
    11   6    -0.13   0.12   0.00    -0.00  -0.00   0.18     0.12  -0.11   0.00
    12   6     0.02  -0.01  -0.00    -0.00   0.00   0.04    -0.08   0.13  -0.00
    13   6    -0.13   0.07   0.00    -0.00  -0.00  -0.17    -0.11   0.07   0.00
    14   6    -0.17  -0.14   0.00     0.00   0.00   0.02     0.12   0.02  -0.00
    15   6    -0.01  -0.02  -0.00     0.00   0.00  -0.04     0.15  -0.03   0.00
    16   6     0.01  -0.06  -0.00    -0.00   0.00  -0.20     0.04   0.04  -0.00
    17   6     0.08   0.19   0.00    -0.00  -0.00  -0.04    -0.06   0.10   0.00
    18   6     0.03   0.01   0.00    -0.00  -0.00   0.02    -0.01   0.17   0.00
    19   6     0.07  -0.01  -0.00    -0.00   0.00   0.22    -0.01   0.02  -0.00
    20   6     0.02  -0.01  -0.00     0.00  -0.00  -0.09    -0.11   0.12  -0.00
    21   6    -0.00  -0.06   0.00     0.00   0.00   0.10    -0.03  -0.10   0.00
    22   6    -0.09  -0.02  -0.00    -0.00   0.00  -0.12    -0.19  -0.05  -0.00
    23   6     0.03  -0.03   0.00     0.00   0.00  -0.12     0.08  -0.10  -0.00
    24   6    -0.02   0.02   0.00    -0.00  -0.00   0.14    -0.03   0.04  -0.00
    25   6     0.08   0.00   0.00    -0.00   0.00   0.13     0.25  -0.11  -0.00
    26   6    -0.00   0.06  -0.00     0.00   0.00  -0.14     0.01   0.00   0.00
    27   1    -0.08  -0.22   0.00     0.00  -0.00   0.13    -0.06  -0.09  -0.00
    28   1     0.03   0.10   0.00    -0.00  -0.00  -0.08    -0.01   0.05  -0.00
    29   1     0.16   0.27   0.00    -0.00  -0.00  -0.11     0.17  -0.16  -0.00
    30   1    -0.08  -0.07   0.00     0.00   0.00   0.08     0.02   0.01  -0.00
    31   1     0.16   0.17  -0.00     0.00  -0.00  -0.13    -0.03  -0.10   0.00
    32   1    -0.16  -0.26  -0.00    -0.00   0.00   0.10    -0.15   0.14   0.00
    33   1    -0.04  -0.04  -0.00     0.00   0.00   0.06    -0.22   0.06  -0.00
    34   1    -0.16  -0.14   0.00     0.00   0.00  -0.04     0.08   0.05   0.00
    35   1    -0.00   0.07   0.00    -0.00  -0.00  -0.06     0.14  -0.17  -0.00
    36   1     0.09   0.18   0.00    -0.00   0.00   0.01    -0.05   0.10  -0.00
    37   1     0.03   0.01   0.00    -0.00  -0.00   0.55    -0.01   0.16  -0.00
    38   1     0.02  -0.02  -0.00     0.00   0.00   0.33    -0.10   0.20   0.00
    39   1    -0.09  -0.00  -0.00    -0.00   0.00  -0.23    -0.19  -0.06   0.00
    40   1     0.08  -0.03  -0.00    -0.00  -0.00   0.26     0.25  -0.19   0.00
    41   1     0.07  -0.03   0.00     0.00  -0.00   0.23     0.09  -0.03   0.00
    42   1    -0.05   0.03  -0.00     0.00   0.00  -0.22    -0.19  -0.12   0.00
                     34                     35                     36
                     A'                     A"                     A"
 Frequencies --    727.3308               727.9290               753.2845
 Red. masses --      6.2412                 4.2399                 1.2497
 Frc consts  --      1.9453                 1.3237                 0.4178
 IR Inten    --      1.6299                 1.0709                19.8980
  Atom  AN      X      Y      Z        X      Y      Z        X      Y      Z
     1   6    -0.05  -0.07  -0.00    -0.00  -0.00  -0.04     0.00   0.00   0.03
     2   6    -0.02  -0.04   0.00     0.00  -0.00  -0.09     0.00   0.00   0.04
     3   6    -0.04  -0.02  -0.00    -0.00  -0.00   0.25    -0.00  -0.00  -0.02
     4   6     0.01  -0.08   0.00     0.00  -0.00   0.06    -0.00   0.00  -0.07
     5   6     0.02   0.06   0.00    -0.00   0.00   0.09    -0.00  -0.00   0.04
     6   6     0.06   0.01   0.00     0.00   0.00  -0.25    -0.00   0.00  -0.02
     7   6    -0.06   0.05   0.00    -0.00   0.00  -0.03    -0.00  -0.00  -0.01
     8   6     0.03   0.04  -0.00    -0.00   0.00  -0.07    -0.00  -0.00  -0.07
     9   6     0.12   0.11  -0.00     0.00   0.00   0.04     0.00  -0.00   0.03
    10   6    -0.01  -0.04  -0.00     0.00   0.00   0.02     0.00   0.00  -0.01
    11   6    -0.00   0.08  -0.00    -0.00   0.00  -0.17    -0.00  -0.00   0.01
    12   6     0.01  -0.03  -0.00     0.00  -0.00  -0.08    -0.00  -0.00  -0.05
    13   6    -0.03  -0.08  -0.00     0.00  -0.00   0.16     0.00   0.00   0.01
    14   6     0.08   0.30   0.00    -0.00   0.00   0.08     0.00  -0.00   0.00
    15   6    -0.04   0.02  -0.00    -0.00   0.00   0.08     0.00   0.00  -0.05
    16   6    -0.02   0.16   0.00     0.00   0.00  -0.11     0.00   0.00   0.01
    17   6    -0.21  -0.21   0.00    -0.00  -0.00  -0.07     0.00   0.00   0.01
    18   6     0.09  -0.07   0.00     0.00  -0.00  -0.03    -0.00  -0.00  -0.01
    19   6    -0.14  -0.02  -0.00    -0.00  -0.00   0.11    -0.00   0.00  -0.01
    20   6     0.21  -0.04  -0.00     0.00  -0.00  -0.03    -0.00   0.00  -0.00
    21   6    -0.01  -0.09  -0.00    -0.00  -0.00   0.10    -0.00  -0.00  -0.01
    22   6    -0.15  -0.11   0.00    -0.00   0.00  -0.07     0.00  -0.00   0.01
    23   6     0.12  -0.01   0.00    -0.00   0.00  -0.07    -0.00   0.00  -0.00
    24   6    -0.07  -0.07   0.00     0.00   0.00   0.06     0.00  -0.00   0.01
    25   6     0.15   0.03  -0.00    -0.00  -0.00   0.05     0.00   0.00   0.01
    26   6    -0.05   0.15   0.00     0.00  -0.00  -0.06     0.00   0.00   0.01
    27   1    -0.04  -0.08   0.00     0.00  -0.00  -0.23     0.00   0.00  -0.23
    28   1     0.02  -0.10   0.00     0.00  -0.00   0.24    -0.00   0.00   0.39
    29   1    -0.12   0.09   0.00    -0.00   0.00  -0.13    -0.00  -0.00   0.11
    30   1     0.07   0.01   0.00     0.00  -0.00  -0.23    -0.00   0.00   0.39
    31   1     0.12   0.11  -0.00     0.00   0.00   0.22     0.00  -0.00  -0.22
    32   1    -0.09   0.01  -0.00    -0.00   0.00   0.14     0.00   0.00   0.11
    33   1     0.09   0.01   0.00     0.00  -0.00  -0.06    -0.00  -0.00   0.51
    34   1     0.03   0.34  -0.00     0.00  -0.00   0.36     0.00  -0.00  -0.07
    35   1    -0.04   0.01   0.00    -0.00   0.00   0.07     0.00   0.00   0.51
    36   1    -0.25  -0.18  -0.00    -0.00  -0.00  -0.38     0.00   0.00  -0.04
    37   1     0.13  -0.09   0.00     0.00  -0.00   0.27    -0.00   0.00   0.05
    38   1     0.21  -0.02  -0.00     0.00  -0.00   0.26    -0.00   0.00   0.06
    39   1    -0.16  -0.09  -0.00    -0.00  -0.00  -0.10     0.00   0.00  -0.06
    40   1     0.15  -0.11  -0.00    -0.00   0.00   0.12     0.00  -0.00  -0.07
    41   1     0.14  -0.20  -0.00     0.00  -0.00   0.09     0.00  -0.00  -0.09
    42   1    -0.08   0.13  -0.00     0.00   0.00  -0.06     0.00   0.00  -0.09
                     37                     38                     39
                     A"                     A"                     A'
 Frequencies --    757.2705               759.3073               763.2285
 Red. masses --      2.0697                 1.7287                 6.1208
 Frc consts  --      0.6993                 0.5872                 2.1007
 IR Inten    --     15.4719                16.4690                 2.3636
  Atom  AN      X      Y      Z        X      Y      Z        X      Y      Z
     1   6    -0.00  -0.00  -0.00    -0.00  -0.00   0.01    -0.18  -0.24  -0.00
     2   6    -0.00  -0.00   0.09    -0.00  -0.00  -0.06    -0.09  -0.10  -0.00
     3   6    -0.00  -0.00  -0.08    -0.00  -0.00   0.04    -0.10  -0.10   0.00
     4   6    -0.00  -0.00  -0.04    -0.00  -0.00   0.01    -0.03  -0.19   0.00
     5   6     0.00   0.00  -0.08     0.00   0.00   0.08     0.06   0.13   0.00
     6   6     0.00   0.00   0.07     0.00   0.00  -0.06     0.05   0.12  -0.00
     7   6    -0.00  -0.00   0.03    -0.00  -0.00  -0.02    -0.15  -0.14  -0.00
     8   6     0.00   0.00   0.02     0.00   0.00  -0.03     0.16   0.10   0.00
     9   6     0.00   0.00   0.01     0.00   0.00  -0.00     0.15   0.26  -0.00
    10   6     0.00   0.00  -0.03     0.00   0.00   0.03     0.10   0.20   0.00
    11   6    -0.00  -0.00  -0.13    -0.00  -0.00   0.11    -0.04  -0.04   0.00
    12   6     0.00  -0.00   0.04     0.00  -0.00  -0.05     0.00  -0.02  -0.00
    13   6     0.00   0.00   0.14     0.00   0.00  -0.10     0.04   0.06  -0.00
    14   6    -0.00  -0.00   0.02    -0.00  -0.00  -0.02    -0.06  -0.11  -0.00
    15   6    -0.00   0.00  -0.06    -0.00   0.00   0.03     0.01   0.01   0.00
    16   6     0.00  -0.00  -0.09     0.00  -0.00  -0.05     0.02  -0.05   0.00
    17   6     0.00   0.00  -0.01     0.00   0.00   0.02     0.04   0.06   0.00
    18   6     0.00   0.00   0.03     0.00   0.00   0.06     0.02   0.04  -0.00
    19   6    -0.00  -0.00   0.04     0.00  -0.00  -0.00     0.02  -0.01  -0.00
    20   6    -0.00   0.00  -0.01    -0.00   0.00   0.00    -0.04   0.02   0.00
    21   6    -0.00   0.00   0.05    -0.00   0.00   0.00    -0.01   0.01  -0.00
    22   6    -0.00   0.00  -0.07    -0.00   0.00  -0.04     0.02   0.03   0.00
    23   6    -0.00  -0.00   0.04    -0.00  -0.00   0.08    -0.03  -0.01  -0.00
    24   6     0.00   0.00  -0.04     0.00   0.00  -0.07     0.03   0.04   0.00
    25   6    -0.00  -0.00  -0.03    -0.00  -0.00  -0.06    -0.02  -0.02   0.00
    26   6     0.00  -0.00  -0.05     0.00  -0.00  -0.03     0.02  -0.05   0.00
    27   1    -0.00  -0.00  -0.06    -0.00  -0.00   0.02    -0.19  -0.24   0.00
    28   1     0.00  -0.00  -0.11     0.00  -0.00   0.19     0.07  -0.26  -0.00
    29   1    -0.00  -0.00   0.27    -0.00  -0.00  -0.24    -0.22  -0.10  -0.00
    30   1     0.00   0.00   0.23     0.00   0.00  -0.07     0.27   0.03  -0.00
    31   1     0.00   0.00   0.00     0.00   0.00  -0.07     0.14   0.27   0.00
    32   1     0.00   0.00  -0.28     0.00   0.00   0.22     0.05   0.23   0.00
    33   1     0.00   0.00   0.08     0.00   0.00   0.08     0.14   0.04  -0.00
    34   1    -0.00  -0.00   0.31    -0.00  -0.00   0.01    -0.07  -0.11  -0.00
    35   1    -0.00  -0.00   0.08    -0.00  -0.00   0.08     0.00  -0.13  -0.00
    36   1    -0.00   0.00  -0.22    -0.00   0.00   0.10     0.01   0.09   0.00
    37   1     0.00   0.00  -0.04     0.00   0.00  -0.16     0.01   0.05   0.00
    38   1    -0.00  -0.00  -0.16    -0.00  -0.00  -0.31    -0.04  -0.02   0.00
    39   1    -0.00  -0.00   0.31    -0.00   0.00   0.39     0.02   0.02  -0.00
    40   1    -0.00   0.00   0.25    -0.00   0.00   0.25    -0.02   0.03  -0.00
    41   1    -0.00   0.00   0.43    -0.00   0.00   0.46    -0.03   0.07  -0.00
    42   1    -0.00  -0.00   0.39    -0.00  -0.00   0.46    -0.00  -0.06  -0.00
                     40                     41                     42
                     A"                     A'                     A"
 Frequencies --    773.0451               781.8736               790.7431
 Red. masses --      2.8851                 5.5373                 2.4686
 Frc consts  --      1.0158                 1.9945                 0.9094
 IR Inten    --      0.0001                 0.2210                 3.1860
  Atom  AN      X      Y      Z        X      Y      Z        X      Y      Z
     1   6     0.00   0.00  -0.04     0.07   0.07   0.00     0.00  -0.00  -0.00
     2   6     0.00   0.00   0.21     0.07   0.06  -0.00     0.00   0.00   0.01
     3   6     0.00   0.00   0.16    -0.06  -0.01   0.00     0.00  -0.00  -0.01
     4   6     0.00   0.00  -0.04     0.04   0.07   0.00     0.00   0.00  -0.01
     5   6    -0.00  -0.00  -0.21    -0.00  -0.04   0.00    -0.00  -0.00   0.01
     6   6    -0.00  -0.00  -0.16     0.10  -0.06  -0.00     0.00   0.00  -0.01
     7   6     0.00   0.00  -0.02    -0.12  -0.04  -0.00    -0.00  -0.00   0.02
     8   6    -0.00  -0.00   0.04    -0.13  -0.02   0.00    -0.00  -0.00  -0.01
     9   6    -0.00  -0.00   0.04     0.11  -0.06  -0.00     0.00  -0.00  -0.00
    10   6    -0.00  -0.00   0.02     0.15  -0.01   0.00     0.00   0.00   0.02
    11   6    -0.00   0.00   0.07    -0.06  -0.00   0.00    -0.00  -0.00   0.00
    12   6     0.00   0.00   0.09     0.03  -0.03   0.00    -0.00   0.00  -0.01
    13   6    -0.00  -0.00  -0.07     0.07   0.05  -0.00     0.00   0.00   0.02
    14   6    -0.00   0.00  -0.01    -0.09  -0.10  -0.00    -0.00   0.00  -0.02
    15   6    -0.00  -0.00  -0.09    -0.11   0.02   0.00    -0.00  -0.00  -0.00
    16   6    -0.00   0.00   0.01     0.04  -0.03   0.00    -0.00   0.00   0.13
    17   6    -0.00  -0.00   0.00    -0.15   0.02   0.00     0.00   0.00  -0.05
    18   6     0.00  -0.00   0.01     0.18   0.19  -0.00    -0.00  -0.00  -0.04
    19   6     0.00  -0.00  -0.01    -0.14   0.00  -0.00     0.00   0.00  -0.14
    20   6     0.00  -0.00   0.00     0.08   0.09   0.00     0.00  -0.00   0.08
    21   6     0.00  -0.00  -0.01    -0.14   0.02  -0.00     0.00  -0.00   0.20
    22   6     0.00  -0.00   0.00    -0.15   0.02   0.00     0.00  -0.00  -0.02
    23   6     0.00   0.00   0.01    -0.02  -0.04  -0.00     0.00   0.00  -0.18
    24   6    -0.00  -0.00  -0.01     0.07   0.13   0.00    -0.00  -0.00   0.05
    25   6    -0.00   0.00  -0.01     0.09  -0.13   0.00     0.00   0.00   0.00
    26   6    -0.00   0.00   0.00     0.09  -0.17   0.00    -0.00   0.00  -0.10
    27   1     0.00   0.00  -0.47     0.17  -0.00  -0.00     0.00  -0.00   0.01
    28   1    -0.00   0.00  -0.33    -0.04   0.13  -0.00    -0.00   0.00   0.03
    29   1     0.00   0.00  -0.28    -0.13  -0.04  -0.00     0.00  -0.00  -0.05
    30   1    -0.00  -0.00   0.33    -0.16  -0.01  -0.00    -0.00  -0.00   0.03
    31   1    -0.00  -0.00   0.47     0.17  -0.10   0.00     0.00  -0.00   0.05
    32   1    -0.00  -0.00   0.28     0.23  -0.06   0.00     0.00   0.00  -0.17
    33   1    -0.00   0.00  -0.02     0.04  -0.02  -0.00    -0.00   0.00   0.06
    34   1    -0.00   0.00  -0.06    -0.14  -0.07  -0.00    -0.00   0.00  -0.11
    35   1    -0.00  -0.00   0.02    -0.10   0.16  -0.00    -0.00  -0.00   0.05
    36   1    -0.00  -0.00   0.06    -0.28   0.11   0.00    -0.00   0.00   0.49
    37   1     0.00  -0.00  -0.02     0.10   0.24   0.00    -0.00  -0.00  -0.25
    38   1     0.00  -0.00  -0.03     0.08  -0.02   0.00     0.00  -0.00  -0.01
    39   1     0.00  -0.00   0.02    -0.15  -0.15  -0.00     0.00   0.00  -0.34
    40   1    -0.00   0.00   0.00     0.09  -0.06  -0.00     0.00  -0.00   0.56
    41   1     0.00  -0.00   0.01     0.04   0.14  -0.00     0.00  -0.00   0.10
    42   1     0.00   0.00   0.02    -0.12  -0.28  -0.00     0.00   0.00   0.28
                     43                     44                     45
                     A'                     A"                     A'
 Frequencies --    792.6914               815.5111               836.2270
 Red. masses --      5.1720                 1.5061                 5.5228
 Frc consts  --      1.9148                 0.5902                 2.2754
 IR Inten    --      2.7130                13.4029                 0.7934
  Atom  AN      X      Y      Z        X      Y      Z        X      Y      Z
     1   6     0.10  -0.06   0.00    -0.00   0.00   0.01     0.06  -0.24   0.00
     2   6     0.07   0.03  -0.00    -0.00   0.00  -0.02     0.06   0.01  -0.00
     3   6     0.02  -0.09   0.00    -0.00   0.00   0.02     0.09  -0.10  -0.00
     4   6    -0.01   0.12   0.00     0.00  -0.00   0.01    -0.01   0.10  -0.00
     5   6    -0.01  -0.09  -0.00     0.00   0.00  -0.02    -0.01  -0.01  -0.00
     6   6     0.09   0.04   0.00     0.00   0.00   0.01    -0.08   0.08   0.00
     7   6    -0.08  -0.20  -0.00    -0.00   0.00  -0.04     0.11   0.19  -0.00
     8   6    -0.11  -0.06   0.00     0.00   0.00   0.01     0.03  -0.00   0.00
     9   6     0.10  -0.06   0.00     0.00  -0.00   0.01    -0.16  -0.09   0.00
    10   6     0.08   0.13  -0.00    -0.00  -0.00  -0.03     0.12   0.24  -0.00
    11   6    -0.08  -0.10  -0.00     0.00   0.00  -0.01    -0.12   0.07   0.00
    12   6    -0.03   0.06   0.00     0.00  -0.00   0.01    -0.06   0.04  -0.00
    13   6     0.01   0.10  -0.00    -0.00  -0.00  -0.00     0.07  -0.05  -0.00
    14   6    -0.14   0.04   0.00     0.00   0.00   0.05    -0.21  -0.01  -0.00
    15   6    -0.04   0.01   0.00    -0.00   0.00   0.01     0.02  -0.03   0.00
    16   6    -0.07   0.05  -0.00     0.00  -0.00   0.08    -0.00   0.06  -0.00
    17   6     0.04   0.22   0.00     0.00  -0.00   0.05    -0.02  -0.21   0.00
    18   6    -0.09  -0.17   0.00    -0.00   0.00  -0.08     0.12   0.03   0.00
    19   6     0.01   0.07   0.00    -0.00  -0.00  -0.09     0.02  -0.06  -0.00
    20   6     0.11  -0.07  -0.00    -0.00   0.00  -0.08     0.01  -0.05  -0.00
    21   6     0.03  -0.01  -0.00     0.00  -0.00   0.05     0.02  -0.01   0.00
    22   6     0.01  -0.06   0.00     0.00   0.00  -0.04     0.02   0.02  -0.00
    23   6     0.07   0.02   0.00    -0.00  -0.00   0.06    -0.03  -0.01   0.00
    24   6    -0.05  -0.13  -0.00     0.00   0.00  -0.04     0.01   0.03   0.00
    25   6     0.02   0.07  -0.00     0.00  -0.00  -0.01    -0.03   0.01   0.00
    26   6    -0.05   0.12   0.00     0.00  -0.00  -0.02    -0.00   0.01   0.00
    27   1     0.23  -0.14  -0.00    -0.00   0.00  -0.10     0.17  -0.31  -0.00
    28   1    -0.05   0.15  -0.00    -0.00  -0.00  -0.03    -0.06   0.14  -0.00
    29   1    -0.02  -0.25   0.00    -0.00   0.00   0.25     0.09   0.20   0.00
    30   1    -0.18  -0.01  -0.00     0.00   0.00  -0.04     0.04  -0.01  -0.00
    31   1     0.25  -0.17  -0.00     0.00  -0.00  -0.07    -0.15  -0.10  -0.00
    32   1     0.09   0.13   0.00    -0.00   0.00   0.16     0.09   0.26   0.00
    33   1    -0.10   0.03  -0.00     0.00  -0.00  -0.07    -0.17  -0.01   0.00
    34   1    -0.28   0.13   0.00     0.00  -0.00  -0.46    -0.30   0.05   0.00
    35   1    -0.04   0.06  -0.00    -0.00   0.00  -0.08     0.01  -0.11  -0.00
    36   1    -0.00   0.25  -0.00     0.00  -0.00  -0.10    -0.06  -0.19  -0.00
    37   1    -0.08  -0.17   0.00     0.00   0.00   0.50     0.23  -0.03  -0.00
    38   1     0.12   0.04   0.00    -0.00   0.00   0.46    -0.00  -0.21   0.00
    39   1     0.01   0.05   0.00     0.00   0.00   0.19     0.03   0.01   0.00
    40   1     0.02  -0.03  -0.00    -0.00  -0.00  -0.02    -0.04   0.04  -0.00
    41   1     0.06  -0.20  -0.00     0.00   0.00   0.28    -0.01   0.05  -0.00
    42   1     0.06   0.19  -0.00     0.00  -0.00   0.18     0.00   0.02  -0.00
                     46                     47                     48
                     A"                     A"                     A"
 Frequencies --    840.9601               849.9167               871.0139
 Red. masses --      1.4153                 1.3078                 1.5821
 Frc consts  --      0.5897                 0.5566                 0.7072
 IR Inten    --     17.7972                 0.3543                 0.0000
  Atom  AN      X      Y      Z        X      Y      Z        X      Y      Z
     1   6    -0.00   0.00   0.04     0.00   0.00  -0.05     0.00  -0.00   0.04
     2   6    -0.00   0.00  -0.04     0.00  -0.00  -0.04     0.00   0.00  -0.06
     3   6    -0.00   0.00   0.01     0.00   0.00   0.01     0.00  -0.00   0.03
     4   6     0.00  -0.00   0.02    -0.00  -0.00   0.07    -0.00   0.00   0.05
     5   6     0.00   0.00  -0.03     0.00  -0.00   0.05     0.00  -0.00   0.03
     6   6     0.00  -0.00   0.02     0.00   0.00  -0.01    -0.00   0.00  -0.04
     7   6    -0.00  -0.00  -0.07    -0.00   0.00   0.04     0.00   0.00  -0.08
     8   6    -0.00   0.00   0.01     0.00  -0.00  -0.07     0.00  -0.00  -0.04
     9   6     0.00   0.00   0.05    -0.00  -0.00   0.04    -0.00  -0.00   0.01
    10   6    -0.00  -0.00  -0.08    -0.00   0.00  -0.02     0.00   0.00   0.05
    11   6     0.00  -0.00   0.03    -0.00   0.00  -0.01    -0.00   0.00   0.01
    12   6     0.00  -0.00   0.02    -0.00   0.00   0.06    -0.00   0.00   0.03
    13   6    -0.00   0.00   0.02    -0.00  -0.00   0.01     0.00  -0.00   0.02
    14   6     0.00   0.00   0.02    -0.00  -0.00  -0.01    -0.00  -0.00   0.04
    15   6    -0.00   0.00   0.01     0.00   0.00  -0.06     0.00   0.00  -0.02
    16   6    -0.00  -0.00  -0.05     0.00  -0.00   0.02     0.00   0.00  -0.04
    17   6     0.00   0.00   0.05     0.00  -0.00   0.01     0.00  -0.00  -0.10
    18   6    -0.00  -0.00   0.05    -0.00  -0.00  -0.01     0.00   0.00   0.01
    19   6    -0.00   0.00  -0.03     0.00   0.00  -0.01    -0.00  -0.00   0.07
    20   6     0.00   0.00   0.05     0.00   0.00  -0.01    -0.00  -0.00  -0.01
    21   6    -0.00  -0.00   0.03    -0.00  -0.00   0.01     0.00  -0.00  -0.07
    22   6    -0.00  -0.00   0.01    -0.00  -0.00  -0.01     0.00   0.00   0.05
    23   6     0.00   0.00  -0.05    -0.00   0.00  -0.00    -0.00   0.00   0.04
    24   6     0.00  -0.00   0.03     0.00   0.00  -0.00     0.00   0.00  -0.01
    25   6     0.00   0.00  -0.01    -0.00   0.00   0.00    -0.00   0.00  -0.03
    26   6     0.00   0.00  -0.01     0.00  -0.00  -0.00    -0.00  -0.00  -0.01
    27   1    -0.00   0.00  -0.23     0.00   0.00   0.41     0.00  -0.00  -0.23
    28   1     0.00  -0.00  -0.08    -0.00  -0.00  -0.44    -0.00   0.00  -0.22
    29   1    -0.00  -0.00   0.37    -0.00   0.00  -0.27    -0.00   0.00   0.49
    30   1     0.00  -0.00  -0.01    -0.00   0.00   0.45     0.00   0.00   0.21
    31   1     0.00   0.00  -0.32    -0.00  -0.00  -0.32     0.00  -0.00  -0.06
    32   1    -0.00  -0.00   0.51    -0.00   0.00   0.17     0.00   0.00  -0.33
    33   1     0.00  -0.00  -0.17     0.00   0.00  -0.28    -0.00   0.00  -0.23
    34   1     0.00  -0.00  -0.12     0.00  -0.00   0.09    -0.00   0.00  -0.27
    35   1    -0.00   0.00  -0.13     0.00   0.00   0.32     0.00   0.00   0.12
    36   1     0.00   0.00  -0.36     0.00  -0.00  -0.08     0.00  -0.00   0.52
    37   1    -0.00   0.00  -0.25    -0.00   0.00   0.03     0.00   0.00   0.05
    38   1     0.00   0.00  -0.29     0.00  -0.00   0.07    -0.00  -0.00  -0.07
    39   1    -0.00   0.00  -0.16    -0.00  -0.00   0.02     0.00  -0.00  -0.14
    40   1     0.00  -0.00   0.16    -0.00   0.00  -0.01    -0.00  -0.00   0.09
    41   1     0.00  -0.00  -0.15    -0.00   0.00   0.02    -0.00   0.00  -0.01
    42   1     0.00   0.00  -0.00    -0.00  -0.00  -0.00    -0.00  -0.00   0.11
                     49                     50                     51
                     A"                     A'                     A"
 Frequencies --    881.1912               881.8701               884.6438
 Red. masses --      1.5008                 4.0536                 1.5658
 Frc consts  --      0.6866                 1.8574                 0.7220
 IR Inten    --      2.4705                 6.0933                 0.4534
  Atom  AN      X      Y      Z        X      Y      Z        X      Y      Z
     1   6    -0.00   0.00   0.05    -0.06   0.02   0.00     0.00   0.00  -0.04
     2   6    -0.00  -0.00  -0.03    -0.05  -0.02  -0.00    -0.00  -0.00   0.00
     3   6     0.00   0.00  -0.01     0.07   0.05  -0.00     0.00   0.00   0.04
     4   6     0.00  -0.00   0.01    -0.01  -0.04   0.00    -0.00  -0.00   0.02
     5   6    -0.00   0.00  -0.01    -0.02   0.07  -0.00    -0.00   0.00   0.07
     6   6     0.00  -0.00  -0.02    -0.06  -0.04  -0.00    -0.00  -0.00   0.01
     7   6     0.00  -0.00  -0.02     0.11  -0.01   0.00     0.00  -0.00  -0.05
     8   6     0.00  -0.00  -0.00     0.06   0.02   0.00    -0.00  -0.00  -0.03
     9   6    -0.00   0.00   0.03    -0.13   0.03   0.00    -0.00   0.00  -0.10
    10   6     0.00  -0.00   0.01     0.09  -0.02  -0.00     0.00  -0.00   0.05
    11   6     0.00  -0.00   0.03    -0.02  -0.06  -0.00    -0.00  -0.00  -0.00
    12   6     0.00   0.00   0.01     0.01  -0.02  -0.00    -0.00   0.00  -0.00
    13   6     0.00   0.00   0.01     0.08  -0.03   0.00     0.00   0.00  -0.05
    14   6    -0.00   0.00  -0.04    -0.09   0.03   0.00    -0.00   0.00   0.07
    15   6    -0.00  -0.00   0.00     0.05  -0.02   0.00     0.00  -0.00  -0.03
    16   6    -0.00   0.00   0.02    -0.08   0.02  -0.00    -0.00   0.00  -0.04
    17   6    -0.00   0.00  -0.04     0.08   0.04  -0.00     0.00   0.00   0.08
    18   6     0.00  -0.00   0.01    -0.10  -0.11  -0.00    -0.00  -0.00   0.03
    19   6    -0.00   0.00  -0.02     0.02   0.08   0.00    -0.00   0.00  -0.04
    20   6     0.00  -0.00   0.03     0.25   0.05  -0.00     0.00  -0.00   0.04
    21   6    -0.00   0.00   0.07    -0.12   0.04  -0.00    -0.00   0.00   0.05
    22   6     0.00  -0.00  -0.10    -0.18  -0.03   0.00    -0.00  -0.00  -0.05
    23   6     0.00  -0.00  -0.08     0.02   0.04   0.00     0.00   0.00  -0.05
    24   6    -0.00  -0.00  -0.04     0.06   0.05   0.00     0.00  -0.00   0.01
    25   6     0.00   0.00   0.09    -0.05  -0.03  -0.00     0.00   0.00   0.02
    26   6    -0.00   0.00   0.05     0.07  -0.10  -0.00     0.00   0.00   0.02
    27   1    -0.00   0.00  -0.26    -0.20   0.11  -0.00    -0.00   0.00   0.22
    28   1     0.00  -0.00  -0.04     0.03  -0.07  -0.00    -0.00  -0.00  -0.11
    29   1     0.00  -0.00   0.12     0.28  -0.12  -0.00     0.00  -0.00   0.26
    30   1     0.00  -0.00   0.04     0.10  -0.00  -0.00    -0.00  -0.00   0.10
    31   1    -0.00   0.00  -0.17    -0.28   0.13  -0.00    -0.00   0.00   0.52
    32   1     0.00  -0.00  -0.05     0.21  -0.10   0.00     0.00  -0.00  -0.29
    33   1     0.00   0.00  -0.11     0.00  -0.03   0.00    -0.00   0.00   0.03
    34   1    -0.00   0.00   0.17    -0.16   0.08  -0.00    -0.00   0.00  -0.40
    35   1    -0.00  -0.00  -0.05     0.05  -0.06  -0.00     0.00  -0.00   0.24
    36   1    -0.00   0.00   0.25     0.14   0.00   0.00    -0.00   0.00  -0.35
    37   1     0.00  -0.00  -0.18    -0.31   0.03   0.00    -0.00  -0.00  -0.15
    38   1    -0.00  -0.00  -0.01     0.27   0.23   0.00     0.00   0.00  -0.20
    39   1     0.00   0.00   0.50    -0.19  -0.25   0.00    -0.00  -0.00   0.17
    40   1     0.00  -0.00  -0.48    -0.04   0.04   0.00     0.00   0.00  -0.08
    41   1    -0.00  -0.00   0.26     0.12   0.01  -0.00     0.00  -0.00  -0.02
    42   1    -0.00   0.00  -0.38     0.04  -0.12   0.00     0.00   0.00  -0.15
                     52                     53                     54
                     A"                     A'                     A"
 Frequencies --    901.3679               907.4978               916.5266
 Red. masses --      1.5914                 3.2696                 1.5776
 Frc consts  --      0.7618                 1.5865                 0.7808
 IR Inten    --      0.0759                 0.6348                65.8724
  Atom  AN      X      Y      Z        X      Y      Z        X      Y      Z
     1   6    -0.00  -0.00  -0.10    -0.10   0.06   0.00    -0.00   0.00  -0.03
     2   6    -0.00   0.00   0.07    -0.07   0.01  -0.00    -0.00   0.00   0.00
     3   6     0.00   0.00   0.04     0.05   0.06  -0.00     0.00   0.00   0.02
     4   6     0.00   0.00  -0.04     0.02  -0.02   0.00     0.00   0.00   0.01
     5   6     0.00   0.00  -0.04     0.00   0.06  -0.00     0.00   0.00   0.05
     6   6    -0.00  -0.00  -0.01    -0.02  -0.09  -0.00    -0.00  -0.00   0.08
     7   6     0.00  -0.00   0.01     0.10  -0.05   0.00     0.00  -0.00  -0.05
     8   6     0.00   0.00   0.03     0.05   0.05   0.00     0.00   0.00  -0.01
     9   6    -0.00  -0.00   0.05    -0.08  -0.00   0.00    -0.00  -0.00  -0.11
    10   6     0.00   0.00  -0.04     0.12  -0.05   0.00     0.00  -0.00  -0.12
    11   6    -0.00  -0.00  -0.04    -0.03  -0.08   0.00    -0.00  -0.00   0.03
    12   6     0.00  -0.00  -0.03     0.04  -0.08  -0.00     0.00  -0.00  -0.01
    13   6     0.00   0.00   0.05     0.06   0.06  -0.00     0.00   0.00   0.06
    14   6    -0.00  -0.00   0.10    -0.09  -0.04  -0.00    -0.00  -0.00  -0.06
    15   6    -0.00   0.00   0.01    -0.01  -0.00  -0.00    -0.00  -0.00  -0.02
    16   6     0.00   0.00  -0.05     0.02   0.05  -0.00     0.00   0.00   0.02
    17   6    -0.00   0.00  -0.08    -0.11   0.06   0.00    -0.00   0.00  -0.06
    18   6     0.00   0.00   0.02     0.08   0.04   0.00     0.00   0.00  -0.01
    19   6    -0.00   0.00   0.03    -0.09   0.03   0.00    -0.00   0.00   0.02
    20   6    -0.00  -0.00   0.03    -0.10  -0.05  -0.00    -0.00  -0.00  -0.01
    21   6     0.00   0.00  -0.01     0.03   0.02  -0.00     0.00   0.00  -0.01
    22   6     0.00   0.00  -0.01     0.10  -0.00  -0.00     0.00  -0.00   0.01
    23   6     0.00  -0.00  -0.02     0.02  -0.03   0.00     0.00  -0.00   0.00
    24   6    -0.00  -0.00  -0.02    -0.06  -0.09   0.00    -0.00  -0.00  -0.02
    25   6     0.00  -0.00   0.02     0.10   0.01  -0.00     0.00   0.00   0.01
    26   6    -0.00   0.00   0.02    -0.06   0.09  -0.00    -0.00   0.00  -0.00
    27   1    -0.00   0.00   0.53    -0.26   0.17  -0.00    -0.00   0.00   0.15
    28   1    -0.00   0.00   0.11     0.02  -0.02  -0.00     0.00   0.00  -0.08
    29   1     0.00  -0.00  -0.04     0.31  -0.19  -0.00     0.00  -0.00   0.28
    30   1     0.00   0.00  -0.13     0.12   0.01  -0.00     0.00   0.00  -0.02
    31   1    -0.00  -0.00  -0.25    -0.24   0.11  -0.00    -0.00  -0.00   0.52
    32   1     0.00  -0.00   0.22     0.35  -0.21  -0.00     0.00  -0.00   0.58
    33   1     0.00  -0.00   0.20     0.07  -0.07   0.00     0.00  -0.00   0.07
    34   1    -0.00   0.00  -0.52    -0.24   0.06   0.00    -0.00   0.00   0.29
    35   1    -0.00   0.00  -0.10    -0.01   0.01   0.00    -0.00  -0.00   0.18
    36   1    -0.00   0.00   0.35    -0.24   0.15  -0.00    -0.00   0.00   0.28
    37   1     0.00  -0.00  -0.06     0.23  -0.05  -0.00     0.00  -0.00  -0.00
    38   1    -0.00  -0.00  -0.18    -0.10  -0.14   0.00    -0.00  -0.00   0.09
    39   1     0.00   0.00   0.10     0.10   0.15   0.00     0.00   0.00  -0.05
    40   1     0.00  -0.00  -0.12     0.10  -0.08   0.00     0.00  -0.00  -0.09
    41   1     0.00  -0.00   0.09    -0.05  -0.10  -0.00    -0.00  -0.00   0.11
    42   1     0.00   0.00  -0.09    -0.03   0.10   0.00    -0.00   0.00   0.03
                     55                     56                     57
                     A"                     A'                     A"
 Frequencies --    919.6557               927.1762               946.6420
 Red. masses --      1.7013                 5.3064                 1.3588
 Frc consts  --      0.8478                 2.6877                 0.7174
 IR Inten    --     12.4444                 0.8331                 6.0463
  Atom  AN      X      Y      Z        X      Y      Z        X      Y      Z
     1   6     0.00   0.00  -0.10     0.18   0.09   0.00    -0.00  -0.00  -0.00
     2   6     0.00  -0.00   0.05     0.06  -0.08  -0.00    -0.00   0.00   0.00
     3   6    -0.00  -0.00   0.08     0.01  -0.02  -0.00    -0.00  -0.00   0.00
     4   6    -0.00  -0.00  -0.02    -0.14  -0.19   0.00     0.00   0.00   0.00
     5   6    -0.00  -0.00  -0.03    -0.10   0.05   0.00     0.00  -0.00   0.00
     6   6    -0.00   0.00  -0.05    -0.04  -0.04   0.00     0.00   0.00   0.00
     7   6    -0.00   0.00  -0.12    -0.03  -0.02   0.00    -0.00  -0.00  -0.00
     8   6    -0.00  -0.00   0.02    -0.11  -0.20   0.00     0.00   0.00   0.00
     9   6     0.00   0.00   0.06    -0.02   0.21  -0.00     0.00  -0.00  -0.00
    10   6    -0.00  -0.00   0.06     0.05  -0.06  -0.00    -0.00   0.00  -0.01
    11   6    -0.00   0.00   0.07    -0.02   0.02  -0.00     0.00   0.00   0.00
    12   6    -0.00   0.00  -0.02    -0.11   0.23  -0.00     0.00  -0.00  -0.00
    13   6     0.00   0.00  -0.03     0.06   0.03   0.00    -0.00  -0.00   0.01
    14   6     0.00   0.00  -0.09    -0.06   0.00   0.00     0.00   0.00  -0.01
    15   6     0.00  -0.00   0.01     0.28  -0.01  -0.00    -0.00   0.00  -0.00
    16   6    -0.00  -0.00   0.04    -0.01   0.01  -0.00    -0.00  -0.00   0.01
    17   6     0.00  -0.00   0.03    -0.03  -0.01  -0.00     0.00   0.00  -0.02
    18   6     0.00  -0.00  -0.01     0.05   0.03   0.00    -0.00  -0.00  -0.02
    19   6     0.00  -0.00  -0.01    -0.03  -0.04   0.00     0.00   0.00   0.00
    20   6     0.00   0.00  -0.02    -0.01  -0.02  -0.00     0.00   0.00  -0.01
    21   6    -0.00  -0.00   0.00     0.01  -0.01  -0.00     0.00  -0.00   0.01
    22   6    -0.00   0.00   0.00     0.03   0.01  -0.00    -0.00   0.00  -0.09
    23   6    -0.00   0.00   0.01    -0.01  -0.01   0.00     0.00   0.00   0.04
    24   6     0.00   0.00   0.00    -0.00   0.01   0.00     0.00   0.00   0.08
    25   6    -0.00   0.00  -0.01     0.00   0.00  -0.00    -0.00   0.00  -0.10
    26   6     0.00  -0.00  -0.01    -0.01   0.01  -0.00     0.00  -0.00   0.06
    27   1     0.00  -0.00   0.48     0.20   0.08  -0.00    -0.00  -0.00   0.01
    28   1     0.00  -0.00   0.03     0.05  -0.32  -0.00    -0.00   0.00  -0.01
    29   1    -0.00   0.00   0.56    -0.04  -0.01  -0.00    -0.00   0.00   0.03
    30   1    -0.00  -0.00  -0.07    -0.28  -0.08  -0.00    -0.00   0.00  -0.01
    31   1    -0.00   0.00  -0.27    -0.13   0.29   0.00     0.00  -0.00   0.02
    32   1    -0.00  -0.00  -0.25     0.20  -0.16   0.00    -0.00   0.00   0.07
    33   1    -0.00   0.00   0.14    -0.15   0.21   0.00    -0.00  -0.00   0.01
    34   1     0.00  -0.00   0.43    -0.09   0.03  -0.00     0.00  -0.00   0.04
    35   1     0.00  -0.00  -0.06     0.27  -0.06   0.00    -0.00   0.00   0.01
    36   1     0.00  -0.00  -0.12    -0.14   0.06   0.00     0.00  -0.00   0.16
    37   1     0.00  -0.00  -0.00     0.11  -0.00  -0.00    -0.00   0.00   0.14
    38   1     0.00   0.00   0.14    -0.02  -0.10   0.00     0.00   0.00  -0.02
    39   1    -0.00  -0.00  -0.03     0.03   0.05   0.00    -0.00  -0.00   0.53
    40   1    -0.00   0.00   0.03     0.00   0.00   0.00    -0.00  -0.00   0.54
    41   1    -0.00   0.00  -0.02    -0.02   0.02  -0.00     0.00   0.00  -0.48
    42   1    -0.00  -0.00   0.04    -0.01   0.01   0.00     0.00  -0.00  -0.33
                     58                     59                     60
                     A"                     A"                     A"
 Frequencies --    965.7701               978.0297               988.2856
 Red. masses --      1.3327                 1.2855                 1.2973
 Frc consts  --      0.7324                 0.7245                 0.7466
 IR Inten    --      3.1760                 0.0367                 0.0020
  Atom  AN      X      Y      Z        X      Y      Z        X      Y      Z
     1   6     0.00  -0.00  -0.02     0.00   0.00  -0.00    -0.00  -0.00  -0.00
     2   6    -0.00   0.00   0.02     0.00  -0.00   0.00     0.00   0.00   0.00
     3   6     0.00   0.00   0.01     0.00   0.00   0.00    -0.00  -0.00   0.00
     4   6    -0.00  -0.00  -0.09     0.00  -0.00  -0.00     0.00   0.00  -0.00
     5   6    -0.00   0.00   0.02     0.00   0.00  -0.00     0.00  -0.00   0.00
     6   6    -0.00  -0.00   0.01    -0.00  -0.00  -0.00    -0.00   0.00   0.00
     7   6     0.00  -0.00  -0.01     0.00  -0.00  -0.00     0.00   0.00  -0.00
     8   6     0.00   0.00  -0.09    -0.00  -0.00  -0.00     0.00  -0.00  -0.00
     9   6    -0.00   0.00  -0.02    -0.00   0.00   0.00    -0.00  -0.00  -0.00
    10   6     0.00   0.00  -0.01     0.00  -0.00   0.00     0.00   0.00  -0.00
    11   6    -0.00  -0.00   0.00    -0.00  -0.00   0.01     0.00   0.00   0.01
    12   6    -0.00  -0.00   0.07    -0.00   0.00  -0.00    -0.00   0.00  -0.00
    13   6     0.00   0.00   0.00     0.00   0.00  -0.00    -0.00  -0.00   0.00
    14   6    -0.00  -0.00  -0.00    -0.00   0.00  -0.02    -0.00  -0.00  -0.01
    15   6     0.00   0.00   0.07    -0.00  -0.00   0.00    -0.00   0.00   0.00
    16   6     0.00   0.00   0.00    -0.00   0.00   0.01    -0.00  -0.00   0.01
    17   6    -0.00  -0.00  -0.00    -0.00   0.00   0.01    -0.00  -0.00  -0.00
    18   6     0.00   0.00   0.00     0.00   0.00  -0.09     0.00   0.00  -0.07
    19   6    -0.00  -0.00   0.00    -0.00  -0.00   0.00    -0.00   0.00   0.00
    20   6    -0.00  -0.00  -0.00    -0.00  -0.00   0.09    -0.00   0.00   0.07
    21   6     0.00  -0.00  -0.00     0.00  -0.00   0.00    -0.00   0.00  -0.01
    22   6     0.00   0.00  -0.00     0.00   0.00   0.03    -0.00  -0.00  -0.03
    23   6     0.00  -0.00   0.00    -0.00  -0.00  -0.01     0.00  -0.00  -0.01
    24   6    -0.00  -0.00   0.00    -0.00  -0.00  -0.06     0.00  -0.00   0.07
    25   6     0.00   0.00  -0.00     0.00   0.00  -0.02     0.00  -0.00   0.06
    26   6    -0.00   0.00   0.00    -0.00   0.00   0.06    -0.00   0.00  -0.08
    27   1     0.00   0.00   0.12    -0.00   0.00   0.00    -0.00   0.00   0.00
    28   1    -0.00  -0.00   0.53     0.00  -0.00   0.00    -0.00   0.00   0.00
    29   1     0.00  -0.00   0.04     0.00  -0.00   0.02     0.00   0.00   0.02
    30   1    -0.00   0.00   0.53     0.00  -0.00   0.00     0.00  -0.00   0.00
    31   1    -0.00  -0.00   0.12    -0.00   0.00  -0.00    -0.00   0.00   0.00
    32   1     0.00  -0.00   0.04     0.00  -0.00  -0.01     0.00  -0.00   0.01
    33   1    -0.00  -0.00  -0.44     0.00   0.00   0.00    -0.00  -0.00   0.00
    34   1    -0.00   0.00   0.01    -0.00   0.00   0.08     0.00  -0.00   0.06
    35   1     0.00   0.00  -0.44    -0.00  -0.00  -0.00    -0.00   0.00  -0.00
    36   1    -0.00  -0.00   0.01    -0.00   0.00  -0.05     0.00  -0.00   0.04
    37   1    -0.00   0.00  -0.00     0.00  -0.00   0.55    -0.00   0.00   0.42
    38   1    -0.00  -0.00   0.01    -0.00  -0.00  -0.53    -0.00   0.00  -0.43
    39   1     0.00   0.00   0.00     0.00   0.00  -0.21    -0.00  -0.00   0.21
    40   1     0.00  -0.00   0.01     0.00  -0.00   0.19     0.00  -0.00  -0.38
    41   1     0.00  -0.00  -0.00    -0.00   0.00   0.39     0.00  -0.00  -0.41
    42   1     0.00   0.00  -0.00    -0.00   0.00  -0.39    -0.00  -0.00   0.50
                     61                     62                     63
                     A"                     A'                     A'
 Frequencies --    992.4133              1005.1939              1030.4605
 Red. masses --      1.2826                 4.7705                 2.3901
 Frc consts  --      0.7443                 2.8400                 1.4953
 IR Inten    --      0.0000                 1.8654                 2.4519
  Atom  AN      X      Y      Z        X      Y      Z        X      Y      Z
     1   6    -0.00  -0.00   0.01     0.02  -0.01   0.00    -0.02   0.01  -0.00
     2   6    -0.00   0.00  -0.00     0.03   0.00  -0.00     0.01  -0.05   0.00
     3   6     0.00  -0.00  -0.00    -0.05  -0.02   0.00     0.01   0.02  -0.00
     4   6    -0.00  -0.00   0.07    -0.01  -0.03   0.00     0.10   0.03  -0.00
     5   6    -0.00  -0.00   0.00     0.00   0.01  -0.00     0.05   0.01   0.00
     6   6     0.00   0.00   0.00     0.00   0.00   0.00    -0.01  -0.01   0.00
     7   6     0.00   0.00   0.00    -0.03   0.11  -0.00    -0.00   0.00   0.00
     8   6     0.00   0.00  -0.07    -0.02  -0.03  -0.00     0.01  -0.10  -0.00
     9   6     0.00  -0.00  -0.01    -0.01   0.02  -0.00    -0.02   0.01  -0.00
    10   6    -0.00   0.00  -0.00     0.05   0.04  -0.00    -0.00   0.00  -0.00
    11   6    -0.00   0.00  -0.00     0.03   0.02   0.00     0.00  -0.01  -0.00
    12   6    -0.00  -0.00  -0.09    -0.01   0.03  -0.00     0.02   0.22   0.00
    13   6    -0.00   0.00   0.00     0.01  -0.10   0.00     0.01   0.00   0.00
    14   6    -0.00   0.00   0.00     0.01  -0.18  -0.00    -0.00   0.01   0.00
    15   6     0.00   0.00   0.09     0.01  -0.00   0.00    -0.20  -0.10   0.00
    16   6    -0.00   0.00  -0.00     0.07  -0.05   0.00     0.00  -0.00  -0.00
    17   6     0.00   0.00  -0.00    -0.01  -0.08   0.00    -0.00   0.00  -0.00
    18   6     0.00   0.00   0.00    -0.06  -0.03  -0.00     0.00   0.00   0.00
    19   6     0.00  -0.00   0.00    -0.02   0.31  -0.00     0.00  -0.00   0.00
    20   6     0.00  -0.00  -0.00    -0.03   0.02   0.00    -0.00  -0.00  -0.00
    21   6     0.00  -0.00  -0.00    -0.12   0.22   0.00     0.00  -0.00  -0.00
    22   6    -0.00   0.00   0.00    -0.00  -0.02   0.00    -0.00  -0.00  -0.00
    23   6    -0.00  -0.00   0.00     0.00   0.00  -0.00     0.00   0.00   0.00
    24   6     0.00   0.00  -0.00    -0.11  -0.20  -0.00     0.00   0.00   0.00
    25   6    -0.00  -0.00  -0.00     0.21  -0.02  -0.00    -0.00  -0.00  -0.00
    26   6     0.00  -0.00   0.00    -0.01   0.03   0.00     0.00  -0.00  -0.00
    27   1     0.00  -0.00  -0.03     0.10  -0.06  -0.00    -0.10   0.07   0.00
    28   1    -0.00   0.00  -0.43     0.00  -0.04  -0.00     0.45  -0.19   0.00
    29   1    -0.00   0.00  -0.01    -0.20   0.23   0.00     0.01  -0.01  -0.00
    30   1     0.00   0.00   0.43    -0.03  -0.02   0.00     0.35  -0.34   0.00
    31   1    -0.00   0.00   0.03    -0.02   0.03   0.00    -0.10   0.06  -0.00
    32   1    -0.00   0.00   0.01    -0.02   0.09   0.00     0.01  -0.01   0.00
    33   1     0.00  -0.00   0.55     0.01   0.05   0.00     0.25   0.35  -0.00
    34   1    -0.00   0.00  -0.00     0.15  -0.28   0.00    -0.01   0.01  -0.00
    35   1     0.00   0.00  -0.55     0.01  -0.01  -0.00    -0.23  -0.36  -0.00
    36   1    -0.00   0.00   0.00     0.36  -0.33  -0.00    -0.02   0.01   0.00
    37   1     0.00   0.00  -0.00    -0.17   0.03   0.00     0.00   0.00  -0.00
    38   1     0.00  -0.00   0.00    -0.02   0.19  -0.00    -0.00  -0.01   0.00
    39   1    -0.00   0.00  -0.00    -0.01  -0.14  -0.00    -0.00   0.00   0.00
    40   1    -0.00  -0.00   0.00     0.21  -0.08   0.00    -0.00  -0.00  -0.00
    41   1     0.00   0.00   0.00    -0.07  -0.23   0.00    -0.00   0.00  -0.00
    42   1     0.00  -0.00  -0.00     0.02   0.03  -0.00     0.00   0.00   0.00
                     64                     65                     66
                     A'                     A'                     A'
 Frequencies --   1076.2802              1136.0055              1159.0102
 Red. masses --      2.1765                 2.2872                 1.9096
 Frc consts  --      1.4854                 1.7390                 1.5114
 IR Inten    --      2.6431                 1.8737                 1.9809
  Atom  AN      X      Y      Z        X      Y      Z        X      Y      Z
     1   6    -0.00  -0.00  -0.00     0.02  -0.01  -0.00    -0.03  -0.02   0.00
     2   6     0.00  -0.00   0.00    -0.00  -0.03   0.00    -0.04   0.12  -0.00
     3   6     0.01   0.00  -0.00     0.01   0.02  -0.00    -0.06   0.01   0.00
     4   6    -0.00   0.00   0.00     0.02   0.02  -0.00    -0.07  -0.08   0.00
     5   6    -0.00  -0.00  -0.00    -0.03  -0.00   0.00     0.08   0.05  -0.00
     6   6     0.00   0.00  -0.00    -0.01   0.03   0.00    -0.04  -0.01  -0.00
     7   6    -0.00  -0.00   0.00    -0.01  -0.03  -0.00     0.06   0.01   0.00
     8   6     0.00   0.00  -0.00     0.02   0.02  -0.00    -0.03  -0.12   0.00
     9   6    -0.00   0.00   0.00    -0.01   0.00  -0.00     0.03  -0.07   0.00
    10   6    -0.01  -0.00   0.00    -0.01  -0.03  -0.00     0.02   0.03   0.00
    11   6    -0.00  -0.00   0.00    -0.02   0.02  -0.00    -0.03  -0.00  -0.00
    12   6     0.00  -0.00  -0.00    -0.01  -0.00  -0.00     0.02   0.01  -0.00
    13   6     0.01  -0.00   0.00     0.01  -0.01   0.00    -0.05   0.01  -0.00
    14   6    -0.00   0.02  -0.00     0.01   0.07   0.00     0.02  -0.00  -0.00
    15   6     0.00  -0.00   0.00    -0.00  -0.01   0.00    -0.01   0.06  -0.00
    16   6    -0.01  -0.00   0.00    -0.08  -0.03  -0.00     0.00   0.02   0.00
    17   6    -0.00  -0.00  -0.00     0.08   0.03  -0.00     0.02  -0.00   0.00
    18   6     0.01  -0.01  -0.00     0.03   0.03  -0.00    -0.00  -0.02  -0.00
    19   6     0.02  -0.05   0.00    -0.02  -0.06   0.00    -0.01  -0.01  -0.00
    20   6    -0.01  -0.01   0.00     0.09  -0.00  -0.00     0.01   0.01   0.00
    21   6     0.05   0.01  -0.00    -0.11  -0.01  -0.00    -0.01  -0.03   0.00
    22   6    -0.10   0.08  -0.00     0.14  -0.02  -0.00     0.02  -0.00  -0.00
    23   6    -0.01   0.04   0.00    -0.12   0.00   0.00    -0.01  -0.01  -0.00
    24   6    -0.15  -0.10   0.00    -0.05  -0.00   0.00    -0.00   0.01  -0.00
    25   6     0.07   0.08   0.00     0.15   0.03  -0.00     0.02   0.03   0.00
    26   6     0.16  -0.13  -0.00    -0.05  -0.01  -0.00    -0.01  -0.02   0.00
    27   1    -0.01   0.00   0.00     0.00  -0.00   0.00     0.22  -0.19  -0.00
    28   1    -0.01   0.01  -0.00     0.06   0.00   0.00    -0.12  -0.06  -0.00
    29   1     0.01  -0.01  -0.00     0.06  -0.08  -0.00     0.27  -0.12  -0.00
    30   1    -0.00   0.01   0.00     0.02   0.02   0.00     0.19  -0.27  -0.00
    31   1    -0.00   0.00  -0.00     0.05  -0.04  -0.00     0.01  -0.05   0.00
    32   1    -0.04   0.01  -0.00    -0.02  -0.02  -0.00     0.07   0.00  -0.00
    33   1    -0.01  -0.01   0.00    -0.11  -0.05   0.00     0.39   0.20   0.00
    34   1    -0.02   0.03  -0.00     0.07   0.02  -0.00     0.05  -0.02   0.00
    35   1     0.00  -0.01  -0.00    -0.01  -0.11  -0.00     0.03   0.57   0.00
    36   1    -0.14   0.09   0.00     0.15  -0.02  -0.00     0.09  -0.06   0.00
    37   1     0.05  -0.04   0.00    -0.24   0.20   0.00     0.02  -0.03   0.00
    38   1    -0.01  -0.07  -0.00     0.07  -0.33   0.00     0.01   0.09  -0.00
    39   1    -0.11   0.50   0.00     0.15  -0.13   0.00     0.02  -0.01  -0.00
    40   1     0.08   0.51  -0.00     0.16   0.27   0.00     0.02   0.17   0.00
    41   1    -0.39   0.03  -0.00    -0.39   0.21  -0.00    -0.09   0.06   0.00
    42   1     0.41  -0.00   0.00    -0.45  -0.24   0.00    -0.13  -0.08  -0.00
                     67                     68                     69
                     A'                     A'                     A'
 Frequencies --   1161.4633              1186.2879              1202.1787
 Red. masses --      1.7353                 1.4216                 1.1492
 Frc consts  --      1.3792                 1.1787                 0.9785
 IR Inten    --      1.6541                 0.8429                 0.0216
  Atom  AN      X      Y      Z        X      Y      Z        X      Y      Z
     1   6    -0.07   0.02  -0.00    -0.00   0.01  -0.00     0.01   0.01   0.00
     2   6     0.05   0.02   0.00     0.01  -0.01   0.00     0.00  -0.05  -0.00
     3   6     0.06  -0.05  -0.00     0.01  -0.01  -0.00     0.02  -0.00   0.00
     4   6    -0.07  -0.02  -0.00     0.01   0.01  -0.00     0.01   0.01   0.00
     5   6     0.09  -0.03   0.00     0.00  -0.01   0.00     0.04   0.01  -0.00
     6   6     0.07  -0.06   0.00     0.01  -0.02   0.00    -0.00  -0.02  -0.00
     7   6    -0.02   0.03  -0.00    -0.01   0.02  -0.00    -0.01   0.00   0.00
     8   6    -0.04  -0.03  -0.00    -0.00   0.02  -0.00    -0.01  -0.02   0.00
     9   6    -0.04   0.00  -0.00     0.00   0.01  -0.00     0.01  -0.01  -0.00
    10   6    -0.04   0.05  -0.00     0.00   0.01  -0.00    -0.01   0.01   0.00
    11   6     0.06  -0.05   0.00    -0.00  -0.02   0.00     0.02  -0.01  -0.00
    12   6     0.05   0.01   0.00     0.00  -0.00   0.00    -0.03  -0.00  -0.00
    13   6     0.05  -0.04   0.00    -0.00   0.01   0.00     0.00   0.00  -0.00
    14   6    -0.03   0.04   0.00     0.00  -0.02   0.00    -0.01   0.00  -0.00
    15   6     0.01  -0.01   0.00     0.00  -0.01   0.00    -0.01   0.03  -0.00
    16   6     0.00  -0.03  -0.00     0.10   0.03  -0.00     0.03  -0.00   0.00
    17   6    -0.02   0.03  -0.00    -0.03  -0.01  -0.00    -0.01   0.00   0.00
    18   6    -0.01   0.02   0.00    -0.03  -0.07   0.00    -0.01  -0.01   0.00
    19   6     0.03  -0.02   0.00     0.01  -0.02   0.00     0.01  -0.02  -0.00
    20   6     0.01  -0.02  -0.00    -0.03   0.03  -0.00    -0.01  -0.00   0.00
    21   6    -0.01   0.01  -0.00    -0.02  -0.04  -0.00    -0.01   0.00   0.00
    22   6     0.02  -0.02   0.00     0.03  -0.04  -0.00     0.01  -0.02   0.00
    23   6    -0.02   0.02   0.00     0.03   0.04   0.00     0.01   0.02  -0.00
    24   6    -0.01   0.01   0.00     0.00   0.03   0.00    -0.02   0.02  -0.00
    25   6     0.02  -0.02  -0.00     0.02   0.06  -0.00     0.01  -0.01  -0.00
    26   6     0.00   0.01  -0.00    -0.03  -0.05  -0.00     0.02   0.01   0.00
    27   1    -0.25   0.14   0.00    -0.06   0.05   0.00    -0.10   0.08  -0.00
    28   1    -0.31   0.14   0.00    -0.02   0.03   0.00     0.25  -0.14  -0.00
    29   1    -0.23   0.17   0.00    -0.10   0.09   0.00    -0.12   0.08  -0.00
    30   1    -0.15   0.04  -0.00    -0.10   0.08   0.00     0.24  -0.18  -0.00
    31   1    -0.33   0.20   0.00    -0.04   0.04  -0.00    -0.06   0.04   0.00
    32   1    -0.32   0.24  -0.00     0.03  -0.01   0.00    -0.03   0.03  -0.00
    33   1     0.34   0.15  -0.00    -0.01  -0.00  -0.00    -0.47  -0.22   0.00
    34   1    -0.19   0.15  -0.00    -0.18   0.10  -0.00    -0.13   0.08   0.00
    35   1     0.01   0.09  -0.00    -0.01  -0.13  -0.00     0.02   0.52   0.00
    36   1    -0.12   0.11   0.00    -0.06   0.01  -0.00    -0.01   0.00  -0.00
    37   1    -0.15   0.11  -0.00     0.28  -0.28   0.00    -0.02  -0.01  -0.00
    38   1     0.00  -0.19   0.00    -0.01   0.55  -0.00    -0.01   0.03   0.00
    39   1     0.02  -0.05  -0.00     0.03  -0.18   0.00     0.01  -0.20  -0.00
    40   1     0.02  -0.07   0.00     0.02   0.35   0.00     0.01  -0.16   0.00
    41   1    -0.07   0.04  -0.00    -0.16   0.13  -0.00    -0.27   0.18   0.00
    42   1    -0.03  -0.01   0.00    -0.37  -0.24   0.00     0.18   0.10  -0.00
                     70                     71                     72
                     A'                     A'                     A'
 Frequencies --   1204.0730              1215.6535              1224.9366
 Red. masses --      1.1345                 1.3147                 1.4103
 Frc consts  --      0.9691                 1.1447                 1.2468
 IR Inten    --      0.8298                 0.3393                 0.3436
  Atom  AN      X      Y      Z        X      Y      Z        X      Y      Z
     1   6     0.00  -0.00   0.00     0.01   0.03   0.00     0.00  -0.02  -0.00
     2   6     0.01  -0.03  -0.00     0.01  -0.03  -0.00     0.04  -0.06   0.00
     3   6     0.01   0.00   0.00     0.04  -0.04   0.00     0.05   0.00  -0.00
     4   6     0.01   0.01   0.00    -0.02   0.02   0.00    -0.02   0.03  -0.00
     5   6     0.03   0.01  -0.00    -0.05  -0.00  -0.00     0.01  -0.00   0.00
     6   6     0.02  -0.01  -0.00    -0.06   0.03  -0.00     0.01   0.02  -0.00
     7   6    -0.01   0.00  -0.00     0.00  -0.02   0.00    -0.03  -0.05   0.00
     8   6    -0.01  -0.01   0.00     0.03  -0.01   0.00     0.00  -0.02  -0.00
     9   6    -0.01  -0.01  -0.00     0.02   0.02   0.00    -0.02   0.00  -0.00
    10   6    -0.00   0.01   0.00    -0.02  -0.01   0.00    -0.01  -0.02  -0.00
    11   6     0.00  -0.00   0.00     0.06  -0.00  -0.00    -0.03   0.05   0.00
    12   6    -0.02   0.00  -0.00     0.02   0.00  -0.00     0.01   0.02   0.00
    13   6     0.01  -0.02  -0.00    -0.02   0.05  -0.00     0.02   0.00  -0.00
    14   6     0.00  -0.00  -0.00    -0.04  -0.02  -0.00    -0.01  -0.00   0.00
    15   6    -0.01   0.01  -0.00    -0.00   0.02  -0.00     0.00   0.01   0.00
    16   6    -0.02  -0.00   0.00     0.01   0.01   0.00    -0.10   0.01  -0.00
    17   6    -0.00   0.01   0.00    -0.01  -0.05   0.00     0.02  -0.00  -0.00
    18   6     0.01   0.01   0.00    -0.01   0.01   0.00     0.04   0.00   0.00
    19   6     0.00   0.02  -0.00     0.01   0.02  -0.00    -0.01  -0.00   0.00
    20   6     0.00   0.00   0.00     0.01  -0.01   0.00    -0.01   0.01  -0.00
    21   6     0.02   0.00   0.00     0.02  -0.01   0.00    -0.01   0.03  -0.00
    22   6    -0.01   0.03   0.00    -0.00   0.00  -0.00    -0.02  -0.01  -0.00
    23   6    -0.01  -0.01  -0.00    -0.01  -0.02  -0.00     0.03   0.04   0.00
    24   6     0.04  -0.04  -0.00    -0.00  -0.00   0.00    -0.00  -0.00  -0.00
    25   6    -0.01   0.02  -0.00    -0.01   0.01   0.00     0.01   0.01  -0.00
    26   6    -0.03  -0.02   0.00    -0.00  -0.00   0.00    -0.00  -0.01   0.00
    27   1    -0.07   0.05  -0.00    -0.25   0.21   0.00    -0.29   0.17  -0.00
    28   1     0.13  -0.07  -0.00    -0.25   0.17  -0.00    -0.30   0.22   0.00
    29   1    -0.05   0.03   0.00    -0.31   0.19  -0.00     0.02  -0.10  -0.00
    30   1     0.09  -0.07  -0.00     0.27  -0.17  -0.00     0.17  -0.13   0.00
    31   1    -0.13   0.08   0.00     0.36  -0.21   0.00    -0.04   0.02   0.00
    32   1    -0.12   0.09  -0.00     0.30  -0.23  -0.00    -0.04  -0.00   0.00
    33   1    -0.26  -0.12   0.00     0.15   0.07   0.00     0.06   0.04  -0.00
    34   1     0.04  -0.03   0.00    -0.24   0.12   0.00     0.42  -0.31   0.00
    35   1     0.01   0.27   0.00     0.01   0.11   0.00     0.01   0.17  -0.00
    36   1    -0.07   0.06   0.00     0.10  -0.13   0.00     0.08  -0.04  -0.00
    37   1    -0.03   0.03  -0.00    -0.17   0.11  -0.00     0.48  -0.27  -0.00
    38   1     0.00  -0.04   0.00     0.01  -0.09   0.00    -0.01   0.05   0.00
    39   1    -0.01   0.34  -0.00    -0.00   0.05   0.00    -0.02  -0.15  -0.00
    40   1    -0.00   0.30   0.00    -0.01   0.14  -0.00     0.01  -0.07   0.00
    41   1     0.48  -0.31   0.00     0.07  -0.05   0.00    -0.03   0.01  -0.00
    42   1    -0.39  -0.22   0.00    -0.07  -0.04  -0.00    -0.01  -0.02  -0.00
                     73                     74                     75
                     A'                     A'                     A'
 Frequencies --   1237.3727              1244.0321              1262.0031
 Red. masses --      1.8735                 2.0138                 2.2557
 Frc consts  --      1.6901                 1.8362                 2.1167
 IR Inten    --      0.1751                 2.4246                 0.4129
  Atom  AN      X      Y      Z        X      Y      Z        X      Y      Z
     1   6     0.01  -0.02  -0.00     0.01  -0.05   0.00     0.00  -0.08   0.00
     2   6    -0.02   0.03   0.00     0.04  -0.05  -0.00     0.08  -0.11  -0.00
     3   6     0.00   0.03  -0.00     0.01   0.04   0.00    -0.02   0.09   0.00
     4   6    -0.01  -0.02  -0.00    -0.01   0.01   0.00     0.00   0.04   0.00
     5   6    -0.12   0.03   0.00    -0.04   0.01  -0.00     0.05  -0.00  -0.00
     6   6     0.02   0.04  -0.00     0.04   0.03  -0.00    -0.01   0.02   0.00
     7   6    -0.02   0.02  -0.00    -0.04   0.02   0.00    -0.05   0.05   0.00
     8   6     0.04   0.00  -0.00     0.01  -0.01   0.00    -0.03  -0.01   0.00
     9   6    -0.05  -0.02   0.00    -0.05  -0.01   0.00     0.00   0.01   0.00
    10   6    -0.01  -0.06   0.00     0.03  -0.04   0.00     0.04   0.00  -0.00
    11   6     0.01  -0.02   0.00    -0.06  -0.01   0.00    -0.12  -0.03  -0.00
    12   6    -0.00   0.00   0.00     0.00   0.02  -0.00    -0.00   0.03  -0.00
    13   6     0.07  -0.07   0.00     0.02  -0.05  -0.00    -0.06   0.00  -0.00
    14   6     0.00   0.02   0.00     0.04   0.01  -0.00     0.10   0.03  -0.00
    15   6     0.02   0.02   0.00     0.01   0.01  -0.00    -0.00  -0.00  -0.00
    16   6     0.05  -0.03  -0.00     0.06  -0.01   0.00     0.13  -0.03   0.00
    17   6     0.01   0.04   0.00     0.01   0.03   0.00    -0.01   0.00   0.00
    18   6    -0.02  -0.03   0.00     0.01   0.01  -0.00    -0.05  -0.04   0.00
    19   6     0.01  -0.06   0.00    -0.03  -0.01  -0.00    -0.01  -0.01  -0.00
    20   6    -0.04  -0.01   0.00     0.04   0.03   0.00    -0.05  -0.01   0.00
    21   6    -0.04   0.08  -0.00    -0.09  -0.05   0.00     0.02  -0.00   0.00
    22   6    -0.01  -0.01  -0.00     0.06   0.06  -0.00    -0.02  -0.01   0.00
    23   6     0.01   0.13   0.00    -0.05  -0.18  -0.00     0.01   0.11  -0.00
    24   6     0.01  -0.02   0.00     0.01  -0.01   0.00     0.00   0.01  -0.00
    25   6     0.03  -0.02  -0.00    -0.02  -0.02  -0.00     0.01   0.00   0.00
    26   6     0.01  -0.02  -0.00    -0.02   0.05  -0.00     0.02  -0.03   0.00
    27   1     0.23  -0.17   0.00    -0.08   0.01  -0.00    -0.16   0.01  -0.00
    28   1    -0.06   0.01   0.00    -0.25   0.18   0.00    -0.33   0.27  -0.00
    29   1    -0.04   0.03   0.00     0.00  -0.01   0.00     0.29  -0.18  -0.00
    30   1     0.39  -0.22   0.00     0.22  -0.15  -0.00    -0.07   0.01  -0.00
    31   1     0.28  -0.25  -0.00    -0.04  -0.02   0.00    -0.17   0.13   0.00
    32   1    -0.22   0.08  -0.00    -0.12   0.06  -0.00     0.38  -0.22   0.00
    33   1     0.10   0.05  -0.00     0.03   0.03  -0.00    -0.07  -0.00   0.00
    34   1    -0.16   0.13  -0.00     0.02   0.04   0.00     0.00   0.11   0.00
    35   1     0.02   0.01   0.00     0.02   0.05   0.00    -0.00   0.04   0.00
    36   1    -0.33   0.28  -0.00    -0.16   0.15   0.00     0.04  -0.04   0.00
    37   1     0.09  -0.10   0.00    -0.15   0.11   0.00    -0.34   0.14  -0.00
    38   1    -0.05  -0.08   0.00     0.08   0.62  -0.00    -0.07  -0.26   0.00
    39   1    -0.02   0.00   0.00     0.06   0.29  -0.00    -0.02   0.07  -0.00
    40   1     0.04  -0.31  -0.00    -0.02   0.09   0.00     0.01  -0.22  -0.00
    41   1     0.13  -0.10  -0.00    -0.04   0.02   0.00     0.05  -0.03   0.00
    42   1    -0.15  -0.12   0.00     0.29   0.23  -0.00    -0.11  -0.10  -0.00
                     76                     77                     78
                     A'                     A'                     A'
 Frequencies --   1279.9669              1289.1106              1311.3434
 Red. masses --      1.8880                 2.3701                 2.4284
 Frc consts  --      1.8225                 2.3205                 2.4604
 IR Inten    --      2.5131                 1.1748                10.6056
  Atom  AN      X      Y      Z        X      Y      Z        X      Y      Z
     1   6     0.01  -0.01  -0.00     0.00   0.00  -0.00    -0.04  -0.11  -0.00
     2   6    -0.00  -0.01   0.00     0.00  -0.05   0.00     0.03   0.06   0.00
     3   6     0.00   0.03  -0.00    -0.04   0.00  -0.00     0.10   0.14  -0.00
     4   6    -0.00  -0.00  -0.00     0.00   0.03  -0.00    -0.01  -0.02  -0.00
     5   6    -0.08   0.00   0.00     0.05  -0.05   0.00     0.07   0.04   0.00
     6   6     0.07  -0.01  -0.00    -0.08  -0.02  -0.00     0.06   0.14   0.00
     7   6    -0.03   0.00  -0.00     0.00  -0.04  -0.00    -0.07  -0.05  -0.00
     8   6     0.02   0.01  -0.00     0.00  -0.01  -0.00    -0.02  -0.02  -0.00
     9   6    -0.04  -0.01  -0.00     0.06   0.04   0.00    -0.07  -0.06  -0.00
    10   6     0.02  -0.02  -0.00    -0.10  -0.01  -0.00    -0.04  -0.09  -0.00
    11   6    -0.01   0.01  -0.00     0.03   0.09  -0.00     0.03   0.01   0.00
    12   6     0.00   0.00   0.00     0.01   0.00   0.00    -0.02   0.00   0.00
    13   6     0.02  -0.02   0.00     0.09   0.11   0.00     0.01   0.03   0.00
    14   6    -0.00  -0.03   0.00    -0.05  -0.02   0.00    -0.00   0.02   0.00
    15   6     0.02   0.01   0.00    -0.02   0.00   0.00     0.00  -0.02   0.00
    16   6     0.01   0.01  -0.00     0.05   0.03  -0.00    -0.02  -0.05  -0.00
    17   6    -0.08   0.02  -0.00    -0.01  -0.11  -0.00     0.00  -0.00  -0.00
    18   6    -0.01   0.02   0.00    -0.02  -0.00   0.00     0.03   0.02   0.00
    19   6     0.02   0.12   0.00     0.11  -0.05   0.00    -0.01  -0.05   0.00
    20   6    -0.01  -0.03  -0.00     0.02  -0.02   0.00    -0.01  -0.01  -0.00
    21   6     0.14  -0.04  -0.00    -0.01   0.14  -0.00     0.03   0.10  -0.00
    22   6    -0.03  -0.07   0.00     0.00  -0.01  -0.00    -0.02   0.01   0.00
    23   6     0.06  -0.04   0.00    -0.05  -0.03   0.00     0.03  -0.04   0.00
    24   6    -0.02   0.05  -0.00    -0.03  -0.02   0.00    -0.03  -0.01   0.00
    25   6    -0.05   0.02  -0.00     0.01  -0.04  -0.00    -0.01  -0.02  -0.00
    26   6    -0.00   0.00   0.00     0.00   0.03  -0.00    -0.01   0.01  -0.00
    27   1     0.15  -0.10  -0.00     0.01  -0.01   0.00     0.12  -0.22   0.00
    28   1    -0.10   0.07   0.00    -0.10   0.09   0.00     0.15  -0.13   0.00
    29   1     0.09  -0.08   0.00     0.50  -0.38   0.00    -0.32   0.11   0.00
    30   1     0.27  -0.15   0.00    -0.09   0.05   0.00    -0.22   0.11   0.00
    31   1    -0.06   0.00  -0.00     0.08   0.04  -0.00    -0.18   0.01  -0.00
    32   1    -0.18   0.12   0.00    -0.18   0.03   0.00     0.32  -0.34   0.00
    33   1     0.01   0.00  -0.00    -0.00  -0.00  -0.00     0.05   0.03  -0.00
    34   1     0.18  -0.15  -0.00    -0.07  -0.01  -0.00    -0.18   0.14  -0.00
    35   1     0.01  -0.03  -0.00    -0.02   0.08  -0.00     0.01   0.09  -0.00
    36   1    -0.14   0.06  -0.00    -0.40   0.15  -0.00     0.08  -0.06  -0.00
    37   1    -0.27   0.18  -0.00    -0.17   0.10  -0.00     0.04   0.01   0.00
    38   1    -0.03  -0.25   0.00     0.03   0.20  -0.00    -0.00   0.09   0.00
    39   1    -0.02  -0.42   0.00    -0.00  -0.29   0.00    -0.02  -0.37  -0.00
    40   1    -0.05   0.48   0.00     0.01   0.16   0.00    -0.01   0.30   0.00
    41   1    -0.18   0.15  -0.00     0.12  -0.11  -0.00     0.13  -0.11  -0.00
    42   1    -0.07  -0.03  -0.00    -0.01   0.02   0.00     0.07   0.05   0.00
                     79                     80                     81
                     A'                     A'                     A'
 Frequencies --   1314.0295              1330.3218              1337.5545
 Red. masses --      1.4816                 2.1682                 1.8798
 Frc consts  --      1.5073                 2.2609                 1.9815
 IR Inten    --      0.8165                 1.8929                 6.3033
  Atom  AN      X      Y      Z        X      Y      Z        X      Y      Z
     1   6     0.03   0.03  -0.00     0.00  -0.02   0.00     0.02   0.04   0.00
     2   6    -0.07  -0.08  -0.00    -0.04   0.02  -0.00    -0.06  -0.05  -0.00
     3   6    -0.02   0.03  -0.00     0.07   0.04   0.00     0.00  -0.01   0.00
     4   6    -0.00   0.04  -0.00    -0.01   0.01  -0.00    -0.01   0.04  -0.00
     5   6    -0.05  -0.09   0.00     0.02  -0.02  -0.00     0.01  -0.10  -0.00
     6   6     0.04  -0.00  -0.00     0.03   0.08   0.00    -0.06   0.00   0.00
     7   6     0.00  -0.02  -0.00    -0.03  -0.07   0.00     0.03   0.06   0.00
     8   6     0.04   0.01  -0.00     0.02  -0.01   0.00     0.04   0.00   0.00
     9   6     0.01   0.03  -0.00    -0.02  -0.02  -0.00     0.04   0.06   0.00
    10   6    -0.01  -0.01  -0.00    -0.04  -0.06   0.00     0.00   0.05   0.00
    11   6     0.05   0.03   0.00     0.03   0.06   0.00    -0.03  -0.11   0.00
    12   6     0.02  -0.01   0.00    -0.00  -0.01   0.00     0.02  -0.01  -0.00
    13   6    -0.00   0.05  -0.00     0.02   0.05   0.00    -0.04  -0.09   0.00
    14   6    -0.01  -0.01   0.00    -0.06  -0.07   0.00     0.02   0.03   0.00
    15   6    -0.01   0.01   0.00    -0.01  -0.01  -0.00    -0.03   0.00  -0.00
    16   6    -0.01  -0.02  -0.00     0.05   0.10  -0.00    -0.04   0.01   0.00
    17   6     0.01  -0.01  -0.00    -0.03  -0.08   0.00     0.00   0.04   0.00
    18   6     0.01   0.00   0.00    -0.04  -0.04  -0.00    -0.00   0.02  -0.00
    19   6    -0.04  -0.01   0.00     0.06   0.09   0.00     0.06  -0.03  -0.00
    20   6    -0.01   0.00  -0.00     0.03   0.01  -0.00     0.02   0.00  -0.00
    21   6    -0.01  -0.01  -0.00    -0.02  -0.11   0.00     0.01   0.06   0.00
    22   6    -0.00   0.03   0.00     0.02  -0.04   0.00     0.01  -0.03  -0.00
    23   6     0.01   0.01   0.00    -0.07   0.05   0.00    -0.04  -0.02   0.00
    24   6     0.01  -0.01  -0.00     0.03   0.02   0.00    -0.02   0.01  -0.00
    25   6     0.00   0.01  -0.00     0.01   0.01  -0.00     0.00  -0.04  -0.00
    26   6    -0.00  -0.01   0.00     0.03   0.01  -0.00     0.01   0.03  -0.00
    27   1     0.42  -0.23  -0.00     0.13  -0.11   0.00     0.33  -0.16  -0.00
    28   1    -0.18   0.16   0.00     0.08  -0.06   0.00    -0.04   0.06   0.00
    29   1     0.02  -0.03   0.00    -0.23   0.05   0.00    -0.24   0.25   0.00
    30   1     0.21  -0.10  -0.00    -0.07   0.05  -0.00     0.02   0.01  -0.00
    31   1    -0.42   0.32   0.00    -0.22   0.11   0.00    -0.12   0.19  -0.00
    32   1    -0.09   0.05  -0.00     0.07  -0.14  -0.00     0.42  -0.23  -0.00
    33   1     0.07   0.02  -0.00     0.11   0.05  -0.00     0.08   0.02  -0.00
    34   1    -0.30   0.18  -0.00     0.22  -0.27   0.00     0.29  -0.16  -0.00
    35   1    -0.01   0.06   0.00    -0.00   0.10  -0.00    -0.02   0.14   0.00
    36   1     0.34  -0.24   0.00    -0.29   0.09   0.00    -0.35   0.29   0.00
    37   1     0.08  -0.04  -0.00    -0.11   0.00  -0.00     0.08  -0.03  -0.00
    38   1    -0.01   0.00  -0.00     0.03  -0.03  -0.00     0.03   0.04  -0.00
    39   1    -0.00   0.06  -0.00     0.02   0.47  -0.00     0.01  -0.13   0.00
    40   1     0.00  -0.04  -0.00     0.01  -0.38  -0.00     0.00   0.10   0.00
    41   1     0.04  -0.03   0.00    -0.18   0.15   0.00     0.03  -0.03   0.00
    42   1     0.03   0.00   0.00    -0.14  -0.09   0.00     0.00   0.02   0.00
                     82                     83                     84
                     A'                     A'                     A'
 Frequencies --   1348.8905              1366.9405              1386.3822
 Red. masses --      3.7539                 3.7177                 2.7849
 Frc consts  --      4.0243                 4.0928                 3.1538
 IR Inten    --      1.0377                 3.3798                 6.7790
  Atom  AN      X      Y      Z        X      Y      Z        X      Y      Z
     1   6    -0.05  -0.06  -0.00     0.06   0.01   0.00     0.08  -0.05   0.00
     2   6     0.09  -0.10   0.00    -0.07  -0.00  -0.00    -0.05  -0.04  -0.00
     3   6    -0.16   0.12  -0.00     0.03  -0.04   0.00    -0.10   0.05   0.00
     4   6     0.02   0.02  -0.00    -0.01   0.03   0.00     0.06  -0.01   0.00
     5   6     0.12  -0.01   0.00     0.00  -0.02  -0.00     0.00   0.10  -0.00
     6   6    -0.14   0.10  -0.00    -0.04   0.03   0.00    -0.05   0.05   0.00
     7   6     0.05   0.06  -0.00     0.03  -0.04   0.00     0.12  -0.07   0.00
     8   6    -0.02  -0.02  -0.00     0.04  -0.02   0.00    -0.02  -0.05   0.00
     9   6     0.02   0.05   0.00     0.03  -0.00   0.00     0.08  -0.09   0.00
    10   6    -0.04  -0.08  -0.00     0.02  -0.02   0.00     0.11  -0.06   0.00
    11   6     0.17  -0.06   0.00    -0.07   0.04  -0.00     0.01   0.04  -0.00
    12   6     0.00   0.04   0.00    -0.02  -0.03  -0.00    -0.03   0.00  -0.00
    13   6     0.13  -0.11   0.00    -0.01  -0.00  -0.00    -0.09  -0.01  -0.00
    14   6    -0.05  -0.05   0.00     0.01  -0.02  -0.00     0.02  -0.08  -0.00
    15   6    -0.03  -0.01   0.00    -0.02   0.00  -0.00     0.00   0.05  -0.00
    16   6    -0.10   0.01  -0.00     0.07   0.06   0.00     0.00   0.11   0.00
    17   6     0.00   0.06  -0.00     0.05  -0.03   0.00     0.06   0.01   0.00
    18   6     0.01   0.03   0.00    -0.03   0.01  -0.00    -0.03  -0.01  -0.00
    19   6    -0.04   0.11   0.00    -0.01  -0.05  -0.00    -0.06  -0.05  -0.00
    20   6     0.01   0.01  -0.00    -0.05  -0.05   0.00     0.03   0.01   0.00
    21   6    -0.02  -0.10  -0.00    -0.16  -0.01   0.00     0.07   0.05   0.00
    22   6    -0.00   0.01   0.00    -0.03   0.17  -0.00    -0.00  -0.04  -0.00
    23   6     0.08  -0.03   0.00     0.24  -0.04  -0.00    -0.06   0.01  -0.00
    24   6     0.06  -0.01   0.00     0.12  -0.10  -0.00    -0.05   0.03  -0.00
    25   6    -0.02   0.06  -0.00     0.01   0.17   0.00     0.01  -0.06   0.00
    26   6    -0.04  -0.02   0.00    -0.14  -0.10   0.00     0.03   0.03   0.00
    27   1     0.13  -0.20   0.00    -0.09   0.12  -0.00    -0.24   0.17  -0.00
    28   1    -0.24   0.20   0.00     0.10  -0.04  -0.00    -0.20   0.17   0.00
    29   1     0.12   0.04   0.00    -0.21   0.11  -0.00    -0.38   0.27  -0.00
    30   1    -0.25   0.12   0.00    -0.12   0.08  -0.00    -0.10   0.00  -0.00
    31   1     0.27  -0.11  -0.00    -0.14   0.11   0.00    -0.30   0.16  -0.00
    32   1    -0.08  -0.08   0.00    -0.08   0.05  -0.00    -0.33   0.24  -0.00
    33   1    -0.17  -0.04  -0.00     0.20   0.08   0.00    -0.01   0.02   0.00
    34   1    -0.31   0.11  -0.00     0.15  -0.11   0.00    -0.15   0.03   0.00
    35   1    -0.02   0.10  -0.00    -0.01   0.11   0.00    -0.02  -0.22   0.00
    36   1    -0.16   0.18  -0.00    -0.27   0.19   0.00    -0.16   0.17   0.00
    37   1     0.22  -0.10   0.00    -0.29   0.18  -0.00     0.00  -0.03  -0.00
    38   1    -0.00  -0.23   0.00    -0.07  -0.35  -0.00     0.02  -0.09  -0.00
    39   1    -0.00   0.10   0.00    -0.03  -0.36   0.00    -0.00  -0.14   0.00
    40   1    -0.02   0.00   0.00     0.01   0.03   0.00     0.01   0.07  -0.00
    41   1    -0.21   0.16  -0.00    -0.09   0.02   0.00     0.09  -0.06   0.00
    42   1    -0.01  -0.00   0.00     0.15   0.06  -0.00     0.02   0.02  -0.00
                     85                     86                     87
                     A'                     A'                     A'
 Frequencies --   1401.5639              1424.5583              1437.4580
 Red. masses --      2.2633                 7.3123                 3.7283
 Frc consts  --      2.6195                 8.7431                 4.5389
 IR Inten    --      0.9425                 0.1300                 0.2946
  Atom  AN      X      Y      Z        X      Y      Z        X      Y      Z
     1   6     0.09  -0.01   0.00     0.15  -0.16   0.00    -0.01   0.04  -0.00
     2   6    -0.06  -0.04  -0.00    -0.14   0.03  -0.00    -0.01   0.02   0.00
     3   6     0.03  -0.03   0.00     0.18   0.29   0.00    -0.08  -0.11  -0.00
     4   6    -0.04   0.09   0.00     0.08  -0.01   0.00     0.02  -0.03  -0.00
     5   6     0.00  -0.03  -0.00    -0.06   0.12  -0.00     0.02  -0.01   0.00
     6   6    -0.08   0.05   0.00    -0.20  -0.28   0.00     0.05   0.13  -0.00
     7   6    -0.02  -0.01   0.00    -0.14  -0.02   0.00     0.07  -0.08  -0.00
     8   6     0.10  -0.03   0.00    -0.00  -0.06   0.00    -0.03  -0.00  -0.00
     9   6    -0.01   0.05   0.00     0.22  -0.10   0.00    -0.01  -0.03  -0.00
    10   6     0.05  -0.05   0.00    -0.05   0.15   0.00     0.07  -0.01  -0.00
    11   6    -0.05   0.07  -0.00     0.07   0.01  -0.00     0.10   0.20   0.00
    12   6    -0.05  -0.05  -0.00    -0.08  -0.05  -0.00     0.03   0.02   0.00
    13   6     0.06  -0.08  -0.00     0.01  -0.06  -0.00    -0.14  -0.18   0.00
    14   6     0.01   0.02  -0.00    -0.05   0.09  -0.00    -0.11   0.08   0.00
    15   6    -0.03  -0.05  -0.00     0.02   0.12  -0.00    -0.00   0.03   0.00
    16   6     0.02  -0.07   0.00    -0.08  -0.19   0.00    -0.02  -0.12  -0.00
    17   6     0.00   0.06   0.00    -0.08   0.01  -0.00    -0.06   0.07  -0.00
    18   6     0.04  -0.02  -0.00     0.07   0.01  -0.00     0.10   0.00   0.00
    19   6    -0.09   0.04  -0.00     0.15   0.09  -0.00     0.10   0.00   0.00
    20   6    -0.03  -0.00   0.00    -0.03  -0.01   0.00    -0.05  -0.08  -0.00
    21   6     0.07  -0.01   0.00    -0.03  -0.01   0.00    -0.01   0.04  -0.00
    22   6    -0.01  -0.06  -0.00    -0.01   0.00  -0.00    -0.02  -0.02   0.00
    23   6    -0.01   0.02  -0.00     0.01  -0.02  -0.00     0.03   0.01   0.00
    24   6    -0.03   0.03  -0.00     0.05  -0.04  -0.00     0.03  -0.03  -0.00
    25   6    -0.02  -0.03   0.00    -0.01   0.06   0.00    -0.02   0.05   0.00
    26   6     0.04   0.02   0.00    -0.00  -0.00   0.00     0.03   0.01  -0.00
    27   1    -0.12   0.14  -0.00    -0.13   0.03  -0.00    -0.09   0.10   0.00
    28   1     0.29  -0.12  -0.00    -0.07   0.09  -0.00    -0.10   0.04   0.00
    29   1     0.06  -0.07  -0.00    -0.12  -0.03  -0.00     0.16  -0.15   0.00
    30   1    -0.31   0.26  -0.00    -0.02  -0.06  -0.00     0.08  -0.08   0.00
    31   1     0.11  -0.02  -0.00    -0.13   0.14   0.00    -0.21   0.11  -0.00
    32   1    -0.19   0.10   0.00     0.05   0.09  -0.00     0.31  -0.18   0.00
    33   1     0.44   0.20   0.00     0.15   0.07   0.00    -0.16  -0.08  -0.00
    34   1    -0.08   0.10   0.00    -0.05   0.10   0.00    -0.05   0.05  -0.00
    35   1     0.01   0.45   0.00    -0.02  -0.35   0.00    -0.02  -0.15  -0.00
    36   1     0.13  -0.02   0.00    -0.07  -0.00   0.00    -0.12   0.10  -0.00
    37   1    -0.09   0.06  -0.00     0.08   0.01   0.00    -0.21   0.20  -0.00
    38   1    -0.03   0.17  -0.00    -0.02   0.21  -0.00    -0.03   0.43   0.00
    39   1    -0.01   0.06   0.00    -0.02   0.12  -0.00    -0.03   0.06  -0.00
    40   1    -0.02   0.03  -0.00    -0.02  -0.18  -0.00    -0.03  -0.18  -0.00
    41   1    -0.01   0.02   0.00    -0.18   0.10   0.00    -0.16   0.08   0.00
    42   1    -0.04  -0.02  -0.00    -0.14  -0.08  -0.00    -0.20  -0.12  -0.00
                     88                     89                     90
                     A'                     A'                     A'
 Frequencies --   1445.3413              1459.3812              1464.1482
 Red. masses --      3.8595                 2.3857                 3.0110
 Frc consts  --      4.7503                 2.9937                 3.8030
 IR Inten    --      0.8758                 1.7692                 1.4108
  Atom  AN      X      Y      Z        X      Y      Z        X      Y      Z
     1   6     0.02   0.07  -0.00    -0.04   0.01   0.00     0.02   0.02  -0.00
     2   6    -0.15  -0.21   0.00    -0.00   0.06  -0.00    -0.01  -0.04   0.00
     3   6     0.06   0.02   0.00     0.04   0.00   0.00    -0.03  -0.05  -0.00
     4   6    -0.13   0.07  -0.00     0.05  -0.06   0.00    -0.04   0.04  -0.00
     5   6     0.16   0.22   0.00     0.03  -0.07  -0.00     0.00   0.04   0.00
     6   6    -0.01  -0.05   0.00    -0.07   0.02  -0.00     0.06   0.02  -0.00
     7   6     0.01  -0.04  -0.00     0.03   0.00   0.00     0.02   0.02  -0.00
     8   6    -0.14   0.09  -0.00    -0.01  -0.03   0.00    -0.02   0.03  -0.00
     9   6    -0.04  -0.05  -0.00     0.02   0.02   0.00    -0.03  -0.02  -0.00
    10   6     0.02   0.01  -0.00    -0.04  -0.02   0.00     0.01  -0.01  -0.00
    11   6    -0.01   0.02  -0.00    -0.08  -0.07  -0.00    -0.10  -0.03   0.00
    12   6     0.15   0.03  -0.00     0.02   0.02  -0.00     0.01  -0.01   0.00
    13   6    -0.01  -0.00   0.00     0.11   0.06  -0.00    -0.04   0.10   0.00
    14   6    -0.04   0.02   0.00     0.01   0.01  -0.00     0.15  -0.02   0.00
    15   6     0.03  -0.12   0.00    -0.02   0.06  -0.00     0.02  -0.04   0.00
    16   6     0.03   0.01  -0.00    -0.03   0.04   0.00    -0.15  -0.10  -0.00
    17   6    -0.01   0.02  -0.00     0.07  -0.01   0.00     0.07  -0.10  -0.00
    18   6     0.02  -0.00  -0.00     0.12  -0.01   0.00     0.07  -0.02   0.00
    19   6    -0.01  -0.04   0.00    -0.12  -0.01  -0.00     0.05   0.11   0.00
    20   6    -0.02  -0.04   0.00    -0.06  -0.10   0.00    -0.01   0.07  -0.00
    21   6    -0.00   0.01  -0.00     0.06   0.04   0.00     0.08   0.03  -0.00
    22   6    -0.00  -0.00  -0.00    -0.04  -0.03  -0.00    -0.06   0.04   0.00
    23   6     0.02   0.02   0.00     0.02   0.01  -0.00    -0.07  -0.08  -0.00
    24   6    -0.01   0.00   0.00     0.01  -0.03  -0.00     0.06  -0.08  -0.00
    25   6    -0.01   0.01  -0.00    -0.03   0.05   0.00    -0.00   0.09   0.00
    26   6     0.01  -0.00   0.00     0.06   0.02   0.00     0.02   0.01   0.00
    27   1     0.48  -0.24   0.00     0.07  -0.06  -0.00    -0.02   0.05   0.00
    28   1    -0.09   0.04  -0.00    -0.17   0.08  -0.00     0.10  -0.06   0.00
    29   1    -0.18   0.09   0.00    -0.19   0.15  -0.00     0.00   0.03   0.00
    30   1    -0.01   0.01   0.00     0.04  -0.06  -0.00     0.03   0.00  -0.00
    31   1     0.37  -0.33  -0.00     0.00   0.04   0.00    -0.02  -0.03  -0.00
    32   1    -0.11   0.10   0.00    -0.14   0.04   0.00    -0.02   0.01   0.00
    33   1    -0.02  -0.07  -0.00    -0.23  -0.11   0.00     0.11   0.03  -0.00
    34   1     0.16  -0.11  -0.00     0.16  -0.09   0.00    -0.38   0.34  -0.00
    35   1     0.04  -0.09  -0.00    -0.04  -0.16   0.00     0.03   0.04  -0.00
    36   1     0.12  -0.08   0.00     0.13  -0.05   0.00    -0.39   0.22  -0.00
    37   1    -0.16   0.11   0.00    -0.38   0.31  -0.00     0.10  -0.05  -0.00
    38   1    -0.01   0.16  -0.00    -0.03   0.43   0.00    -0.01   0.01   0.00
    39   1    -0.00   0.02   0.00    -0.05   0.02  -0.00    -0.06  -0.17  -0.00
    40   1    -0.01  -0.03   0.00    -0.04  -0.21  -0.00    -0.01  -0.37   0.00
    41   1     0.01  -0.01  -0.00    -0.16   0.07   0.00    -0.24   0.10   0.00
    42   1    -0.03  -0.03   0.00    -0.24  -0.15  -0.00    -0.22  -0.13   0.00
                     91                     92                     93
                     A'                     A'                     A'
 Frequencies --   1480.7957              1498.2071              1505.5057
 Red. masses --      3.2798                 2.3498                 2.2894
 Frc consts  --      4.2372                 3.1076                 3.0573
 IR Inten    --      0.6415                 6.6733                 6.6616
  Atom  AN      X      Y      Z        X      Y      Z        X      Y      Z
     1   6     0.01   0.03   0.00     0.04  -0.02   0.00     0.02  -0.04   0.00
     2   6    -0.10   0.06  -0.00    -0.01  -0.00  -0.00     0.07  -0.03  -0.00
     3   6     0.11  -0.09   0.00     0.00  -0.03   0.00    -0.07   0.02   0.00
     4   6    -0.01  -0.05   0.00    -0.07   0.06   0.00    -0.08   0.09   0.00
     5   6     0.10  -0.05  -0.00     0.04  -0.02  -0.00     0.01  -0.02  -0.00
     6   6    -0.09   0.09  -0.00    -0.02   0.05   0.00     0.00   0.02   0.00
     7   6    -0.01  -0.03   0.00    -0.03   0.03   0.00     0.01   0.03   0.00
     8   6    -0.08  -0.00   0.00    -0.10   0.04   0.00    -0.10   0.05   0.00
     9   6     0.03  -0.00   0.00     0.03  -0.02   0.00     0.04  -0.01   0.00
    10   6    -0.03  -0.02   0.00    -0.04   0.00   0.00    -0.03  -0.00   0.00
    11   6    -0.11   0.09  -0.00    -0.01   0.01  -0.00     0.06  -0.05  -0.00
    12   6     0.09   0.01  -0.00     0.00  -0.07  -0.00    -0.05  -0.09  -0.00
[truncated: 170,296 more chars]
